# Supplementary material for: Systematic Synergy of Glucose and GLP-1 to Stimulate Insulin Secretion Revealed by Quantitative Phosphoproteomics
Source: Sci Rep. 2017 Apr 21;7:1018. doi: 10.1038/s41598-017-00841-1 (PMC5430885; doi:10.1038/s41598-017-00841-1)
Supplement: Supplementary file 2 — Supplementary Table S1 [file 41598_2017_841_MOESM2_ESM.xls]

## Sheet: Class 1 sites
Supplementary Table S1. All identified phosphorylation sites in glucose/GLP-1 synergism experiment.
See Fig.1A and Fig.1B for experiment design.Ratio colored in red was used to quantify the corresponding phosphroylation site in each experiment (ratio from forward or reverse labeling replicates which used the least ratio nmods).Columns colored in gray offers information from low throughput experiment for each site recruited by PhosphoSitePlus.(ac) is short for protein N-terminal acetylation; (ox…
Proteins	Protein	Position in protein	Phosphorylation residue	Protein name	Fasta headers	Uniprot	RGD	NCBI Entrez Gene	Gene Symbol	Class 1 sites?	Localization prob	Localization score diff	Andromeda Score	Score for localization	PEP	Mass error [ppm]	Identified in Exp1 (Forward labeling)	Identified in Exp1 (Reverse labeling)	Identified in Exp2 (Forward labeling)	Identified in Exp2 (Reverse labeling)	Identified in Exp3 (Forward labeling)	Identified in Exp3 (Reverse labeling)	Number of Phospho (STY)	Sequence window	Modified sequence	Phospho (STY) Probabilities	Phospho (STY) Score diffs	Position in peptide	Charge	m/z	Ratio H/L Exp1 (Forward labeling)	Ratio H/L normalized Exp1 (Forward labeling)	Ratio H/L nmods Exp1 (Forward labeling)	Ratio H/L variability [%] Exp1 (Forward labeling)	Ratio H/L count Exp1 (Forward labeling)	Ratio H/L Exp1 (Reverse labeling)	Ratio H/L normalized Exp1 (Reverse labeling)	Ratio H/L nmods Exp1 (Reverse labeling)	Ratio H/L variability [%] Exp1 (Reverse labeling)	Ratio H/L count Exp1 (Reverse labeling)	Ratio H/L Exp2 (Forward labeling)	Ratio H/L normalized Exp2 (Forward labeling)	Ratio H/L nmods Exp2 (Forward labeling)	Ratio H/L variability [%] Exp2 (Forward labeling)	Ratio H/L count Exp2 (Forward labeling)	Ratio H/L Exp2 (Reverse labeling)	Ratio H/L normalized Exp2 (Reverse labeling)	Ratio H/L nmods Exp2 (Reverse labeling)	Ratio H/L variability [%] Exp2 (Reverse labeling)
IPI00952461;IPI00187645	IPI00952461	408	S	Protein Gpsm2	>IPI:IPI00952461.3|TREMBL:D3ZCE5|ENSEMBL:ENSRNOP00000062330 Tax_Id=10116 Gene_Symbol=Gpsm2 Uncharacterized protein;>IPI:IPI00187645.6|TREMBL:D4A528|ENSEMBL:ENSRNOP00000016250|REFSEQ:XP_002726094 Tax_Id=10116 Gene_Symbol=Gpsm2 Uncharacterized protein	D3ZCE5	1560967;	362021	Gpsm2	yes	1	62.2875	133.66	62.287	5.38e-12	-0.37132	yes	yes	yes	yes	yes	yes	1	DGSLHGAGTKLGRRHSMENMELMKLTPEKVP	_RHS(ph)MENMELMK_	RHS(1)MENMELMK	RHS(62.29)MENMELMK	3	3	495.873	0.97424	1.1217	1	5.3705	3	1.0882	1.0831	1	29.335	2	0.94769	1.0573	1	21.523	3	0.8242	0.86729	1	NaN
IPI00187663	IPI00187663	46	S	Etoposide-induced protein 2.4 homolog	>IPI:IPI00187663.2|SWISS-PROT:Q4KM77|ENSEMBL:ENSRNOP00000042710|REFSEQ:NP_001020831 Tax_Id=10116 Gene_Symbol=Ei24 Etoposide-induced protein 2.4 homolog	Q4KM77	1309868;	300514	Ei24	yes	0.956271	13.3981	91.095	61.11	0.00354334	-0.30932	no	yes	no	no	yes	yes	1	ARIQQKREEQRRRRASSLLAQRRAQSVERKQ	_RAS(ph)SLLAQR_	RAS(0.956)S(0.044)LLAQR	RAS(13.4)S(-13.4)LLAQR	3	2	541.279	12.13	13.556	1	NaN	1	0.056702	0.055947	1	NaN	1	0.63925	0.71395	1	NaN	1	1.0241	1.1231	1	NaN
IPI00187663	IPI00187663	47	S	Etoposide-induced protein 2.4 homolog	>IPI:IPI00187663.2|SWISS-PROT:Q4KM77|ENSEMBL:ENSRNOP00000042710|REFSEQ:NP_001020831 Tax_Id=10116 Gene_Symbol=Ei24 Etoposide-induced protein 2.4 homolog	Q4KM77	1309868;	300514	Ei24	yes	0.776737	5.41458	122.33	50.297	0.00854697	-0.58018	yes	no	no	no	yes	no	1	RIQQKREEQRRRRASSLLAQRRAQSVERKQE	_ASS(ph)LLAQR_	AS(0.223)S(0.777)LLAQR	AS(-5.41)S(5.41)LLAQR	3	2	463.229	2.1117	2.3712	1	NaN	1	0.54707	0.53671	1	NaN	1	0.82311	0.94376	1	NaN	1
IPI00187663	IPI00187663	326	S	Etoposide-induced protein 2.4 homolog	>IPI:IPI00187663.2|SWISS-PROT:Q4KM77|ENSEMBL:ENSRNOP00000042710|REFSEQ:NP_001020831 Tax_Id=10116 Gene_Symbol=Ei24 Etoposide-induced protein 2.4 homolog	Q4KM77	1309868;	300514	Ei24	yes	1	106.14	156.92	106.14	4.17e-28	-0.52793	yes	yes	yes	yes	yes	yes	1;2	LQSALSSSSSAEKFPSPHPSPAKLKAAAGH_	_FPS(ph)PHPS(ph)PAK_	FPS(1)PHPS(1)PAK	FPS(106.14)PHPS(106.14)PAK	3	2	612.746	0.75401	0.82497	1	NaN	1	1.1878	1.18	1	0.71081	2	1.1843	1.3164	1	3.0041	2	0.6367	0.67642	1	12.592
IPI00187663	IPI00187663	330	S	Etoposide-induced protein 2.4 homolog	>IPI:IPI00187663.2|SWISS-PROT:Q4KM77|ENSEMBL:ENSRNOP00000042710|REFSEQ:NP_001020831 Tax_Id=10116 Gene_Symbol=Ei24 Etoposide-induced protein 2.4 homolog	Q4KM77	1309868;	300514	Ei24	yes	1	106.14	140.27	106.14	7.55e-16	-0.52793	yes	yes	yes	yes	yes	yes	1;2	LSSSSSAEKFPSPHPSPAKLKAAAGH_____	_FPS(ph)PHPS(ph)PAK_	FPS(1)PHPS(1)PAK	FPS(106.14)PHPS(106.14)PAK	7	2	612.746	0.74674	0.87164	2	6.7564	2	1.0229	1.026	2	1.32	2	0.90874	1.0157	2	19.461	2	0.62267	0.65287	2	8.7026
IPI00187663	IPI00187663	320	S	Etoposide-induced protein 2.4 homolog	>IPI:IPI00187663.2|SWISS-PROT:Q4KM77|ENSEMBL:ENSRNOP00000042710|REFSEQ:NP_001020831 Tax_Id=10116 Gene_Symbol=Ei24 Etoposide-induced protein 2.4 homolog	Q4KM77	1309868;	300514	Ei24	yes	0.981852	17.4444	298.25	136.63	4.21e-173	0.20926	yes	yes	yes	yes	yes	yes	1;2;3	FHKTVYLQSALSSSSSAEKFPSPHPSPAKLK	_TVYLQSALSSSSS(ph)AEKFPSPHPSPAK_	TVYLQSALSSSS(0.018)S(0.982)AEKFPSPHPSPAK	T(-104.55)VY(-99.1)LQS(-78.49)ALS(-59.18)S(-50.3)S(-34.24)S(-17.44)S(17.44)AEKFPS(-40.88)PHPS(-55.84)PAK	13	5	557.472	1.0712	1.2021	1	6.1381	4	0.91598	0.90162	1	12.813	4	0.75882	0.84416	1	13.743	5	1.97	2.015	1	23.517
IPI00187674	IPI00187674	210	S	Protein Zfyve20	>IPI:IPI00187674.1|TREMBL:D3ZL11|ENSEMBL:ENSRNOP00000015602|REFSEQ:NP_001101345 Tax_Id=10116 Gene_Symbol=Zfyve20 Zinc finger, FYVE domain containing 20	D3ZL11	1305397;	312562	Zfyve20	yes	0.762467	6.36156	175.77	108.57	3.46e-53	1.0606	no	no	yes	yes	yes	no	2	LPLANKLTSASKDSLSTHTSPSQSPNSVHGS	_DSLS(ph)THTSPSQS(ph)PNSVHGSR_	DS(0.019)LS(0.762)T(0.176)HT(0.012)S(0.031)PS(0.009)QS(0.989)PNS(0.002)VHGSR	DS(-16.11)LS(6.36)T(-6.36)HT(-18.1)S(-13.98)PS(-20.33)QS(20.33)PNS(-27.91)VHGS(-44.87)R	4	3	747.637
IPI00187674	IPI00187674	214	S	Protein Zfyve20	>IPI:IPI00187674.1|TREMBL:D3ZL11|ENSEMBL:ENSRNOP00000015602|REFSEQ:NP_001101345 Tax_Id=10116 Gene_Symbol=Zfyve20 Zinc finger, FYVE domain containing 20	D3ZL11	1305397;	312562	Zfyve20	yes	0.958566	14.0302	172.24	160.2	1.2e-43	-1.9724	yes	yes	yes	yes	yes	yes	1;2;3	NKLTSASKDSLSTHTSPSQSPNSVHGSRRGS	_DSLSTHTS(ph)PSQSPNSVHGSR_	DSLS(0.002)T(0.002)HT(0.038)S(0.959)PSQSPNSVHGSR	DS(-43.85)LS(-27.56)T(-27.56)HT(-14.03)S(14.03)PS(-38.81)QS(-52.64)PNS(-76.89)VHGS(-97.76)R	8	3	720.982	1.0577	1.1987	2	NaN	1											1.0681	1.1134	1	NaN
IPI00187674	IPI00187674	218	S	Protein Zfyve20	>IPI:IPI00187674.1|TREMBL:D3ZL11|ENSEMBL:ENSRNOP00000015602|REFSEQ:NP_001101345 Tax_Id=10116 Gene_Symbol=Zfyve20 Zinc finger, FYVE domain containing 20	D3ZL11	1305397;	312562	Zfyve20	yes	0.988773	20.335	108.57	108.57	1.48e-09	1.0606	yes	no	no	no	yes	no	2;3	SASKDSLSTHTSPSQSPNSVHGSRRGSISSM	_DSLS(ph)THTSPSQS(ph)PNSVHGSR_	DS(0.019)LS(0.762)T(0.176)HT(0.012)S(0.031)PS(0.009)QS(0.989)PNS(0.002)VHGSR	DS(-16.11)LS(6.36)T(-6.36)HT(-18.1)S(-13.98)PS(-20.33)QS(20.33)PNS(-27.91)VHGS(-44.87)R	12	3	747.637	1.0577	1.1987	2	NaN	1
IPI00187674	IPI00187674	225	S	Protein Zfyve20	>IPI:IPI00187674.1|TREMBL:D3ZL11|ENSEMBL:ENSRNOP00000015602|REFSEQ:NP_001101345 Tax_Id=10116 Gene_Symbol=Zfyve20 Zinc finger, FYVE domain containing 20	D3ZL11	1305397;	312562	Zfyve20	yes	0.984865	18.3766	115.88	115.88	4.56e-10	-1.0507	no	yes	no	no	no	yes	1	STHTSPSQSPNSVHGSRRGSISSMSSVSSVL	_DSLSTHTSPSQSPNSVHGS(ph)R_	DSLSTHTSPSQS(0.001)PNS(0.014)VHGS(0.985)R	DS(-84.9)LS(-73.49)T(-78.94)HT(-68.82)S(-67.68)PS(-52.5)QS(-30.81)PNS(-18.38)VHGS(18.38)R	19	3	720.982
IPI00187674	IPI00187674	229	S	Protein Zfyve20	>IPI:IPI00187674.1|TREMBL:D3ZL11|ENSEMBL:ENSRNOP00000015602|REFSEQ:NP_001101345 Tax_Id=10116 Gene_Symbol=Zfyve20 Zinc finger, FYVE domain containing 20	D3ZL11	1305397;	312562	Zfyve20	yes	0.997389	28.9288	178.5	178.5	1.68e-58	-0.042533	no	yes	no	yes	yes	yes	1	SPSQSPNSVHGSRRGSISSMSSVSSVLDEKD	_RGS(ph)ISSMSSVSSVLDEKDDER_	RGS(0.997)IS(0.001)S(0.001)MSSVSSVLDEKDDER	RGS(28.93)IS(-28.93)S(-28.93)MS(-43.16)S(-50.23)VS(-74.78)S(-91.52)VLDEKDDER	3	3	788.684																1.3306	1.395	1	8.506
IPI00187714	IPI00187714	524	S	Protein Zfp869	>IPI:IPI00187714.2|TREMBL:D3ZKK4|ENSEMBL:ENSRNOP00000015611|REFSEQ:XP_002725216;XP_002728434 Tax_Id=10116 Gene_Symbol=LOC100361114;LOC100366068 Uncharacterized protein	D3ZKK4		100361114	Zfp869	yes	0.991412	21.3274	131.95	112.99	2.88e-14	-0.91003	yes	yes	yes	yes	yes	no	1	SVHGESPYEQYLIPLSPFSSKE_________	_HQSVHGESPYEQYLIPLS(ph)PFSSK_	HQSVHGESPYEQYLIPLS(0.991)PFS(0.007)S(0.001)K	HQS(-95.48)VHGES(-75.92)PY(-74.83)EQY(-53.56)LIPLS(21.33)PFS(-21.33)S(-28.89)K	18	3	904.09	0.84137	0.96159	1	3.2454	2	1.1888	1.157	1	12.368	2	1.2058	1.3543	1	NaN	1
IPI00187767	IPI00187767	18	S	Interferon-inducible double-stranded RNA-dependent protein kinase activator A	>IPI:IPI00187767.2|SWISS-PROT:Q4V8C7|ENSEMBL:ENSRNOP00000015624|REFSEQ:NP_001019951 Tax_Id=10116 Gene_Symbol=Prkra Interferon-inducible double stranded RNA-dependent protein kinase activator A	Q4V8C7	1306707;	311130	Prkra	yes	1	75.5975	221.14	184.31	1.11e-41	-0.049704	yes	yes	yes	yes	yes	yes	1;2;3	HSRHRAEAPPLQREDSGTFSLGKMITAKPGK	_EDS(ph)GTFSLGK_	EDS(1)GTFSLGK	EDS(75.6)GT(-75.6)FS(-90.69)LGK	3	2	560.732	0.83541	0.94423	1	15.623	14	0.89095	0.86924	1	19.569	12	1.3331	1.4731	1	10.686	14	0.63825	0.68028	1	25.53
IPI00187767	IPI00187767	167	S	Interferon-inducible double-stranded RNA-dependent protein kinase activator A	>IPI:IPI00187767.2|SWISS-PROT:Q4V8C7|ENSEMBL:ENSRNOP00000015624|REFSEQ:NP_001019951 Tax_Id=10116 Gene_Symbol=Prkra Interferon-inducible double stranded RNA-dependent protein kinase activator A	Q4V8C7	1306707;	311130	Prkra	yes	0.999976	46.1049	76.655	76.655	0.00152934	-0.49158	yes	yes	yes	yes	yes	yes	1	GPAHKREYTTICRLESFMETGKGASKKQAKR	_LES(ph)FMETGK_	LES(1)FMETGK	LES(46.1)FMET(-46.1)GK	3	2	561.233	0.99373	1.1087	1	NaN	1	0.8136	0.80413	1	NaN	1	1.7257	1.9184	1	2.4085	2	0.55233	0.57767	1	4.975
IPI00187781	IPI00187781	52	S	Coiled-coil domain-containing protein 117	>IPI:IPI00187781.1|SWISS-PROT:Q5M9G5|ENSEMBL:ENSRNOP00000015627|REFSEQ:NP_001017502 Tax_Id=10116 Gene_Symbol=Ccdc117 Coiled-coil domain-containing protein 117	Q5M9G5	1561762;	498404	Ccdc117	yes	0.900605	9.57168	119.53	77.64	0.000564072	0.5428	yes	yes	yes	yes	yes	yes	1	GHDLAPRPGVRGPPSSPDGRTARGRVSIHCR	_GPPSS(ph)PDGR_	GPPS(0.099)S(0.901)PDGR	GPPS(-9.57)S(9.57)PDGR	5	2	475.192	0.81864	0.96702	1	29.125	3	1.2705	1.2537	1	42.613	2	0.92825	1.0789	1	NaN	1
IPI00187782	IPI00187782	871	S	SLIT-ROBO Rho GTPase activating protein 3	>IPI:IPI00187782.3|ENSEMBL:ENSRNOP00000009066|REFSEQ:XP_001076245;XP_002729491 Tax_Id=10116 Gene_Symbol=Srgap3 SLIT-ROBO Rho GTPase activating protein 3-like		1563152;	500287	Srgap3	yes	0.947779	12.8036	89.261	55.437	0.00013256	1.4348	no	yes	yes	yes	yes	no	1;2	GPSIDTPPRAAACPSSPHKIPLSRGRIESPE	_AAACPSS(ph)PHKIPLSR_	AAACPS(0.05)S(0.948)PHKIPLS(0.003)R	AAACPS(-12.8)S(12.8)PHKIPLS(-25.75)R	7	3	557.939	0.75375	0.86668	1	NaN	1	1.1145	1.091	1	NaN	1	0.92581	1.033	1	NaN	1
IPI00187782	IPI00187782	834	S	SLIT-ROBO Rho GTPase activating protein 3	>IPI:IPI00187782.3|ENSEMBL:ENSRNOP00000009066|REFSEQ:XP_001076245;XP_002729491 Tax_Id=10116 Gene_Symbol=Srgap3 SLIT-ROBO Rho GTPase activating protein 3-like		1563152;	500287	Srgap3	yes	1	60.9008	66.004	60.901	0.00433569	-1.8583	yes	yes	yes	no	yes	no	1	SDYGFGGVMGRVRLRSDGAAIPRRRSGGDTH	_LRS(ph)DGAAIPR_	LRS(1)DGAAIPR	LRS(60.9)DGAAIPR	3	2	568.285	1.6494	1.9145	1	NaN	1	1.4013	1.3817	1	NaN	1	1.6364	1.824	1	NaN	1
IPI00187782	IPI00187782	1045	S	SLIT-ROBO Rho GTPase activating protein 3	>IPI:IPI00187782.3|ENSEMBL:ENSRNOP00000009066|REFSEQ:XP_001076245;XP_002729491 Tax_Id=10116 Gene_Symbol=Srgap3 SLIT-ROBO Rho GTPase activating protein 3-like		1563152;	500287	Srgap3	yes	0.795314	5.99881	189.07	189.07	9.19e-07	0.71128	yes	no	yes	no	yes	yes	1;5	PPPMRPVRPVVQHRSSSSSSSGVGSPAVTPT	_SS(ph)SSSSSGVGSPAVTPTEK_	S(0.2)S(0.795)S(0.005)SSSSGVGSPAVTPTEK	S(-6)S(6)S(-22.17)S(-46.14)S(-50.62)S(-56.31)S(-78.69)GVGS(-130.56)PAVT(-174.83)PT(-174.27)EK	2	2	916.401						0.73102	0.74978	1	NaN	1	1.9799	2.3441	1	NaN	1	0.29772	0.31582	1	NaN
IPI00781839;IPI00187860	IPI00781839	268	S	Heterogeneous nuclear ribonucleoprotein C	>IPI:IPI00781839.2|TREMBL:D4ACR0|ENSEMBL:ENSRNOP00000057257 Tax_Id=10116 Gene_Symbol=Hnrnpc Uncharacterized protein;>IPI:IPI00187860.3|TREMBL:Q4V8K6|ENSEMBL:ENSRNOP00000057256|REFSEQ:NP_001020804 Tax_Id=10116 Gene_Symbol=Hnrnpc Heterogeneous nuclear ribonu	D4ACR0	1309982;	290046	Hnrnpc	yes	1	79.0072	222.71	144.26	2.14e-69	0.12874	yes	yes	yes	yes	yes	yes	1	DETNVKMESEAGADDSAEEGDLLDDDDNEDR	_MESEAGADDS(ph)AEEGDLLDDDDNEDRGDDQLELK_	MESEAGADDS(1)AEEGDLLDDDDNEDRGDDQLELK	MES(-79.01)EAGADDS(79.01)AEEGDLLDDDDNEDRGDDQLELK	10	3	1231.15	0.886	0.98647	1	17.521	7	0.94304	0.95693	1	6.8969	4	0.66231	0.76705	1	11.39	3	1.1198	1.1885	1	5.9267
IPI00781839;IPI00187860	IPI00781839	241	S	Heterogeneous nuclear ribonucleoprotein C	>IPI:IPI00781839.2|TREMBL:D4ACR0|ENSEMBL:ENSRNOP00000057257 Tax_Id=10116 Gene_Symbol=Hnrnpc Uncharacterized protein;>IPI:IPI00187860.3|TREMBL:Q4V8K6|ENSEMBL:ENSRNOP00000057256|REFSEQ:NP_001020804 Tax_Id=10116 Gene_Symbol=Hnrnpc Heterogeneous nuclear ribonu	D4ACR0	1309982;	290046	Hnrnpc	yes	1	87.2831	180.78	180.78	6.94e-08	0.78504	yes	yes	yes	yes	yes	yes	1;2;3	ADLSFSSPVEMKNEKSEEEQSSASVKKDETN	_NEKS(ph)EEEQSSASVK_	NEKS(1)EEEQSSASVK	NEKS(87.28)EEEQS(-87.28)S(-87.28)AS(-99.43)VK	4	2	816.343	0.82462	0.94265	1	20.246	7	0.95441	0.93171	1	7.5856	7	0.97184	1.0519	1	15.732	8	0.90111	0.95775	1	6.7955
IPI00781839;IPI00187860	IPI00781839	246	S	Heterogeneous nuclear ribonucleoprotein C	>IPI:IPI00781839.2|TREMBL:D4ACR0|ENSEMBL:ENSRNOP00000057257 Tax_Id=10116 Gene_Symbol=Hnrnpc Uncharacterized protein;>IPI:IPI00187860.3|TREMBL:Q4V8K6|ENSEMBL:ENSRNOP00000057256|REFSEQ:NP_001020804 Tax_Id=10116 Gene_Symbol=Hnrnpc Heterogeneous nuclear ribonu	D4ACR0	1309982;	290046	Hnrnpc	yes	0.996054	23.8804	215.08	192.63	4.44e-41	1.1745	yes	yes	yes	yes	yes	yes	1;2;3	SSPVEMKNEKSEEEQSSASVKKDETNVKMES	_SEEEQS(ph)SAS(ph)VKKDETNVK_	SEEEQS(0.996)S(0.036)AS(0.965)VKKDET(0.003)NVK	S(-92.01)EEEQS(23.88)S(-14.7)AS(14.7)VKKDET(-25.72)NVK	6	2	1077.95	0.87597	0.97671	2	12.211	5	0.92883	0.95303	1	NaN	1	0.88223	0.95807	2	13.662	4	1.0692	1.1277	2	3.4923
IPI00781839;IPI00187860	IPI00781839	247	S	Heterogeneous nuclear ribonucleoprotein C	>IPI:IPI00781839.2|TREMBL:D4ACR0|ENSEMBL:ENSRNOP00000057257 Tax_Id=10116 Gene_Symbol=Hnrnpc Uncharacterized protein;>IPI:IPI00187860.3|TREMBL:Q4V8K6|ENSEMBL:ENSRNOP00000057256|REFSEQ:NP_001020804 Tax_Id=10116 Gene_Symbol=Hnrnpc Heterogeneous nuclear ribonu	D4ACR0	1309982;	290046	Hnrnpc	yes	0.986368	18.7986	256.57	218.11	1.32e-42	-0.53324	yes	yes	yes	yes	yes	yes	1;2;3	SPVEMKNEKSEEEQSSASVKKDETNVKMESE	_SEEEQSS(ph)ASVK_	SEEEQS(0.013)S(0.986)AS(0.001)VK	S(-157.92)EEEQS(-18.8)S(18.8)AS(-31.98)VK	7	2	630.753	0.8523	1.0101	1	207.32	4	0.86426	0.86035	1	NaN	1	0.74955	0.85069	1	19.33	2	0.8951	0.95174	1	27.25
IPI00781839;IPI00187860	IPI00781839	249	S	Heterogeneous nuclear ribonucleoprotein C	>IPI:IPI00781839.2|TREMBL:D4ACR0|ENSEMBL:ENSRNOP00000057257 Tax_Id=10116 Gene_Symbol=Hnrnpc Uncharacterized protein;>IPI:IPI00187860.3|TREMBL:Q4V8K6|ENSEMBL:ENSRNOP00000057256|REFSEQ:NP_001020804 Tax_Id=10116 Gene_Symbol=Hnrnpc Heterogeneous nuclear ribonu	D4ACR0	1309982;	290046	Hnrnpc	yes	0.999244	31.2314	234.82	164.02	1.79e-68	-0.22554	yes	yes	yes	yes	yes	yes	1;2;3	VEMKNEKSEEEQSSASVKKDETNVKMESEAG	_NEKSEEEQSSAS(ph)VK_	NEKSEEEQSS(0.001)AS(0.999)VK	NEKS(-118.4)EEEQS(-54.31)S(-31.23)AS(31.23)VK	12	2	816.343	0.52334	0.59518	1	39.056	3	0.97339	0.96515	1	27.224	6	0.90239	0.9768	1	32.448	3	0.96918	1.0542	1	29.204
IPI00781839;IPI00187860	IPI00781839	229	S	Heterogeneous nuclear ribonucleoprotein C	>IPI:IPI00781839.2|TREMBL:D4ACR0|ENSEMBL:ENSRNOP00000057257 Tax_Id=10116 Gene_Symbol=Hnrnpc Uncharacterized protein;>IPI:IPI00187860.3|TREMBL:Q4V8K6|ENSEMBL:ENSRNOP00000057256|REFSEQ:NP_001020804 Tax_Id=10116 Gene_Symbol=Hnrnpc Heterogeneous nuclear ribonu	D4ACR0	1309982;	290046	Hnrnpc	yes	0.999922	41.6259	215.23	129.05	6.19e-33	-0.78655	yes	yes	yes	yes	yes	yes	1;2	SLEKIEKEQSKQADLSFSSPVEMKNEKSEEE	_QADLS(ph)FSSPVEMK_	QADLS(1)FSSPVEMK	QADLS(41.63)FS(-41.63)S(-50.1)PVEMK	5	2	759.831	0.82687	0.93264	1	11.302	4	1.0741	1.0299	1	12.808	3	0.68863	0.75102	1	2.4354	4	1.0514	1.0787	1	5.1574
IPI00781839;IPI00187860	IPI00781839	231	S	Heterogeneous nuclear ribonucleoprotein C	>IPI:IPI00781839.2|TREMBL:D4ACR0|ENSEMBL:ENSRNOP00000057257 Tax_Id=10116 Gene_Symbol=Hnrnpc Uncharacterized protein;>IPI:IPI00187860.3|TREMBL:Q4V8K6|ENSEMBL:ENSRNOP00000057256|REFSEQ:NP_001020804 Tax_Id=10116 Gene_Symbol=Hnrnpc Heterogeneous nuclear ribonu	D4ACR0	1309982;	290046	Hnrnpc	yes	0.9902	20.0396	268.2	121.19	2.14e-108	0.78604	yes	yes	yes	yes	yes	yes	1;2	EKIEKEQSKQADLSFSSPVEMKNEKSEEEQS	_QADLSFS(ph)S(ph)PVEMK_	QADLS(0.011)FS(0.99)S(0.999)PVEMK	QADLS(-20.04)FS(20.04)S(28.98)PVEMK	7	2	799.814	2.4506	2.7829	2	NaN	1	1.1227	1.1361	1	NaN	1	0.90306	1.0558	1	NaN	1	1.0905	1.1589	1	NaN
IPI00781839;IPI00187860	IPI00781839	232	S	Heterogeneous nuclear ribonucleoprotein C	>IPI:IPI00781839.2|TREMBL:D4ACR0|ENSEMBL:ENSRNOP00000057257 Tax_Id=10116 Gene_Symbol=Hnrnpc Uncharacterized protein;>IPI:IPI00187860.3|TREMBL:Q4V8K6|ENSEMBL:ENSRNOP00000057256|REFSEQ:NP_001020804 Tax_Id=10116 Gene_Symbol=Hnrnpc Heterogeneous nuclear ribonu	D4ACR0	1309982;	290046	Hnrnpc	yes	0.998748	28.9774	314.51	121.19	8.76e-195	0.78604	yes	yes	yes	yes	yes	yes	1;2	KIEKEQSKQADLSFSSPVEMKNEKSEEEQSS	_QADLSFS(ph)S(ph)PVEMK_	QADLS(0.011)FS(0.99)S(0.999)PVEMK	QADLS(-20.04)FS(20.04)S(28.98)PVEMK	8	2	799.814	0.87475	1.0248	1	15.338	11	1.0509	1.0639	1	9.3136	6	0.88605	0.98919	1	4.0474	7	1.0686	1.1174	1	9.1209
IPI00187863	IPI00187863	761	S	Scm-like with four MBT domains protein 1	>IPI:IPI00187863.7|SWISS-PROT:Q9JMD2|ENSEMBL:ENSRNOP00000022865|REFSEQ:NP_113835 Tax_Id=10116 Gene_Symbol=Sfmbt1 Scm-like with four MBT domains protein 1	Q9JMD2	61999;	58967	Sfmbt1	yes	0.914798	13.4654	128.36	128.36	8.3e-06	-1.9828	yes	yes	no	no	no	no	2	PLPPDTQTDKREAQTSSLSDGENKPPSPKEI	_EAQTS(ph)SLSDGENKPPS(ph)PK_	EAQT(0.027)S(0.915)S(0.041)LS(0.017)DGENKPPS(1)PK	EAQT(-15.23)S(13.47)S(-13.47)LS(-17.42)DGENKPPS(40.56)PK	5	2	1016.42	0.71361	0.80919	2	NaN	1	1.5853	1.6004	2	NaN	1
IPI00187863	IPI00187863	764	S	Scm-like with four MBT domains protein 1	>IPI:IPI00187863.7|SWISS-PROT:Q9JMD2|ENSEMBL:ENSRNOP00000022865|REFSEQ:NP_113835 Tax_Id=10116 Gene_Symbol=Sfmbt1 Scm-like with four MBT domains protein 1	Q9JMD2	61999;	58967	Sfmbt1	yes	0.996801	25.6912	201.79	169.33	1.18e-32	0.40216	yes	yes	yes	yes	yes	yes	2	PDTQTDKREAQTSSLSDGENKPPSPKEIRIE	_EAQTSSLS(ph)DGENKPPS(ph)PK_	EAQTSS(0.003)LS(0.997)DGENKPPS(1)PK	EAQT(-47.36)S(-33.07)S(-25.69)LS(25.69)DGENKPPS(85.72)PK	8	2	1016.42	0.81086	0.90816	2	NaN	1	1.061	1.0101	2	NaN	1	0.76292	0.84216	2	12.11	2	0.92498	0.94835	2	NaN
IPI00187863	IPI00187863	772	S	Scm-like with four MBT domains protein 1	>IPI:IPI00187863.7|SWISS-PROT:Q9JMD2|ENSEMBL:ENSRNOP00000022865|REFSEQ:NP_113835 Tax_Id=10116 Gene_Symbol=Sfmbt1 Scm-like with four MBT domains protein 1	Q9JMD2	61999;	58967	Sfmbt1	yes	1	77.7101	201.79	201.79	2.32e-37	0.26761	yes	yes	yes	yes	yes	yes	1;2	EAQTSSLSDGENKPPSPKEIRIEVDERLHLD	_EAQTSSLS(ph)DGENKPPS(ph)PK_	EAQT(0.001)S(0.048)S(0.32)LS(0.631)DGENKPPS(1)PK	EAQT(-27.29)S(-11.2)S(-2.95)LS(2.95)DGENKPPS(77.71)PK	16	2	1016.42	0.8329	0.95808	1	8.4494	2	0.96915	0.95156	1	21.563	4	1.1169	1.2416	1	NaN	1	0.86327	0.90844	1	3.6298
IPI00187918;IPI00206396	IPI00187918	51	S	Fatty acid amide hydrolase	>IPI:IPI00187918.5|TREMBL:D3ZKG4|ENSEMBL:ENSRNOP00000015667 Tax_Id=10116 Gene_Symbol=Faah Uncharacterized protein;>IPI:IPI00206396.1|SWISS-PROT:P97612|ENSEMBL:ENSRNOP00000015961|REFSEQ:NP_077046 Tax_Id=10116 Gene_Symbol=Faah Fatty-acid amide hydrolase 1	D3ZKG4	61808;	29347	Faah	yes	1	66.7353	143.5	115.18	3.53e-09	0.64939	yes	yes	yes	yes	yes	yes	1	KARGAATRARQKQRASLETMDKAVQRFRLQN	_AS(ph)LETMDK_	AS(1)LETMDK	AS(66.74)LET(-66.74)MDK	2	2	487.699	0.88294	1.0282	1	23.805	6	0.97568	0.94068	1	16.425	7	0.94683	1.1237	1	18.559	9	1.0149	1.0531	1	13.46
IPI00187975;IPI00781313;IPI00197553;IPI00230893;IPI00778173;IPI00362217;IPI00559016;IPI00369383;IPI00957180;IPI00778867	IPI00197553	240	S	Nucleophosmin	>IPI:IPI00187975.4|ENSEMBL:ENSRNOP00000007811 Tax_Id=10116 Gene_Symbol=- 15 kDa protein;>IPI:IPI00781313.1|ENSEMBL:ENSRNOP00000058247 Tax_Id=10116 Gene_Symbol=- 30 kDa protein;>IPI:IPI00197553.1|SWISS-PROT:P13084-1|ENSEMBL:ENSRNOP00000006591|REFSEQ:NP_0371	P13084	3192;	25498	Npm1	yes	0.996288	24.2874	111.86	111.86	3.04e-05	0.72241	yes	yes	yes	yes	no	yes	1	SFKKQEKTPKTPKGPSSVEDIKAKKQTSIEK;SFKKQEKTPKTPKGPSSVEDIKAKMQASIEK	_GPS(ph)SVEDIK_	GPS(0.996)S(0.004)VEDIK	GPS(24.29)S(-24.29)VEDIK	3	2	506.223	0.81923	0.92557	1	NaN	1	1.1656	1.1532	1	NaN	1	0.71066	0.77079	1	NaN	1	1.3354	1.4091	1	NaN
IPI00187975;IPI00781313;IPI00197553;IPI00230893;IPI00778173;IPI00362217;IPI00559016;IPI00369383;IPI00957180;IPI00778867	IPI00197553	241	S	Nucleophosmin	>IPI:IPI00187975.4|ENSEMBL:ENSRNOP00000007811 Tax_Id=10116 Gene_Symbol=- 15 kDa protein;>IPI:IPI00781313.1|ENSEMBL:ENSRNOP00000058247 Tax_Id=10116 Gene_Symbol=- 30 kDa protein;>IPI:IPI00197553.1|SWISS-PROT:P13084-1|ENSEMBL:ENSRNOP00000006591|REFSEQ:NP_0371	P13084	3192;	25498	Npm1	yes	0.99996	43.9313	169.65	169.65	3.2e-21	-0.84256	yes	yes	yes	yes	yes	yes	1	FKKQEKTPKTPKGPSSVEDIKAKKQTSIEKG;FKKQEKTPKTPKGPSSVEDIKAKMQASIEKG	_GPSS(ph)VEDIK_	GPSS(1)VEDIK	GPS(-43.93)S(43.93)VEDIK	4	2	506.223	0.94594	1.1137	1	1.8118	2	1.0146	1.0251	1	16.403	2	0.90482	1.0613	1	0.44554	2	0.9947	1.0747	1	4.8124
IPI00187975;IPI00197553;IPI00230893;IPI00778173;IPI00362217;IPI00559016;IPI00195060;IPI00778867	IPI00197553	225	S	Nucleophosmin	>IPI:IPI00187975.4|ENSEMBL:ENSRNOP00000007811 Tax_Id=10116 Gene_Symbol=- 15 kDa protein;>IPI:IPI00197553.1|SWISS-PROT:P13084-1|ENSEMBL:ENSRNOP00000006591|REFSEQ:NP_037124 Tax_Id=10116 Gene_Symbol=Npm1 Isoform B23.1 of Nucleophosmin;>IPI:IPI00230893.1|SWISS	P13084	3192;	25498	Npm1	yes	1	111.607	157.78	111.61	0.000389063	0.15688	yes	yes	yes	yes	yes	yes	1	GKDFKTSTPRSKGQESFKKQEKTPKTPKGPS;GKDLKPSTPRSKGQESFKKQEKTPKTPKGPS	_GQES(ph)FKK_	GQES(1)FKK	GQES(111.61)FKK	4	2	452.202	0.70831	0.82044	1	9.9019	2	1.6611	1.6815	1	NaN	1	1.1042	1.2587	1	NaN	1	0.76192	0.81441	1	22.347
IPI00187975;IPI00197553;IPI00230893;IPI00778173;IPI00362217;IPI00559016;IPI00195060;IPI00369383;IPI00957180	IPI00197553	252	S	Nucleophosmin	>IPI:IPI00187975.4|ENSEMBL:ENSRNOP00000007811 Tax_Id=10116 Gene_Symbol=- 15 kDa protein;>IPI:IPI00197553.1|SWISS-PROT:P13084-1|ENSEMBL:ENSRNOP00000006591|REFSEQ:NP_037124 Tax_Id=10116 Gene_Symbol=Npm1 Isoform B23.1 of Nucleophosmin;>IPI:IPI00230893.1|SWISS	P13084	3192;	25498	Npm1	yes	1	105.195	109.29	105.2	0.00271312	0.805	yes	yes	yes	yes	yes	yes	1	KGPSSVEDIKAKMQASIEKGG__________;KGPSSVEDIKAKMQASIEKGGSLPKVEAKFI	_MQAS(ph)IEK_	MQAS(1)IEK	MQAS(105.2)IEK	4	2	443.691	0.93068	1.0813	1	13.833	7	1.0351	1.0355	1	8.5552	6	0.93484	1.0035	1	21.363	8	0.92386	0.94061	1	13.648
IPI00187975;IPI00197553;IPI00230893;IPI00362217;IPI00559016;IPI00195060;IPI00778867	IPI00197553	220	S	Nucleophosmin	>IPI:IPI00187975.4|ENSEMBL:ENSRNOP00000007811 Tax_Id=10116 Gene_Symbol=- 15 kDa protein;>IPI:IPI00197553.1|SWISS-PROT:P13084-1|ENSEMBL:ENSRNOP00000006591|REFSEQ:NP_037124 Tax_Id=10116 Gene_Symbol=Npm1 Isoform B23.1 of Nucleophosmin;>IPI:IPI00230893.1|SWISS	P13084	3192;	25498	Npm1	yes	1	63.285	82.417	82.417	0.00239966	-1.018	yes	no	no	no	no	no	1	KSNQNGKDFKTSTPRSKGQESFKKQEKTPKT;KSNQNGKDLKPSTPRSKGQESFKKQEKTPKT	_S(ph)KGQESFK_	S(1)KGQESFK	S(63.28)KGQES(-63.28)FK	1	2	495.718	0.95873	1.088	1	NaN	1
IPI00188033;IPI00952045	IPI00188033	1021	S	Mediator complex subunit 1	>IPI:IPI00188033.5|TREMBL:D4A309|ENSEMBL:ENSRNOP00000007842 Tax_Id=10116 Gene_Symbol=Med1 Uncharacterized protein;>IPI:IPI00952045.1|TREMBL:D3ZRN2|ENSEMBL:ENSRNOP00000059848|REFSEQ:NP_001127833 Tax_Id=10116 Gene_Symbol=Med1 Uncharacterized protein	D4A309	1559552;	497991	Med1	yes	0.997039	26.2477	182.97	182.97	1.35e-40	-0.54308	yes	yes	yes	no	yes	yes	1	KDKPPKRKKADTEGKSPSHSSNRPFTPPTST	_ADTEGKS(ph)PSHSSNRPFTPPTSTGGSK_	ADT(0.002)EGKS(0.997)PSHSSNRPFTPPTSTGGSK	ADT(-26.25)EGKS(26.25)PS(-33.13)HS(-40.38)S(-47.56)NRPFT(-61.71)PPT(-96.67)S(-103.07)T(-109.35)GGS(-127.38)K	7	4	678.308	0.91732	1.0473	1	13.506	2	0.92322	0.91111	1	9.3815	2	0.73117	0.81537	1	NaN	1
IPI00188033;IPI00952045	IPI00188033	1224	S	Mediator complex subunit 1	>IPI:IPI00188033.5|TREMBL:D4A309|ENSEMBL:ENSRNOP00000007842 Tax_Id=10116 Gene_Symbol=Med1 Uncharacterized protein;>IPI:IPI00952045.1|TREMBL:D3ZRN2|ENSEMBL:ENSRNOP00000059848|REFSEQ:NP_001127833 Tax_Id=10116 Gene_Symbol=Med1 Uncharacterized protein	D4A309	1559552;	497991	Med1	yes	0.999832	39.7152	214.91	159.89	4.64e-57	-0.9506	yes	yes	yes	yes	yes	yes	1;2	PMKPVPGTPPSSKAKSPISSGSGSSHVSGTS	_AKS(ph)PISSGSGSSHVSGTSSSSGMK_	AKS(1)PISSGSGSSHVSGTSSSSGMK	AKS(39.72)PIS(-39.72)S(-45.83)GS(-45.83)GS(-50.45)S(-68.29)HVS(-105.92)GT(-118.76)S(-127.97)S(-132.16)S(-136.7)S(-140.41)GMK	3	3	764.005	0.84874	0.95856	1	6.9756	5	0.92704	0.91692	1	7.5379	4	0.8022	0.89464	1	4.4227	5	0.75565	0.8031	1	20.9
IPI00188033;IPI00952045	IPI00188033	951	S	Mediator complex subunit 1	>IPI:IPI00188033.5|TREMBL:D4A309|ENSEMBL:ENSRNOP00000007842 Tax_Id=10116 Gene_Symbol=Med1 Uncharacterized protein;>IPI:IPI00952045.1|TREMBL:D3ZRN2|ENSEMBL:ENSRNOP00000059848|REFSEQ:NP_001127833 Tax_Id=10116 Gene_Symbol=Med1 Uncharacterized protein	D4A309	1559552;	497991	Med1	yes	0.969079	15.0871	212.82	119.27	6.4e-61	0.24969	yes	yes	yes	yes	yes	yes	1;2	VAGKALGAADLLEHHSGSQSPLLTTGELGKE	_ALGAADLLEHHS(ph)GSQSPLLTTGELGK_	ALGAADLLEHHS(0.969)GS(0.03)QS(0.001)PLLTTGELGK	ALGAADLLEHHS(15.09)GS(-15.09)QS(-30.4)PLLT(-90.93)T(-90.93)GELGK	12	4	671.334	0.76659	0.86984	1	NaN	1	1.0352	1.0625	1	NaN	1						0.80281	0.8684	1	NaN
IPI00188033;IPI00952045	IPI00188033	953	S	Mediator complex subunit 1	>IPI:IPI00188033.5|TREMBL:D4A309|ENSEMBL:ENSRNOP00000007842 Tax_Id=10116 Gene_Symbol=Med1 Uncharacterized protein;>IPI:IPI00952045.1|TREMBL:D3ZRN2|ENSEMBL:ENSRNOP00000059848|REFSEQ:NP_001127833 Tax_Id=10116 Gene_Symbol=Med1 Uncharacterized protein	D4A309	1559552;	497991	Med1	yes	0.964865	14.9929	147.3	95.586	3.32e-35	0.042286	yes	yes	yes	no	yes	yes	1;2	GKALGAADLLEHHSGSQSPLLTTGELGKEKT	_ALGAADLLEHHSGS(ph)QS(ph)PLLTTGELGK_	ALGAADLLEHHS(0.04)GS(0.965)QS(0.986)PLLT(0.007)T(0.003)GELGK	ALGAADLLEHHS(-14.99)GS(14.99)QS(20.05)PLLT(-25.01)T(-30.21)GELGK	14	3	921.431	0.88305	1.0403	1	NaN	1	1.0541	1.0604	2	10.11	2
IPI00188033;IPI00952045	IPI00188033	955	S	Mediator complex subunit 1	>IPI:IPI00188033.5|TREMBL:D4A309|ENSEMBL:ENSRNOP00000007842 Tax_Id=10116 Gene_Symbol=Med1 Uncharacterized protein;>IPI:IPI00952045.1|TREMBL:D3ZRN2|ENSEMBL:ENSRNOP00000059848|REFSEQ:NP_001127833 Tax_Id=10116 Gene_Symbol=Med1 Uncharacterized protein	D4A309	1559552;	497991	Med1	yes	0.986147	20.0517	253.76	95.586	9.8e-166	0.042286	yes	yes	yes	yes	yes	yes	1;2	ALGAADLLEHHSGSQSPLLTTGELGKEKTQK	_ALGAADLLEHHSGS(ph)QS(ph)PLLTTGELGK_	ALGAADLLEHHS(0.04)GS(0.965)QS(0.986)PLLT(0.007)T(0.003)GELGK	ALGAADLLEHHS(-14.99)GS(14.99)QS(20.05)PLLT(-25.01)T(-30.21)GELGK	16	3	921.431	0.8192	0.92264	1	13.827	4	0.93072	0.92397	1	9.2781	4	0.90514	1.0111	1	13.318	4	0.71566	0.75889	1	13.358
IPI00188033;IPI00952045	IPI00188033	664	S	Mediator complex subunit 1	>IPI:IPI00188033.5|TREMBL:D4A309|ENSEMBL:ENSRNOP00000007842 Tax_Id=10116 Gene_Symbol=Med1 Uncharacterized protein;>IPI:IPI00952045.1|TREMBL:D3ZRN2|ENSEMBL:ENSRNOP00000059848|REFSEQ:NP_001127833 Tax_Id=10116 Gene_Symbol=Med1 Uncharacterized protein	D4A309	1559552;	497991	Med1	yes	0.988421	19.3127	222.51	150.64	8.38e-103	2.1123	yes	yes	yes	yes	yes	yes	1	LKDNPAQDFSTLYGSSPLERQNSSSGSPRME	_DNPAQDFSTLYGSS(ph)PLER_	DNPAQDFSTLYGS(0.012)S(0.988)PLER	DNPAQDFS(-74.77)T(-80.66)LY(-92.57)GS(-19.31)S(19.31)PLER	14	2	1038.95	0.90387	1.0319	1	9.0093	3	1.0475	1.0165	1	10.227	3	0.80217	0.93052	1	11.324	2	0.97602	1.0269	1	7.006
IPI00188033;IPI00952045	IPI00188033	588	S	Mediator complex subunit 1	>IPI:IPI00188033.5|TREMBL:D4A309|ENSEMBL:ENSRNOP00000007842 Tax_Id=10116 Gene_Symbol=Med1 Uncharacterized protein;>IPI:IPI00952045.1|TREMBL:D3ZRN2|ENSEMBL:ENSRNOP00000059848|REFSEQ:NP_001127833 Tax_Id=10116 Gene_Symbol=Med1 Uncharacterized protein	D4A309	1559552;	497991	Med1	yes	1	64.4738	89.982	89.982	0.000186722	1.6836	no	no	no	no	yes	no	1	TTLFNMSMSIKDRHESVGHGEDFSKVSQNPI	_DRHES(ph)VGHGEDFSK_	DRHES(1)VGHGEDFSK	DRHES(64.47)VGHGEDFS(-64.47)K	5	3	560.565
IPI00188033;IPI00952045	IPI00188033	1402	S	Mediator complex subunit 1	>IPI:IPI00188033.5|TREMBL:D4A309|ENSEMBL:ENSRNOP00000007842 Tax_Id=10116 Gene_Symbol=Med1 Uncharacterized protein;>IPI:IPI00952045.1|TREMBL:D3ZRN2|ENSEMBL:ENSRNOP00000059848|REFSEQ:NP_001127833 Tax_Id=10116 Gene_Symbol=Med1 Uncharacterized protein	D4A309	1559552;	497991	Med1	yes	0.997845	26.6554	120.96	105.2	2.06e-08	0.025474	yes	yes	yes	yes	yes	yes	1	STGVAKIIISKHDGGSPSIKAKVTLQKPGDS	_HDGGS(ph)PSIK_	HDGGS(0.998)PS(0.002)IK	HDGGS(26.66)PS(-26.66)IK	5	2	489.208	0.70349	0.82078	1	NaN	1	0.73275	0.74282	1	NaN	1	1.0036	1.1139	1	NaN	1	0.71935	0.761	1	NaN
IPI00188033;IPI00952045	IPI00188033	1208	S	Mediator complex subunit 1	>IPI:IPI00188033.5|TREMBL:D4A309|ENSEMBL:ENSRNOP00000007842 Tax_Id=10116 Gene_Symbol=Med1 Uncharacterized protein;>IPI:IPI00952045.1|TREMBL:D3ZRN2|ENSEMBL:ENSRNOP00000059848|REFSEQ:NP_001127833 Tax_Id=10116 Gene_Symbol=Med1 Uncharacterized protein	D4A309	1559552;	497991	Med1	yes	1	80.3034	132.13	125.09	1.04e-07	-0.41317	yes	yes	yes	yes	yes	yes	1;2	SPSHSRPPGGSDKLASPMKPVPGTPPSSKAK	_LAS(ph)PMKPVPGTPPSSK_	LAS(1)PMKPVPGTPPSSK	LAS(80.3)PMKPVPGT(-80.3)PPS(-101.43)S(-105.84)K	3	2	837.42	0.89311	1.0175	1	2.8533	4	1.0102	0.98899	1	8.4754	4	0.81286	0.9052	1	6.8356	4	0.82502	0.89134	1	33.042
IPI00188033;IPI00952045	IPI00188033	1156	S	Mediator complex subunit 1	>IPI:IPI00188033.5|TREMBL:D4A309|ENSEMBL:ENSRNOP00000007842 Tax_Id=10116 Gene_Symbol=Med1 Uncharacterized protein;>IPI:IPI00952045.1|TREMBL:D3ZRN2|ENSEMBL:ENSRNOP00000059848|REFSEQ:NP_001127833 Tax_Id=10116 Gene_Symbol=Med1 Uncharacterized protein	D4A309	1559552;	497991	Med1	yes	0.899244	9.50674	220.16	220.16	9.6e-37	-0.19634	yes	yes	yes	yes	yes	yes	1	SSQSKNSSQTGGKPGSSPITKHGLSSGSSST	_NSSQTGGKPGS(ph)SPITK_	NSSQTGGKPGS(0.899)S(0.101)PITK	NS(-154.4)S(-141.76)QT(-96.62)GGKPGS(9.51)S(-9.51)PIT(-47.61)K	11	2	813.38	0.87327	0.99157	1	NaN	1						0.79942	0.87244	1	NaN	1	0.71855	0.75038	1	NaN
IPI00188033;IPI00952045	IPI00188033	1157	S	Mediator complex subunit 1	>IPI:IPI00188033.5|TREMBL:D4A309|ENSEMBL:ENSRNOP00000007842 Tax_Id=10116 Gene_Symbol=Med1 Uncharacterized protein;>IPI:IPI00952045.1|TREMBL:D3ZRN2|ENSEMBL:ENSRNOP00000059848|REFSEQ:NP_001127833 Tax_Id=10116 Gene_Symbol=Med1 Uncharacterized protein	D4A309	1559552;	497991	Med1	yes	0.969543	15.1906	218.88	111.57	1.11e-36	0.96571	yes	yes	yes	yes	yes	yes	1	SQSKNSSQTGGKPGSSPITKHGLSSGSSSTK	_NSSQTGGKPGSS(ph)PITK_	NSSQTGGKPGS(0.029)S(0.97)PITK	NS(-34.18)S(-34.18)QT(-34.18)GGKPGS(-15.19)S(15.19)PIT(-55.49)K	12	2	813.38	0.8615	0.96399	1	NaN	1	0.7777	0.80068	1	22.573	3	0.86593	0.96223	1	NaN	1	0.83981	0.89921	1	0.42268
IPI00188033;IPI00952045	IPI00188033	1434	S	Mediator complex subunit 1	>IPI:IPI00188033.5|TREMBL:D4A309|ENSEMBL:ENSRNOP00000007842 Tax_Id=10116 Gene_Symbol=Med1 Uncharacterized protein;>IPI:IPI00952045.1|TREMBL:D3ZRN2|ENSEMBL:ENSRNOP00000059848|REFSEQ:NP_001127833 Tax_Id=10116 Gene_Symbol=Med1 Uncharacterized protein	D4A309	1559552;	497991	Med1	yes	0.999679	35.5869	163.91	116	0.000101464	-0.54448	yes	yes	yes	yes	yes	yes	1;2;3	GEGLRPQIASSKNYGSPLISGSTPKHERGSP	_NYGS(ph)PLISGSTPK_	NYGS(1)PLISGSTPK	NY(-47.72)GS(35.59)PLIS(-35.59)GS(-46.57)T(-51.96)PK	4	2	700.827	0.80869	0.95753	1	7.1785	3	1.0024	1.0008	1	8.2137	2	0.81213	0.89353	1	113.06	4	0.90165	0.93157	1	1.8663
IPI00188033;IPI00952045	IPI00188033	1440	S	Mediator complex subunit 1	>IPI:IPI00188033.5|TREMBL:D4A309|ENSEMBL:ENSRNOP00000007842 Tax_Id=10116 Gene_Symbol=Med1 Uncharacterized protein;>IPI:IPI00952045.1|TREMBL:D3ZRN2|ENSEMBL:ENSRNOP00000059848|REFSEQ:NP_001127833 Tax_Id=10116 Gene_Symbol=Med1 Uncharacterized protein	D4A309	1559552;	497991	Med1	yes	0.780173	6.68065	148.41	139.49	9.65e-05	0.1969	no	yes	yes	no	yes	no	1;3	QIASSKNYGSPLISGSTPKHERGSPSHSKSP	_NYGSPLISGS(ph)TPK_	NYGSPLIS(0.052)GS(0.78)T(0.168)PK	NY(-107.22)GS(-57.23)PLIS(-11.74)GS(6.68)T(-6.68)PK	10	2	700.827											0.86272	0.98754	1	NaN	1
IPI00188033;IPI00952045	IPI00188033	1464	S	Mediator complex subunit 1	>IPI:IPI00188033.5|TREMBL:D4A309|ENSEMBL:ENSRNOP00000007842 Tax_Id=10116 Gene_Symbol=Med1 Uncharacterized protein;>IPI:IPI00952045.1|TREMBL:D3ZRN2|ENSEMBL:ENSRNOP00000059848|REFSEQ:NP_001127833 Tax_Id=10116 Gene_Symbol=Med1 Uncharacterized protein	D4A309	1559552;	497991	Med1	yes	0.980835	17.2158	152.99	90.097	4.64e-17	-1.5112	yes	yes	yes	yes	yes	yes	1	PSHSKSPAYTPQNVDSESESGSSIAERSYQN	_SPAYTPQNVDS(ph)ESESGSSIAER_	SPAYTPQNVDS(0.981)ES(0.019)ESGSSIAER	S(-56.35)PAY(-52.82)T(-47.48)PQNVDS(17.22)ES(-17.22)ES(-33.18)GS(-46.48)S(-45.83)IAER	11	3	797.671	0.88933	1.0066	1	NaN	1	1.441	1.4029	1	NaN	1	1.3115	1.4867	1	NaN	1	1.0981	1.141	1	NaN
IPI00188033;IPI00952045	IPI00188033	1480	S	Mediator complex subunit 1	>IPI:IPI00188033.5|TREMBL:D4A309|ENSEMBL:ENSRNOP00000007842 Tax_Id=10116 Gene_Symbol=Med1 Uncharacterized protein;>IPI:IPI00952045.1|TREMBL:D3ZRN2|ENSEMBL:ENSRNOP00000059848|REFSEQ:NP_001127833 Tax_Id=10116 Gene_Symbol=Med1 Uncharacterized protein	D4A309	1559552;	497991	Med1	yes	0.99024	20.8392	115.76	68.231	8.8e-13	5.255	yes	yes	yes	yes	yes	yes	2	ESESGSSIAERSYQNSPSSDDGVRPLPEYST	_SYQNS(ph)PS(ph)SDDGVRPLPEYSTEK_	S(0.005)YQNS(0.99)PS(0.528)S(0.476)DDGVRPLPEYSTEK	S(-22.96)Y(-34.68)QNS(20.84)PS(0.45)S(-0.45)DDGVRPLPEY(-51.43)S(-48.91)T(-48.72)EK	5	2	1308.53																1.1879	1.2161	2	NaN
IPI00188033;IPI00952045	IPI00188033	1483	S	Mediator complex subunit 1	>IPI:IPI00188033.5|TREMBL:D4A309|ENSEMBL:ENSRNOP00000007842 Tax_Id=10116 Gene_Symbol=Med1 Uncharacterized protein;>IPI:IPI00952045.1|TREMBL:D3ZRN2|ENSEMBL:ENSRNOP00000059848|REFSEQ:NP_001127833 Tax_Id=10116 Gene_Symbol=Med1 Uncharacterized protein	D4A309	1559552;	497991	Med1	yes	0.980706	16.9518	115.76	115.76	8.8e-13	0.98955	no	yes	yes	yes	yes	yes	2	SGSSIAERSYQNSPSSDDGVRPLPEYSTEKH	_SYQNS(ph)PSS(ph)DDGVRPLPEYSTEK_	SYQNS(0.975)PS(0.044)S(0.981)DDGVRPLPEYSTEK	S(-35.41)Y(-55.66)QNS(15.89)PS(-15.89)S(16.95)DDGVRPLPEY(-93.82)S(-61.87)T(-67.46)EK	8	3	872.689																1.1879	1.2161	2	NaN
IPI00188057	IPI00188057	1864	S	Replication timing regulatory factor 1	>IPI:IPI00188057.5|REFSEQ:XP_001065608 Tax_Id=10116 Gene_Symbol=Rif1 telomere-associated protein RIF1-like		1562474;	295602	Rif1	yes	1	169.891	203.61	169.89	2.3e-14	0.081648	yes	yes	yes	yes	yes	yes	1	CKDISQKYPLDNKAESPEAILQKELDISNVG	_AES(ph)PEAILQK_	AES(1)PEAILQK	AES(169.89)PEAILQK	3	2	583.279	0.85933	0.98084	1	3.1139	2	1.1154	1.0999	1	15.67	5	0.85079	0.94602	1	5.1065	4	0.94255	0.97269	1	18.025
IPI00188057;IPI00372755;IPI00563116	IPI00188057	1539	S	Replication timing regulatory factor 1	>IPI:IPI00188057.5|REFSEQ:XP_001065608 Tax_Id=10116 Gene_Symbol=Rif1 telomere-associated protein RIF1-like;>IPI:IPI00372755.5|TREMBL:D3ZLV4|ENSEMBL:ENSRNOP00000008201 Tax_Id=10116 Gene_Symbol=Rif1 Uncharacterized protein;>IPI:IPI00563116.3|TREMBL:D3ZLT9|EN		1562474;	295602	Rif1	yes	1	77.8166	223.76	223.76	1.62e-113	0.44309	yes	yes	yes	no	yes	yes	1	EKPLRGRTRYQTRRASQGLISGVENSESDSS	_RAS(ph)QGLISGVENSESDSSEAK_	RAS(1)QGLISGVENSESDSSEAK	RAS(77.82)QGLIS(-77.82)GVENS(-105.58)ES(-130.59)DS(-141.71)S(-149.24)EAK	3	2	1115.99
IPI00188057;IPI00372755;IPI00563116	IPI00188057	1551	S	Replication timing regulatory factor 1	>IPI:IPI00188057.5|REFSEQ:XP_001065608 Tax_Id=10116 Gene_Symbol=Rif1 telomere-associated protein RIF1-like;>IPI:IPI00372755.5|TREMBL:D3ZLV4|ENSEMBL:ENSRNOP00000008201 Tax_Id=10116 Gene_Symbol=Rif1 Uncharacterized protein;>IPI:IPI00563116.3|TREMBL:D3ZLT9|EN		1562474;	295602	Rif1	yes	0.993982	23.188	281.23	281.23	2.05e-48	0.22129	yes	no	yes	yes	yes	yes	1;3	RRASQGLISGVENSESDSSEAKEEVSRKKRS	_ASQGLISGVENSES(ph)DSSEAK_	ASQGLISGVENSES(0.994)DS(0.005)S(0.001)EAK	AS(-253.51)QGLIS(-175.14)GVENS(-36.52)ES(23.19)DS(-23.19)S(-29.86)EAK	14	2	1037.94						2.5332	2.6363	1	NaN	1	0.63581	0.7393	1	NaN	1	1.2787	1.3412	1	6.5822
IPI00188057;IPI00372755;IPI00563116	IPI00188057	1358	S	Replication timing regulatory factor 1	>IPI:IPI00188057.5|REFSEQ:XP_001065608 Tax_Id=10116 Gene_Symbol=Rif1 telomere-associated protein RIF1-like;>IPI:IPI00372755.5|TREMBL:D3ZLV4|ENSEMBL:ENSRNOP00000008201 Tax_Id=10116 Gene_Symbol=Rif1 Uncharacterized protein;>IPI:IPI00563116.3|TREMBL:D3ZLT9|EN		1562474;	295602	Rif1	yes	0.999925	41.2296	88.264	87.85	8.97e-05	0.7209	yes	yes	no	yes	no	yes	1	PSEATLEHEDRDPRASVENASLEDLAEGKNV	_AS(ph)VENASLEDLAEGK_	AS(1)VENASLEDLAEGK	AS(41.23)VENAS(-41.23)LEDLAEGK	2	2	806.859	0.89036	0.9816	1	NaN	1	0.83707	0.81539	1	NaN	1						0.90379	0.92767	1	NaN
IPI00188057;IPI00372755;IPI00563116	IPI00188057	1363	S	Replication timing regulatory factor 1	>IPI:IPI00188057.5|REFSEQ:XP_001065608 Tax_Id=10116 Gene_Symbol=Rif1 telomere-associated protein RIF1-like;>IPI:IPI00372755.5|TREMBL:D3ZLV4|ENSEMBL:ENSRNOP00000008201 Tax_Id=10116 Gene_Symbol=Rif1 Uncharacterized protein;>IPI:IPI00563116.3|TREMBL:D3ZLT9|EN		1562474;	295602	Rif1	yes	1	65.9508	123.43	123.43	2.56e-07	-1.7784	yes	yes	no	no	no	no	1	LEHEDRDPRASVENASLEDLAEGKNVGINKD	_ASVENAS(ph)LEDLAEGK_	ASVENAS(1)LEDLAEGK	AS(-65.95)VENAS(65.95)LEDLAEGK	7	2	806.859	1.0792	1.1996	1	NaN	1	1.1929	1.1428	1	NaN	1
IPI00188057;IPI00372755;IPI00563116	IPI00188057	2142	S	Replication timing regulatory factor 1	>IPI:IPI00188057.5|REFSEQ:XP_001065608 Tax_Id=10116 Gene_Symbol=Rif1 telomere-associated protein RIF1-like;>IPI:IPI00372755.5|TREMBL:D3ZLV4|ENSEMBL:ENSRNOP00000008201 Tax_Id=10116 Gene_Symbol=Rif1 Uncharacterized protein;>IPI:IPI00563116.3|TREMBL:D3ZLT9|EN		1562474;	295602	Rif1	yes	1	71.2022	119.38	107.41	1.26e-05	4.1447	yes	yes	no	no	yes	no	2	SASESPSGVQARCVWSPLASPSTSILKRALK	_CVWS(ph)PLAS(ph)PSTSILK_	CVWS(1)PLAS(0.99)PS(0.007)T(0.002)S(0.001)ILK	CVWS(71.2)PLAS(21.55)PS(-21.55)T(-26.39)S(-32.63)ILK	4	2	903.401
IPI00188057;IPI00372755;IPI00563116	IPI00188057	2146	S	Replication timing regulatory factor 1	>IPI:IPI00188057.5|REFSEQ:XP_001065608 Tax_Id=10116 Gene_Symbol=Rif1 telomere-associated protein RIF1-like;>IPI:IPI00372755.5|TREMBL:D3ZLV4|ENSEMBL:ENSRNOP00000008201 Tax_Id=10116 Gene_Symbol=Rif1 Uncharacterized protein;>IPI:IPI00563116.3|TREMBL:D3ZLT9|EN		1562474;	295602	Rif1	yes	0.996429	25.3197	119.38	119.38	1.26e-05	3.8337	yes	yes	no	no	yes	yes	2;3	SPSGVQARCVWSPLASPSTSILKRALKRSQE	_CVWS(ph)PLAS(ph)PSTSILK_	CVWS(1)PLAS(0.996)PS(0.003)T(0.001)SILK	CVWS(60.1)PLAS(25.32)PS(-25.32)T(-32.65)S(-39.87)ILK	8	2	903.401
IPI00188057;IPI00372755;IPI00563116	IPI00188057	1691	S	Replication timing regulatory factor 1	>IPI:IPI00188057.5|REFSEQ:XP_001065608 Tax_Id=10116 Gene_Symbol=Rif1 telomere-associated protein RIF1-like;>IPI:IPI00372755.5|TREMBL:D3ZLV4|ENSEMBL:ENSRNOP00000008201 Tax_Id=10116 Gene_Symbol=Rif1 Uncharacterized protein;>IPI:IPI00563116.3|TREMBL:D3ZLT9|EN		1562474;	295602	Rif1	yes	0.999981	47.2594	288.64	278.75	1.29e-296	-0.20391	yes	yes	yes	yes	yes	yes	1	KRDTDSNVGASDMSMSPEKCTQVVECQHKRS	_DTDSNVGASDMSMS(ph)PEK_	DTDSNVGASDMSMS(1)PEK	DT(-225.98)DS(-205.36)NVGAS(-89.67)DMS(-47.26)MS(47.26)PEK	14	2	925.845	0.87167	0.9884	1	18.057	7	1.0795	1.043	1	17.22	6	0.90414	0.99039	1	18.107	6	1.0931	1.1238	1	16.733
IPI00188057;IPI00372755;IPI00563116	IPI00188057	1382	S	Replication timing regulatory factor 1	>IPI:IPI00188057.5|REFSEQ:XP_001065608 Tax_Id=10116 Gene_Symbol=Rif1 telomere-associated protein RIF1-like;>IPI:IPI00372755.5|TREMBL:D3ZLV4|ENSEMBL:ENSRNOP00000008201 Tax_Id=10116 Gene_Symbol=Rif1 Uncharacterized protein;>IPI:IPI00563116.3|TREMBL:D3ZLT9|EN		1562474;	295602	Rif1	yes	0.756219	6.04621	86.145	38.844	3.16e-06	1.2818	yes	yes	yes	yes	yes	yes	1	LAEGKNVGINKDPKESASPVVAATEQTVNEG	_ES(ph)ASPVVAATEQTVNEGSQAAAAAPNPK_	ES(0.756)AS(0.188)PVVAAT(0.019)EQT(0.019)VNEGS(0.019)QAAAAAPNPK	ES(6.05)AS(-6.05)PVVAAT(-16.09)EQT(-16.09)VNEGS(-16.09)QAAAAAPNPK	2	3	925.766	0.80653	0.8866	1	NaN	1											0.64727	0.65744	1	NaN
IPI00188057;IPI00372755	IPI00188057	2229	S	Replication timing regulatory factor 1	>IPI:IPI00188057.5|REFSEQ:XP_001065608 Tax_Id=10116 Gene_Symbol=Rif1 telomere-associated protein RIF1-like;>IPI:IPI00372755.5|TREMBL:D3ZLV4|ENSEMBL:ENSRNOP00000008201 Tax_Id=10116 Gene_Symbol=Rif1 Uncharacterized protein		1562474;	295602	Rif1	yes	0.999563	33.8077	88.092	86.699	5.2e-05	-1.0056	no	no	yes	no	yes	no	1;2;3	TSHSKHNTTSAKGFLSPGSQSSKFKSSKKCL	_GFLS(ph)PGSQSSK_	GFLS(1)PGSQSSK	GFLS(33.81)PGS(-33.81)QS(-50.07)S(-49.45)K	4	2	587.761						0.96166	0.94001	3	NaN	1
IPI00188057;IPI00372755;IPI00563116	IPI00188057	1803	S	Replication timing regulatory factor 1	>IPI:IPI00188057.5|REFSEQ:XP_001065608 Tax_Id=10116 Gene_Symbol=Rif1 telomere-associated protein RIF1-like;>IPI:IPI00372755.5|TREMBL:D3ZLV4|ENSEMBL:ENSRNOP00000008201 Tax_Id=10116 Gene_Symbol=Rif1 Uncharacterized protein;>IPI:IPI00563116.3|TREMBL:D3ZLT9|EN		1562474;	295602	Rif1	yes	0.923788	10.8373	78.088	78.088	0.000810869	0.96366	no	yes	no	yes	no	no	1	ATGDLIKSEPKLEEDSKNSPPSEPVNMKEKT	_LEEDS(ph)KNSPPSEPVNMK_	LEEDS(0.924)KNS(0.076)PPSEPVNMK	LEEDS(10.84)KNS(-10.84)PPS(-44.64)EPVNMK	5	3	660.959	0.83318	0.92376	1	NaN	1
IPI00188057;IPI00372755;IPI00563116	IPI00188057	1806	S	Replication timing regulatory factor 1	>IPI:IPI00188057.5|REFSEQ:XP_001065608 Tax_Id=10116 Gene_Symbol=Rif1 telomere-associated protein RIF1-like;>IPI:IPI00372755.5|TREMBL:D3ZLV4|ENSEMBL:ENSRNOP00000008201 Tax_Id=10116 Gene_Symbol=Rif1 Uncharacterized protein;>IPI:IPI00563116.3|TREMBL:D3ZLT9|EN		1562474;	295602	Rif1	yes	0.997082	26.5743	76.186	71.527	0.00109977	-3.8596	yes	yes	yes	yes	yes	yes	1	DLIKSEPKLEEDSKNSPPSEPVNMKEKTYGT	_LEEDSKNS(ph)PPSEPVNMK_	LEEDS(0.002)KNS(0.997)PPS(0.001)EPVNMK	LEEDS(-26.57)KNS(26.57)PPS(-31.39)EPVNMK	8	2	990.935
IPI00188057;IPI00372755;IPI00563116	IPI00188057	2131	S	Replication timing regulatory factor 1	>IPI:IPI00188057.5|REFSEQ:XP_001065608 Tax_Id=10116 Gene_Symbol=Rif1 telomere-associated protein RIF1-like;>IPI:IPI00372755.5|TREMBL:D3ZLV4|ENSEMBL:ENSRNOP00000008201 Tax_Id=10116 Gene_Symbol=Rif1 Uncharacterized protein;>IPI:IPI00563116.3|TREMBL:D3ZLT9|EN		1562474;	295602	Rif1	yes	0.951845	15.6062	90.534	82.477	3.55e-05	1.9808	no	no	yes	no	yes	no	1	PVKLELDPSFGSASESPSGVQARCVWSPLAS	_LELDPSFGSASES(ph)PSGVQAR_	LELDPSFGS(0.001)AS(0.026)ES(0.952)PS(0.021)GVQAR	LELDPS(-37.47)FGS(-30.42)AS(-15.61)ES(15.61)PS(-16.58)GVQAR	13	2	1057.48											0.90707	1.0241	1	NaN	1
IPI00188057;IPI00372755;IPI00563116	IPI00188057	1043	S	Replication timing regulatory factor 1	>IPI:IPI00188057.5|REFSEQ:XP_001065608 Tax_Id=10116 Gene_Symbol=Rif1 telomere-associated protein RIF1-like;>IPI:IPI00372755.5|TREMBL:D3ZLV4|ENSEMBL:ENSRNOP00000008201 Tax_Id=10116 Gene_Symbol=Rif1 Uncharacterized protein;>IPI:IPI00563116.3|TREMBL:D3ZLT9|EN		1562474;	295602	Rif1	yes	0.769684	6.19483	61.235	61.235	0.00973176	0.56749	yes	no	no	no	no	no	1	KENVRLSAKLKLDSSSPKLKNGKLLEEEKST	_LKLDSSS(ph)PK_	LKLDS(0.045)S(0.185)S(0.77)PK	LKLDS(-12.29)S(-6.19)S(6.19)PK	7	2	527.763	0.64615	0.72214	1	NaN	1	0.9808	0.96919	1	NaN	1	0.65098	0.70798	1	NaN	1	0.42057	0.46049	1	NaN
IPI00188057;IPI00372755;IPI00563116	IPI00188057	1480	S	Replication timing regulatory factor 1	>IPI:IPI00188057.5|REFSEQ:XP_001065608 Tax_Id=10116 Gene_Symbol=Rif1 telomere-associated protein RIF1-like;>IPI:IPI00372755.5|TREMBL:D3ZLV4|ENSEMBL:ENSRNOP00000008201 Tax_Id=10116 Gene_Symbol=Rif1 Uncharacterized protein;>IPI:IPI00563116.3|TREMBL:D3ZLT9|EN		1562474;	295602	Rif1	yes	0.971797	15.3729	78.645	78.645	0.000275135	1.9314	yes	no	no	no	no	no	1	TAEPPIQENLTEKENSLQERTLGEPSANAEI	_LTAEPPIQENLTEKENS(ph)LQER_	LTAEPPIQENLT(0.028)EKENS(0.972)LQER	LT(-59.63)AEPPIQENLT(-15.37)EKENS(15.37)LQER	17	3	840.406
IPI00188057;IPI00372755;IPI00563116	IPI00188057	1573	S	Replication timing regulatory factor 1	>IPI:IPI00188057.5|REFSEQ:XP_001065608 Tax_Id=10116 Gene_Symbol=Rif1 telomere-associated protein RIF1-like;>IPI:IPI00372755.5|TREMBL:D3ZLV4|ENSEMBL:ENSRNOP00000008201 Tax_Id=10116 Gene_Symbol=Rif1 Uncharacterized protein;>IPI:IPI00563116.3|TREMBL:D3ZLT9|EN		1562474;	295602	Rif1	yes	0.868167	8.16844	87.156	87.156	0.000389794	-1.9363	no	no	yes	no	yes	no	2	EEVSRKKRSGKWKNKSSDSVDIEEQEEKMVE	_NKS(ph)SDS(ph)VDIEEQEEK_	NKS(0.868)S(0.135)DS(0.997)VDIEEQEEK	NKS(8.17)S(-8.17)DS(23.97)VDIEEQEEK	3	2	948.861
IPI00188057;IPI00372755;IPI00563116	IPI00188057	1576	S	Replication timing regulatory factor 1	>IPI:IPI00188057.5|REFSEQ:XP_001065608 Tax_Id=10116 Gene_Symbol=Rif1 telomere-associated protein RIF1-like;>IPI:IPI00372755.5|TREMBL:D3ZLV4|ENSEMBL:ENSRNOP00000008201 Tax_Id=10116 Gene_Symbol=Rif1 Uncharacterized protein;>IPI:IPI00563116.3|TREMBL:D3ZLT9|EN		1562474;	295602	Rif1	yes	1	93.9601	302.63	282.35	3.12e-123	-0.21121	yes	yes	yes	yes	yes	yes	1;2	SRKKRSGKWKNKSSDSVDIEEQEEKMVEDEV	_SSDS(ph)VDIEEQEEK_	SSDS(1)VDIEEQEEK	S(-100.33)S(-93.96)DS(93.96)VDIEEQEEK	4	2	787.809	1.2289	1.3887	1	13.002	4	0.69	0.68001	1	17.072	4	1.8467	2.0544	1	1.7128	3	0.45875	0.47372	1	7.6877
IPI00188057	IPI00188057	1019	S	Replication timing regulatory factor 1	>IPI:IPI00188057.5|REFSEQ:XP_001065608 Tax_Id=10116 Gene_Symbol=Rif1 telomere-associated protein RIF1-like		1562474;	295602	Rif1	yes	0.999997	55.617	72.089	72.089	0.00215121	-0.15961	yes	no	yes	no	yes	no	1	VKISGMERKSSGKRDSILAHTKEKKENVRLS	_RDS(ph)ILAHTK_	RDS(1)ILAHTK	RDS(55.62)ILAHT(-55.62)K	3	3	374.189
IPI00188057;IPI00372755;IPI00563116	IPI00188057	1418	S	Replication timing regulatory factor 1	>IPI:IPI00188057.5|REFSEQ:XP_001065608 Tax_Id=10116 Gene_Symbol=Rif1 telomere-associated protein RIF1-like;>IPI:IPI00372755.5|TREMBL:D3ZLV4|ENSEMBL:ENSRNOP00000008201 Tax_Id=10116 Gene_Symbol=Rif1 Uncharacterized protein;>IPI:IPI00563116.3|TREMBL:D3ZLT9|EN		1562474;	295602	Rif1	yes	1	106.849	182.82	167.61	7.08e-13	0.49785	yes	yes	yes	yes	yes	yes	1;2;3	AAPNPKALRRSSRRRSEAVESSGDSQEKESG	_RRS(ph)EAVESSGDSQEK_	RRS(1)EAVESSGDSQEK	RRS(106.85)EAVES(-106.85)S(-114.16)GDS(-141.26)QEK	3	3	582.255	1.8631	2.0782	1	93.626	4	0.3202	0.31898	1	24.041	5	1.0396	1.1573	1	42.012	2	0.98808	1.0288	1	31.2
IPI00188057;IPI00372755;IPI00563116	IPI00188057	1427	S	Replication timing regulatory factor 1	>IPI:IPI00188057.5|REFSEQ:XP_001065608 Tax_Id=10116 Gene_Symbol=Rif1 telomere-associated protein RIF1-like;>IPI:IPI00372755.5|TREMBL:D3ZLV4|ENSEMBL:ENSRNOP00000008201 Tax_Id=10116 Gene_Symbol=Rif1 Uncharacterized protein;>IPI:IPI00563116.3|TREMBL:D3ZLT9|EN		1562474;	295602	Rif1	yes	0.999824	38.2183	175.86	175.86	5.21e-42	1.0329	yes	yes	yes	no	yes	yes	1;2;3	RSSRRRSEAVESSGDSQEKESGQQKRERRKE	_SEAVESSGDS(ph)QEKESGQQK_	SEAVESSGDS(1)QEKESGQQK	S(-144.11)EAVES(-61.23)S(-46.01)GDS(38.22)QEKES(-38.22)GQQK	10	2	1045.43	1.1061	1.2947	1	124.13	2	1.2978	1.337	3	45.965	2	0.84749	0.95804	1	32.679	3	1.3482	1.435	1	NaN
IPI00188057;IPI00372755;IPI00563116	IPI00188057	2174	S	Replication timing regulatory factor 1	>IPI:IPI00188057.5|REFSEQ:XP_001065608 Tax_Id=10116 Gene_Symbol=Rif1 telomere-associated protein RIF1-like;>IPI:IPI00372755.5|TREMBL:D3ZLV4|ENSEMBL:ENSRNOP00000008201 Tax_Id=10116 Gene_Symbol=Rif1 Uncharacterized protein;>IPI:IPI00563116.3|TREMBL:D3ZLT9|EN		1562474;	295602	Rif1	yes	1	92.0562	162.03	162.03	7.07e-35	3.2334	yes	yes	no	no	yes	no	1	SQEDEISPINKVRRVSFADPIYQAGLADDID	_RVS(ph)FADPIYQAGLADDIDRR_	RVS(1)FADPIYQAGLADDIDRR	RVS(92.06)FADPIY(-92.06)QAGLADDIDRR	3	3	786.713
IPI00188057;IPI00372755;IPI00563116	IPI00188057	2165	S	Replication timing regulatory factor 1	>IPI:IPI00188057.5|REFSEQ:XP_001065608 Tax_Id=10116 Gene_Symbol=Rif1 telomere-associated protein RIF1-like;>IPI:IPI00372755.5|TREMBL:D3ZLV4|ENSEMBL:ENSRNOP00000008201 Tax_Id=10116 Gene_Symbol=Rif1 Uncharacterized protein;>IPI:IPI00563116.3|TREMBL:D3ZLT9|EN		1562474;	295602	Rif1	yes	1	122.378	164.81	157.86	4.44e-18	-0.84399	yes	yes	yes	yes	yes	yes	1	SILKRALKRSQEDEISPINKVRRVSFADPIY	_SQEDEIS(ph)PINK_	SQEDEIS(1)PINK	S(-122.38)QEDEIS(122.38)PINK	7	2	670.293						1.0903	1.0456	1	NaN	1	0.64935	0.71078	1	NaN	1	1.0552	1.0937	1	NaN
IPI00188057;IPI00372755;IPI00563116	IPI00188057	1450	S	Replication timing regulatory factor 1	>IPI:IPI00188057.5|REFSEQ:XP_001065608 Tax_Id=10116 Gene_Symbol=Rif1 telomere-associated protein RIF1-like;>IPI:IPI00372755.5|TREMBL:D3ZLV4|ENSEMBL:ENSRNOP00000008201 Tax_Id=10116 Gene_Symbol=Rif1 Uncharacterized protein;>IPI:IPI00563116.3|TREMBL:D3ZLT9|EN		1562474;	295602	Rif1	yes	0.992316	23.6675	96.773	66.965	0.000674042	-0.079286	yes	yes	yes	no	yes	yes	1	QKRERRKEEERTISKSPCHIKDDKLPKQKLT	_TISKS(ph)PCHIKDDK_	T(0.004)IS(0.003)KS(0.992)PCHIKDDK	T(-23.67)IS(-24.63)KS(23.67)PCHIKDDK	5	2	804.876	1.0933	1.2388	1	NaN	1
IPI00188057;IPI00372755;IPI00563116	IPI00188057	1888	S	Replication timing regulatory factor 1	>IPI:IPI00188057.5|REFSEQ:XP_001065608 Tax_Id=10116 Gene_Symbol=Rif1 telomere-associated protein RIF1-like;>IPI:IPI00372755.5|TREMBL:D3ZLV4|ENSEMBL:ENSRNOP00000008201 Tax_Id=10116 Gene_Symbol=Rif1 Uncharacterized protein;>IPI:IPI00563116.3|TREMBL:D3ZLT9|EN		1562474;	295602	Rif1	yes	0.88291	8.77512	194.18	111.45	1.5e-26	-0.48908	yes	yes	no	yes	no	yes	1	LDISNVGKACKVMDGSSPEGVESIESSVRKD	_VM(ox)DGS(ph)SPEGVESIESSVR_	VMDGS(0.883)S(0.117)PEGVESIESSVR	VMDGS(8.78)S(-8.78)PEGVES(-44.69)IES(-65.74)S(-59.83)VR	5	2	980.914	0.87094	0.9754	1	NaN	1	1.1613	1.2103	1	NaN	1	0.82667	0.95556	1	NaN	1	1.0599	1.0744	1	11.267
IPI00188057;IPI00372755;IPI00563116	IPI00188057	1889	S	Replication timing regulatory factor 1	>IPI:IPI00188057.5|REFSEQ:XP_001065608 Tax_Id=10116 Gene_Symbol=Rif1 telomere-associated protein RIF1-like;>IPI:IPI00372755.5|TREMBL:D3ZLV4|ENSEMBL:ENSRNOP00000008201 Tax_Id=10116 Gene_Symbol=Rif1 Uncharacterized protein;>IPI:IPI00563116.3|TREMBL:D3ZLT9|EN		1562474;	295602	Rif1	yes	0.999908	40.3551	268.3	268.3	5.75e-120	0.45678	yes	yes	yes	yes	yes	yes	1	DISNVGKACKVMDGSSPEGVESIESSVRKDT	_VMDGSS(ph)PEGVESIESSVR_	VMDGSS(1)PEGVESIESSVR	VMDGS(-40.36)S(40.36)PEGVES(-87.44)IES(-111.63)S(-118.77)VR	6	2	972.916	0.97747	1.0856	1	8.299	5	1.0793	1.0832	1	5.6489	4	0.91336	1.0769	1	7.5878	5	1.0456	1.1052	1	3.4807
IPI00188111;IPI00392151	IPI00188111	205	S	Chaperonin containing Tcp1, subunit 6A (Zeta 1)	>IPI:IPI00188111.1|TREMBL:Q3MHS9;Q5BJY2|ENSEMBL:ENSRNOP00000001227|REFSEQ:NP_001028856 Tax_Id=10116 Gene_Symbol=Cct6a Chaperonin subunit 6a;>IPI:IPI00392151.3|TREMBL:D4AD79|ENSEMBL:ENSRNOP00000033203 Tax_Id=10116 Gene_Symbol=- Uncharacterized protein	Q3MHS9	1304763;	288620	Cct6a	yes	0.965791	14.516	202.03	80.706	3.47e-21	0.86313	yes	yes	yes	yes	yes	yes	1;3	MVEIMEMKHKSETDTSLIRGLVLDHGARHPD	_SETDTS(ph)LIR_	SETDT(0.034)S(0.966)LIR	S(-52.01)ET(-41.96)DT(-14.52)S(14.52)LIR	6	1	1101.48	0.96766	1.0657	1	NaN	1	0.90844	0.87615	1	3.1498	2	0.85879	0.94268	1	16.354	3	0.96052	0.98578	1	16.028
IPI00188111	IPI00188111	246	S	Chaperonin containing Tcp1, subunit 6A (Zeta 1)	>IPI:IPI00188111.1|TREMBL:Q3MHS9;Q5BJY2|ENSEMBL:ENSRNOP00000001227|REFSEQ:NP_001028856 Tax_Id=10116 Gene_Symbol=Cct6a Chaperonin subunit 6a	Q3MHS9	1304763;	288620	Cct6a	yes	0.999936	42.2074	70.412	70.412	0.00137306	1.4844	yes	no	yes	no	yes	no	1	LTCNVSLEYEKTEVNSGFFYKSAEEREKLVK	_TEVNS(ph)GFFYK_	TEVNS(1)GFFYK	T(-42.21)EVNS(42.21)GFFY(-53.78)K	5	2	636.271	1.2609	1.4276	1	NaN	1	0.98304	0.93009	1	NaN	1	1.0116	1.1436	1	NaN	1
IPI00188144	IPI00188144	150	S	Inhibitor of growth protein	>IPI:IPI00188144.3|TREMBL:A1L130|ENSEMBL:ENSRNOP00000024116|REFSEQ:NP_001073356 Tax_Id=10116 Gene_Symbol=Ing4 Inhibitor of growth family, member 4, isoform CRA_c	A1L130	1309407;	297597	Ing4	yes	1	137.456	157.38	137.46	2.79e-11	0.1446	yes	yes	yes	yes	yes	yes	1	QKEKKAARARSKGKNSDEEAPKAAQKKLKLV	_GKNS(ph)DEEAPK_	GKNS(1)DEEAPK	GKNS(137.46)DEEAPK	4	2	577.74	0.81271	0.94089	1	13.773	3	1.0395	1.0235	1	18.821	2	0.99824	1.1003	1	23.016	4	1.0212	1.0586	1	19.599
IPI00188144	IPI00188144	118	S	Inhibitor of growth protein	>IPI:IPI00188144.3|TREMBL:A1L130|ENSEMBL:ENSRNOP00000024116|REFSEQ:NP_001073356 Tax_Id=10116 Gene_Symbol=Ing4 Inhibitor of growth family, member 4, isoform CRA_c	A1L130	1309407;	297597	Ing4	yes	0.980898	17.1129	153.23	106.6	1.93e-17	-0.89723	no	no	yes	yes	yes	no	1	DLARFEADLKEKQIESSDYDSSSSKGKRKGR	_QIES(ph)SDYDSSSSK_	QIES(0.981)S(0.019)DYDSSSSK	QIES(17.11)S(-17.11)DY(-72.15)DS(-46.29)S(-51.83)S(-57.25)S(-58.05)K	4	2	756.791
IPI00188144	IPI00188144	119	S	Inhibitor of growth protein	>IPI:IPI00188144.3|TREMBL:A1L130|ENSEMBL:ENSRNOP00000024116|REFSEQ:NP_001073356 Tax_Id=10116 Gene_Symbol=Ing4 Inhibitor of growth family, member 4, isoform CRA_c	A1L130	1309407;	297597	Ing4	yes	0.869581	9.262	153.94	153.94	8.23e-23	-0.51283	yes	yes	yes	yes	yes	yes	1	LARFEADLKEKQIESSDYDSSSSKGKRKGRT	_QIESS(ph)DYDSSSSK_	QIES(0.018)S(0.87)DYDS(0.103)S(0.008)S(0.001)SK	QIES(-16.73)S(9.26)DY(-78.85)DS(-9.26)S(-20.28)S(-31.01)S(-41.44)K	5	2	756.791
IPI00188144	IPI00188144	123	S	Inhibitor of growth protein	>IPI:IPI00188144.3|TREMBL:A1L130|ENSEMBL:ENSRNOP00000024116|REFSEQ:NP_001073356 Tax_Id=10116 Gene_Symbol=Ing4 Inhibitor of growth family, member 4, isoform CRA_c	A1L130	1309407;	297597	Ing4	yes	0.94321	12.88	269.59	269.59	4.38e-55	-0.097833	yes	yes	yes	yes	yes	yes	1	EADLKEKQIESSDYDSSSSKGKRKGRTQKEK	_QIESSDYDS(ph)SSSK_	QIESSDYDS(0.943)S(0.049)S(0.004)S(0.004)K	QIES(-165.33)S(-130.29)DY(-152.95)DS(12.88)S(-12.88)S(-23.62)S(-23.62)K	9	2	756.791	1.2808	1.4339	1	20.347	3	1.3618	1.3103	1	26.631	3	0.95574	1.0638	1	7.5607	2	1.0814	1.1241	1	NaN
IPI00188158	IPI00188158	471	S	Hydroxymethylglutaryl-CoA synthase, cytoplasmic	>IPI:IPI00188158.1|SWISS-PROT:P17425|ENSEMBL:ENSRNOP00000023554|REFSEQ:NP_058964 Tax_Id=10116 Gene_Symbol=Hmgcs1 Hydroxymethylglutaryl-CoA synthase, cytoplasmic	P17425	70970;	29637	Hmgcs1	yes	0.947257	12.647	282.57	169.2	1.33e-168	-0.4156	yes	yes	yes	yes	yes	yes	1;2;3	VRVDEKHRRTYARRPSTNDHSLDEGVGLVHS	_RPS(ph)TNDHSLDEGVGLVHSNTATEHIPS(ph)PAK_	RPS(0.947)T(0.051)NDHS(0.002)LDEGVGLVHS(0.044)NT(0.019)AT(0.009)EHIPS(0.928)PAK	RPS(12.65)T(-12.65)NDHS(-27.56)LDEGVGLVHS(-13.21)NT(-16.84)AT(-20.35)EHIPS(13.21)PAK	3	4	832.376	0.98077	1.0944	1	3.0594	2	0.6506	0.64318	1	1.1833	3	1.1753	1.2684	1	9.9226	3	0.65903	0.69648	1	NaN
IPI00188158	IPI00188158	476	S	Hydroxymethylglutaryl-CoA synthase, cytoplasmic	>IPI:IPI00188158.1|SWISS-PROT:P17425|ENSEMBL:ENSRNOP00000023554|REFSEQ:NP_058964 Tax_Id=10116 Gene_Symbol=Hmgcs1 Hydroxymethylglutaryl-CoA synthase, cytoplasmic	P17425	70970;	29637	Hmgcs1	yes	0.972368	16.1878	269.79	241.77	1.06e-147	-0.053185	yes	yes	yes	yes	yes	yes	1;2;3	KHRRTYARRPSTNDHSLDEGVGLVHSNTATE	_RPSTNDHS(ph)LDEGVGLVHSNTATEHIPSPAK_	RPS(0.023)T(0.004)NDHS(0.972)LDEGVGLVHSNTATEHIPSPAK	RPS(-16.19)T(-23.61)NDHS(16.19)LDEGVGLVHS(-58.3)NT(-91.61)AT(-132.18)EHIPS(-190.22)PAK	8	3	1082.84	0.96693	1.092	1	NaN	1	0.64533	0.63467	1	NaN	1	1.1349	1.2617	1	NaN	1	0.63081	0.67173	1	NaN
IPI00188158	IPI00188158	486	S	Hydroxymethylglutaryl-CoA synthase, cytoplasmic	>IPI:IPI00188158.1|SWISS-PROT:P17425|ENSEMBL:ENSRNOP00000023554|REFSEQ:NP_058964 Tax_Id=10116 Gene_Symbol=Hmgcs1 Hydroxymethylglutaryl-CoA synthase, cytoplasmic	P17425	70970;	29637	Hmgcs1	yes	0.929606	11.8633	164.2	100.94	1.82e-42	-0.40527	yes	yes	yes	yes	yes	yes	1;2	STNDHSLDEGVGLVHSNTATEHIPSPAKKVP	_RPSTNDHSLDEGVGLVHS(ph)NTATEHIPSPAK_	RPSTNDHSLDEGVGLVHS(0.93)NT(0.061)AT(0.004)EHIPS(0.005)PAK	RPS(-69.82)T(-69.82)NDHS(-52.36)LDEGVGLVHS(11.86)NT(-11.86)AT(-23.27)EHIPS(-22.3)PAK	18	4	812.385	0.91822	1.0736	1	NaN	1	0.96684	0.98971	1	NaN	1	1.0087	1.1344	1	9.4639	3
IPI00188158	IPI00188158	495	S	Hydroxymethylglutaryl-CoA synthase, cytoplasmic	>IPI:IPI00188158.1|SWISS-PROT:P17425|ENSEMBL:ENSRNOP00000023554|REFSEQ:NP_058964 Tax_Id=10116 Gene_Symbol=Hmgcs1 Hydroxymethylglutaryl-CoA synthase, cytoplasmic	P17425	70970;	29637	Hmgcs1	yes	0.999999	61.4067	280.42	254.81	9.92e-149	-0.61585	yes	yes	yes	yes	yes	yes	1;2;3	GVGLVHSNTATEHIPSPAKKVPRLPATSGEP	_RPSTNDHSLDEGVGLVHSNTATEHIPS(ph)PAK_	RPSTNDHSLDEGVGLVHSNTATEHIPS(1)PAK	RPS(-217.63)T(-217.63)NDHS(-203.62)LDEGVGLVHS(-117.95)NT(-90.36)AT(-61.41)EHIPS(61.41)PAK	27	3	1082.84	0.86461	0.96954	1	5.8825	9	0.86461	0.85739	1	5.2771	12	0.99866	1.0905	1	10.628	10	0.73888	0.79914	1	10.794
IPI00188159	IPI00188159	123	S	Protein Nol7	>IPI:IPI00188159.4|TREMBL:D3ZAQ6|ENSEMBL:ENSRNOP00000024122 Tax_Id=10116 Gene_Symbol=- Uncharacterized protein	D3ZAQ6			Nol7	yes	0.978757	16.9754	100.85	100.85	1.06e-06	-0.084186	yes	no	no	no	yes	yes	1	RKLLPDAVLEQLTTASEADIKKSPGNVKVNL	_LLPDAVLEQLTTAS(ph)EADIK_	LLPDAVLEQLT(0.002)T(0.02)AS(0.979)EADIK	LLPDAVLEQLT(-27.86)T(-16.98)AS(16.98)EADIK	14	3	703.024
IPI00188164;IPI00206821	IPI00188164	77	S	Glutamate decarboxylase 1	>IPI:IPI00188164.1|SWISS-PROT:P18088|TREMBL:C9E895|ENSEMBL:ENSRNOP00000000008|REFSEQ:NP_058703 Tax_Id=10116 Gene_Symbol=Gad1 Glutamate decarboxylase 1;>IPI:IPI00206821.1|TREMBL:Q63211|ENSEMBL:ENSRNOP00000000007 Tax_Id=10116 Gene_Symbol=Gad1 Glutamate decar	P18088	2652;	24379	Gad1	yes	0.994815	22.8296	58.159	58.159	0.00807836	-1.3684	no	no	yes	no	no	no	1	LVSAFRERQASKNLLSCENSDPGARFRRTET	_NLLS(ph)CENSDPGAR_	NLLS(0.995)CENS(0.005)DPGAR	NLLS(22.83)CENS(-22.83)DPGAR	4	2	756.811
IPI00188164;IPI00206821	IPI00188164	55	S	Glutamate decarboxylase 1	>IPI:IPI00188164.1|SWISS-PROT:P18088|TREMBL:C9E895|ENSEMBL:ENSRNOP00000000008|REFSEQ:NP_058703 Tax_Id=10116 Gene_Symbol=Gad1 Glutamate decarboxylase 1;>IPI:IPI00206821.1|TREMBL:Q63211|ENSEMBL:ENSRNOP00000000007 Tax_Id=10116 Gene_Symbol=Gad1 Glutamate decar	P18088	2652;	24379	Gad1	yes	1	73.1603	166.34	166.34	3.55e-05	0.30879	yes	yes	yes	yes	yes	yes	1	RKLGLKICGFLQRTNSLEEKSRLVSAFRERQ	_TNS(ph)LEEK_	TNS(1)LEEK	T(-73.16)NS(73.16)LEEK	3	2	450.689	0.57628	0.67367	1	NaN	1	0.61776	0.61085	1	3.6437	3	1.1031	1.279	1	24.265	5	0.49273	0.52075	1	45.388
IPI00188173	IPI00188173	17	S	RNA polymerase 1-3	>IPI:IPI00188173.2|TREMBL:D3ZRH7|ENSEMBL:ENSRNOP00000001262 Tax_Id=10116 Gene_Symbol=Rpo1-3 Uncharacterized protein	D3ZRH7	1564358;	360762	Rpo1-3	yes	0.915996	10.3759	62.303	62.303	0.00852642	-2.2907	no	yes	yes	yes	no	no	1	EDDQELERKISGLKTSMAEGERKTALEMVQA	_TS(ph)MAEGER_	T(0.084)S(0.916)MAEGER	T(-10.38)S(10.38)MAEGER	2	2	480.678
IPI00188196;IPI00782258;IPI00230851;IPI00778800;IPI00569047;IPI00202428;IPI00854041;IPI00557492;IPI00854038;IPI00950391;IPI00337259;IPI00362634;IPI00958858;IPI00515813;IPI00515793;IPI00203378;IPI00949227	IPI00337259	185	S	Phosphodiesterase 4D, cAMP-specific	>IPI:IPI00188196.3|SWISS-PROT:P54748-1|ENSEMBL:ENSRNOP00000057815|REFSEQ:NP_037233 Tax_Id=10116 Gene_Symbol=Pde4a Isoform 1 of cAMP-specific 3',5'-cyclic phosphodiesterase 4A;>IPI:IPI00782258.2|SWISS-PROT:P54748-6|TREMBL:B5AKX2|ENSEMBL:ENSRNOP00000057814 T	P14270-5	3281;	24627	Pde4d	yes	1	83.5002	111.61	111.61	0.00085241	0.84995	yes	yes	yes	yes	yes	yes	1	GLILQANFVHSQRRESFLYRSDSDYDLSPKS;GLVLHAGATTSQRRESFLYRSDSDYDMSPKA;GRALQPPVHHGQRRESFLYRSDSDHEPSPKA;LVLHAAFPGHSQRRESFLYRSDSDYDLSPKA	_RES(ph)FLYR_	RES(1)FLYR	RES(83.5)FLY(-83.5)R	3	2	525.742	3.8936	4.4673	1	NaN	1	0.27719	0.27673	1	NaN	1	6.6245	7.379	1	NaN	1
IPI00188245	IPI00188245	4	S	Mtch1 protein	>IPI:IPI00188245.1|TREMBL:B0BN30;Q4G025|ENSEMBL:ENSRNOP00000000635|REFSEQ:NP_001094303 Tax_Id=10116 Gene_Symbol=Mtch1 Mtch1 protein	B0BN30	1309262;	294313	Mtch1	yes	1	105.391	133.71	105.39	2.4e-10	0.39552	yes	no	yes	yes	yes	no	1	____________MGASDPEVAPWAPGRAAGM	_GAS(ph)DPEVAPWAPGR_	GAS(1)DPEVAPWAPGR	GAS(105.39)DPEVAPWAPGR	3	2	745.327											1.1327	1.2361	1	NaN	1
IPI00188245	IPI00188245	381	S	Mtch1 protein	>IPI:IPI00188245.1|TREMBL:B0BN30;Q4G025|ENSEMBL:ENSRNOP00000000635|REFSEQ:NP_001094303 Tax_Id=10116 Gene_Symbol=Mtch1 Mtch1 protein	B0BN30	1309262;	294313	Mtch1	yes	0.951895	13.1462	145	123.29	9.12e-07	0.60447	yes	yes	yes	yes	yes	yes	1	QGQLFRGSSLLFRRVSSGSCFALE_______	_RVS(ph)SGSCFALE_	RVS(0.952)S(0.046)GS(0.002)CFALE	RVS(13.15)S(-13.15)GS(-26.83)CFALE	3	2	646.771	0.87441	0.99973	1	12.961	2	0.92236	0.89435	1	8.1048	3	0.96637	1.0425	1	NaN	1	0.95902	0.9848	1	9.4167
IPI00188249	IPI00188249	219	S	Bri3 binding protein	>IPI:IPI00188249.1|TREMBL:Q5U3Z5|ENSEMBL:ENSRNOP00000001295|REFSEQ:NP_001017487 Tax_Id=10116 Gene_Symbol=Bri3bp Bri3 binding protein	Q5U3Z5	1561711;	498176	Bri3bp	yes	0.868034	8.19592	112.24	90.725	0.00655161	-0.3071	yes	yes	yes	yes	yes	yes	1;2	TGPMGYWRGSAGGLCSPSVEEKLEHLENQVR	_GSAGGLCS(ph)PSVEEK_	GS(0.132)AGGLCS(0.868)PSVEEK	GS(-8.2)AGGLCS(8.2)PS(-32.75)VEEK	8	2	729.303	0.99684	1.1553	1	NaN	1	0.98571	0.99371	1	7.5493	2	0.90792	1.0332	1	5.1802	2	0.9483	1.0144	1	9.1139
IPI00366262;IPI00393719;IPI00188261	IPI00366262	307	S	Metastasis suppressor 1 (Predicted), isoform CRA_a	>IPI:IPI00366262.4|TREMBL:D3ZYM5|ENSEMBL:ENSRNOP00000011984|REFSEQ:NP_001124035 Tax_Id=10116 Gene_Symbol=Mtss1 metastasis suppressor 1;>IPI:IPI00393719.3|TREMBL:D4A8B2|ENSEMBL:ENSRNOP00000030020 Tax_Id=10116 Gene_Symbol=Mtss1 Uncharacterized protein;>IPI:I	D3ZYM5	1309883;	362918	Mtss1	yes	0.873844	8.40594	108.4	108.4	1.79e-09	-1.1243	yes	yes	no	no	no	no	1	QTPPSSPSTTMSRKSSVCSSLNSVNSSDSRS	_KSS(ph)VCSSLNSVNSSDSR_	KS(0.126)S(0.874)VCSSLNSVNSSDSR	KS(-8.41)S(8.41)VCS(-47.18)S(-54.63)LNS(-73.79)VNS(-89.37)S(-88.82)DS(-96.78)R	3	2	947.404
IPI00366262;IPI00393719;IPI00188261	IPI00366262	604	S	Metastasis suppressor 1 (Predicted), isoform CRA_a	>IPI:IPI00366262.4|TREMBL:D3ZYM5|ENSEMBL:ENSRNOP00000011984|REFSEQ:NP_001124035 Tax_Id=10116 Gene_Symbol=Mtss1 metastasis suppressor 1;>IPI:IPI00393719.3|TREMBL:D4A8B2|ENSEMBL:ENSRNOP00000030020 Tax_Id=10116 Gene_Symbol=Mtss1 Uncharacterized protein;>IPI:I	D3ZYM5	1309883;	362918	Mtss1	yes	0.796715	6.49473	141.92	100.1	2.03e-18	-1.2826	no	yes	yes	no	yes	no	1	ISQSYRRMFQAKRPASTAGLPTTLGPAMVTP	_RPAS(ph)TAGLPTTLGPAMVTPGVATIR_	RPAS(0.797)T(0.179)AGLPT(0.02)T(0.005)LGPAMVTPGVATIR	RPAS(6.49)T(-6.49)AGLPT(-16)T(-22.3)LGPAMVT(-79.6)PGVAT(-94.3)IR	4	3	839.108	1.6731	1.8333	1	NaN	1						2.0162	2.3228	1	49.141	2
IPI00366262;IPI00393719;IPI00188261	IPI00366262	495	S	Metastasis suppressor 1 (Predicted), isoform CRA_a	>IPI:IPI00366262.4|TREMBL:D3ZYM5|ENSEMBL:ENSRNOP00000011984|REFSEQ:NP_001124035 Tax_Id=10116 Gene_Symbol=Mtss1 metastasis suppressor 1;>IPI:IPI00393719.3|TREMBL:D4A8B2|ENSEMBL:ENSRNOP00000030020 Tax_Id=10116 Gene_Symbol=Mtss1 Uncharacterized protein;>IPI:I	D3ZYM5	1309883;	362918	Mtss1	yes	0.992398	21.6532	73.632	73.632	0.00185354	0.57225	yes	yes	no	no	no	no	1;2;3	TAGPPAAAEEAQRPRSMTVSAAPRPGEDMEA	_S(ph)MTVSAAPR_	S(0.992)MT(0.007)VS(0.001)AAPR	S(21.65)MT(-21.65)VS(-30.83)AAPR	1	2	500.22	0.28891	0.32425	1	NaN	1	1.6661	1.6032	1	NaN	1						0.95189	0.98556	3	NaN
IPI00188284;IPI00763999	IPI00188284	20	S	Stem-loop binding protein	>IPI:IPI00188284.4|TREMBL:D4A7V4|ENSEMBL:ENSRNOP00000023511 Tax_Id=10116 Gene_Symbol=Slbp Uncharacterized protein;>IPI:IPI00763999.1|TREMBL:B3DM97;D3ZSM2|ENSEMBL:ENSRNOP00000047799|REFSEQ:NP_001124460 Tax_Id=10116 Gene_Symbol=Slbp Slbp protein	D4A7V4	1584682;	681062	Slbp	yes	1	52.0451	87.447	52.045	0.00149831	-0.84653	yes	yes	yes	yes	yes	yes	1;2	PRSPPRYGSRRDGGASPRSPARWSLGRKRRA	_RDGGAS(ph)PRS(ph)PAR_	RDGGAS(1)PRS(1)PAR	RDGGAS(52.05)PRS(52.05)PAR	6	2	693.787	0.70914	0.79477	1	NaN	1	1.3062	1.2944	2	32.378	2	0.79844	0.92256	2	19.112	4	1.0381	1.0686	1	NaN
IPI00188284;IPI00763999	IPI00188284	23	S	Stem-loop binding protein	>IPI:IPI00188284.4|TREMBL:D4A7V4|ENSEMBL:ENSRNOP00000023511 Tax_Id=10116 Gene_Symbol=Slbp Uncharacterized protein;>IPI:IPI00763999.1|TREMBL:B3DM97;D3ZSM2|ENSEMBL:ENSRNOP00000047799|REFSEQ:NP_001124460 Tax_Id=10116 Gene_Symbol=Slbp Slbp protein	D4A7V4	1584682;	681062	Slbp	yes	1	52.0451	161.87	52.045	1.29e-09	-0.84653	yes	yes	yes	yes	yes	yes	1;2	PPRYGSRRDGGASPRSPARWSLGRKRRADGR	_RDGGAS(ph)PRS(ph)PAR_	RDGGAS(1)PRS(1)PAR	RDGGAS(52.05)PRS(52.05)PAR	9	2	693.787	0.91463	1.0305	1	5.6713	3	1.2121	1.1782	1	10.574	5	0.9834	1.0994	1	18.812	8	0.91553	0.97613	1	2.4994
IPI00188284;IPI00763999	IPI00188284	182	S	Stem-loop binding protein	>IPI:IPI00188284.4|TREMBL:D4A7V4|ENSEMBL:ENSRNOP00000023511 Tax_Id=10116 Gene_Symbol=Slbp Uncharacterized protein;>IPI:IPI00763999.1|TREMBL:B3DM97;D3ZSM2|ENSEMBL:ENSRNOP00000047799|REFSEQ:NP_001124460 Tax_Id=10116 Gene_Symbol=Slbp Slbp protein	D4A7V4	1584682;	681062	Slbp	yes	1	62.7172	71.715	62.717	0.0084944	0.42742	yes	yes	no	yes	yes	yes	1	IHPRTPNKFKKYSRRSWDQQIKLWKVALHFW	_S(ph)WDQQIK_	S(1)WDQQIK	S(62.72)WDQQIK	1	2	492.713	1.0499	1.1708	1	NaN	1	1.1818	1.1498	1	NaN	1	1.036	1.1407	1	NaN	1	1.1568	1.2144	1	NaN
IPI00188288	IPI00188288	94	S	Protein Rragc	>IPI:IPI00188288.2|TREMBL:Q0D2L6|ENSEMBL:ENSRNOP00000023514|REFSEQ:NP_001041649 Tax_Id=10116 Gene_Symbol=Rragc Ras-related GTP binding C	Q0D2L6	1311760;	298514	Rragc	yes	0.994516	22.5852	256.49	236.27	1.27e-128	-0.082793	yes	yes	yes	yes	yes	yes	1;2	VVFHKMSPNETLFLESTNKIYKDDISNSSFV	_MSPNETLFLES(ph)TNK_	MSPNETLFLES(0.995)T(0.005)NK	MS(-203.52)PNET(-86.3)LFLES(22.59)T(-22.59)NK	11	2	845.873	0.92533	1.0635	1	6.2223	10	0.89245	0.88916	1	15.878	8	0.9327	1.0427	1	21.891	8	0.87223	0.90311	1	14.073
IPI00188288	IPI00188288	381	S	Protein Rragc	>IPI:IPI00188288.2|TREMBL:Q0D2L6|ENSEMBL:ENSRNOP00000023514|REFSEQ:NP_001041649 Tax_Id=10116 Gene_Symbol=Rragc Ras-related GTP binding C	Q0D2L6	1311760;	298514	Rragc	yes	0.997203	26.0329	228.03	167.37	2.04e-32	-0.57376	yes	yes	yes	yes	yes	yes	1	FEVGVTSHRSCSHQTSAPSLKALAHNGTPRN	_SCSHQTS(ph)APSLK_	SCSHQT(0.002)S(0.997)APSLK	S(-91.41)CS(-76.65)HQT(-26.03)S(26.03)APS(-35.06)LK	7	2	691.792	1.0439	1.1704	1	NaN	1	1.0132	1.006	1	NaN	1	0.50145	0.5459	1	NaN	1
IPI00188288	IPI00188288	15	S	Protein Rragc	>IPI:IPI00188288.2|TREMBL:Q0D2L6|ENSEMBL:ENSRNOP00000023514|REFSEQ:NP_001041649 Tax_Id=10116 Gene_Symbol=Rragc Ras-related GTP binding C	Q0D2L6	1311760;	298514	Rragc	yes	0.998985	30.9225	70.718	70.718	0.000319873	-2.9729	no	no	no	no	no	yes	1	_MSLQYGAEETPLAGSYGAADSFPKDFGYGV	_(ac)SLQYGAEETPLAGS(ph)YGAADSFPK_	SLQYGAEETPLAGS(0.999)YGAADS(0.001)FPK	S(-45.05)LQY(-45.31)GAEET(-44.76)PLAGS(30.92)Y(-39.45)GAADS(-30.92)FPK	14	3	827.7	0.9	0.98219	1	NaN	1	1.1094	1.0904	1	NaN	1						0.93119	0.96445	1	NaN
IPI00188322	IPI00188322	975	S	Zinc finger protein 335	>IPI:IPI00188322.4|TREMBL:Q8CIV9;Q8K4L5|ENSEMBL:ENSRNOP00000023523|REFSEQ:XP_001070873;XP_342579 Tax_Id=10116 Gene_Symbol=Zfp335 zinc finger protein 335 isoform 2	Q8CIV9	628751;	259270	Zfp335	yes	0.999903	40.1269	166.62	164.64	0.00011645	0.029216	yes	no	yes	yes	yes	yes	1	LLQCGGPPRDGPEVLSPTKTHHTGGSQGSST	_DGPEVLS(ph)PTK_	DGPEVLS(1)PTK	DGPEVLS(40.13)PT(-40.13)K	7	2	561.758	0.91804	1.0444	1	19.064	2	1.7291	1.7477	1	46.95	3	0.78182	0.91523	1	23.89	3	1.127	1.2095	1	18.099
IPI00188329	IPI00188329	492	S	Protein Nup133 (Fragment)	>IPI:IPI00188329.3|TREMBL:D3Z8B2|ENSEMBL:ENSRNOP00000024182|REFSEQ:XP_001053507;XP_002728650 Tax_Id=10116 Gene_Symbol=Nup133 Uncharacterized protein	D3Z8B2	1307827;	292085	Nup133	yes	0.857693	7.81179	106.11	106.11	1.3e-06	-1.1502	no	yes	no	no	no	no	1	SMSLLAEGLEESLASSGGGRGSESMVFETTK	_ESMSLLAEGLEESLASS(ph)GGGR_	ESMSLLAEGLEESLAS(0.142)S(0.858)GGGR	ES(-82.9)MS(-82.04)LLAEGLEES(-33.88)LAS(-7.81)S(7.81)GGGR	17	3	720.656						1.5691	1.5114	1	NaN	1
IPI00188329	IPI00188329	37	S	Protein Nup133 (Fragment)	>IPI:IPI00188329.3|TREMBL:D3Z8B2|ENSEMBL:ENSRNOP00000024182|REFSEQ:XP_001053507;XP_002728650 Tax_Id=10116 Gene_Symbol=Nup133 Uncharacterized protein	D3Z8B2	1307827;	292085	Nup133	yes	1	81.6034	378.19	292.52		-0.16834	yes	yes	yes	no	yes	yes	1;2	GIGPSTTPRASRRGLSLGSAVSSPVLFSPVG	_GLS(ph)LGSAVSSPVLFSPVGR_	GLS(1)LGSAVSSPVLFSPVGR	GLS(81.6)LGS(-81.6)AVS(-167.66)S(-185.05)PVLFS(-241.98)PVGR	3	2	955.493	7.0782	7.8892	1	22.85	5	0.091049	0.090184	1	NaN	1	0.85254	0.97229	1	7.1837	4	1.3032	1.3801	1	NaN
IPI00188329	IPI00188329	40	S	Protein Nup133 (Fragment)	>IPI:IPI00188329.3|TREMBL:D3Z8B2|ENSEMBL:ENSRNOP00000024182|REFSEQ:XP_001053507;XP_002728650 Tax_Id=10116 Gene_Symbol=Nup133 Uncharacterized protein	D3Z8B2	1307827;	292085	Nup133	yes	0.999975	46.8058	99.135	99.135	4.63e-06	0.87669	no	yes	yes	no	no	no	1;2	PSTTPRASRRGLSLGSAVSSPVLFSPVGRRS	_GLS(ph)LGS(ph)AVSSPVLFSPVGR_	GLS(1)LGS(1)AVSSPVLFSPVGR	GLS(68.02)LGS(46.81)AVS(-46.81)S(-53.52)PVLFS(-77.67)PVGR	6	2	995.476											0.67442	0.71544	1	NaN	1
IPI00188329	IPI00188329	498	S	Protein Nup133 (Fragment)	>IPI:IPI00188329.3|TREMBL:D3Z8B2|ENSEMBL:ENSRNOP00000024182|REFSEQ:XP_001053507;XP_002728650 Tax_Id=10116 Gene_Symbol=Nup133 Uncharacterized protein	D3Z8B2	1307827;	292085	Nup133	yes	0.999991	50.5853	216.88	202.13	3.2e-27	0.37803	yes	yes	yes	yes	yes	yes	1;2;3	EGLEESLASSGGGRGSESMVFETTKNDTAAH	_GS(ph)ESMVFETTK_	GS(1)ESMVFETTK	GS(50.59)ES(-50.59)MVFET(-161.33)T(-167.82)K	2	2	648.265	1.0143	1.1452	1	18.12	6	0.9127	0.88302	1	14.249	6	0.87214	1.0145	1	14.203	6	0.91059	0.95461	1	8.8125
IPI00188329	IPI00188329	500	S	Protein Nup133 (Fragment)	>IPI:IPI00188329.3|TREMBL:D3Z8B2|ENSEMBL:ENSRNOP00000024182|REFSEQ:XP_001053507;XP_002728650 Tax_Id=10116 Gene_Symbol=Nup133 Uncharacterized protein	D3Z8B2	1307827;	292085	Nup133	yes	0.999999	59.9208	182.89	182.89	3.5e-14	0.10435	yes	yes	yes	yes	yes	yes	1;2;3	LEESLASSGGGRGSESMVFETTKNDTAAHED	_GSES(ph)MVFETTK_	GSES(1)MVFETTK	GS(-59.92)ES(59.92)MVFET(-82.95)T(-89.54)K	4	2	648.265	1.2971	1.4437	1	12.188	3	0.62366	0.59955	1	15.419	4	0.46235	0.54127	1	9.4749	2	1.2414	1.2821	1	26.001
IPI00188335	IPI00188335	506	S	Protein spinster homolog 1	>IPI:IPI00188335.1|SWISS-PROT:Q2YDU8-1|ENSEMBL:ENSRNOP00000024185|REFSEQ:NP_001034297 Tax_Id=10116 Gene_Symbol=Spns1 Isoform 1 of Protein spinster homolog 1	Q2YDU8	1305613;	361648	Spns1	yes	0.997019	25.244	125.12	125.12	1.34e-15	1.0289	yes	no	no	no	yes	yes	1	RAQLHVQGLLHETEPSDDQIVVPQRGRSTRV	_AQLHVQGLLHETEPS(ph)DDQIVVPQR_	AQLHVQGLLHET(0.003)EPS(0.997)DDQIVVPQR	AQLHVQGLLHET(-25.24)EPS(25.24)DDQIVVPQR	15	3	930.459	1.0075	1.1075	1	NaN	1
IPI00188341	IPI00188341	39	S	Protein RGD1305587	>IPI:IPI00188341.3|TREMBL:B0BMZ1|ENSEMBL:ENSRNOP00000000662|REFSEQ:NP_001120924 Tax_Id=10116 Gene_Symbol=RGD1305587 Similar to RIKEN cDNA 2010107G23 (Predicted), isoform CRA_a	B0BMZ1	1305587;	294499	RGD1305587	yes	1	112.438	151.96	112.44	2.93e-18	0.30574	yes	yes	yes	yes	yes	yes	1	QRNSSPRQGFFNRGHSAPPGGPGPHQQQAGA	_GHS(ph)APPGGPGPHQQQAGAR_	GHS(1)APPGGPGPHQQQAGAR	GHS(112.44)APPGGPGPHQQQAGAR	3	3	629.618	0.92403	1.0132	1	23.002	2	1.0772	1.0739	1	9.5048	2	0.84269	0.93697	1	NaN	1	0.85311	0.89549	1	23.664
IPI00188359	IPI00188359	17	S	Alpha/beta hydrolase domain-containing protein 14B	>IPI:IPI00188359.3|SWISS-PROT:Q6DGG1|ENSEMBL:ENSRNOP00000016504|REFSEQ:NP_001007665 Tax_Id=10116 Gene_Symbol=Abhd14b Abhydrolase domain-containing protein 14B	Q6DGG1	1359649;	300983	Abhd14b	yes	1	99.8021	112.84	99.802	0.000381898	0.97844	yes	no	yes	yes	yes	yes	1	ANVELSEGTIQVRGQSLFFREARPGNGQAVR	_GQS(ph)LFFR_	GQS(1)LFFR	GQS(99.8)LFFR	3	2	467.713	0.83834	0.96497	1	NaN	1						0.85392	0.98939	1	NaN	1	0.97352	0.99838	1	NaN
IPI00188409;IPI00231515	IPI00188409	208	S	Amyloid beta A4 precursor protein-binding family B member 1	>IPI:IPI00188409.4|SWISS-PROT:P46933-1|TREMBL:D3ZN91|ENSEMBL:ENSRNOP00000046040|REFSEQ:NP_536726 Tax_Id=10116 Gene_Symbol=Apbb1 Isoform 1 of Amyloid beta A4 precursor protein-binding family B member 1;>IPI:IPI00231515.3|SWISS-PROT:P46933-2|ENSEMBL:ENSRNOP0	P46933	2122;	29722	Apbb1	yes	0.82231	6.65373	90.05	90.05	0.000629412	1.3077	yes	no	no	no	no	no	1;2	PQVLTDGPREHSKSASLLFGMRNSAASDEDS	_SAS(ph)LLFGMR_	S(0.178)AS(0.822)LLFGMR	S(-6.65)AS(6.65)LLFGMR	3	2	531.246	1.3731	1.5352	1	NaN	1
IPI00188445	IPI00188445	64	S	NAD kinase	>IPI:IPI00188445.2|TREMBL:Q5FVF8|ENSEMBL:ENSRNOP00000022900 Tax_Id=10116 Gene_Symbol=Nadk Nadk protein	Q5FVF8	1642420;	100125370	Nadk	yes	1	89.995	152.68	139.04	7.38e-17	0.39264	yes	yes	yes	no	yes	yes	1	ASPALGSTKEFRRTRSLHGPCPVTTFGPKAC	_S(ph)LHGPCPVTTFGPK_	S(1)LHGPCPVTTFGPK	S(90)LHGPCPVT(-90)T(-105.35)FGPK	1	2	789.363	1.5756	1.7742	1	NaN	1	0.87066	0.86075	1	15.673	2						0.3981	0.42433	1	NaN
IPI00188445	IPI00188445	46	S	NAD kinase	>IPI:IPI00188445.2|TREMBL:Q5FVF8|ENSEMBL:ENSRNOP00000022900 Tax_Id=10116 Gene_Symbol=Nadk Nadk protein	Q5FVF8	1642420;	100125370	Nadk	yes	0.99567	25.5101	103.79	80.541	0.000123018	2.595	yes	yes	yes	no	yes	yes	1;2	TWSYNHPIRGRAKSRSLSASPALGSTKEFRR	_SRS(ph)LSASPALGSTK_	S(0.001)RS(0.996)LS(0.003)ASPALGSTK	S(-29.58)RS(25.51)LS(-25.51)AS(-33.62)PALGS(-60.82)T(-64.12)K	3	2	721.356						0.35822	0.35303	1	0.58108	2	0.86531	0.94952	1	NaN	1	0.64627	0.67879	2	NaN
IPI00188445	IPI00188445	48	S	NAD kinase	>IPI:IPI00188445.2|TREMBL:Q5FVF8|ENSEMBL:ENSRNOP00000022900 Tax_Id=10116 Gene_Symbol=Nadk Nadk protein	Q5FVF8	1642420;	100125370	Nadk	yes	1	66.4307	225.85	213.99	1.03e-14	0.064582	yes	yes	yes	yes	yes	yes	1;2	SYNHPIRGRAKSRSLSASPALGSTKEFRRTR	_SLS(ph)ASPALGSTK_	SLS(1)ASPALGSTK	S(-70.94)LS(66.43)AS(-66.43)PALGS(-133.25)T(-139.52)K	3	2	599.789	1.3443	1.5749	1	87.477	2	0.89423	0.86831	1	57.811	3	0.77115	0.92217	1	22.553	3	0.81937	0.8635	1	6.5473
IPI00188445	IPI00188445	50	S	NAD kinase	>IPI:IPI00188445.2|TREMBL:Q5FVF8|ENSEMBL:ENSRNOP00000022900 Tax_Id=10116 Gene_Symbol=Nadk Nadk protein	Q5FVF8	1642420;	100125370	Nadk	yes	0.999948	45.5187	118.51	103.61	4.73e-05	1.0322	no	yes	no	yes	no	yes	1;2;3	NHPIRGRAKSRSLSASPALGSTKEFRRTRSL	_SLS(ph)AS(ph)PALGSTK_	S(0.042)LS(0.958)AS(1)PALGSTK	S(-13.63)LS(13.63)AS(45.52)PALGS(-45.52)T(-53.53)K	5	2	639.773	1.1938	1.4245	3	NaN	1	1.3648	1.4281	3	NaN	1						0.64627	0.67879	2	NaN
IPI00188468	IPI00188468	38	S	Mitochondrial fission regulator 1-like	>IPI:IPI00188468.2|SWISS-PROT:Q5XII9|ENSEMBL:ENSRNOP00000022908|REFSEQ:NP_001013957 Tax_Id=10116 Gene_Symbol=Fam54b Protein FAM54B	Q5XII9	1305453;	298549	Mtfr1l	yes	0.999995	52.653	147.1	147.1	8.18e-07	-0.073835	yes	yes	yes	yes	yes	yes	1	RRIGTNLPLKPCPRASFETLPNISDLCLKDV	_AS(ph)FETLPNISDLCLK_	AS(1)FETLPNISDLCLK	AS(52.65)FET(-52.65)LPNIS(-98.73)DLCLK	2	2	894.418	1.1232	1.2193	1	NaN	1	0.4783	0.46474	1	24.298	2	0.81434	0.91241	1	0.96971	2	0.70547	0.7491	1	26.651
IPI00188468	IPI00188468	234	S	Mitochondrial fission regulator 1-like	>IPI:IPI00188468.2|SWISS-PROT:Q5XII9|ENSEMBL:ENSRNOP00000022908|REFSEQ:NP_001013957 Tax_Id=10116 Gene_Symbol=Fam54b Protein FAM54B	Q5XII9	1305453;	298549	Mtfr1l	yes	0.991722	20.7848	208.68	121.18	4.37e-10	1.6474	yes	yes	yes	yes	yes	yes	1	CSSSEEDDCISLSKASSFADMMGILKDFHRI	_AS(ph)SFADMMGILK_	AS(0.992)S(0.008)FADMMGILK	AS(20.78)S(-20.78)FADMMGILK	2	2	675.795	0.76678	0.88174	1	11.939	2	0.87812	0.86408	1	NaN	1						1.0433	1.1274	1	NaN
IPI00188468	IPI00188468	235	S	Mitochondrial fission regulator 1-like	>IPI:IPI00188468.2|SWISS-PROT:Q5XII9|ENSEMBL:ENSRNOP00000022908|REFSEQ:NP_001013957 Tax_Id=10116 Gene_Symbol=Fam54b Protein FAM54B	Q5XII9	1305453;	298549	Mtfr1l	yes	0.999801	37.0091	220.97	121.18	1.52e-23	1.5807	yes	yes	yes	yes	yes	yes	1	SSSEEDDCISLSKASSFADMMGILKDFHRIK	_ASS(ph)FADMMGILK_	ASS(1)FADMMGILK	AS(-37.01)S(37.01)FADMMGILK	3	2	675.795	0.86353	0.96596	1	10.944	13	0.92849	0.92427	1	13.952	15	0.86874	0.9676	1	19.866	17	1.0669	1.1066	1	12.139
IPI00188468	IPI00188468	100	S	Mitochondrial fission regulator 1-like	>IPI:IPI00188468.2|SWISS-PROT:Q5XII9|ENSEMBL:ENSRNOP00000022908|REFSEQ:NP_001013957 Tax_Id=10116 Gene_Symbol=Fam54b Protein FAM54B	Q5XII9	1305453;	298549	Mtfr1l	yes	1	103.083	131.83	103.08	0.000354405	0.024701	yes	yes	yes	yes	yes	yes	1	HTWKPSPLIVMQRNASVPNLRGSEERLLALK	_NAS(ph)VPNLR_	NAS(1)VPNLR	NAS(103.08)VPNLR	3	2	475.726	0.84675	0.97498	1	3.4775	4	0.91185	0.93766	1	3.896	3	0.77961	0.88963	1	8.5493	5	1.0444	1.0844	1	6.7574
IPI00188469;IPI00948879	IPI00188469	96	S	NOP14 nucleolar protein	>IPI:IPI00188469.3|TREMBL:D4A924|ENSEMBL:ENSRNOP00000016347 Tax_Id=10116 Gene_Symbol=Nop14 Uncharacterized protein;>IPI:IPI00948879.1|TREMBL:D4A5G2|ENSEMBL:ENSRNOP00000061294|REFSEQ:NP_001099483 Tax_Id=10116 Gene_Symbol=Nop14 Uncharacterized protein	D4A924	1305605;	289724	Nop14	yes	1	64.6601	256.08	197.47	9.23e-29	0.31124	yes	yes	yes	yes	yes	yes	1	NVFTDKRFGEYNSNISPEEKMMKRFALEQQR	_FGEYNSNIS(ph)PEEK_	FGEYNSNIS(1)PEEK	FGEY(-150.59)NS(-64.66)NIS(64.66)PEEK	9	2	797.327	1.0233	1.1757	1	6.9263	2	1.2445	1.2346	1	16.16	2	0.7967	0.88543	1	14.743	4	1.0726	1.1283	1	11.519
IPI00188469;IPI00948879	IPI00188469	146	S	NOP14 nucleolar protein	>IPI:IPI00188469.3|TREMBL:D4A924|ENSEMBL:ENSRNOP00000016347 Tax_Id=10116 Gene_Symbol=Nop14 Uncharacterized protein;>IPI:IPI00948879.1|TREMBL:D4A5G2|ENSEMBL:ENSRNOP00000061294|REFSEQ:NP_001099483 Tax_Id=10116 Gene_Symbol=Nop14 Uncharacterized protein	D4A924	1305605;	289724	Nop14	yes	0.999824	37.5207	175.21	175.21	1.27e-36	-0.35163	yes	yes	yes	yes	no	yes	2	GQSLADIEKHNDIVDSDSDTEDRGALSAELT	_HNDIVDS(ph)DS(ph)DTEDR_	HNDIVDS(1)DS(0.995)DT(0.005)EDR	HNDIVDS(37.52)DS(23.17)DT(-23.17)EDR	7	2	889.301	0.85129	0.94655	2	18.253	3	1.0499	1.0238	2	15.495	4	1.0156	1.117	2	6.7291	2	0.90453	0.91983	2	NaN
IPI00188469;IPI00948879	IPI00188469	148	S	NOP14 nucleolar protein	>IPI:IPI00188469.3|TREMBL:D4A924|ENSEMBL:ENSRNOP00000016347 Tax_Id=10116 Gene_Symbol=Nop14 Uncharacterized protein;>IPI:IPI00948879.1|TREMBL:D4A5G2|ENSEMBL:ENSRNOP00000061294|REFSEQ:NP_001099483 Tax_Id=10116 Gene_Symbol=Nop14 Uncharacterized protein	D4A924	1305605;	289724	Nop14	yes	0.995207	23.1727	175.21	175.21	1.27e-36	-0.35163	yes	yes	yes	yes	no	yes	2	SLADIEKHNDIVDSDSDTEDRGALSAELTAS	_HNDIVDS(ph)DS(ph)DTEDR_	HNDIVDS(1)DS(0.995)DT(0.005)EDR	HNDIVDS(37.52)DS(23.17)DT(-23.17)EDR	9	2	889.301	0.85129	0.94655	2	18.253	3	1.0499	1.0238	2	15.495	4	1.0703	1.1714	2	NaN	1	0.90453	0.91983	2	NaN
IPI00188524;IPI00390850	IPI00188524	516	S	Neurofilament heavy polypeptide	>IPI:IPI00188524.2|SWISS-PROT:P16884|ENSEMBL:ENSRNOP00000011604|REFSEQ:NP_036739 Tax_Id=10116 Gene_Symbol=Nefh Neurofilament heavy polypeptide;>IPI:IPI00390850.3|ENSEMBL:ENSRNOP00000029875 Tax_Id=10116 Gene_Symbol=Nefh 111 kDa protein	P16884	3159;	24587	Nefh	yes	1	66.0043	102.37	66.004	0.000221722	-0.44009	yes	yes	yes	yes	yes	yes	1	SPEKETKSPVKEEAKSPAEAKSPAEAKSPAE	_EEAKS(ph)PAEAK_	EEAKS(1)PAEAK	EEAKS(66)PAEAK	5	2	570.253	0.8	0.89021	1	15.164	4	1.1829	1.1558	1	NaN	1	0.87966	1.0015	1	8.239	3	0.89698	0.95574	1	22.608
IPI00188524;IPI00390850	IPI00188524	860	S	Neurofilament heavy polypeptide	>IPI:IPI00188524.2|SWISS-PROT:P16884|ENSEMBL:ENSRNOP00000011604|REFSEQ:NP_036739 Tax_Id=10116 Gene_Symbol=Nefh Neurofilament heavy polypeptide;>IPI:IPI00390850.3|ENSEMBL:ENSRNOP00000029875 Tax_Id=10116 Gene_Symbol=Nefh 111 kDa protein	P16884	3159;	24587	Nefh	yes	0.999998	57.0192	142.19	125.5	4.01e-05	0.42611	yes	yes	yes	yes	yes	yes	1	RSPEQVKSPAKEEAKSPEKEETRTEKVAPKK	_EEAKS(ph)PEKEETR_	EEAKS(1)PEKEETR	EEAKS(57.02)PEKEET(-57.02)R	5	2	756.833	0.97639	1.1115	1	NaN	1	0.92819	0.93388	1	NaN	1	0.79983	0.87328	1	NaN	1	1.0604	1.1104	1	0.70635
IPI00188524;IPI00390850	IPI00188524	802	S	Neurofilament heavy polypeptide	>IPI:IPI00188524.2|SWISS-PROT:P16884|ENSEMBL:ENSRNOP00000011604|REFSEQ:NP_036739 Tax_Id=10116 Gene_Symbol=Nefh Neurofilament heavy polypeptide;>IPI:IPI00390850.3|ENSEMBL:ENSRNOP00000029875 Tax_Id=10116 Gene_Symbol=Nefh 111 kDa protein	P16884	3159;	24587	Nefh	yes	1	84.4931	84.493	84.493	0.000540416	0.63204	no	yes	yes	no	yes	no	1	KSPVKEEIKPPAEVKSPEKAKSPMKEEAKSP	_EEIKPPAEVKS(ph)PEK_	EEIKPPAEVKS(1)PEK	EEIKPPAEVKS(84.49)PEK	11	3	554.278	0.76512	0.86123	1	NaN	1	0.71194	0.71734	1	80.485	2	0.91855	1.0393	1	NaN	1
IPI00188524;IPI00390850	IPI00188524	508	S	Neurofilament heavy polypeptide	>IPI:IPI00188524.2|SWISS-PROT:P16884|ENSEMBL:ENSRNOP00000011604|REFSEQ:NP_036739 Tax_Id=10116 Gene_Symbol=Nefh Neurofilament heavy polypeptide;>IPI:IPI00390850.3|ENSEMBL:ENSRNOP00000029875 Tax_Id=10116 Gene_Symbol=Nefh 111 kDa protein	P16884	3159;	24587	Nefh	yes	0.976618	16.2085	81.632	55.213	0.00348191	0.38592	yes	yes	yes	yes	yes	yes	1	SPPAEEAASPEKETKSPVKEEAKSPAEAKSP	_ETKS(ph)PVKEEAK_	ET(0.023)KS(0.977)PVKEEAK	ET(-16.21)KS(16.21)PVKEEAK	4	3	442.55
IPI00188524;IPI00390850	IPI00188524	880	S	Neurofilament heavy polypeptide	>IPI:IPI00188524.2|SWISS-PROT:P16884|ENSEMBL:ENSRNOP00000011604|REFSEQ:NP_036739 Tax_Id=10116 Gene_Symbol=Nefh Neurofilament heavy polypeptide;>IPI:IPI00390850.3|ENSEMBL:ENSRNOP00000029875 Tax_Id=10116 Gene_Symbol=Nefh 111 kDa protein	P16884	3159;	24587	Nefh	yes	1	74.1408	107.5	74.141	0.00061975	0.71861	yes	yes	yes	yes	yes	yes	1	ETRTEKVAPKKEEVKSPVEEVKAKEPPKKVE	_KEEVKS(ph)PVEEVK_	KEEVKS(1)PVEEVK	KEEVKS(74.14)PVEEVK	6	2	740.868
IPI00188524;IPI00390850	IPI00188524	776	S	Neurofilament heavy polypeptide	>IPI:IPI00188524.2|SWISS-PROT:P16884|ENSEMBL:ENSRNOP00000011604|REFSEQ:NP_036739 Tax_Id=10116 Gene_Symbol=Nefh Neurofilament heavy polypeptide;>IPI:IPI00390850.3|ENSEMBL:ENSRNOP00000029875 Tax_Id=10116 Gene_Symbol=Nefh 111 kDa protein	P16884	3159;	24587	Nefh	yes	0.921926	10.7219	59.426	59.426	0.00895795	-1.0426	yes	no	no	yes	yes	yes	1;2	KSPEKAKSPVKEGAKSLAEAKSPEKAKSPVK	_S(ph)LAEAKSPEK_	S(0.922)LAEAKS(0.078)PEK	S(10.72)LAEAKS(-10.72)PEK	1	3	380.516	0.98799	1.1115	1	NaN	1
IPI00188524;IPI00390850	IPI00188524	782	S	Neurofilament heavy polypeptide	>IPI:IPI00188524.2|SWISS-PROT:P16884|ENSEMBL:ENSRNOP00000011604|REFSEQ:NP_036739 Tax_Id=10116 Gene_Symbol=Nefh Neurofilament heavy polypeptide;>IPI:IPI00390850.3|ENSEMBL:ENSRNOP00000029875 Tax_Id=10116 Gene_Symbol=Nefh 111 kDa protein	P16884	3159;	24587	Nefh	yes	1	82.4148	177.38	131.24	9.09e-09	-0.86675	yes	yes	yes	yes	yes	yes	1;2	KSPVKEGAKSLAEAKSPEKAKSPVKEEIKPP	_SLAEAKS(ph)PEKAK_	SLAEAKS(1)PEKAK	S(-82.41)LAEAKS(82.41)PEKAK	7	2	669.837	0.9429	1.0625	1	2.9161	3	0.92532	0.91214	1	5.2358	4	0.85293	0.94609	1	12.809	4	0.64642	0.69072	1	22.333
IPI00188524	IPI00188524	720	S	Neurofilament heavy polypeptide	>IPI:IPI00188524.2|SWISS-PROT:P16884|ENSEMBL:ENSRNOP00000011604|REFSEQ:NP_036739 Tax_Id=10116 Gene_Symbol=Nefh Neurofilament heavy polypeptide	P16884	3159;	24587	Nefh	yes	0.999918	40.8759	119.41	102.07	3.18e-05	0.14969	yes	yes	yes	no	yes	yes	1	EAKSPVVAKSPAEAKSPAEAKPPAEAKSPAE	_SPAEAKS(ph)PAEAKPPAEAK_	SPAEAKS(1)PAEAKPPAEAK	S(-40.88)PAEAKS(40.88)PAEAKPPAEAK	7	3	620.303						0.71115	0.70227	1	NaN	1	0.83378	0.92746	1	NaN	1
IPI00188524	IPI00188524	732	S	Neurofilament heavy polypeptide	>IPI:IPI00188524.2|SWISS-PROT:P16884|ENSEMBL:ENSRNOP00000011604|REFSEQ:NP_036739 Tax_Id=10116 Gene_Symbol=Nefh Neurofilament heavy polypeptide	P16884	3159;	24587	Nefh	yes	0.999976	46.2367	87.659	87.659	0.000242771	0.36548	yes	no	yes	no	no	no	1	EAKSPAEAKPPAEAKSPAEAKSPAEAKSPAE	_SPAEAKPPAEAKS(ph)PAEAK_	SPAEAKPPAEAKS(1)PAEAK	S(-46.24)PAEAKPPAEAKS(46.24)PAEAK	13	3	620.303	0.79764	0.90167	1	NaN	1	0.71115	0.70227	1	NaN	1	0.83378	0.92746	1	NaN	1
IPI00188524;IPI00390850	IPI00188524	522	S	Neurofilament heavy polypeptide	>IPI:IPI00188524.2|SWISS-PROT:P16884|ENSEMBL:ENSRNOP00000011604|REFSEQ:NP_036739 Tax_Id=10116 Gene_Symbol=Nefh Neurofilament heavy polypeptide;>IPI:IPI00390850.3|ENSEMBL:ENSRNOP00000029875 Tax_Id=10116 Gene_Symbol=Nefh 111 kDa protein	P16884	3159;	24587	Nefh	yes	1	82.3711	149.22	127.3	4.52e-05	-0.027522	yes	yes	yes	yes	yes	yes	1	KSPVKEEAKSPAEAKSPAEAKSPAEAKSPAE	_SPAEAKS(ph)PAEAK_	SPAEAKS(1)PAEAK	S(-82.37)PAEAKS(82.37)PAEAK	7	2	633.292	0.91991	1.0422	1	13.378	2	0.8094	0.80215	1	13.152	3	0.9551	1.0643	1	9.7101	2	0.83522	0.8888	1	19.768
IPI00188524	IPI00188524	714	S	Neurofilament heavy polypeptide	>IPI:IPI00188524.2|SWISS-PROT:P16884|ENSEMBL:ENSRNOP00000011604|REFSEQ:NP_036739 Tax_Id=10116 Gene_Symbol=Nefh Neurofilament heavy polypeptide	P16884	3159;	24587	Nefh	yes	0.999999	58.3109	84.859	84.859	0.000755482	0.37928	yes	yes	no	no	yes	no	1	GAKSPAEAKSPVVAKSPAEAKSPAEAKPPAE	_SPVVAKS(ph)PAEAK_	SPVVAKS(1)PAEAK	S(-58.31)PVVAKS(58.31)PAEAK	7	2	632.321	0.92964	1.0581	1	NaN	1	0.78214	0.78433	1	NaN	1	0.90104	1.0256	1	NaN	1	0.70484	0.74619	1	NaN
IPI00188524;IPI00390850	IPI00188524	528	S	Neurofilament heavy polypeptide	>IPI:IPI00188524.2|SWISS-PROT:P16884|ENSEMBL:ENSRNOP00000011604|REFSEQ:NP_036739 Tax_Id=10116 Gene_Symbol=Nefh Neurofilament heavy polypeptide;>IPI:IPI00390850.3|ENSEMBL:ENSRNOP00000029875 Tax_Id=10116 Gene_Symbol=Nefh 111 kDa protein	P16884	3159;	24587	Nefh	yes	0.909081	9.99947	76.326	67.519	0.00151611	0.23508	yes	yes	yes	yes	no	no	1	EAKSPAEAKSPAEAKSPAEAKSPAEVKSPAE;EAKSPAEAKSPAEAKSPAEAKSPAEVKSPAV	_S(ph)PAEAKSPAEVK_	S(0.909)PAEAKS(0.091)PAEVK	S(10)PAEAKS(-10)PAEVK	1	3	431.874	0.97229	1.1043	1	NaN	1	0.90848	0.90902	1	NaN	1	0.9064	1.0018	1	NaN	1	0.69462	0.75871	1	NaN
IPI00188524	IPI00188524	534	S	Neurofilament heavy polypeptide	>IPI:IPI00188524.2|SWISS-PROT:P16884|ENSEMBL:ENSRNOP00000011604|REFSEQ:NP_036739 Tax_Id=10116 Gene_Symbol=Nefh Neurofilament heavy polypeptide	P16884	3159;	24587	Nefh	yes	0.999995	52.6066	95.751	88.951	0.000322632	-0.95782	yes	yes	yes	yes	yes	yes	1	EAKSPAEAKSPAEAKSPAEVKSPAEVKSPAE	_SPAEAKS(ph)PAEVK_	SPAEAKS(1)PAEVK	S(-52.61)PAEAKS(52.61)PAEVK	7	2	647.308	0.79113	0.91097	1	12.178	2	0.77178	0.78051	1	0.37497	2	0.93729	1.0438	1	4.3937	2	0.65611	0.69295	1	18.773
IPI00188524;IPI00390850	IPI00188524	672	S	Neurofilament heavy polypeptide	>IPI:IPI00188524.2|SWISS-PROT:P16884|ENSEMBL:ENSRNOP00000011604|REFSEQ:NP_036739 Tax_Id=10116 Gene_Symbol=Nefh Neurofilament heavy polypeptide;>IPI:IPI00390850.3|ENSEMBL:ENSRNOP00000029875 Tax_Id=10116 Gene_Symbol=Nefh 111 kDa protein	P16884	3159;	24587	Nefh	yes	0.996549	24.7128	79.492	75.018	0.00114731	-0.14873	yes	yes	yes	yes	yes	yes	1	EAKSPAEVKSPVTVKSPAEAKSPVEVKSPAS	_SPVTVKS(ph)PAEAK_	SPVT(0.003)VKS(0.997)PAEAK	S(-40.72)PVT(-24.71)VKS(24.71)PAEAK	7	2	647.326	0.92495	1.0145	1	NaN	1	0.78795	0.7904	1	10.276	2	0.85811	0.96524	1	NaN	1	0.82196	0.90621	1	NaN
IPI00188524;IPI00390850	IPI00188524	678	S	Neurofilament heavy polypeptide	>IPI:IPI00188524.2|SWISS-PROT:P16884|ENSEMBL:ENSRNOP00000011604|REFSEQ:NP_036739 Tax_Id=10116 Gene_Symbol=Nefh Neurofilament heavy polypeptide;>IPI:IPI00390850.3|ENSEMBL:ENSRNOP00000029875 Tax_Id=10116 Gene_Symbol=Nefh 111 kDa protein	P16884	3159;	24587	Nefh	yes	0.999994	51.9325	89.358	89.358	0.000568933	-2.035	yes	no	yes	yes	no	yes	1	EVKSPVTVKSPAEAKSPVEVKSPASVKSPSE;EVKSPVTVKSPAEAKSPVEVKSPASVKSPTE	_SPAEAKS(ph)PVEVK_	SPAEAKS(1)PVEVK	S(-51.93)PAEAKS(51.93)PVEVK	7	2	661.324	1.012	1.157	1	NaN	1	0.64332	0.63742	1	NaN	1	0.9814	1.0812	1	NaN	1	0.63146	0.67077	1	3.8792
IPI00188524	IPI00188524	702	S	Neurofilament heavy polypeptide	>IPI:IPI00188524.2|SWISS-PROT:P16884|ENSEMBL:ENSRNOP00000011604|REFSEQ:NP_036739 Tax_Id=10116 Gene_Symbol=Nefh Neurofilament heavy polypeptide	P16884	3159;	24587	Nefh	yes	0.99984	37.9594	75.695	55.546	0.00406701	0.54762	yes	yes	yes	yes	yes	no	1	SVKSPSEAKSPAGAKSPAEAKSPVVAKSPAE	_SPAGAKS(ph)PAEAK_	SPAGAKS(1)PAEAK	S(-37.96)PAGAKS(37.96)PAEAK	7	2	597.282	0.84454	0.95652	1	NaN	1						0.90572	1.0113	1	NaN	1
IPI00188524	IPI00188524	708	S	Neurofilament heavy polypeptide	>IPI:IPI00188524.2|SWISS-PROT:P16884|ENSEMBL:ENSRNOP00000011604|REFSEQ:NP_036739 Tax_Id=10116 Gene_Symbol=Nefh Neurofilament heavy polypeptide	P16884	3159;	24587	Nefh	yes	0.99983	37.7071	76.341	76.341	0.00386689	0.19112	yes	no	no	yes	yes	yes	1	EAKSPAGAKSPAEAKSPVVAKSPAEAKSPAE	_SPAEAKS(ph)PVVAK_	SPAEAKS(1)PVVAK	S(-37.71)PAEAKS(37.71)PVVAK	7	2	632.321
IPI00188524;IPI00390850	IPI00188524	540	S	Neurofilament heavy polypeptide	>IPI:IPI00188524.2|SWISS-PROT:P16884|ENSEMBL:ENSRNOP00000011604|REFSEQ:NP_036739 Tax_Id=10116 Gene_Symbol=Nefh Neurofilament heavy polypeptide;>IPI:IPI00390850.3|ENSEMBL:ENSRNOP00000029875 Tax_Id=10116 Gene_Symbol=Nefh 111 kDa protein	P16884	3159;	24587	Nefh	yes	0.999154	30.7219	62.055	61.265	0.00744461	0.054864	no	yes	yes	no	yes	yes	1	EAKSPAEAKSPAEVKSPAEVKSPAEAKSPAE;EVKSPAVAKSPAEVKSPAEVKSPAEAKSPAE	_SPAEVKS(ph)PAEVK_	S(0.001)PAEVKS(0.999)PAEVK	S(-30.72)PAEVKS(30.72)PAEVK	7	2	661.324						0.58626	0.58709	1	NaN	1	0.6944	0.75506	1	NaN	1
IPI00188524;IPI00390850	IPI00188524	546	S	Neurofilament heavy polypeptide	>IPI:IPI00188524.2|SWISS-PROT:P16884|ENSEMBL:ENSRNOP00000011604|REFSEQ:NP_036739 Tax_Id=10116 Gene_Symbol=Nefh Neurofilament heavy polypeptide;>IPI:IPI00390850.3|ENSEMBL:ENSRNOP00000029875 Tax_Id=10116 Gene_Symbol=Nefh 111 kDa protein	P16884	3159;	24587	Nefh	yes	0.999827	37.6166	59.15	59.15	0.00892245	-1.2862	no	yes	no	yes	no	yes	1	EAKSPAEVKSPAEVKSPAEAKSPAEAKSPAE;VAKSPAEVKSPAEVKSPAEAKSPAEAKSPAE	_SPAEVKS(ph)PAEAK_	SPAEVKS(1)PAEAK	S(-37.62)PAEVKS(37.62)PAEAK	7	2	647.308	0.72942	0.84048	1	NaN	1	0.61222	0.6125	1	NaN	1	0.7704	0.86461	1	NaN	1	0.72894	0.75623	1	NaN
IPI00188524;IPI00390850	IPI00188524	588	S	Neurofilament heavy polypeptide	>IPI:IPI00188524.2|SWISS-PROT:P16884|ENSEMBL:ENSRNOP00000011604|REFSEQ:NP_036739 Tax_Id=10116 Gene_Symbol=Nefh Neurofilament heavy polypeptide;>IPI:IPI00390850.3|ENSEMBL:ENSRNOP00000029875 Tax_Id=10116 Gene_Symbol=Nefh 111 kDa protein	P16884	3159;	24587	Nefh	yes	0.999651	34.5802	109.35	109.35	0.000427797	0.85597	yes	yes	yes	yes	yes	yes	1;2	EAKSPAEAKSPAEVKSPATVKSPGEAKSPAE	_SPAEVKS(ph)PATVK_	SPAEVKS(1)PATVK	S(-62.39)PAEVKS(34.58)PAT(-34.58)VK	7	2	647.326
IPI00188524;IPI00390850	IPI00188524	660	S	Neurofilament heavy polypeptide	>IPI:IPI00188524.2|SWISS-PROT:P16884|ENSEMBL:ENSRNOP00000011604|REFSEQ:NP_036739 Tax_Id=10116 Gene_Symbol=Nefh Neurofilament heavy polypeptide;>IPI:IPI00390850.3|ENSEMBL:ENSRNOP00000029875 Tax_Id=10116 Gene_Symbol=Nefh 111 kDa protein	P16884	3159;	24587	Nefh	yes	1	78.1715	107.13	107.13	0.000593753	-1.697	no	yes	no	yes	yes	yes	1	EVKSPATVKSPVEAKSPAEVKSPVTVKSPAE	_SPVEAKS(ph)PAEVK_	SPVEAKS(1)PAEVK	S(-78.17)PVEAKS(78.17)PAEVK	7	2	661.324
IPI00188524;IPI00390850	IPI00188524	666	S	Neurofilament heavy polypeptide	>IPI:IPI00188524.2|SWISS-PROT:P16884|ENSEMBL:ENSRNOP00000011604|REFSEQ:NP_036739 Tax_Id=10116 Gene_Symbol=Nefh Neurofilament heavy polypeptide;>IPI:IPI00390850.3|ENSEMBL:ENSRNOP00000029875 Tax_Id=10116 Gene_Symbol=Nefh 111 kDa protein	P16884	3159;	24587	Nefh	yes	0.997048	25.4621	111.64	78.285	0.000134655	0.6919	yes	yes	yes	yes	yes	yes	1	TVKSPVEAKSPAEVKSPVTVKSPAEAKSPVE	_SPAEVKS(ph)PVTVK_	SPAEVKS(0.997)PVT(0.003)VK	S(-39.28)PAEVKS(25.46)PVT(-25.46)VK	7	2	661.342	0.97018	1.1281	1	NaN	1	0.78202	0.77014	1	NaN	1	0.65923	0.73506	1	NaN	1	0.80016	0.83795	1	NaN
IPI00188524	IPI00188524	696	S	Neurofilament heavy polypeptide	>IPI:IPI00188524.2|SWISS-PROT:P16884|ENSEMBL:ENSRNOP00000011604|REFSEQ:NP_036739 Tax_Id=10116 Gene_Symbol=Nefh Neurofilament heavy polypeptide	P16884	3159;	24587	Nefh	yes	0.999962	44.4973	90.348	79.317	0.000527891	1.0259	yes	yes	yes	no	no	no	1;2	EVKSPASVKSPSEAKSPAGAKSPAEAKSPVV	_SPSEAKS(ph)PAGAK_	SPSEAKS(1)PAGAK	S(-55.84)PS(-44.5)EAKS(44.5)PAGAK	7	2	605.279						0.70052	0.71501	1	24.506	2	0.48349	0.53837	1	NaN	1
IPI00188524	IPI00188524	684	S	Neurofilament heavy polypeptide	>IPI:IPI00188524.2|SWISS-PROT:P16884|ENSEMBL:ENSRNOP00000011604|REFSEQ:NP_036739 Tax_Id=10116 Gene_Symbol=Nefh Neurofilament heavy polypeptide	P16884	3159;	24587	Nefh	yes	0.99853	28.3582	81.526	81.526	0.00169578	2.512	yes	yes	yes	yes	yes	yes	1	TVKSPAEAKSPVEVKSPASVKSPSEAKSPAG	_SPVEVKS(ph)PASVK_	SPVEVKS(0.999)PAS(0.001)VK	S(-48.82)PVEVKS(28.36)PAS(-28.36)VK	7	2	654.334						0.83473	0.8165	1	NaN	1	0.75362	0.84578	1	NaN	1	0.85275	0.90726	1	NaN
IPI00188524	IPI00188524	690	S	Neurofilament heavy polypeptide	>IPI:IPI00188524.2|SWISS-PROT:P16884|ENSEMBL:ENSRNOP00000011604|REFSEQ:NP_036739 Tax_Id=10116 Gene_Symbol=Nefh Neurofilament heavy polypeptide	P16884	3159;	24587	Nefh	yes	0.994966	23.5119	104.66	104.66	0.000777894	2.2105	yes	yes	yes	no	yes	yes	1;2	EAKSPVEVKSPASVKSPSEAKSPAGAKSPAE	_SPASVKS(ph)PSEAK_	SPAS(0.001)VKS(0.995)PS(0.004)EAK	S(-63.8)PAS(-32.19)VKS(23.51)PS(-23.51)EAK	7	2	634.3											0.96842	1.0805	1	NaN	1
IPI00188524;IPI00390850	IPI00188524	594	S	Neurofilament heavy polypeptide	>IPI:IPI00188524.2|SWISS-PROT:P16884|ENSEMBL:ENSRNOP00000011604|REFSEQ:NP_036739 Tax_Id=10116 Gene_Symbol=Nefh Neurofilament heavy polypeptide;>IPI:IPI00390850.3|ENSEMBL:ENSRNOP00000029875 Tax_Id=10116 Gene_Symbol=Nefh 111 kDa protein	P16884	3159;	24587	Nefh	yes	0.990617	20.3532	65.811	65.811	0.00990994	0.28327	no	no	yes	no	no	yes	1	EAKSPAEVKSPATVKSPGEAKSPAEAKSPAE	_SPATVKS(ph)PGEAK_	SPAT(0.009)VKS(0.991)PGEAK	S(-35.97)PAT(-20.35)VKS(20.35)PGEAK	7	2	626.303
IPI00188524;IPI00390850	IPI00188524	654	S	Neurofilament heavy polypeptide	>IPI:IPI00188524.2|SWISS-PROT:P16884|ENSEMBL:ENSRNOP00000011604|REFSEQ:NP_036739 Tax_Id=10116 Gene_Symbol=Nefh Neurofilament heavy polypeptide;>IPI:IPI00390850.3|ENSEMBL:ENSRNOP00000029875 Tax_Id=10116 Gene_Symbol=Nefh 111 kDa protein	P16884	3159;	24587	Nefh	yes	0.999711	35.4197	98.281	98.281	0.00112499	-0.49852	yes	yes	yes	no	yes	no	1	EAKSPAEVKSPATVKSPVEAKSPAEVKSPVT	_SPATVKS(ph)PVEAK_	SPATVKS(1)PVEAK	S(-58.04)PAT(-35.42)VKS(35.42)PVEAK	7	2	647.326	0.77597	0.88454	1	NaN	1	0.53159	0.52377	1	NaN	1	0.9238	1.0096	1	NaN	1
IPI00188524;IPI00390850	IPI00188524	600	S	Neurofilament heavy polypeptide	>IPI:IPI00188524.2|SWISS-PROT:P16884|ENSEMBL:ENSRNOP00000011604|REFSEQ:NP_036739 Tax_Id=10116 Gene_Symbol=Nefh Neurofilament heavy polypeptide;>IPI:IPI00390850.3|ENSEMBL:ENSRNOP00000029875 Tax_Id=10116 Gene_Symbol=Nefh 111 kDa protein	P16884	3159;	24587	Nefh	yes	0.999998	56.1788	101.39	101.39	0.000243482	1.8317	yes	yes	yes	yes	yes	yes	1	EVKSPATVKSPGEAKSPAEAKSPAEVKSPVE	_SPGEAKS(ph)PAEAK_	SPGEAKS(1)PAEAK	S(-56.18)PGEAKS(56.18)PAEAK	7	2	626.284	0.76901	0.85462	1	NaN	1						0.76835	0.84532	1	NaN	1	0.32301	0.33777	1	NaN
IPI00188524;IPI00390850	IPI00188524	816	S	Neurofilament heavy polypeptide	>IPI:IPI00188524.2|SWISS-PROT:P16884|ENSEMBL:ENSRNOP00000011604|REFSEQ:NP_036739 Tax_Id=10116 Gene_Symbol=Nefh Neurofilament heavy polypeptide;>IPI:IPI00390850.3|ENSEMBL:ENSRNOP00000029875 Tax_Id=10116 Gene_Symbol=Nefh 111 kDa protein	P16884	3159;	24587	Nefh	yes	1	94.5654	125.98	120.39	0.000112614	-0.84412	yes	yes	yes	yes	yes	yes	1	KSPEKAKSPMKEEAKSPEKAKTLDVKSPEAK	_SPMKEEAKS(ph)PEK_	SPMKEEAKS(1)PEK	S(-94.57)PMKEEAKS(94.57)PEK	9	2	720.826	0.70337	0.78972	1	2.2293	2	0.666	0.65614	1	3.9324	2	0.89091	0.99493	1	NaN	1
IPI00188524;IPI00390850	IPI00188524	762	S	Neurofilament heavy polypeptide	>IPI:IPI00188524.2|SWISS-PROT:P16884|ENSEMBL:ENSRNOP00000011604|REFSEQ:NP_036739 Tax_Id=10116 Gene_Symbol=Nefh Neurofilament heavy polypeptide;>IPI:IPI00390850.3|ENSEMBL:ENSRNOP00000029875 Tax_Id=10116 Gene_Symbol=Nefh 111 kDa protein	P16884	3159;	24587	Nefh	yes	1	82.6208	124.62	115.82	7.74e-06	-0.69378	yes	yes	yes	yes	yes	yes	1	EAKSPAEAKSPVEVKSPEKAKSPVKEGAKSL	_SPVEVKS(ph)PEK_	SPVEVKS(1)PEK	S(-82.62)PVEVKS(82.62)PEK	7	2	590.286	0.87318	1.0066	1	13.201	3	0.84548	0.83861	1	7.7724	4	0.80063	0.94736	1	15.429	3	0.96226	1.0436	1	3.9492
IPI00188524;IPI00390850	IPI00188524	61	S	Neurofilament heavy polypeptide	>IPI:IPI00188524.2|SWISS-PROT:P16884|ENSEMBL:ENSRNOP00000011604|REFSEQ:NP_036739 Tax_Id=10116 Gene_Symbol=Nefh Neurofilament heavy polypeptide;>IPI:IPI00390850.3|ENSEMBL:ENSRNOP00000029875 Tax_Id=10116 Gene_Symbol=Nefh 111 kDa protein	P16884	3159;	24587	Nefh	yes	0.99797	28.2692	178.03	159.75	8.22e-49	-0.69638	yes	yes	yes	yes	yes	yes	1	GFHSWARTSVSSVSASPSRFRGAASSTDSLD;GFHSWARTSVSSVSASPSRFRGAGAASSTDS	_TSVSSVSAS(ph)PSR_	TSVSSVS(0.001)AS(0.998)PS(0.001)R	T(-112.42)S(-107.26)VS(-65.69)S(-53.09)VS(-32.68)AS(28.27)PS(-28.27)R	9	2	622.78	0.8142	0.96195	1	7.3148	3	0.88002	0.91658	1	10.086	2	0.64802	0.76449	1	20.001	3	0.86142	0.91331	1	6.0635
IPI00948836;IPI00950759;IPI00188536;IPI00951910	IPI00948836	1454	S	Protein Mga	>IPI:IPI00948836.2|TREMBL:D3ZP58|ENSEMBL:ENSRNOP00000060519|REFSEQ:XP_575215 Tax_Id=10116 Gene_Symbol=Mga MAX-interacting protein;>IPI:IPI00950759.2|TREMBL:D4A6F9|ENSEMBL:ENSRNOP00000061447|REFSEQ:XP_002726261 Tax_Id=10116 Gene_Symbol=Mga MAX-interacting p	D3ZP58	1561597;	499874	Mga	yes	0.901794	9.63123	83.751	83.751	0.000348404	-0.89144	yes	no	no	no	yes	no	1;2	ERLHGGKGLPFYAGLSPSGKLVAYKRKPSST	_GLPFYAGLS(ph)PSGK_	GLPFYAGLS(0.902)PS(0.098)GK	GLPFY(-44.17)AGLS(9.63)PS(-9.63)GK	9	2	687.329	0.65072	0.75783	1	NaN	1	0.83859	0.8245	1	NaN	1	0.6589	0.7554	1	NaN	1
IPI00948836;IPI00950759;IPI00188536	IPI00948836	2521	S	Protein Mga	>IPI:IPI00948836.2|TREMBL:D3ZP58|ENSEMBL:ENSRNOP00000060519|REFSEQ:XP_575215 Tax_Id=10116 Gene_Symbol=Mga MAX-interacting protein;>IPI:IPI00950759.2|TREMBL:D4A6F9|ENSEMBL:ENSRNOP00000061447|REFSEQ:XP_002726261 Tax_Id=10116 Gene_Symbol=Mga MAX-interacting p	D3ZP58	1561597;	499874	Mga	yes	1	72.3321	110.51	110.51	9.73e-06	0.75244	no	no	yes	yes	yes	no	1;2	AQKRKKKMGSDEFGLSPRISTQLEGSSSSVD	_MGSDEFGLS(ph)PR_	MGSDEFGLS(1)PR	MGS(-72.33)DEFGLS(72.33)PR	9	2	638.257	0.9587	1.0896	1	NaN	1	0.9907	0.94599	1	NaN	1	0.9389	1.026	1	NaN	1	0.90184	0.93943	1	NaN
IPI00948836;IPI00950759;IPI00188536;IPI00951910;IPI00764263	IPI00948836	286	S	Protein Mga	>IPI:IPI00948836.2|TREMBL:D3ZP58|ENSEMBL:ENSRNOP00000060519|REFSEQ:XP_575215 Tax_Id=10116 Gene_Symbol=Mga MAX-interacting protein;>IPI:IPI00950759.2|TREMBL:D4A6F9|ENSEMBL:ENSRNOP00000061447|REFSEQ:XP_002726261 Tax_Id=10116 Gene_Symbol=Mga MAX-interacting p	D3ZP58	1561597;	499874	Mga	yes	0.837739	7.26062	157.7	92.492	4.87e-12	-0.87154	no	no	no	no	yes	yes	1;2	GKQRNSSDQEGNSVSSSPGHRVRLTEGEGSE	_NSSDQEGNSVSS(ph)SPGHR_	NSSDQEGNSVS(0.005)S(0.838)S(0.157)PGHR	NS(-67.62)S(-67.62)DQEGNS(-68.89)VS(-22.38)S(7.26)S(-7.26)PGHR	12	3	608.91						1.0058	1.0429	1	NaN	1	0.75392	0.8282	2	NaN	1	1.1947	1.2519	1	NaN
IPI00948836;IPI00950759;IPI00188536;IPI00951910;IPI00764263	IPI00948836	287	S	Protein Mga	>IPI:IPI00948836.2|TREMBL:D3ZP58|ENSEMBL:ENSRNOP00000060519|REFSEQ:XP_575215 Tax_Id=10116 Gene_Symbol=Mga MAX-interacting protein;>IPI:IPI00950759.2|TREMBL:D4A6F9|ENSEMBL:ENSRNOP00000061447|REFSEQ:XP_002726261 Tax_Id=10116 Gene_Symbol=Mga MAX-interacting p	D3ZP58	1561597;	499874	Mga	yes	0.928051	11.5098	196.98	111.44	2.47e-22	1.0021	yes	yes	yes	yes	yes	no	1;2	KQRNSSDQEGNSVSSSPGHRVRLTEGEGSEI	_NSSDQEGNSVSSS(ph)PGHR_	NSSDQEGNSVS(0.006)S(0.066)S(0.928)PGHR	NS(-94.93)S(-92.14)DQEGNS(-49.48)VS(-21.62)S(-11.51)S(11.51)PGHR	13	3	608.91	0.88932	0.99904	1	6.7713	2	0.98781	0.95365	1	3.0865	2	0.94242	1.024	1	9.5548	2	0.94273	0.97825	1	3.5566
IPI00948836;IPI00950759;IPI00188536	IPI00948836	2901	S	Protein Mga	>IPI:IPI00948836.2|TREMBL:D3ZP58|ENSEMBL:ENSRNOP00000060519|REFSEQ:XP_575215 Tax_Id=10116 Gene_Symbol=Mga MAX-interacting protein;>IPI:IPI00950759.2|TREMBL:D4A6F9|ENSEMBL:ENSRNOP00000061447|REFSEQ:XP_002726261 Tax_Id=10116 Gene_Symbol=Mga MAX-interacting p	D3ZP58	1561597;	499874	Mga	yes	0.999937	42.0035	176.28	133.52	1.07e-07	0.58419	yes	yes	yes	yes	yes	yes	1	DDDFSENEKQLGDTASEPDVLKIVIDSEIKD	_QLGDTAS(ph)EPDVLK_	QLGDTAS(1)EPDVLK	QLGDT(-42)AS(42)EPDVLK	7	2	726.835	0.87856	1.0071	1	0.79392	2	0.97318	0.96464	1	7.2259	2	0.66281	0.75238	1	NaN	1	0.85288	0.88741	1	9.1776
IPI00948836;IPI00950759;IPI00188536;IPI00951910	IPI00948836	923	S	Protein Mga	>IPI:IPI00948836.2|TREMBL:D3ZP58|ENSEMBL:ENSRNOP00000060519|REFSEQ:XP_575215 Tax_Id=10116 Gene_Symbol=Mga MAX-interacting protein;>IPI:IPI00950759.2|TREMBL:D4A6F9|ENSEMBL:ENSRNOP00000061447|REFSEQ:XP_002726261 Tax_Id=10116 Gene_Symbol=Mga MAX-interacting p	D3ZP58	1561597;	499874	Mga	yes	1	87.319	137.59	121.28	1e-10	0.0028637	yes	yes	yes	yes	yes	yes	1;3	GRTKSSYKSILPYPVSPKQKNSHVSPGDKIT	_SILPYPVS(ph)PK_	SILPYPVS(1)PK	S(-104.65)ILPY(-87.32)PVS(87.32)PK	8	2	590.804	0.80188	0.91403	1	11.82	2	0.9874	0.98394	1	NaN	1	0.85195	0.95064	1	9.5917	2	0.92332	0.96825	1	1.9641
IPI00948836;IPI00950759;IPI00188536;IPI00951910;IPI00764263	IPI00948836	603	S	Protein Mga	>IPI:IPI00948836.2|TREMBL:D3ZP58|ENSEMBL:ENSRNOP00000060519|REFSEQ:XP_575215 Tax_Id=10116 Gene_Symbol=Mga MAX-interacting protein;>IPI:IPI00950759.2|TREMBL:D4A6F9|ENSEMBL:ENSRNOP00000061447|REFSEQ:XP_002726261 Tax_Id=10116 Gene_Symbol=Mga MAX-interacting p	D3ZP58	1561597;	499874	Mga	yes	0.998809	29.3447	252.05	252.05	1.59e-156	-0.80159	yes	no	yes	yes	yes	no	1	KMAIPSKTVNASQSASPNTPGKRGRPRKLRL	_TVNASQSAS(ph)PNTPGK_	TVNASQS(0.001)AS(0.999)PNTPGK	T(-187.8)VNAS(-91.08)QS(-29.34)AS(29.34)PNT(-45.25)PGK	9	2	769.846	0.67909	0.75994	1	NaN	1	1.2385	1.1952	1	NaN	1						1.0476	1.0773	1	NaN
IPI00948836;IPI00950759;IPI00188536;IPI00951910;IPI00764263	IPI00948836	447	S	Protein Mga	>IPI:IPI00948836.2|TREMBL:D3ZP58|ENSEMBL:ENSRNOP00000060519|REFSEQ:XP_575215 Tax_Id=10116 Gene_Symbol=Mga MAX-interacting protein;>IPI:IPI00950759.2|TREMBL:D4A6F9|ENSEMBL:ENSRNOP00000061447|REFSEQ:XP_002726261 Tax_Id=10116 Gene_Symbol=Mga MAX-interacting p	D3ZP58	1561597;	499874	Mga	yes	1	96.0589	105.03	96.059	3.47e-05	-0.1506	yes	yes	yes	yes	yes	yes	1	DNLEADHSSYKWLPNSPGVAKAKMFKLDAGK	_WLPNS(ph)PGVAK_	WLPNS(1)PGVAK	WLPNS(96.06)PGVAK	5	2	574.779	1.1174	1.2942	1	13.22	3	0.92898	0.90606	1	3.6581	2	0.906	0.9973	1	15.816	3	0.99393	1.0463	1	2.1333
IPI00188578	IPI00188578	8	S	BRISC and BRCA1-A complex member 1	>IPI:IPI00188578.2|SWISS-PROT:Q5XIJ6|ENSEMBL:ENSRNOP00000022938|REFSEQ:NP_001006965 Tax_Id=10116 Gene_Symbol=MGC94542 BRCA1-A complex subunit MERIT40	Q5XIJ6	1359516;	290631	Babam1	yes	0.942873	12.1848	62.16	53.206	1.07e-08	-4.0496	yes	yes	no	no	no	no	1	________MEVAEANSPTEEEEEEEEEEGEE	_M(ox)EVAEANS(ph)PTEEEEEEEEEEGEEPISEPRPHTR_	MEVAEANS(0.943)PT(0.057)EEEEEEEEEEGEEPISEPRPHTR	MEVAEANS(12.18)PT(-12.18)EEEEEEEEEEGEEPIS(-40.01)EPRPHT(-46.59)R	8	3	1307.53
IPI00188598	IPI00188598	205	S	Similar to hypothetical protein FLJ20014	>IPI:IPI00188598.1|SWISS-PROT:Q66H43|ENSEMBL:ENSRNOP00000008507|REFSEQ:NP_001017474 Tax_Id=10116 Gene_Symbol=LOC497934 Uncharacterized protein C17orf59 homolog	Q66H43	1563885;	497934	LOC497934	yes	0.845981	7.40144	85.636	85.636	2.27e-05	0.0028341	no	no	no	yes	no	no	1	SGEAGAGGGRRATISSPLELEGTVSRHGDLT	_ATISS(ph)PLELEGTVSR_	ATIS(0.154)S(0.846)PLELEGTVSR	AT(-38.97)IS(-7.4)S(7.4)PLELEGT(-50)VS(-49.04)R	5	2	820.401
IPI00188598	IPI00188598	174	S	Similar to hypothetical protein FLJ20014	>IPI:IPI00188598.1|SWISS-PROT:Q66H43|ENSEMBL:ENSRNOP00000008507|REFSEQ:NP_001017474 Tax_Id=10116 Gene_Symbol=LOC497934 Uncharacterized protein C17orf59 homolog	Q66H43	1563885;	497934	LOC497934	yes	0.999997	55.635	318.13	247.98		0.73032	yes	yes	yes	yes	yes	yes	1;4	DRAGHSFPSRLQDSRSLDGLSGACGGGGSSS	_S(ph)LDGLSGACGGGGSSSSGEAGAGGGR_	S(1)LDGLSGACGGGGSSSSGEAGAGGGR	S(55.63)LDGLS(-55.63)GACGGGGS(-175.25)S(-189.51)S(-194.77)S(-202.19)GEAGAGGGR	1	2	1124.45	1.0484	1.1863	1	2.8917	3	0.7936	0.76831	1	4.4042	4	0.93071	1.0101	1	13.942	4	1.0949	1.1303	1	9.9478
IPI00188598	IPI00188598	179	S	Similar to hypothetical protein FLJ20014	>IPI:IPI00188598.1|SWISS-PROT:Q66H43|ENSEMBL:ENSRNOP00000008507|REFSEQ:NP_001017474 Tax_Id=10116 Gene_Symbol=LOC497934 Uncharacterized protein C17orf59 homolog	Q66H43	1563885;	497934	LOC497934	yes	0.969275	14.9896	339.18	265.7		0.5197	yes	yes	yes	no	no	no	1;4	SFPSRLQDSRSLDGLSGACGGGGSSSSGEAG	_SLDGLS(ph)GACGGGGSSSSGEAGAGGGR_	S(0.031)LDGLS(0.969)GACGGGGSSSSGEAGAGGGR	S(-14.99)LDGLS(14.99)GACGGGGS(-81.64)S(-93.83)S(-92.72)S(-114.35)GEAGAGGGR	6	2	1124.45	0.96201	1.094	1	NaN	1	0.73695	0.75947	1	NaN	1	0.81639	0.95632	1	NaN	1
IPI00188598	IPI00188598	238	S	Similar to hypothetical protein FLJ20014	>IPI:IPI00188598.1|SWISS-PROT:Q66H43|ENSEMBL:ENSRNOP00000008507|REFSEQ:NP_001017474 Tax_Id=10116 Gene_Symbol=LOC497934 Uncharacterized protein C17orf59 homolog	Q66H43	1563885;	497934	LOC497934	yes	0.999999	62.0772	151.39	151.39	7.96e-06	0.53603	yes	yes	yes	yes	yes	yes	1;2	VANNLQLKIRLSGAPSPVPPASGRPCLTPAP	_LSGAPS(ph)PVPPASGR_	LSGAPS(1)PVPPASGR	LS(-62.08)GAPS(62.08)PVPPAS(-64)GR	6	2	686.835	0.74083	0.83267	1	23.487	2	0.78505	0.75959	1	59.314	2	0.54851	0.60409	1	63.53	2	1.0903	1.147	1	NaN
IPI00188598	IPI00188598	43	S	Similar to hypothetical protein FLJ20014	>IPI:IPI00188598.1|SWISS-PROT:Q66H43|ENSEMBL:ENSRNOP00000008507|REFSEQ:NP_001017474 Tax_Id=10116 Gene_Symbol=LOC497934 Uncharacterized protein C17orf59 homolog	Q66H43	1563885;	497934	LOC497934	yes	0.999999	58.6099	377.21	202.07	3.15e-276	-1.8081	yes	yes	yes	yes	yes	yes	1	RPSRTLSKPPSARTLSGEEEAESVGVASRHP	_TLS(ph)GEEEAESVGVASR_	TLS(1)GEEEAESVGVASR	T(-58.61)LS(58.61)GEEEAES(-94.35)VGVAS(-156.72)R	3	2	850.872	0.92207	1.0208	1	86.887	4	0.94082	0.90437	1	5.7588	4	1.8911	2.056	1	0.41853	2	0.42496	0.43933	1	4.6595
IPI00188612;IPI00777623	IPI00188612	93	S	Protein Dcaf10	>IPI:IPI00188612.3|TREMBL:D4A8G6|ENSEMBL:ENSRNOP00000016384|REFSEQ:NP_001101405 Tax_Id=10116 Gene_Symbol=Dcaf10 WD repeat domain 32;>IPI:IPI00777623.2|TREMBL:D3ZMW1|ENSEMBL:ENSRNOP00000053838 Tax_Id=10116 Gene_Symbol=Dcaf10 Uncharacterized protein	D4A8G6	1304730;	313242	Dcaf10	yes	0.998659	29.0147	193.23	152.66	2.32e-57	-0.19854	yes	yes	yes	yes	yes	yes	1;2	PEALELSAAASQAELSPSSSPRRRSRPDCKA	_AGELAAPEALELSAAASQAELS(ph)PSSSPR_	AGELAAPEALELSAAASQAELS(0.999)PS(0.001)SSPR	AGELAAPEALELS(-98.59)AAAS(-51.33)QAELS(29.01)PS(-29.01)S(-41.77)S(-48.57)PR	22	3	930.778	0.8822	0.99554	1	NaN	1	1.0149	0.96997	1	NaN	1	0.87905	0.98504	1	4.0137	2	0.85676	0.92416	1	NaN
IPI00188612;IPI00777623	IPI00188612	50	S	Protein Dcaf10	>IPI:IPI00188612.3|TREMBL:D4A8G6|ENSEMBL:ENSRNOP00000016384|REFSEQ:NP_001101405 Tax_Id=10116 Gene_Symbol=Dcaf10 WD repeat domain 32;>IPI:IPI00777623.2|TREMBL:D3ZMW1|ENSEMBL:ENSRNOP00000053838 Tax_Id=10116 Gene_Symbol=Dcaf10 Uncharacterized protein	D4A8G6	1304730;	313242	Dcaf10	yes	1	79.7838	246.67	170.16	3.76e-21	-0.12246	yes	yes	yes	yes	yes	yes	1;2;3	PAPRPASPQRGADAASPPPATGSPRLRGSPA	_GADAAS(ph)PPPATGSPR_	GADAAS(1)PPPATGSPR	GADAAS(79.78)PPPAT(-81.78)GS(-79.78)PR	6	2	716.317	0.84334	0.94598	1	NaN	1	0.96353	0.94061	2	3.3039	2	1.0912	1.2226	1	11.66	2	0.92069	0.95966	1	NaN
IPI00188612;IPI00777623	IPI00188612	57	S	Protein Dcaf10	>IPI:IPI00188612.3|TREMBL:D4A8G6|ENSEMBL:ENSRNOP00000016384|REFSEQ:NP_001101405 Tax_Id=10116 Gene_Symbol=Dcaf10 WD repeat domain 32;>IPI:IPI00777623.2|TREMBL:D3ZMW1|ENSEMBL:ENSRNOP00000053838 Tax_Id=10116 Gene_Symbol=Dcaf10 Uncharacterized protein	D4A8G6	1304730;	313242	Dcaf10	yes	0.995658	23.6042	246.67	181.49	9.3e-83	0.67339	yes	yes	yes	yes	yes	yes	1;2;3	PQRGADAASPPPATGSPRLRGSPAVSPAERA	_GADAAS(ph)PPPATGS(ph)PR_	GADAAS(1)PPPAT(0.004)GS(0.996)PR	GADAAS(91.82)PPPAT(-23.6)GS(23.6)PR	13	2	756.3	0.89034	0.99835	2	NaN	1	0.96276	0.91889	2	NaN	1	0.91906	0.98983	2	NaN	1	0.91907	0.95956	2	NaN
IPI00188612;IPI00777623	IPI00188612	63	S	Protein Dcaf10	>IPI:IPI00188612.3|TREMBL:D4A8G6|ENSEMBL:ENSRNOP00000016384|REFSEQ:NP_001101405 Tax_Id=10116 Gene_Symbol=Dcaf10 WD repeat domain 32;>IPI:IPI00777623.2|TREMBL:D3ZMW1|ENSEMBL:ENSRNOP00000053838 Tax_Id=10116 Gene_Symbol=Dcaf10 Uncharacterized protein	D4A8G6	1304730;	313242	Dcaf10	yes	1	65.805	145.54	65.805	6.09e-06	2.2838	yes	yes	yes	yes	yes	yes	1;2	AASPPPATGSPRLRGSPAVSPAERAGELAAP	_GS(ph)PAVS(ph)PAER_	GS(1)PAVS(1)PAER	GS(65.81)PAVS(65.81)PAER	2	2	565.718	0.94931	1.0676	1	7.5864	2	0.93863	0.9188	1	5.9448	2	0.88971	0.97923	1	2.2201	2	0.99191	1.0587	1	0.65268
IPI00188612;IPI00777623	IPI00188612	67	S	Protein Dcaf10	>IPI:IPI00188612.3|TREMBL:D4A8G6|ENSEMBL:ENSRNOP00000016384|REFSEQ:NP_001101405 Tax_Id=10116 Gene_Symbol=Dcaf10 WD repeat domain 32;>IPI:IPI00777623.2|TREMBL:D3ZMW1|ENSEMBL:ENSRNOP00000053838 Tax_Id=10116 Gene_Symbol=Dcaf10 Uncharacterized protein	D4A8G6	1304730;	313242	Dcaf10	yes	1	65.805	65.805	65.805	0.00431845	2.2838	yes	no	no	no	yes	no	1;2	PPATGSPRLRGSPAVSPAERAGELAAPEALE	_GS(ph)PAVS(ph)PAER_	GS(1)PAVS(1)PAER	GS(65.81)PAVS(65.81)PAER	6	2	565.718	1.989	2.1896	2	NaN	1	1.1935	1.1658	2	NaN	1						1.4553	1.4576	2	NaN
IPI00188612	IPI00188612	353	S	Protein Dcaf10	>IPI:IPI00188612.3|TREMBL:D4A8G6|ENSEMBL:ENSRNOP00000016384|REFSEQ:NP_001101405 Tax_Id=10116 Gene_Symbol=Dcaf10 WD repeat domain 32	D4A8G6	1304730;	313242	Dcaf10	yes	0.995606	25.6533	212.79	132.52	4.44e-87	-0.20644	yes	yes	yes	yes	yes	yes	1;5	LEVGSYPILRARRTTSSSDLTTSSSSSGSRV	_TTS(ph)SSDLTTSSSSSGSR_	TT(0.001)S(0.996)S(0.003)SDLTTSSSSSGSR	T(-33.79)T(-29.21)S(25.65)S(-25.65)S(-41.24)DLT(-69.29)T(-75.03)S(-73.8)S(-79.48)S(-78.29)S(-83.86)S(-89.35)GS(-93.64)R	3	2	864.352	0.80684	0.8985	3	NaN	1	0.80906	0.85434	1	NaN	1	1.9133	2.2056	1	1.6141	2
IPI00188640	IPI00188640	14	S	Protein Cmtr2	>IPI:IPI00188640.1|TREMBL:D3Z980|ENSEMBL:ENSRNOP00000022952|REFSEQ:NP_001099656 Tax_Id=10116 Gene_Symbol=Ftsjd1 Uncharacterized protein	D3Z980	1309394;	292016	Ftsjd1	yes	0.987669	19.0421	126.34	126.34	3.75e-18	-2.6759	yes	yes	no	no	no	yes	1	__MSKRRKRPAQQPASPETFSPDALNAVSEL	_KRPAQQPAS(ph)PETFSPDALNAVSELFAK_	KRPAQQPAS(0.988)PET(0.012)FSPDALNAVSELFAK	KRPAQQPAS(19.04)PET(-19.04)FS(-47.75)PDALNAVS(-118.05)ELFAK	9	3	993.825
IPI00188740	IPI00188740	347	S	Protein Tmem200a	>IPI:IPI00188740.3|TREMBL:D3Z9K1|ENSEMBL:ENSRNOP00000015761|REFSEQ:NP_001102605 Tax_Id=10116 Gene_Symbol=Tmem200a Uncharacterized protein	D3Z9K1	1564024;	498987	Tmem200a	yes	0.999969	45.5381	91.457	88.992	0.000451048	-0.84248	yes	yes	no	yes	no	yes	1	PSSGEPASTLLPRNNSVGESLSSQYKSSVPG	_NNS(ph)VGESLSSQYK_	NNS(1)VGESLSSQYK	NNS(45.54)VGES(-45.54)LS(-56.66)S(-60.67)QY(-86.5)K	3	2	746.819
IPI00188740	IPI00188740	378	S	Protein Tmem200a	>IPI:IPI00188740.3|TREMBL:D3Z9K1|ENSEMBL:ENSRNOP00000015761|REFSEQ:NP_001102605 Tax_Id=10116 Gene_Symbol=Tmem200a Uncharacterized protein	D3Z9K1	1564024;	498987	Tmem200a	yes	0.968847	14.1604	114.88	94.463	1.5e-05	0.14606	yes	yes	yes	no	yes	no	1;2	TGQLLSPGAARRQFGSNTSLHLLSSHSKSLD	_QFGS(ph)NTS(ph)LHLLSSHSK_	QFGS(0.969)NT(0.188)S(0.843)LHLLSSHSK	QFGS(14.16)NT(-7.14)S(7.14)LHLLS(-43.92)S(-49.96)HS(-61.39)K	4	2	951.911	1.1088	1.2515	1	NaN	1	1.0921	1.0503	2	NaN	1	0.47599	0.52451	2	NaN	1
IPI00188740	IPI00188740	381	S	Protein Tmem200a	>IPI:IPI00188740.3|TREMBL:D3Z9K1|ENSEMBL:ENSRNOP00000015761|REFSEQ:NP_001102605 Tax_Id=10116 Gene_Symbol=Tmem200a Uncharacterized protein	D3Z9K1	1564024;	498987	Tmem200a	yes	0.989157	17.569	94.463	77.847	1.69e-05	1.7016	yes	yes	yes	no	yes	no	2	LLSPGAARRQFGSNTSLHLLSSHSKSLDLDR	_QFGSNT(ph)S(ph)LHLLSSHSK_	QFGS(0.383)NT(0.628)S(0.989)LHLLSSHSK	QFGS(-2.2)NT(2.2)S(17.57)LHLLS(-45.46)S(-51.64)HS(-63.08)K	7	2	951.911	1.1072	1.2473	2	NaN	1	1.2102	1.1893	2	17.579	2	0.47599	0.52451	2	NaN	1
IPI00188740	IPI00188740	368	S	Protein Tmem200a	>IPI:IPI00188740.3|TREMBL:D3Z9K1|ENSEMBL:ENSRNOP00000015761|REFSEQ:NP_001102605 Tax_Id=10116 Gene_Symbol=Tmem200a Uncharacterized protein	D3Z9K1	1564024;	498987	Tmem200a	yes	0.999996	54.3929	126.26	126.26	1.79e-07	0.27534	yes	yes	yes	yes	yes	yes	1;2	SSQYKSSVPGTGQLLSPGAARRQFGSNTSLH	_SSVPGTGQLLS(ph)PGAAR_	SSVPGTGQLLS(1)PGAAR	S(-107.33)S(-102.97)VPGT(-54.39)GQLLS(54.39)PGAAR	11	2	789.388	0.54067	0.63781	1	NaN	1	0.093146	0.088151	2	NaN	1	0.38237	0.42747	1	NaN	1	1.7032	1.8568	1	NaN
IPI00188740	IPI00188740	225	S	Protein Tmem200a	>IPI:IPI00188740.3|TREMBL:D3Z9K1|ENSEMBL:ENSRNOP00000015761|REFSEQ:NP_001102605 Tax_Id=10116 Gene_Symbol=Tmem200a Uncharacterized protein	D3Z9K1	1564024;	498987	Tmem200a	yes	0.84407	7.33449	99.059	99.059	5.3e-06	0.21433	no	no	no	no	yes	no	1	LASFSGMRNSFRVDSSVEEDELMLTESKSPR	_VDSS(ph)VEEDELMLTESK_	VDS(0.156)S(0.844)VEEDELMLTESK	VDS(-7.33)S(7.33)VEEDELMLT(-76.16)ES(-81.46)K	4	2	945.9
IPI00188800;IPI00734687;IPI00734791;IPI00207381;IPI00734625	IPI00734791	1091	S	Isoform 4 of Sodium bicarbonate cotransporter 3	>IPI:IPI00188800.4|ENSEMBL:ENSRNOP00000007908 Tax_Id=10116 Gene_Symbol=Slc4a7 Protein;>IPI:IPI00734687.1|SWISS-PROT:Q9R1N3-5 Tax_Id=10116 Gene_Symbol=Slc4a7 Isoform 5 of Sodium bicarbonate cotransporter 3;>IPI:IPI00734791.1|SWISS-PROT:Q9R1N3-4|ENSEMBL:ENSR	Q9R1N3-4	621208;	117955	Slc4a7	yes	1	86.5649	174.9	174.9	4.31e-09	1.1261	yes	yes	yes	yes	yes	yes	1	NISDEMAKTAQWKALSMNTENAKVTRPNMSP	_ALS(ph)MNTENAK_	ALS(1)MNTENAK	ALS(86.56)MNT(-86.56)ENAK	3	2	579.747																0.40045	0.41968	1	21.112
IPI00188800;IPI00734687;IPI00734791;IPI00207381;IPI00734625;IPI00557634;IPI00734615	IPI00734791	57	S	Isoform 4 of Sodium bicarbonate cotransporter 3	>IPI:IPI00188800.4|ENSEMBL:ENSRNOP00000007908 Tax_Id=10116 Gene_Symbol=Slc4a7 Protein;>IPI:IPI00734687.1|SWISS-PROT:Q9R1N3-5 Tax_Id=10116 Gene_Symbol=Slc4a7 Isoform 5 of Sodium bicarbonate cotransporter 3;>IPI:IPI00734791.1|SWISS-PROT:Q9R1N3-4|ENSEMBL:ENSR	Q9R1N3-4	621208;	117955	Slc4a7	yes	0.786994	5.67579	114.96	100.77	2.87e-06	-0.17287	yes	no	no	yes	yes	yes	1;3	LESHRAVYVGVHVPFSKESRRRHRHRGHKHH	_AVYVGVHVPFS(ph)KESR_	AVYVGVHVPFS(0.787)KES(0.213)R	AVY(-77.31)VGVHVPFS(5.68)KES(-5.68)R	11	3	585.626
IPI00188800;IPI00734687;IPI00734791;IPI00207381;IPI00734625;IPI00557634;IPI00734615	IPI00734791	89	S	Isoform 4 of Sodium bicarbonate cotransporter 3	>IPI:IPI00188800.4|ENSEMBL:ENSRNOP00000007908 Tax_Id=10116 Gene_Symbol=Slc4a7 Protein;>IPI:IPI00734687.1|SWISS-PROT:Q9R1N3-5 Tax_Id=10116 Gene_Symbol=Slc4a7 Isoform 5 of Sodium bicarbonate cotransporter 3;>IPI:IPI00734791.1|SWISS-PROT:Q9R1N3-4|ENSEMBL:ENSR	Q9R1N3-4	621208;	117955	Slc4a7	yes	0.994305	22.4245	117.84	117.84	8.52e-09	0.21249	yes	yes	yes	yes	yes	no	1;5	RRRKDKDSDKEDGRESPSYDTPSQRVQFILG	_EDGRES(ph)PSYDTPSQR_	EDGRES(0.994)PS(0.006)YDTPSQR	EDGRES(22.42)PS(-22.42)Y(-70.2)DT(-52.75)PS(-68.77)QR	6	2	902.363	1.0189	1.1307	1	NaN	1	0.7355	0.72901	1	NaN	1	0.85952	0.95463	1	NaN	1
IPI00188800;IPI00734687;IPI00734791;IPI00207381;IPI00734625;IPI00557634;IPI00734615	IPI00734791	288	S	Isoform 4 of Sodium bicarbonate cotransporter 3	>IPI:IPI00188800.4|ENSEMBL:ENSRNOP00000007908 Tax_Id=10116 Gene_Symbol=Slc4a7 Protein;>IPI:IPI00734687.1|SWISS-PROT:Q9R1N3-5 Tax_Id=10116 Gene_Symbol=Slc4a7 Isoform 5 of Sodium bicarbonate cotransporter 3;>IPI:IPI00734791.1|SWISS-PROT:Q9R1N3-4|ENSEMBL:ENSR	Q9R1N3-4	621208;	117955	Slc4a7	yes	0.979056	16.9214	129.9	73.877	3.67e-06	-0.39715	yes	yes	yes	yes	yes	yes	1;2;3	SGEVKGNGSGGSRENSTVDFSKVDMNFMRKI	_ENS(ph)TVDFSK_	ENS(0.979)T(0.02)VDFS(0.001)K	ENS(16.92)T(-16.92)VDFS(-29.68)K	3	2	553.724	0.65125	0.7526	1	2.9767	2	0.87731	0.84798	1	NaN	1						1.5629	1.5962	1	NaN
IPI00188800;IPI00734687;IPI00734791;IPI00207381;IPI00734625;IPI00557634;IPI00734615	IPI00734791	284	S	Isoform 4 of Sodium bicarbonate cotransporter 3	>IPI:IPI00188800.4|ENSEMBL:ENSRNOP00000007908 Tax_Id=10116 Gene_Symbol=Slc4a7 Protein;>IPI:IPI00734687.1|SWISS-PROT:Q9R1N3-5 Tax_Id=10116 Gene_Symbol=Slc4a7 Isoform 5 of Sodium bicarbonate cotransporter 3;>IPI:IPI00734791.1|SWISS-PROT:Q9R1N3-4|ENSEMBL:ENSR	Q9R1N3-4	621208;	117955	Slc4a7	yes	0.997836	26.895	137.64	137.64	5.36e-16	-0.046136	yes	yes	yes	yes	yes	yes	1;2;3	DSSKSGEVKGNGSGGSRENSTVDFSKVDMNF	_GNGSGGS(ph)RENSTVDFSK_	GNGS(0.002)GGS(0.998)RENSTVDFSK	GNGS(-26.89)GGS(26.89)RENS(-39.95)T(-46.37)VDFS(-71.11)K	7	2	889.871	0.95058	1.0706	2	NaN	1	0.79601	0.7588	2	NaN	1						1.9819	2.0453	2	NaN
IPI00188800;IPI00734687;IPI00734791;IPI00207381;IPI00734625;IPI00557634;IPI00734615	IPI00734791	1057	S	Isoform 4 of Sodium bicarbonate cotransporter 3	>IPI:IPI00188800.4|ENSEMBL:ENSRNOP00000007908 Tax_Id=10116 Gene_Symbol=Slc4a7 Protein;>IPI:IPI00734687.1|SWISS-PROT:Q9R1N3-5 Tax_Id=10116 Gene_Symbol=Slc4a7 Isoform 5 of Sodium bicarbonate cotransporter 3;>IPI:IPI00734791.1|SWISS-PROT:Q9R1N3-4|ENSEMBL:ENSR	Q9R1N3-4	621208;	117955	Slc4a7	yes	1	113.649	153.74	113.65	6.33e-07	1.3312	yes	yes	yes	yes	yes	yes	1	LQGDGDTVHLPFERGSLLQIPVKTLKYSIDP	_GS(ph)LLQIPVK_	GS(1)LLQIPVK	GS(113.65)LLQIPVK	2	2	517.786	0.94286	1.0882	1	11.139	7	0.86248	0.83364	1	8.3713	6	0.60537	0.68137	1	6.1626	9	1.2203	1.2774	1	14.267
IPI00188800	IPI00188800	222	S	Solute carrier family 4, sodium bicarbonate cotransporter, member 7	>IPI:IPI00188800.4|ENSEMBL:ENSRNOP00000007908 Tax_Id=10116 Gene_Symbol=Slc4a7 Protein		621208;	117955	Slc4a7	yes	1	77.8919	213.47	213.47	9.26e-67	0.71819	yes	yes	yes	yes	yes	yes	1;2	HQNEKRFTSRIPLVRSFADIGILASPQSAPG	_S(ph)FADIGILASPQSAPGNLDSSK_	S(1)FADIGILASPQSAPGNLDSSK	S(77.89)FADIGILAS(-77.89)PQS(-118.75)APGNLDS(-161.99)S(-165.61)K	1	2	1128.03	0.88029	0.99461	1	18.351	3	0.90837	0.91195	1	13.922	4	0.66665	0.73768	1	6.9858	3	1.62	1.6957	1	4.0465
IPI00188800	IPI00188800	234	S	Solute carrier family 4, sodium bicarbonate cotransporter, member 7	>IPI:IPI00188800.4|ENSEMBL:ENSRNOP00000007908 Tax_Id=10116 Gene_Symbol=Slc4a7 Protein		621208;	117955	Slc4a7	yes	0.999832	39.4017	115.66	115.66	7.92e-10	-1.4196	yes	yes	yes	yes	yes	no	2	LVRSFADIGILASPQSAPGNLDSSKSGEVKG	_S(ph)FADIGILASPQS(ph)APGNLDSSK_	S(1)FADIGILASPQS(1)APGNLDSSK	S(57.4)FADIGILAS(-39.4)PQS(39.4)APGNLDS(-45.51)S(-45.99)K	13	3	779.013	1.2771	1.4378	2	17.379	2						0.29632	0.31854	2	NaN	1
IPI00188800;IPI00734687;IPI00734791;IPI00207381;IPI00734625	IPI00734791	1073	S	Isoform 4 of Sodium bicarbonate cotransporter 3	>IPI:IPI00188800.4|ENSEMBL:ENSRNOP00000007908 Tax_Id=10116 Gene_Symbol=Slc4a7 Protein;>IPI:IPI00734687.1|SWISS-PROT:Q9R1N3-5 Tax_Id=10116 Gene_Symbol=Slc4a7 Isoform 5 of Sodium bicarbonate cotransporter 3;>IPI:IPI00734791.1|SWISS-PROT:Q9R1N3-4|ENSEMBL:ENSR	Q9R1N3-4	621208;	117955	Slc4a7	yes	1	72.5641	179.87	174.63	2.01e-44	-0.15399	yes	yes	yes	yes	yes	yes	1;3;4	LLQIPVKTLKYSIDPSVVNISDEMAKTAQWK	_YSIDPS(ph)VVNISDEMAK_	YSIDPS(1)VVNISDEMAK	Y(-121.77)S(-72.56)IDPS(72.56)VVNIS(-74.77)DEMAK	6	2	924.41	1.2871	1.5259	1	16.957	2	0.4382	0.4197	1	10.549	3	0.48882	0.52995	1	NaN	1
IPI00188800;IPI00734687;IPI00734791;IPI00207381;IPI00734625	IPI00734791	1078	S	Isoform 4 of Sodium bicarbonate cotransporter 3	>IPI:IPI00188800.4|ENSEMBL:ENSRNOP00000007908 Tax_Id=10116 Gene_Symbol=Slc4a7 Protein;>IPI:IPI00734687.1|SWISS-PROT:Q9R1N3-5 Tax_Id=10116 Gene_Symbol=Slc4a7 Isoform 5 of Sodium bicarbonate cotransporter 3;>IPI:IPI00734791.1|SWISS-PROT:Q9R1N3-4|ENSEMBL:ENSR	Q9R1N3-4	621208;	117955	Slc4a7	yes	0.998809	29.2678	60.034	60.034	0.00309152	1.4822	no	no	no	yes	no	no	1;3;4	VKTLKYSIDPSVVNISDEMAKTAQWKALSMN	_YSIDPSVVNIS(ph)DEMAK_	YSIDPS(0.001)VVNIS(0.999)DEMAK	Y(-54.82)S(-52.46)IDPS(-29.27)VVNIS(29.27)DEMAK	11	2	924.41																0.6866	0.71705	1	NaN
IPI00188800;IPI00734687;IPI00734791;IPI00207381;IPI00734625	IPI00734791	1105	S	Isoform 4 of Sodium bicarbonate cotransporter 3	>IPI:IPI00188800.4|ENSEMBL:ENSRNOP00000007908 Tax_Id=10116 Gene_Symbol=Slc4a7 Protein;>IPI:IPI00734687.1|SWISS-PROT:Q9R1N3-5 Tax_Id=10116 Gene_Symbol=Slc4a7 Isoform 5 of Sodium bicarbonate cotransporter 3;>IPI:IPI00734791.1|SWISS-PROT:Q9R1N3-4|ENSEMBL:ENSR	Q9R1N3-4	621208;	117955	Slc4a7	yes	0.957834	13.5636	155.34	155.34	1.62e-21	-1.11	yes	no	yes	no	yes	no	1	LSMNTENAKVTRPNMSPEKPVSVTINFEDEP	_VTRPNMS(ph)PEKPVSVTINFEDEPSK_	VT(0.042)RPNMS(0.958)PEKPVSVTINFEDEPSK	VT(-13.56)RPNMS(13.56)PEKPVS(-56)VT(-93.85)INFEDEPS(-148.77)K	7	3	927.777	0.78601	0.88663	1	NaN	1
IPI00188800;IPI00734687;IPI00734791;IPI00207381;IPI00734625;IPI00557634;IPI00734615	IPI00734791	1130	S	Isoform 4 of Sodium bicarbonate cotransporter 3	>IPI:IPI00188800.4|ENSEMBL:ENSRNOP00000007908 Tax_Id=10116 Gene_Symbol=Slc4a7 Protein;>IPI:IPI00734687.1|SWISS-PROT:Q9R1N3-5 Tax_Id=10116 Gene_Symbol=Slc4a7 Isoform 5 of Sodium bicarbonate cotransporter 3;>IPI:IPI00734791.1|SWISS-PROT:Q9R1N3-4|ENSEMBL:ENSR	Q9R1N3-4	621208;	117955	Slc4a7	yes	0.991224	20.5286	113.71	113.71	0.00579937	0.72183	no	no	yes	no	yes	no	1;2	NFEDEPSKKYMDAETSL______________	_YMDAETS(ph)L_	YMDAET(0.009)S(0.991)L	Y(-97.5)MDAET(-20.53)S(20.53)L	7	2	505.183	0.90972	1.0164	1	4.2685	3	1.0129	1.0014	1	7.7309	3	0.94059	1.0812	1	4.9036	3	0.86915	0.90583	1	2.6591
IPI00188804	IPI00188804	102	S	60S acidic ribosomal protein P2	>IPI:IPI00188804.1|SWISS-PROT:P02401|ENSEMBL:ENSRNOP00000038214|REFSEQ:NP_001025192 Tax_Id=10116 Gene_Symbol=Rplp2 60S acidic ribosomal protein P2	P02401	621775;	140662	Rplp2	yes	1	95.2273	319.09	95.227	8.2e-68	1.5349	yes	yes	yes	yes	yes	yes	1;2	APAAAEEKKDEKKEESEESDDDMGFGLFD__	_KEES(ph)EES(ph)DDDMGFGLFD_	KEES(1)EES(1)DDDMGFGLFD	KEES(95.23)EES(95.23)DDDMGFGLFD	4	2	1055.35	0.79734	0.93767	1	8.754	4	0.93249	0.95848	1	1.2443	2	0.80142	0.87486	1	9.4701	3	1.0041	1.0569	1	16.391
IPI00188804	IPI00188804	105	S	60S acidic ribosomal protein P2	>IPI:IPI00188804.1|SWISS-PROT:P02401|ENSEMBL:ENSRNOP00000038214|REFSEQ:NP_001025192 Tax_Id=10116 Gene_Symbol=Rplp2 60S acidic ribosomal protein P2	P02401	621775;	140662	Rplp2	yes	1	95.2273	319.09	95.227	8.2e-68	1.5349	yes	yes	yes	yes	yes	yes	1;2	AAEEKKDEKKEESEESDDDMGFGLFD_____	_KEES(ph)EES(ph)DDDMGFGLFD_	KEES(1)EES(1)DDDMGFGLFD	KEES(95.23)EES(95.23)DDDMGFGLFD	7	2	1055.35	0.83074	0.9567	1	7.5246	5	1.0523	1.0572	1	3.9938	4	0.90193	0.97769	1	4.5445	6	0.95309	0.9851	1	3.74
IPI00188804;IPI00388179;IPI00734740;IPI00777802;IPI00776959	IPI00734740	79	S	Similar to 60S acidic ribosomal protein P2	>IPI:IPI00188804.1|SWISS-PROT:P02401|ENSEMBL:ENSRNOP00000038214|REFSEQ:NP_001025192 Tax_Id=10116 Gene_Symbol=Rplp2 60S acidic ribosomal protein P2;>IPI:IPI00388179.1|TREMBL:D3ZN03|ENSEMBL:ENSRNOP00000041625|REFSEQ:XP_002725014;XP_002728152;XP_002728153 Tax	D4A4D5	1590791;	498555	LOC498555	yes	0.999991	51.2737	144.45	144.45	9.38e-21	0.44602	yes	yes	yes	yes	yes	yes	1	SVPAGGAVAVSAAPGSAAPAAGSAPAAAEEK	_LASVPAGGAVAVSAAPGS(ph)AAPAAGSAPAAAEEK_	LASVPAGGAVAVSAAPGS(1)AAPAAGSAPAAAEEK	LAS(-97.18)VPAGGAVAVS(-58.53)AAPGS(51.27)AAPAAGS(-51.27)APAAAEEK	18	4	714.355	0.87186	1.0079	1	8.3354	4	0.94074	0.95182	1	8.5476	5	0.76889	0.8508	1	9.1567	6	0.88861	0.89647	1	14.01
IPI00188804;IPI00388179;IPI00734740;IPI00777802;IPI00776959	IPI00734740	86	S	Similar to 60S acidic ribosomal protein P2	>IPI:IPI00188804.1|SWISS-PROT:P02401|ENSEMBL:ENSRNOP00000038214|REFSEQ:NP_001025192 Tax_Id=10116 Gene_Symbol=Rplp2 60S acidic ribosomal protein P2;>IPI:IPI00388179.1|TREMBL:D3ZN03|ENSEMBL:ENSRNOP00000041625|REFSEQ:XP_002725014;XP_002728152;XP_002728153 Tax	D4A4D5	1590791;	498555	LOC498555	yes	0.999981	47.2879	130.52	120.95	3.86e-29	1.2655	yes	yes	yes	yes	yes	yes	1	VAVSAAPGSAAPAAGSAPAAAEEKKDEKKEE	_LASVPAGGAVAVSAAPGSAAPAAGS(ph)APAAAEEK_	LASVPAGGAVAVSAAPGSAAPAAGS(1)APAAAEEK	LAS(-103.67)VPAGGAVAVS(-69.39)AAPGS(-47.29)AAPAAGS(47.29)APAAAEEK	25	4	714.355	0.7876	0.87761	1	14.49	3	0.91493	0.87129	1	9.8924	3	0.83958	0.92354	1	25.24	4	0.90991	0.93311	1	1.2226
IPI00188859	IPI00188859	2125	S	Adenomatous polyposis coli protein	>IPI:IPI00188859.1|SWISS-PROT:P70478|ENSEMBL:ENSRNOP00000027691|REFSEQ:NP_036631 Tax_Id=10116 Gene_Symbol=Apc Adenomatous polyposis coli protein	P70478	2123;	24205	Apc	yes	0.999972	47.6596	69.482	69.482	4.68e-05	2.3918	no	yes	no	no	no	yes	1	IVSSLHQAAAAAACLSRQASSDSDSILSLKS	_AIQEGANSIVSSLHQAAAAAACLS(ph)R_	AIQEGANSIVSSLHQAAAAAACLS(1)R	AIQEGANS(-55.7)IVS(-50.7)S(-47.66)LHQAAAAAACLS(47.66)R	24	3	859.414
IPI00188859	IPI00188859	778	S	Adenomatous polyposis coli protein	>IPI:IPI00188859.1|SWISS-PROT:P70478|ENSEMBL:ENSRNOP00000027691|REFSEQ:NP_036631 Tax_Id=10116 Gene_Symbol=Apc Adenomatous polyposis coli protein	P70478	2123;	24205	Apc	yes	1	81.6279	172.75	134.4	5.48e-59	0.11993	yes	yes	yes	yes	yes	yes	1	DAQHLSETFDNIDNLSPKASHRSKQRHKQNL	_ALEAELDAQHLSETFDNIDNLS(ph)PK_	ALEAELDAQHLSETFDNIDNLS(1)PK	ALEAELDAQHLS(-104.38)ET(-81.63)FDNIDNLS(81.63)PK	22	3	917.423	0.84394	0.98354	1	32.708	2	1.3205	1.3822	1	24.119	3	1.03	1.1116	1	NaN	1	1.1732	1.2344	1	1.5308
IPI00188859	IPI00188859	1353	S	Adenomatous polyposis coli protein	>IPI:IPI00188859.1|SWISS-PROT:P70478|ENSEMBL:ENSRNOP00000027691|REFSEQ:NP_036631 Tax_Id=10116 Gene_Symbol=Apc Adenomatous polyposis coli protein	P70478	2123;	24205	Apc	yes	0.8405	7.99312	141.55	81.625	1.19e-10	0.19935	no	no	no	no	yes	no	1	GLASESARHKAVEFSSGAKSPSKSGAQTPKS	_AVEFSS(ph)GAKSPSK_	AVEFS(0.022)S(0.84)GAKS(0.133)PS(0.004)K	AVEFS(-15.78)S(7.99)GAKS(-7.99)PS(-23.35)K	6	3	458.882
IPI00188859	IPI00188859	1357	S	Adenomatous polyposis coli protein	>IPI:IPI00188859.1|SWISS-PROT:P70478|ENSEMBL:ENSRNOP00000027691|REFSEQ:NP_036631 Tax_Id=10116 Gene_Symbol=Apc Adenomatous polyposis coli protein	P70478	2123;	24205	Apc	yes	0.998448	28.5669	162.41	146.81	1.15e-10	0.56411	yes	yes	yes	yes	yes	yes	1	ESARHKAVEFSSGAKSPSKSGAQTPKSPPEH	_AVEFSSGAKS(ph)PSK_	AVEFSSGAKS(0.998)PS(0.001)K	AVEFS(-51.88)S(-38.04)GAKS(28.57)PS(-28.57)K	10	2	687.819	0.90056	1.0842	1	16.208	3	0.77046	0.74971	1	34.251	3	0.80003	0.92539	1	28.978	3	1.2407	1.3193	1	17.187
IPI00188859	IPI00188859	2087	S	Adenomatous polyposis coli protein	>IPI:IPI00188859.1|SWISS-PROT:P70478|ENSEMBL:ENSRNOP00000027691|REFSEQ:NP_036631 Tax_Id=10116 Gene_Symbol=Apc Adenomatous polyposis coli protein	P70478	2123;	24205	Apc	yes	0.999999	59.2095	115.11	77.276	2.47e-13	0.13468	yes	yes	yes	no	yes	yes	1;2	AEDLTLDLKDIQRPESEHGLSPDSENFDWKA	_DIQRPES(ph)EHGLS(ph)PDSENFDWK_	DIQRPES(1)EHGLS(0.999)PDS(0.001)ENFDWK	DIQRPES(59.21)EHGLS(31.59)PDS(-31.59)ENFDWK	7	3	882.69											0.8339	0.90006	2	NaN	1
IPI00188859	IPI00188859	2092	S	Adenomatous polyposis coli protein	>IPI:IPI00188859.1|SWISS-PROT:P70478|ENSEMBL:ENSRNOP00000027691|REFSEQ:NP_036631 Tax_Id=10116 Gene_Symbol=Apc Adenomatous polyposis coli protein	P70478	2123;	24205	Apc	yes	0.999952	46.0809	149.66	109.98	5.06e-14	-0.7272	yes	yes	yes	yes	yes	yes	1;2	LDLKDIQRPESEHGLSPDSENFDWKAIQEGA	_DIQRPESEHGLS(ph)PDSENFDWK_	DIQRPESEHGLS(1)PDSENFDWK	DIQRPES(-46.08)EHGLS(46.08)PDS(-46.36)ENFDWK	12	3	856.034	1.5731	1.8435	1	NaN	1	1.1705	1.1714	1	6.6386	3	1.2475	1.3599	1	6.6316	2	0.95263	1.0001	1	14.022
IPI00188859	IPI00188859	2449	S	Adenomatous polyposis coli protein	>IPI:IPI00188859.1|SWISS-PROT:P70478|ENSEMBL:ENSRNOP00000027691|REFSEQ:NP_036631 Tax_Id=10116 Gene_Symbol=Apc Adenomatous polyposis coli protein	P70478	2123;	24205	Apc	yes	0.999977	46.3869	172.88	150.61	3.09e-13	0.15065	yes	yes	yes	yes	yes	yes	1	RPALVRQSTFIKEAPSPTLRRKLEESASFES	_EAPS(ph)PTLR_	EAPS(1)PTLR	EAPS(46.39)PT(-46.39)LR	4	2	475.721	0.69083	0.78376	1	9.3609	4	1.4328	1.4498	1	4.1159	3	0.86685	0.9734	1	2.3372	2	0.94478	0.97615	1	12.094
IPI00188859	IPI00188859	2621	S	Adenomatous polyposis coli protein	>IPI:IPI00188859.1|SWISS-PROT:P70478|ENSEMBL:ENSRNOP00000027691|REFSEQ:NP_036631 Tax_Id=10116 Gene_Symbol=Apc Adenomatous polyposis coli protein	P70478	2123;	24205	Apc	yes	0.9994	33.4998	258.44	229.65	1.95e-111	1.3268	yes	yes	yes	yes	yes	yes	1	VPTKGTWRKIKESEISPTNTVSQTTSSGAAS	_ESEIS(ph)PTNTVSQTTSSGAASGAESK_	ESEIS(0.999)PTNTVSQTTSSGAASGAESK	ES(-38.15)EIS(33.5)PT(-33.5)NT(-73.85)VS(-113.3)QT(-131.36)T(-140.02)S(-148.41)S(-155.68)GAAS(-183.5)GAES(-200.75)K	5	2	1253.55	0.8284	0.92267	1	1.0819	2	0.92959	0.8986	1	2.1947	2	0.93882	1.0087	1	4.1225	2	0.96904	1.0028	1	5.5771
IPI00188859;IPI00778481	IPI00188859	128	S	Adenomatous polyposis coli protein	>IPI:IPI00188859.1|SWISS-PROT:P70478|ENSEMBL:ENSRNOP00000027691|REFSEQ:NP_036631 Tax_Id=10116 Gene_Symbol=Apc Adenomatous polyposis coli protein;>IPI:IPI00778481.2|TREMBL:D4AC46|ENSEMBL:ENSRNOP00000057599 Tax_Id=10116 Gene_Symbol=Apc Uncharacterized protei	P70478	2123;	24205	Apc	yes	0.984897	18.1969	74.678	74.678	0.00121614	0.44421	yes	no	no	no	yes	no	1	MGSFPRRAFVNGSRESTGYLEELEKERSLLL	_ES(ph)TGYLEELEK_	ES(0.985)T(0.015)GYLEELEK	ES(18.2)T(-18.2)GY(-37.25)LEELEK	2	2	689.295						0.63834	0.62407	1	NaN	1
IPI00188859	IPI00188859	1098	S	Adenomatous polyposis coli protein	>IPI:IPI00188859.1|SWISS-PROT:P70478|ENSEMBL:ENSRNOP00000027691|REFSEQ:NP_036631 Tax_Id=10116 Gene_Symbol=Apc Adenomatous polyposis coli protein	P70478	2123;	24205	Apc	yes	1	97.8163	197.14	124.84	1.25e-18	-0.054547	yes	yes	yes	yes	no	yes	1	KHLKFQQHFGQQECVSPYRSRGTNGSETNRM	_FQQHFGQQECVS(ph)PYR_	FQQHFGQQECVS(1)PYR	FQQHFGQQECVS(97.82)PY(-97.82)R	12	2	995.917	0.48109	0.54158	1	19.815	2	1.8382	1.8098	1	8.489	2	0.30887	0.35428	1	NaN	1	1.9844	2.102	1	NaN
IPI00188859	IPI00188859	2771	S	Adenomatous polyposis coli protein	>IPI:IPI00188859.1|SWISS-PROT:P70478|ENSEMBL:ENSRNOP00000027691|REFSEQ:NP_036631 Tax_Id=10116 Gene_Symbol=Apc Adenomatous polyposis coli protein	P70478	2123;	24205	Apc	yes	0.997935	30.9351	76.728	53.3	0.00335193	2.0129	yes	no	yes	no	no	no	1;2	AERTPFSSSSSSKHSSPSGTVAARVTPFNYN	_HS(ph)S(ph)PSGTVAAR_	HS(0.998)S(0.998)PS(0.002)GT(0.002)VAAR	HS(30.94)S(30.94)PS(-30.94)GT(-30.94)VAAR	3	2	615.239
IPI00188859	IPI00188859	2557	S	Adenomatous polyposis coli protein	>IPI:IPI00188859.1|SWISS-PROT:P70478|ENSEMBL:ENSRNOP00000027691|REFSEQ:NP_036631 Tax_Id=10116 Gene_Symbol=Apc Adenomatous polyposis coli protein	P70478	2123;	24205	Apc	yes	0.978447	16.5985	84.615	84.615	0.00382256	0.96343	yes	yes	yes	no	no	no	1	NRAGTWKREHSKHSSSLPRVSTWRRTGSSSS	_HSSS(ph)LPR_	HSS(0.021)S(0.978)LPR	HS(-38.46)S(-16.6)S(16.6)LPR	4	2	432.192	0.70482	0.78591	1	NaN	1	1.261	1.2619	1	NaN	1	0.90591	1.0167	1	NaN	1
IPI00188859	IPI00188859	1772	S	Adenomatous polyposis coli protein	>IPI:IPI00188859.1|SWISS-PROT:P70478|ENSEMBL:ENSRNOP00000027691|REFSEQ:NP_036631 Tax_Id=10116 Gene_Symbol=Apc Adenomatous polyposis coli protein	P70478	2123;	24205	Apc	yes	0.942982	12.1948	75.912	54.834	0.000980507	-0.58091	yes	yes	yes	no	yes	no	1	GTNKNQIDTKKKKPTSPVKPMPQNTEYRTRV	_KPTS(ph)PVKPMPQNTEYR_	KPT(0.057)S(0.943)PVKPMPQNTEYR	KPT(-12.19)S(12.19)PVKPMPQNT(-38.86)EY(-51.69)R	4	3	651.648	0.75893	0.85458	1	NaN	1	1.0797	1.0761	1	11.952	2	0.69943	0.78614	1	NaN	1
IPI00188859	IPI00188859	2793	S	Adenomatous polyposis coli protein	>IPI:IPI00188859.1|SWISS-PROT:P70478|ENSEMBL:ENSRNOP00000027691|REFSEQ:NP_036631 Tax_Id=10116 Gene_Symbol=Apc Adenomatous polyposis coli protein	P70478	2123;	24205	Apc	yes	0.840522	7.228	76.162	76.162	7.68e-05	-1.7423	yes	yes	no	no	yes	no	1	ARVTPFNYNPSPRKSSADSTSARPSQIPTPV	_KSS(ph)ADSTSARPSQIPTPVGSSTK_	KS(0.159)S(0.841)ADSTSARPSQIPTPVGSSTK	KS(-7.23)S(7.23)ADS(-37.97)T(-39.68)S(-39.68)ARPS(-45.05)QIPT(-50.66)PVGS(-64.78)S(-64.78)T(-68.59)K	3	3	790.383	1.7569	1.9661	1	NaN	1	0.41095	0.4073	1	NaN	1
IPI00188859	IPI00188859	2723	S	Adenomatous polyposis coli protein	>IPI:IPI00188859.1|SWISS-PROT:P70478|ENSEMBL:ENSRNOP00000027691|REFSEQ:NP_036631 Tax_Id=10116 Gene_Symbol=Apc Adenomatous polyposis coli protein	P70478	2123;	24205	Apc	yes	1	141.599	141.6	141.6	3.81e-05	0.84518	yes	yes	yes	yes	yes	yes	1	SGSPVQTVGLENRLNSFIQVEAPEQKGTETK	_LNS(ph)FIQVEAPEQK_	LNS(1)FIQVEAPEQK	LNS(141.6)FIQVEAPEQK	3	2	791.879	0.72432	0.79927	1	31.615	2						2.9001	3.2739	1	NaN	1	1.6712	1.6969	1	NaN
IPI00188859	IPI00188859	1859	S	Adenomatous polyposis coli protein	>IPI:IPI00188859.1|SWISS-PROT:P70478|ENSEMBL:ENSRNOP00000027691|REFSEQ:NP_036631 Tax_Id=10116 Gene_Symbol=Apc Adenomatous polyposis coli protein	P70478	2123;	24205	Apc	yes	0.982868	18.3312	114.88	114.88	1.16e-11	-0.93721	no	no	no	no	yes	no	1	YAPIEGTPYCFSRNDSLSSLDFDDDDVDLSR	_NDS(ph)LSSLDFDDDDVDLSR_	NDS(0.983)LS(0.014)S(0.003)LDFDDDDVDLSR	NDS(18.33)LS(-18.33)S(-25.61)LDFDDDDVDLS(-108.99)R	3	2	1054.42
IPI00188859	IPI00188859	2244	S	Adenomatous polyposis coli protein	>IPI:IPI00188859.1|SWISS-PROT:P70478|ENSEMBL:ENSRNOP00000027691|REFSEQ:NP_036631 Tax_Id=10116 Gene_Symbol=Apc Adenomatous polyposis coli protein	P70478	2123;	24205	Apc	yes	0.974111	15.98	113.25	113.25	0.00276558	-0.94398	no	no	no	no	yes	no	1	TMIHIPGVRNSSSSTSPVSKKGPPLKTPASK	_NSSSSTS(ph)PVSK_	NSSSS(0.001)T(0.025)S(0.974)PVSK	NS(-77.6)S(-59.88)S(-37.66)S(-31.35)T(-15.98)S(15.98)PVS(-33.59)K	7	2	580.745						0.66303	0.69577	1	NaN	1	0.82453	1.0054	1	NaN	1	0.74318	0.80286	1	NaN
IPI00188859	IPI00188859	2129	S	Adenomatous polyposis coli protein	>IPI:IPI00188859.1|SWISS-PROT:P70478|ENSEMBL:ENSRNOP00000027691|REFSEQ:NP_036631 Tax_Id=10116 Gene_Symbol=Apc Adenomatous polyposis coli protein	P70478	2123;	24205	Apc	yes	0.999744	35.9207	241.87	241.87	1.15e-20	0.030769	yes	yes	yes	yes	yes	yes	1;2	LHQAAAAAACLSRQASSDSDSILSLKSGVSL	_QAS(ph)SDSDSILSLK_	QAS(1)SDSDSILSLK	QAS(35.92)S(-35.92)DS(-97.14)DS(-113.23)ILS(-141.64)LK	3	2	715.824	1.0404	1.1902	1	9.2283	2	0.94177	0.94022	1	6.4173	2	2.2957	2.5918	1	13.284	2	0.48448	0.49812	1	10.581
IPI00188859	IPI00188859	2132	S	Adenomatous polyposis coli protein	>IPI:IPI00188859.1|SWISS-PROT:P70478|ENSEMBL:ENSRNOP00000027691|REFSEQ:NP_036631 Tax_Id=10116 Gene_Symbol=Apc Adenomatous polyposis coli protein	P70478	2123;	24205	Apc	yes	0.912909	13.6698	67.449	67.449	0.00337149	1.8183	yes	yes	yes	yes	yes	no	2	AAAAAACLSRQASSDSDSILSLKSGVSLGSP	_QAS(ph)SDS(ph)DSILSLK_	QAS(0.778)S(0.252)DS(0.913)DS(0.057)ILSLK	QAS(5.8)S(-5.8)DS(13.67)DS(-13.67)ILS(-34.47)LK	6	2	755.807											1.2066	1.2739	2	NaN	1	0.39113	0.40568	2	NaN
IPI00188859	IPI00188859	2374	S	Adenomatous polyposis coli protein	>IPI:IPI00188859.1|SWISS-PROT:P70478|ENSEMBL:ENSRNOP00000027691|REFSEQ:NP_036631 Tax_Id=10116 Gene_Symbol=Apc Adenomatous polyposis coli protein	P70478	2123;	24205	Apc	yes	1	81.3855	111.52	111.52	3.13e-05	0.54946	yes	yes	yes	yes	yes	yes	1	SGSGKMSYTSPGRQLSQQNLSKQTGLSKNAS	_QLS(ph)QQNLSK_	QLS(1)QQNLSK	QLS(81.39)QQNLS(-81.39)K	3	2	563.269	0.68236	0.76763	1	NaN	1	0.81028	0.78194	1	NaN	1	1.5799	1.7341	1	12.541	2	0.40868	0.41779	1	NaN
IPI00188859	IPI00188859	2710	S	Adenomatous polyposis coli protein	>IPI:IPI00188859.1|SWISS-PROT:P70478|ENSEMBL:ENSRNOP00000027691|REFSEQ:NP_036631 Tax_Id=10116 Gene_Symbol=Apc Adenomatous polyposis coli protein	P70478	2123;	24205	Apc	yes	0.99417	22.3208	208.28	196.05	1.36e-86	0.93659	yes	yes	yes	no	yes	yes	1;4	KDSKDTQGKQSVGSGSPVQTVGLENRLNSFI	_QSVGSGS(ph)PVQTVGLENR_	QSVGS(0.006)GS(0.994)PVQTVGLENR	QS(-55.04)VGS(-22.32)GS(22.32)PVQT(-59.31)VGLENR	7	2	897.923
IPI00188859	IPI00188859	2834	S	Adenomatous polyposis coli protein	>IPI:IPI00188859.1|SWISS-PROT:P70478|ENSEMBL:ENSRNOP00000027691|REFSEQ:NP_036631 Tax_Id=10116 Gene_Symbol=Apc Adenomatous polyposis coli protein	P70478	2123;	24205	Apc	yes	0.956835	13.4571	116.19	116.19	4.83e-06	0.60717	no	no	no	no	yes	no	1	TDSTESSGAQSPKRHSGSYLVTSV_______	_RHS(ph)GSYLVTSV_	RHS(0.957)GS(0.043)YLVTSV	RHS(13.46)GS(-13.46)Y(-83.93)LVT(-87.76)S(-101.19)V	3	2	643.3
IPI00188859	IPI00188859	924	S	Adenomatous polyposis coli protein	>IPI:IPI00188859.1|SWISS-PROT:P70478|ENSEMBL:ENSRNOP00000027691|REFSEQ:NP_036631 Tax_Id=10116 Gene_Symbol=Apc Adenomatous polyposis coli protein	P70478	2123;	24205	Apc	yes	0.984775	19.0431	207.38	207.38	7.84e-84	0.69855	no	yes	yes	no	yes	no	1	ELHCVAEERTAARRSSASHTHPNTHNFAKSE	_RSS(ph)ASHTHPNTHNFAK_	RS(0.012)S(0.985)AS(0.003)HTHPNTHNFAK	RS(-19.04)S(19.04)AS(-25.46)HT(-38.32)HPNT(-51.85)HNFAK	3	2	936.418
IPI00188859	IPI00188859	2569	S	Adenomatous polyposis coli protein	>IPI:IPI00188859.1|SWISS-PROT:P70478|ENSEMBL:ENSRNOP00000027691|REFSEQ:NP_036631 Tax_Id=10116 Gene_Symbol=Apc Adenomatous polyposis coli protein	P70478	2123;	24205	Apc	yes	0.99721	27.2504	238.68	238.68	1.51e-48	1.9759	yes	yes	yes	yes	yes	yes	1;5	HSSSLPRVSTWRRTGSSSSILSASSESSEKA	_TGS(ph)SSSILSASSESSEK_	T(0.002)GS(0.997)S(0.001)SSILSASSESSEK	T(-27.25)GS(27.25)S(-30.4)S(-56.47)S(-90.48)ILS(-150.61)AS(-174.95)S(-182.43)ES(-188.63)S(-194.63)EK	3	2	862.367	0.97385	1.1251	1	3.1244	3	0.96511	0.97918	1	NaN	1	1.3986	1.5482	1	30.209	2	0.70865	0.73548	1	9.8088
IPI00188859	IPI00188859	2283	S	Adenomatous polyposis coli protein	>IPI:IPI00188859.1|SWISS-PROT:P70478|ENSEMBL:ENSRNOP00000027691|REFSEQ:NP_036631 Tax_Id=10116 Gene_Symbol=Apc Adenomatous polyposis coli protein	P70478	2123;	24205	Apc	yes	0.999954	43.641	160.53	98.249	3.14e-14	1.3258	yes	yes	yes	yes	yes	yes	1	TTSPRGTKPAVKSELSPITRQTSHISGSNKG	_SELS(ph)PITR_	SELS(1)PITR	S(-55.51)ELS(43.64)PIT(-43.64)R	4	2	491.734	0.77215	0.90302	1	34.469	4	0.85364	0.8662	1	NaN	1	0.74229	0.80592	1	7.87	3	0.90369	0.95307	1	4.8787
IPI00188859	IPI00188859	1368	S	Adenomatous polyposis coli protein	>IPI:IPI00188859.1|SWISS-PROT:P70478|ENSEMBL:ENSRNOP00000027691|REFSEQ:NP_036631 Tax_Id=10116 Gene_Symbol=Apc Adenomatous polyposis coli protein	P70478	2123;	24205	Apc	yes	0.913566	10.6931	120.93	42.181	1.16e-12	1.4337	yes	yes	no	no	yes	no	1	SGAKSPSKSGAQTPKSPPEHYVQETPLVFSR	_SGAQTPKS(ph)PPEHYVQETPLVFSR_	S(0.004)GAQT(0.078)PKS(0.914)PPEHY(0.002)VQET(0.002)PLVFS(0.001)R	S(-24.08)GAQT(-10.69)PKS(10.69)PPEHY(-26.71)VQET(-26.56)PLVFS(-29.53)R	8	3	879.09
IPI00188859	IPI00188859	1382	S	Adenomatous polyposis coli protein	>IPI:IPI00188859.1|SWISS-PROT:P70478|ENSEMBL:ENSRNOP00000027691|REFSEQ:NP_036631 Tax_Id=10116 Gene_Symbol=Apc Adenomatous polyposis coli protein	P70478	2123;	24205	Apc	yes	0.997903	26.7752	138.3	121.63	5.48e-10	2.6747	yes	yes	yes	no	no	no	1	KSPPEHYVQETPLVFSRCTSVSSLDSFESRS	_SPPEHYVQETPLVFS(ph)R_	SPPEHYVQET(0.002)PLVFS(0.998)R	S(-114.9)PPEHY(-116.42)VQET(-26.78)PLVFS(26.78)R	15	3	655.975	0.72118	0.82388	1	NaN	1						0.64489	0.71226	1	NaN	1
IPI00188859;IPI00778481	IPI00188859	109	S	Adenomatous polyposis coli protein	>IPI:IPI00188859.1|SWISS-PROT:P70478|ENSEMBL:ENSRNOP00000027691|REFSEQ:NP_036631 Tax_Id=10116 Gene_Symbol=Apc Adenomatous polyposis coli protein;>IPI:IPI00778481.2|TREMBL:D4AC46|ENSEMBL:ENSRNOP00000057599 Tax_Id=10116 Gene_Symbol=Apc Uncharacterized protei	P70478	2123;	24205	Apc	yes	0.999417	32.9192	100.58	76.713	0.000101382	-1.7127	yes	yes	yes	yes	yes	yes	1	YGSREGSVSSRSGECSPVPMGSFPRRAFVNG	_SGECS(ph)PVPMGSFPR_	SGECS(0.999)PVPMGS(0.001)FPR	S(-41.36)GECS(32.92)PVPMGS(-32.92)FPR	5	2	794.32	0.71922	0.80096	1	NaN	1	1.5541	1.4805	1	NaN	1	0.79459	0.87717	1	22.796	2	0.88796	0.90427	1	NaN
IPI00188859	IPI00188859	2674	S	Adenomatous polyposis coli protein	>IPI:IPI00188859.1|SWISS-PROT:P70478|ENSEMBL:ENSRNOP00000027691|REFSEQ:NP_036631 Tax_Id=10116 Gene_Symbol=Apc Adenomatous polyposis coli protein	P70478	2123;	24205	Apc	yes	0.96534	14.9756	160	144.76	2.76e-26	-0.42949	yes	yes	no	yes	yes	yes	1;3;4	VRIEDCPINNPRSGRSPTGNTPPVIDSISEK	_SGRS(ph)PTGNTPPVIDSISEK_	S(0.031)GRS(0.965)PT(0.004)GNTPPVIDSISEK	S(-14.98)GRS(14.98)PT(-23.91)GNT(-43.97)PPVIDS(-91.49)IS(-109.1)EK	4	2	1011.48	0.61017	0.69858	1	NaN	1	0.91129	0.90265	1	NaN	1	0.94684	1.0384	3	NaN	1
IPI00188859	IPI00188859	2304	S	Adenomatous polyposis coli protein	>IPI:IPI00188859.1|SWISS-PROT:P70478|ENSEMBL:ENSRNOP00000027691|REFSEQ:NP_036631 Tax_Id=10116 Gene_Symbol=Apc Adenomatous polyposis coli protein	P70478	2123;	24205	Apc	yes	0.957643	13.9019	212.26	212.26	1.91e-33	0.987	yes	no	yes	no	yes	yes	1;4	TSHISGSNKGPSRSGSRDSTPSRPTQQPLSR	_SGS(ph)RDSTPSRPTQQPLSR_	S(0.039)GS(0.958)RDS(0.003)TPSRPTQQPLSR	S(-13.9)GS(13.9)RDS(-24.68)T(-39.68)PS(-82.75)RPT(-126.12)QQPLS(-188.74)R	3	3	679.655											1.0521	1.1709	1	NaN	1
IPI00188859	IPI00188859	2146	S	Adenomatous polyposis coli protein	>IPI:IPI00188859.1|SWISS-PROT:P70478|ENSEMBL:ENSRNOP00000027691|REFSEQ:NP_036631 Tax_Id=10116 Gene_Symbol=Apc Adenomatous polyposis coli protein	P70478	2123;	24205	Apc	yes	0.999439	32.6567	154.63	131.5	1.37e-21	0.81653	yes	yes	yes	no	yes	no	1;2;3	DSDSILSLKSGVSLGSPFHLTPDQEEKPFTS	_SGVSLGS(ph)PFHLTPDQEEKPFTSHK_	SGVS(0.001)LGS(0.999)PFHLTPDQEEKPFTSHK	S(-51.2)GVS(-32.66)LGS(32.66)PFHLT(-49.34)PDQEEKPFT(-104.13)S(-103.59)HK	7	4	677.071	0.82827	0.95278	1	NaN	1	1.1042	1.085	1	NaN	1	1.0416	1.1581	1	NaN	1	0.84016	0.89344	3	NaN
IPI00188859	IPI00188859	2207	S	Adenomatous polyposis coli protein	>IPI:IPI00188859.1|SWISS-PROT:P70478|ENSEMBL:ENSRNOP00000027691|REFSEQ:NP_036631 Tax_Id=10116 Gene_Symbol=Apc Adenomatous polyposis coli protein	P70478	2123;	24205	Apc	yes	0.994614	25.0584	79.744	74.987	0.000352867	1.4041	no	yes	no	yes	no	yes	1	KKVYKSLITGKIRSNSEISSQMKQPLQTNMP	_SNS(ph)EISSQMK_	S(0.003)NS(0.995)EIS(0.002)SQMK	S(-25.06)NS(25.06)EIS(-27.28)S(-33.75)QMK	3	2	595.742
IPI00188859	IPI00188859	2260	S	Adenomatous polyposis coli protein	>IPI:IPI00188859.1|SWISS-PROT:P70478|ENSEMBL:ENSRNOP00000027691|REFSEQ:NP_036631 Tax_Id=10116 Gene_Symbol=Apc Adenomatous polyposis coli protein	P70478	2123;	24205	Apc	yes	0.975389	15.9805	103.77	81.448	9.93e-05	-1.0328	yes	yes	yes	no	yes	yes	1;3;4;5	PVSKKGPPLKTPASKSPSEGPVATTSPRGTK	_S(ph)PSEGPVATTSPR_	S(0.975)PS(0.025)EGPVATTSPR	S(15.98)PS(-15.98)EGPVAT(-66.17)T(-66.21)S(-66.21)PR	1	2	683.306	0.93427	1.1034	1	NaN	1	1.0476	1.0214	1	NaN	1	0.78489	0.8975	1	NaN	1
IPI00188859	IPI00188859	2270	S	Adenomatous polyposis coli protein	>IPI:IPI00188859.1|SWISS-PROT:P70478|ENSEMBL:ENSRNOP00000027691|REFSEQ:NP_036631 Tax_Id=10116 Gene_Symbol=Apc Adenomatous polyposis coli protein	P70478	2123;	24205	Apc	yes	0.996998	25.3773	245.96	245.96	7.94e-21	-0.23408	yes	yes	yes	yes	yes	yes	1;3;4;5	TPASKSPSEGPVATTSPRGTKPAVKSELSPI	_SPSEGPVATTS(ph)PR_	SPSEGPVATT(0.003)S(0.997)PR	S(-222.48)PS(-173.64)EGPVAT(-39.53)T(-25.38)S(25.38)PR	11	2	683.306	0.68719	0.77377	1	NaN	1	1.2314	1.2084	1	25.65	2	0.87068	0.95731	1	14.341	3	0.85926	0.89335	1	3.2072
IPI00188859	IPI00188859	2829	S	Adenomatous polyposis coli protein	>IPI:IPI00188859.1|SWISS-PROT:P70478|ENSEMBL:ENSRNOP00000027691|REFSEQ:NP_036631 Tax_Id=10116 Gene_Symbol=Apc Adenomatous polyposis coli protein	P70478	2123;	24205	Apc	yes	1	72.6483	284.38	100.93	1.35e-103	-1.2909	yes	yes	yes	yes	yes	yes	1;2	KRDSKTDSTESSGAQSPKRHSGSYLVTSV__	_TDSTESSGAQS(ph)PK_	TDSTESSGAQS(1)PK	T(-91.65)DS(-92.62)T(-88.73)ES(-84.75)S(-72.65)GAQS(72.65)PK	11	3	458.852	0.80071	0.90678	1	14.25	5	1.009	0.98892	1	10.935	8	0.7061	0.82734	1	17.734	9	0.87745	0.91925	1	19.287
IPI00188859	IPI00188859	1210	S	Adenomatous polyposis coli protein	>IPI:IPI00188859.1|SWISS-PROT:P70478|ENSEMBL:ENSRNOP00000027691|REFSEQ:NP_036631 Tax_Id=10116 Gene_Symbol=Apc Adenomatous polyposis coli protein	P70478	2123;	24205	Apc	yes	0.997395	26.5829	142.54	142.54	1.01e-22	-1.2701	yes	yes	no	no	yes	no	1	FSKTPSVQGTKTEHNSPSSEAASAPSSNAKR	_TEHNS(ph)PSSEAASAPSSNAK_	TEHNS(0.997)PS(0.002)SEAASAPSSNAK	T(-48.28)EHNS(26.58)PS(-26.58)S(-33.99)EAAS(-56.66)APS(-88.94)S(-93.03)NAK	5	2	976.405											0.59419	0.65095	1	NaN	1
IPI00188859	IPI00188859	2258	S	Adenomatous polyposis coli protein	>IPI:IPI00188859.1|SWISS-PROT:P70478|ENSEMBL:ENSRNOP00000027691|REFSEQ:NP_036631 Tax_Id=10116 Gene_Symbol=Apc Adenomatous polyposis coli protein	P70478	2123;	24205	Apc	yes	0.871541	10.4061	119.79	119.79	2.18e-05	1.0545	yes	no	no	no	yes	no	1	TSPVSKKGPPLKTPASKSPSEGPVATTSPRG	_TPAS(ph)KSPSEGPVATTSPR_	T(0.079)PAS(0.872)KS(0.049)PS(0.001)EGPVATTSPR	T(-10.41)PAS(10.41)KS(-12.54)PS(-32.14)EGPVAT(-61.27)T(-65.83)S(-70.29)PR	4	2	925.438	0.83442	0.95205	1	NaN	1
IPI00188859	IPI00188859	2788	S	Adenomatous polyposis coli protein	>IPI:IPI00188859.1|SWISS-PROT:P70478|ENSEMBL:ENSRNOP00000027691|REFSEQ:NP_036631 Tax_Id=10116 Gene_Symbol=Apc Adenomatous polyposis coli protein	P70478	2123;	24205	Apc	yes	0.999979	48.3199	74.678	74.678	0.00121614	0.43612	no	no	yes	no	yes	no	1;2	SGTVAARVTPFNYNPSPRKSSADSTSARPSQ	_VTPFNYNPS(ph)PR_	VTPFNYNPS(1)PR	VT(-48.32)PFNY(-52.2)NPS(48.32)PR	9	2	686.308	0.75661	0.85205	2	NaN	1						0.73159	0.80281	1	NaN	1
IPI00188859	IPI00188859	742	S	Adenomatous polyposis coli protein	>IPI:IPI00188859.1|SWISS-PROT:P70478|ENSEMBL:ENSRNOP00000027691|REFSEQ:NP_036631 Tax_Id=10116 Gene_Symbol=Apc Adenomatous polyposis coli protein	P70478	2123;	24205	Apc	yes	0.999701	35.3493	115.11	115.11	4.59e-05	0.40964	yes	yes	yes	no	yes	no	1	LMANRPAKYKDANIMSPGSSLPSLHVRKQKA	_YKDANIMS(ph)PGSSLPSLHVR_	YKDANIMS(1)PGSSLPSLHVR	Y(-70.02)KDANIMS(35.35)PGS(-35.35)S(-51.54)LPS(-79.79)LHVR	8	3	718.013	0.90515	1.042	1	NaN	1	1.1154	1.0841	1	NaN	1	0.90341	1.0172	1	NaN	1	1.1285	1.2259	1	NaN
IPI00188859	IPI00188859	1040	S	Adenomatous polyposis coli protein	>IPI:IPI00188859.1|SWISS-PROT:P70478|ENSEMBL:ENSRNOP00000027691|REFSEQ:NP_036631 Tax_Id=10116 Gene_Symbol=Apc Adenomatous polyposis coli protein	P70478	2123;	24205	Apc	yes	0.965735	15.2108	99.93	56.298	9.18e-05	0.22829	yes	yes	yes	no	yes	yes	1;2	YSLKYSDEQLNSGRQSPSQNERWARPKHVIE	_YSDEQLNS(ph)GRQS(ph)PSQNER_	Y(0.009)S(0.045)DEQLNS(0.947)GRQS(0.966)PS(0.033)QNER	Y(-21.8)S(-13.49)DEQLNS(13.49)GRQS(15.21)PS(-15.21)QNER	12	2	1127.94	0.75469	0.85658	1	NaN	1	1.5087	1.4898	2	NaN	1	0.70307	0.77254	1	NaN	1
IPI00188880	IPI00188880	376	S	Striatin	>IPI:IPI00188880.1|SWISS-PROT:P70483|ENSEMBL:ENSRNOP00000006527|REFSEQ:NP_062021 Tax_Id=10116 Gene_Symbol=Strn Striatin	P70483	3782;	29149	Strn	yes	0.946134	13.8581	196.02	134.28	4.25e-91	0.169	yes	yes	yes	yes	yes	no	1	LRDVDELPSLQPSVGSPSRPSSSRLPEQDIS	_DVDELPSLQPSVGS(ph)PSRPSSSR_	DVDELPSLQPS(0.01)VGS(0.946)PS(0.039)RPS(0.002)S(0.002)S(0.001)R	DVDELPS(-39.16)LQPS(-19.71)VGS(13.86)PS(-13.86)RPS(-27.29)S(-27.29)S(-29.04)R	14	2	1189.06																1.0513	1.0965	1	NaN
IPI00188880	IPI00188880	245	S	Striatin	>IPI:IPI00188880.1|SWISS-PROT:P70483|ENSEMBL:ENSRNOP00000006527|REFSEQ:NP_062021 Tax_Id=10116 Gene_Symbol=Strn Striatin	P70483	3782;	29149	Strn	yes	1	104.14	358.45	104.14	3.37e-235	1.0606	yes	yes	yes	yes	yes	yes	1	VLDNFKFLENAAADFSDEDEDEDIDGREKSV	_FLENAAADFS(ph)DEDEDEDIDGREK_	FLENAAADFS(1)DEDEDEDIDGREK	FLENAAADFS(104.14)DEDEDEDIDGREK	10	3	904.027	0.91049	1.0383	1	3.9362	4	1.0505	1.0405	1	11.477	7	1.0308	1.1261	1	19.073	7	1.0573	1.0795	1	27.037
IPI00188880	IPI00188880	227	S	Striatin	>IPI:IPI00188880.1|SWISS-PROT:P70483|ENSEMBL:ENSRNOP00000006527|REFSEQ:NP_062021 Tax_Id=10116 Gene_Symbol=Strn Striatin	P70483	3782;	29149	Strn	yes	0.999991	50.7332	278.85	240.92	7.44e-200	-0.64367	yes	yes	yes	yes	yes	yes	1	EVKETAMIGKSELTDSASVLDNFKFLENAAA	_SELTDS(ph)ASVLDNFK_	SELTDS(1)ASVLDNFK	S(-84.91)ELT(-50.73)DS(50.73)AS(-62.88)VLDNFK	6	2	803.356	0.79277	0.89996	1	6.5282	2	1.0579	1.0391	1	15.982	2	0.86581	0.98082	1	7.4918	2	0.78847	0.82873	1	10.127
IPI00188880	IPI00188880	229	S	Striatin	>IPI:IPI00188880.1|SWISS-PROT:P70483|ENSEMBL:ENSRNOP00000006527|REFSEQ:NP_062021 Tax_Id=10116 Gene_Symbol=Strn Striatin	P70483	3782;	29149	Strn	yes	0.968887	14.9369	136.26	136.26	1.75e-10	-1.0303	no	yes	no	no	yes	no	1	KETAMIGKSELTDSASVLDNFKFLENAAADF	_SELTDSAS(ph)VLDNFK_	SELTDS(0.031)AS(0.969)VLDNFK	S(-112.36)ELT(-45.8)DS(-14.94)AS(14.94)VLDNFK	8	2	803.356
IPI00188884	IPI00188884	1682	S	Biorientation of chromosomes in cell division 1-like 1	>IPI:IPI00188884.3|TREMBL:P70489|REFSEQ:XP_001060944 Tax_Id=10116 Gene_Symbol=Abp10 annexin V-binding protein ABP-10	P70489	621413;	207118	Abp10	yes	0.999719	35.5345	301.82	126.19	7.47e-54	-0.11318	yes	yes	yes	yes	yes	yes	1;2	SDGAVTSAGTEIRAGSVSSEDVDGSQENRIQ	_AGS(ph)VSSEDVDGSQENR_	AGS(1)VSSEDVDGSQENR	AGS(35.53)VS(-35.53)S(-59.41)EDVDGS(-114.13)QENR	3	2	858.839	0.93625	1.0541	1	1.1927	2	0.92241	0.91034	1	2.2289	2	0.85865	0.96167	1	8.7362	2	0.92016	0.95666	1	2.0629
IPI00188884	IPI00188884	1684	S	Biorientation of chromosomes in cell division 1-like 1	>IPI:IPI00188884.3|TREMBL:P70489|REFSEQ:XP_001060944 Tax_Id=10116 Gene_Symbol=Abp10 annexin V-binding protein ABP-10	P70489	621413;	207118	Abp10	yes	0.974702	16.1541	273.82	113.47	2.72e-41	1.5943	yes	yes	no	yes	yes	yes	1	GAVTSAGTEIRAGSVSSEDVDGSQENRIQVG	_AGSVS(ph)SEDVDGSQENR_	AGS(0.002)VS(0.975)S(0.024)EDVDGSQENR	AGS(-27.67)VS(16.15)S(-16.15)EDVDGS(-73.61)QENR	5	2	858.839						0.99785	1.0056	1	NaN	1	0.8214	0.96126	1	NaN	1	0.99786	1.0165	1	NaN
IPI00188884	IPI00188884	1691	S	Biorientation of chromosomes in cell division 1-like 1	>IPI:IPI00188884.3|TREMBL:P70489|REFSEQ:XP_001060944 Tax_Id=10116 Gene_Symbol=Abp10 annexin V-binding protein ABP-10	P70489	621413;	207118	Abp10	yes	1	74.6345	202.6	202.6	4.03e-28	0.44477	yes	yes	no	yes	yes	yes	1	TEIRAGSVSSEDVDGSQENRIQVGPKKETEG	_AGSVSSEDVDGS(ph)QENR_	AGSVSSEDVDGS(1)QENR	AGS(-123.11)VS(-87.45)S(-74.63)EDVDGS(74.63)QENR	12	2	858.839	0.86518	0.99387	1	NaN	1	0.89229	0.87027	1	1.9536	2						0.84786	0.85374	1	NaN
IPI00188884	IPI00188884	1242	S	Biorientation of chromosomes in cell division 1-like 1	>IPI:IPI00188884.3|TREMBL:P70489|REFSEQ:XP_001060944 Tax_Id=10116 Gene_Symbol=Abp10 annexin V-binding protein ABP-10	P70489	621413;	207118	Abp10	yes	1	121.733	129.85	121.73	0.00697101	0.38202	yes	yes	yes	yes	yes	yes	1	SVDSEGSRKVLSRALSENEKGQKNLKGVSKT	_ALS(ph)ENEK_	ALS(1)ENEK	ALS(121.73)ENEK	3	2	435.684	0.9959	1.1769	1	12.55	2	0.64154	0.67061	1	NaN	1	4.071	4.5467	1	34.152	3	0.2219	0.23653	1	10.187
IPI00188884	IPI00188884	2774	S	Biorientation of chromosomes in cell division 1-like 1	>IPI:IPI00188884.3|TREMBL:P70489|REFSEQ:XP_001060944 Tax_Id=10116 Gene_Symbol=Abp10 annexin V-binding protein ABP-10	P70489	621413;	207118	Abp10	yes	0.998375	27.8852	316.82	288.46	3.85e-171	0.54597	yes	yes	yes	yes	yes	yes	1;2;5	GDLEEFSTLNSKANSSPALEDRDEFSSSEGT	_ANSS(ph)PALEDRDEFSSSEGTGEK_	ANS(0.002)S(0.998)PALEDRDEFSSSEGTGEK	ANS(-27.89)S(27.89)PALEDRDEFS(-98.27)S(-108.04)S(-115.8)EGT(-151.14)GEK	4	3	798.331	0.92079	1.0643	1	2.6606	2	1.0838	1.053	1	5.4539	3	0.9726	1.0669	1	5.1806	3	1.1947	1.2785	1	NaN
IPI00188884	IPI00188884	3007	S	Biorientation of chromosomes in cell division 1-like 1	>IPI:IPI00188884.3|TREMBL:P70489|REFSEQ:XP_001060944 Tax_Id=10116 Gene_Symbol=Abp10 annexin V-binding protein ABP-10	P70489	621413;	207118	Abp10	yes	0.999966	44.6333	150.61	150.61	3.09e-13	0.62201	yes	yes	yes	yes	yes	yes	1	KVSKSPPLGRSKAQLSPSVKRKRELSPPGAR	_AQLS(ph)PSVK_	AQLS(1)PSVK	AQLS(44.63)PS(-44.63)VK	4	2	455.226	0.80697	0.90143	1	14.712	5	0.85909	0.8825	1	8.2191	3	0.88845	0.9957	1	13.465	4	0.89921	0.92468	1	14.406
IPI00188884	IPI00188884	1500	S	Biorientation of chromosomes in cell division 1-like 1	>IPI:IPI00188884.3|TREMBL:P70489|REFSEQ:XP_001060944 Tax_Id=10116 Gene_Symbol=Abp10 annexin V-binding protein ABP-10	P70489	621413;	207118	Abp10	yes	0.999618	35.2729	88.551	88.551	0.000213562	0.39108	no	no	yes	no	yes	no	1;4	GKMERGAAGSGRRDKSFIATSTEGTDKGIML	_DKS(ph)FIATSTEGTDK_	DKS(1)FIATSTEGTDK	DKS(35.27)FIAT(-35.27)S(-41.89)T(-48.2)EGT(-52.44)DK	3	2	790.348
IPI00188884	IPI00188884	2847	S	Biorientation of chromosomes in cell division 1-like 1	>IPI:IPI00188884.3|TREMBL:P70489|REFSEQ:XP_001060944 Tax_Id=10116 Gene_Symbol=Abp10 annexin V-binding protein ABP-10	P70489	621413;	207118	Abp10	yes	1	107.976	294.22	135.81	1.52e-107	0.15227	yes	yes	yes	yes	yes	yes	1	KEDSKTETDITTVEQSPPGDKLKVSQADEFN	_TETDITTVEQS(ph)PPGDK_	TETDITTVEQS(1)PPGDK	T(-111.22)ET(-111.22)DIT(-112.38)T(-107.98)VEQS(107.98)PPGDK	11	3	599.931	0.86348	1.0125	1	7.3378	8	0.95527	0.94321	1	4.2385	8	0.80226	0.92872	1	6.2537	9	0.92772	0.96921	1	21.63
IPI00188884	IPI00188884	3017	S	Biorientation of chromosomes in cell division 1-like 1	>IPI:IPI00188884.3|TREMBL:P70489|REFSEQ:XP_001060944 Tax_Id=10116 Gene_Symbol=Abp10 annexin V-binding protein ABP-10	P70489	621413;	207118	Abp10	yes	1	96.1429	138.08	96.143	5.22e-09	-0.2163	yes	yes	yes	yes	yes	yes	1	SKAQLSPSVKRKRELSPPGARTRGQQKVDET	_ELS(ph)PPGAR_	ELS(1)PPGAR	ELS(96.14)PPGAR	3	2	453.708	0.93788	1.0805	1	6.4395	4	1.0421	1.0394	1	13.499	4	0.95306	1.0667	1	6.2696	4	0.96468	1.0214	1	7.6289
IPI00188884	IPI00188884	2008	S	Biorientation of chromosomes in cell division 1-like 1	>IPI:IPI00188884.3|TREMBL:P70489|REFSEQ:XP_001060944 Tax_Id=10116 Gene_Symbol=Abp10 annexin V-binding protein ABP-10	P70489	621413;	207118	Abp10	yes	1	101.811	266.98	266.98	1.25e-86	-0.83536	yes	yes	yes	yes	yes	yes	1	VLLSGAVPEYEVGHMSPRENEECDGLMASTA	_GSDDVLLSGAVPEYEVGHMS(ph)PR_	GSDDVLLSGAVPEYEVGHMS(1)PR	GS(-232.94)DDVLLS(-151.47)GAVPEY(-101.81)EVGHMS(101.81)PR	20	2	1198.04	0.89687	1.0036	1	4.1716	7	1.0579	1.0374	1	9.5779	7	0.94481	1.0553	1	8.2279	7	0.96354	1.0193	1	5.472
IPI00188884	IPI00188884	1071	S	Biorientation of chromosomes in cell division 1-like 1	>IPI:IPI00188884.3|TREMBL:P70489|REFSEQ:XP_001060944 Tax_Id=10116 Gene_Symbol=Abp10 annexin V-binding protein ABP-10	P70489	621413;	207118	Abp10	yes	0.991323	21.5433	146.67	119.88	2.95e-06	-0.028088	yes	yes	yes	yes	yes	yes	1;2	TEKKLSRRLCENRRGSTSQEMAKEDKLAANL	_RGS(ph)TSQEMAK_	RGS(0.991)T(0.007)S(0.002)QEMAK	RGS(21.54)T(-21.54)S(-27.59)QEMAK	3	2	587.75	1.5582	1.808	1	29.492	2	0.42213	0.42436	1	6.5555	2	0.8623	0.97626	1	20.903	2	0.99377	1.0555	1	NaN
IPI00188884	IPI00188884	2801	S	Biorientation of chromosomes in cell division 1-like 1	>IPI:IPI00188884.3|TREMBL:P70489|REFSEQ:XP_001060944 Tax_Id=10116 Gene_Symbol=Abp10 annexin V-binding protein ABP-10	P70489	621413;	207118	Abp10	yes	1	34.5118	109.84	34.512	1.4e-08	-4.0951	yes	yes	yes	yes	yes	yes	1;2	SEGTGEKIEPNEDDGSVKSQEDDQPIIIKRK	_IEPNEDDGS(ph)VKS(ph)QEDDQPIIIK_	IEPNEDDGS(1)VKS(1)QEDDQPIIIK	IEPNEDDGS(34.51)VKS(34.51)QEDDQPIIIK	9	3	877.049	0.87584	0.98831	1	NaN	1	0.98749	0.98261	1	9.4451	2	0.70875	0.80596	1	4.4706	2	1.0212	1.076	1	11.766
IPI00188884	IPI00188884	2804	S	Biorientation of chromosomes in cell division 1-like 1	>IPI:IPI00188884.3|TREMBL:P70489|REFSEQ:XP_001060944 Tax_Id=10116 Gene_Symbol=Abp10 annexin V-binding protein ABP-10	P70489	621413;	207118	Abp10	yes	1	34.5118	100.29	34.512	4.46e-08	-4.0951	yes	no	yes	yes	yes	yes	1;2	TGEKIEPNEDDGSVKSQEDDQPIIIKRKRGR	_IEPNEDDGS(ph)VKS(ph)QEDDQPIIIK_	IEPNEDDGS(1)VKS(1)QEDDQPIIIK	IEPNEDDGS(34.51)VKS(34.51)QEDDQPIIIK	12	3	877.049	0.68772	0.77788	1	NaN	1	0.79283	0.762	1	NaN	1	0.86488	0.9519	1	NaN	1	1.1557	1.1702	2	NaN
IPI00188884	IPI00188884	237	S	Biorientation of chromosomes in cell division 1-like 1	>IPI:IPI00188884.3|TREMBL:P70489|REFSEQ:XP_001060944 Tax_Id=10116 Gene_Symbol=Abp10 annexin V-binding protein ABP-10	P70489	621413;	207118	Abp10	yes	0.968383	15.3262	139.2	70.453	1.14e-09	-0.49114	yes	yes	yes	no	yes	yes	1;3;5	EMSNAKASERISRKLSSQPSTDISTDKERGS	_KLS(ph)SQPSTDISTDKER_	KLS(0.968)S(0.028)QPS(0.001)T(0.001)DISTDKER	KLS(15.33)S(-15.33)QPS(-28.33)T(-28.33)DIS(-37.76)T(-36.8)DKER	3	2	936.441	1.1842	1.3632	1	32.398	2	0.382	0.37818	1	NaN	1	0.80016	0.89545	1	4.3574	2
IPI00188884	IPI00188884	241	S	Biorientation of chromosomes in cell division 1-like 1	>IPI:IPI00188884.3|TREMBL:P70489|REFSEQ:XP_001060944 Tax_Id=10116 Gene_Symbol=Abp10 annexin V-binding protein ABP-10	P70489	621413;	207118	Abp10	yes	0.983168	17.7719	173.73	126.69	3.28e-13	-0.94638	no	yes	yes	yes	no	yes	1;3;5	AKASERISRKLSSQPSTDISTDKERGSEDGA	_KLSSQPS(ph)TDISTDKER_	KLSSQPS(0.983)T(0.016)DISTDKER	KLS(-47.12)S(-40.14)QPS(17.77)T(-17.77)DIS(-37.66)T(-38.91)DKER	7	2	936.441	1.0143	1.125	3	NaN	1	0.74253	0.72141	1	NaN	1	3.1585	3.4224	1	NaN	1	0.36545	0.37932	1	NaN
IPI00188884	IPI00188884	795	S	Biorientation of chromosomes in cell division 1-like 1	>IPI:IPI00188884.3|TREMBL:P70489|REFSEQ:XP_001060944 Tax_Id=10116 Gene_Symbol=Abp10 annexin V-binding protein ABP-10	P70489	621413;	207118	Abp10	yes	1	76.2278	76.228	76.228	0.00681757	-0.38036	yes	yes	yes	yes	yes	yes	1	DKTERKRKHRNERKLSVLGRDGKPVSEYTIK	_KLS(ph)VLGR_	KLS(1)VLGR	KLS(76.23)VLGR	3	2	426.739	7.7188	8.6948	1	NaN	1	0.11202	0.11021	1	NaN	1	2.0338	2.2652	1	NaN	1	0.45212	0.4667	1	NaN
IPI00188884	IPI00188884	2975	S	Biorientation of chromosomes in cell division 1-like 1	>IPI:IPI00188884.3|TREMBL:P70489|REFSEQ:XP_001060944 Tax_Id=10116 Gene_Symbol=Abp10 annexin V-binding protein ABP-10	P70489	621413;	207118	Abp10	yes	0.999875	39.036	145.31	145.29	4.44e-11	-0.94763	yes	yes	yes	yes	yes	yes	1	PSTRATSKLGIPETVSPRNRQKLAKEKLSTS	_LGIPETVS(ph)PR_	LGIPETVS(1)PR	LGIPET(-39.04)VS(39.04)PR	8	2	574.789	0.85525	0.9256	1	21.475	2	1.0814	1.0843	1	15.896	4	0.81638	0.91001	1	11.697	4	1.0925	1.1619	1	1.1016
IPI00188884	IPI00188884	1476	S	Biorientation of chromosomes in cell division 1-like 1	>IPI:IPI00188884.3|TREMBL:P70489|REFSEQ:XP_001060944 Tax_Id=10116 Gene_Symbol=Abp10 annexin V-binding protein ABP-10	P70489	621413;	207118	Abp10	yes	1	99.5307	99.531	99.531	0.000396383	0.33966	yes	no	no	no	yes	no	1	RKTENSEVDTSARRDSAPVPQQRHGKMERGA	_RDS(ph)APVPQQR_	RDS(1)APVPQQR	RDS(99.53)APVPQQR	3	2	617.29
IPI00188884	IPI00188884	632	S	Biorientation of chromosomes in cell division 1-like 1	>IPI:IPI00188884.3|TREMBL:P70489|REFSEQ:XP_001060944 Tax_Id=10116 Gene_Symbol=Abp10 annexin V-binding protein ABP-10	P70489	621413;	207118	Abp10	yes	0.999732	35.7138	294.73	209.71	2.7e-132	-0.58882	yes	yes	yes	yes	yes	yes	1;4	HTHGKGEPNRPARRLSESLHSVDDNKTESKV	_RLS(ph)ESLHSVDDNKTESK_	RLS(1)ESLHSVDDNKTESK	RLS(35.71)ES(-35.71)LHS(-70.27)VDDNKT(-167.37)ES(-177.49)K	3	3	675.648	1.3203	1.4809	1	21.536	6	0.64832	0.63745	1	10.931	4	1.0398	1.1285	1	32.543	3	0.82288	0.88773	1	12.304
IPI00188884	IPI00188884	2895	S	Biorientation of chromosomes in cell division 1-like 1	>IPI:IPI00188884.3|TREMBL:P70489|REFSEQ:XP_001060944 Tax_Id=10116 Gene_Symbol=Abp10 annexin V-binding protein ABP-10	P70489	621413;	207118	Abp10	yes	0.988078	20.1207	102.48	102.48	4.35e-07	2.6756	yes	yes	yes	no	yes	no	1;5	EKTGSVRRRGRKPKRSLTSSDDAESSEPERK	_RS(ph)LTSSDDAESSEPER_	RS(0.988)LT(0.01)S(0.002)SDDAESSEPER	RS(20.12)LT(-20.12)S(-27.12)S(-33.99)DDAES(-59.76)S(-64.63)EPER	2	2	923.379
IPI00188884	IPI00188884	2899	S	Biorientation of chromosomes in cell division 1-like 1	>IPI:IPI00188884.3|TREMBL:P70489|REFSEQ:XP_001060944 Tax_Id=10116 Gene_Symbol=Abp10 annexin V-binding protein ABP-10	P70489	621413;	207118	Abp10	yes	0.965596	14.6084	117.3	117.3	0.00315575	-0.80429	no	yes	no	yes	no	no	1;5	SVRRRGRKPKRSLTSSDDAESSEPERKRQKP	_SLTSS(ph)DDAESSEPER_	SLTS(0.033)S(0.966)DDAES(0.001)SEPER	S(-78.92)LT(-41.62)S(-14.61)S(14.61)DDAES(-31.29)S(-36.75)EPER	5	2	845.328						0.96036	0.96625	1	NaN	1
IPI00188884	IPI00188884	2904	S	Biorientation of chromosomes in cell division 1-like 1	>IPI:IPI00188884.3|TREMBL:P70489|REFSEQ:XP_001060944 Tax_Id=10116 Gene_Symbol=Abp10 annexin V-binding protein ABP-10	P70489	621413;	207118	Abp10	yes	0.813517	6.39798	270.17	80.545	3.06e-78	-1.3246	yes	yes	yes	yes	yes	no	1;5	GRKPKRSLTSSDDAESSEPERKRQKPFSETS	_SLTSSDDAES(ph)SEPER_	SLTSSDDAES(0.814)S(0.186)EPER	S(-63.95)LT(-55.7)S(-51.12)S(-45.67)DDAES(6.4)S(-6.4)EPER	10	2	845.328											0.76968	0.89169	1	NaN	1
IPI00188884	IPI00188884	2905	S	Biorientation of chromosomes in cell division 1-like 1	>IPI:IPI00188884.3|TREMBL:P70489|REFSEQ:XP_001060944 Tax_Id=10116 Gene_Symbol=Abp10 annexin V-binding protein ABP-10	P70489	621413;	207118	Abp10	yes	0.976373	16.1622	242.1	206.62	4.69e-112	0.87863	yes	yes	yes	yes	yes	yes	1;5	RKPKRSLTSSDDAESSEPERKRQKPFSETSE	_SLTSSDDAESS(ph)EPER_	SLTSSDDAES(0.024)S(0.976)EPER	S(-141.14)LT(-95.28)S(-82.16)S(-84.9)DDAES(-16.16)S(16.16)EPER	11	2	845.328	0.82973	0.94414	1	15.809	2	0.97593	0.99151	1	219.5	3	0.85751	0.97406	1	2.0086	2	0.92706	0.96897	1	7.8185
IPI00188884	IPI00188884	656	S	Biorientation of chromosomes in cell division 1-like 1	>IPI:IPI00188884.3|TREMBL:P70489|REFSEQ:XP_001060944 Tax_Id=10116 Gene_Symbol=Abp10 annexin V-binding protein ABP-10	P70489	621413;	207118	Abp10	yes	0.960785	16.4774	252.13	139	1.48e-139	-0.91995	yes	yes	yes	yes	yes	yes	1;2	NKTESKVEREYKRRTSTPVVLEGAQEETDSR	_TS(ph)TPVVLEGAQEETDSR_	T(0.018)S(0.961)T(0.022)PVVLEGAQEETDSR	T(-17.37)S(16.48)T(-16.48)PVVLEGAQEET(-122.91)DS(-128.17)R	2	2	949.923	1.971	2.2277	1	40.711	2	0.36588	0.35472	1	121.83	3	0.99361	1.1456	1	NaN	1	0.62969	0.65525	1	NaN
IPI00188884	IPI00188884	535	S	Biorientation of chromosomes in cell division 1-like 1	>IPI:IPI00188884.3|TREMBL:P70489|REFSEQ:XP_001060944 Tax_Id=10116 Gene_Symbol=Abp10 annexin V-binding protein ABP-10	P70489	621413;	207118	Abp10	yes	0.842465	7.28196	74.853	71.176	0.0012054	-3.0743	no	no	yes	yes	no	yes	1;3	KAEKTKSSKAKSQGKSSVDLEDSSTKTLEPK	_S(ph)SVDLEDSSTK_	S(0.842)S(0.158)VDLEDSSTK	S(7.28)S(-7.28)VDLEDS(-52.78)S(-56.95)T(-58.62)K	1	2	624.256																0.68795	0.71902	1	NaN
IPI00188884	IPI00188884	922	S	Biorientation of chromosomes in cell division 1-like 1	>IPI:IPI00188884.3|TREMBL:P70489|REFSEQ:XP_001060944 Tax_Id=10116 Gene_Symbol=Abp10 annexin V-binding protein ABP-10	P70489	621413;	207118	Abp10	yes	0.995583	24.2913	81.619	81.619	0.00082101	-1.0998	no	yes	yes	yes	no	yes	1	KSKSQGKQIKVAETESQEGVTKQVTTPKPDK	_VAETES(ph)QEGVTK_	VAET(0.004)ES(0.996)QEGVT(0.001)K	VAET(-24.29)ES(24.29)QEGVT(-31.46)K	6	2	679.298
IPI00188884	IPI00188884	2994	S	Biorientation of chromosomes in cell division 1-like 1	>IPI:IPI00188884.3|TREMBL:P70489|REFSEQ:XP_001060944 Tax_Id=10116 Gene_Symbol=Abp10 annexin V-binding protein ABP-10	P70489	621413;	207118	Abp10	yes	0.905329	9.8059	78.342	78.342	0.00229855	0.50164	no	yes	yes	no	yes	no	1	RQKLAKEKLSTSEKVSKSPPLGRSKAQLSPS	_VS(ph)KSPPLGR_	VS(0.905)KS(0.095)PPLGR	VS(9.81)KS(-9.81)PPLGR	2	3	340.846	0.85455	0.93114	1	NaN	1	1.0055	1.0054	1	NaN	1	0.84909	0.92925	1	NaN	1
IPI00188884	IPI00188884	2996	S	Biorientation of chromosomes in cell division 1-like 1	>IPI:IPI00188884.3|TREMBL:P70489|REFSEQ:XP_001060944 Tax_Id=10116 Gene_Symbol=Abp10 annexin V-binding protein ABP-10	P70489	621413;	207118	Abp10	yes	0.999102	30.463	96.64	72.152	0.000633043	0.68714	yes	yes	yes	yes	yes	yes	1	KLAKEKLSTSEKVSKSPPLGRSKAQLSPSVK	_VSKS(ph)PPLGR_	VS(0.001)KS(0.999)PPLGR	VS(-30.46)KS(30.46)PPLGR	4	2	510.766	0.86877	0.97683	1	NaN	1	0.95525	0.94156	1	NaN	1	0.85848	0.97229	1	NaN	1	0.9608	1.0092	1	NaN
IPI00188884	IPI00188884	265	S	Biorientation of chromosomes in cell division 1-like 1	>IPI:IPI00188884.3|TREMBL:P70489|REFSEQ:XP_001060944 Tax_Id=10116 Gene_Symbol=Abp10 annexin V-binding protein ABP-10	P70489	621413;	207118	Abp10	yes	0.999999	61.2903	174.19	144.17	8.99e-12	0.45771	yes	yes	yes	yes	yes	yes	1;2	RGSEDGAEREKVTPDSGGEGLETAPKSEEPN	_VTPDS(ph)GGEGLETAPK_	VTPDS(1)GGEGLETAPK	VT(-61.29)PDS(61.29)GGEGLET(-75.09)APK	5	2	769.343	0.79937	0.9109	1	37.527	2						1.0364	1.1667	1	23.731	2	0.89749	0.94087	1	1.0852
IPI00188884	IPI00188884	480	S	Biorientation of chromosomes in cell division 1-like 1	>IPI:IPI00188884.3|TREMBL:P70489|REFSEQ:XP_001060944 Tax_Id=10116 Gene_Symbol=Abp10 annexin V-binding protein ABP-10	P70489	621413;	207118	Abp10	yes	1	95.8676	324.63	324.63	1.01e-85	-0.14114	yes	yes	yes	yes	yes	yes	1;2	RHAYVHKPYLYSKYYSDSDDELTVEQRRQSI	_YYS(ph)DS(ph)DDELTVEQR_	YYS(1)DS(1)DDELTVEQR	Y(-111.67)Y(-95.87)S(95.87)DS(130.94)DDELT(-158.06)VEQR	3	2	940.337	0.87238	0.98536	2	1.0842	3	2.1578	2.1306	1	NaN	1	0.98936	1.1252	2	5.9068	3	0.93616	0.96303	2	5.0399
IPI00188884	IPI00188884	482	S	Biorientation of chromosomes in cell division 1-like 1	>IPI:IPI00188884.3|TREMBL:P70489|REFSEQ:XP_001060944 Tax_Id=10116 Gene_Symbol=Abp10 annexin V-binding protein ABP-10	P70489	621413;	207118	Abp10	yes	1	89.7488	324.63	293.01	1.01e-85	0.3122	yes	yes	yes	yes	yes	yes	2	AYVHKPYLYSKYYSDSDDELTVEQRRQSIAK	_YYS(ph)DS(ph)DDELTVEQR_	YYS(1)DS(1)DDELTVEQR	Y(-82.62)Y(-38.48)S(38.48)DS(89.75)DDELT(-89.75)VEQR	5	2	940.337	0.87238	0.98536	2	1.0842	3	1.0631	1.0576	2	5.0357	3	0.98936	1.1252	2	5.9068	3	0.93616	0.96303	2	5.0399
IPI00188936;IPI00876596;IPI00553942	IPI00188936	698	S	Ret proto-oncogene	>IPI:IPI00188936.1|TREMBL:Q9EPA1|ENSEMBL:ENSRNOP00000047793|REFSEQ:NP_036775 Tax_Id=10116 Gene_Symbol=Ret Receptor tyrosine kinase;>IPI:IPI00876596.1|TREMBL:Q63197;Q9EPC3|REFSEQ:NP_001103569 Tax_Id=10116 Gene_Symbol=Ret Receptor tyrosine kinase;>IPI:IPI005	Q9EPA1	3556;	24716	Ret	yes	0.992619	21.2867	108.5	108.5	3.36e-05	-0.33218	no	yes	no	no	no	no	1	QGFPISYSSSGURRPSLDSMENQVSVDSFKI	_RPS(ph)LDSMENQVSVDSFK_	RPS(0.993)LDS(0.007)MENQVSVDSFK	RPS(21.29)LDS(-21.29)MENQVS(-88.94)VDS(-99.4)FK	3	3	673.634						1.1535	1.1581	1	NaN	1	1.0805	1.2499	1	NaN	1
IPI00188975	IPI00188975	194	S	Protein Ccdc92	>IPI:IPI00188975.2|TREMBL:D3ZBX9|ENSEMBL:ENSRNOP00000031971|REFSEQ:NP_001077367 Tax_Id=10116 Gene_Symbol=Ccdc92 coiled-coil domain containing 92	D3ZBX9	1601131;	100036765	Ccdc92	yes	0.999998	56.4898	248.1	209.7	4.81e-83	-0.60675	yes	yes	yes	yes	yes	yes	1;2	DKLPETPRRRMKKSLSAPLHPEFEEVYRFGA	_SLS(ph)APLHPEFEEVYR_	SLS(1)APLHPEFEEVYR	S(-56.49)LS(56.49)APLHPEFEEVY(-198.65)R	3	2	927.427	1.0397	1.1942	1	7.7009	3	0.60187	0.6042	1	11.059	4	1.959	2.2272	1	13.108	4	0.34202	0.36721	1	17.997
IPI00188975	IPI00188975	162	S	Protein Ccdc92	>IPI:IPI00188975.2|TREMBL:D3ZBX9|ENSEMBL:ENSRNOP00000031971|REFSEQ:NP_001077367 Tax_Id=10116 Gene_Symbol=Ccdc92 coiled-coil domain containing 92	D3ZBX9	1601131;	100036765	Ccdc92	yes	0.768476	9.53201	77.31	77.31	9.17e-06	0.79909	yes	yes	no	no	yes	no	1	AAKKKLLSSSGTSDASPAGSPALASYKPTPP	_LLSSSGTSDAS(ph)PAGSPALASYKPTPPK_	LLS(0.006)S(0.031)S(0.031)GT(0.086)S(0.077)DAS(0.768)PAGSPALASYKPTPPK	LLS(-20.93)S(-13.91)S(-13.91)GT(-9.53)S(-9.98)DAS(9.53)PAGS(-44.6)PALAS(-60.49)Y(-60.33)KPT(-64.45)PPK	11	3	889.769	0.62577	0.68612	1	NaN	1
IPI00189030	IPI00189030	71	S	Transmembrane and ubiquitin-like domain-containing protein 1	>IPI:IPI00189030.2|SWISS-PROT:Q53AQ4|ENSEMBL:ENSRNOP00000058703|REFSEQ:NP_001073622;NP_942076 Tax_Id=10116 Gene_Symbol=Tmub1 Transmembrane and ubiquitin-like domain-containing protein 1	Q53AQ4	735120;	362301	Tmub1	yes	0.999835	37.8145	252.08	194.77	3.3e-139	-0.12498	yes	yes	yes	yes	yes	yes	1	MTAIDSIREEAPGAESPSLRHRGPSAQPEPE	_EEAPGAES(ph)PSLR_	EEAPGAES(1)PSLR	EEAPGAES(37.81)PS(-37.81)LR	8	2	661.785	0.2971	0.32862	1	20.159	4	3.5231	3.3628	1	11.853	5	0.81537	0.90215	1	8.8505	4	1.0514	1.0982	1	1.1235
IPI00189039	IPI00189039	63	S	Activating signal cointegrator 1 complex subunit 1	>IPI:IPI00189039.1|ENSEMBL:ENSRNOP00000000701|REFSEQ:NP_001007633 Tax_Id=10116 Gene_Symbol=Ascc1 activating signal cointegrator 1 complex subunit 1		1359255;	294512	Ascc1	yes	0.999894	42.6091	142.57	120.14	2.9e-13	0.23795	yes	yes	yes	yes	yes	yes	1;3	AYEVEQTPHGFRATVSAPSLLYKHIVGKRGD	_ATVS(ph)APSLLYK_	ATVS(1)APSLLYK	AT(-42.61)VS(42.61)APS(-42.95)LLY(-93.35)K	4	2	615.312	0.82449	0.91393	1	5.6099	2	0.6364	0.60274	1	NaN	1	0.35586	0.3917	1	NaN	1	1.4646	1.5419	1	NaN
IPI00189051	IPI00189051	391	S	Nuclear fragile X mental retardation-interacting protein 1	>IPI:IPI00189051.1|SWISS-PROT:Q641W3|ENSEMBL:ENSRNOP00000001366|REFSEQ:NP_001007759 Tax_Id=10116 Gene_Symbol=Nufip1 Nuclear fragile X mental retardation-interacting protein 1	Q641W3	1359440;	364430	Nufip1	yes	0.942102	12.1143	129.29	111.06	5.13e-08	-0.096856	yes	no	yes	no	no	yes	1;2;3	IKTEAEVLAENRVLPSSPPKSPRHNVRTTAR	_VLPS(ph)SPPK_	VLPS(0.942)S(0.058)PPK	VLPS(12.11)S(-12.11)PPK	4	2	452.731	1.0064	1.1301	1	NaN	1	0.76994	0.79374	2	NaN	1	0.92411	0.99836	1	NaN	1
IPI00189051	IPI00189051	392	S	Nuclear fragile X mental retardation-interacting protein 1	>IPI:IPI00189051.1|SWISS-PROT:Q641W3|ENSEMBL:ENSRNOP00000001366|REFSEQ:NP_001007759 Tax_Id=10116 Gene_Symbol=Nufip1 Nuclear fragile X mental retardation-interacting protein 1	Q641W3	1359440;	364430	Nufip1	yes	0.972125	15.1355	129.29	50.608	5.13e-08	-0.13522	yes	yes	yes	yes	yes	yes	1;2;3	KTEAEVLAENRVLPSSPPKSPRHNVRTTART	_VLPSS(ph)PPKS(ph)PR_	VLPS(0.091)S(0.972)PPKS(0.937)PR	VLPS(-11.61)S(15.14)PPKS(11.61)PR	5	2	662.807	1.0064	1.1301	1	NaN	1	1.197	1.1831	1	NaN	1	0.85725	0.9495	2	NaN	1
IPI00189051	IPI00189051	396	S	Nuclear fragile X mental retardation-interacting protein 1	>IPI:IPI00189051.1|SWISS-PROT:Q641W3|ENSEMBL:ENSRNOP00000001366|REFSEQ:NP_001007759 Tax_Id=10116 Gene_Symbol=Nufip1 Nuclear fragile X mental retardation-interacting protein 1	Q641W3	1359440;	364430	Nufip1	yes	0.999982	44.5399	129.29	129.29	5.13e-08	0.59183	yes	no	yes	yes	yes	yes	2;3	EVLAENRVLPSSPPKSPRHNVRTTARTVLRA	_VLPS(ph)SPPKS(ph)PR_	VLPS(0.5)S(0.5)PPKS(1)PR	VLPS(0)S(0)PPKS(44.54)PR	9	2	662.807	0.88246	1.0247	2	NaN	1	0.76994	0.79374	2	NaN	1	0.85725	0.9495	2	NaN	1
IPI00189061	IPI00189061	151	S	MARCKS-related protein	>IPI:IPI00189061.3|SWISS-PROT:Q9EPH2|ENSEMBL:ENSRNOP00000012663|REFSEQ:NP_110489;XP_002725603 Tax_Id=10116 Gene_Symbol=Marcksl1;LOC100366048 MARCKS-related protein	Q9EPH2	621197;	100366048	LOC100366048	yes	1	136.425	145.55	136.43	7.16e-27	0.53023	yes	yes	yes	yes	yes	yes	1;2	DEGTAQEGKAAATPESQEPQAKGAEASAVSK	_AAAT(ph)PES(ph)QEPQAK_	AAAT(1)PES(1)QEPQAK	AAAT(136.43)PES(136.43)QEPQAK	7	2	744.294	0.96504	1.1078	2	7.0006	2	0.98081	0.97866	2	3.1946	2	0.92325	1.0303	2	2.6158	2	0.95485	0.99577	2	6.2927
IPI00189061	IPI00189061	132	S	MARCKS-related protein	>IPI:IPI00189061.3|SWISS-PROT:Q9EPH2|ENSEMBL:ENSRNOP00000012663|REFSEQ:NP_110489;XP_002725603 Tax_Id=10116 Gene_Symbol=Marcksl1;LOC100366048 MARCKS-related protein	Q9EPH2	621197;	100366048	LOC100366048	yes	0.834243	11.4436	56.36	56.36	8.47e-06	0.28611	no	yes	no	yes	yes	no	2	SASSPTEEEQEQGEISACSDEGTAQEGKAAA	_EGGGDSSASSPTEEEQEQGEIS(ph)ACS(ph)DEGTAQEGK_	EGGGDS(0.022)S(0.023)AS(0.027)S(0.125)PT(0.131)EEEQEQGEIS(0.834)ACS(0.817)DEGT(0.021)AQEGK	EGGGDS(-18.59)S(-18.37)AS(-17.7)S(-11.44)PT(-11.74)EEEQEQGEIS(11.44)ACS(11.44)DEGT(-17.24)AQEGK	22	3	1201.78
IPI00189061	IPI00189061	135	S	MARCKS-related protein	>IPI:IPI00189061.3|SWISS-PROT:Q9EPH2|ENSEMBL:ENSRNOP00000012663|REFSEQ:NP_110489;XP_002725603 Tax_Id=10116 Gene_Symbol=Marcksl1;LOC100366048 MARCKS-related protein	Q9EPH2	621197;	100366048	LOC100366048	yes	0.817169	11.4436	56.36	56.36	8.47e-06	0.28611	no	no	no	yes	yes	yes	1;2	SPTEEEQEQGEISACSDEGTAQEGKAAATPE	_EGGGDSSASSPTEEEQEQGEIS(ph)ACS(ph)DEGTAQEGK_	EGGGDS(0.022)S(0.023)AS(0.027)S(0.125)PT(0.131)EEEQEQGEIS(0.834)ACS(0.817)DEGT(0.021)AQEGK	EGGGDS(-18.59)S(-18.37)AS(-17.7)S(-11.44)PT(-11.74)EEEQEQGEIS(11.44)ACS(11.44)DEGT(-17.24)AQEGK	25	3	1201.78																0.97746	1.0054	2	NaN
IPI00189061	IPI00189061	22	S	MARCKS-related protein	>IPI:IPI00189061.3|SWISS-PROT:Q9EPH2|ENSEMBL:ENSRNOP00000012663|REFSEQ:NP_110489;XP_002725603 Tax_Id=10116 Gene_Symbol=Marcksl1;LOC100366048 MARCKS-related protein	Q9EPH2	621197;	100366048	LOC100366048	yes	1	132.13	334.03	132.13	6.68e-274	0.66852	yes	yes	yes	yes	yes	yes	1;2	KAPRGDVTAEEAAGASPAKANGQENGHVKSN	_GDVT(ph)AEEAAGAS(ph)PAK_	GDVT(1)AEEAAGAS(1)PAK	GDVT(132.13)AEEAAGAS(132.13)PAK	12	2	767.297	0.82042	0.9403	1	23.814	75	0.92623	0.92961	1	18.324	78	0.86019	1	1	17.669	84	0.85885	0.91049	1	43.254
IPI00189061	IPI00189061	101	S	MARCKS-related protein	>IPI:IPI00189061.3|SWISS-PROT:Q9EPH2|ENSEMBL:ENSRNOP00000012663|REFSEQ:NP_110489;XP_002725603 Tax_Id=10116 Gene_Symbol=Marcksl1;LOC100366048 MARCKS-related protein	Q9EPH2	621197;	100366048	LOC100366048	yes	1	38.021	83.948	38.021	0.00391593	-0.061595	yes	yes	no	yes	yes	yes	1;2	PKKKKKFSFKKPFKLSGLSFKRNRKEGGGDS	_LS(ph)GLS(ph)FKR_	LS(1)GLS(1)FKR	LS(38.02)GLS(38.02)FKR	2	2	534.238	1.0194	1.1402	1	NaN	1	1.023	0.98508	1	NaN	1	3.1674	3.523	2	17.246	2	0.98777	1.0308	1	NaN
IPI00189061	IPI00189061	104	S	MARCKS-related protein	>IPI:IPI00189061.3|SWISS-PROT:Q9EPH2|ENSEMBL:ENSRNOP00000012663|REFSEQ:NP_110489;XP_002725603 Tax_Id=10116 Gene_Symbol=Marcksl1;LOC100366048 MARCKS-related protein	Q9EPH2	621197;	100366048	LOC100366048	yes	1	38.021	125.82	38.021	1.12e-06	-0.061595	yes	yes	yes	yes	yes	yes	1;2	KKKFSFKKPFKLSGLSFKRNRKEGGGDSSAS	_LS(ph)GLS(ph)FKR_	LS(1)GLS(1)FKR	LS(38.02)GLS(38.02)FKR	5	2	534.238	0.85692	0.99694	1	3.6168	6	0.89397	0.89523	1	13.868	6	1.0677	1.2586	1	11.341	5	0.81419	0.85812	1	6.6894
IPI00189061	IPI00189061	36	S	MARCKS-related protein	>IPI:IPI00189061.3|SWISS-PROT:Q9EPH2|ENSEMBL:ENSRNOP00000012663|REFSEQ:NP_110489;XP_002725603 Tax_Id=10116 Gene_Symbol=Marcksl1;LOC100366048 MARCKS-related protein	Q9EPH2	621197;	100366048	LOC100366048	yes	1	65.8666	125.97	125.97	1.93e-06	-1.2509	yes	yes	no	yes	no	yes	1;2	ASPAKANGQENGHVKSNGDLTPKGEGESPPV	_S(ph)NGDLTPK_	S(1)NGDLTPK	S(65.87)NGDLT(-65.87)PK	1	2	456.197
IPI00950888;IPI00189070;IPI00949297;IPI00194094	IPI00950888	108	S	Similar to RIKEN cDNA 0610037L13	>IPI:IPI00950888.1|ENSEMBL:ENSRNOP00000017018 Tax_Id=10116 Gene_Symbol=RGD1559786 22 kDa protein;>IPI:IPI00189070.2|SWISS-PROT:Q498R7|ENSEMBL:ENSRNOP00000058861|REFSEQ:NP_001029304 Tax_Id=10116 Gene_Symbol=RGD1559786 UPF0587 protein C1orf123 homolog;>IPI:I		1559786;	298384	RGD1559786	yes	1	86.6176	138.39	138.39	2.4e-05	1.2062	yes	yes	yes	yes	no	yes	1	SASMVQKCKLCARENSIEILSSTIKSYNAED	_ENS(ph)IEILSSTIK_	ENS(1)IEILSSTIK	ENS(86.62)IEILS(-86.62)S(-92.77)T(-98.76)IK	3	2	707.347	0.81993	0.94287	1	NaN	1	1.0485	1.0212	1	NaN	1	1.0656	1.1589	1	NaN	1
IPI00189074;IPI00214614	IPI00189074	315	S	Polyadenylate-binding protein 1	>IPI:IPI00189074.3|SWISS-PROT:Q9EPH8|ENSEMBL:ENSRNOP00000012775|REFSEQ:NP_599180 Tax_Id=10116 Gene_Symbol=Pabpc1 Polyadenylate-binding protein 1;>IPI:IPI00214614.1|TREMBL:B5DF80|ENSEMBL:ENSRNOP00000023319|REFSEQ:NP_001099678 Tax_Id=10116 Gene_Symbol=Pabpc3	Q9EPH8	619838;	171350	Pabpc1	yes	0.999884	39.828	71.98	71.98	0.00296163	0.56347	yes	no	no	no	no	no	1	NLDDGIDDERLRKEFSPFGTITSAKVMMEGG	_EFS(ph)PFGTITSAK_	EFS(1)PFGTITSAK	EFS(39.83)PFGT(-39.83)IT(-50.31)S(-55.09)AK	3	2	682.81
IPI00189074;IPI00369761	IPI00189074	96	S	Polyadenylate-binding protein 1	>IPI:IPI00189074.3|SWISS-PROT:Q9EPH8|ENSEMBL:ENSRNOP00000012775|REFSEQ:NP_599180 Tax_Id=10116 Gene_Symbol=Pabpc1 Polyadenylate-binding protein 1;>IPI:IPI00369761.1|TREMBL:D4A5H0|ENSEMBL:ENSRNOP00000004462|REFSEQ:NP_001103836;XP_002730120 Tax_Id=10116 Gene_	Q9EPH8	619838;	171350	Pabpc1	yes	1	67.385	80.979	67.385	0.00106562	0.71692	no	no	yes	no	yes	no	1	PVRIMWSQRDPSLRKSGVGNIFIKNLDKSID	_S(ph)GVGNIFIK_	S(1)GVGNIFIK	S(67.38)GVGNIFIK	1	2	507.755	1.3017	1.4403	1	NaN	1	1.3915	1.3689	1	NaN	1	0.88374	0.99053	1	5.0058	3
IPI00189079	IPI00189079	315	S	Transcription factor MafB	>IPI:IPI00189079.1|SWISS-PROT:P54842|ENSEMBL:ENSRNOP00000021452|REFSEQ:NP_062189 Tax_Id=10116 Gene_Symbol=Mafb Transcription factor MafB	P54842	2982;	54264	Mafb	yes	0.902072	13.5785	74.12	74.12	0.00054093	0.043199	no	no	no	no	yes	no	1	KLANSGFREAGSTSDSPSSPEFFL_______	_EAGSTSDS(ph)PSSPEFFL_	EAGS(0.009)T(0.04)S(0.04)DS(0.902)PS(0.005)S(0.005)PEFFL	EAGS(-20.05)T(-13.58)S(-13.58)DS(13.58)PS(-22.62)S(-22.62)PEFFL	8	2	869.348
IPI00189098	IPI00189098	36	S	Aminoacyl tRNA synthase complex-interacting multifunctional protein 2	>IPI:IPI00189098.1|SWISS-PROT:Q32PX2|ENSEMBL:ENSRNOP00000001379|REFSEQ:NP_001032425 Tax_Id=10116 Gene_Symbol=Aimp2 Aminoacyl tRNA synthase complex-interacting multifunctional protein 2	Q32PX2	1560787;	288480	Aimp2	yes	0.999517	33.4476	220.74	201.29	1.28e-48	-0.4127	yes	yes	yes	yes	yes	yes	1	PTCMYRLPNVHSKTTSPATDAGHVQEPSEPS	_TTS(ph)PATDAGHVQEPSEPSLR_	TTS(1)PATDAGHVQEPSEPSLR	T(-45.22)T(-33.45)S(33.45)PAT(-60.7)DAGHVQEPS(-164.16)EPS(-174.5)LR	3	3	720.658	0.73718	0.82309	1	4.8879	2	0.9578	0.94174	1	4.6291	2	0.81927	0.8812	1	NaN	1	0.73185	0.76055	1	NaN
IPI00189100;IPI00655283	IPI00189100	228	S	Xylosyltransferase 2	>IPI:IPI00189100.1|SWISS-PROT:Q9EPI0 Tax_Id=10116 Gene_Symbol=Xylt2 Xylosyltransferase 2;>IPI:IPI00655283.1|TREMBL:Q3KRD6|ENSEMBL:ENSRNOP00000052446|REFSEQ:NP_071632 Tax_Id=10116 Gene_Symbol=Xylt2 Xylosyltransferase II, isoform CRA_a	Q9EPI0	619765;	64134	Xylt2	yes	1	77.9117	77.912	77.912	0.0029712	-0.22443	no	no	no	no	yes	no	1	SPGIQWEEVRAQQPVSGPLVRIAYMLVVHGR	_AQQPVS(ph)GPLVR_	AQQPVS(1)GPLVR	AQQPVS(77.91)GPLVR	6	2	616.313
IPI00189113;IPI00949566;IPI00950719	IPI00189113	247	S	Melanoma antigen, family D, 2	>IPI:IPI00189113.4|TREMBL:Q3B7U1;Q9EPI7|ENSEMBL:ENSRNOP00000042515|REFSEQ:NP_536727 Tax_Id=10116 Gene_Symbol=Maged2 Melanoma antigen, family D, 2, isoform CRA_a;>IPI:IPI00949566.1|TREMBL:D3ZNK0|ENSEMBL:ENSRNOP00000003338 Tax_Id=10116 Gene_Symbol=Maged2 Unc	Q3B7U1	70899;	113947	Maged2	yes	1	36.9444	176.78	36.944	4.98e-10	-2.8882	yes	yes	yes	yes	yes	yes	1;2	TRLAAWARRALLSLRSPRARRGKARRRAAKL	_ALLS(ph)LRS(ph)PR_	ALLS(1)LRS(1)PR	ALLS(36.94)LRS(36.94)PR	7	2	586.783	0.80326	0.92675	1	5.7826	3	1.2376	1.2389	1	6.7021	4	0.70014	0.80745	1	3.9364	3	0.93622	1.0172	1	12.999
IPI00189113;IPI00949566	IPI00189113	84	S	Melanoma antigen, family D, 2	>IPI:IPI00189113.4|TREMBL:Q3B7U1;Q9EPI7|ENSEMBL:ENSRNOP00000042515|REFSEQ:NP_536727 Tax_Id=10116 Gene_Symbol=Maged2 Melanoma antigen, family D, 2, isoform CRA_a;>IPI:IPI00949566.1|TREMBL:D3ZNK0|ENSEMBL:ENSRNOP00000003338 Tax_Id=10116 Gene_Symbol=Maged2 Unc	Q3B7U1	70899;	113947	Maged2	yes	0.892058	13.6624	149.07	73.574	2.28e-10	-0.20294	yes	yes	yes	yes	yes	yes	1;2	VSKAPEASEAAATQASPTTQLSETQVLAAEN	_APEASEAAATQAS(ph)PTTQLSETQVLAAENK_	APEASEAAATQAS(0.892)PT(0.038)T(0.038)QLS(0.016)ET(0.016)QVLAAENK	APEAS(-50.88)EAAAT(-46.48)QAS(13.66)PT(-13.66)T(-13.66)QLS(-17.58)ET(-17.58)QVLAAENK	13	4	749.354	0.8183	0.93744	1	NaN	1	1.0844	1.0829	1	NaN	1	0.72584	0.84183	1	NaN	1	0.9509	1.0389	1	NaN
IPI00189113;IPI00949566	IPI00189113	101	S	Melanoma antigen, family D, 2	>IPI:IPI00189113.4|TREMBL:Q3B7U1;Q9EPI7|ENSEMBL:ENSRNOP00000042515|REFSEQ:NP_536727 Tax_Id=10116 Gene_Symbol=Maged2 Melanoma antigen, family D, 2, isoform CRA_a;>IPI:IPI00949566.1|TREMBL:D3ZNK0|ENSEMBL:ENSRNOP00000003338 Tax_Id=10116 Gene_Symbol=Maged2 Unc	Q3B7U1	70899;	113947	Maged2	yes	0.992873	21.4412	131.86	131.86	6.68e-29	-0.38255	yes	yes	yes	yes	yes	yes	1;2	TTQLSETQVLAAENKSPAADTKTQKADLQAM	_APEASEAAATQASPTTQLSETQVLAAENKS(ph)PAADTK_	APEASEAAATQASPTTQLSETQVLAAENKS(0.993)PAADT(0.007)K	APEAS(-126.8)EAAAT(-108.77)QAS(-100.95)PT(-98.44)T(-93.2)QLS(-69.89)ET(-57.83)QVLAAENKS(21.44)PAADT(-21.44)K	30	4	916.936	0.80577	0.93057	1	NaN	1	0.86106	0.84838	1	5.6106	2						0.66764	0.70772	1	NaN
IPI00189113;IPI00949566;IPI00950719	IPI00189113	191	S	Melanoma antigen, family D, 2	>IPI:IPI00189113.4|TREMBL:Q3B7U1;Q9EPI7|ENSEMBL:ENSRNOP00000042515|REFSEQ:NP_536727 Tax_Id=10116 Gene_Symbol=Maged2 Melanoma antigen, family D, 2, isoform CRA_a;>IPI:IPI00949566.1|TREMBL:D3ZNK0|ENSEMBL:ENSRNOP00000003338 Tax_Id=10116 Gene_Symbol=Maged2 Unc	Q3B7U1	70899;	113947	Maged2	yes	1	91.7711	193.14	169.33	9.86e-88	0.43621	yes	yes	yes	yes	yes	yes	1;2;3	NTEKGKHLEGEEDGNSDQSQTSETTGGRRVS	_HLEGEEDGNS(ph)DQS(ph)QTSETTGGR_	HLEGEEDGNS(1)DQS(0.983)QT(0.015)S(0.002)ETTGGR	HLEGEEDGNS(91.77)DQS(18.17)QT(-18.17)S(-26.87)ET(-43.54)T(-56.28)GGR	10	3	831.973	0.7816	0.8806	3	6.2316	2	1.0508	1.033	3	16.015	4	0.72769	0.80158	3	11.469	2	0.94557	0.97723	2	20.293
IPI00189113;IPI00949566;IPI00950719	IPI00189113	194	S	Melanoma antigen, family D, 2	>IPI:IPI00189113.4|TREMBL:Q3B7U1;Q9EPI7|ENSEMBL:ENSRNOP00000042515|REFSEQ:NP_536727 Tax_Id=10116 Gene_Symbol=Maged2 Melanoma antigen, family D, 2, isoform CRA_a;>IPI:IPI00949566.1|TREMBL:D3ZNK0|ENSEMBL:ENSRNOP00000003338 Tax_Id=10116 Gene_Symbol=Maged2 Unc	Q3B7U1	70899;	113947	Maged2	yes	0.999215	31.6364	193.14	163.76	9.86e-88	1.3026	yes	yes	yes	yes	yes	yes	2;3	KGKHLEGEEDGNSDQSQTSETTGGRRVSKAL	_HLEGEEDGNS(ph)DQS(ph)QTSETTGGR_	HLEGEEDGNS(1)DQS(0.999)QT(0.001)SETTGGR	HLEGEEDGNS(61.83)DQS(31.64)QT(-31.64)S(-41.08)ET(-50.29)T(-49.15)GGR	13	2	1247.46	0.80699	0.92027	3	NaN	1	1.0508	1.033	3	16.015	4	0.72769	0.80158	3	11.469	2	0.8268	0.8466	2	NaN
IPI00189113;IPI00949566;IPI00950719	IPI00189113	197	S	Melanoma antigen, family D, 2	>IPI:IPI00189113.4|TREMBL:Q3B7U1;Q9EPI7|ENSEMBL:ENSRNOP00000042515|REFSEQ:NP_536727 Tax_Id=10116 Gene_Symbol=Maged2 Melanoma antigen, family D, 2, isoform CRA_a;>IPI:IPI00949566.1|TREMBL:D3ZNK0|ENSEMBL:ENSRNOP00000003338 Tax_Id=10116 Gene_Symbol=Maged2 Unc	Q3B7U1	70899;	113947	Maged2	yes	0.898702	11.8161	118.52	81.967	1.08e-09	0.43767	yes	yes	yes	yes	yes	yes	3	HLEGEEDGNSDQSQTSETTGGRRVSKALMAS	_HLEGEEDGNS(ph)DQS(ph)QTS(ph)ETTGGR_	HLEGEEDGNS(1)DQS(0.988)QT(0.07)S(0.899)ET(0.035)T(0.008)GGR	HLEGEEDGNS(46.53)DQS(19.13)QT(-11.82)S(11.82)ET(-14.16)T(-20.44)GGR	16	3	858.628	0.757	0.84264	3	NaN	1	0.98359	0.96546	3	NaN	1	0.72769	0.80158	3	11.469	2	0.91056	0.92959	3	8.5502
IPI00189113;IPI00949566;IPI00950719	IPI00189113	265	S	Melanoma antigen, family D, 2	>IPI:IPI00189113.4|TREMBL:Q3B7U1;Q9EPI7|ENSEMBL:ENSRNOP00000042515|REFSEQ:NP_536727 Tax_Id=10116 Gene_Symbol=Maged2 Melanoma antigen, family D, 2, isoform CRA_a;>IPI:IPI00949566.1|TREMBL:D3ZNK0|ENSEMBL:ENSRNOP00000003338 Tax_Id=10116 Gene_Symbol=Maged2 Unc	Q3B7U1	70899;	113947	Maged2	yes	0.786407	5.66061	106.6	58.83	0.000484187	0.54736	yes	no	no	yes	yes	no	1	ARRGKARRRAAKLQSSQEPEAPPPRDVALLQ	_LQSS(ph)QEPEAPPPR_	LQS(0.214)S(0.786)QEPEAPPPR	LQS(-5.66)S(5.66)QEPEAPPPR	4	2	758.346											0.34503	0.38376	1	NaN	1
IPI00189113;IPI00949566	IPI00189113	128	S	Melanoma antigen, family D, 2	>IPI:IPI00189113.4|TREMBL:Q3B7U1;Q9EPI7|ENSEMBL:ENSRNOP00000042515|REFSEQ:NP_536727 Tax_Id=10116 Gene_Symbol=Maged2 Melanoma antigen, family D, 2, isoform CRA_a;>IPI:IPI00949566.1|TREMBL:D3ZNK0|ENSEMBL:ENSRNOP00000003338 Tax_Id=10116 Gene_Symbol=Maged2 Unc	Q3B7U1	70899;	113947	Maged2	yes	0.81582	6.6637	64.64	50.207	0.00912033	-0.20977	no	no	yes	no	yes	no	1	LQAMTMPATQTKTVSSVTDSKVNTKTPETEA	_TVSS(ph)VTDSK_	TVS(0.176)S(0.816)VT(0.007)DS(0.001)K	T(-32.49)VS(-6.66)S(6.66)VT(-20.96)DS(-27.98)K	4	2	502.221
IPI00189138;IPI00958946	IPI00189138	181	S	Nuclear ubiquitous casein and cyclin-dependent kinase substrate 1	>IPI:IPI00189138.1|SWISS-PROT:Q9EPJ0|REFSEQ:NP_073636 Tax_Id=10116 Gene_Symbol=Nucks1 Nuclear ubiquitous casein and cyclin-dependent kinases substrate;>IPI:IPI00958946.1|REFSEQ:XP_002726866 Tax_Id=10116 Gene_Symbol=LOC100366178 nuclear ubiquitous casein an	Q9EPJ0	620993;	64709	Nucks1	yes	1	87.89	202.32	156.17	4.72e-34	0.11632	yes	yes	yes	yes	yes	yes	1;2	EKKMPKPRLKATVTPSPVKGKGKVGRPTASK	_ATVT(ph)PS(ph)PVKGK_	ATVT(1)PS(1)PVKGK	AT(-53.54)VT(53.54)PS(87.89)PVKGK	6	2	622.788	0.83436	0.96012	1	7.8135	24	1.1159	1.1166	1	8.1656	32	0.77038	0.87104	1	15.459	32	1.081	1.1218	1	28.103
IPI00189138;IPI00958946	IPI00189138	73	S	Nuclear ubiquitous casein and cyclin-dependent kinase substrate 1	>IPI:IPI00189138.1|SWISS-PROT:Q9EPJ0|REFSEQ:NP_073636 Tax_Id=10116 Gene_Symbol=Nucks1 Nuclear ubiquitous casein and cyclin-dependent kinases substrate;>IPI:IPI00958946.1|REFSEQ:XP_002726866 Tax_Id=10116 Gene_Symbol=LOC100366178 nuclear ubiquitous casein an	Q9EPJ0	620993;	64709	Nucks1	yes	1	87.319	181.87	87.319	1.2e-05	0.92641	yes	yes	yes	yes	yes	yes	1;2;3	SEDSEEKDVKTKKDDSHSAEDSEDEKDDHKS	_KDDS(ph)HS(ph)AEDS(ph)EDEKDDHK_	KDDS(1)HS(1)AEDS(1)EDEKDDHK	KDDS(87.32)HS(87.32)AEDS(87.32)EDEKDDHK	4	3	776.252	0.9076	1.0542	2	15.202	2	0.87487	0.87297	2	NaN	1	0.9559	1.1	2	NaN	1	0.74466	0.77654	2	NaN
IPI00189138;IPI00958946	IPI00189138	75	S	Nuclear ubiquitous casein and cyclin-dependent kinase substrate 1	>IPI:IPI00189138.1|SWISS-PROT:Q9EPJ0|REFSEQ:NP_073636 Tax_Id=10116 Gene_Symbol=Nucks1 Nuclear ubiquitous casein and cyclin-dependent kinases substrate;>IPI:IPI00958946.1|REFSEQ:XP_002726866 Tax_Id=10116 Gene_Symbol=LOC100366178 nuclear ubiquitous casein an	Q9EPJ0	620993;	64709	Nucks1	yes	1	87.319	235.92	87.319	1.43e-87	0.92641	yes	yes	yes	yes	yes	yes	1;2;3	DSEEKDVKTKKDDSHSAEDSEDEKDDHKSVR	_KDDS(ph)HS(ph)AEDS(ph)EDEKDDHK_	KDDS(1)HS(1)AEDS(1)EDEKDDHK	KDDS(87.32)HS(87.32)AEDS(87.32)EDEKDDHK	6	3	776.252	0.97076	1.0871	2	18.822	15	1.1937	1.1425	1	NaN	1	0.94799	1.0541	1	NaN	1	0.87345	0.908	2	21.281
IPI00189138;IPI00958946	IPI00189138	79	S	Nuclear ubiquitous casein and cyclin-dependent kinase substrate 1	>IPI:IPI00189138.1|SWISS-PROT:Q9EPJ0|REFSEQ:NP_073636 Tax_Id=10116 Gene_Symbol=Nucks1 Nuclear ubiquitous casein and cyclin-dependent kinases substrate;>IPI:IPI00958946.1|REFSEQ:XP_002726866 Tax_Id=10116 Gene_Symbol=LOC100366178 nuclear ubiquitous casein an	Q9EPJ0	620993;	64709	Nucks1	yes	1	87.319	309.82	87.319	1.33e-159	0.92641	yes	yes	yes	yes	yes	yes	1;2;3	KDVKTKKDDSHSAEDSEDEKDDHKSVRQQRQ	_KDDS(ph)HS(ph)AEDS(ph)EDEKDDHK_	KDDS(1)HS(1)AEDS(1)EDEKDDHK	KDDS(87.32)HS(87.32)AEDS(87.32)EDEKDDHK	10	3	776.252	0.92245	1.0598	1	23.948	16	0.97876	0.9617	1	12.521	12	0.92055	1.0006	1	53.444	21	0.8977	0.95536	1	18.034
IPI00189138;IPI00958946	IPI00189138	214	S	Nuclear ubiquitous casein and cyclin-dependent kinase substrate 1	>IPI:IPI00189138.1|SWISS-PROT:Q9EPJ0|REFSEQ:NP_073636 Tax_Id=10116 Gene_Symbol=Nucks1 Nuclear ubiquitous casein and cyclin-dependent kinases substrate;>IPI:IPI00958946.1|REFSEQ:XP_002726866 Tax_Id=10116 Gene_Symbol=LOC100366178 nuclear ubiquitous casein an	Q9EPJ0	620993;	64709	Nucks1	yes	1	93.0868	248.25	149.07	5.24e-91	0.93222	yes	yes	yes	yes	yes	yes	1;2;3	KEKTPSPKEEDEEAESPPEKKTSASPPLEKS	_TPSPKEEDEEAES(ph)PPEKK_	TPSPKEEDEEAES(1)PPEKK	T(-111.79)PS(-93.09)PKEEDEEAES(93.09)PPEKK	13	2	1053.96	0.87272	1.0005	1	9.4415	32	0.98487	0.97202	1	12.378	24	0.98336	1.0509	1	18.998	29	0.97277	1.0293	1	14.638
IPI00189138;IPI00958946	IPI00189138	204	S	Nuclear ubiquitous casein and cyclin-dependent kinase substrate 1	>IPI:IPI00189138.1|SWISS-PROT:Q9EPJ0|REFSEQ:NP_073636 Tax_Id=10116 Gene_Symbol=Nucks1 Nuclear ubiquitous casein and cyclin-dependent kinases substrate;>IPI:IPI00958946.1|REFSEQ:XP_002726866 Tax_Id=10116 Gene_Symbol=LOC100366178 nuclear ubiquitous casein an	Q9EPJ0	620993;	64709	Nucks1	yes	1	65.5581	209.64	65.558	2.74e-90	0.87167	yes	yes	yes	yes	yes	yes	1;2;3	VGRPTASKTSKEKTPSPKEEDEEAESPPEKK	_EKT(ph)PS(ph)PKEEDEEAES(ph)PPEK_	EKT(1)PS(1)PKEEDEEAES(1)PPEK	EKT(65.56)PS(65.56)PKEEDEEAES(65.56)PPEK	5	3	799.3	0.90581	1.0334	2	11.358	8	1.5543	1.5499	1	NaN	1	1.0399	1.1666	1	32.939	2	0.87434	0.90766	1	NaN
IPI00189138	IPI00189138	113	S	Nuclear ubiquitous casein and cyclin-dependent kinase substrate 1	>IPI:IPI00189138.1|SWISS-PROT:Q9EPJ0|REFSEQ:NP_073636 Tax_Id=10116 Gene_Symbol=Nucks1 Nuclear ubiquitous casein and cyclin-dependent kinases substrate	Q9EPJ0	620993;	64709	Nucks1	yes	1	66.3834	158.2	66.383	3.94e-22	-1.3899	yes	yes	yes	yes	yes	yes	1	KAASKQREMLLEDVGSEEEPEEDDEAPFQEK	_EM(ox)LLEDVGS(ph)EEEPEEDDEAPFQEK_	EMLLEDVGS(1)EEEPEEDDEAPFQEK	EMLLEDVGS(66.38)EEEPEEDDEAPFQEK	9	3	964.051	0.92758	1.0511	1	NaN	1	1.2238	1.1987	1	NaN	1	1.312	1.4419	1	NaN	1	1.0153	1.0207	1	NaN
IPI00189138;IPI00958946	IPI00189138	223	S	Nuclear ubiquitous casein and cyclin-dependent kinase substrate 1	>IPI:IPI00189138.1|SWISS-PROT:Q9EPJ0|REFSEQ:NP_073636 Tax_Id=10116 Gene_Symbol=Nucks1 Nuclear ubiquitous casein and cyclin-dependent kinases substrate;>IPI:IPI00958946.1|REFSEQ:XP_002726866 Tax_Id=10116 Gene_Symbol=LOC100366178 nuclear ubiquitous casein an	Q9EPJ0	620993;	64709	Nucks1	yes	1	68.5585	169.52	143.97	1.9e-14	-0.80613	yes	yes	yes	yes	yes	yes	1;2;4	EDEEAESPPEKKTSASPPLEKSGDEGSEDEA	_TSAS(ph)PPLEK_	TSAS(1)PPLEK	T(-97.24)S(-68.56)AS(68.56)PPLEK	4	2	505.234	0.81675	0.96259	1	7.9716	4	0.93153	0.94913	1	6.8772	3	0.97044	1.0963	1	5.0338	4	0.85827	0.90565	1	5.7393
IPI00189138;IPI00958946	IPI00189138	229	S	Nuclear ubiquitous casein and cyclin-dependent kinase substrate 1	>IPI:IPI00189138.1|SWISS-PROT:Q9EPJ0|REFSEQ:NP_073636 Tax_Id=10116 Gene_Symbol=Nucks1 Nuclear ubiquitous casein and cyclin-dependent kinases substrate;>IPI:IPI00958946.1|REFSEQ:XP_002726866 Tax_Id=10116 Gene_Symbol=LOC100366178 nuclear ubiquitous casein an	Q9EPJ0	620993;	64709	Nucks1	yes	1	74.0708	152.23	152.23	1.9e-14	1.2087	yes	yes	yes	yes	yes	yes	2;3;4	SPPEKKTSASPPLEKSGDEGSEDEAASGED_	_TSAS(ph)PPLEKS(ph)GDEGS(ph)EDEAAS(ph)GED_	T(0.09)S(0.108)AS(0.803)PPLEKS(1)GDEGS(1)EDEAAS(1)GED	T(-9.51)S(-8.72)AS(8.72)PPLEKS(74.07)GDEGS(111.05)EDEAAS(149.13)GED	10	2	1342.93	0.85394	0.95485	3	5.4444	7	1.0368	1.0111	3	6.4427	7	0.98493	1.0806	3	5.1768	10	0.93512	0.97165	3	12.456
IPI00189138;IPI00958946	IPI00189138	234	S	Nuclear ubiquitous casein and cyclin-dependent kinase substrate 1	>IPI:IPI00189138.1|SWISS-PROT:Q9EPJ0|REFSEQ:NP_073636 Tax_Id=10116 Gene_Symbol=Nucks1 Nuclear ubiquitous casein and cyclin-dependent kinases substrate;>IPI:IPI00958946.1|REFSEQ:XP_002726866 Tax_Id=10116 Gene_Symbol=LOC100366178 nuclear ubiquitous casein an	Q9EPJ0	620993;	64709	Nucks1	yes	1	111.053	152.23	152.23	1.9e-14	1.2087	yes	yes	yes	yes	yes	yes	1;2;3;4	KTSASPPLEKSGDEGSEDEAASGED______	_TSAS(ph)PPLEKS(ph)GDEGS(ph)EDEAAS(ph)GED_	T(0.09)S(0.108)AS(0.803)PPLEKS(1)GDEGS(1)EDEAAS(1)GED	T(-9.51)S(-8.72)AS(8.72)PPLEKS(74.07)GDEGS(111.05)EDEAAS(149.13)GED	15	2	1342.93	0.84005	0.92128	1	NaN	1	0.97758	0.93991	1	NaN	1	0.8922	0.97729	1	NaN	1	0.83331	0.86001	1	NaN
IPI00189138;IPI00958946	IPI00189138	240	S	Nuclear ubiquitous casein and cyclin-dependent kinase substrate 1	>IPI:IPI00189138.1|SWISS-PROT:Q9EPJ0|REFSEQ:NP_073636 Tax_Id=10116 Gene_Symbol=Nucks1 Nuclear ubiquitous casein and cyclin-dependent kinases substrate;>IPI:IPI00958946.1|REFSEQ:XP_002726866 Tax_Id=10116 Gene_Symbol=LOC100366178 nuclear ubiquitous casein an	Q9EPJ0	620993;	64709	Nucks1	yes	1	97.8236	152.23	105.61	1.9e-14	0.69041	yes	yes	yes	yes	yes	yes	1;2;3;4	PLEKSGDEGSEDEAASGED____________	_TSASPPLEKS(ph)GDEGS(ph)EDEAAS(ph)GED_	T(0.033)S(0.039)AS(0.054)PPLEKS(0.874)GDEGS(1)EDEAAS(1)GED	T(-14.22)S(-13.52)AS(-12.12)PPLEKS(12.12)GDEGS(48.12)EDEAAS(97.82)GED	21	2	1302.94	0.84613	0.94169	3	12.435	10	1.5582	1.5001	1	NaN	1	0.98893	1.0847	3	4.9751	11	0.77589	0.7997	1	NaN
IPI00189138	IPI00189138	14	S	Nuclear ubiquitous casein and cyclin-dependent kinase substrate 1	>IPI:IPI00189138.1|SWISS-PROT:Q9EPJ0|REFSEQ:NP_073636 Tax_Id=10116 Gene_Symbol=Nucks1 Nuclear ubiquitous casein and cyclin-dependent kinases substrate	Q9EPJ0	620993;	64709	Nucks1	yes	0.77171	8.28016	55.33	47.568	0.00346659	1.1421	yes	yes	yes	yes	yes	yes	1	__MSRPVRNRKVVDYSQFQESDDADEDYGRD	_VVDYS(ph)QFQESDDADEDYGR_	VVDY(0.113)S(0.772)QFQES(0.115)DDADEDYGR	VVDY(-8.33)S(8.28)QFQES(-8.28)DDADEDY(-34.34)GR	5	2	1159.44						0.91453	0.90649	1	NaN	1	1.0578	1.1899	1	6.459	2	1.0319	1.0816	1	NaN
IPI00189138	IPI00189138	19	S	Nuclear ubiquitous casein and cyclin-dependent kinase substrate 1	>IPI:IPI00189138.1|SWISS-PROT:Q9EPJ0|REFSEQ:NP_073636 Tax_Id=10116 Gene_Symbol=Nucks1 Nuclear ubiquitous casein and cyclin-dependent kinases substrate	Q9EPJ0	620993;	64709	Nucks1	yes	1	84.1181	368.08	186.01		0.53001	yes	yes	yes	yes	yes	yes	1;3	PVRNRKVVDYSQFQESDDADEDYGRDSGPPA	_VVDYSQFQES(ph)DDADEDYGR_	VVDYSQFQES(1)DDADEDYGR	VVDY(-92.52)S(-84.12)QFQES(84.12)DDADEDY(-107.57)GR	10	3	773.297	0.86092	0.98013	1	15.63	42	1.046	1.0235	1	33.283	40	0.92628	1.0415	1	31.773	41	0.99711	1.0464	1	38.59
IPI00189138;IPI00958946	IPI00189138	54	S	Nuclear ubiquitous casein and cyclin-dependent kinase substrate 1	>IPI:IPI00189138.1|SWISS-PROT:Q9EPJ0|REFSEQ:NP_073636 Tax_Id=10116 Gene_Symbol=Nucks1 Nuclear ubiquitous casein and cyclin-dependent kinases substrate;>IPI:IPI00958946.1|REFSEQ:XP_002726866 Tax_Id=10116 Gene_Symbol=LOC100366178 nuclear ubiquitous casein an	Q9EPJ0	620993;	64709	Nucks1	yes	1	36.2561	286.6	36.256	6.22e-104	0.62246	yes	yes	yes	yes	yes	yes	1;2;3	SSPREAKNKRRSGKNSQEDSEDSEEKDVKTK	_NS(ph)QEDS(ph)EDS(ph)EEKDVK_	NS(1)QEDS(1)EDS(1)EEKDVK	NS(36.26)QEDS(36.26)EDS(36.26)EEKDVK	2	2	989.816	1.1099	1.2399	1	23.196	4	0.91269	0.89919	1	29.876	4	0.88097	0.98279	1	15.367	4	0.96173	1.0054	1	1.3514
IPI00189138;IPI00958946	IPI00189138	58	S	Nuclear ubiquitous casein and cyclin-dependent kinase substrate 1	>IPI:IPI00189138.1|SWISS-PROT:Q9EPJ0|REFSEQ:NP_073636 Tax_Id=10116 Gene_Symbol=Nucks1 Nuclear ubiquitous casein and cyclin-dependent kinases substrate;>IPI:IPI00958946.1|REFSEQ:XP_002726866 Tax_Id=10116 Gene_Symbol=LOC100366178 nuclear ubiquitous casein an	Q9EPJ0	620993;	64709	Nucks1	yes	1	36.2561	273.27	36.256	9.54e-57	0.62246	yes	yes	yes	yes	yes	yes	1;2;3	EAKNKRRSGKNSQEDSEDSEEKDVKTKKDDS	_NS(ph)QEDS(ph)EDS(ph)EEKDVK_	NS(1)QEDS(1)EDS(1)EEKDVK	NS(36.26)QEDS(36.26)EDS(36.26)EEKDVK	6	2	989.816	0.90588	1.0246	1	10.751	12	0.91233	0.90203	1	12.666	8	0.9863	1.0845	1	12.132	8	0.87427	0.95242	1	14.093
IPI00189138;IPI00958946	IPI00189138	61	S	Nuclear ubiquitous casein and cyclin-dependent kinase substrate 1	>IPI:IPI00189138.1|SWISS-PROT:Q9EPJ0|REFSEQ:NP_073636 Tax_Id=10116 Gene_Symbol=Nucks1 Nuclear ubiquitous casein and cyclin-dependent kinases substrate;>IPI:IPI00958946.1|REFSEQ:XP_002726866 Tax_Id=10116 Gene_Symbol=LOC100366178 nuclear ubiquitous casein an	Q9EPJ0	620993;	64709	Nucks1	yes	1	92.1105	273.27	118.15	9.54e-57	0.26868	yes	yes	yes	yes	yes	yes	1;2;3	NKRRSGKNSQEDSEDSEEKDVKTKKDDSHSA	_SGKNS(ph)QEDS(ph)EDS(ph)EEKDVK_	S(0.034)GKNS(0.966)QEDS(1)EDS(1)EEKDVK	S(-14.56)GKNS(14.56)QEDS(61.82)EDS(92.11)EEKDVK	12	2	1125.89	0.71473	0.82577	1	11.182	2	0.96736	0.95054	1	9.3812	4	0.79343	0.91948	1	27.155	3	0.94429	0.99147	1	NaN
IPI00189138;IPI00958946	IPI00189138	50	S	Nuclear ubiquitous casein and cyclin-dependent kinase substrate 1	>IPI:IPI00189138.1|SWISS-PROT:Q9EPJ0|REFSEQ:NP_073636 Tax_Id=10116 Gene_Symbol=Nucks1 Nuclear ubiquitous casein and cyclin-dependent kinases substrate;>IPI:IPI00958946.1|REFSEQ:XP_002726866 Tax_Id=10116 Gene_Symbol=LOC100366178 nuclear ubiquitous casein an	Q9EPJ0	620993;	64709	Nucks1	yes	0.998601	28.5362	109.89	109.89	2.89e-06	-1.5191	yes	yes	no	no	no	no	1;2;3	KKIRSSPREAKNKRRSGKNSQEDSEDSEEKD	_S(ph)GKNSQEDSEDSEEK_	S(0.999)GKNS(0.001)QEDSEDSEEK	S(28.54)GKNS(-28.54)QEDS(-66.36)EDS(-85.88)EEK	1	2	874.828						0.65787	0.61678	1	NaN	1
IPI00189140	IPI00189140	68	S	Protein Twist1	>IPI:IPI00189140.1|TREMBL:Q9EPJ1;Q9JI41|ENSEMBL:ENSRNOP00000014763|REFSEQ:NP_445982 Tax_Id=10116 Gene_Symbol=Twist1 twist gene homolog 1	Q9EPJ1	621455;	85489	Twist1	yes	0.999946	42.7442	75.534	75.534	2.32e-07	0.77851	yes	yes	no	no	no	no	1	GGATGGGIGGGDEPGSPAQGKRGKKSAGGGG	_SAGGSAGPGGATGGGIGGGDEPGS(ph)PAQGK_	SAGGSAGPGGATGGGIGGGDEPGS(1)PAQGK	S(-66.99)AGGS(-63.81)AGPGGAT(-42.74)GGGIGGGDEPGS(42.74)PAQGK	24	3	797.678
IPI00209210;IPI00189160	IPI00209210	21	S	Tyrosine-protein kinase Fyn	>IPI:IPI00209210.1|SWISS-PROT:Q62844|ENSEMBL:ENSRNOP00000000733|REFSEQ:NP_036887 Tax_Id=10116 Gene_Symbol=Fyn Tyrosine-protein kinase Fyn;>IPI:IPI00189160.1|TREMBL:D3ZDL9|ENSEMBL:ENSRNOP00000000732 Tax_Id=10116 Gene_Symbol=Fyn Uncharacterized protein	Q62844	2641;	25150	Fyn	yes	1	76.6319	220.4	211.67	5.76e-84	-0.014432	yes	yes	yes	yes	yes	yes	1	CKDKEAAKLTEERDGSLNQSSGYRYGTDPTP	_LTEERDGS(ph)LNQSSGYR_	LTEERDGS(1)LNQSSGYR	LT(-97.61)EERDGS(76.63)LNQS(-76.63)S(-94.39)GY(-197.25)R	8	2	946.413	1.1343	1.2799	1	12.875	4	1.041	1.0539	1	29.661	5	1.0395	1.1432	1	10.83	5	1.1357	1.2051	1	21.046
IPI00189173	IPI00189173	2798	S	Ryanodine receptor 2	>IPI:IPI00189173.9|TREMBL:B0LPN4;D7UNT3;O08660;O08661;Q99M98;Q9R1G0;Q9WUE2|ENSEMBL:ENSRNOP00000059019|REFSEQ:NP_114467 Tax_Id=10116 Gene_Symbol=Ryr2 Ryanodine receptor 2	B0LPN4	620314;	689560	Ryr2	yes	0.999868	39.7795	185.28	151.91	6.2e-64	-0.45511	yes	yes	yes	no	yes	no	1	REGDSMALYNRTRRISQTSQVSIDAAHGYSP	_RIS(ph)QTSQVSIDAAHGYSPR_	RIS(1)QTSQVSIDAAHGYSPR	RIS(39.78)QT(-39.78)S(-45.8)QVS(-62.4)IDAAHGY(-126.71)S(-125.97)PR	3	2	1077.01	1.6761	1.8985	1	NaN	1
IPI00189187	IPI00189187	234	S	Protein Zbtb5	>IPI:IPI00189187.4|TREMBL:D3ZFS3|ENSEMBL:ENSRNOP00000017047|REFSEQ:NP_001100127 Tax_Id=10116 Gene_Symbol=Zbtb5 Zinc finger and BTB domain containing 5 (Predicted), isoform CRA_a	D3ZFS3	1307367;	298084	Zbtb5	yes	0.998211	27.465	81.431	81.431	0.000426536	1.1718	no	no	no	no	yes	no	1	PESGPSGVHSREEFFSPDSLKIVDNPKPDGM	_EEFFS(ph)PDSLK_	EEFFS(0.998)PDS(0.002)LK	EEFFS(27.46)PDS(-27.46)LK	5	2	639.768
IPI00189187	IPI00189187	366	S	Protein Zbtb5	>IPI:IPI00189187.4|TREMBL:D3ZFS3|ENSEMBL:ENSRNOP00000017047|REFSEQ:NP_001100127 Tax_Id=10116 Gene_Symbol=Zbtb5 Zinc finger and BTB domain containing 5 (Predicted), isoform CRA_a	D3ZFS3	1307367;	298084	Zbtb5	yes	0.999997	55.7044	117.79	117.79	1.56e-06	0.37799	yes	yes	yes	yes	yes	yes	1	VEVEGVVVSAEKIDLSPESSDRSFSDPQSST	_IDLS(ph)PESSDR_	IDLS(1)PESSDR	IDLS(55.7)PES(-55.7)S(-62.53)DR	4	2	599.753	0.89958	1.0029	1	NaN	1	1.0189	0.99613	1	NaN	1	1.8357	2.0374	1	38.229	2	1.1291	1.1708	1	48.616
IPI00198991;IPI00189202	IPI00198991	19	S	Inositol polyphosphate multikinase	>IPI:IPI00198991.1|SWISS-PROT:Q99NI4|ENSEMBL:ENSRNOP00000000748|REFSEQ:NP_599244 Tax_Id=10116 Gene_Symbol=Ipmk Inositol polyphosphate multikinase;>IPI:IPI00189202.1|TREMBL:D3ZDK9|ENSEMBL:ENSRNOP00000000747 Tax_Id=10116 Gene_Symbol=Ipmk Uncharacterized prot	Q99NI4	620954;	171458	Ipmk	yes	0.999198	31.3965	104.84	94.856	4.69e-05	0.059281	yes	yes	yes	no	no	no	1	EPPALRLRPPGSTGDSPPVPRLLGGCVPLSH	_LRPPGSTGDS(ph)PPVPR_	LRPPGST(0.001)GDS(0.999)PPVPR	LRPPGS(-41.08)T(-31.4)GDS(31.4)PPVPR	10	3	538.266
IPI00365479;IPI00189211	IPI00365479	251	S	E3 ubiquitin-protein ligase MIB2	>IPI:IPI00365479.7|SWISS-PROT:Q68LP1|ENSEMBL:ENSRNOP00000023696|REFSEQ:XP_002726712;XP_002729626 Tax_Id=10116 Gene_Symbol=LOC474147 RBSC-skeletrophin isoform 2;>IPI:IPI00189211.4|TREMBL:D4A3U6|ENSEMBL:ENSRNOP00000023614|REFSEQ:XP_001052967;XP_001052968 Tax	Q68LP1	1359469;	474147	Mib2	yes	1	59.8644	90.367	59.864	0.000993005	-0.58621	yes	no	no	no	no	yes	1	HLPKLGKPAELQRRVSADGQPFQRGDKVKCL	_RVS(ph)ADGQPFQR_	RVS(1)ADGQPFQR	RVS(59.86)ADGQPFQR	3	2	670.809
IPI00189267	IPI00189267	310	S	Protein Zmpste24	>IPI:IPI00189267.1|TREMBL:D4A5K6|ENSEMBL:ENSRNOP00000016410|REFSEQ:NP_001101444 Tax_Id=10116 Gene_Symbol=Zmpste24 Zinc metallopeptidase, STE24 homolog	D4A5K6	1305570;	313564	Zmpste24	yes	1	65.4716	120.92	65.472	9.7e-06	2.1361	yes	yes	yes	yes	yes	yes	1	QEEPGLEPRNEGEGDSEEVKSKVKNKKQGCK	_NEGEGDS(ph)EEVK_	NEGEGDS(1)EEVK	NEGEGDS(65.47)EEVK	7	2	636.735	0.9921	1.1779	1	12.527	3	0.99094	1.0002	1	8.213	3	0.9869	1.0726	1	13.3	3	1.1437	1.1876	1	0.12905
IPI00189278	IPI00189278	660	S	Isoform Beta-II of Protein kinase C beta type	>IPI:IPI00189278.5|SWISS-PROT:P68403-2|TREMBL:Q6LDV0|ENSEMBL:ENSRNOP00000016417|REFSEQ:NP_036845 Tax_Id=10116 Gene_Symbol=Prkcb Isoform Beta-II of Protein kinase C beta type	P68403-2	3396;	25023	Prkcb	yes	0.999995	53.4343	197.89	132.14	7.04e-67	0.32631	yes	yes	yes	yes	yes	yes	1	QEVIRNIDQSEFEGFSFVNSEFLKPEVKS__	_NIDQSEFEGFS(ph)FVNSEFLKPEVK_	NIDQSEFEGFS(1)FVNSEFLKPEVK	NIDQS(-72.8)EFEGFS(53.43)FVNS(-53.43)EFLKPEVK	11	4	693.322	0.88131	1.0352	1	9.3958	7	0.82238	0.80817	1	14.354	6	0.72358	0.80717	1	14.129	6	0.85214	0.9311	1	8.5894
IPI00189285	IPI00189285	1205	S	WD repeat domain 33	>IPI:IPI00189285.3|ENSEMBL:ENSRNOP00000017075|REFSEQ:NP_001100868 Tax_Id=10116 Gene_Symbol=Wdr33 WD repeat domain 33		1309230;	307524	Wdr33	yes	0.999369	32.0002	119.38	117.01	2.43e-05	-0.066325	yes	yes	yes	yes	yes	yes	1	FRDAPRPDHPPHDGHSPASRERSSSLQGMDM	_DAPRPDHPPHDGHS(ph)PASR_	DAPRPDHPPHDGHS(0.999)PAS(0.001)R	DAPRPDHPPHDGHS(32)PAS(-32)R	14	2	1013.44	0.92241	1.0374	1	6.0839	5	1.0431	1.0345	1	9.6269	6	0.85781	0.96556	1	4.4011	5	0.90817	0.96431	1	4.8813
IPI00189285	IPI00189285	999	S	WD repeat domain 33	>IPI:IPI00189285.3|ENSEMBL:ENSRNOP00000017075|REFSEQ:NP_001100868 Tax_Id=10116 Gene_Symbol=Wdr33 WD repeat domain 33		1309230;	307524	Wdr33	yes	1	73.904	126.99	126.99	4.87e-14	0.072875	yes	yes	yes	yes	yes	yes	1	FRGGQDCRGPPDRRGSHPDFPDDFSRPDDFH	_RGS(ph)HPDFPDDFSRPDDFHPDK_	RGS(1)HPDFPDDFSRPDDFHPDK	RGS(73.9)HPDFPDDFS(-73.9)RPDDFHPDK	3	4	641.771	3.6918	4.2194	1	7.2756	5	0.21152	0.20846	1	0.56943	2	0.78897	0.8757	1	7.0904	2
IPI00189285	IPI00189285	1272	S	WD repeat domain 33	>IPI:IPI00189285.3|ENSEMBL:ENSRNOP00000017075|REFSEQ:NP_001100868 Tax_Id=10116 Gene_Symbol=Wdr33 WD repeat domain 33		1309230;	307524	Wdr33	yes	0.862287	9.59351	117.37	91.307	7.49e-05	0.20012	yes	yes	yes	yes	yes	yes	1	RGGPGPSQRVPKSGRSSSLDGDHHDGYHRDE	_S(ph)SSLDGDHHDGYHR_	S(0.862)S(0.043)S(0.095)LDGDHHDGYHR	S(9.59)S(-13.02)S(-9.59)LDGDHHDGY(-85.01)HR	1	3	554.881	1.0827	1.2306	1	NaN	1
IPI00189285	IPI00189285	1274	S	WD repeat domain 33	>IPI:IPI00189285.3|ENSEMBL:ENSRNOP00000017075|REFSEQ:NP_001100868 Tax_Id=10116 Gene_Symbol=Wdr33 WD repeat domain 33		1309230;	307524	Wdr33	yes	0.997606	26.3144	218.2	218.2	5.15e-33	-0.6655	yes	yes	yes	yes	yes	yes	1	GPGPSQRVPKSGRSSSLDGDHHDGYHRDEPF	_SSS(ph)LDGDHHDGYHR_	SS(0.002)S(0.998)LDGDHHDGYHR	S(-42.01)S(-26.31)S(26.31)LDGDHHDGY(-207.88)HR	3	2	831.818	1.0283	1.1745	1	NaN	1	0.7481	0.74299	1	NaN	1	1.0406	1.1565	1	4.8258	2	0.70759	0.75413	1	17.07
IPI00189285	IPI00189285	1214	S	WD repeat domain 33	>IPI:IPI00189285.3|ENSEMBL:ENSRNOP00000017075|REFSEQ:NP_001100868 Tax_Id=10116 Gene_Symbol=Wdr33 WD repeat domain 33		1309230;	307524	Wdr33	yes	0.994079	25.2605	169.43	169.43	2.33e-65	-1.3566	yes	yes	yes	yes	yes	yes	1;2;3	PPHDGHSPASRERSSSLQGMDMASLPPRKRP	_SSS(ph)LQGMDMASLPPR_	S(0.003)S(0.003)S(0.994)LQGMDMASLPPR	S(-25.26)S(-25.26)S(25.26)LQGMDMAS(-119.97)LPPR	3	2	828.86
IPI00189358	IPI00189358	105	S	Transcriptional activator protein Pur-beta	>IPI:IPI00189358.2|SWISS-PROT:Q68A21|ENSEMBL:ENSRNOP00000009214|REFSEQ:NP_001017503 Tax_Id=10116 Gene_Symbol=Purb Transcriptional activator protein Pur-beta	Q68A21	1559465;	498407	Purb	yes	0.815923	6.46704	147.11	111	1.88e-28	1.3816	yes	yes	yes	yes	yes	yes	1	DSLGDFIEHYAQLGPSSPEQLAAGAEEGGGP	_DSLGDFIEHYAQLGPS(ph)SPEQLAAGAEEGGGPR_	DSLGDFIEHYAQLGPS(0.816)S(0.184)PEQLAAGAEEGGGPR	DS(-77.66)LGDFIEHY(-45.45)AQLGPS(6.47)S(-6.47)PEQLAAGAEEGGGPR	16	4	834.627	0.71908	0.83744	1	NaN	1	0.80619	0.79329	1	20.675	2	0.96659	1.0569	1	NaN	1	0.96384	1.0226	1	NaN
IPI00189358	IPI00189358	106	S	Transcriptional activator protein Pur-beta	>IPI:IPI00189358.2|SWISS-PROT:Q68A21|ENSEMBL:ENSRNOP00000009214|REFSEQ:NP_001017503 Tax_Id=10116 Gene_Symbol=Purb Transcriptional activator protein Pur-beta	Q68A21	1559465;	498407	Purb	yes	0.99171	20.7785	221.91	166.36	6.37e-90	-0.5107	yes	yes	yes	yes	yes	yes	1	SLGDFIEHYAQLGPSSPEQLAAGAEEGGGPR	_DSLGDFIEHYAQLGPSS(ph)PEQLAAGAEEGGGPR_	DSLGDFIEHYAQLGPS(0.008)S(0.992)PEQLAAGAEEGGGPR	DS(-105.97)LGDFIEHY(-77.21)AQLGPS(-20.78)S(20.78)PEQLAAGAEEGGGPR	17	3	1112.5	0.83404	0.9641	1	8.5735	3	0.94798	0.93874	1	9.9375	2	0.96934	1.108	1	NaN	1	0.82146	0.87567	1	7.5845
IPI00189358	IPI00189358	303	S	Transcriptional activator protein Pur-beta	>IPI:IPI00189358.2|SWISS-PROT:Q68A21|ENSEMBL:ENSRNOP00000009214|REFSEQ:NP_001017503 Tax_Id=10116 Gene_Symbol=Purb Transcriptional activator protein Pur-beta	Q68A21	1559465;	498407	Purb	yes	1	242.943	301.97	242.94	3.53e-55	-0.13137	yes	yes	yes	yes	yes	yes	1;2	QERQRDKLYERRGGGSGGGDESEGEEVDED_	_RGGGS(ph)GGGDES(ph)EGEEVDED_	RGGGS(1)GGGDES(1)EGEEVDED	RGGGS(242.94)GGGDES(242.94)EGEEVDED	5	2	999.318	0.8209	0.93603	2	15.009	5	1.0196	0.99584	2	3.2858	5	1.1359	1.2399	1	NaN	1	0.98181	1.016	1	NaN
IPI00189358	IPI00189358	309	S	Transcriptional activator protein Pur-beta	>IPI:IPI00189358.2|SWISS-PROT:Q68A21|ENSEMBL:ENSRNOP00000009214|REFSEQ:NP_001017503 Tax_Id=10116 Gene_Symbol=Purb Transcriptional activator protein Pur-beta	Q68A21	1559465;	498407	Purb	yes	1	100.079	331.34	274.3	7.93e-85	1.08	yes	yes	yes	yes	yes	yes	1;2	KLYERRGGGSGGGDESEGEEVDED_______	_RGGGSGGGDES(ph)EGEEVDED_	RGGGSGGGDES(1)EGEEVDED	RGGGS(-100.08)GGGDES(100.08)EGEEVDED	11	2	959.335	0.85304	0.97733	1	3.2538	6	1.0242	0.98967	1	2.9955	6	0.91557	1.0161	1	6.3399	9	0.91912	0.95638	1	6.9843
IPI00947791;IPI00189374;IPI00779499	IPI00947791	386	S	NIMA-related kinase 5	>IPI:IPI00947791.1|TREMBL:D3ZTD6|ENSEMBL:ENSRNOP00000061987 Tax_Id=10116 Gene_Symbol=LOC685440 Uncharacterized protein;>IPI:IPI00189374.5|TREMBL:D3ZCU1|ENSEMBL:ENSRNOP00000017107 Tax_Id=10116 Gene_Symbol=LOC685440 Uncharacterized protein;>IPI:IPI00779499.2	D3ZTD6	1593817;	685440	Nek5	yes	0.789138	6.69034	94.01	87.429	0.000122673	0.11275	no	no	yes	yes	yes	no	1;3;4	SSAVAALEKASILTSSFTAEDDRGGSVIKYS	_ASILTSS(ph)FTAEDDR_	ASILT(0.005)S(0.169)S(0.789)FT(0.037)AEDDR	AS(-66.12)ILT(-22.2)S(-6.69)S(6.69)FT(-13.29)AEDDR	7	2	796.846	0.90226	1.0161	3	NaN	1	1.0447	1.0061	3	NaN	1	0.89454	0.97732	3	NaN	1	0.33217	0.35075	1	NaN
IPI00947791;IPI00189374;IPI00779499	IPI00947791	359	S	NIMA-related kinase 5	>IPI:IPI00947791.1|TREMBL:D3ZTD6|ENSEMBL:ENSRNOP00000061987 Tax_Id=10116 Gene_Symbol=LOC685440 Uncharacterized protein;>IPI:IPI00189374.5|TREMBL:D3ZCU1|ENSEMBL:ENSRNOP00000017107 Tax_Id=10116 Gene_Symbol=LOC685440 Uncharacterized protein;>IPI:IPI00779499.2	D3ZTD6	1593817;	685440	Nek5	yes	0.992933	21.4768	66.023	33.19	0.00618082	-1.3335	no	yes	yes	no	no	no	1	ESGNPPEPPRNASPASPHRQRWERYGPSSAV	_NASPAS(ph)PHR_	NAS(0.007)PAS(0.993)PHR	NAS(-21.48)PAS(21.48)PHR	6	2	508.719
IPI00914166;IPI00189382	IPI00914166	478	S	Protein Rarg	>IPI:IPI00914166.1|TREMBL:D3ZWV0|ENSEMBL:ENSRNOP00000016801|REFSEQ:NP_001128722 Tax_Id=10116 Gene_Symbol=Rarg Uncharacterized protein;>IPI:IPI00189382.3|TREMBL:D3ZF61|ENSEMBL:ENSRNOP00000017096|REFSEQ:NP_001128721 Tax_Id=10116 Gene_Symbol=Rarg Uncharacteri	D3ZWV0	1583230;	685072	Rarg	yes	1	74.7687	113.76	74.769	6.54e-06	-0.21335	yes	yes	yes	no	yes	yes	1	SSEDEAPGSQGKRGQSPQPDQGP________	_RGQS(ph)PQPDQGP_	RGQS(1)PQPDQGP	RGQS(74.77)PQPDQGP	4	2	623.764						1.044	1.005	1	NaN	1	0.81679	0.91415	1	5.9797	2
IPI00734784;IPI00952214;IPI00189385	IPI00734784	313	S	Cellular tumor antigen p53	>IPI:IPI00734784.1|SWISS-PROT:P10361|ENSEMBL:ENSRNOP00000047840|REFSEQ:NP_112251 Tax_Id=10116 Gene_Symbol=Tp53 Cellular tumor antigen p53;>IPI:IPI00952214.1|ENSEMBL:ENSRNOP00000059354 Tax_Id=10116 Gene_Symbol=Tp53 44 kDa protein;>IPI:IPI00189385.3|TREMBL:Q	P10361	3889;	24842	Tp53	yes	0.96487	14.5987	179.17	147.83	1.97e-11	0.1034	yes	yes	yes	yes	yes	yes	1;2;4	PPGSAKRALPTSTSSSPQQKKKPLDGEYFTL	_ALPTSTSSS(ph)PQQK_	ALPTSTS(0.001)S(0.033)S(0.965)PQQK	ALPT(-69.64)S(-43.41)T(-34.31)S(-28.83)S(-14.6)S(14.6)PQQK	9	2	706.327	0.6837	0.76925	1	NaN	1	1.3574	1.3023	1	NaN	1	0.80474	0.88153	1	12.456	2	1.0975	1.1313	1	NaN
IPI00189389;IPI00565623;IPI00957861	IPI00189389	15	S	Nuclear receptor-binding factor 2	>IPI:IPI00189389.4|SWISS-PROT:Q9QYK3|ENSEMBL:ENSRNOP00000000794|REFSEQ:NP_071522 Tax_Id=10116 Gene_Symbol=Nrbf2 Nuclear receptor-binding factor 2;>IPI:IPI00565623.3|REFSEQ:XP_001059137;XP_574989 Tax_Id=10116 Gene_Symbol=RGD1560263 nuclear receptor-binding	Q9QYK3	61937;	58839	Nrbf2	yes	1	30.7666	56.817	30.767	0.00713312	-1.536	yes	yes	yes	no	yes	no	1	_MEVMEGPLNLAHQQSRRADRLLAAGKYEEA	_MEVMEGPLNLAHQQS(ph)RRADR_	MEVMEGPLNLAHQQS(1)RRADR	MEVMEGPLNLAHQQS(30.77)RRADR	15	3	806.71																0.96002	1.0137	1	NaN
IPI00189399;IPI00948192	IPI00189399	268	S	Ovo-like zinc finger 2	>IPI:IPI00189399.1|TREMBL:D4A7V7|ENSEMBL:ENSRNOP00000009226 Tax_Id=10116 Gene_Symbol=Ovol2 Zinc finger protein 339 (Predicted), isoform CRA_a;>IPI:IPI00948192.1|TREMBL:D4A5U5|ENSEMBL:ENSRNOP00000061477|REFSEQ:NP_001099989 Tax_Id=10116 Gene_Symbol=Ovol2 Zin	D4A7V7	1306130;	296201	Ovol2	yes	0.996654	24.7591	239.76	188.44	7.52e-53	-0.6243	yes	yes	yes	yes	yes	yes	1	MQNKLTSPLQENSTLSEEEEKK_________	_LTSPLQENSTLS(ph)EEEEKK_	LTSPLQENST(0.003)LS(0.997)EEEEKK	LT(-149.15)S(-142.26)PLQENS(-48.49)T(-24.76)LS(24.76)EEEEKK	12	3	714.667	0.90166	1.0207	1	NaN	1	1.1546	1.1506	1	5.6815	2	0.71229	0.79596	1	7.5257	2	1.0135	1.0796	1	15.142
IPI00189403	IPI00189403	798	S	Protein Casp8ap2	>IPI:IPI00189403.3|TREMBL:D4A7V6|ENSEMBL:ENSRNOP00000009227|REFSEQ:NP_001101391 Tax_Id=10116 Gene_Symbol=Casp8ap2 Uncharacterized protein	D4A7V6	1305771;	313128	Casp8ap2	yes	1	64.5504	89.266	64.55	0.000662828	1.3588	yes	yes	yes	yes	yes	yes	1;2	SSPLEPCLPKEMFVPSPQKTELIDHKIDTGE	_EMFVPS(ph)PQK_	EMFVPS(1)PQK	EMFVPS(64.55)PQK	6	2	571.751	0.80641	0.91937	1	8.5139	2	0.90249	0.90216	1	28.455	3	0.84923	0.93963	1	5.6773	2	0.97664	1.0361	1	21.847
IPI00189403	IPI00189403	560	S	Protein Casp8ap2	>IPI:IPI00189403.3|TREMBL:D4A7V6|ENSEMBL:ENSRNOP00000009227|REFSEQ:NP_001101391 Tax_Id=10116 Gene_Symbol=Casp8ap2 Uncharacterized protein	D4A7V6	1305771;	313128	Casp8ap2	yes	0.999977	46.3275	147.26	147.26	5.36e-11	0.60441	yes	yes	yes	yes	yes	yes	1	KDLKLSFMEKLNLTLSPAKKQPVCQDNEHQI	_LNLTLS(ph)PAK_	LNLTLS(1)PAK	LNLT(-46.33)LS(46.33)PAK	6	2	518.776	0.95452	1.0772	1	17.197	3	1.0862	1.0672	1	7.916	3	0.88084	0.99884	1	6.2004	3	1.079	1.1441	1	1.3207
IPI00189403	IPI00189403	1844	S	Protein Casp8ap2	>IPI:IPI00189403.3|TREMBL:D4A7V6|ENSEMBL:ENSRNOP00000009227|REFSEQ:NP_001101391 Tax_Id=10116 Gene_Symbol=Casp8ap2 Uncharacterized protein	D4A7V6	1305771;	313128	Casp8ap2	yes	0.997331	25.7245	64.439	64.439	0.00272638	1.6405	no	yes	yes	no	no	no	1	QRKDMDLSSEKTKRLSPNSDRTGDAHRKHGS	_RLS(ph)PNSDR_	RLS(0.997)PNS(0.003)DR	RLS(25.72)PNS(-25.72)DR	3	2	512.732
IPI00189403	IPI00189403	481	S	Protein Casp8ap2	>IPI:IPI00189403.3|TREMBL:D4A7V6|ENSEMBL:ENSRNOP00000009227|REFSEQ:NP_001101391 Tax_Id=10116 Gene_Symbol=Casp8ap2 Uncharacterized protein	D4A7V6	1305771;	313128	Casp8ap2	yes	0.760356	5.01449	72.34	72.34	0.00260944	-0.085786	no	yes	no	no	yes	no	1	RKRERENKEESRHVKSDKKSPPEHLQRTHKD	_S(ph)DKKSPPEHLQR_	S(0.76)DKKS(0.24)PPEHLQR	S(5.01)DKKS(-5.01)PPEHLQR	1	3	501.243						0.97177	0.96771	1	NaN	1
IPI00189403	IPI00189403	612	S	Protein Casp8ap2	>IPI:IPI00189403.3|TREMBL:D4A7V6|ENSEMBL:ENSRNOP00000009227|REFSEQ:NP_001101391 Tax_Id=10116 Gene_Symbol=Casp8ap2 Uncharacterized protein	D4A7V6	1305771;	313128	Casp8ap2	yes	1	57.5984	80.239	57.598	0.00486645	0.87084	no	no	no	yes	yes	yes	1	ACLPSVSEQDREEPKSELPEPKEALSATSQP	_S(ph)ELPEPK_	S(1)ELPEPK	S(57.6)ELPEPK	1	2	440.197											1.822	2.0871	1	NaN	1	0.52055	0.54403	1	30.34
IPI00189403	IPI00189403	160	S	Protein Casp8ap2	>IPI:IPI00189403.3|TREMBL:D4A7V6|ENSEMBL:ENSRNOP00000009227|REFSEQ:NP_001101391 Tax_Id=10116 Gene_Symbol=Casp8ap2 Uncharacterized protein	D4A7V6	1305771;	313128	Casp8ap2	yes	0.854146	7.67613	127.75	79.885	4.11e-08	-1.1673	yes	yes	yes	no	yes	no	1	HFRNNHKTARTKDSRSKSPHLDNCSKTDHGV	_S(ph)KSPHLDNCSK_	S(0.854)KS(0.146)PHLDNCSK	S(7.68)KS(-7.68)PHLDNCS(-68.12)K	1	3	451.527	1.08	1.1778	1	NaN	1	1.1516	1.1455	1	NaN	1
IPI00189403	IPI00189403	162	S	Protein Casp8ap2	>IPI:IPI00189403.3|TREMBL:D4A7V6|ENSEMBL:ENSRNOP00000009227|REFSEQ:NP_001101391 Tax_Id=10116 Gene_Symbol=Casp8ap2 Uncharacterized protein	D4A7V6	1305771;	313128	Casp8ap2	yes	0.985067	18.1935	166.64	136.39	5.59e-33	-1.9488	yes	yes	no	yes	yes	yes	1	RNNHKTARTKDSRSKSPHLDNCSKTDHGVKS	_SKS(ph)PHLDNCSK_	S(0.015)KS(0.985)PHLDNCSK	S(-18.19)KS(18.19)PHLDNCS(-61.54)K	3	2	676.787
IPI00189403	IPI00189403	1361	S	Protein Casp8ap2	>IPI:IPI00189403.3|TREMBL:D4A7V6|ENSEMBL:ENSRNOP00000009227|REFSEQ:NP_001101391 Tax_Id=10116 Gene_Symbol=Casp8ap2 Uncharacterized protein	D4A7V6	1305771;	313128	Casp8ap2	yes	0.999465	32.2201	226.65	79.311	4.64e-24	0.7627	yes	yes	yes	yes	yes	yes	1;2	EAASLCPKVISDDNWSLLSSEKGPSLSSGLS	_VISDDNWS(ph)LLS(ph)SEK_	VISDDNWS(0.999)LLS(0.873)S(0.128)EK	VIS(-49.54)DDNWS(32.22)LLS(8.37)S(-8.37)EK	8	2	876.86	0.98002	1.0923	1	17.099	2	1.0478	1.0438	1	14.195	3	1.0198	1.1404	1	1.9881	3	0.82319	0.85376	1	1.924
IPI00189403	IPI00189403	1364	S	Protein Casp8ap2	>IPI:IPI00189403.3|TREMBL:D4A7V6|ENSEMBL:ENSRNOP00000009227|REFSEQ:NP_001101391 Tax_Id=10116 Gene_Symbol=Casp8ap2 Uncharacterized protein	D4A7V6	1305771;	313128	Casp8ap2	yes	0.941196	12.9357	149.36	149.36	0.000462061	-0.466	yes	yes	no	no	no	yes	1;2	SLCPKVISDDNWSLLSSEKGPSLSSGLSLPV	_VISDDNWSLLS(ph)SEK_	VISDDNWS(0.011)LLS(0.941)S(0.048)EK	VIS(-96.84)DDNWS(-19.35)LLS(12.94)S(-12.94)EK	11	2	836.877	1.1173	1.3084	1	NaN	1	1.2714	1.32	1	NaN	1
IPI00189403	IPI00189403	1641	S	Protein Casp8ap2	>IPI:IPI00189403.3|TREMBL:D4A7V6|ENSEMBL:ENSRNOP00000009227|REFSEQ:NP_001101391 Tax_Id=10116 Gene_Symbol=Casp8ap2 Uncharacterized protein	D4A7V6	1305771;	313128	Casp8ap2	yes	0.944141	12.3068	67.995	67.995	0.0017875	-1.6369	no	yes	yes	yes	no	yes	1;2	DCFKLHQVWEPKVSESLQELPSMEKNAHSVD	_VSES(ph)LQELPSMEK_	VS(0.056)ES(0.944)LQELPSMEK	VS(-12.31)ES(12.31)LQELPS(-34.3)MEK	4	2	778.849	1.415	1.5742	1	NaN	1	1.4558	1.4293	1	NaN	1
IPI00189434	IPI00189434	195	S	Protein Med7	>IPI:IPI00189434.1|TREMBL:D4A7V2|ENSEMBL:ENSRNOP00000009239 Tax_Id=10116 Gene_Symbol=- Uncharacterized protein	D4A7V2			Med7	yes	0.999991	50.6891	283.48	283.48	9.66e-117	0.5958	yes	yes	yes	yes	yes	yes	1	AGMRVKTEPMDTDDNSNCTGQNEQQRESSGH	_TEPMDTDDNS(ph)NCTGQNEQQR_	TEPMDTDDNS(1)NCTGQNEQQR	T(-175.5)EPMDT(-65.41)DDNS(50.69)NCT(-50.69)GQNEQQR	10	2	1210.44	1.0943	1.2167	1	9.1345	3	0.98742	0.94553	1	6.418	4	0.93182	1.0043	1	7.2316	2	0.93256	0.94184	1	4.2153
IPI00189438	IPI00189438	182	S	DNA replication complex GINS protein PSF2	>IPI:IPI00189438.3|TREMBL:D3ZSY6|ENSEMBL:ENSRNOP00000023709|REFSEQ:NP_001099660 Tax_Id=10116 Gene_Symbol=Gins2 Uncharacterized protein	D3ZSY6	1311055;	292058	Gins2	yes	0.993663	22.3445	80.508	80.508	0.00038893	0.31809	yes	no	no	yes	no	no	1	MYKLRTNLQPSESSQSQDF____________	_TNLQPSESSQS(ph)QDF_	TNLQPSES(0.001)S(0.006)QS(0.994)QDF	T(-72.69)NLQPS(-51.87)ES(-32.65)S(-22.34)QS(22.34)QDF	11	2	824.33	0.95453	1.0492	1	NaN	1											0.66181	0.684	1	NaN
IPI00454536;IPI00565386;IPI00948187;IPI00895596;IPI00895582;IPI00331939;IPI00895589;IPI00895602;IPI00189447	IPI00454536	704	S	Isoform 5 of Espin	>IPI:IPI00454536.3|SWISS-PROT:Q63618-5|TREMBL:D3ZCU9|ENSEMBL:ENSRNOP00000050356 Tax_Id=10116 Gene_Symbol=Espn Uncharacterized protein;>IPI:IPI00565386.2|ENSEMBL:ENSRNOP00000039445 Tax_Id=10116 Gene_Symbol=Espn 93 kDa protein;>IPI:IPI00948187.1|SWISS-PROT:Q	Q63618-5	620652;	56227	Espn	yes	0.853745	8.44447	87.196	87.196	2.04e-09	1.6625	no	no	yes	no	no	no	1	SKGLTTVFSGSGQPASQPESPQPAVSPGPSR	_GLTTVFSGSGQPAS(ph)QPESPQPAVSPGPSR_	GLTTVFS(0.001)GS(0.012)GQPAS(0.854)QPES(0.122)PQPAVS(0.01)PGPS(0.002)R	GLT(-55.89)T(-47.3)VFS(-31.02)GS(-18.54)GQPAS(8.44)QPES(-8.44)PQPAVS(-19.37)PGPS(-27.31)R	14	3	968.457											0.59905	0.65892	1	NaN	1
IPI00454536;IPI00565386;IPI00948187;IPI00895596;IPI00895582;IPI00331939;IPI00895589;IPI00895602;IPI00189447	IPI00454536	708	S	Isoform 5 of Espin	>IPI:IPI00454536.3|SWISS-PROT:Q63618-5|TREMBL:D3ZCU9|ENSEMBL:ENSRNOP00000050356 Tax_Id=10116 Gene_Symbol=Espn Uncharacterized protein;>IPI:IPI00565386.2|ENSEMBL:ENSRNOP00000039445 Tax_Id=10116 Gene_Symbol=Espn 93 kDa protein;>IPI:IPI00948187.1|SWISS-PROT:Q	Q63618-5	620652;	56227	Espn	yes	0.89855	10.8011	96.77	84.067	6.8e-13	-0.13468	no	yes	no	no	yes	no	1	TTVFSGSGQPASQPESPQPAVSPGPSRARSP	_GLTTVFSGSGQPASQPES(ph)PQPAVSPGPSR_	GLTTVFSGS(0.001)GQPAS(0.004)QPES(0.899)PQPAVS(0.075)PGPS(0.022)R	GLT(-56.85)T(-55.65)VFS(-36.15)GS(-29.91)GQPAS(-23.93)QPES(10.8)PQPAVS(-10.8)PGPS(-16.12)R	18	4	726.595
IPI00454536;IPI00565386;IPI00948187;IPI00895596;IPI00895582;IPI00331939;IPI00895589;IPI00895602;IPI00189447	IPI00454536	714	S	Isoform 5 of Espin	>IPI:IPI00454536.3|SWISS-PROT:Q63618-5|TREMBL:D3ZCU9|ENSEMBL:ENSRNOP00000050356 Tax_Id=10116 Gene_Symbol=Espn Uncharacterized protein;>IPI:IPI00565386.2|ENSEMBL:ENSRNOP00000039445 Tax_Id=10116 Gene_Symbol=Espn 93 kDa protein;>IPI:IPI00948187.1|SWISS-PROT:Q	Q63618-5	620652;	56227	Espn	yes	0.95872	15.0696	137.91	98.631	1.17e-32	0.68133	yes	yes	yes	yes	yes	yes	1	SGQPASQPESPQPAVSPGPSRARSPTPPASG	_GLTTVFSGSGQPASQPESPQPAVS(ph)PGPSR_	GLTTVFSGSGQPAS(0.006)QPES(0.005)PQPAVS(0.959)PGPS(0.03)R	GLT(-73.96)T(-70.53)VFS(-56.31)GS(-44.03)GQPAS(-21.72)QPES(-22.87)PQPAVS(15.07)PGPS(-15.07)R	24	3	968.457	0.67848	0.7652	1	NaN	1	1.5172	1.4508	1	NaN	1	0.40051	0.44545	1	NaN	1	1.2961	1.3314	1	NaN
IPI00189469	IPI00189469	49	S	Sodium-coupled neutral amino acid transporter 4	>IPI:IPI00189469.1|SWISS-PROT:Q9EQ25|ENSEMBL:ENSRNOP00000009187|REFSEQ:NP_570104 Tax_Id=10116 Gene_Symbol=Slc38a4 Sodium-coupled neutral amino acid transporter 4	Q9EQ25	621836;	170573	Slc38a4	yes	1	180.211	392.14	257.72		-0.27651	yes	yes	yes	yes	yes	yes	1	EKGAMDSQFANEDAESQKFLTNGFLGKKTLT	_GAM(ox)DSQFANEDAES(ph)QK_	GAMDSQFANEDAES(1)QK	GAMDS(-180.21)QFANEDAES(180.21)QK	14	2	912.343	1.0438	1.1518	1	13.38	3	1.0996	1.0627	1	18.574	7	0.88406	1.0214	1	10.386	7	1.1048	1.1665	1	14.806
IPI00189502;IPI00760125	IPI00189502	231	S	Nuclear distribution protein nudE-like 1	>IPI:IPI00189502.1|SWISS-PROT:Q78PB6-1|ENSEMBL:ENSRNOP00000005574|REFSEQ:NP_579854 Tax_Id=10116 Gene_Symbol=Ndel1 Isoform 1 of Nuclear distribution protein nudE-like 1;>IPI:IPI00760125.1|SWISS-PROT:Q78PB6-2|ENSEMBL:ENSRNOP00000062145 Tax_Id=10116 Gene_Symb	Q78PB6	621235;	170845	Ndel1	yes	0.999899	39.95	124.12	124.12	6.64e-09	-1.6442	yes	yes	yes	yes	no	yes	1;2	LPATPVGKGTENSFPSPKAIPNGFGTSPLTP	_GTENSFPS(ph)PK_	GTENSFPS(1)PK	GT(-88.52)ENS(-39.95)FPS(39.95)PK	8	2	572.24						1.3094	1.3247	2	NaN	1						0.47634	0.48728	1	NaN
IPI00189502;IPI00760125	IPI00189502	194	S	Nuclear distribution protein nudE-like 1	>IPI:IPI00189502.1|SWISS-PROT:Q78PB6-1|ENSEMBL:ENSRNOP00000005574|REFSEQ:NP_579854 Tax_Id=10116 Gene_Symbol=Ndel1 Isoform 1 of Nuclear distribution protein nudE-like 1;>IPI:IPI00760125.1|SWISS-PROT:Q78PB6-2|ENSEMBL:ENSRNOP00000062145 Tax_Id=10116 Gene_Symb	Q78PB6	621235;	170845	Ndel1	yes	0.999949	42.8959	188.59	188.59	1e-06	-1.6247	yes	yes	yes	yes	yes	yes	1;2	QELAVRERQQEVTRKSAPSSPTLDCEKMDSA	_S(ph)APSS(ph)PTLDCEK_	S(1)APSS(0.999)PT(0.001)LDCEK	S(42.9)APS(-35.65)S(31.01)PT(-31.01)LDCEK	1	2	726.262	2.2637	2.584	2	NaN	1	3.1328	3.1349	2	NaN	1
IPI00189502;IPI00760125	IPI00189502	197	S	Nuclear distribution protein nudE-like 1	>IPI:IPI00189502.1|SWISS-PROT:Q78PB6-1|ENSEMBL:ENSRNOP00000005574|REFSEQ:NP_579854 Tax_Id=10116 Gene_Symbol=Ndel1 Isoform 1 of Nuclear distribution protein nudE-like 1;>IPI:IPI00760125.1|SWISS-PROT:Q78PB6-2|ENSEMBL:ENSRNOP00000062145 Tax_Id=10116 Gene_Symb	Q78PB6	621235;	170845	Ndel1	yes	0.840683	7.22432	125.97	85.469	6.81e-07	-1.655	yes	yes	yes	no	yes	yes	1;2	AVRERQQEVTRKSAPSSPTLDCEKMDSAVQA	_SAPS(ph)S(ph)PTLDCEK_	S(0.162)APS(0.841)S(0.995)PT(0.002)LDCEK	S(-7.22)APS(7.22)S(24.3)PT(-29.92)LDCEK	4	2	726.262
IPI00189502;IPI00760125	IPI00189502	198	S	Nuclear distribution protein nudE-like 1	>IPI:IPI00189502.1|SWISS-PROT:Q78PB6-1|ENSEMBL:ENSRNOP00000005574|REFSEQ:NP_579854 Tax_Id=10116 Gene_Symbol=Ndel1 Isoform 1 of Nuclear distribution protein nudE-like 1;>IPI:IPI00760125.1|SWISS-PROT:Q78PB6-2|ENSEMBL:ENSRNOP00000062145 Tax_Id=10116 Gene_Symb	Q78PB6	621235;	170845	Ndel1	yes	0.998937	31.0113	188.59	188.59	1e-06	-1.6247	yes	yes	yes	yes	yes	yes	1;2	VRERQQEVTRKSAPSSPTLDCEKMDSAVQAS	_S(ph)APSS(ph)PTLDCEK_	S(1)APSS(0.999)PT(0.001)LDCEK	S(42.9)APS(-35.65)S(31.01)PT(-31.01)LDCEK	5	2	726.262	2.2637	2.584	2	NaN	1	3.7877	3.6738	1	NaN	1	1.0679	1.1689	1	NaN	1	1.0188	1.0431	1	NaN
IPI00189523;IPI00958543;IPI00949626	IPI00189523	93	S	Chromobox homolog 3 (HP1 gamma homolog, Drosophila)	>IPI:IPI00189523.4|TREMBL:Q5RJK5|ENSEMBL:ENSRNOP00000015828|REFSEQ:NP_001008314 Tax_Id=10116 Gene_Symbol=Cbx3 chromobox homolog 3;>IPI:IPI00958543.1|REFSEQ:XP_002726575;XP_002729533 Tax_Id=10116 Gene_Symbol=LOC100365533;LOC100360453 chromobox homolog 3-lik	Q5RJK5	1549705;	297093	Cbx3	yes	1	85.0327	241.51	136.26	1.51e-115	-0.31172	yes	yes	yes	yes	yes	yes	1;2;3;4	NSQKAGKEKDGTKRKSLSDSESDDSKSKKKR	_RKS(ph)LS(ph)DSESDDSK_	RKS(1)LS(1)DSESDDSK	RKS(85.03)LS(50.25)DS(-50.25)ES(-55.71)DDS(-87.22)K	3	3	538.541	1.4074	1.6143	1	10.917	5	1.0035	0.98891	1	34.4	4	0.78603	0.86006	1	34.838	5	1.0353	1.0651	1	3.5908
IPI00189523;IPI00958543;IPI00949626	IPI00189523	95	S	Chromobox homolog 3 (HP1 gamma homolog, Drosophila)	>IPI:IPI00189523.4|TREMBL:Q5RJK5|ENSEMBL:ENSRNOP00000015828|REFSEQ:NP_001008314 Tax_Id=10116 Gene_Symbol=Cbx3 chromobox homolog 3;>IPI:IPI00958543.1|REFSEQ:XP_002726575;XP_002729533 Tax_Id=10116 Gene_Symbol=LOC100365533;LOC100360453 chromobox homolog 3-lik	Q5RJK5	1549705;	297093	Cbx3	yes	1	73.2079	331.7	249.6	3.49e-132	-0.29447	yes	yes	yes	yes	yes	yes	1;2;3;4	QKAGKEKDGTKRKSLSDSESDDSKSKKKRDA	_SLS(ph)DS(ph)ESDDSK_	SLS(1)DS(0.997)ES(0.003)DDSK	S(-73.21)LS(73.21)DS(25.01)ES(-25.01)DDS(-83.3)K	3	2	665.21	0.90144	1.0269	1	76.219	14	0.98816	0.97267	1	138.39	17	0.98947	1.0896	1	14.223	10	0.83523	0.89265	1	30.14
IPI00189523;IPI00958543;IPI00949626	IPI00189523	97	S	Chromobox homolog 3 (HP1 gamma homolog, Drosophila)	>IPI:IPI00189523.4|TREMBL:Q5RJK5|ENSEMBL:ENSRNOP00000015828|REFSEQ:NP_001008314 Tax_Id=10116 Gene_Symbol=Cbx3 chromobox homolog 3;>IPI:IPI00958543.1|REFSEQ:XP_002726575;XP_002729533 Tax_Id=10116 Gene_Symbol=LOC100365533;LOC100360453 chromobox homolog 3-lik	Q5RJK5	1549705;	297093	Cbx3	yes	1	67.1563	281.93	233.02	1.41e-74	0.064819	yes	yes	yes	yes	yes	yes	1;2;3;4	AGKEKDGTKRKSLSDSESDDSKSKKKRDAAD	_SLSDS(ph)ES(ph)DDSK_	SLSDS(1)ES(1)DDSK	S(-128.47)LS(-67.16)DS(67.16)ES(104.31)DDS(-104.31)K	5	2	665.21	1.0499	1.1598	1	19.979	3	0.93705	0.95544	1	7.891	3	1.1548	1.2858	1	36.12	2	0.81667	0.86891	1	21.582
IPI00189523;IPI00958543;IPI00949626	IPI00189523	99	S	Chromobox homolog 3 (HP1 gamma homolog, Drosophila)	>IPI:IPI00189523.4|TREMBL:Q5RJK5|ENSEMBL:ENSRNOP00000015828|REFSEQ:NP_001008314 Tax_Id=10116 Gene_Symbol=Cbx3 chromobox homolog 3;>IPI:IPI00958543.1|REFSEQ:XP_002726575;XP_002729533 Tax_Id=10116 Gene_Symbol=LOC100365533;LOC100360453 chromobox homolog 3-lik	Q5RJK5	1549705;	297093	Cbx3	yes	1	104.314	262.37	233.02	4.98e-66	0.064819	yes	yes	yes	yes	yes	yes	1;2;3;4	KEKDGTKRKSLSDSESDDSKSKKKRDAADKP	_SLSDS(ph)ES(ph)DDSK_	SLSDS(1)ES(1)DDSK	S(-128.47)LS(-67.16)DS(67.16)ES(104.31)DDS(-104.31)K	7	2	665.21	0.81962	0.93739	1	21.457	4	0.97503	1.0018	1	39.532	5	0.93116	1.0597	1	20.389	6	0.7612	0.81401	1	40.214
IPI00189523;IPI00958543;IPI00949626	IPI00189523	102	S	Chromobox homolog 3 (HP1 gamma homolog, Drosophila)	>IPI:IPI00189523.4|TREMBL:Q5RJK5|ENSEMBL:ENSRNOP00000015828|REFSEQ:NP_001008314 Tax_Id=10116 Gene_Symbol=Cbx3 chromobox homolog 3;>IPI:IPI00958543.1|REFSEQ:XP_002726575;XP_002729533 Tax_Id=10116 Gene_Symbol=LOC100365533;LOC100360453 chromobox homolog 3-lik	Q5RJK5	1549705;	297093	Cbx3	yes	0.999938	42.4177	263.52	177.6	2.76e-29	-0.1177	yes	yes	yes	yes	yes	yes	2;3;4	DGTKRKSLSDSESDDSKSKKKRDAADKPRGF	_RKS(ph)LSDSESDDS(ph)K_	RKS(0.981)LS(0.017)DS(0.002)ESDDS(1)K	RKS(17.64)LS(-17.64)DS(-27.63)ES(-42.42)DDS(42.42)K	12	2	807.308	0.73803	0.8519	2	15.844	2	0.74749	0.76189	2	NaN	1	0.91188	1.0301	2	17.619	2	0.76434	0.8338	2	NaN
IPI00189523;IPI00958543;IPI00949626	IPI00189523	176	S	Chromobox homolog 3 (HP1 gamma homolog, Drosophila)	>IPI:IPI00189523.4|TREMBL:Q5RJK5|ENSEMBL:ENSRNOP00000015828|REFSEQ:NP_001008314 Tax_Id=10116 Gene_Symbol=Cbx3 chromobox homolog 3;>IPI:IPI00958543.1|REFSEQ:XP_002726575;XP_002729533 Tax_Id=10116 Gene_Symbol=LOC100365533;LOC100360453 chromobox homolog 3-lik	Q5RJK5	1549705;	297093	Cbx3	yes	0.999835	37.8118	160.65	152.88	7.54e-05	-0.68221	yes	yes	yes	yes	yes	yes	1	PQIVIAFYEERLTWHSCPEDEAQ________	_LTWHS(ph)CPEDEAQ_	LTWHS(1)CPEDEAQ	LT(-37.81)WHS(37.81)CPEDEAQ	5	2	776.792	0.99346	1.156	1	16.309	3	1.0585	1.0898	1	NaN	1	1.0702	1.2174	1	23.736	3	0.89133	0.93128	1	23.701
IPI00189534	IPI00189534	419	S	Cleavage and polyadenylation specific factor 2 (Predicted)	>IPI:IPI00189534.3|TREMBL:D3Z9E6|ENSEMBL:ENSRNOP00000008612|REFSEQ:NP_001100223 Tax_Id=10116 Gene_Symbol=Cpsf2 Uncharacterized protein	D3Z9E6	1309687;	299256	Cpsf2	yes	1	112.481	196.41	168.17	8.24e-10	-0.29699	yes	yes	yes	yes	yes	yes	3	EAAKKLEQSKEADIDSSDESDVEEDVDQPTA	_EADIDS(ph)S(ph)DES(ph)DVEEDVDQPTAHK_	EADIDS(1)S(1)DES(1)DVEEDVDQPTAHK	EADIDS(112.48)S(107.79)DES(85.4)DVEEDVDQPT(-85.4)AHK	6	3	924.323	0.82529	0.95207	3	11.344	4	1.0179	0.98072	3	NaN	1	0.918	1.0017	3	9.183	3	0.99328	1.0425	3	NaN
IPI00189534	IPI00189534	420	S	Cleavage and polyadenylation specific factor 2 (Predicted)	>IPI:IPI00189534.3|TREMBL:D3Z9E6|ENSEMBL:ENSRNOP00000008612|REFSEQ:NP_001100223 Tax_Id=10116 Gene_Symbol=Cpsf2 Uncharacterized protein	D3Z9E6	1309687;	299256	Cpsf2	yes	1	107.79	196.41	168.17	8.24e-10	-0.29699	yes	yes	yes	yes	yes	yes	3	AAKKLEQSKEADIDSSDESDVEEDVDQPTAH	_EADIDS(ph)S(ph)DES(ph)DVEEDVDQPTAHK_	EADIDS(1)S(1)DES(1)DVEEDVDQPTAHK	EADIDS(112.48)S(107.79)DES(85.4)DVEEDVDQPT(-85.4)AHK	7	3	924.323	0.82529	0.95207	3	11.344	4	1.0179	0.98072	3	NaN	1	0.918	1.0017	3	9.183	3	0.99328	1.0425	3	NaN
IPI00189534	IPI00189534	423	S	Cleavage and polyadenylation specific factor 2 (Predicted)	>IPI:IPI00189534.3|TREMBL:D3Z9E6|ENSEMBL:ENSRNOP00000008612|REFSEQ:NP_001100223 Tax_Id=10116 Gene_Symbol=Cpsf2 Uncharacterized protein	D3Z9E6	1309687;	299256	Cpsf2	yes	1	85.399	196.41	168.17	8.24e-10	-0.29699	yes	yes	yes	yes	yes	yes	3	KLEQSKEADIDSSDESDVEEDVDQPTAHKTK	_EADIDS(ph)S(ph)DES(ph)DVEEDVDQPTAHK_	EADIDS(1)S(1)DES(1)DVEEDVDQPTAHK	EADIDS(112.48)S(107.79)DES(85.4)DVEEDVDQPT(-85.4)AHK	10	3	924.323	0.82529	0.95207	3	11.344	4	1.0179	0.98072	3	NaN	1	0.918	1.0017	3	9.183	3	0.99328	1.0425	3	NaN
IPI00189595;IPI00563540	IPI00189595	1203	S	Calcium channel, voltage-dependent, T type, alpha 1H subunit	>IPI:IPI00189595.3|ENSEMBL:ENSRNOP00000050422 Tax_Id=10116 Gene_Symbol=Cacna1h 262 kDa protein;>IPI:IPI00563540.3|SWISS-PROT:Q9EQ60|TREMBL:A1EA79;A1EA80;A9YTJ3|ENSEMBL:ENSRNOP00000042239|REFSEQ:NP_722521 Tax_Id=10116 Gene_Symbol=Cacna1h Voltage-dependent T		68943;	114862	Cacna1h	yes	1	100.687	130.75	100.69	0.00144474	-0.86559	yes	yes	yes	yes	yes	yes	1	GASPGPRATPLRRAESLDHRSTLDLCPPRPA	_RAES(ph)LDHR_	RAES(1)LDHR	RAES(100.69)LDHR	4	2	532.238	1.0733	1.2382	1	15.568	4	0.89358	0.89241	1	15.114	4	1.4244	1.5978	1	12.475	4	0.65769	0.71305	1	2.5337
IPI00189595;IPI00563540	IPI00189595	1985	S	Calcium channel, voltage-dependent, T type, alpha 1H subunit	>IPI:IPI00189595.3|ENSEMBL:ENSRNOP00000050422 Tax_Id=10116 Gene_Symbol=Cacna1h 262 kDa protein;>IPI:IPI00563540.3|SWISS-PROT:Q9EQ60|TREMBL:A1EA79;A1EA80;A9YTJ3|ENSEMBL:ENSRNOP00000042239|REFSEQ:NP_722521 Tax_Id=10116 Gene_Symbol=Cacna1h Voltage-dependent T		68943;	114862	Cacna1h	yes	0.995019	19.9973	105.5	86.258	9.56e-05	-0.70526	yes	yes	yes	yes	yes	yes	1;2;3	AHSPPLEPRASFQVPSAASSPARVSDPLCAL	_ASFQVPS(ph)AAS(ph)SPAR_	ASFQVPS(0.995)AAS(0.502)S(0.502)PAR	AS(-55.44)FQVPS(20)AAS(0)S(0)PAR	7	2	768.318	0.85575	0.9641	2	NaN	1	1.3587	1.3323	2	NaN	1	0.41961	0.46015	2	NaN	1	2.7306	2.7771	2	NaN
IPI00189595;IPI00563540	IPI00189595	1988	S	Calcium channel, voltage-dependent, T type, alpha 1H subunit	>IPI:IPI00189595.3|ENSEMBL:ENSRNOP00000050422 Tax_Id=10116 Gene_Symbol=Cacna1h 262 kDa protein;>IPI:IPI00563540.3|SWISS-PROT:Q9EQ60|TREMBL:A1EA79;A1EA80;A9YTJ3|ENSEMBL:ENSRNOP00000042239|REFSEQ:NP_722521 Tax_Id=10116 Gene_Symbol=Cacna1h Voltage-dependent T		68943;	114862	Cacna1h	yes	0.999028	30.1153	145.33	95.365	1.17e-07	-0.71049	yes	yes	yes	yes	no	yes	2;3	PPLEPRASFQVPSAASSPARVSDPLCALSPR	_ASFQVPSAAS(ph)S(ph)PAR_	ASFQVPS(0.003)AAS(0.999)S(0.998)PAR	AS(-66.21)FQVPS(-27.93)AAS(30.12)S(27.93)PAR	10	2	768.318	0.85575	0.9641	2	NaN	1	0.99355	0.9549	2	NaN	1	0.41961	0.46015	2	NaN	1	1.6361	1.662	2	72.604
IPI00189595;IPI00563540	IPI00189595	1989	S	Calcium channel, voltage-dependent, T type, alpha 1H subunit	>IPI:IPI00189595.3|ENSEMBL:ENSRNOP00000050422 Tax_Id=10116 Gene_Symbol=Cacna1h 262 kDa protein;>IPI:IPI00563540.3|SWISS-PROT:Q9EQ60|TREMBL:A1EA79;A1EA80;A9YTJ3|ENSEMBL:ENSRNOP00000042239|REFSEQ:NP_722521 Tax_Id=10116 Gene_Symbol=Cacna1h Voltage-dependent T		68943;	114862	Cacna1h	yes	0.998395	27.9347	169.72	95.365	4.36e-08	-0.71049	yes	yes	yes	yes	yes	yes	1;2;3	PLEPRASFQVPSAASSPARVSDPLCALSPRG	_ASFQVPSAAS(ph)S(ph)PAR_	ASFQVPS(0.003)AAS(0.999)S(0.998)PAR	AS(-66.21)FQVPS(-27.93)AAS(30.12)S(27.93)PAR	11	2	768.318	0.72132	0.81148	1	NaN	1	1.1945	1.1379	1	NaN	1	0.50254	0.54593	1	NaN	1	1.6361	1.662	2	72.604
IPI00189595;IPI00563540	IPI00189595	29	S	Calcium channel, voltage-dependent, T type, alpha 1H subunit	>IPI:IPI00189595.3|ENSEMBL:ENSRNOP00000050422 Tax_Id=10116 Gene_Symbol=Cacna1h 262 kDa protein;>IPI:IPI00563540.3|SWISS-PROT:Q9EQ60|TREMBL:A1EA79;A1EA80;A9YTJ3|ENSEMBL:ENSRNOP00000042239|REFSEQ:NP_722521 Tax_Id=10116 Gene_Symbol=Cacna1h Voltage-dependent T		68943;	114862	Cacna1h	yes	0.970078	16.1452	114.98	114.98	4.82e-16	-0.17374	yes	yes	yes	no	yes	no	1	PLGASPPAPAAPVRASPASPGAPGREEQGGS	_VPLGASPPAPAAPVRAS(ph)PASPGAPGR_	VPLGAS(0.006)PPAPAAPVRAS(0.97)PAS(0.024)PGAPGR	VPLGAS(-21.84)PPAPAAPVRAS(16.15)PAS(-16.15)PGAPGR	17	3	810.088	0.97337	1.1172	1	NaN	1	1.1038	1.0883	1	NaN	1	0.48699	0.56923	1	NaN	1
IPI00189595;IPI00563540	IPI00189595	32	S	Calcium channel, voltage-dependent, T type, alpha 1H subunit	>IPI:IPI00189595.3|ENSEMBL:ENSRNOP00000050422 Tax_Id=10116 Gene_Symbol=Cacna1h 262 kDa protein;>IPI:IPI00563540.3|SWISS-PROT:Q9EQ60|TREMBL:A1EA79;A1EA80;A9YTJ3|ENSEMBL:ENSRNOP00000042239|REFSEQ:NP_722521 Tax_Id=10116 Gene_Symbol=Cacna1h Voltage-dependent T		68943;	114862	Cacna1h	yes	0.996802	24.9378	64.104	64.104	0.00403311	1.9098	yes	no	yes	no	yes	no	1	ASPPAPAAPVRASPASPGAPGREEQGGSGSG	_ASPAS(ph)PGAPGR_	AS(0.003)PAS(0.997)PGAPGR	AS(-24.94)PAS(24.94)PGAPGR	5	2	524.235
IPI00189595;IPI00563540	IPI00189595	1171	S	Calcium channel, voltage-dependent, T type, alpha 1H subunit	>IPI:IPI00189595.3|ENSEMBL:ENSRNOP00000050422 Tax_Id=10116 Gene_Symbol=Cacna1h 262 kDa protein;>IPI:IPI00563540.3|SWISS-PROT:Q9EQ60|TREMBL:A1EA79;A1EA80;A9YTJ3|ENSEMBL:ENSRNOP00000042239|REFSEQ:NP_722521 Tax_Id=10116 Gene_Symbol=Cacna1h Voltage-dependent T		68943;	114862	Cacna1h	yes	0.996566	27.8648	116.35	84.247	9.87e-19	-0.53606	no	yes	yes	yes	yes	no	1;2	QCGERESLLSGEGKGSTDDEAEDSRPSTGTH	_ESLLSGEGKGS(ph)T(ph)DDEAEDSRPSTGTHPGASPGPR_	ESLLS(0.002)GEGKGS(0.997)T(0.994)DDEAEDS(0.004)RPS(0.001)T(0.001)GT(0.001)HPGASPGPR	ES(-50.98)LLS(-27.86)GEGKGS(27.86)T(25.35)DDEAEDS(-25.35)RPS(-30.72)T(-31.26)GT(-30.72)HPGAS(-41.55)PGPR	11	4	886.124																1.0046	1.0698	2	NaN
IPI00189595;IPI00563540	IPI00189595	653	S	Calcium channel, voltage-dependent, T type, alpha 1H subunit	>IPI:IPI00189595.3|ENSEMBL:ENSRNOP00000050422 Tax_Id=10116 Gene_Symbol=Cacna1h 262 kDa protein;>IPI:IPI00563540.3|SWISS-PROT:Q9EQ60|TREMBL:A1EA79;A1EA80;A9YTJ3|ENSEMBL:ENSRNOP00000042239|REFSEQ:NP_722521 Tax_Id=10116 Gene_Symbol=Cacna1h Voltage-dependent T		68943;	114862	Cacna1h	yes	0.994974	23.0525	185.7	143.9	5.76e-31	0.40378	yes	yes	yes	yes	yes	yes	1;2	AGAPGAAVHSPLSLGSPRPYEKIQHVVGEQG	_GAGAPGAAVHSPLSLGS(ph)PRPYEK_	GAGAPGAAVHSPLS(0.005)LGS(0.995)PRPYEK	GAGAPGAAVHS(-40)PLS(-23.05)LGS(23.05)PRPY(-113.31)EK	17	4	575.536	0.45431	0.51602	1	0.85778	2	2.2657	2.2069	1	4.5086	2	0.35435	0.40168	1	14.724	2	1.727	1.861	1	5.9798
IPI00189595;IPI00563540	IPI00189595	1068	S	Calcium channel, voltage-dependent, T type, alpha 1H subunit	>IPI:IPI00189595.3|ENSEMBL:ENSRNOP00000050422 Tax_Id=10116 Gene_Symbol=Cacna1h 262 kDa protein;>IPI:IPI00563540.3|SWISS-PROT:Q9EQ60|TREMBL:A1EA79;A1EA80;A9YTJ3|ENSEMBL:ENSRNOP00000042239|REFSEQ:NP_722521 Tax_Id=10116 Gene_Symbol=Cacna1h Voltage-dependent T		68943;	114862	Cacna1h	yes	0.998346	28.5595	65.901	63.376	0.000695109	-0.86789	yes	yes	no	no	no	no	1	YSLAVTPNGHLEGRGSLPPPLITHTAATPMP	_GS(ph)LPPPLITHTAATPMPTPK_	GS(0.998)LPPPLIT(0.001)HTAATPMPTPK	GS(28.56)LPPPLIT(-28.56)HT(-38.74)AAT(-39.22)PMPT(-49.97)PK	2	3	703.027
IPI00189595;IPI00563540	IPI00189595	767	S	Calcium channel, voltage-dependent, T type, alpha 1H subunit	>IPI:IPI00189595.3|ENSEMBL:ENSRNOP00000050422 Tax_Id=10116 Gene_Symbol=Cacna1h 262 kDa protein;>IPI:IPI00563540.3|SWISS-PROT:Q9EQ60|TREMBL:A1EA79;A1EA80;A9YTJ3|ENSEMBL:ENSRNOP00000042239|REFSEQ:NP_722521 Tax_Id=10116 Gene_Symbol=Cacna1h Voltage-dependent T		68943;	114862	Cacna1h	yes	1	80.9795	113.31	97.542	3.27e-05	-0.044805	yes	yes	yes	no	yes	yes	1	PGHSNERRRTPLRKASQPGGIGHLWASFSGK	_KAS(ph)QPGGIGHLWASFSGK_	KAS(1)QPGGIGHLWASFSGK	KAS(80.98)QPGGIGHLWAS(-80.98)FS(-87.69)GK	3	3	636.644	1.4431	1.6241	1	NaN	1	0.63832	0.62811	1	NaN	1	0.79611	0.88906	1	NaN	1	0.75231	0.79535	1	NaN
IPI00189595;IPI00563540	IPI00189595	2360	S	Calcium channel, voltage-dependent, T type, alpha 1H subunit	>IPI:IPI00189595.3|ENSEMBL:ENSRNOP00000050422 Tax_Id=10116 Gene_Symbol=Cacna1h 262 kDa protein;>IPI:IPI00563540.3|SWISS-PROT:Q9EQ60|TREMBL:A1EA79;A1EA80;A9YTJ3|ENSEMBL:ENSRNOP00000042239|REFSEQ:NP_722521 Tax_Id=10116 Gene_Symbol=Cacna1h Voltage-dependent T		68943;	114862	Cacna1h	yes	1	97.7712	245.82	229.59	2.7e-23	0.80637	yes	yes	yes	yes	yes	yes	1;3	LKKPGSTPATPAPDDSGDEPV__________	_KPGSTPATPAPDDS(ph)GDEPV_	KPGSTPATPAPDDS(1)GDEPV	KPGS(-135.21)T(-134.4)PAT(-97.77)PAPDDS(97.77)GDEPV	14	2	959.409	0.8204	0.93991	1	15.446	3	1.0424	1.0512	1	15.836	4	0.72352	0.80809	1	6.7065	3	1.0279	1.0914	1	2.896
IPI00189595;IPI00563540	IPI00189595	1933	S	Calcium channel, voltage-dependent, T type, alpha 1H subunit	>IPI:IPI00189595.3|ENSEMBL:ENSRNOP00000050422 Tax_Id=10116 Gene_Symbol=Cacna1h 262 kDa protein;>IPI:IPI00563540.3|SWISS-PROT:Q9EQ60|TREMBL:A1EA79;A1EA80;A9YTJ3|ENSEMBL:ENSRNOP00000042239|REFSEQ:NP_722521 Tax_Id=10116 Gene_Symbol=Cacna1h Voltage-dependent T		68943;	114862	Cacna1h	yes	1	91.0726	155.39	155.39	3.79e-06	0.16878	yes	yes	yes	yes	yes	yes	1	PNLLVVRKVSVSRMLSLPNDSYMFRPVAPAA	_MLS(ph)LPNDSYMFR_	MLS(1)LPNDSYMFR	MLS(91.07)LPNDS(-91.07)Y(-137.2)MFR	3	2	777.33	0.91407	1.0325	1	NaN	1	1.4897	1.4823	1	0.051813	2	1.1684	1.3165	1	10.543	3	0.88657	0.9033	1	NaN
IPI00189595;IPI00563540	IPI00189595	2025	S	Calcium channel, voltage-dependent, T type, alpha 1H subunit	>IPI:IPI00189595.3|ENSEMBL:ENSRNOP00000050422 Tax_Id=10116 Gene_Symbol=Cacna1h 262 kDa protein;>IPI:IPI00563540.3|SWISS-PROT:Q9EQ60|TREMBL:A1EA79;A1EA80;A9YTJ3|ENSEMBL:ENSRNOP00000042239|REFSEQ:NP_722521 Tax_Id=10116 Gene_Symbol=Cacna1h Voltage-dependent T		68943;	114862	Cacna1h	yes	0.9608	13.8935	126.07	126.07	6.72e-07	1.223	no	yes	no	no	no	no	1;2	SLSRILCRQEAMHSESLEGKVDDVGGDSIPD	_QEAMHSES(ph)LEGK_	QEAMHS(0.039)ES(0.961)LEGK	QEAMHS(-13.89)ES(13.89)LEGK	8	2	713.289
IPI00189595;IPI00563540	IPI00189595	541	S	Calcium channel, voltage-dependent, T type, alpha 1H subunit	>IPI:IPI00189595.3|ENSEMBL:ENSRNOP00000050422 Tax_Id=10116 Gene_Symbol=Cacna1h 262 kDa protein;>IPI:IPI00563540.3|SWISS-PROT:Q9EQ60|TREMBL:A1EA79;A1EA80;A9YTJ3|ENSEMBL:ENSRNOP00000042239|REFSEQ:NP_722521 Tax_Id=10116 Gene_Symbol=Cacna1h Voltage-dependent T		68943;	114862	Cacna1h	yes	1	116.78	140.49	116.78	1.87e-05	-0.033673	yes	yes	yes	yes	yes	yes	1	HHHHYHFSHGGPRRPSPEPGAGDNRLVRACA	_RPS(ph)PEPGAGDNR_	RPS(1)PEPGAGDNR	RPS(116.78)PEPGAGDNR	3	2	666.788	0.95472	1.1104	1	7.6431	3	1.0463	1.0503	1	5.8961	2	0.63237	0.72549	1	26.907	3	1.1995	1.2348	1	2.4082
IPI00189595	IPI00189595	1598	S	Calcium channel, voltage-dependent, T type, alpha 1H subunit	>IPI:IPI00189595.3|ENSEMBL:ENSRNOP00000050422 Tax_Id=10116 Gene_Symbol=Cacna1h 262 kDa protein		68943;	114862	Cacna1h	yes	1	61.2648	61.48	61.265	0.00476818	2.3736	yes	yes	no	no	no	no	1;2	RREEKRLRRLERRRRSTFPNPEAQRRPYYAD	_RRS(ph)T(ph)FPNPEAQR_	RRS(1)T(1)FPNPEAQR	RRS(61.26)T(61.26)FPNPEAQR	3	2	809.848
IPI00189595;IPI00563540	IPI00189595	1103	S	Calcium channel, voltage-dependent, T type, alpha 1H subunit	>IPI:IPI00189595.3|ENSEMBL:ENSRNOP00000050422 Tax_Id=10116 Gene_Symbol=Cacna1h 262 kDa protein;>IPI:IPI00563540.3|SWISS-PROT:Q9EQ60|TREMBL:A1EA79;A1EA80;A9YTJ3|ENSEMBL:ENSRNOP00000042239|REFSEQ:NP_722521 Tax_Id=10116 Gene_Symbol=Cacna1h Voltage-dependent T		68943;	114862	Cacna1h	yes	0.833909	6.61647	188.34	64.422	4.34e-43	-2.1519	yes	yes	no	yes	yes	yes	1;2;3;4	SPNLDVAHALLDSRRSSSGSVDPQLGDQKSL	_RS(ph)SS(ph)GSVDPQLGDQK_	RS(0.834)S(0.266)S(0.587)GS(0.313)VDPQLGDQK	RS(6.62)S(-6.62)S(2.81)GS(-2.81)VDPQLGDQK	2	2	860.851
IPI00189595;IPI00563540	IPI00189595	1104	S	Calcium channel, voltage-dependent, T type, alpha 1H subunit	>IPI:IPI00189595.3|ENSEMBL:ENSRNOP00000050422 Tax_Id=10116 Gene_Symbol=Cacna1h 262 kDa protein;>IPI:IPI00563540.3|SWISS-PROT:Q9EQ60|TREMBL:A1EA79;A1EA80;A9YTJ3|ENSEMBL:ENSRNOP00000042239|REFSEQ:NP_722521 Tax_Id=10116 Gene_Symbol=Cacna1h Voltage-dependent T		68943;	114862	Cacna1h	yes	0.907779	10.3311	207.38	207.38	1.79e-55	-0.53311	yes	yes	yes	yes	yes	yes	1;2;3;4	PNLDVAHALLDSRRSSSGSVDPQLGDQKSLA	_RSS(ph)SGSVDPQLGDQK_	RS(0.084)S(0.908)S(0.008)GSVDPQLGDQK	RS(-10.33)S(10.33)S(-20.49)GS(-51.3)VDPQLGDQK	3	2	820.867						0.94594	0.93994	1	NaN	1
IPI00189595;IPI00563540	IPI00189595	1107	S	Calcium channel, voltage-dependent, T type, alpha 1H subunit	>IPI:IPI00189595.3|ENSEMBL:ENSRNOP00000050422 Tax_Id=10116 Gene_Symbol=Cacna1h 262 kDa protein;>IPI:IPI00563540.3|SWISS-PROT:Q9EQ60|TREMBL:A1EA79;A1EA80;A9YTJ3|ENSEMBL:ENSRNOP00000042239|REFSEQ:NP_722521 Tax_Id=10116 Gene_Symbol=Cacna1h Voltage-dependent T		68943;	114862	Cacna1h	yes	0.829145	5.66605	70.452	51.029	0.00159399	-1.4117	no	yes	yes	no	yes	no	2;3;4	DVAHALLDSRRSSSGSVDPQLGDQKSLASLR	_RSSS(ph)GS(ph)VDPQLGDQK_	RS(0.125)S(0.427)S(0.619)GS(0.829)VDPQLGDQK	RS(-7.68)S(-1.92)S(1.92)GS(5.67)VDPQLGDQK	6	2	860.851
IPI00189595;IPI00563540	IPI00189595	1141	S	Calcium channel, voltage-dependent, T type, alpha 1H subunit	>IPI:IPI00189595.3|ENSEMBL:ENSRNOP00000050422 Tax_Id=10116 Gene_Symbol=Cacna1h 262 kDa protein;>IPI:IPI00563540.3|SWISS-PROT:Q9EQ60|TREMBL:A1EA79;A1EA80;A9YTJ3|ENSEMBL:ENSRNOP00000042239|REFSEQ:NP_722521 Tax_Id=10116 Gene_Symbol=Cacna1h Voltage-dependent T		68943;	114862	Cacna1h	yes	0.948	15.3748	54.023	52.555	0.00971931	-0.69426	yes	yes	no	no	no	no	1	CTPWGPNSAGSSRRSSWNSLGRAPSLKRRSQ	_RSS(ph)WNSLGR_	RS(0.025)S(0.948)WNS(0.027)LGR	RS(-15.88)S(15.37)WNS(-15.37)LGR	3	2	571.759	1.5908	1.7721	1	NaN	1	0.88829	0.86787	1	NaN	1
IPI00189595;IPI00563540	IPI00189595	1144	S	Calcium channel, voltage-dependent, T type, alpha 1H subunit	>IPI:IPI00189595.3|ENSEMBL:ENSRNOP00000050422 Tax_Id=10116 Gene_Symbol=Cacna1h 262 kDa protein;>IPI:IPI00563540.3|SWISS-PROT:Q9EQ60|TREMBL:A1EA79;A1EA80;A9YTJ3|ENSEMBL:ENSRNOP00000042239|REFSEQ:NP_722521 Tax_Id=10116 Gene_Symbol=Cacna1h Voltage-dependent T		68943;	114862	Cacna1h	yes	0.99994	44.6945	83.869	78.655	0.00129838	-0.39589	yes	yes	yes	no	no	yes	1	WGPNSAGSSRRSSWNSLGRAPSLKRRSQCGE	_SSWNS(ph)LGR_	SSWNS(1)LGR	S(-45.81)S(-44.69)WNS(44.69)LGR	5	2	493.708	0.67395	0.73652	1	NaN	1	1.3709	1.2851	1	NaN	1	2.4928	2.7489	1	NaN	1	0.6019	0.62481	1	92.529
IPI00189595;IPI00563540	IPI00189595	1087	S	Calcium channel, voltage-dependent, T type, alpha 1H subunit	>IPI:IPI00189595.3|ENSEMBL:ENSRNOP00000050422 Tax_Id=10116 Gene_Symbol=Cacna1h 262 kDa protein;>IPI:IPI00563540.3|SWISS-PROT:Q9EQ60|TREMBL:A1EA79;A1EA80;A9YTJ3|ENSEMBL:ENSRNOP00000042239|REFSEQ:NP_722521 Tax_Id=10116 Gene_Symbol=Cacna1h Voltage-dependent T		68943;	114862	Cacna1h	yes	0.967945	14.7995	96.247	96.247	2.83e-05	-0.56384	yes	yes	yes	no	yes	no	1	PLITHTAATPMPTPKSSPNLDVAHALLDSRR	_S(ph)SPNLDVAHALLDSR_	S(0.968)S(0.032)PNLDVAHALLDSR	S(14.8)S(-14.8)PNLDVAHALLDS(-85.02)R	1	2	837.896	0.57752	0.67325	1	NaN	1						0.49837	0.55605	1	NaN	1
IPI00189595;IPI00563540	IPI00189595	2001	S	Calcium channel, voltage-dependent, T type, alpha 1H subunit	>IPI:IPI00189595.3|ENSEMBL:ENSRNOP00000050422 Tax_Id=10116 Gene_Symbol=Cacna1h 262 kDa protein;>IPI:IPI00563540.3|SWISS-PROT:Q9EQ60|TREMBL:A1EA79;A1EA80;A9YTJ3|ENSEMBL:ENSRNOP00000042239|REFSEQ:NP_722521 Tax_Id=10116 Gene_Symbol=Cacna1h Voltage-dependent T		68943;	114862	Cacna1h	yes	1	93.3278	141.54	111.74	3.31e-07	1.1773	yes	yes	yes	yes	yes	yes	1;2	AASSPARVSDPLCALSPRGTPRSLSLSRILC	_VSDPLCALS(ph)PR_	VSDPLCALS(1)PR	VS(-93.33)DPLCALS(93.33)PR	9	2	647.797	0.69416	0.80194	1	12.539	2	1.9662	1.9196	1	1.8513	2	0.34622	0.38285	1	11.401	2	1.5254	1.6044	1	3.7514
IPI00189627;IPI00515758;IPI00948656	IPI00189627	445	S	Chromogranin-A	>IPI:IPI00189627.1|SWISS-PROT:P10354 Tax_Id=10116 Gene_Symbol=Chga Chromogranin-A;>IPI:IPI00515758.1|TREMBL:Q5PPG5;Q9R1B7|ENSEMBL:ENSRNOP00000054199|REFSEQ:NP_067687 Tax_Id=10116 Gene_Symbol=Chga chromogranin-A;>IPI:IPI00948656.1|TREMBL:D3ZLA8|ENSEMBL:ENSR	P10354	2338;	24258	Chga	yes	0.999944	42.5531	337.94	181.83	4.82e-202	-0.41635	yes	yes	yes	yes	yes	yes	1	EEGSANRRAEDQELESLSAIEAELEKVAHQL	_RAEDQELES(ph)LSAIEAELEK_	RAEDQELES(1)LSAIEAELEK	RAEDQELES(42.55)LS(-42.55)AIEAELEK	9	3	747.349	0.86581	0.98967	1	8.6808	6	0.87616	0.86518	1	6.4261	9	1.174	1.3242	1	9.4148	4	0.82848	0.8672	1	20.626
IPI00189627;IPI00515758;IPI00948656	IPI00189627	447	S	Chromogranin-A	>IPI:IPI00189627.1|SWISS-PROT:P10354 Tax_Id=10116 Gene_Symbol=Chga Chromogranin-A;>IPI:IPI00515758.1|TREMBL:Q5PPG5;Q9R1B7|ENSEMBL:ENSRNOP00000054199|REFSEQ:NP_067687 Tax_Id=10116 Gene_Symbol=Chga chromogranin-A;>IPI:IPI00948656.1|TREMBL:D3ZLA8|ENSEMBL:ENSR	P10354	2338;	24258	Chga	yes	0.999993	51.7256	357.58	194.27	2.67e-228	0.067461	yes	yes	yes	yes	yes	yes	1	GSANRRAEDQELESLSAIEAELEKVAHQLQA	_RAEDQELESLS(ph)AIEAELEK_	RAEDQELESLS(1)AIEAELEK	RAEDQELES(-51.73)LS(51.73)AIEAELEK	11	3	747.349	0.85783	0.9852	1	26.165	4	0.85295	0.85221	1	11.582	6	1.1902	1.3081	1	14.6	6	0.78437	0.82783	1	13.081
IPI00189627;IPI00515758	IPI00189627	286	S	Chromogranin-A	>IPI:IPI00189627.1|SWISS-PROT:P10354 Tax_Id=10116 Gene_Symbol=Chga Chromogranin-A;>IPI:IPI00515758.1|TREMBL:Q5PPG5;Q9R1B7|ENSEMBL:ENSRNOP00000054199|REFSEQ:NP_067687 Tax_Id=10116 Gene_Symbol=Chga chromogranin-A	P10354	2338;	24258	Chga	yes	1	44.0888	161.91	44.089	5.04e-50	-1.4877	yes	yes	yes	yes	yes	yes	1;2	FYSGYKKIQKDDDGQSESQAVNGKTGASEAV	_DDDGQS(ph)ES(ph)QAVNGK_	DDDGQS(1)ES(1)QAVNGK	DDDGQS(44.09)ES(44.09)QAVNGK	6	2	805.274	0.96132	1.0915	1	NaN	1	0.93123	0.91842	1	12.246	3	1.2941	1.4177	1	NaN	1
IPI00189627;IPI00515758	IPI00189627	288	S	Chromogranin-A	>IPI:IPI00189627.1|SWISS-PROT:P10354 Tax_Id=10116 Gene_Symbol=Chga Chromogranin-A;>IPI:IPI00515758.1|TREMBL:Q5PPG5;Q9R1B7|ENSEMBL:ENSRNOP00000054199|REFSEQ:NP_067687 Tax_Id=10116 Gene_Symbol=Chga chromogranin-A	P10354	2338;	24258	Chga	yes	1	44.0888	375.83	44.089	1.81e-181	-1.4877	yes	yes	yes	yes	yes	yes	1;2	SGYKKIQKDDDGQSESQAVNGKTGASEAVPS	_DDDGQS(ph)ES(ph)QAVNGK_	DDDGQS(1)ES(1)QAVNGK	DDDGQS(44.09)ES(44.09)QAVNGK	8	2	805.274	0.88755	1.0087	1	16.76	4	0.72525	0.75546	1	7.5985	5	0.79139	0.91007	1	26.69	5	1.0022	1.0301	1	20.463
IPI00189627;IPI00515758;IPI00948656	IPI00189627	417	S	Chromogranin-A	>IPI:IPI00189627.1|SWISS-PROT:P10354 Tax_Id=10116 Gene_Symbol=Chga Chromogranin-A;>IPI:IPI00515758.1|TREMBL:Q5PPG5;Q9R1B7|ENSEMBL:ENSRNOP00000054199|REFSEQ:NP_067687 Tax_Id=10116 Gene_Symbol=Chga chromogranin-A;>IPI:IPI00948656.1|TREMBL:D3ZLA8|ENSEMBL:ENSR	P10354	2338;	24258	Chga	yes	1	75.8582	197.38	180.62	6.23e-17	-0.72776	yes	yes	yes	yes	yes	yes	1;2	GPQLRRGWRPSSREDSVEARGDFEEKKEEEG	_GWRPSS(ph)REDS(ph)VEAR_	GWRPS(0.096)S(0.904)REDS(1)VEAR	GWRPS(-9.73)S(9.73)REDS(75.86)VEAR	10	2	896.364	0.97485	1.0825	1	10.447	7	1.0644	1.06	1	8.8786	7	1.0529	1.1506	1	23.455	7	0.85309	0.90257	1	13.719
IPI00189627;IPI00515758;IPI00948656	IPI00189627	267	S	Chromogranin-A	>IPI:IPI00189627.1|SWISS-PROT:P10354 Tax_Id=10116 Gene_Symbol=Chga Chromogranin-A;>IPI:IPI00515758.1|TREMBL:Q5PPG5;Q9R1B7|ENSEMBL:ENSRNOP00000054199|REFSEQ:NP_067687 Tax_Id=10116 Gene_Symbol=Chga chromogranin-A;>IPI:IPI00948656.1|TREMBL:D3ZLA8|ENSEMBL:ENSR	P10354	2338;	24258	Chga	yes	0.959908	14.2504	251.35	218.14	8.91e-37	0.074819	yes	yes	yes	yes	yes	yes	1;2	IAREKAGPKEVPTAASSSHFYSGYKKIQKDD	_EVPTAAS(ph)SSHFYSGYK_	EVPTAAS(0.96)S(0.036)S(0.004)HFYSGYK	EVPT(-90.04)AAS(14.25)S(-14.25)S(-23.87)HFY(-92.41)S(-40.7)GY(-120.94)K	7	2	905.888	0.80409	0.94306	1	NaN	1											0.95778	1.0328	1	NaN
IPI00189627;IPI00515758;IPI00948656	IPI00189627	268	S	Chromogranin-A	>IPI:IPI00189627.1|SWISS-PROT:P10354 Tax_Id=10116 Gene_Symbol=Chga Chromogranin-A;>IPI:IPI00515758.1|TREMBL:Q5PPG5;Q9R1B7|ENSEMBL:ENSRNOP00000054199|REFSEQ:NP_067687 Tax_Id=10116 Gene_Symbol=Chga chromogranin-A;>IPI:IPI00948656.1|TREMBL:D3ZLA8|ENSEMBL:ENSR	P10354	2338;	24258	Chga	yes	0.989747	20.6708	267.38	242.18	2.12e-71	-0.30289	yes	yes	yes	yes	yes	yes	1;2	AREKAGPKEVPTAASSSHFYSGYKKIQKDDD	_EVPTAASS(ph)SHFYSGYK_	EVPTAAS(0.002)S(0.99)S(0.008)HFYSGYK	EVPT(-113.4)AAS(-27.53)S(20.67)S(-20.67)HFY(-121.26)S(-46.41)GY(-143.51)K	8	2	905.888	0.89666	1.0412	1	NaN	1	0.83604	0.8323	1	6.3408	4	1.0617	1.1851	1	4.0653	3	0.87689	0.92725	1	7.0408
IPI00189627;IPI00515758;IPI00948656	IPI00189627	269	S	Chromogranin-A	>IPI:IPI00189627.1|SWISS-PROT:P10354 Tax_Id=10116 Gene_Symbol=Chga Chromogranin-A;>IPI:IPI00515758.1|TREMBL:Q5PPG5;Q9R1B7|ENSEMBL:ENSRNOP00000054199|REFSEQ:NP_067687 Tax_Id=10116 Gene_Symbol=Chga chromogranin-A;>IPI:IPI00948656.1|TREMBL:D3ZLA8|ENSEMBL:ENSR	P10354	2338;	24258	Chga	yes	0.8519	7.81352	259.56	259.56	4.63e-31	0.18274	yes	yes	yes	yes	yes	yes	1;2	REKAGPKEVPTAASSSHFYSGYKKIQKDDDG	_EVPTAASSS(ph)HFYSGYK_	EVPTAAS(0.007)S(0.141)S(0.852)HFYSGYK	EVPT(-92.42)AAS(-20.77)S(-7.81)S(7.81)HFY(-98.91)S(-46.8)GY(-142.48)K	9	2	905.888	1.1718	1.3557	1	NaN	1						0.96672	1.0897	1	NaN	1	0.8124	0.87557	1	NaN
IPI00189627;IPI00515758;IPI00948656	IPI00189627	433	S	Chromogranin-A	>IPI:IPI00189627.1|SWISS-PROT:P10354 Tax_Id=10116 Gene_Symbol=Chga Chromogranin-A;>IPI:IPI00515758.1|TREMBL:Q5PPG5;Q9R1B7|ENSEMBL:ENSRNOP00000054199|REFSEQ:NP_067687 Tax_Id=10116 Gene_Symbol=Chga chromogranin-A;>IPI:IPI00948656.1|TREMBL:D3ZLA8|ENSEMBL:ENSR	P10354	2338;	24258	Chga	yes	1	42.6332	249.41	42.633	6.51e-116	-0.5265	yes	yes	yes	yes	yes	yes	1	VEARGDFEEKKEEEGSANRRAEDQELESLSA	_GDFEEKKEEEGS(ph)ANR_	GDFEEKKEEEGS(1)ANR	GDFEEKKEEEGS(42.63)ANR	12	3	602.251	0.97166	1.0951	1	16.884	3	1.0189	1.005	1	14.159	4	1.1558	1.2844	1	28.361	3	0.6836	0.72681	1	100.74
IPI00189627;IPI00515758	IPI00189627	312	S	Chromogranin-A	>IPI:IPI00189627.1|SWISS-PROT:P10354 Tax_Id=10116 Gene_Symbol=Chga Chromogranin-A;>IPI:IPI00515758.1|TREMBL:Q5PPG5;Q9R1B7|ENSEMBL:ENSRNOP00000054199|REFSEQ:NP_067687 Tax_Id=10116 Gene_Symbol=Chga chromogranin-A	P10354	2338;	24258	Chga	yes	1	47.8057	316.9	47.806	4e-207	0.83473	yes	yes	yes	yes	yes	yes	1;2	ASEAVPSEGKGELEHSQQEEDGEEAMAGPPQ	_GELEHS(ph)QQEEDGEEAMAGPPQGLFPGGK_	GELEHS(1)QQEEDGEEAMAGPPQGLFPGGK	GELEHS(47.81)QQEEDGEEAMAGPPQGLFPGGK	6	3	1002.09	0.91493	1.0432	1	14.22	72	0.94592	0.93876	1	10.731	88	1.1244	1.2397	1	26.665	79	0.97028	1.0275	1	21.937
IPI00189627;IPI00515758;IPI00948656	IPI00189627	412	S	Chromogranin-A	>IPI:IPI00189627.1|SWISS-PROT:P10354 Tax_Id=10116 Gene_Symbol=Chga Chromogranin-A;>IPI:IPI00515758.1|TREMBL:Q5PPG5;Q9R1B7|ENSEMBL:ENSRNOP00000054199|REFSEQ:NP_067687 Tax_Id=10116 Gene_Symbol=Chga chromogranin-A;>IPI:IPI00948656.1|TREMBL:D3ZLA8|ENSEMBL:ENSR	P10354	2338;	24258	Chga	yes	0.972863	15.422	187.43	43.261	5.66e-12	-1.1618	yes	yes	yes	yes	yes	yes	1;2	GFRDPGPQLRRGWRPSSREDSVEARGDFEEK	_GWRPS(ph)S(ph)REDSVEAR_	GWRPS(0.973)S(0.973)REDS(0.054)VEAR	GWRPS(15.42)S(15.42)REDS(-15.42)VEAR	5	3	597.912	0.90349	1.056	1	NaN	1	1.1224	1.1053	1	NaN	1	1.1503	1.3133	2	5.9351	3	1.005	1.0622	2	NaN
IPI00189627;IPI00515758;IPI00948656	IPI00189627	413	S	Chromogranin-A	>IPI:IPI00189627.1|SWISS-PROT:P10354 Tax_Id=10116 Gene_Symbol=Chga Chromogranin-A;>IPI:IPI00515758.1|TREMBL:Q5PPG5;Q9R1B7|ENSEMBL:ENSRNOP00000054199|REFSEQ:NP_067687 Tax_Id=10116 Gene_Symbol=Chga chromogranin-A;>IPI:IPI00948656.1|TREMBL:D3ZLA8|ENSEMBL:ENSR	P10354	2338;	24258	Chga	yes	0.993486	22.0404	211.39	152.68	3.34e-24	0.17614	yes	yes	yes	yes	yes	yes	1;2	FRDPGPQLRRGWRPSSREDSVEARGDFEEKK	_GWRPSS(ph)REDSVEAR_	GWRPS(0.006)S(0.993)REDSVEAR	GWRPS(-22.04)S(22.04)REDS(-35.15)VEAR	6	2	856.381	0.95247	1.0706	1	1.6968	3	1.0728	1.0491	1	2.3304	2	1.2311	1.3444	1	4.6555	4	0.89668	0.96069	1	NaN
IPI00189627;IPI00515758;IPI00948656	IPI00189627	137	S	Chromogranin-A	>IPI:IPI00189627.1|SWISS-PROT:P10354 Tax_Id=10116 Gene_Symbol=Chga Chromogranin-A;>IPI:IPI00515758.1|TREMBL:Q5PPG5;Q9R1B7|ENSEMBL:ENSRNOP00000054199|REFSEQ:NP_067687 Tax_Id=10116 Gene_Symbol=Chga chromogranin-A;>IPI:IPI00948656.1|TREMBL:D3ZLA8|ENSEMBL:ENSR	P10354	2338;	24258	Chga	yes	1	67.9132	178.84	178.84	2.61e-12	-0.70855	yes	yes	yes	yes	yes	yes	1	VFENQSPAAKHGDAASEAPSKDTVEKREDSD	_HGDAAS(ph)EAPSK_	HGDAAS(1)EAPSK	HGDAAS(67.91)EAPS(-67.91)K	6	2	575.232	0.69728	0.79819	1	NaN	1	0.76956	0.77725	1	22.156	2	1.0817	1.2272	1	NaN	1	0.6521	0.6916	1	NaN
IPI00189627;IPI00515758	IPI00189627	353	S	Chromogranin-A	>IPI:IPI00189627.1|SWISS-PROT:P10354 Tax_Id=10116 Gene_Symbol=Chga Chromogranin-A;>IPI:IPI00515758.1|TREMBL:Q5PPG5;Q9R1B7|ENSEMBL:ENSRNOP00000054199|REFSEQ:NP_067687 Tax_Id=10116 Gene_Symbol=Chga chromogranin-A	P10354	2338;	24258	Chga	yes	1	85.2239	224.86	85.224	6.2e-14	-0.24614	yes	yes	yes	yes	yes	yes	1	LERKQQEEEEEEERLSREWEDKRWSRMDQLA	_QQEEEEEEERLS(ph)REWEDK_	QQEEEEEEERLS(1)REWEDK	QQEEEEEEERLS(85.22)REWEDK	12	4	615.257	0.86759	0.99668	1	10.88	11	1.031	1.0158	1	10.159	10	1.1473	1.2376	1	12.498	9	1.1272	1.2219	1	12.266
IPI00189627;IPI00515758	IPI00189627	386	S	Chromogranin-A	>IPI:IPI00189627.1|SWISS-PROT:P10354 Tax_Id=10116 Gene_Symbol=Chga Chromogranin-A;>IPI:IPI00515758.1|TREMBL:Q5PPG5;Q9R1B7|ENSEMBL:ENSRNOP00000054199|REFSEQ:NP_067687 Tax_Id=10116 Gene_Symbol=Chga chromogranin-A	P10354	2338;	24258	Chga	yes	1	159.746	159.75	159.75	3.41e-16	0.65443	yes	yes	yes	yes	yes	yes	1	LTAEKRLEGEDDPDRSMKLSFRARAYGFRDP	_RLEGEDDPDRS(ph)MK_	RLEGEDDPDRS(1)MK	RLEGEDDPDRS(159.75)MK	11	2	814.343	0.92921	1.0444	1	122.68	4	0.68296	0.66834	1	33.116	3	0.90974	0.99393	1	NaN	1	1.9611	2.0546	1	31.341
IPI00189627;IPI00515758	IPI00189627	298	S	Chromogranin-A	>IPI:IPI00189627.1|SWISS-PROT:P10354 Tax_Id=10116 Gene_Symbol=Chga Chromogranin-A;>IPI:IPI00515758.1|TREMBL:Q5PPG5;Q9R1B7|ENSEMBL:ENSRNOP00000054199|REFSEQ:NP_067687 Tax_Id=10116 Gene_Symbol=Chga chromogranin-A	P10354	2338;	24258	Chga	yes	1	77.3677	231.58	212.39	2.51e-159	-0.1954	yes	yes	yes	yes	yes	yes	1;2	DGQSESQAVNGKTGASEAVPSEGKGELEHSQ	_TGAS(ph)EAVPSEGK_	TGAS(1)EAVPSEGK	T(-77.37)GAS(77.37)EAVPS(-98.08)EGK	4	2	606.761	1.0026	1.1126	1	9.8356	7	0.78374	0.7753	1	21.359	12	1.0395	1.1322	1	13.83	7	0.9593	0.98066	1	8.8834
IPI00189627;IPI00515758	IPI00189627	303	S	Chromogranin-A	>IPI:IPI00189627.1|SWISS-PROT:P10354 Tax_Id=10116 Gene_Symbol=Chga Chromogranin-A;>IPI:IPI00515758.1|TREMBL:Q5PPG5;Q9R1B7|ENSEMBL:ENSRNOP00000054199|REFSEQ:NP_067687 Tax_Id=10116 Gene_Symbol=Chga chromogranin-A	P10354	2338;	24258	Chga	yes	0.971115	16.4774	144.6	92.956	2.44e-44	-0.1312	yes	yes	yes	yes	yes	yes	1;2	SQAVNGKTGASEAVPSEGKGELEHSQQEEDG	_TGASEAVPS(ph)EGKGELEHSQQEEDGEEAMAGPPQGLFPGGK_	T(0.004)GAS(0.004)EAVPS(0.971)EGKGELEHS(0.022)QQEEDGEEAMAGPPQGLFPGGK	T(-24.41)GAS(-24.41)EAVPS(16.48)EGKGELEHS(-16.48)QQEEDGEEAMAGPPQGLFPGGK	9	4	1030.2	0.99465	1.1464	1	1.4918	2	0.90588	0.9297	1	NaN	1	1.2398	1.3732	1	16.27	5
IPI00189639	IPI00189639	75	S	Loss of heterozygosity, 12, chromosomal region 1 homolog (Human)	>IPI:IPI00189639.1|TREMBL:B1H257|ENSEMBL:ENSRNOP00000008645|REFSEQ:NP_001102120 Tax_Id=10116 Gene_Symbol=Loh12cr1 Loss of heterozygosity, 12, chromosomal region 1 homolog	B1H257	1307624;	362452	Loh12cr1	yes	0.999164	32.478	205.66	186.42	3.96e-24	-0.22511	yes	no	yes	yes	yes	yes	1	PTFQPLLKGLLSGQTSPTNARLEKLDSQQVL	_GLLSGQTS(ph)PTNAR_	GLLSGQT(0.001)S(0.999)PTNAR	GLLS(-75.87)GQT(-32.48)S(32.48)PT(-35.65)NAR	8	2	691.327						1.1974	1.1996	1	NaN	1	0.70506	0.76948	1	NaN	1	0.98961	1.0238	1	NaN
IPI00189647;IPI00782764	IPI00189647	437	S	Eukaryotic elongation factor 2 kinase	>IPI:IPI00189647.5|SWISS-PROT:P70531|TREMBL:Q6P757|ENSEMBL:ENSRNOP00000022726|REFSEQ:NP_037079 Tax_Id=10116 Gene_Symbol=Eef2k Eukaryotic elongation factor 2 kinase;>IPI:IPI00782764.2|TREMBL:D3ZU17|ENSEMBL:ENSRNOP00000051931 Tax_Id=10116 Gene_Symbol=Eef2k U	P70531	2538;	25435	Eef2k	yes	0.992078	21.7675	69.522	69.522	0.00220836	0.23128	no	no	no	yes	yes	no	1;3;4	PRDHDRMDNHRDSENSGDSGYPSEKRSDLDD	_DSENS(ph)GDSGYPSEK_	DS(0.001)ENS(0.992)GDS(0.007)GYPSEK	DS(-29.17)ENS(21.77)GDS(-21.77)GY(-46.1)PS(-40.25)EK	5	2	776.278	0.97658	1.0896	3	NaN	1
IPI00189647;IPI00782764	IPI00189647	444	S	Eukaryotic elongation factor 2 kinase	>IPI:IPI00189647.5|SWISS-PROT:P70531|TREMBL:Q6P757|ENSEMBL:ENSRNOP00000022726|REFSEQ:NP_037079 Tax_Id=10116 Gene_Symbol=Eef2k Eukaryotic elongation factor 2 kinase;>IPI:IPI00782764.2|TREMBL:D3ZU17|ENSEMBL:ENSRNOP00000051931 Tax_Id=10116 Gene_Symbol=Eef2k U	P70531	2538;	25435	Eef2k	yes	1	90.8384	263.22	216.35	5.13e-157	1.8534	yes	yes	yes	yes	yes	yes	1;3;4	DNHRDSENSGDSGYPSEKRSDLDDPEPREHG	_DSENSGDSGYPS(ph)EK_	DSENSGDSGYPS(1)EK	DS(-166.16)ENS(-113.66)GDS(-90.84)GY(-138.16)PS(90.84)EK	12	2	776.278	1.0673	1.2208	1	23.781	4	0.59263	0.60823	1	12.156	2	1.0088	1.1611	1	NaN	1	4.4705	4.6558	1	93.083
IPI00189647;IPI00782764	IPI00189647	448	S	Eukaryotic elongation factor 2 kinase	>IPI:IPI00189647.5|SWISS-PROT:P70531|TREMBL:Q6P757|ENSEMBL:ENSRNOP00000022726|REFSEQ:NP_037079 Tax_Id=10116 Gene_Symbol=Eef2k Eukaryotic elongation factor 2 kinase;>IPI:IPI00782764.2|TREMBL:D3ZU17|ENSEMBL:ENSRNOP00000051931 Tax_Id=10116 Gene_Symbol=Eef2k U	P70531	2538;	25435	Eef2k	yes	0.818037	6.59187	94.606	94.606	9.53e-05	-2.0647	yes	no	no	no	yes	no	1	DSENSGDSGYPSEKRSDLDDPEPREHGHSNG	_DSENSGDSGYPSEKRS(ph)DLDDPEPR_	DSENSGDS(0.002)GYPS(0.179)EKRS(0.818)DLDDPEPR	DS(-64.75)ENS(-37.7)GDS(-25.66)GY(-34.33)PS(-6.59)EKRS(6.59)DLDDPEPR	16	3	911.37
IPI00189647;IPI00782764	IPI00189647	18	S	Eukaryotic elongation factor 2 kinase	>IPI:IPI00189647.5|SWISS-PROT:P70531|TREMBL:Q6P757|ENSEMBL:ENSRNOP00000022726|REFSEQ:NP_037079 Tax_Id=10116 Gene_Symbol=Eef2k Eukaryotic elongation factor 2 kinase;>IPI:IPI00782764.2|TREMBL:D3ZU17|ENSEMBL:ENSRNOP00000051931 Tax_Id=10116 Gene_Symbol=Eef2k U	P70531	2538;	25435	Eef2k	yes	0.990267	20.075	236.78	236.78	2.83e-15	0.13658	yes	yes	yes	yes	yes	yes	1	DEDLIFRLEGVDGGGSSGAGRHGDSDTDSDD	_LEGVDGGGS(ph)SGAGR_	LEGVDGGGS(0.99)S(0.01)GAGR	LEGVDGGGS(20.08)S(-20.08)GAGR	9	2	649.772	1.2849	1.4941	1	NaN	1	0.87631	0.88614	1	NaN	1	0.902	1.0578	1	11.157	2	1.0384	1.1001	1	1.5449
IPI00189647;IPI00782764	IPI00189647	499	S	Eukaryotic elongation factor 2 kinase	>IPI:IPI00189647.5|SWISS-PROT:P70531|TREMBL:Q6P757|ENSEMBL:ENSRNOP00000022726|REFSEQ:NP_037079 Tax_Id=10116 Gene_Symbol=Eef2k Eukaryotic elongation factor 2 kinase;>IPI:IPI00782764.2|TREMBL:D3ZU17|ENSEMBL:ENSRNOP00000051931 Tax_Id=10116 Gene_Symbol=Eef2k U	P70531	2538;	25435	Eef2k	yes	1	68.129	68.129	68.129	0.00447326	-0.18097	yes	no	no	no	no	no	1	TWNLLNPSRLHLPRPSAVALEVQRLNALDLG	_LHLPRPS(ph)AVALEVQR_	LHLPRPS(1)AVALEVQR	LHLPRPS(68.13)AVALEVQR	7	3	589.321
IPI00189647	IPI00189647	344	S	Eukaryotic elongation factor 2 kinase	>IPI:IPI00189647.5|SWISS-PROT:P70531|TREMBL:Q6P757|ENSEMBL:ENSRNOP00000022726|REFSEQ:NP_037079 Tax_Id=10116 Gene_Symbol=Eef2k Eukaryotic elongation factor 2 kinase	P70531	2538;	25435	Eef2k	yes	0.988995	19.5359	91.093	91.093	0.000349001	0.43202	no	no	no	no	yes	yes	1	PREQDAVNQSTKLLQSAKTILRGTEEKCGSP	_LLQS(ph)AKTILR_	LLQS(0.989)AKT(0.011)ILR	LLQS(19.54)AKT(-19.54)ILR	4	3	408.235
IPI00189647	IPI00189647	391	S	Eukaryotic elongation factor 2 kinase	>IPI:IPI00189647.5|SWISS-PROT:P70531|TREMBL:Q6P757|ENSEMBL:ENSRNOP00000022726|REFSEQ:NP_037079 Tax_Id=10116 Gene_Symbol=Eef2k Eukaryotic elongation factor 2 kinase	P70531	2538;	25435	Eef2k	yes	0.759074	6.38213	61.016	61.016	1.79e-07	0.10881	no	no	yes	yes	yes	no	2	SENSGDENMSDVTFDSLPSSPSSATPHSQKL	_LSENSGDENMSDVTFDS(ph)LPSS(ph)PSSATPHSQK_	LSENS(0.001)GDENMS(0.018)DVT(0.206)FDS(0.759)LPS(0.231)S(0.606)PS(0.135)S(0.04)AT(0.004)PHSQK	LS(-36.17)ENS(-31.45)GDENMS(-17.37)DVT(-6.38)FDS(6.38)LPS(-4.97)S(4.97)PS(-6.73)S(-12.15)AT(-22.37)PHS(-31.92)QK	17	3	1137.79
IPI00189647	IPI00189647	395	S	Eukaryotic elongation factor 2 kinase	>IPI:IPI00189647.5|SWISS-PROT:P70531|TREMBL:Q6P757|ENSEMBL:ENSRNOP00000022726|REFSEQ:NP_037079 Tax_Id=10116 Gene_Symbol=Eef2k Eukaryotic elongation factor 2 kinase	P70531	2538;	25435	Eef2k	yes	0.816161	7.0785	88.987	87.544	1.13e-09	-2.1871	yes	yes	yes	yes	yes	yes	1;2	GDENMSDVTFDSLPSSPSSATPHSQKLDHLH	_LSENSGDENMSDVTFDSLPSS(ph)PSSATPHSQK_	LSENSGDENMSDVTFDS(0.001)LPS(0.16)S(0.816)PS(0.018)S(0.005)ATPHSQK	LS(-57.93)ENS(-58.4)GDENMS(-40.76)DVT(-40.16)FDS(-29.46)LPS(-7.08)S(7.08)PS(-16.6)S(-22.49)AT(-33.66)PHS(-47.52)QK	21	3	1111.14
IPI00189647;IPI00782764	IPI00189647	469	S	Eukaryotic elongation factor 2 kinase	>IPI:IPI00189647.5|SWISS-PROT:P70531|TREMBL:Q6P757|ENSEMBL:ENSRNOP00000022726|REFSEQ:NP_037079 Tax_Id=10116 Gene_Symbol=Eef2k Eukaryotic elongation factor 2 kinase;>IPI:IPI00782764.2|TREMBL:D3ZU17|ENSEMBL:ENSRNOP00000051931 Tax_Id=10116 Gene_Symbol=Eef2k U	P70531	2538;	25435	Eef2k	yes	1	76.1133	197.1	99.407	2.55e-17	0.11422	yes	yes	yes	yes	yes	yes	1;2;3	EPREHGHSNGNRRPESDEDSLGSSGRVCVET	_RPES(ph)DEDS(ph)LGS(ph)SGR_	RPES(1)DEDS(1)LGS(0.843)S(0.157)GR	RPES(76.11)DEDS(39.43)LGS(7.31)S(-7.31)GR	4	2	866.287	0.78506	0.89655	1	NaN	1	0.98045	0.95437	1	NaN	1	0.95331	1.0522	1	NaN	1	0.78602	0.81757	1	NaN
IPI00189647;IPI00782764	IPI00189647	473	S	Eukaryotic elongation factor 2 kinase	>IPI:IPI00189647.5|SWISS-PROT:P70531|TREMBL:Q6P757|ENSEMBL:ENSRNOP00000022726|REFSEQ:NP_037079 Tax_Id=10116 Gene_Symbol=Eef2k Eukaryotic elongation factor 2 kinase;>IPI:IPI00782764.2|TREMBL:D3ZU17|ENSEMBL:ENSRNOP00000051931 Tax_Id=10116 Gene_Symbol=Eef2k U	P70531	2538;	25435	Eef2k	yes	0.999999	60.9199	160.45	116.98	2.52e-23	0.4911	yes	yes	yes	yes	yes	yes	1;2;3	HGHSNGNRRPESDEDSLGSSGRVCVETWNLL	_RPES(ph)DEDS(ph)LGS(ph)SGR_	RPES(1)DEDS(1)LGS(0.9)S(0.1)GR	RPES(105.06)DEDS(60.92)LGS(9.52)S(-9.52)GR	8	2	866.287	0.7056	0.79988	2	NaN	1	1.1368	1.1128	2	NaN	1	0.92958	1.0224	2	NaN	1	0.84987	0.90198	2	NaN
IPI00189647;IPI00782764	IPI00189647	476	S	Eukaryotic elongation factor 2 kinase	>IPI:IPI00189647.5|SWISS-PROT:P70531|TREMBL:Q6P757|ENSEMBL:ENSRNOP00000022726|REFSEQ:NP_037079 Tax_Id=10116 Gene_Symbol=Eef2k Eukaryotic elongation factor 2 kinase;>IPI:IPI00782764.2|TREMBL:D3ZU17|ENSEMBL:ENSRNOP00000051931 Tax_Id=10116 Gene_Symbol=Eef2k U	P70531	2538;	25435	Eef2k	yes	0.93784	11.9185	116.98	53.033	0.000191525	0.78549	yes	yes	yes	yes	yes	yes	1;2;3	SNGNRRPESDEDSLGSSGRVCVETWNLLNPS	_RPESDEDS(ph)LGS(ph)SGR_	RPES(0.026)DEDS(0.973)LGS(0.938)S(0.063)GR	RPES(-16.13)DEDS(16.13)LGS(11.92)S(-11.92)GR	11	2	826.303	28.905	32.05	2	NaN	1	17.114	16.43	2	NaN	1	37.293	39.461	2	NaN	1
IPI00189647	IPI00189647	365	S	Eukaryotic elongation factor 2 kinase	>IPI:IPI00189647.5|SWISS-PROT:P70531|TREMBL:Q6P757|ENSEMBL:ENSRNOP00000022726|REFSEQ:NP_037079 Tax_Id=10116 Gene_Symbol=Eef2k Eukaryotic elongation factor 2 kinase	P70531	2538;	25435	Eef2k	yes	0.993585	22.7989	102.9	99.991	0.000222163	0.37035	yes	yes	yes	yes	yes	yes	1;2	RGTEEKCGSPRIRTLSGSRPPLLLRLSENSG	_TLS(ph)GSRPPLLLR_	T(0.001)LS(0.994)GS(0.005)RPPLLLR	T(-29.18)LS(22.8)GS(-22.8)RPPLLLR	3	2	695.384	1.1942	1.3344	1	NaN	1	0.81836	0.816	1	NaN	1	0.8932	0.97464	1	NaN	1	0.93772	0.99729	1	1.9142
IPI00947953;IPI00189651	IPI00947953	463	S	Caspase recruitment domain family, member 9	>IPI:IPI00947953.1|TREMBL:D3ZFU5|ENSEMBL:ENSRNOP00000062283 Tax_Id=10116 Gene_Symbol=Card9 Uncharacterized protein;>IPI:IPI00189651.1|SWISS-PROT:Q9EPY0|ENSEMBL:ENSRNOP00000025456|REFSEQ:NP_071639 Tax_Id=10116 Gene_Symbol=Card9 Caspase recruitment domain-co	D3ZFU5	708370;	64171	Card9	yes	1	47.0904	246.5	47.09	6.09e-64	1.0985	yes	yes	yes	yes	yes	yes	1	EDAQLSDKGVLADRESPEQPFVVLNKKHLSQ	_GVLADRES(ph)PEQPFVVLNKK_	GVLADRES(1)PEQPFVVLNKK	GVLADRES(47.09)PEQPFVVLNKK	8	4	552.287	0.84325	0.95087	1	10.16	7	0.91204	0.91292	1	10.514	7	0.9525	1.05	1	19.489	5	0.87615	0.93251	1	4.5194
IPI00947953;IPI00189651	IPI00947953	433	S	Caspase recruitment domain family, member 9	>IPI:IPI00947953.1|TREMBL:D3ZFU5|ENSEMBL:ENSRNOP00000062283 Tax_Id=10116 Gene_Symbol=Card9 Uncharacterized protein;>IPI:IPI00189651.1|SWISS-PROT:Q9EPY0|ENSEMBL:ENSRNOP00000025456|REFSEQ:NP_071639 Tax_Id=10116 Gene_Symbol=Card9 Caspase recruitment domain-co	D3ZFU5	708370;	64171	Card9	yes	0.986281	18.5668	251.51	169.51	2.71e-70	1.738	yes	yes	no	yes	yes	yes	1	QQLDMLILSSDLEDSSPRNSQELSLPQDLEE	_QQQLDMLILSSDLEDSS(ph)PR_	QQQLDMLILSSDLEDS(0.014)S(0.986)PR	QQQLDMLILS(-92.78)S(-84)DLEDS(-18.57)S(18.57)PR	17	3	752.347	0.89072	0.99865	1	NaN	1	1.0531	1.0732	1	NaN	1						0.86673	0.90927	1	NaN
IPI00189653;IPI00391456	IPI00189653	306	S	Secretogranin-2	>IPI:IPI00189653.1|SWISS-PROT:P10362|ENSEMBL:ENSRNOP00000020219|REFSEQ:NP_073160 Tax_Id=10116 Gene_Symbol=Scg2 Secretogranin-2;>IPI:IPI00391456.1|TREMBL:Q6P7R4;Q8CGL8|ENSEMBL:ENSRNOP00000031436 Tax_Id=10116 Gene_Symbol=Scg2 Scg2 protein	P10362	3626;	24765	Scg2	yes	0.999783	36.8158	109.04	85.362	0.000450989	1.3558	yes	yes	yes	yes	no	yes	1	GLPDEGNRKESKDQLSEDASKVITYLRRLVN	_ESKDQLS(ph)EDASK_	ESKDQLS(1)EDASK	ES(-50.45)KDQLS(36.82)EDAS(-36.82)K	7	2	708.798	0.56346	0.63223	1	30.93	2	0.93267	0.9157	1	NaN	1						0.60398	0.63003	1	27.556
IPI00189653;IPI00391456	IPI00189653	310	S	Secretogranin-2	>IPI:IPI00189653.1|SWISS-PROT:P10362|ENSEMBL:ENSRNOP00000020219|REFSEQ:NP_073160 Tax_Id=10116 Gene_Symbol=Scg2 Secretogranin-2;>IPI:IPI00391456.1|TREMBL:Q6P7R4;Q8CGL8|ENSEMBL:ENSRNOP00000031436 Tax_Id=10116 Gene_Symbol=Scg2 Scg2 protein	P10362	3626;	24765	Scg2	yes	1	71.5416	194.24	194.24	1.46e-05	-0.39292	no	no	no	yes	yes	yes	1	EGNRKESKDQLSEDASKVITYLRRLVNAVGS	_DQLSEDAS(ph)K_	DQLSEDAS(1)K	DQLS(-71.54)EDAS(71.54)K	8	2	536.713	0.55627	0.62345	1	NaN	1	0.58271	0.55926	1	NaN	1	0.51358	0.54857	1	NaN	1	0.64713	0.66964	1	NaN
IPI00189653;IPI00391456	IPI00189653	108	S	Secretogranin-2	>IPI:IPI00189653.1|SWISS-PROT:P10362|ENSEMBL:ENSRNOP00000020219|REFSEQ:NP_073160 Tax_Id=10116 Gene_Symbol=Scg2 Secretogranin-2;>IPI:IPI00391456.1|TREMBL:Q6P7R4;Q8CGL8|ENSEMBL:ENSRNOP00000031436 Tax_Id=10116 Gene_Symbol=Scg2 Scg2 protein	P10362	3626;	24765	Scg2	yes	1	62.8909	83.314	62.891	0.000426536	-2.8828	yes	yes	yes	yes	yes	yes	1	NGEESHLAESSRDVLSEDEWMRIILEALRQA	_DVLS(ph)EDEWMR_	DVLS(1)EDEWMR	DVLS(62.89)EDEWMR	4	2	680.268																1.0809	1.1151	1	NaN
IPI00189653;IPI00391456	IPI00189653	557	S	Secretogranin-2	>IPI:IPI00189653.1|SWISS-PROT:P10362|ENSEMBL:ENSRNOP00000020219|REFSEQ:NP_073160 Tax_Id=10116 Gene_Symbol=Scg2 Secretogranin-2;>IPI:IPI00391456.1|TREMBL:Q6P7R4;Q8CGL8|ENSEMBL:ENSRNOP00000031436 Tax_Id=10116 Gene_Symbol=Scg2 Scg2 protein	P10362	3626;	24765	Scg2	yes	1	208.134	281.92	208.13	2.76e-68	0.64335	yes	yes	yes	yes	yes	yes	1;2	EEQLEQAIKEHLGQGSSQEMEKLAKVSKRIP	_EHLGQGS(ph)S(ph)QEMEK_	EHLGQGS(1)S(1)QEMEK	EHLGQGS(208.13)S(208.13)QEMEK	7	2	810.294	0.83256	0.95588	1	NaN	1	1.393	1.3861	1	NaN	1	1.5082	1.7212	1	7.5924	2	0.84137	0.91369	1	NaN
IPI00189653;IPI00391456	IPI00189653	558	S	Secretogranin-2	>IPI:IPI00189653.1|SWISS-PROT:P10362|ENSEMBL:ENSRNOP00000020219|REFSEQ:NP_073160 Tax_Id=10116 Gene_Symbol=Scg2 Secretogranin-2;>IPI:IPI00391456.1|TREMBL:Q6P7R4;Q8CGL8|ENSEMBL:ENSRNOP00000031436 Tax_Id=10116 Gene_Symbol=Scg2 Scg2 protein	P10362	3626;	24765	Scg2	yes	1	208.134	252.82	208.13	2.76e-68	0.64335	yes	yes	yes	yes	yes	yes	1;2	EQLEQAIKEHLGQGSSQEMEKLAKVSKRIPA	_EHLGQGS(ph)S(ph)QEMEK_	EHLGQGS(1)S(1)QEMEK	EHLGQGS(208.13)S(208.13)QEMEK	8	2	810.294	0.94618	1.0771	1	17.191	2	0.84353	0.8359	1	7.4983	4	1.0204	1.1491	1	42.054	2	0.92974	1.0093	1	19.554
IPI00189653;IPI00391456	IPI00189653	97	S	Secretogranin-2	>IPI:IPI00189653.1|SWISS-PROT:P10362|ENSEMBL:ENSRNOP00000020219|REFSEQ:NP_073160 Tax_Id=10116 Gene_Symbol=Scg2 Secretogranin-2;>IPI:IPI00391456.1|TREMBL:Q6P7R4;Q8CGL8|ENSEMBL:ENSRNOP00000031436 Tax_Id=10116 Gene_Symbol=Scg2 Scg2 protein	P10362	3626;	24765	Scg2	yes	0.999999	60.4686	158.45	150.92	4.41e-23	-0.59543	yes	no	yes	yes	yes	yes	1	QGISVPLQLKENGEESHLAESSRDVLSEDEW	_ENGEES(ph)HLAESSR_	ENGEES(1)HLAESSR	ENGEES(60.47)HLAES(-60.47)S(-66.06)R	6	2	762.802	1.0493	1.174	1	NaN	1
IPI00189653;IPI00391456	IPI00189653	176	S	Secretogranin-2	>IPI:IPI00189653.1|SWISS-PROT:P10362|ENSEMBL:ENSRNOP00000020219|REFSEQ:NP_073160 Tax_Id=10116 Gene_Symbol=Scg2 Secretogranin-2;>IPI:IPI00391456.1|TREMBL:Q6P7R4;Q8CGL8|ENSEMBL:ENSRNOP00000031436 Tax_Id=10116 Gene_Symbol=Scg2 Scg2 protein	P10362	3626;	24765	Scg2	yes	1	83.1437	202.16	103.88	1.12e-07	0.57461	yes	yes	yes	yes	yes	yes	1	RKLKHMRFPLMYEENSRENPFKRTNEIVEEQ	_FPLMYEENS(ph)RENPFKR_	FPLMYEENS(1)RENPFKR	FPLMY(-83.14)EENS(83.14)RENPFKR	9	3	712.991	0.86475	0.99312	1	18.212	8	1.0739	1.0719	1	9.9254	8	1.1176	1.2427	1	20.099	6	1.2306	1.3143	1	17.142
IPI00189653;IPI00391456	IPI00189653	270	S	Secretogranin-2	>IPI:IPI00189653.1|SWISS-PROT:P10362|ENSEMBL:ENSRNOP00000020219|REFSEQ:NP_073160 Tax_Id=10116 Gene_Symbol=Scg2 Secretogranin-2;>IPI:IPI00391456.1|TREMBL:Q6P7R4;Q8CGL8|ENSEMBL:ENSRNOP00000031436 Tax_Id=10116 Gene_Symbol=Scg2 Scg2 protein	P10362	3626;	24765	Scg2	yes	1	72.4928	316.8	316.8	1.59e-232	0.50354	yes	yes	yes	yes	yes	yes	1;2;3	MEEKIETQTQEEVRDSKENTEKNEQINEEMK	_IETQTQEEVRDS(ph)KENTEK_	IETQTQEEVRDS(1)KENTEK	IET(-189.52)QT(-155.13)QEEVRDS(72.49)KENT(-72.49)EK	12	2	1122.51	0.93297	1.063	1	25.766	8	1.0022	1.0062	1	14.057	9	1.2163	1.3517	1	12.685	11	1.2003	1.2516	1	13.475
IPI00189653	IPI00189653	325	S	Secretogranin-2	>IPI:IPI00189653.1|SWISS-PROT:P10362|ENSEMBL:ENSRNOP00000020219|REFSEQ:NP_073160 Tax_Id=10116 Gene_Symbol=Scg2 Secretogranin-2	P10362	3626;	24765	Scg2	yes	1	83.1372	149.49	83.137	6.37e-08	-0.74631	yes	yes	yes	yes	no	yes	1	SKVITYLRRLVNAVGSGRSQSGQNGDRAARL	_LVNAVGS(ph)GR_	LVNAVGS(1)GR	LVNAVGS(83.14)GR	7	2	476.734	0.84773	0.96348	1	21.762	2	1.0893	1.0706	1	6.5597	2	1.2248	1.3995	1	13.797	2	0.88943	0.92172	1	21.217
IPI00189653;IPI00391456	IPI00189653	74	S	Secretogranin-2	>IPI:IPI00189653.1|SWISS-PROT:P10362|ENSEMBL:ENSRNOP00000020219|REFSEQ:NP_073160 Tax_Id=10116 Gene_Symbol=Scg2 Secretogranin-2;>IPI:IPI00391456.1|TREMBL:Q6P7R4;Q8CGL8|ENSEMBL:ENSRNOP00000031436 Tax_Id=10116 Gene_Symbol=Scg2 Scg2 protein	P10362	3626;	24765	Scg2	yes	0.958338	13.623	117.04	117.04	5.17e-10	-0.8713	yes	yes	yes	no	yes	yes	2	LEYIEKLRQQAHREESSPDYNPYQGISVPLQ	_QQAHREES(ph)SPDYNPY(ph)QGISVPLQLK_	QQAHREES(0.958)S(0.042)PDY(0.001)NPY(0.998)QGIS(0.001)VPLQLK	QQAHREES(13.62)S(-13.62)PDY(-30.5)NPY(28.5)QGIS(-28.5)VPLQLK	8	3	1015.46
IPI00189653;IPI00391456	IPI00189653	531	S	Secretogranin-2	>IPI:IPI00189653.1|SWISS-PROT:P10362|ENSEMBL:ENSRNOP00000020219|REFSEQ:NP_073160 Tax_Id=10116 Gene_Symbol=Scg2 Secretogranin-2;>IPI:IPI00391456.1|TREMBL:Q6P7R4;Q8CGL8|ENSEMBL:ENSRNOP00000031436 Tax_Id=10116 Gene_Symbol=Scg2 Scg2 protein	P10362	3626;	24765	Scg2	yes	0.824643	9.73374	210.66	33.37	9.73e-51	0.03674	yes	yes	yes	yes	yes	yes	1;2	KYPELMNTNQLKRVPSPGSSEDDLQEEEQLE	_VPS(ph)PGSSEDDLQEEEQLEQAIK_	VPS(0.825)PGS(0.088)S(0.088)EDDLQEEEQLEQAIK	VPS(9.73)PGS(-9.73)S(-9.73)EDDLQEEEQLEQAIK	3	3	836.706	0.90705	1.0626	1	NaN	1	1.0179	1.0536	1	NaN	1	1.0727	1.1769	1	13.044	2	1.1379	1.1615	1	4.8205
IPI00189653;IPI00391456	IPI00189653	534	S	Secretogranin-2	>IPI:IPI00189653.1|SWISS-PROT:P10362|ENSEMBL:ENSRNOP00000020219|REFSEQ:NP_073160 Tax_Id=10116 Gene_Symbol=Scg2 Secretogranin-2;>IPI:IPI00391456.1|TREMBL:Q6P7R4;Q8CGL8|ENSEMBL:ENSRNOP00000031436 Tax_Id=10116 Gene_Symbol=Scg2 Scg2 protein	P10362	3626;	24765	Scg2	yes	0.99762	26.2512	263.57	263.57	1.91e-100	-0.14316	yes	yes	yes	yes	yes	yes	1;2	ELMNTNQLKRVPSPGSSEDDLQEEEQLEQAI	_VPSPGS(ph)SEDDLQEEEQLEQAIK_	VPSPGS(0.998)S(0.002)EDDLQEEEQLEQAIK	VPS(-48.15)PGS(26.25)S(-26.25)EDDLQEEEQLEQAIK	6	2	1254.55	0.90673	1.0406	1	17.567	4	1.0899	1.1098	1	6.2892	3	1.1628	1.2495	1	8.4015	5	1.1374	1.1796	1	5.2089
IPI00189653;IPI00391456	IPI00189653	535	S	Secretogranin-2	>IPI:IPI00189653.1|SWISS-PROT:P10362|ENSEMBL:ENSRNOP00000020219|REFSEQ:NP_073160 Tax_Id=10116 Gene_Symbol=Scg2 Secretogranin-2;>IPI:IPI00391456.1|TREMBL:Q6P7R4;Q8CGL8|ENSEMBL:ENSRNOP00000031436 Tax_Id=10116 Gene_Symbol=Scg2 Scg2 protein	P10362	3626;	24765	Scg2	yes	0.974107	15.4546	225.17	101.43	5.62e-64	1.6187	yes	yes	yes	yes	yes	yes	1;2	LMNTNQLKRVPSPGSSEDDLQEEEQLEQAIK	_VPSPGS(ph)S(ph)EDDLQEEEQLEQAIK_	VPS(0.091)PGS(0.935)S(0.974)EDDLQEEEQLEQAIK	VPS(-11.46)PGS(11.46)S(15.45)EDDLQEEEQLEQAIK	7	3	863.361	0.94135	1.0938	1	NaN	1	1.1008	1.058	2	NaN	1	1.8902	2.1798	1	NaN	1	1.0513	1.1157	1	NaN
IPI00189653;IPI00391456	IPI00189653	253	S	Secretogranin-2	>IPI:IPI00189653.1|SWISS-PROT:P10362|ENSEMBL:ENSRNOP00000020219|REFSEQ:NP_073160 Tax_Id=10116 Gene_Symbol=Scg2 Secretogranin-2;>IPI:IPI00391456.1|TREMBL:Q6P7R4;Q8CGL8|ENSEMBL:ENSRNOP00000031436 Tax_Id=10116 Gene_Symbol=Scg2 Scg2 protein	P10362	3626;	24765	Scg2	yes	1	84.1649	127.53	127.53	6.18e-20	2.4614	yes	yes	no	no	yes	yes	1	TNNIAYEDVVGGEDWSPMEEKIETQTQEEVR	_TNNIAYEDVVGGEDWS(ph)PMEEK_	TNNIAYEDVVGGEDWS(1)PMEEK	T(-111.24)NNIAY(-84.16)EDVVGGEDWS(84.16)PMEEK	16	2	1232.01
IPI00189653;IPI00391456	IPI00189653	491	S	Secretogranin-2	>IPI:IPI00189653.1|SWISS-PROT:P10362|ENSEMBL:ENSRNOP00000020219|REFSEQ:NP_073160 Tax_Id=10116 Gene_Symbol=Scg2 Secretogranin-2;>IPI:IPI00391456.1|TREMBL:Q6P7R4;Q8CGL8|ENSEMBL:ENSRNOP00000031436 Tax_Id=10116 Gene_Symbol=Scg2 Scg2 protein	P10362	3626;	24765	Scg2	yes	1	141.536	164.64	141.54	5.55e-12	0.80264	yes	yes	yes	yes	yes	yes	1	RANQIPKVAWIPDVESRQAPYDNLNDKDQEL	_VAWIPDVES(ph)R_	VAWIPDVES(1)R	VAWIPDVES(141.54)R	9	2	626.292	0.74248	0.86258	1	10.759	4	0.61577	0.62336	1	5.2282	4	1.1903	1.3222	1	10.379	4	0.66645	0.69267	1	5.4007
IPI00189675	IPI00189675	128	S	Protein Fam163b	>IPI:IPI00189675.2|TREMBL:D3Z988|ENSEMBL:ENSRNOP00000008660|REFSEQ:NP_001102928 Tax_Id=10116 Gene_Symbol=Fam163b Uncharacterized protein	D3Z988	1597714;	685169	Fam163b	yes	0.998536	28.338	238.23	238.23	1.2e-106	-0.34677	no	yes	yes	yes	yes	yes	1	EGVRNGGGRVAYKSISQEDVELPSASFGGLQ	_SIS(ph)QEDVELPSASFGGLQALNPNR_	S(0.001)IS(0.999)QEDVELPSASFGGLQALNPNR	S(-28.34)IS(28.34)QEDVELPS(-156.93)AS(-177.12)FGGLQALNPNR	3	2	1305.12	1.4308	1.6259	1	NaN	1	0.72736	0.7017	1	NaN	1	0.82039	0.9294	1	NaN	1	1.0806	1.1369	1	NaN
IPI00189675	IPI00189675	160	S	Protein Fam163b	>IPI:IPI00189675.2|TREMBL:D3Z988|ENSEMBL:ENSRNOP00000008660|REFSEQ:NP_001102928 Tax_Id=10116 Gene_Symbol=Fam163b Uncharacterized protein	D3Z988	1597714;	685169	Fam163b	yes	0.804409	5.81951	65.5	39.58	0.00868756	0.1348	no	yes	no	no	no	no	1;2;4	LNPNRLSAMREAFSRSRSVSTDV________	_S(ph)RSVS(ph)TDV_	S(0.804)RS(0.267)VS(0.861)T(0.067)DV	S(5.82)RS(-5.82)VS(9.65)T(-11.35)DV	1	2	505.683	1.527	1.7221	1	NaN	1	0.84383	0.82007	1	NaN	1
IPI00189714;IPI00958129	IPI00189714	469	S	Collagen, type XII, alpha 1	>IPI:IPI00189714.5|ENSEMBL:ENSRNOP00000051534|REFSEQ:XP_243912 Tax_Id=10116 Gene_Symbol=Col12a1 collagen alpha-1(XII) chain;>IPI:IPI00958129.1|TREMBL:D3Z9F8|ENSEMBL:ENSRNOP00000039795|REFSEQ:XP_001060689 Tax_Id=10116 Gene_Symbol=Col12a1 Uncharacterized pro		2374;	25683	Col12a1	yes	1	69.7307	118.71	118.71	0.00839549	0.54545	yes	yes	yes	yes	yes	yes	1	ANFVKVRAFLEVLAKSFEISPNRVQISLVQY	_S(ph)FEISPNR_	S(1)FEISPNR	S(69.73)FEIS(-69.73)PNR	1	2	515.224
IPI00189722	IPI00189722	232	S	Tropomodulin-2	>IPI:IPI00189722.1|SWISS-PROT:P70566|ENSEMBL:ENSRNOP00000014124|REFSEQ:NP_113801 Tax_Id=10116 Gene_Symbol=Tmod2 Tropomodulin-2	P70566	61948;	58814	Tmod2	yes	1	64.3475	80.979	80.979	0.001415	0.93688	no	yes	yes	yes	yes	yes	1	EFAKALETNTHVRKFSLAATRSNDPVALAFA	_KFS(ph)LAATR_	KFS(1)LAATR	KFS(64.35)LAAT(-64.35)R	3	2	487.247	0.92462	1.0401	1	NaN	1	0.79967	0.78585	1	NaN	1	0.98888	1.0985	1	NaN	1
IPI00189725;IPI00948899;IPI00782116	IPI00189725	1288	S	Unconventional myosin-Vb	>IPI:IPI00189725.1|SWISS-PROT:P70569|ENSEMBL:ENSRNOP00000019452|REFSEQ:NP_058779 Tax_Id=10116 Gene_Symbol=Myo5b Myosin-Vb;>IPI:IPI00948899.1|ENSEMBL:ENSRNOP00000019512 Tax_Id=10116 Gene_Symbol=Myo5b 214 kDa protein;>IPI:IPI00782116.2|ENSEMBL:ENSRNOP0000005	P70569	621347;	25132	Myo5b	yes	0.986492	18.636	96.015	96.015	0.00331027	-0.39435	yes	no	yes	no	yes	yes	1	RLSGKNMEPNINARTSWPNSEKHVDQEDAIE	_TS(ph)WPNSEK_	T(0.014)S(0.986)WPNSEK	T(-18.64)S(18.64)WPNS(-54.85)EK	2	2	514.708
IPI00559202;IPI00776614;IPI00189763;IPI00950925;IPI00331828;IPI00189744	IPI00559202	448	S	GTF2I repeat domain containing 1	>IPI:IPI00559202.1|ENSEMBL:ENSRNOP00000044679 Tax_Id=10116 Gene_Symbol=Gtf2ird1 120 kDa protein;>IPI:IPI00776614.2|ENSEMBL:ENSRNOP00000002006 Tax_Id=10116 Gene_Symbol=Gtf2ird1 115 kDa protein;>IPI:IPI00189763.2|ENSEMBL:ENSRNOP00000002013 Tax_Id=10116 Gene_		620856;	246770	Gtf2ird1	yes	1	68.9563	135.28	135.28	1.17e-12	1.9716	yes	yes	yes	yes	yes	yes	1	TGNKFTKDPMKLEPASPPEDTATEVCRDSML	_LEPAS(ph)PPEDTATEVCR_	LEPAS(1)PPEDTATEVCR	LEPAS(68.96)PPEDT(-68.96)AT(-76.79)EVCR	5	2	926.395
IPI00189772;IPI00214816;IPI00758433	IPI00189772	196	S	Deoxyuridine 5'-triphosphate nucleotidohydrolase	>IPI:IPI00189772.1|SWISS-PROT:P70583|ENSEMBL:ENSRNOP00000009549|REFSEQ:NP_446044 Tax_Id=10116 Gene_Symbol=Dut Deoxyuridine 5'-triphosphate nucleotidohydrolase;>IPI:IPI00214816.2|TREMBL:D4A6V3|ENSEMBL:ENSRNOP00000023387 Tax_Id=10116 Gene_Symbol=- Uncharacte	P70583	620849;	497778	Dut	yes	1	78.8816	107.65	99.941	0.00575147	-1.1573	no	yes	yes	yes	yes	yes	1	PDLEEVQTLDNTERGSGGFGSTGKN______	_GS(ph)GGFGSTGK_	GS(1)GGFGSTGK	GS(78.88)GGFGS(-78.88)T(-84)GK	2	2	467.687						0.84622	0.875	1	NaN	1	0.5509	0.6301	1	26.721	2	0.87166	0.91822	1	11.234
IPI00189842	IPI00189842	685	S	Protein Zak	>IPI:IPI00189842.4|TREMBL:D4AE18|ENSEMBL:ENSRNOP00000002067|REFSEQ:XP_001059755;XP_002729220 Tax_Id=10116 Gene_Symbol=RGD1561394 Uncharacterized protein	D4AE18	1561394;	311743	Zak	yes	0.978108	17.1854	169.3	89.507	0.000165412	-1.3282	yes	yes	yes	yes	yes	yes	1;2	RGRYSDRSRNKYYRGSVSLNSSPKGRYGGKS	_GS(ph)VSLNS(ph)SPK_	GS(0.978)VS(0.022)LNS(0.979)S(0.021)PK	GS(17.19)VS(-17.19)LNS(17.19)S(-17.19)PK	2	2	568.225	0.94521	1.114	1	NaN	1	0.91412	0.91949	1	NaN	1	0.98279	1.1347	1	NaN	1	1.0365	1.1326	1	NaN
IPI00189842	IPI00189842	687	S	Protein Zak	>IPI:IPI00189842.4|TREMBL:D4AE18|ENSEMBL:ENSRNOP00000002067|REFSEQ:XP_001059755;XP_002729220 Tax_Id=10116 Gene_Symbol=RGD1561394 Uncharacterized protein	D4AE18	1561394;	311743	Zak	yes	0.999837	38.3942	171.08	123.95	1.06e-08	0.45642	yes	yes	yes	yes	yes	yes	1;2	RYSDRSRNKYYRGSVSLNSSPKGRYGGKSQH	_GSVS(ph)LNSSPK_	GSVS(1)LNSSPK	GS(-38.39)VS(38.39)LNS(-48.13)S(-55.41)PK	4	2	528.242	1.1854	1.3187	1	NaN	1	0.70264	0.68195	1	NaN	1	0.82826	0.92519	1	NaN	1	0.95419	1.0015	2	NaN
IPI00189842	IPI00189842	690	S	Protein Zak	>IPI:IPI00189842.4|TREMBL:D4AE18|ENSEMBL:ENSRNOP00000002067|REFSEQ:XP_001059755;XP_002729220 Tax_Id=10116 Gene_Symbol=RGD1561394 Uncharacterized protein	D4AE18	1561394;	311743	Zak	yes	0.999796	38.7807	171.08	162.94	1.99e-09	-0.85703	yes	yes	yes	yes	yes	yes	1;2	DRSRNKYYRGSVSLNSSPKGRYGGKSQHSTP	_GS(ph)VSLNS(ph)SPK_	GS(0.917)VS(0.08)LNS(1)S(0.004)PK	GS(10.61)VS(-10.61)LNS(38.78)S(-24.22)PK	7	2	568.225	0.4816	0.54793	2	NaN	1	0.72694	0.73496	2	NaN	1	0.39573	0.44828	2	NaN	1	0.7786	0.7947	1	NaN
IPI00189842	IPI00189842	691	S	Protein Zak	>IPI:IPI00189842.4|TREMBL:D4AE18|ENSEMBL:ENSRNOP00000002067|REFSEQ:XP_001059755;XP_002729220 Tax_Id=10116 Gene_Symbol=RGD1561394 Uncharacterized protein	D4AE18	1561394;	311743	Zak	yes	0.992992	21.5138	240.11	240.11	1.74e-13	-1.1356	yes	yes	yes	yes	yes	yes	1;2	RSRNKYYRGSVSLNSSPKGRYGGKSQHSTPS	_GSVSLNSS(ph)PK_	GSVSLNS(0.007)S(0.993)PK	GS(-99.97)VS(-69.16)LNS(-21.51)S(21.51)PK	8	2	528.242	1.1627	1.3409	1	NaN	1	1.1099	1.1222	1	9.842	2	1.0255	1.1419	1	38.632	4	0.82109	0.85821	1	5.3062
IPI00189842	IPI00189842	727	S	Protein Zak	>IPI:IPI00189842.4|TREMBL:D4AE18|ENSEMBL:ENSRNOP00000002067|REFSEQ:XP_001059755;XP_002729220 Tax_Id=10116 Gene_Symbol=RGD1561394 Uncharacterized protein	D4AE18	1561394;	311743	Zak	yes	0.998769	31.7798	75.239	54.764	0.00068784	1.1048	yes	yes	yes	yes	yes	yes	1	GKFYRLPQSALNTHQSPDFKRSPNDHDRRAP	_LPQSALNTHQS(ph)PDFK_	LPQS(0.001)ALNT(0.001)HQS(0.999)PDFK	LPQS(-31.78)ALNT(-32.45)HQS(31.78)PDFK	11	2	881.912	0.70348	0.78945	1	2.1693	2	1.4171	1.4199	1	1.0303	2	0.77988	0.88298	1	7.4469	2	0.98162	1.0359	1	11.616
IPI00189842	IPI00189842	567	S	Protein Zak	>IPI:IPI00189842.4|TREMBL:D4AE18|ENSEMBL:ENSRNOP00000002067|REFSEQ:XP_001059755;XP_002729220 Tax_Id=10116 Gene_Symbol=RGD1561394 Uncharacterized protein	D4AE18	1561394;	311743	Zak	yes	0.986353	18.6599	138.66	127.22	6.6e-07	1.5312	yes	yes	no	no	yes	yes	1	TLFSSSEGNPGSRSDSSADCQWLDTLRMRQI	_SDS(ph)SADCQWLDTLR_	SDS(0.986)S(0.013)ADCQWLDTLR	S(-36.56)DS(18.66)S(-18.66)ADCQWLDT(-99.01)LR	3	2	867.345											0.73451	0.81418	1	NaN	1
IPI00189842	IPI00189842	638	S	Protein Zak	>IPI:IPI00189842.4|TREMBL:D4AE18|ENSEMBL:ENSRNOP00000002067|REFSEQ:XP_001059755;XP_002729220 Tax_Id=10116 Gene_Symbol=RGD1561394 Uncharacterized protein	D4AE18	1561394;	311743	Zak	yes	0.999862	39.3463	171.29	143.76	2.12e-10	0.65557	yes	yes	yes	yes	yes	yes	1	KYQQITPSINPSRSSSPTQYGLTKNFSSLHL	_SSS(ph)PTQYGLTK_	SSS(1)PTQYGLTK	S(-46.89)S(-39.35)S(39.35)PT(-59.88)QY(-111.6)GLT(-97.47)K	3	2	624.779	0.94738	1.0589	1	5.1882	2	1.161	1.1209	1	0.65256	2	0.87955	0.93995	1	NaN	1	1.0026	1.0371	1	NaN
IPI00189885	IPI00189885	142	S	ADP-ribosylation factor-like protein 6-interacting protein 4	>IPI:IPI00189885.1|SWISS-PROT:Q4V8I5|ENSEMBL:ENSRNOP00000001432|REFSEQ:NP_001020801 Tax_Id=10116 Gene_Symbol=Arl6ip4 ADP-ribosylation factor-like protein 6-interacting protein 4	Q4V8I5	1307657;	288656	Arl6ip4	yes	1	83.5105	297.67	207.76	1.4e-53	-0.56474	yes	yes	yes	yes	yes	yes	1	QAEALPGPSLDQWHRSAGEDNDGPVLTDEQK	_S(ph)AGEDNDGPVLTDEQK_	S(1)AGEDNDGPVLTDEQK	S(83.51)AGEDNDGPVLT(-83.51)DEQK	1	2	877.859	0.69397	0.7907	1	NaN	1	1.0483	1.0809	1	24.411	3	0.61926	0.66555	1	80.977	3	0.89216	0.92901	1	10.3
IPI00189898;IPI00780604	IPI00189898	343	S	Sentrin-specific protease 2	>IPI:IPI00189898.1|SWISS-PROT:Q9EQE1|ENSEMBL:ENSRNOP00000002425|REFSEQ:NP_076479 Tax_Id=10116 Gene_Symbol=Senp2 Sentrin-specific protease 2;>IPI:IPI00780604.1|TREMBL:D3ZF69|ENSEMBL:ENSRNOP00000055120 Tax_Id=10116 Gene_Symbol=Senp2 Uncharacterized protein	Q9EQE1	708378;	78973	Senp2	yes	1	96.6404	96.64	96.64	0.00157299	0.46932	yes	yes	yes	yes	yes	yes	1	LRLGSGSNGLLRRKISVLEAKEKNFPSKEKD	_KIS(ph)VLEAK_	KIS(1)VLEAK	KIS(96.64)VLEAK	3	2	484.265	2.1718	2.4606	1	8.9893	2	0.36199	0.3561	1	12.336	3	1.1246	1.2539	1	19.687	3	0.86786	0.93887	1	20.743
IPI00189898	IPI00189898	32	S	Sentrin-specific protease 2	>IPI:IPI00189898.1|SWISS-PROT:Q9EQE1|ENSEMBL:ENSRNOP00000002425|REFSEQ:NP_076479 Tax_Id=10116 Gene_Symbol=Senp2 Sentrin-specific protease 2	Q9EQE1	708378;	78973	Senp2	yes	0.982513	18.9232	189.48	137.5	2.45e-26	-0.079128	yes	yes	yes	yes	yes	yes	2	ERPAPGARALLKRRRSSSSLFSTAVDTDEIP	_RRS(ph)S(ph)SSLFSTAVDTDEIPAK_	RRS(0.983)S(0.936)S(0.064)S(0.017)LFSTAVDTDEIPAK	RRS(18.92)S(12.68)S(-12.68)S(-18.92)LFS(-66.41)T(-79.81)AVDT(-105.6)DEIPAK	3	3	776.349	1.1841	1.3272	2	NaN	1	1.0355	1.022	2	NaN	1	0.85935	0.96116	2	NaN	1
IPI00189898	IPI00189898	33	S	Sentrin-specific protease 2	>IPI:IPI00189898.1|SWISS-PROT:Q9EQE1|ENSEMBL:ENSRNOP00000002425|REFSEQ:NP_076479 Tax_Id=10116 Gene_Symbol=Senp2 Sentrin-specific protease 2	Q9EQE1	708378;	78973	Senp2	yes	0.935623	12.6761	189.48	137.5	2.45e-26	-0.079128	yes	yes	yes	yes	yes	yes	1;2	RPAPGARALLKRRRSSSSLFSTAVDTDEIPA	_RRS(ph)S(ph)SSLFSTAVDTDEIPAK_	RRS(0.983)S(0.936)S(0.064)S(0.017)LFSTAVDTDEIPAK	RRS(18.92)S(12.68)S(-12.68)S(-18.92)LFS(-66.41)T(-79.81)AVDT(-105.6)DEIPAK	4	3	776.349	1.1841	1.3272	2	NaN	1	0.89351	0.88907	2	NaN	1	0.85935	0.96116	2	NaN	1
IPI00189898	IPI00189898	34	S	Sentrin-specific protease 2	>IPI:IPI00189898.1|SWISS-PROT:Q9EQE1|ENSEMBL:ENSRNOP00000002425|REFSEQ:NP_076479 Tax_Id=10116 Gene_Symbol=Senp2 Sentrin-specific protease 2	Q9EQE1	708378;	78973	Senp2	yes	0.766983	5.36672	183.06	145.18	9.25e-18	0.30297	yes	yes	yes	yes	yes	yes	1;2	PAPGARALLKRRRSSSSLFSTAVDTDEIPAK	_RRSS(ph)S(ph)SLFSTAVDTDEIPAK_	RRS(0.413)S(0.656)S(0.767)S(0.165)LFSTAVDTDEIPAK	RRS(-2.73)S(2.73)S(5.37)S(-8.5)LFS(-58.19)T(-73.2)AVDT(-106.76)DEIPAK	5	3	776.349						0.89351	0.88907	2	NaN	1	1.0043	1.1407	1	NaN	1
IPI00189904;IPI00324168	IPI00324168	215	S	Glycogen synthase kinase-3 beta	>IPI:IPI00189904.1|SWISS-PROT:P18265|ENSEMBL:ENSRNOP00000027677|REFSEQ:NP_059040 Tax_Id=10116 Gene_Symbol=Gsk3a Glycogen synthase kinase-3 alpha;>IPI:IPI00324168.1|SWISS-PROT:P18266|ENSEMBL:ENSRNOP00000003867|REFSEQ:NP_114469 Tax_Id=10116 Gene_Symbol=Gsk3b	P18266	70982;	84027	Gsk3b	yes	0.993427	21.8042	201.46	173.06	2.05e-21	-1.0632	yes	yes	yes	yes	yes	yes	1;2;3	DFGSAKQLVRGEPNVSYICSRYYRAPELIFG	_GEPNVS(ph)YICSR_	GEPNVS(0.993)Y(0.007)ICSR	GEPNVS(21.8)Y(-21.8)ICS(-47.84)R	6	2	681.281	0.92962	1.0879	1	5.0555	5	1.0336	1.0209	1	3.9652	2	0.91115	1.0064	1	NaN	1	1.0254	1.0553	1	3.5355
IPI00189904;IPI00324168	IPI00324168	219	S	Glycogen synthase kinase-3 beta	>IPI:IPI00189904.1|SWISS-PROT:P18265|ENSEMBL:ENSRNOP00000027677|REFSEQ:NP_059040 Tax_Id=10116 Gene_Symbol=Gsk3a Glycogen synthase kinase-3 alpha;>IPI:IPI00324168.1|SWISS-PROT:P18266|ENSEMBL:ENSRNOP00000003867|REFSEQ:NP_114469 Tax_Id=10116 Gene_Symbol=Gsk3b	P18266	70982;	84027	Gsk3b	yes	0.977541	15.8235	74.769	62.861	0.00374317	0.98154	yes	yes	yes	yes	yes	yes	1;2;3	AKQLVRGEPNVSYICSRYYRAPELIFGATDY	_GEPNVSY(ph)ICS(ph)R_	GEPNVS(0.142)Y(0.881)ICS(0.978)R	GEPNVS(-8.58)Y(8.58)ICS(15.82)R	10	2	721.265	1.0741	1.2138	2	NaN	1	1.4577	1.4725	1	NaN	1	0.97303	1.0277	2	NaN	1	1.1779	1.2017	2	NaN
IPI00189904	IPI00189904	21	S	Glycogen synthase kinase-3 alpha	>IPI:IPI00189904.1|SWISS-PROT:P18265|ENSEMBL:ENSRNOP00000027677|REFSEQ:NP_059040 Tax_Id=10116 Gene_Symbol=Gsk3a Glycogen synthase kinase-3 alpha	P18265	620351;	50686	Gsk3a	yes	0.962598	17.1158	216.87	204.98	3.21e-145	0.39354	yes	yes	yes	yes	yes	yes	1	PSGGGPGGSGRARTSSFAEPGGGGGGGGGGP	_TSS(ph)FAEPGGGGGGGGGGPGGSASGPGGTGGGK_	T(0.019)S(0.019)S(0.963)FAEPGGGGGGGGGGPGGSASGPGGTGGGK	T(-17.12)S(-17.12)S(17.12)FAEPGGGGGGGGGGPGGS(-157.22)AS(-175.84)GPGGT(-195.4)GGGK	3	2	1257.02																0.75944	0.77776	1	3.0319
IPI00189948;IPI00886435;IPI00950583;IPI00958702;IPI00951889;IPI00952438	IPI00189948	1566	S	Kinase D-interacting substrate of 220 kDa	>IPI:IPI00189948.1|SWISS-PROT:Q9EQG6-1|TREMBL:D3ZWB2|ENSEMBL:ENSRNOP00000063889|REFSEQ:NP_446247 Tax_Id=10116 Gene_Symbol=Kidins220 Isoform 1 of Kinase D-interacting substrate of 220 kDa;>IPI:IPI00886435.1|SWISS-PROT:Q9EQG6-2 Tax_Id=10116 Gene_Symbol=Kidin	Q9EQG6	619949;	116478	Kidins220	yes	0.999114	30.5209	70.438	70.438	0.00137083	-0.91092	no	yes	yes	yes	yes	yes	1	SAEPIRTFIKAKEYLSDALLDKKDSSDSGVR	_EYLS(ph)DALLDK_	EY(0.001)LS(0.999)DALLDK	EY(-30.52)LS(30.52)DALLDK	4	2	623.784																1.4091	1.4582	1	NaN
IPI00189948;IPI00886435;IPI00950583;IPI00958702;IPI00951889;IPI00952438	IPI00189948	1625	S	Kinase D-interacting substrate of 220 kDa	>IPI:IPI00189948.1|SWISS-PROT:Q9EQG6-1|TREMBL:D3ZWB2|ENSEMBL:ENSRNOP00000063889|REFSEQ:NP_446247 Tax_Id=10116 Gene_Symbol=Kidins220 Isoform 1 of Kinase D-interacting substrate of 220 kDa;>IPI:IPI00886435.1|SWISS-PROT:Q9EQG6-2 Tax_Id=10116 Gene_Symbol=Kidin	Q9EQG6	619949;	116478	Kidins220	yes	0.991293	20.5635	142.97	102.57	3.3e-10	-0.058412	yes	yes	yes	yes	yes	no	1	EDEGHSGKRGMPHSLSGLQDPIIARMSICSE	_GMPHSLS(ph)GLQDPIIAR_	GMPHS(0.009)LS(0.991)GLQDPIIAR	GMPHS(-20.56)LS(20.56)GLQDPIIAR	7	3	591.29	1.8017	2.0589	1	103.39	2	0.71981	0.72203	1	46.437	2	0.82016	0.9347	1	NaN	1	1.0184	1.0721	1	NaN
IPI00189948;IPI00886435;IPI00950583;IPI00958702;IPI00951889;IPI00952438	IPI00189948	1513	S	Kinase D-interacting substrate of 220 kDa	>IPI:IPI00189948.1|SWISS-PROT:Q9EQG6-1|TREMBL:D3ZWB2|ENSEMBL:ENSRNOP00000063889|REFSEQ:NP_446247 Tax_Id=10116 Gene_Symbol=Kidins220 Isoform 1 of Kinase D-interacting substrate of 220 kDa;>IPI:IPI00886435.1|SWISS-PROT:Q9EQG6-2 Tax_Id=10116 Gene_Symbol=Kidin	Q9EQG6	619949;	116478	Kidins220	yes	0.99133	21.5626	88.385	75.797	4.55e-05	1.3968	yes	no	yes	yes	yes	yes	1;2	DLKLKGGGLRYQKLPSDEDESGTEESDNTPL	_LPS(ph)DEDESGTEESDNTPLLK_	LPS(0.991)DEDES(0.007)GT(0.002)EESDNTPLLK	LPS(21.56)DEDES(-21.56)GT(-27.62)EES(-44.53)DNT(-59.46)PLLK	3	2	1128.48	0.83796	0.94938	1	21.387	2						0.80214	0.88192	1	NaN	1	0.68961	0.70849	1	NaN
IPI00189948;IPI00886435;IPI00950583;IPI00958702;IPI00951889;IPI00952438	IPI00189948	1518	S	Kinase D-interacting substrate of 220 kDa	>IPI:IPI00189948.1|SWISS-PROT:Q9EQG6-1|TREMBL:D3ZWB2|ENSEMBL:ENSRNOP00000063889|REFSEQ:NP_446247 Tax_Id=10116 Gene_Symbol=Kidins220 Isoform 1 of Kinase D-interacting substrate of 220 kDa;>IPI:IPI00886435.1|SWISS-PROT:Q9EQG6-2 Tax_Id=10116 Gene_Symbol=Kidin	Q9EQG6	619949;	116478	Kidins220	yes	0.959643	14.5359	113.24	113.24	6.9e-06	0.70193	yes	yes	no	yes	yes	no	1	GGGLRYQKLPSDEDESGTEESDNTPLLKDDK	_LPSDEDES(ph)GTEESDNTPLLK_	LPS(0.007)DEDES(0.96)GT(0.034)EESDNTPLLK	LPS(-21.66)DEDES(14.54)GT(-14.54)EES(-44.69)DNT(-71.33)PLLK	8	2	1128.48	0.83249	0.93198	1	NaN	1	1.0576	1.0144	1	NaN	1						1.1587	1.1761	1	NaN
IPI00189948;IPI00886435	IPI00189948	918	S	Kinase D-interacting substrate of 220 kDa	>IPI:IPI00189948.1|SWISS-PROT:Q9EQG6-1|TREMBL:D3ZWB2|ENSEMBL:ENSRNOP00000063889|REFSEQ:NP_446247 Tax_Id=10116 Gene_Symbol=Kidins220 Isoform 1 of Kinase D-interacting substrate of 220 kDa;>IPI:IPI00886435.1|SWISS-PROT:Q9EQG6-2 Tax_Id=10116 Gene_Symbol=Kidin	Q9EQG6	619949;	116478	Kidins220	yes	1	72.7378	125.82	125.82	0.000117088	0.91307	yes	yes	yes	yes	yes	yes	1	TYRRRQMQRTITRQMSFDLTKLLVTEDWFSD	_QMS(ph)FDLTK_	QMS(1)FDLTK	QMS(72.74)FDLT(-72.74)K	3	2	525.222	1.066	1.2139	1	16.782	7	0.92346	0.91252	1	7.1141	7	1.2745	1.4423	1	25.359	9	0.70129	0.72847	1	7.0178
IPI00189948;IPI00886435	IPI00189948	882	S	Kinase D-interacting substrate of 220 kDa	>IPI:IPI00189948.1|SWISS-PROT:Q9EQG6-1|TREMBL:D3ZWB2|ENSEMBL:ENSRNOP00000063889|REFSEQ:NP_446247 Tax_Id=10116 Gene_Symbol=Kidins220 Isoform 1 of Kinase D-interacting substrate of 220 kDa;>IPI:IPI00886435.1|SWISS-PROT:Q9EQG6-2 Tax_Id=10116 Gene_Symbol=Kidin	Q9EQG6	619949;	116478	Kidins220	yes	1	103.801	129.88	129.88	6.14e-05	0.42814	no	yes	yes	no	yes	no	2	CSDTTGTQEDTDRRVSQNSLGEMTKLGSKTA	_RVS(ph)QNS(ph)LGEMTK_	RVS(1)QNS(1)LGEMTK	RVS(103.8)QNS(59.94)LGEMT(-59.94)K	3	2	755.312
IPI00189948;IPI00886435	IPI00189948	885	S	Kinase D-interacting substrate of 220 kDa	>IPI:IPI00189948.1|SWISS-PROT:Q9EQG6-1|TREMBL:D3ZWB2|ENSEMBL:ENSRNOP00000063889|REFSEQ:NP_446247 Tax_Id=10116 Gene_Symbol=Kidins220 Isoform 1 of Kinase D-interacting substrate of 220 kDa;>IPI:IPI00886435.1|SWISS-PROT:Q9EQG6-2 Tax_Id=10116 Gene_Symbol=Kidin	Q9EQG6	619949;	116478	Kidins220	yes	0.999999	59.9415	129.88	129.88	6.14e-05	0.42814	no	yes	yes	no	yes	yes	1;2	TTGTQEDTDRRVSQNSLGEMTKLGSKTALNR	_RVS(ph)QNS(ph)LGEMTK_	RVS(1)QNS(1)LGEMTK	RVS(103.8)QNS(59.94)LGEMT(-59.94)K	6	2	755.312
IPI00189948;IPI00886435;IPI00950583;IPI00958702;IPI00951889;IPI00952438	IPI00189948	1585	S	Kinase D-interacting substrate of 220 kDa	>IPI:IPI00189948.1|SWISS-PROT:Q9EQG6-1|TREMBL:D3ZWB2|ENSEMBL:ENSRNOP00000063889|REFSEQ:NP_446247 Tax_Id=10116 Gene_Symbol=Kidins220 Isoform 1 of Kinase D-interacting substrate of 220 kDa;>IPI:IPI00886435.1|SWISS-PROT:Q9EQG6-2 Tax_Id=10116 Gene_Symbol=Kidin	Q9EQG6	619949;	116478	Kidins220	yes	0.980399	17.8161	114.61	114.61	5.84e-13	1.0453	yes	yes	no	no	no	no	2	LDKKDSSDSGVRSNESSPNHSLHNEAADDSQ	_SNES(ph)S(ph)PNHSLHNEAADDSQLEK_	S(0.006)NES(0.98)S(0.978)PNHS(0.036)LHNEAADDSQLEK	S(-24.48)NES(17.82)S(16.84)PNHS(-16.84)LHNEAADDS(-91.64)QLEK	4	3	857.001
IPI00189948;IPI00886435;IPI00950583;IPI00958702;IPI00951889;IPI00952438	IPI00189948	1586	S	Kinase D-interacting substrate of 220 kDa	>IPI:IPI00189948.1|SWISS-PROT:Q9EQG6-1|TREMBL:D3ZWB2|ENSEMBL:ENSRNOP00000063889|REFSEQ:NP_446247 Tax_Id=10116 Gene_Symbol=Kidins220 Isoform 1 of Kinase D-interacting substrate of 220 kDa;>IPI:IPI00886435.1|SWISS-PROT:Q9EQG6-2 Tax_Id=10116 Gene_Symbol=Kidin	Q9EQG6	619949;	116478	Kidins220	yes	0.977503	16.835	114.61	114.61	5.84e-13	1.0453	yes	yes	no	no	no	no	2	DKKDSSDSGVRSNESSPNHSLHNEAADDSQL	_SNES(ph)S(ph)PNHSLHNEAADDSQLEK_	S(0.006)NES(0.98)S(0.978)PNHS(0.036)LHNEAADDSQLEK	S(-24.48)NES(17.82)S(16.84)PNHS(-16.84)LHNEAADDS(-91.64)QLEK	5	3	857.001
IPI00189948;IPI00886435;IPI00950583;IPI00958702;IPI00951889;IPI00952438	IPI00189948	1547	S	Kinase D-interacting substrate of 220 kDa	>IPI:IPI00189948.1|SWISS-PROT:Q9EQG6-1|TREMBL:D3ZWB2|ENSEMBL:ENSRNOP00000063889|REFSEQ:NP_446247 Tax_Id=10116 Gene_Symbol=Kidins220 Isoform 1 of Kinase D-interacting substrate of 220 kDa;>IPI:IPI00886435.1|SWISS-PROT:Q9EQG6-2 Tax_Id=10116 Gene_Symbol=Kidin	Q9EQG6	619949;	116478	Kidins220	yes	0.999991	50.5384	138.98	138.19	4.95e-10	0.071275	yes	yes	yes	yes	yes	yes	1	DKDKKAEGKAERVCKSPEHSAEPIRTFIKAK	_VCKS(ph)PEHSAEPIR_	VCKS(1)PEHSAEPIR	VCKS(50.54)PEHS(-50.54)AEPIR	4	3	530.576	0.98713	1.1245	1	12.942	2	0.97342	0.95892	1	12.673	2	0.79712	0.8815	1	2.9264	2
IPI00189970	IPI00189970	281	S	Protein Foxk1	>IPI:IPI00189970.3|TREMBL:D3ZU55|ENSEMBL:ENSRNOP00000001466|REFSEQ:NP_001032296 Tax_Id=10116 Gene_Symbol=Foxk1 forkhead box K1	D3ZU55	1309643;	304298	Foxk1	yes	0.855617	7.84974	123.19	123.19	2.47e-07	0.77831	yes	yes	yes	yes	yes	yes	1;2;3	AEFAAKAASEQQADTSGGDSPKDESKPPYSY	_AASEQQADTS(ph)GGDSPK_	AASEQQADT(0.14)S(0.856)GGDS(0.004)PK	AAS(-83.8)EQQADT(-7.85)S(7.85)GGDS(-23.3)PK	10	2	814.825																1.1945	1.2654	1	NaN
IPI00189970	IPI00189970	199	S	Protein Foxk1	>IPI:IPI00189970.3|TREMBL:D3ZU55|ENSEMBL:ENSRNOP00000001466|REFSEQ:NP_001032296 Tax_Id=10116 Gene_Symbol=Foxk1 forkhead box K1	D3ZU55	1309643;	304298	Foxk1	yes	1	95.435	202.46	164.69	5.05e-39	0.4268	yes	yes	yes	yes	yes	yes	1;2	KIQFTSLYHKEEAPASPLRPLYPQISPLKIH	_EEAPAS(ph)PLRPLYPQISPLK_	EEAPAS(1)PLRPLYPQISPLK	EEAPAS(95.44)PLRPLY(-109.6)PQIS(-95.44)PLK	6	2	1093.57	0.79484	0.94827	1	11.386	6	0.93263	0.92871	1	19.683	6	0.91718	1.0067	1	9.2671	7	0.86654	0.92671	1	14.976
IPI00189970	IPI00189970	209	S	Protein Foxk1	>IPI:IPI00189970.3|TREMBL:D3ZU55|ENSEMBL:ENSRNOP00000001466|REFSEQ:NP_001032296 Tax_Id=10116 Gene_Symbol=Foxk1 forkhead box K1	D3ZU55	1309643;	304298	Foxk1	yes	1	80.3357	166.35	123.2	1.43e-12	0.11067	yes	yes	yes	yes	yes	yes	1;2	EEAPASPLRPLYPQISPLKIHIPEPDLRSLV	_EEAPASPLRPLYPQIS(ph)PLK_	EEAPASPLRPLYPQIS(1)PLK	EEAPAS(-80.34)PLRPLY(-95.5)PQIS(80.34)PLK	16	2	1093.57	0.82191	0.91789	2	1.8697	3	0.80102	0.81338	1	NaN	1	0.81959	0.90284	2	2.729	3	1.1096	1.1769	1	NaN
IPI00189970	IPI00189970	431	S	Protein Foxk1	>IPI:IPI00189970.3|TREMBL:D3ZU55|ENSEMBL:ENSRNOP00000001466|REFSEQ:NP_001032296 Tax_Id=10116 Gene_Symbol=Foxk1 forkhead box K1	D3ZU55	1309643;	304298	Foxk1	yes	1	95.9937	109.42	109.24	3.7e-09	-0.023536	yes	yes	yes	yes	yes	yes	1;3	RSSGLQTPECLSREGSPIPHDPDLGSKLASV	_EGS(ph)PIPHDPDLGSK_	EGS(1)PIPHDPDLGSK	EGS(95.99)PIPHDPDLGS(-95.99)K	3	2	764.838	0.85309	0.9713	1	0.71177	2	0.94477	0.93067	1	5.0102	2	1.0106	1.1198	1	16.987	3	0.96312	1.0182	1	20.635
IPI00189970	IPI00189970	87	S	Protein Foxk1	>IPI:IPI00189970.3|TREMBL:D3ZU55|ENSEMBL:ENSRNOP00000001466|REFSEQ:NP_001032296 Tax_Id=10116 Gene_Symbol=Foxk1 forkhead box K1	D3ZU55	1309643;	304298	Foxk1	yes	1	97.1627	116.74	97.163	1.57e-05	0.77352	yes	yes	yes	yes	yes	yes	1	TAPALVAAAAASVRQSPGPALARLEGREFEF	_QS(ph)PGPALAR_	QS(1)PGPALAR	QS(97.16)PGPALAR	2	2	488.734	0.88157	0.98827	1	7.5637	3	0.99603	0.9826	1	4.2673	3	0.89439	1.0081	1	9.7319	4	0.93393	0.97216	1	1.7062
IPI00189970	IPI00189970	402	S	Protein Foxk1	>IPI:IPI00189970.3|TREMBL:D3ZU55|ENSEMBL:ENSRNOP00000001466|REFSEQ:NP_001032296 Tax_Id=10116 Gene_Symbol=Foxk1 forkhead box K1	D3ZU55	1309643;	304298	Foxk1	yes	1	77.8817	218.11	170.19	5.89e-39	-0.45624	yes	yes	yes	yes	yes	yes	1;2;3;4	GVSCFRTPFGPLSSRSAPASPTHPGLMSPRS	_S(ph)APAS(ph)PTHPGLMSPR_	S(1)APAS(0.999)PT(0.001)HPGLMSPR	S(77.88)APAS(32.76)PT(-32.76)HPGLMS(-90.04)PR	1	3	555.9	0.93839	1.0811	1	NaN	1	0.98963	0.96196	1	NaN	1	0.90894	1.018	1	NaN	1	1.2444	1.3141	1	NaN
IPI00189970	IPI00189970	406	S	Protein Foxk1	>IPI:IPI00189970.3|TREMBL:D3ZU55|ENSEMBL:ENSRNOP00000001466|REFSEQ:NP_001032296 Tax_Id=10116 Gene_Symbol=Foxk1 forkhead box K1	D3ZU55	1309643;	304298	Foxk1	yes	0.999735	35.7724	218.11	218.11	5.89e-39	-0.83592	yes	yes	yes	yes	yes	yes	1;2;3;4	FRTPFGPLSSRSAPASPTHPGLMSPRSSGLQ	_S(ph)APAS(ph)PTHPGLMSPR_	S(1)APAS(1)PTHPGLMSPR	S(49.06)APAS(35.77)PT(-35.77)HPGLMS(-124.19)PR	5	2	833.346	1.1855	1.3376	1	7.9547	2	1.5515	1.5258	1	NaN	1	0.88049	0.95906	2	6.8932	10	0.90408	0.94749	2	6.8168
IPI00189970	IPI00189970	414	S	Protein Foxk1	>IPI:IPI00189970.3|TREMBL:D3ZU55|ENSEMBL:ENSRNOP00000001466|REFSEQ:NP_001032296 Tax_Id=10116 Gene_Symbol=Foxk1 forkhead box K1	D3ZU55	1309643;	304298	Foxk1	yes	1	101.96	165.13	165.13	5.89e-39	0.20853	yes	yes	yes	yes	yes	yes	1;2;3;4	SSRSAPASPTHPGLMSPRSSGLQTPECLSRE	_S(ph)APAS(ph)PTHPGLMS(ph)PR_	S(1)APAS(1)PTHPGLMS(1)PR	S(61.72)APAS(34.64)PT(-34.64)HPGLMS(101.96)PR	13	2	873.33	0.7832	0.86856	3	10.398	5	0.9456	0.93552	3	17.246	6	1.487	1.7277	1	NaN	1	0.97502	1.0073	3	11.645
IPI00189970	IPI00189970	243	S	Protein Foxk1	>IPI:IPI00189970.3|TREMBL:D3ZU55|ENSEMBL:ENSRNOP00000001466|REFSEQ:NP_001032296 Tax_Id=10116 Gene_Symbol=Foxk1 forkhead box K1	D3ZU55	1309643;	304298	Foxk1	yes	0.923838	11.7529	74.838	74.838	0.00300332	-0.13016	no	no	no	yes	no	no	2	PSPTGTISVPNSCPASPRGAGSSSYRFVQNV	_SLVSPIPSPTGT(ph)ISVPNSCPAS(ph)PR_	SLVS(0.026)PIPS(0.264)PT(0.319)GT(0.388)IS(0.017)VPNS(0.063)CPAS(0.924)PR	S(-33.25)LVS(-11.81)PIPS(-1.71)PT(-0.86)GT(0.86)IS(-19.25)VPNS(-11.75)CPAS(11.75)PR	22	3	861.064
IPI00189970	IPI00189970	427	S	Protein Foxk1	>IPI:IPI00189970.3|TREMBL:D3ZU55|ENSEMBL:ENSRNOP00000001466|REFSEQ:NP_001032296 Tax_Id=10116 Gene_Symbol=Foxk1 forkhead box K1	D3ZU55	1309643;	304298	Foxk1	yes	0.999973	48.7139	104.4	104.4	3.7e-09	0.42633	yes	yes	yes	yes	yes	yes	3	LMSPRSSGLQTPECLSREGSPIPHDPDLGSK	_SSGLQT(ph)PECLS(ph)REGS(ph)PIPHDPDLGSK_	S(0.005)S(0.006)GLQT(0.989)PECLS(1)REGS(1)PIPHDPDLGSK	S(-22.68)S(-22.16)GLQT(22.16)PECLS(48.71)REGS(46.52)PIPHDPDLGS(-61.52)K	11	3	1002.08	0.9154	1.0189	3	11.467	3	1.207	1.1833	3	NaN	1	1.1149	1.2151	3	2.3022	2	1.314	1.3992	3	NaN
IPI00189970	IPI00189970	452	S	Protein Foxk1	>IPI:IPI00189970.3|TREMBL:D3ZU55|ENSEMBL:ENSRNOP00000001466|REFSEQ:NP_001032296 Tax_Id=10116 Gene_Symbol=Foxk1 forkhead box K1	D3ZU55	1309643;	304298	Foxk1	yes	0.825518	6.83845	75.649	75.649	7.41e-07	2.2289	no	no	no	yes	no	yes	2	PDLGSKLASVPEYRYSQSAPGSPVSAQPVIM	_YS(ph)QSAPGS(ph)PVSAQPVIMAVPPRPSNLVAK_	Y(0.004)S(0.826)QS(0.174)APGS(0.946)PVS(0.05)AQPVIMAVPPRPSNLVAK	Y(-24.41)S(6.84)QS(-6.84)APGS(12.85)PVS(-12.85)AQPVIMAVPPRPS(-55.85)NLVAK	2	3	1036.84
IPI00189970	IPI00189970	454	S	Protein Foxk1	>IPI:IPI00189970.3|TREMBL:D3ZU55|ENSEMBL:ENSRNOP00000001466|REFSEQ:NP_001032296 Tax_Id=10116 Gene_Symbol=Foxk1 forkhead box K1	D3ZU55	1309643;	304298	Foxk1	yes	0.997249	25.6155	162.54	141.49	1.94e-48	-0.42667	no	yes	yes	yes	yes	no	2	LGSKLASVPEYRYSQSAPGSPVSAQPVIMAV	_YSQS(ph)APGS(ph)PVSAQPVIMAVPPRPSNLVAK_	YS(0.003)QS(0.997)APGS(0.999)PVS(0.001)AQPVIMAVPPRPSNLVAK	Y(-51.91)S(-25.62)QS(25.62)APGS(31.64)PVS(-31.64)AQPVIMAVPPRPS(-115.67)NLVAK	4	3	1036.84						0.8597	0.8651	2	NaN	1						0.95625	1.0015	2	NaN
IPI00189970	IPI00189970	458	S	Protein Foxk1	>IPI:IPI00189970.3|TREMBL:D3ZU55|ENSEMBL:ENSRNOP00000001466|REFSEQ:NP_001032296 Tax_Id=10116 Gene_Symbol=Foxk1 forkhead box K1	D3ZU55	1309643;	304298	Foxk1	yes	0.999554	33.5441	165.52	162.54	1.94e-48	-0.025861	yes	yes	yes	yes	yes	yes	1;2	LASVPEYRYSQSAPGSPVSAQPVIMAVPPRP	_YSQS(ph)APGS(ph)PVSAQPVIMAVPPRPSNLVAK_	YS(0.017)QS(0.982)APGS(1)PVSAQPVIMAVPPRPSNLVAK	Y(-34.22)S(-17.58)QS(17.58)APGS(33.54)PVS(-33.54)AQPVIMAVPPRPS(-116.1)NLVAK	8	3	1036.84	0.93841	1.0822	1	NaN	1	1.1438	1.1501	1	NaN	1	1.1511	1.332	1	NaN	1	0.95625	1.0015	2	NaN
IPI00189970	IPI00189970	461	S	Protein Foxk1	>IPI:IPI00189970.3|TREMBL:D3ZU55|ENSEMBL:ENSRNOP00000001466|REFSEQ:NP_001032296 Tax_Id=10116 Gene_Symbol=Foxk1 forkhead box K1	D3ZU55	1309643;	304298	Foxk1	yes	0.863579	7.41229	41.912	36.856	0.003375	1.3082	no	yes	yes	no	yes	no	1;2	VPEYRYSQSAPGSPVSAQPVIMAVPPRPSNL	_YSQS(ph)APGSPVS(ph)AQPVIMAVPPR_	Y(0.107)S(0.114)QS(0.458)APGS(0.458)PVS(0.864)AQPVIMAVPPR	Y(-7.41)S(-7.09)QS(0)APGS(0)PVS(7.41)AQPVIMAVPPR	11	3	800.367											0.82371	0.92412	1	NaN	1
IPI00189973	IPI00189973	440	S	Protein Mfsd5	>IPI:IPI00189973.1|TREMBL:B1WC12|ENSEMBL:ENSRNOP00000017110|REFSEQ:NP_001119754 Tax_Id=10116 Gene_Symbol=Mfsd5 RGD1305138 protein	B1WC12	1305138;	315329	Mfsd5	yes	0.988793	19.5745	114.7	100.55	0.000142366	0.11489	yes	yes	yes	yes	yes	yes	1	GLFTVVRHDAELRVPSPTGEPYAPEL_____	_VPS(ph)PTGEPYAPEL_	VPS(0.989)PT(0.011)GEPYAPEL	VPS(19.57)PT(-19.57)GEPY(-35.16)APEL	3	2	718.821	0.89036	1.0021	1	5.6396	2	1.0307	0.99151	1	NaN	1	0.94259	1.0096	1	NaN	1	0.99109	1.0416	1	5.3762
IPI00189977	IPI00189977	402	S	GRB2-associated-binding protein 2	>IPI:IPI00189977.1|SWISS-PROT:Q9EQH1|ENSEMBL:ENSRNOP00000016361|REFSEQ:NP_445869 Tax_Id=10116 Gene_Symbol=Gab2 GRB2-associated-binding protein 2	Q9EQH1	621367;	84477	Gab2	yes	0.999308	31.5949	224.16	173.44	3.95e-34	-0.43457	yes	yes	yes	yes	yes	yes	1;3	NTLPAMDNSRLHRASSCETYEYPTRGSGESA	_ASS(ph)CETYEYPTR_	AS(0.001)S(0.999)CETYEYPTR	AS(-31.59)S(31.59)CET(-73.33)Y(-116.27)EY(-138.48)PT(-132.06)R	3	2	772.292	0.81372	0.92086	1	17.216	4	1.0311	1.0278	1	19.175	4	1.1581	1.3136	1	13.93	4	0.81053	0.85538	1	20.311
IPI00189977	IPI00189977	413	S	GRB2-associated-binding protein 2	>IPI:IPI00189977.1|SWISS-PROT:Q9EQH1|ENSEMBL:ENSRNOP00000016361|REFSEQ:NP_445869 Tax_Id=10116 Gene_Symbol=Gab2 GRB2-associated-binding protein 2	Q9EQH1	621367;	84477	Gab2	yes	0.999929	41.4881	159.04	150.91	6.01e-51	2.13	yes	yes	no	no	yes	yes	1	HRASSCETYEYPTRGSGESASWSAESPGKTA	_GS(ph)GESASWSAESPGK_	GS(1)GESASWSAESPGK	GS(41.49)GES(-41.49)AS(-89.04)WS(-112.88)AES(-133.84)PGK	2	2	758.801	0.90738	1.004	1	NaN	1
IPI00189977	IPI00189977	416	S	GRB2-associated-binding protein 2	>IPI:IPI00189977.1|SWISS-PROT:Q9EQH1|ENSEMBL:ENSRNOP00000016361|REFSEQ:NP_445869 Tax_Id=10116 Gene_Symbol=Gab2 GRB2-associated-binding protein 2	Q9EQH1	621367;	84477	Gab2	yes	0.845481	8.31023	86.8	54.974	0.000107301	0.94794	yes	no	no	yes	yes	no	1;2	SSCETYEYPTRGSGESASWSAESPGKTAVGR	_GSGES(ph)ASWSAESPGK_	GS(0.125)GES(0.845)AS(0.029)WS(0.001)AESPGK	GS(-8.31)GES(8.31)AS(-14.62)WS(-31.84)AES(-42.31)PGK	5	2	758.801	1.6543	1.9293	1	NaN	1
IPI00189977	IPI00189977	418	S	GRB2-associated-binding protein 2	>IPI:IPI00189977.1|SWISS-PROT:Q9EQH1|ENSEMBL:ENSRNOP00000016361|REFSEQ:NP_445869 Tax_Id=10116 Gene_Symbol=Gab2 GRB2-associated-binding protein 2	Q9EQH1	621367;	84477	Gab2	yes	0.994126	24.3183	138.77	107.57	4.44e-07	-2.0111	yes	yes	yes	yes	yes	yes	1	CETYEYPTRGSGESASWSAESPGKTAVGRSD	_GSGESAS(ph)WSAESPGK_	GSGES(0.004)AS(0.994)WS(0.002)AESPGK	GS(-62.48)GES(-24.32)AS(24.32)WS(-26.6)AES(-47.32)PGK	7	2	758.801	1.4147	1.5837	1	NaN	1
IPI00189977	IPI00189977	423	S	GRB2-associated-binding protein 2	>IPI:IPI00189977.1|SWISS-PROT:Q9EQH1|ENSEMBL:ENSRNOP00000016361|REFSEQ:NP_445869 Tax_Id=10116 Gene_Symbol=Gab2 GRB2-associated-binding protein 2	Q9EQH1	621367;	84477	Gab2	yes	1	81.7496	307.55	280.26	3.06e-121	-1.2374	yes	yes	yes	yes	yes	yes	1	YPTRGSGESASWSAESPGKTAVGRSDSASSD	_GSGESASWSAES(ph)PGK_	GSGESASWSAES(1)PGK	GS(-216.56)GES(-178.59)AS(-122.79)WS(-81.75)AES(81.75)PGK	12	2	758.801						0.90427	0.87689	1	NaN	1	1.1752	1.3873	1	NaN	1	1.1382	1.207	1	NaN
IPI00189977	IPI00189977	261	S	GRB2-associated-binding protein 2	>IPI:IPI00189977.1|SWISS-PROT:Q9EQH1|ENSEMBL:ENSRNOP00000016361|REFSEQ:NP_445869 Tax_Id=10116 Gene_Symbol=Gab2 GRB2-associated-binding protein 2	Q9EQH1	621367;	84477	Gab2	yes	0.925514	10.9505	99.569	94.845	0.000191478	1.1578	yes	yes	yes	no	no	yes	1;2	YSLPKPSRHNTEFKDSTYDLPRSLASHGHTK	_HNTEFKDS(ph)TYDLPR_	HNTEFKDS(0.926)T(0.074)YDLPR	HNT(-38.63)EFKDS(10.95)T(-10.95)Y(-65.21)DLPR	8	3	601.596	0.56748	0.65734	1	NaN	1	1.0525	1.0712	1	NaN	1
IPI00189977	IPI00189977	612	S	GRB2-associated-binding protein 2	>IPI:IPI00189977.1|SWISS-PROT:Q9EQH1|ENSEMBL:ENSRNOP00000016361|REFSEQ:NP_445869 Tax_Id=10116 Gene_Symbol=Gab2 GRB2-associated-binding protein 2	Q9EQH1	621367;	84477	Gab2	yes	0.983559	17.77	118.43	108.88	3.01e-10	-0.38634	yes	no	yes	no	yes	no	1	STGSVDYLALDFQPGSPSPHRKPSTSSVTSD	_KSTGSVDYLALDFQPGS(ph)PSPHR_	KSTGSVDYLALDFQPGS(0.984)PS(0.016)PHR	KS(-68.13)T(-68.13)GS(-68.13)VDY(-53.67)LALDFQPGS(17.77)PS(-17.77)PHR	17	3	813.716	0.30916	0.35213	1	NaN	1						1.1011	1.2213	1	NaN	1
IPI00189977	IPI00189977	532	S	GRB2-associated-binding protein 2	>IPI:IPI00189977.1|SWISS-PROT:Q9EQH1|ENSEMBL:ENSRNOP00000016361|REFSEQ:NP_445869 Tax_Id=10116 Gene_Symbol=Gab2 GRB2-associated-binding protein 2	Q9EQH1	621367;	84477	Gab2	yes	0.984357	17.9884	135.73	135.73	1.14e-09	-0.45822	yes	yes	yes	no	yes	no	1	LDLRNNTVIDELPFKSPVTKSWSRINHTFNS	_NNTVIDELPFKS(ph)PVTK_	NNTVIDELPFKS(0.984)PVT(0.016)K	NNT(-74.63)VIDELPFKS(17.99)PVT(-17.99)K	12	3	627.983	0.65242	0.72621	1	NaN	1
IPI00189977	IPI00189977	211	S	GRB2-associated-binding protein 2	>IPI:IPI00189977.1|SWISS-PROT:Q9EQH1|ENSEMBL:ENSRNOP00000016361|REFSEQ:NP_445869 Tax_Id=10116 Gene_Symbol=Gab2 GRB2-associated-binding protein 2	Q9EQH1	621367;	84477	Gab2	yes	0.999999	60.4276	184.24	165.63	1.52e-10	0.28434	yes	yes	yes	yes	yes	yes	1;2	LHQCISRRTENSRSASFSQGTRQKSDTAVQK	_SAS(ph)FSQGTR_	SAS(1)FSQGTR	S(-106.26)AS(60.43)FS(-60.43)QGT(-73.02)R	3	2	510.711	1.0923	1.2576	1	12.151	4	0.80528	0.77927	1	12.199	3	1.0028	1.1347	1	17.053	5	0.81833	0.86797	1	12.048
IPI00189977	IPI00189977	278	S	GRB2-associated-binding protein 2	>IPI:IPI00189977.1|SWISS-PROT:Q9EQH1|ENSEMBL:ENSRNOP00000016361|REFSEQ:NP_445869 Tax_Id=10116 Gene_Symbol=Gab2 GRB2-associated-binding protein 2	Q9EQH1	621367;	84477	Gab2	yes	0.975807	16.1694	185.25	181.34	5.57e-17	1.9012	yes	yes	yes	yes	yes	yes	1;2	YDLPRSLASHGHTKSSLTGSETDNEDVYTFK	_SS(ph)LTGSETDNEDVYTFK_	S(0.024)S(0.976)LT(0.001)GSETDNEDVYTFK	S(-16.17)S(16.17)LT(-31.98)GS(-63.79)ET(-99.67)DNEDVY(-171.58)T(-154.21)FK	2	2	986.907	1.8013	2.0078	1	NaN	1	0.33878	0.34042	1	NaN	1
IPI00189977	IPI00189977	282	S	GRB2-associated-binding protein 2	>IPI:IPI00189977.1|SWISS-PROT:Q9EQH1|ENSEMBL:ENSRNOP00000016361|REFSEQ:NP_445869 Tax_Id=10116 Gene_Symbol=Gab2 GRB2-associated-binding protein 2	Q9EQH1	621367;	84477	Gab2	yes	0.999964	46.151	235.7	235.7	1.16e-296	-1.1558	yes	yes	yes	yes	yes	no	1;2	RSLASHGHTKSSLTGSETDNEDVYTFKMPSN	_SSLTGS(ph)ETDNEDVYTFK_	SSLTGS(1)ETDNEDVYTFK	S(-116.32)S(-90.98)LT(-46.15)GS(46.15)ET(-49.14)DNEDVY(-186.11)T(-119.31)FK	6	2	986.907
IPI00189977	IPI00189977	142	S	GRB2-associated-binding protein 2	>IPI:IPI00189977.1|SWISS-PROT:Q9EQH1|ENSEMBL:ENSRNOP00000016361|REFSEQ:NP_445869 Tax_Id=10116 Gene_Symbol=Gab2 GRB2-associated-binding protein 2	Q9EQH1	621367;	84477	Gab2	yes	0.891438	9.14569	136.24	59.248	7.66e-07	-2.683	yes	yes	yes	no	yes	no	1;4	TDSLRNLSSASHGPRSSPAEFSSSQHLLRER	_S(ph)SPAEFSSSQHLLR_	S(0.891)S(0.109)PAEFSSSQHLLR	S(9.15)S(-9.15)PAEFS(-46.07)S(-50.25)S(-50.25)QHLLR	1	2	813.37	0.96528	1.0761	1	NaN	1						0.75472	0.84139	1	NaN	1
IPI00189984;IPI00476123	IPI00189984	971	S	Isoform 2 of C-terminal-binding protein 2	>IPI:IPI00189984.1|SWISS-PROT:Q9EQH5-2|ENSEMBL:ENSRNOP00000023404|REFSEQ:NP_445787 Tax_Id=10116 Gene_Symbol=Ctbp2 Isoform 2 of C-terminal-binding protein 2;>IPI:IPI00476123.1|SWISS-PROT:Q9EQH5-1|ENSEMBL:ENSRNOP00000023574 Tax_Id=10116 Gene_Symbol=Ctbp2 Iso	Q9EQH5-2	68372;	81717	Ctbp2	yes	0.84051	8.81632	105.74	73.622	2.38e-25	-2.1483	yes	yes	yes	yes	yes	yes	1	VTHNLPTVAHPSQAPSPNQPTKHGDNREHPN	_YPPGIVGVAPGGLPPAMEGIIPGGIPVTHNLPTVAHPSQAPS(ph)PNQPTK_	YPPGIVGVAPGGLPPAMEGIIPGGIPVT(0.001)HNLPT(0.007)VAHPS(0.041)QAPS(0.841)PNQPT(0.11)K	Y(-72.26)PPGIVGVAPGGLPPAMEGIIPGGIPVT(-30.78)HNLPT(-20.71)VAHPS(-13.09)QAPS(8.82)PNQPT(-8.82)K	42	5	962.499	0.9299	1.0414	1	4.6209	3	1.1509	1.1284	1	NaN	1	0.96993	1.0453	1	7.2719	3	0.98419	1.0588	1	NaN
IPI00189989;IPI00364294	IPI00189989	228	S	Sepiapterin reductase	>IPI:IPI00189989.1|SWISS-PROT:P18297|TREMBL:B2RYK3|ENSEMBL:ENSRNOP00000020749|REFSEQ:NP_062054 Tax_Id=10116 Gene_Symbol=Spr Sepiapterin reductase;>IPI:IPI00364294.2|TREMBL:D3ZT59|ENSEMBL:ENSRNOP00000030860 Tax_Id=10116 Gene_Symbol=- Uncharacterized protein	P18297	3753;	29270	Spr	yes	1	106.83	157.85	138.46	3.53e-14	-0.7906	yes	yes	yes	yes	yes	yes	1;2	TSMDPELRSRLQKLNSEGELVDCGTSAQKLL	_LNS(ph)EGELVDCGTSAQK_	LNS(1)EGELVDCGTSAQK	LNS(106.83)EGELVDCGT(-106.83)S(-106.83)AQK	3	2	894.38	0.90445	1.0216	1	NaN	1	0.8259	0.80848	1	NaN	1						0.30109	0.3133	1	NaN
IPI00959142;IPI00189991	IPI00959142	410	S	Similar to S-adenosylmethionine synthetase gamma form (Methionine adenosyltransferase)	>IPI:IPI00959142.1|REFSEQ:XP_002724892;XP_573428 Tax_Id=10116 Gene_Symbol=LOC100363915;RGD1560523 rCG56483-like;>IPI:IPI00189991.1|SWISS-PROT:P18298|TREMBL:Q6P688|ENSEMBL:ENSRNOP00000018170|REFSEQ:NP_599178 Tax_Id=10116 Gene_Symbol=Mat2a S-adenosylmethioni		1560523;	100363915	LOC100363915	yes	0.999994	52.5749	106.35	106.35	9.19e-05	0.50048	yes	yes	yes	no	yes	no	1;3	PIYQRTAAYGHFGRDSFPWEVPKKLKY____	_TAAYGHFGRDS(ph)FPWEVPK_	TAAYGHFGRDS(1)FPWEVPK	T(-52.57)AAY(-68.67)GHFGRDS(52.57)FPWEVPK	11	3	715.658	1.0004	1.1327	1	NaN	1	1.0744	1.0631	1	6.4312	2	0.86737	0.9675	1	NaN	1
IPI00190007	IPI00190007	394	S	WD repeat domain phosphoinositide-interacting protein 2	>IPI:IPI00190007.1|SWISS-PROT:Q6AY57|ENSEMBL:ENSRNOP00000001476|REFSEQ:NP_001007616 Tax_Id=10116 Gene_Symbol=Wipi2 WD repeat domain phosphoinositide-interacting protein 2	Q6AY57	1359154;	288498	Wipi2	yes	0.79999	7.9783	218.62	55.04	5.59e-08	-0.58784	yes	yes	yes	yes	yes	yes	1	TQTYGTAAAKGAYVPSSPTRLGKGQDANLEA	_GAYVPS(ph)SPTR_	GAYVPS(0.8)S(0.127)PT(0.073)R	GAY(-43.72)VPS(7.98)S(-7.98)PT(-10.42)R	6	2	557.75																0.66607	0.69561	1	NaN
IPI00190007	IPI00190007	395	S	WD repeat domain phosphoinositide-interacting protein 2	>IPI:IPI00190007.1|SWISS-PROT:Q6AY57|ENSEMBL:ENSRNOP00000001476|REFSEQ:NP_001007616 Tax_Id=10116 Gene_Symbol=Wipi2 WD repeat domain phosphoinositide-interacting protein 2	Q6AY57	1359154;	288498	Wipi2	yes	0.984944	19.7466	222.25	159.99	4.32e-21	-0.095436	yes	yes	yes	yes	yes	yes	1	QTYGTAAAKGAYVPSSPTRLGKGQDANLEAY	_GAYVPSS(ph)PTR_	GAYVPS(0.01)S(0.985)PT(0.005)R	GAY(-107.27)VPS(-19.75)S(19.75)PT(-23.29)R	7	2	557.75	0.89909	1.0223	1	5.5351	5	1.0525	1.0243	1	2.8337	6	0.89247	0.99946	1	10.599	7	0.94696	0.98863	1	16.121
IPI00190020;IPI00949910;IPI00231369;IPI00950383	IPI00190020	664	S	Sarcoplasmic/endoplasmic reticulum calcium ATPase 2	>IPI:IPI00190020.4|SWISS-PROT:P11507-1|TREMBL:Q71UZ2|ENSEMBL:ENSRNOP00000024347|REFSEQ:NP_001104293 Tax_Id=10116 Gene_Symbol=Atp2a2 Isoform SERCA2B of Sarcoplasmic/endoplasmic reticulum calcium ATPase 2;>IPI:IPI00949910.1|TREMBL:D3ZJN5|ENSEMBL:ENSRNOP00000	P11507	2174;	29693	Atp2a2	yes	0.999995	52.8249	265.12	213.67	5.89e-47	0.069021	yes	yes	yes	yes	yes	yes	1	TSKAFTGREFDELSPSAQRDACLNARCFARV	_EFDELSPS(ph)AQR_	EFDELSPS(1)AQR	EFDELS(-52.82)PS(52.82)AQR	8	2	679.785	0.96077	1.0739	1	11.065	3	1.0455	1.0255	1	3.8889	3	0.90468	0.99095	1	4.2864	4	0.93017	0.99021	1	8.6333
IPI00190020;IPI00949910;IPI00231369	IPI00190020	38	S	Sarcoplasmic/endoplasmic reticulum calcium ATPase 2	>IPI:IPI00190020.4|SWISS-PROT:P11507-1|TREMBL:Q71UZ2|ENSEMBL:ENSRNOP00000024347|REFSEQ:NP_001104293 Tax_Id=10116 Gene_Symbol=Atp2a2 Isoform SERCA2B of Sarcoplasmic/endoplasmic reticulum calcium ATPase 2;>IPI:IPI00949910.1|TREMBL:D3ZJN5|ENSEMBL:ENSRNOP00000	P11507	2174;	29693	Atp2a2	yes	1	66.2462	83.692	66.246	0.00118127	-0.095675	yes	no	no	yes	yes	no	1	GLSLEQVKKLKERWGSNELPAEEGKNLLFLI	_WGS(ph)NELPAEEGK_	WGS(1)NELPAEEGK	WGS(66.25)NELPAEEGK	3	2	698.793
IPI00190035	IPI00190035	59	S	Tuftelin-interacting protein 11	>IPI:IPI00190035.1|SWISS-PROT:Q5U2Y6|ENSEMBL:ENSRNOP00000000828|REFSEQ:NP_001008292 Tax_Id=10116 Gene_Symbol=Tfip11 Tuftelin-interacting protein 11	Q5U2Y6	1311449;	288718	Tfip11	yes	0.999999	60.2925	244.22	209.16	1.54e-156	0.21887	yes	yes	yes	yes	yes	yes	1	QTKEEATYGVWAERDSDEERPSFGGKRARDY	_EEATYGVWAERDS(ph)DEERPSFGGK_	EEATYGVWAERDS(1)DEERPSFGGK	EEAT(-94.25)Y(-127.28)GVWAERDS(60.29)DEERPS(-60.29)FGGK	13	4	674.538	0.81648	0.94223	1	6.6904	3	1.0145	1.0153	1	10.838	7	0.82661	0.93769	1	14.516	6	0.90712	0.98961	1	17.588
IPI00190035	IPI00190035	95	S	Tuftelin-interacting protein 11	>IPI:IPI00190035.1|SWISS-PROT:Q5U2Y6|ENSEMBL:ENSRNOP00000000828|REFSEQ:NP_001008292 Tax_Id=10116 Gene_Symbol=Tfip11 Tuftelin-interacting protein 11	Q5U2Y6	1311449;	288718	Tfip11	yes	1	130.896	293.46	130.9	8.83e-78	-1.8792	yes	yes	yes	yes	yes	yes	2	FISAGLKKGAAEEADSEDSDAEEKPVKQEDF	_KGAAEEADS(ph)EDS(ph)DAEEKPVK_	KGAAEEADS(1)EDS(1)DAEEKPVK	KGAAEEADS(130.9)EDS(130.9)DAEEKPVK	9	3	755.633	0.79677	0.89908	2	11.047	8	1.052	1.0322	2	10.255	9	0.92417	1.0228	2	20.539	13	0.95442	1.002	2	16.904
IPI00190035	IPI00190035	98	S	Tuftelin-interacting protein 11	>IPI:IPI00190035.1|SWISS-PROT:Q5U2Y6|ENSEMBL:ENSRNOP00000000828|REFSEQ:NP_001008292 Tax_Id=10116 Gene_Symbol=Tfip11 Tuftelin-interacting protein 11	Q5U2Y6	1311449;	288718	Tfip11	yes	1	130.896	293.46	130.9	8.83e-78	-1.8792	yes	yes	yes	yes	yes	yes	1;2	AGLKKGAAEEADSEDSDAEEKPVKQEDFPKD	_KGAAEEADS(ph)EDS(ph)DAEEKPVK_	KGAAEEADS(1)EDS(1)DAEEKPVK	KGAAEEADS(130.9)EDS(130.9)DAEEKPVK	12	3	755.633	0.79677	0.89908	2	11.047	8	1.052	1.0322	2	10.255	9	0.92417	1.0228	2	20.539	13	0.72402	0.76059	1	NaN
IPI00190035	IPI00190035	568	S	Tuftelin-interacting protein 11	>IPI:IPI00190035.1|SWISS-PROT:Q5U2Y6|ENSEMBL:ENSRNOP00000000828|REFSEQ:NP_001008292 Tax_Id=10116 Gene_Symbol=Tfip11 Tuftelin-interacting protein 11	Q5U2Y6	1311449;	288718	Tfip11	yes	0.999895	39.8021	64.64	64.64	0.00414872	1.2147	yes	yes	yes	yes	yes	yes	1	HPWLPLMQARLEPLYSPVRSKLSSALQKWHP	_LEPLYS(ph)PVR_	LEPLYS(1)PVR	LEPLY(-39.8)S(39.8)PVR	6	2	577.286	0.84268	0.92441	1	NaN	1	0.91499	0.87348	1	1.4582	2	0.6459	0.69544	1	25.22	2
IPI00190035	IPI00190035	210	S	Tuftelin-interacting protein 11	>IPI:IPI00190035.1|SWISS-PROT:Q5U2Y6|ENSEMBL:ENSRNOP00000000828|REFSEQ:NP_001008292 Tax_Id=10116 Gene_Symbol=Tfip11 Tuftelin-interacting protein 11	Q5U2Y6	1311449;	288718	Tfip11	yes	1	102.756	302.81	130.71	2.42e-151	-0.73553	yes	yes	yes	yes	yes	yes	1	SERTTQSLQDFPVADSEEEAEEEFQKELSQW	_TTQSLQDFPVADS(ph)EEEAEEEFQK_	TTQSLQDFPVADS(1)EEEAEEEFQK	T(-102.76)T(-102.76)QS(-102.76)LQDFPVADS(102.76)EEEAEEEFQK	13	2	1369.07	0.88761	1.0034	1	6.6023	10	1.0298	1.0001	1	7.7109	11	0.87753	0.99294	1	6.5361	9	0.9555	0.98628	1	9.8059
IPI00190048;IPI00948046	IPI00190048	98	S	Ubiquitin-associated domain-containing protein 1	>IPI:IPI00190048.1|SWISS-PROT:Q5XIR9|ENSEMBL:ENSRNOP00000024352|REFSEQ:NP_001007743 Tax_Id=10116 Gene_Symbol=Ubac1 Ubiquitin-associated domain-containing protein 1;>IPI:IPI00948046.1|TREMBL:D3ZW29|ENSEMBL:ENSRNOP00000063415 Tax_Id=10116 Gene_Symbol=Ubac1 U	Q5XIR9	1359542;	362087	Ubac1	yes	1	68.5357	78.653	68.536	0.00215418	-0.55938	yes	yes	yes	yes	yes	yes	1	IQDQDVLLLIKKRAPSPIPKMADVSAEEKKK	_RAPS(ph)PIPK_	RAPS(1)PIPK	RAPS(68.54)PIPK	4	2	473.25	0.85538	0.95286	1	11.572	3	1.0921	1.1089	1	5.7798	4	0.77788	0.87558	1	5.2211	4	1.0429	1.1113	1	14.958
IPI00190050;IPI00957390;IPI00231119;IPI00231121;IPI00959709;IPI00213913	IPI00190050	235	S	Zinc finger protein 384	>IPI:IPI00190050.2|SWISS-PROT:Q9EQJ4-1|ENSEMBL:ENSRNOP00000052839|REFSEQ:NP_001030002;NP_596920 Tax_Id=10116 Gene_Symbol=Zfp384 zinc finger protein 384 isoform 1;>IPI:IPI00957390.1|TREMBL:D3ZWX3|ENSEMBL:ENSRNOP00000037592 Tax_Id=10116 Gene_Symbol=Zfp384 Zi	Q9EQJ4	708346;	171018	Zfp384	yes	0.974948	15.9456	59.198	53.967	0.00664265	0.82584	no	no	yes	yes	yes	yes	1;2;3	DDHQKDGKTYRCRMCSLTFYSKSEMQIHSKS	_MCS(ph)LTFYSK_	MCS(0.975)LT(0.025)FYSK	MCS(15.95)LT(-15.95)FY(-46.59)S(-36.23)K	3	2	608.743						1.0764	1.0449	1	NaN	1	0.94757	1.0517	1	NaN	1	1.0782	1.1211	1	NaN
IPI00206150;IPI00190080;IPI00950307	IPI00206150	103	S	N-acetylgalactosaminyltransferase 7	>IPI:IPI00206150.1|SWISS-PROT:Q9R0C5|ENSEMBL:ENSRNOP00000016474|REFSEQ:NP_075215 Tax_Id=10116 Gene_Symbol=Galnt7 N-acetylgalactosaminyltransferase 7;>IPI:IPI00190080.3|ENSEMBL:ENSRNOP00000017142 Tax_Id=10116 Gene_Symbol=Galnt7 71 kDa protein;>IPI:IPI009503	Q9R0C5	620362;	29750	Galnt7	yes	1	66.7375	66.738	66.738	0.00665288	-1.9354	yes	yes	yes	no	yes	no	1	KNKAKNEQERHAGGDSQKDIMQRQYLTFKPQ	_HAGGDS(ph)QKDIMQR_	HAGGDS(1)QKDIMQR	HAGGDS(66.74)QKDIMQR	6	2	761.827	1.4343	1.6547	1	NaN	1						1.6106	1.7681	1	NaN	1
IPI00778176;IPI00190104;IPI00782378	IPI00778176	434	S	Pseudouridylate synthase 1	>IPI:IPI00778176.2|TREMBL:D3ZMG9|ENSEMBL:ENSRNOP00000053624 Tax_Id=10116 Gene_Symbol=Pus1 Pseudouridine synthase;>IPI:IPI00190104.2|SWISS-PROT:Q4KM92|TREMBL:B1WBN5|ENSEMBL:ENSRNOP00000053623|REFSEQ:NP_001020734 Tax_Id=10116 Gene_Symbol=Pus1 tRNA pseudourid	D3ZMG9	1311871;	304567	Pus1	yes	1	79.5645	159.8	159.8	6.06e-06	0.37062	yes	yes	yes	yes	yes	yes	1;2;3	GADDTGAKVPSSLEGSEGDGDTD________	_VPSSLEGS(ph)EGDGDT(ph)D_	VPSSLEGS(1)EGDGDT(1)D	VPS(-79.56)S(-79.56)LEGS(79.56)EGDGDT(148.18)D	8	2	812.769	0.9414	1.0825	1	NaN	1	1.0694	1.0556	1	NaN	1	0.82085	0.94559	1	NaN	1	1.1414	1.1892	1	NaN
IPI00190123	IPI00190123	114	S	Protein Zcchc17	>IPI:IPI00190123.2|TREMBL:D3ZCQ7|ENSEMBL:ENSRNOP00000017156|REFSEQ:NP_001102737 Tax_Id=10116 Gene_Symbol=Zcchc17 Uncharacterized protein	D3ZCQ7	1565267;	500555	Zcchc17	yes	1	74.6471	171.32	133.91	6.27e-08	0.77325	yes	yes	no	yes	yes	yes	1	DPNNVIIEQEERRRRSFQDYTGQKITLEAVL	_S(ph)FQDYTGQK_	S(1)FQDYTGQK	S(74.65)FQDY(-87.92)T(-74.65)GQK	1	2	577.232	8.1273	9.0658	1	5.1046	2	0.07835	0.077339	1	NaN	1	1.0602	1.1913	1	3.3705	2	0.90344	0.97868	1	NaN
IPI00190130;IPI00563226;IPI00776666	IPI00190130	941	S	SIN3 transcription regulator family member A	>IPI:IPI00190130.4|TREMBL:D3ZIN2|ENSEMBL:ENSRNOP00000049705 Tax_Id=10116 Gene_Symbol=Sin3a Uncharacterized protein;>IPI:IPI00563226.2|TREMBL:D3Z8K6|ENSEMBL:ENSRNOP00000043049 Tax_Id=10116 Gene_Symbol=Sin3a Uncharacterized protein;>IPI:IPI00776666.2|TREMBL:	D3ZIN2	1311598;	363067	Sin3a	yes	0.877751	8.56127	84.297	84.297	0.00272128	2.0647	no	yes	no	no	yes	no	1	EWEREVLGIKRDKSDSPAIQLRLKEPMDVDV	_DKSDS(ph)PAIQLR_	DKS(0.122)DS(0.878)PAIQLR	DKS(-8.56)DS(8.56)PAIQLR	5	2	655.311
IPI00190130;IPI00563226;IPI00776666	IPI00190130	833	S	SIN3 transcription regulator family member A	>IPI:IPI00190130.4|TREMBL:D3ZIN2|ENSEMBL:ENSRNOP00000049705 Tax_Id=10116 Gene_Symbol=Sin3a Uncharacterized protein;>IPI:IPI00563226.2|TREMBL:D3Z8K6|ENSEMBL:ENSRNOP00000043049 Tax_Id=10116 Gene_Symbol=Sin3a Uncharacterized protein;>IPI:IPI00776666.2|TREMBL:	D3ZIN2	1311598;	363067	Sin3a	yes	1	209.645	296.97	219.58	4.24e-161	1.0725	yes	yes	yes	yes	yes	yes	1	HHFIPDLLFAQRGDLSDVEEEEEEEMDVDEA	_GDLS(ph)DVEEEEEEEMDVDEATGAPK_	GDLS(1)DVEEEEEEEMDVDEATGAPK	GDLS(209.65)DVEEEEEEEMDVDEAT(-209.65)GAPK	4	2	1352.02	0.83487	0.93767	1	7.9024	6	1.0917	1.049	1	15.753	8	1.0299	1.1444	1	6.7426	5	0.94685	0.96975	1	19.019
IPI00190130;IPI00563226;IPI00776666	IPI00190130	10	S	SIN3 transcription regulator family member A	>IPI:IPI00190130.4|TREMBL:D3ZIN2|ENSEMBL:ENSRNOP00000049705 Tax_Id=10116 Gene_Symbol=Sin3a Uncharacterized protein;>IPI:IPI00563226.2|TREMBL:D3Z8K6|ENSEMBL:ENSRNOP00000043049 Tax_Id=10116 Gene_Symbol=Sin3a Uncharacterized protein;>IPI:IPI00776666.2|TREMBL:	D3ZIN2	1311598;	363067	Sin3a	yes	0.999816	37.3517	76.151	76.151	0.000790543	2.2023	yes	no	yes	no	no	yes	1	______MKRRLDDQESPVYAAQQRRIPGSTE	_LDDQES(ph)PVYAAQQR_	LDDQES(1)PVYAAQQR	LDDQES(37.35)PVY(-37.35)AAQQR	6	2	850.37	0.46769	0.51995	1	NaN	1
IPI00190130;IPI00563226;IPI00776666	IPI00190130	431	S	SIN3 transcription regulator family member A	>IPI:IPI00190130.4|TREMBL:D3ZIN2|ENSEMBL:ENSRNOP00000049705 Tax_Id=10116 Gene_Symbol=Sin3a Uncharacterized protein;>IPI:IPI00563226.2|TREMBL:D3Z8K6|ENSEMBL:ENSRNOP00000043049 Tax_Id=10116 Gene_Symbol=Sin3a Uncharacterized protein;>IPI:IPI00776666.2|TREMBL:	D3ZIN2	1311598;	363067	Sin3a	yes	0.988197	19.3475	127.36	79.837	0.000384628	-0.52463	yes	yes	yes	yes	yes	yes	1;2	KPQRPSQNGCQIRRHSGTGATPPVKKKPKLI	_RHS(ph)GTGATPPVK_	RHS(0.988)GT(0.011)GATPPVK	RHS(19.35)GT(-19.35)GAT(-34.91)PPVK	3	2	644.314	3.5361	3.9374	1	7.2184	3	0.22679	0.22218	1	0.63911	2	0.74899	0.83099	1	11.47	3	0.94147	0.99738	1	0.52286
IPI00190130;IPI00563226;IPI00776666	IPI00190130	277	S	SIN3 transcription regulator family member A	>IPI:IPI00190130.4|TREMBL:D3ZIN2|ENSEMBL:ENSRNOP00000049705 Tax_Id=10116 Gene_Symbol=Sin3a Uncharacterized protein;>IPI:IPI00563226.2|TREMBL:D3Z8K6|ENSEMBL:ENSRNOP00000043049 Tax_Id=10116 Gene_Symbol=Sin3a Uncharacterized protein;>IPI:IPI00776666.2|TREMBL:	D3ZIN2	1311598;	363067	Sin3a	yes	0.986218	18.7562	238.69	166.84	3.07e-194	-0.29344	yes	yes	yes	yes	yes	yes	1	ASQQTPPLPPYASPRSPPVQPHTPVTISLGT	_S(ph)PPVQPHTPVTISLGTAPSLQNNQPVEFNHAINYVNK_	S(0.986)PPVQPHT(0.013)PVT(0.001)ISLGTAPSLQNNQPVEFNHAINYVNK	S(18.76)PPVQPHT(-18.76)PVT(-31.83)IS(-56.85)LGT(-80.02)APS(-106.48)LQNNQPVEFNHAINY(-164.14)VNK	1	3	1363.68	0.88795	1.0033	1	12.08	3	1.3451	1.3519	1	NaN	1	0.9023	0.99788	1	20.397	2	1.3517	1.4996	1	NaN
IPI00190130;IPI00563226;IPI00776666	IPI00190130	1121	S	SIN3 transcription regulator family member A	>IPI:IPI00190130.4|TREMBL:D3ZIN2|ENSEMBL:ENSRNOP00000049705 Tax_Id=10116 Gene_Symbol=Sin3a Uncharacterized protein;>IPI:IPI00563226.2|TREMBL:D3Z8K6|ENSEMBL:ENSRNOP00000043049 Tax_Id=10116 Gene_Symbol=Sin3a Uncharacterized protein;>IPI:IPI00776666.2|TREMBL:	D3ZIN2	1311598;	363067	Sin3a	yes	0.997812	27.8208	228.03	206.49	9.09e-25	-1.1576	yes	yes	yes	yes	yes	yes	1;3	RWSDYVERYMSSDTTSPELREHLAQKPVFLP	_YMSSDTTS(ph)PELR_	YMSSDT(0.001)T(0.002)S(0.998)PELR	Y(-115.84)MS(-78.18)S(-47.41)DT(-32.81)T(-27.82)S(27.82)PELR	8	2	733.797	0.87788	0.97732	1	0.86951	2	1.0689	1.0436	1	3.8514	5	0.93371	1.0278	1	3.7979	4	0.9451	0.96386	1	15.123
IPI00190142	IPI00190142	214	S	Protein Stard3nl	>IPI:IPI00190142.1|TREMBL:Q5U205|ENSEMBL:ENSRNOP00000050343|REFSEQ:NP_001008299 Tax_Id=10116 Gene_Symbol=Stard3nl STARD3 N-terminal like	Q5U205	1308633;	291182	Stard3nl	yes	0.995948	25.5271	58.436	58.436	0.000672031	-0.036764	no	no	yes	no	no	no	3	IPAGLSDGQFYSPPESEAGSEEEAEEKQDSE	_AALIPAGLSDGQFY(ph)SPPES(ph)EAGS(ph)EEEAEEK_	AALIPAGLS(0.197)DGQFY(0.499)S(0.31)PPES(0.996)EAGS(0.998)EEEAEEK	AALIPAGLS(-4.08)DGQFY(2.09)S(-2.09)PPES(25.53)EAGS(28.42)EEEAEEK	19	4	837.834											0.90418	0.98349	3	NaN	1
IPI00190142	IPI00190142	218	S	Protein Stard3nl	>IPI:IPI00190142.1|TREMBL:Q5U205|ENSEMBL:ENSRNOP00000050343|REFSEQ:NP_001008299 Tax_Id=10116 Gene_Symbol=Stard3nl STARD3 N-terminal like	Q5U205	1308633;	291182	Stard3nl	yes	0.99772	28.4233	58.436	58.436	0.000672031	-0.036764	no	no	yes	no	no	no	3	LSDGQFYSPPESEAGSEEEAEEKQDSEKPLL	_AALIPAGLSDGQFY(ph)SPPES(ph)EAGS(ph)EEEAEEK_	AALIPAGLS(0.197)DGQFY(0.499)S(0.31)PPES(0.996)EAGS(0.998)EEEAEEK	AALIPAGLS(-4.08)DGQFY(2.09)S(-2.09)PPES(25.53)EAGS(28.42)EEEAEEK	23	4	837.834											0.90418	0.98349	3	NaN	1
IPI00190142	IPI00190142	193	S	Protein Stard3nl	>IPI:IPI00190142.1|TREMBL:Q5U205|ENSEMBL:ENSRNOP00000050343|REFSEQ:NP_001008299 Tax_Id=10116 Gene_Symbol=Stard3nl STARD3 N-terminal like	Q5U205	1308633;	291182	Stard3nl	yes	1	131.664	164.04	131.66	8.84e-14	-0.43275	yes	no	no	yes	yes	yes	1	QEAEEENRLLLVQDASERAALIPAGLSDGQF	_LLLVQDAS(ph)ER_	LLLVQDAS(1)ER	LLLVQDAS(131.66)ER	8	2	612.305	0.94783	1.0796	1	1.0874	2	0.75344	0.73118	1	NaN	1						0.89827	0.96286	1	NaN
IPI00190176	IPI00190176	272	S	Protein Golga3	>IPI:IPI00190176.6|TREMBL:D3ZLD5|ENSEMBL:ENSRNOP00000053494|REFSEQ:NP_001101317 Tax_Id=10116 Gene_Symbol=Golga3 Uncharacterized protein	D3ZLD5	1305262;	312077	Golga3	yes	0.955761	16.1328	150.16	150.16	1.05e-37	0.10857	yes	yes	yes	yes	no	no	1	ASLAGDSVSEADGNESDSSSHSSFSARGACA	_AESASLAGDSVSEADGNES(ph)DSSSHSSFSAR_	AESASLAGDSVSEADGNES(0.956)DS(0.018)S(0.023)S(0.003)HSSFSAR	AES(-107.19)AS(-93.25)LAGDS(-79.51)VS(-79.95)EADGNES(16.13)DS(-17.26)S(-16.13)S(-25.14)HS(-42.53)S(-49.99)FS(-57.31)AR	19	3	1008.74
IPI00190176	IPI00190176	960	S	Protein Golga3	>IPI:IPI00190176.6|TREMBL:D3ZLD5|ENSEMBL:ENSRNOP00000053494|REFSEQ:NP_001101317 Tax_Id=10116 Gene_Symbol=Golga3 Uncharacterized protein	D3ZLD5	1305262;	312077	Golga3	yes	0.999976	46.2393	67.08	67.08	0.0094206	2.6339	yes	no	no	yes	yes	yes	2	QKEMKTKHKAYENAVSILSRRLQEALANKEA	_AYENAVS(ph)ILS(ph)RR_	AYENAVS(1)ILS(1)RR	AY(-46.24)ENAVS(46.24)ILS(63.58)RR	7	2	769.842
IPI00190176	IPI00190176	963	S	Protein Golga3	>IPI:IPI00190176.6|TREMBL:D3ZLD5|ENSEMBL:ENSRNOP00000053494|REFSEQ:NP_001101317 Tax_Id=10116 Gene_Symbol=Golga3 Uncharacterized protein	D3ZLD5	1305262;	312077	Golga3	yes	1	63.5756	67.08	67.08	0.0094206	2.6339	yes	no	no	yes	yes	yes	2	MKTKHKAYENAVSILSRRLQEALANKEATDA	_AYENAVS(ph)ILS(ph)RR_	AYENAVS(1)ILS(1)RR	AY(-46.24)ENAVS(46.24)ILS(63.58)RR	10	2	769.842
IPI00190176	IPI00190176	1347	S	Protein Golga3	>IPI:IPI00190176.6|TREMBL:D3ZLD5|ENSEMBL:ENSRNOP00000053494|REFSEQ:NP_001101317 Tax_Id=10116 Gene_Symbol=Golga3 Uncharacterized protein	D3ZLD5	1305262;	312077	Golga3	yes	0.996561	27.3822	209.39	162.41	9.4e-83	-1.1918	yes	yes	yes	yes	yes	yes	1;2	RGAAKKKEPKGESSSSSPATPIKIPDCPVPA	_GESSSS(ph)SPATPIK_	GESSS(0.002)S(0.997)S(0.001)PATPIK	GES(-67.69)S(-53.33)S(-27.38)S(27.38)S(-28.93)PAT(-34.69)PIK	6	2	664.293	0.56046	0.62477	1	NaN	1	0.97439	0.95639	1	NaN	1	0.39807	0.44395	1	NaN	1	0.82204	0.85683	1	NaN
IPI00190176	IPI00190176	1348	S	Protein Golga3	>IPI:IPI00190176.6|TREMBL:D3ZLD5|ENSEMBL:ENSRNOP00000053494|REFSEQ:NP_001101317 Tax_Id=10116 Gene_Symbol=Golga3 Uncharacterized protein	D3ZLD5	1305262;	312077	Golga3	yes	0.985461	19.194	148.57	148.57	6.54e-16	0.87756	yes	no	yes	yes	yes	no	1;2	GAAKKKEPKGESSSSSPATPIKIPDCPVPAS	_GESSSSS(ph)PATPIK_	GESSS(0.002)S(0.012)S(0.985)PAT(0.001)PIK	GES(-62.08)S(-53)S(-26.59)S(-19.19)S(19.19)PAT(-32.89)PIK	7	2	664.293
IPI00190176	IPI00190176	421	S	Protein Golga3	>IPI:IPI00190176.6|TREMBL:D3ZLD5|ENSEMBL:ENSRNOP00000053494|REFSEQ:NP_001101317 Tax_Id=10116 Gene_Symbol=Golga3 Uncharacterized protein	D3ZLD5	1305262;	312077	Golga3	yes	0.999907	41.129	107.98	88.768	8.85e-05	-1.9557	yes	yes	yes	yes	yes	yes	1;3	QAQVEHSHSSQQKQDSLSSEVDTLKQSCWDL	_QDS(ph)LSSEVDTLK_	QDS(1)LSSEVDTLK	QDS(41.13)LS(-41.13)S(-47.91)EVDT(-67.35)LK	3	2	701.311	0.59806	0.66936	1	2.7938	2	0.78464	0.75728	1	16.979	2	1.5737	1.6326	1	NaN	1	0.78284	0.81478	1	62.684
IPI00190176	IPI00190176	239	S	Protein Golga3	>IPI:IPI00190176.6|TREMBL:D3ZLD5|ENSEMBL:ENSRNOP00000053494|REFSEQ:NP_001101317 Tax_Id=10116 Gene_Symbol=Golga3 Uncharacterized protein	D3ZLD5	1305262;	312077	Golga3	yes	0.879584	9.96593	261.63	218.25	3.16e-38	0.14897	yes	yes	yes	yes	yes	yes	1;2	ADAVGSSLKQSRSSTSVVSEVSPSCETDNRA	_SSTS(ph)VVSEVSPSCETDNR_	S(0.001)S(0.031)T(0.089)S(0.88)VVSEVSPSCETDNR	S(-30.06)S(-14.54)T(-9.97)S(9.97)VVS(-67.56)EVS(-130.18)PS(-128.42)CET(-153.83)DNR	4	2	1010.91
IPI00190176	IPI00190176	245	S	Protein Golga3	>IPI:IPI00190176.6|TREMBL:D3ZLD5|ENSEMBL:ENSRNOP00000053494|REFSEQ:NP_001101317 Tax_Id=10116 Gene_Symbol=Golga3 Uncharacterized protein	D3ZLD5	1305262;	312077	Golga3	yes	0.755731	6.97828	98.269	86.546	5.38e-05	0.13821	no	no	no	yes	no	yes	1	SLKQSRSSTSVVSEVSPSCETDNRAESASLA	_SSTSVVSEVS(ph)PSCETDNR_	SSTSVVS(0.003)EVS(0.756)PS(0.09)CET(0.152)DNR	S(-64.55)S(-60.97)T(-56.26)S(-53.42)VVS(-23.86)EVS(6.98)PS(-9.26)CET(-6.98)DNR	10	2	1010.91																0.64801	0.67058	1	NaN
IPI00190176	IPI00190176	60	S	Protein Golga3	>IPI:IPI00190176.6|TREMBL:D3ZLD5|ENSEMBL:ENSRNOP00000053494|REFSEQ:NP_001101317 Tax_Id=10116 Gene_Symbol=Golga3 Uncharacterized protein	D3ZLD5	1305262;	312077	Golga3	yes	1	151.994	169.62	151.99	7.38e-14	0.64673	yes	yes	yes	yes	yes	yes	1	QDGSVEVNRVFKEEGSPDRSSQVPICQNGQI	_VFKEEGS(ph)PDR_	VFKEEGS(1)PDR	VFKEEGS(151.99)PDR	7	2	622.271	0.87246	0.99331	1	14.173	8	1.0607	1.0626	1	10.326	6	0.97449	1.0717	1	14.733	5	1.0257	1.1085	1	12.856
IPI00190180	IPI00190180	214	S	Checkpoint with forkhead and ring finger domains	>IPI:IPI00190180.3|TREMBL:Q5PQJ8|ENSEMBL:ENSRNOP00000053478|REFSEQ:NP_001009258 Tax_Id=10116 Gene_Symbol=Chfr Checkpoint with forkhead and ring finger domains, isoform CRA_b	Q5PQJ8	1306360;	288734	Chfr	yes	0.997636	26.2702	150.45	150.45	3.11e-07	0.69575	yes	no	no	no	no	yes	1	GQKHSSSSGPGTISISPKECSSLVANGELSS	_HSSSSGPGTISIS(ph)PK_	HSSSSGPGTIS(0.002)IS(0.998)PK	HS(-121.97)S(-109.1)S(-95.47)S(-80.92)GPGT(-50.55)IS(-26.27)IS(26.27)PK	13	2	761.351											0.84037	0.94002	1	NaN	1
IPI00190201	IPI00190201	560	S	CDC16 cell division cycle 16 homolog (S. cerevisiae)	>IPI:IPI00190201.5|TREMBL:Q4V884|ENSEMBL:ENSRNOP00000023736|REFSEQ:NP_001019915 Tax_Id=10116 Gene_Symbol=Cdc16 CDC16 cell division cycle 16 homolog	Q4V884	1305076;	290875	Cdc16	yes	1	87.2396	162.72	87.24	4.06e-18	-0.0078271	yes	yes	yes	yes	yes	yes	1	YDFDVHTMKTLKNIISPPWDFRDFEVEKQNT	_NIIS(ph)PPWDFRDFEVEK_	NIIS(1)PPWDFRDFEVEK	NIIS(87.24)PPWDFRDFEVEK	4	3	691.322	0.89254	1.0013	1	10.008	3	1.0259	1.0308	1	3.4126	5	1.0214	1.1412	1	15.613	5	0.95238	1.0064	1	22.452
IPI00190201	IPI00190201	112	S	CDC16 cell division cycle 16 homolog (S. cerevisiae)	>IPI:IPI00190201.5|TREMBL:Q4V884|ENSEMBL:ENSRNOP00000023736|REFSEQ:NP_001019915 Tax_Id=10116 Gene_Symbol=Cdc16 CDC16 cell division cycle 16 homolog	Q4V884	1305076;	290875	Cdc16	yes	0.833142	7.04409	68.934	68.934	0.000887517	2.1214	no	yes	no	no	no	no	1	EPINRRLFEKYLKDDSGSKDPSSDWEMSQSS	_YLKDDS(ph)GSKDPSSDWEMSQSSIK_	Y(0.002)LKDDS(0.833)GS(0.165)KDPSSDWEMSQSSIK	Y(-26.13)LKDDS(7.04)GS(-7.04)KDPS(-36.26)S(-41.03)DWEMS(-52.93)QS(-56.28)S(-55.94)IK	6	3	890.714
IPI00190204	IPI00190204	132	S	Protein LOC100363110	>IPI:IPI00190204.1|TREMBL:D3ZSW5|ENSEMBL:ENSRNOP00000023737 Tax_Id=10116 Gene_Symbol=- Uncharacterized protein	D3ZSW5			LOC100363110	yes	1	73.6646	86.67	73.665	0.00353475	0.22565	yes	yes	yes	yes	yes	yes	1	ETVYRGARKGRGLVVSPKDYSTKYRY_____	_GLVVS(ph)PK_	GLVVS(1)PK	GLVVS(73.66)PK	5	2	390.207	0.96006	1.0799	1	7.283	3	1.0768	1.0467	1	6.7128	2	0.98133	1.0685	1	11.574	3	1.0985	1.1494	1	1.7737
IPI00190240;IPI00776427;IPI00361888;IPI00476033;IPI00882520;IPI00958274;IPI00969317;IPI00968520;IPI00950621;IPI00959290;IPI00563826;IPI00568873;IPI00968459;IPI00958657;IPI00766153;IPI00391648;IPI00763565	IPI00190240	57	S	Ubiquitin-40S ribosomal protein S27a	>IPI:IPI00190240.1|SWISS-PROT:P62982|TREMBL:Q6PED0|ENSEMBL:ENSRNOP00000005872;ENSRNOP00000048664|REFSEQ:NP_112375;XP_002726633;XP_002729582 Tax_Id=10116 Gene_Symbol=Rps27a;LOC100363345 Ubiquitin-40S ribosomal protein S27a;>IPI:IPI00776427.2|TREMBL:D3ZCM1|E	P62982	620240;	100363345	LOC100363345	yes	0.999996	53.5699	197.73	135.99	1.17e-35	-0.39523	yes	yes	yes	yes	yes	yes	1	RLIFAGKQLEDGRTLSDYNIQKESTLHLVLR	_TLS(ph)DYNIQK_	TLS(1)DYNIQK	T(-53.57)LS(53.57)DY(-73.52)NIQK	3	2	581.263	0.97865	1.144	1	42.888	3	0.99519	0.98689	1	21.651	2	0.95445	1.0784	1	46.513	4	0.93237	0.9915	1	18.87
IPI00190290;IPI00947703	IPI00190290	186	S	Protein Rras2	>IPI:IPI00190290.1|TREMBL:Q5BJU0|ENSEMBL:ENSRNOP00000017199|REFSEQ:NP_001013452 Tax_Id=10116 Gene_Symbol=Rras2 Related RAS viral (R-ras) oncogene homolog 2;>IPI:IPI00947703.1|ENSEMBL:ENSRNOP00000063220 Tax_Id=10116 Gene_Symbol=Rras2 20 kDa protein	Q5BJU0	1310793;	365355	Rras2	yes	1	68.4678	258.9	243.86	1.05e-44	-0.96879	yes	yes	yes	yes	yes	yes	1	LVRVIRKFQEQECPPSPEPTRKEKDKKGCHC	_FQEQECPPS(ph)PEPTR_	FQEQECPPS(1)PEPTR	FQEQECPPS(68.47)PEPT(-68.47)R	9	2	891.364	0.87564	1.0162	1	7.9347	12	1.1764	1.199	1	16.05	13	0.91684	1.0286	1	13.57	16	1.1519	1.2374	1	19.685
IPI00190345;IPI00763278	IPI00190345	77	S	Alkyldihydroxyacetonephosphate synthase, peroxisomal	>IPI:IPI00190345.2|SWISS-PROT:Q9EQR2|TREMBL:Q9WUW6|ENSEMBL:ENSRNOP00000002111|REFSEQ:NP_445802 Tax_Id=10116 Gene_Symbol=Agps alkyldihydroxyacetone phosphate synthase precursor;>IPI:IPI00763278.1|REFSEQ:XP_002729221 Tax_Id=10116 Gene_Symbol=LOC100360503 alk	Q9EQR2	620364;	84114	Agps	yes	1	86.1569	173.35	173.35	6.19e-24	0.98568	yes	yes	yes	yes	yes	yes	1;4	QEAPSTNECKARRAASAAGASPAASPAAPES	_AAS(ph)AAGASPAASPAAPESGTIPK_	AAS(1)AAGASPAASPAAPESGTIPK	AAS(86.16)AAGAS(-86.16)PAAS(-143.34)PAAPES(-165.98)GT(-165.98)IPK	3	2	1030.49	0.97726	1.0856	1	12.377	3	0.72234	0.6884	1	24.364	3	0.81489	0.89714	1	NaN	1	0.80987	0.82115	1	9.6938
IPI00190345;IPI00763278	IPI00190345	82	S	Alkyldihydroxyacetonephosphate synthase, peroxisomal	>IPI:IPI00190345.2|SWISS-PROT:Q9EQR2|TREMBL:Q9WUW6|ENSEMBL:ENSRNOP00000002111|REFSEQ:NP_445802 Tax_Id=10116 Gene_Symbol=Agps alkyldihydroxyacetone phosphate synthase precursor;>IPI:IPI00763278.1|REFSEQ:XP_002729221 Tax_Id=10116 Gene_Symbol=LOC100360503 alk	Q9EQR2	620364;	84114	Agps	yes	1	73.3956	261.58	188.23	1.12e-100	1.1262	yes	yes	yes	yes	yes	yes	1;2;4	TNECKARRAASAAGASPAASPAAPESGTIPK	_AASAAGAS(ph)PAASPAAPESGTIPK_	AASAAGAS(1)PAASPAAPESGTIPK	AAS(-75.24)AAGAS(73.4)PAAS(-73.4)PAAPES(-121.78)GT(-121.78)IPK	8	2	1030.49	0.84103	0.94571	1	9.3063	5	1.0499	1.0367	1	5.7108	4	0.89339	0.97829	1	3.4641	5	0.9377	0.96338	1	10.84
IPI00190345;IPI00763278	IPI00190345	86	S	Alkyldihydroxyacetonephosphate synthase, peroxisomal	>IPI:IPI00190345.2|SWISS-PROT:Q9EQR2|TREMBL:Q9WUW6|ENSEMBL:ENSRNOP00000002111|REFSEQ:NP_445802 Tax_Id=10116 Gene_Symbol=Agps alkyldihydroxyacetone phosphate synthase precursor;>IPI:IPI00763278.1|REFSEQ:XP_002729221 Tax_Id=10116 Gene_Symbol=LOC100360503 alk	Q9EQR2	620364;	84114	Agps	yes	0.999997	57.9169	147.55	147.55	2.98e-14	1.4011	yes	yes	yes	yes	yes	yes	1;2;4	KARRAASAAGASPAASPAAPESGTIPKKRQE	_AASAAGAS(ph)PAAS(ph)PAAPESGTIPK_	AASAAGAS(1)PAAS(1)PAAPESGTIPK	AAS(-52.25)AAGAS(52.25)PAAS(57.92)PAAPES(-59.83)GT(-57.92)IPK	12	2	1070.47	0.71065	0.80857	1	NaN	1	1.0094	0.95668	1	NaN	1	0.82466	0.92607	1	NaN	1	0.8432	0.88824	1	NaN
IPI00190353;IPI00895588	IPI00190353	388	S	G1/S-specific cyclin-E1	>IPI:IPI00190353.4|SWISS-PROT:P39949 Tax_Id=10116 Gene_Symbol=Ccne1 G1/S-specific cyclin-E1;>IPI:IPI00895588.1|TREMBL:B1WC54|ENSEMBL:ENSRNOP00000020014|REFSEQ:NP_001094291 Tax_Id=10116 Gene_Symbol=Ccne1 G1/S-specific cyclin-E1	P39949	2294;	25729	Ccne1	yes	0.999992	53.7244	202.03	202.03	4.02e-54	0.4274	yes	yes	yes	yes	yes	yes	1;2	KAQAKKAILSEQNRISPPPSGVLTPPHSSKK	_AILSEQNRIS(ph)PPPSGVLTPPHSSK_	AILSEQNRIS(1)PPPSGVLTPPHSSK	AILS(-54.78)EQNRIS(53.72)PPPS(-53.72)GVLT(-83.48)PPHS(-114.82)S(-121.1)K	10	3	864.778	0.85397	0.96231	1	9.6464	4	0.89964	0.88328	1	6.2899	4	1.0451	1.1242	1	11.797	4	0.8393	0.90098	1	4.2587
IPI00190377	IPI00190377	237	S	Transaldolase	>IPI:IPI00190377.2|SWISS-PROT:Q9EQS0|ENSEMBL:ENSRNOP00000024863|REFSEQ:NP_113999 Tax_Id=10116 Gene_Symbol=Taldo1 Transaldolase	Q9EQS0	620674;	83688	Taldo1	yes	1	84.1111	162.36	118.87	5.47e-21	0.56634	yes	yes	yes	yes	yes	yes	1	NYYKKFGYKTIVMGASFRNTGEIKALAGCDF	_TIVM(ox)GAS(ph)FR_	TIVMGAS(1)FR	T(-84.11)IVMGAS(84.11)FR	7	2	539.244	0.76083	0.87799	1	11.147	6	0.91174	0.89504	1	5.2818	6	0.85588	0.93435	1	6.1689	6	0.91643	0.94227	1	6.9937
IPI00190390	IPI00190390	248	S	Cyclin-dependent kinase 1	>IPI:IPI00190390.1|SWISS-PROT:P39951|ENSEMBL:ENSRNOP00000000783|REFSEQ:NP_062169 Tax_Id=10116 Gene_Symbol=Cdk1 Cell division protein kinase 1	P39951	2319;	54237	Cdk1	yes	0.978512	16.5837	60.401	57.136	0.00759769	-0.10318	yes	yes	yes	no	yes	no	1	SLQDYKNTFPKWKPGSLASHVKNLDENGLDL	_WKPGS(ph)LASHVK_	WKPGS(0.979)LAS(0.021)HVK	WKPGS(16.58)LAS(-16.58)HVK	5	3	430.552	1.1584	1.3036	1	NaN	1	1.5459	1.5553	1	NaN	1
IPI00190392;IPI00421528;IPI00950542	IPI00190392	12	S	Proteasome (prosome, macropain) 26S subunit, ATPase 3	>IPI:IPI00190392.4|TREMBL:D3ZF94|ENSEMBL:ENSRNOP00000015910 Tax_Id=10116 Gene_Symbol=Psmc3 Uncharacterized protein;>IPI:IPI00421528.1|SWISS-PROT:Q63569|TREMBL:Q6P6U2|ENSEMBL:ENSRNOP00000015757|REFSEQ:NP_113783 Tax_Id=10116 Gene_Symbol=Psmc3 Proteasome (Pro	D3ZF94	61905;	29677	Psmc3	yes	0.907379	10.0091	148.91	113.73	7.65e-11	0.59685	yes	yes	yes	yes	yes	yes	1;2	____MQEMNLLPTPESPVTRQEKMATVWDEA	_M(ox)QEM(ox)NLLPTPES(ph)PVTR_	MQEMNLLPT(0.002)PES(0.907)PVT(0.091)R	MQEMNLLPT(-26.41)PES(10.01)PVT(-10.01)R	12	2	977.936											1.41	1.5164	1	NaN	1
IPI00190397	IPI00190397	93	S	Complexin-2	>IPI:IPI00190397.1|SWISS-PROT:P84087|ENSEMBL:ENSRNOP00000000117|REFSEQ:NP_446330 Tax_Id=10116 Gene_Symbol=Cplx2 Complexin-2	P84087	70945;	116657	Cplx2	yes	0.997268	25.6237	217.88	108.49	7.28e-34	-0.31746	yes	yes	yes	yes	yes	yes	1	KEAEEKAALEQPCEGSLTRPKKAIPAGCGDE	_AALEQPCEGS(ph)LTRPK_	AALEQPCEGS(0.997)LT(0.003)RPK	AALEQPCEGS(25.62)LT(-25.62)RPK	10	3	579.606	0.60615	0.69323	1	34.776	3	2.1889	2.1735	1	19.696	4	0.64259	0.70385	1	26.363	4	2.7171	2.8784	1	53.745
IPI00190431	IPI00190431	254	S	Protein Ubap2	>IPI:IPI00190431.5|TREMBL:D3ZF89|ENSEMBL:ENSRNOP00000015920|REFSEQ:NP_001101398 Tax_Id=10116 Gene_Symbol=Ubap2 Uncharacterized protein	D3ZF89	1311717;	313169	Ubap2	yes	1	101.546	329.98	166.57	1.22e-193	0.58449	no	yes	yes	yes	yes	yes	1	LPSKSSYGLKGAWKNSVEEWTAEDWTEDLSE	_NS(ph)VEEWTAEDWTEDLSETK_	NS(1)VEEWTAEDWTEDLSETK	NS(101.55)VEEWT(-101.55)AEDWT(-103.83)EDLS(-146.4)ET(-148.3)K	2	2	1174.98						0.99244	1.0114	1	9.8102	2	3.8128	4.2824	1	17.379	3	0.24678	0.26488	1	22.034
IPI00190431;IPI00949852	IPI00190431	469	S	Protein Ubap2	>IPI:IPI00190431.5|TREMBL:D3ZF89|ENSEMBL:ENSRNOP00000015920|REFSEQ:NP_001101398 Tax_Id=10116 Gene_Symbol=Ubap2 Uncharacterized protein;>IPI:IPI00949852.1|TREMBL:D3ZJ21|ENSEMBL:ENSRNOP00000060057 Tax_Id=10116 Gene_Symbol=Ubap2 Uncharacterized protein	D3ZF89	1311717;	313169	Ubap2	yes	0.99991	41.4736	132.79	132.79	2.32e-09	-0.0020015	no	no	no	no	yes	no	1	PPGLESFPSQTKHRESAPGDGPSTVNRLLQL	_HRES(ph)APGDGPSTVNR_	HRES(1)APGDGPSTVNR	HRES(41.47)APGDGPS(-41.47)T(-47.15)VNR	4	2	830.365
IPI00190482	IPI00190482	18	S	Type 2 phosphatidylinositol 4,5-bisphosphate 4-phosphatase	>IPI:IPI00190482.1|SWISS-PROT:Q4V888|ENSEMBL:ENSRNOP00000009375|REFSEQ:NP_001020071 Tax_Id=10116 Gene_Symbol=Tmem55a Transmembrane protein 55A	Q4V888	1306225;	362490	Tmem55a	yes	0.976521	16.8329	105.49	100.63	2.29e-11	1.1661	yes	yes	yes	yes	yes	no	1;2	ADGVDERSPLLSASHSGNVTPTAPPYLQESS	_SPLLSASHS(ph)GNVT(ph)PTAPPYLQESSPR_	SPLLS(0.003)AS(0.022)HS(0.977)GNVT(0.994)PT(0.004)APPYLQESSPR	S(-53.88)PLLS(-26.24)AS(-16.83)HS(16.83)GNVT(24.68)PT(-24.68)APPY(-73.8)LQES(-62.26)S(-61.76)PR	9	3	951.767						0.80872	0.81204	1	NaN	1
IPI00190482	IPI00190482	32	S	Type 2 phosphatidylinositol 4,5-bisphosphate 4-phosphatase	>IPI:IPI00190482.1|SWISS-PROT:Q4V888|ENSEMBL:ENSRNOP00000009375|REFSEQ:NP_001020071 Tax_Id=10116 Gene_Symbol=Tmem55a Transmembrane protein 55A	Q4V888	1306225;	362490	Tmem55a	yes	0.840583	7.31011	131.94	126.28	1.21e-22	-1.3664	no	no	yes	no	yes	no	1	HSGNVTPTAPPYLQESSPRAELPPPYTAIAS	_SPLLSASHSGNVTPTAPPYLQES(ph)SPR_	SPLLSASHSGNVTPTAPPY(0.003)LQES(0.841)S(0.156)PR	S(-115.52)PLLS(-107.03)AS(-102.21)HS(-96.69)GNVT(-92.87)PT(-56.13)APPY(-24.12)LQES(7.31)S(-7.31)PR	23	3	925.111	0.91605	1.0633	1	NaN	1	1.0613	1.1006	1	NaN	1	0.87435	0.98666	1	NaN	1	1.2258	1.3261	1	NaN
IPI00190482	IPI00190482	33	S	Type 2 phosphatidylinositol 4,5-bisphosphate 4-phosphatase	>IPI:IPI00190482.1|SWISS-PROT:Q4V888|ENSEMBL:ENSRNOP00000009375|REFSEQ:NP_001020071 Tax_Id=10116 Gene_Symbol=Tmem55a Transmembrane protein 55A	Q4V888	1306225;	362490	Tmem55a	yes	0.879999	8.65331	203.25	167.48	3.55e-60	0.6172	yes	yes	yes	no	yes	yes	1	SGNVTPTAPPYLQESSPRAELPPPYTAIASP	_SPLLSASHSGNVTPTAPPYLQESS(ph)PR_	SPLLSASHSGNVTPTAPPYLQES(0.12)S(0.88)PR	S(-143.91)PLLS(-113.16)AS(-97.7)HS(-89.96)GNVT(-59.73)PT(-50.54)APPY(-76.95)LQES(-8.65)S(8.65)PR	24	2	1387.16	0.81736	0.94445	1	1.9469	2	1.0104	0.99345	1	2.0001	2	0.7505	0.79368	1	NaN	1
IPI00190485	IPI00190485	778	S	Protein-tyrosine kinase 2-beta	>IPI:IPI00190485.1|SWISS-PROT:P70600-1|ENSEMBL:ENSRNOP00000031615|REFSEQ:NP_059014 Tax_Id=10116 Gene_Symbol=Ptk2b Isoform 1 of Protein-tyrosine kinase 2-beta	P70600	628758;	50646	Ptk2b	yes	1	119.615	143.64	119.62	5.99e-07	-0.89075	yes	yes	yes	yes	yes	yes	1	LHTPPLHRHNVFKRHSMREEDFIRPSSREEA	_RHS(ph)MREEDFIR_	RHS(1)MREEDFIR	RHS(119.62)MREEDFIR	3	4	389.676	1.0734	1.1762	1	31.88	4	0.871	0.8583	1	9.1632	3	0.98941	1.095	1	7.0651	3	1.1691	1.2278	1	NaN
IPI00190485;IPI00231557;IPI00948323	IPI00190485	375	S	Protein-tyrosine kinase 2-beta	>IPI:IPI00190485.1|SWISS-PROT:P70600-1|ENSEMBL:ENSRNOP00000031615|REFSEQ:NP_059014 Tax_Id=10116 Gene_Symbol=Ptk2b Isoform 1 of Protein-tyrosine kinase 2-beta;>IPI:IPI00231557.1|SWISS-PROT:P70600-3|ENSEMBL:ENSRNOP00000036813 Tax_Id=10116 Gene_Symbol=Ptk2b I	P70600	628758;	50646	Ptk2b	yes	1	80.3359	227.06	104.17	4.41e-35	0.61926	yes	yes	yes	yes	yes	yes	1	GSLIIHAKKDGEKRNSLPQIPTLNLESRRSH	_RNS(ph)LPQIPTLNLESR_	RNS(1)LPQIPTLNLESR	RNS(80.34)LPQIPT(-80.34)LNLES(-99.07)R	3	3	606.647	1.0002	1.163	1	18.265	4	0.78086	0.76531	1	4.9577	4	0.94811	1.0783	1	1.7559	4	0.92381	1.0055	1	4.5888
IPI00190500;IPI00959353	IPI00190500	145	S	Carboxypeptidase N catalytic chain	>IPI:IPI00190500.1|SWISS-PROT:Q9EQV8|ENSEMBL:ENSRNOP00000018221|REFSEQ:NP_445978 Tax_Id=10116 Gene_Symbol=Cpn1 Carboxypeptidase N catalytic chain;>IPI:IPI00959353.1|REFSEQ:XP_002728936 Tax_Id=10116 Gene_Symbol=LOC100359859 carboxypeptidase N, polypeptide 1	Q9EQV8	70931;	365466	Cpn1	yes	0.843348	7.31079	90.944	90.944	1.43e-09	0.7252	yes	yes	no	no	yes	no	1	NPDGYEVAAAQGPNTSGYLVGRNNANGVDLN	_IHILPSM(ox)NPDGYEVAAAQGPNTS(ph)GYLVGR_	IHILPSMNPDGYEVAAAQGPNT(0.157)S(0.843)GYLVGR	IHILPS(-73.97)MNPDGY(-57.4)EVAAAQGPNT(-7.31)S(7.31)GY(-58.78)LVGR	23	3	1041.83	0.88001	1.007	1	NaN	1
IPI00190532	IPI00190532	113	S	Gastric inhibitory polypeptide	>IPI:IPI00190532.1|SWISS-PROT:Q06145|ENSEMBL:ENSRNOP00000008481|REFSEQ:NP_062604 Tax_Id=10116 Gene_Symbol=Gip Gastric inhibitory polypeptide	Q06145	2709;	25040	Gip	yes	0.999874	39.0128	104.22	65.719	0.00365403	-0.1533	yes	yes	yes	yes	yes	yes	1	QRNEEKEAQGSSLPKSLSDEDVLRDLLIQEL	_S(ph)LSDEDVLR_	S(1)LSDEDVLR	S(39.01)LS(-39.01)DEDVLR	1	2	557.245	1.0608	1.1905	1	4.1434	2	0.91609	0.90063	1	2.0669	5	1.2264	1.3689	1	11.559	4	0.71172	0.7496	1	7.0002
IPI00230940;IPI00190556;IPI00209333;IPI00454490	IPI00230940	222	S	Upstream stimulatory factor 2	>IPI:IPI00230940.3|SWISS-PROT:Q63665-1|TREMBL:A2VCW7|ENSEMBL:ENSRNOP00000028550|REFSEQ:NP_112401 Tax_Id=10116 Gene_Symbol=Usf2 Isoform 1 of Upstream stimulatory factor 2;>IPI:IPI00190556.1|SWISS-PROT:Q63665-2 Tax_Id=10116 Gene_Symbol=Usf2 Isoform 2 of Upst	Q63665	620975;	81817	Usf2	yes	1	74.3848	103.55	103.55	0.00141026	0.80236	yes	yes	yes	yes	yes	yes	1	QTGTQRTIAPRTHPYSPKIDGTRTPRDERRR	_THPYS(ph)PK_	THPYS(1)PK	T(-74.38)HPY(-79.35)S(74.38)PK	5	1	909.387	0.74676	0.8617	1	12.586	3	0.91044	0.90808	1	7.2441	3	0.82022	0.92879	1	6.7758	3	0.89091	0.95198	1	15.995
IPI00190557	IPI00190557	291	S	Prohibitin-2	>IPI:IPI00190557.2|SWISS-PROT:Q5XIH7|ENSEMBL:ENSRNOP00000017472|REFSEQ:NP_001013053 Tax_Id=10116 Gene_Symbol=Phb2 Prohibitin-2	Q5XIH7	620203;	114766	Phb2	yes	0.999821	37.4688	143.7	71.425	0.00798175	0.37084	yes	yes	yes	yes	yes	yes	1	DNLVLNLQDESFTRGSDSLIKGKK_______	_GS(ph)DSLIK_	GS(1)DSLIK	GS(37.47)DS(-37.47)LIK	2	2	400.183	0.86033	0.97675	1	NaN	1	0.74639	0.70691	1	NaN	1	0.90252	0.9939	1	NaN	1	0.89742	0.93932	1	NaN
IPI00190557	IPI00190557	293	S	Prohibitin-2	>IPI:IPI00190557.2|SWISS-PROT:Q5XIH7|ENSEMBL:ENSRNOP00000017472|REFSEQ:NP_001013053 Tax_Id=10116 Gene_Symbol=Phb2 Prohibitin-2	Q5XIH7	620203;	114766	Phb2	yes	0.999963	44.266	133.13	108.98	1.73e-05	0.33435	yes	yes	yes	yes	yes	yes	1	LVLNLQDESFTRGSDSLIKGKK_________	_GSDS(ph)LIK_	GSDS(1)LIK	GS(-44.27)DS(44.27)LIK	4	2	400.183	0.89215	1.0261	1	1.9103	2	0.84782	0.83306	1	8.934	2	0.84891	0.95632	1	10.314	2	1.0301	1.0681	1	NaN
IPI00190557;IPI00780297	IPI00190557	91	S	Prohibitin-2	>IPI:IPI00190557.2|SWISS-PROT:Q5XIH7|ENSEMBL:ENSRNOP00000017472|REFSEQ:NP_001013053 Tax_Id=10116 Gene_Symbol=Phb2 Prohibitin-2;>IPI:IPI00780297.1|TREMBL:D4A278|ENSEMBL:ENSRNOP00000052892 Tax_Id=10116 Gene_Symbol=Phb2 Uncharacterized protein	Q5XIH7	620203;	114766	Phb2	yes	0.985422	18.385	79.82	79.82	0.0010776	0.32263	yes	yes	yes	yes	yes	yes	1	QYPIIYDIRARPRKISSPTGSKDLQMVNISL	_KIS(ph)SPTGSK_	KIS(0.985)S(0.014)PTGSK	KIS(18.39)S(-18.39)PT(-35.52)GS(-50.28)K	3	2	492.742	0.98625	1.0959	1	NaN	1	1.1089	1.0956	1	NaN	1	0.95862	1.0837	1	NaN	1	0.88751	0.9797	1	NaN
IPI00190579;IPI00948304;IPI00190578;IPI00950634;IPI00190576	IPI00190579	333	S	E74-like factor 1	>IPI:IPI00190579.2|TREMBL:Q9EQY3|ENSEMBL:ENSRNOP00000060815|REFSEQ:NP_445972 Tax_Id=10116 Gene_Symbol=Elf1 E74-like factor 1;>IPI:IPI00948304.1|ENSEMBL:ENSRNOP00000015841 Tax_Id=10116 Gene_Symbol=Elf1 66 kDa protein;>IPI:IPI00190578.1|TREMBL:Q9EQY2|ENSEMBL	Q9EQY3	620697;	85424	Elf1	yes	0.99693	25.188	85.29	85.29	0.00119125	-0.63065	yes	yes	yes	yes	yes	yes	1	TTSSRNQANRTRMSSSPGIKGGATTILKPGN	_MSSS(ph)PGIK_	MSS(0.003)S(0.997)PGIK	MS(-42.9)S(-25.19)S(25.19)PGIK	4	2	443.691						0.96495	0.93594	1	NaN	1	1.1626	1.2762	1	NaN	1	1.1245	1.1438	1	NaN
IPI00190579;IPI00948304;IPI00190578;IPI00950634;IPI00190576	IPI00190579	186	S	E74-like factor 1	>IPI:IPI00190579.2|TREMBL:Q9EQY3|ENSEMBL:ENSRNOP00000060815|REFSEQ:NP_445972 Tax_Id=10116 Gene_Symbol=Elf1 E74-like factor 1;>IPI:IPI00948304.1|ENSEMBL:ENSRNOP00000015841 Tax_Id=10116 Gene_Symbol=Elf1 66 kDa protein;>IPI:IPI00190578.1|TREMBL:Q9EQY2|ENSEMBL	Q9EQY3	620697;	85424	Elf1	yes	0.986084	19.8847	83.245	81.949	0.000315428	0.8394	yes	yes	no	yes	yes	yes	1	PKRKKGRKTKPPRPDSPATTPNISVKKKSKD	_TKPPRPDS(ph)PATTPNISVK_	T(0.001)KPPRPDS(0.986)PAT(0.01)T(0.002)PNISVK	T(-28.5)KPPRPDS(19.88)PAT(-19.88)T(-26.21)PNIS(-44.09)VK	8	3	662.673	0.89702	1.034	1	NaN	1	0.9147	0.88925	1	NaN	1						1.5439	1.6213	1	NaN
IPI00190585	IPI00190585	278	S	ETS-related transcription factor Elf-3	>IPI:IPI00190585.2|SWISS-PROT:Q4V7E1|ENSEMBL:ENSRNOP00000008753|REFSEQ:NP_001019939 Tax_Id=10116 Gene_Symbol=Elf3 ETS-related transcription factor Elf-3	Q4V7E1	1310687;	304815	Elf3	yes	0.999967	44.8444	86.488	86.488	0.00070673	0.8125	yes	yes	yes	no	no	yes	1;2	EPKHGKRKRGRPRKLSKEYWDCLEGKKSKHA	_KLS(ph)KEYWDCLEGK_	KLS(1)KEYWDCLEGK	KLS(44.84)KEY(-44.84)WDCLEGK	3	3	579.264	2.5633	2.8987	1	NaN	1	0.29203	0.28542	1	NaN	1	0.94167	1.0548	1	NaN	1
IPI00190595;IPI00388450;IPI00782362	IPI00190595	853	S	Protein tyrosine phosphatase, receptor type, U	>IPI:IPI00190595.4|TREMBL:P70643|ENSEMBL:ENSRNOP00000030956|REFSEQ:XP_001063025 Tax_Id=10116 Gene_Symbol=Ptpru protein tyrosine phosphatase, receptor type, U;>IPI:IPI00388450.4|TREMBL:D3ZZB7|ENSEMBL:ENSRNOP00000018316|REFSEQ:XP_342931 Tax_Id=10116 Gene_Sym	P70643	620782;	116680	Ptpru	yes	0.949964	14.5425	130.87	67.579	2.77e-14	0.014416	no	yes	no	yes	no	yes	1;3;5	QRSSGVTEASSLLGGSPRRPCGRKGSPYHTG	_SSGVTEASSLLGGS(ph)PR_	SSGVTEAS(0.016)S(0.033)LLGGS(0.95)PR	S(-59.75)S(-55.1)GVT(-37.48)EAS(-17.61)S(-14.54)LLGGS(14.54)PR	14	2	792.867						1.0077	0.96904	3	NaN	1	1.2947	1.4078	3	NaN	1
IPI00358714;IPI00190628	IPI00358714	289	S	Ubiquitin-associated protein 1	>IPI:IPI00358714.2|SWISS-PROT:Q5XIS7|ENSEMBL:ENSRNOP00000016964|REFSEQ:NP_001012190 Tax_Id=10116 Gene_Symbol=Ubap1 Ubiquitin-associated protein 1;>IPI:IPI00190628.4|TREMBL:D3ZE34|ENSEMBL:ENSRNOP00000015991 Tax_Id=10116 Gene_Symbol=Ubap1 Uncharacterized pro	Q5XIS7	1305186;	362502	Ubap1	yes	0.842415	8.56395	132.95	132.95	1.62e-10	1.3399	yes	yes	no	yes	yes	yes	1	DDSSQKTVRLASTFHSTSCLRSGASRNFLKP	_LASTFHS(ph)TSCLR_	LAST(0.001)FHS(0.842)T(0.117)S(0.039)CLR	LAS(-46.81)T(-28.95)FHS(8.56)T(-8.56)S(-13.32)CLR	7	2	730.324
IPI00358714;IPI00190628	IPI00358714	146	S	Ubiquitin-associated protein 1	>IPI:IPI00358714.2|SWISS-PROT:Q5XIS7|ENSEMBL:ENSRNOP00000016964|REFSEQ:NP_001012190 Tax_Id=10116 Gene_Symbol=Ubap1 Ubiquitin-associated protein 1;>IPI:IPI00190628.4|TREMBL:D3ZE34|ENSEMBL:ENSRNOP00000015991 Tax_Id=10116 Gene_Symbol=Ubap1 Uncharacterized pro	Q5XIS7	1305186;	362502	Ubap1	yes	0.999989	49.4705	78.655	74.944	0.00221851	1.4727	yes	yes	yes	yes	yes	yes	1	TPTRVSSSATKQKVLSPPHTKADFNPADFEC	_VLS(ph)PPHTK_	VLS(1)PPHTK	VLS(49.47)PPHT(-49.47)K	3	2	479.742	0.82715	0.92407	1	1.9436	2	0.83704	0.83783	1	1.6293	2	0.8537	0.97784	1	NaN	1	0.65192	0.69714	1	NaN
IPI00190631	IPI00190631	341	S	POU domain, class 3, transcription factor 2	>IPI:IPI00190631.1|SWISS-PROT:P56222|ENSEMBL:ENSRNOP00000009043|REFSEQ:NP_742082 Tax_Id=10116 Gene_Symbol=Pou3f2 POU domain, class 3, transcription factor 2	P56222	61946;	29588	Pou3f2	yes	0.970815	15.4971	212.26	212.26	1.8e-10	0.1864	no	no	yes	yes	no	yes	1	LKPLLNKWLEEADSSSGSPTSIDKIASQGRK	_WLEEADSSS(ph)GSPTSIDK_	WLEEADSS(0.027)S(0.971)GS(0.002)PTSIDK	WLEEADS(-36.74)S(-15.5)S(15.5)GS(-27.91)PT(-45.99)S(-53.11)IDK	9	2	944.896																0.61798	0.66505	1	NaN
IPI00190631	IPI00190631	343	S	POU domain, class 3, transcription factor 2	>IPI:IPI00190631.1|SWISS-PROT:P56222|ENSEMBL:ENSRNOP00000009043|REFSEQ:NP_742082 Tax_Id=10116 Gene_Symbol=Pou3f2 POU domain, class 3, transcription factor 2	P56222	61946;	29588	Pou3f2	yes	0.99982	37.5973	268.09	144.17	1.12e-72	0.8556	yes	yes	yes	yes	yes	yes	1	PLLNKWLEEADSSSGSPTSIDKIASQGRKRK	_WLEEADSSSGS(ph)PTSIDK_	WLEEADSSSGS(1)PTSIDK	WLEEADS(-71.4)S(-64.29)S(-37.6)GS(37.6)PT(-52.75)S(-75.25)IDK	11	3	630.266	0.93985	1.0515	1	39.139	5	1.0502	1.0172	1	20.312	3	0.94832	1.0608	1	11.347	5	1.0135	1.0483	1	26.471
IPI00948101;IPI00190645	IPI00948101	30	S	Amino-terminal enhancer of split	>IPI:IPI00948101.1|ENSEMBL:ENSRNOP00000007678 Tax_Id=10116 Gene_Symbol=Aes 22 kDa protein;>IPI:IPI00190645.1|SWISS-PROT:P63003|ENSEMBL:ENSRNOP00000059140|REFSEQ:NP_062093 Tax_Id=10116 Gene_Symbol=Aes Amino-terminal enhancer of split		2731;	29466	Aes	yes	0.998624	29.2157	80.014	63.401	0.00116909	0.40238	no	no	yes	yes	yes	yes	1	GSSHLPQQLKFTTSDSCDRIKDEFQLLQAQY	_FTTSDS(ph)CDR_	FTTS(0.001)DS(0.999)CDR	FT(-43.18)T(-38.8)S(-29.22)DS(29.22)CDR	6	2	584.702											3.5179	3.8667	1	NaN	1	0.36718	0.37117	1	NaN
IPI00948101;IPI00190645	IPI00948101	201	S	Amino-terminal enhancer of split	>IPI:IPI00948101.1|ENSEMBL:ENSRNOP00000007678 Tax_Id=10116 Gene_Symbol=Aes 22 kDa protein;>IPI:IPI00190645.1|SWISS-PROT:P63003|ENSEMBL:ENSRNOP00000059140|REFSEQ:NP_062093 Tax_Id=10116 Gene_Symbol=Aes Amino-terminal enhancer of split		2731;	29466	Aes	yes	1	92.4605	149.94	149.94	2.29e-06	0.99202	yes	yes	yes	yes	yes	yes	1	NGHDGDTHQEDDGEKSD______________	_NGHDGDTHQEDDGEKS(ph)D_	NGHDGDTHQEDDGEKS(1)D	NGHDGDT(-92.46)HQEDDGEKS(92.46)D	16	2	968.335	0.68934	0.81697	1	20.316	2	1.2473	1.2844	1	23.871	4	0.80326	0.91409	1	18.496	3	0.97977	1.0335	1	28.638
IPI00190657;IPI00948828	IPI00190657	407	S	Potential RabGAP	>IPI:IPI00190657.1|TREMBL:Q587K3|ENSEMBL:ENSRNOP00000008788|REFSEQ:NP_001015022 Tax_Id=10116 Gene_Symbol=Tbc1d10a TBC1 domain family, member 10a;>IPI:IPI00948828.1|TREMBL:D3ZKM7|ENSEMBL:ENSRNOP00000060851 Tax_Id=10116 Gene_Symbol=Tbc1d10a Uncharacterized p	Q587K3	1311641;	360968	Tbc1d10a	yes	0.845432	7.37959	66.3	66.3	0.00117407	0.43802	yes	no	no	no	no	no	1	AILDAEPGPRPALQPSPSIRLPPDAALPSSK	_AILDAEPGPRPALQPS(ph)PSIR_	AILDAEPGPRPALQPS(0.845)PS(0.155)IR	AILDAEPGPRPALQPS(7.38)PS(-7.38)IR	16	3	722.375
IPI00190657;IPI00948828	IPI00190657	18	S	Potential RabGAP	>IPI:IPI00190657.1|TREMBL:Q587K3|ENSEMBL:ENSRNOP00000008788|REFSEQ:NP_001015022 Tax_Id=10116 Gene_Symbol=Tbc1d10a TBC1 domain family, member 10a;>IPI:IPI00948828.1|TREMBL:D3ZKM7|ENSEMBL:ENSRNOP00000060851 Tax_Id=10116 Gene_Symbol=Tbc1d10a Uncharacterized p	Q587K3	1311641;	360968	Tbc1d10a	yes	0.978615	17.2657	164.2	92.935	5.33e-05	-0.66575	yes	yes	yes	yes	yes	yes	1;2	KSSRENGPRAPASGGSLSGTRESLAQGPDAA	_APASGGS(ph)LSGTR_	APAS(0.018)GGS(0.979)LS(0.003)GTR	APAS(-17.27)GGS(17.27)LS(-25.82)GT(-33.33)R	7	2	570.756	0.82236	0.93938	1	2.6291	2	1.2594	1.2168	1	41.453	3	0.97593	1.0738	1	10.547	4	0.94664	0.99714	1	2.9283
IPI00190663	IPI00190663	385	S	ATP-sensitive inward rectifier potassium channel 11	>IPI:IPI00190663.1|SWISS-PROT:P70673|ENSEMBL:ENSRNOP00000028685|REFSEQ:NP_112648 Tax_Id=10116 Gene_Symbol=Kcnj11 ATP-sensitive inward rectifier potassium channel 11	P70673	69247;	83535	Kcnj11	yes	0.994216	23.0977	111.06	100.48	3.28e-05	-1.9059	yes	yes	yes	yes	no	yes	1	KRSVAVAKAKPKFSISPDSLS__________	_FSIS(ph)PDSLS_	FS(0.005)IS(0.994)PDS(0.001)LS	FS(-23.1)IS(23.1)PDS(-30.38)LS(-77.92)	4	2	516.718	0.90118	0.99331	1	NaN	1	1.359	1.3171	1	NaN	1	0.90462	0.98584	1	NaN	1	1.133	1.1593	1	NaN
IPI00190663	IPI00190663	363	S	ATP-sensitive inward rectifier potassium channel 11	>IPI:IPI00190663.1|SWISS-PROT:P70673|ENSEMBL:ENSRNOP00000028685|REFSEQ:NP_112648 Tax_Id=10116 Gene_Symbol=Kcnj11 ATP-sensitive inward rectifier potassium channel 11	P70673	69247;	83535	Kcnj11	yes	0.878976	8.61802	148.72	148.72	4.7e-16	-1.3196	yes	yes	no	no	yes	no	1	QLDEDRSLLDALTLASSRGPLRKRSVAVAKA	_SLLDALTLAS(ph)SR_	SLLDALTLAS(0.879)S(0.121)R	S(-114.46)LLDALT(-36.57)LAS(8.62)S(-8.62)R	10	2	663.837	1.2239	1.3527	1	NaN	1
IPI00190669;IPI00554031	IPI00190669	723	S	Tenascin-R	>IPI:IPI00190669.3|SWISS-PROT:Q05546-1|ENSEMBL:ENSRNOP00000003407|REFSEQ:NP_037177 Tax_Id=10116 Gene_Symbol=Tnr Isoform 1 of Tenascin-R;>IPI:IPI00554031.2|SWISS-PROT:Q05546-2|TREMBL:D3ZTV5|ENSEMBL:ENSRNOP00000056103 Tax_Id=10116 Gene_Symbol=Tnr Uncharacter	Q05546	3886;	25567	Tnr	yes	0.815591	6.51587	155.88	155.88	3.56e-05	0.23215	yes	no	yes	yes	yes	no	1	KASGPIDHYRITFTPSSGISSEVTVPRDRTS	_ITFTPS(ph)SGISSEVTVPR_	ITFTPS(0.816)S(0.182)GIS(0.001)S(0.001)EVTVPR	IT(-93.23)FT(-55.49)PS(6.52)S(-6.52)GIS(-28.29)S(-28.29)EVT(-40.89)VPR	6	2	929.453	0.8192	0.91651	1	NaN	1						0.83731	0.91373	1	NaN	1	1.0467	1.1054	1	1.9703
IPI00190669;IPI00554031	IPI00190669	724	S	Tenascin-R	>IPI:IPI00190669.3|SWISS-PROT:Q05546-1|ENSEMBL:ENSRNOP00000003407|REFSEQ:NP_037177 Tax_Id=10116 Gene_Symbol=Tnr Isoform 1 of Tenascin-R;>IPI:IPI00554031.2|SWISS-PROT:Q05546-2|TREMBL:D3ZTV5|ENSEMBL:ENSRNOP00000056103 Tax_Id=10116 Gene_Symbol=Tnr Uncharacter	Q05546	3886;	25567	Tnr	yes	0.999556	34.0715	219.66	212.79	7.19e-23	-0.75688	yes	yes	yes	yes	yes	yes	1	ASGPIDHYRITFTPSSGISSEVTVPRDRTSY	_ITFTPSS(ph)GISSEVTVPR_	ITFTPSS(1)GISSEVTVPR	IT(-98.24)FT(-58.52)PS(-34.07)S(34.07)GIS(-43.79)S(-50.37)EVT(-86.39)VPR	7	2	929.453	0.83899	0.96904	1	NaN	1	1.2215	1.2043	1	12.598	3	0.82406	0.90331	1	NaN	1	1.015	1.0353	1	NaN
IPI00190687	IPI00190687	767	S	Deubiquitinating protein VCIP135	>IPI:IPI00190687.2|SWISS-PROT:Q8CF97|ENSEMBL:ENSRNOP00000009136|REFSEQ:NP_789827 Tax_Id=10116 Gene_Symbol=Vcpip1 Deubiquitinating protein VCIP135	Q8CF97	708520;	286761	Vcpip1	yes	0.999628	35.1614	125.72	110.86	6.12e-07	0.40405	yes	yes	yes	yes	yes	yes	1;3	DGPSSAPATPTKAPYSPTTSKEKKIRITTND	_APYS(ph)PTTSK_	APYS(1)PTTSK	APY(-45.51)S(35.16)PT(-35.16)T(-44.59)S(-53.84)K	4	2	516.226	0.75321	0.8791	1	5.1544	3	1.2392	1.2359	1	5.9945	2	0.92575	1.0483	1	6.5819	2	0.94718	0.97365	1	13.727
IPI00190687	IPI00190687	1197	S	Deubiquitinating protein VCIP135	>IPI:IPI00190687.2|SWISS-PROT:Q8CF97|ENSEMBL:ENSRNOP00000009136|REFSEQ:NP_789827 Tax_Id=10116 Gene_Symbol=Vcpip1 Deubiquitinating protein VCIP135	Q8CF97	708520;	286761	Vcpip1	yes	0.999999	60.4293	130.89	130.89	4.4e-26	-0.57494	yes	yes	no	yes	yes	yes	1;4;5	LGAAFATRSKAQKENSMEEPEEMDSQDAETT	_AQKENS(ph)MEEPEEMDSQDAETTNTTEPMDHS_	AQKENS(1)MEEPEEMDSQDAETTNTTEPMDHS	AQKENS(60.43)MEEPEEMDS(-60.43)QDAET(-90.44)T(-95.39)NT(-105.33)T(-109.79)EPMDHS(-120.85)	6	3	1164.44	1.1096	1.236	1	14.204	2	1.2551	1.2142	1	9.3122	2	1.7708	1.9764	1	NaN	1	0.8354	0.86376	1	NaN
IPI00190687	IPI00190687	755	S	Deubiquitinating protein VCIP135	>IPI:IPI00190687.2|SWISS-PROT:Q8CF97|ENSEMBL:ENSRNOP00000009136|REFSEQ:NP_789827 Tax_Id=10116 Gene_Symbol=Vcpip1 Deubiquitinating protein VCIP135	Q8CF97	708520;	286761	Vcpip1	yes	0.853306	7.70632	150.48	91.076	1.8e-20	0.60044	yes	yes	yes	yes	yes	yes	1;2;3	GQPRTVSPSTIRDGPSSAPATPTKAPYSPTT	_DGPS(ph)SAPAT(ph)PTK_	DGPS(0.853)S(0.147)APAT(0.994)PT(0.006)K	DGPS(7.71)S(-7.71)APAT(23.75)PT(-23.75)K	4	2	644.747	0.66317	0.74499	1	NaN	1	1.6152	1.552	2	NaN	1	0.72908	0.83716	2	NaN	1	0.8945	0.94388	2	NaN
IPI00190687	IPI00190687	756	S	Deubiquitinating protein VCIP135	>IPI:IPI00190687.2|SWISS-PROT:Q8CF97|ENSEMBL:ENSRNOP00000009136|REFSEQ:NP_789827 Tax_Id=10116 Gene_Symbol=Vcpip1 Deubiquitinating protein VCIP135	Q8CF97	708520;	286761	Vcpip1	yes	0.999203	31.0839	159.56	138.55	1.8e-20	-0.96976	yes	yes	yes	yes	yes	yes	1;2;3	QPRTVSPSTIRDGPSSAPATPTKAPYSPTTS	_DGPSS(ph)APATPTK_	DGPS(0.001)S(0.999)APATPTK	DGPS(-31.08)S(31.08)APAT(-47.47)PT(-64.71)K	5	2	604.763	0.67133	0.77022	1	12.598	4	1.407	1.3935	1	13.638	5	0.72255	0.85648	1	8.224	3	0.87596	0.92391	1	10.261
IPI00190687	IPI00190687	996	S	Deubiquitinating protein VCIP135	>IPI:IPI00190687.2|SWISS-PROT:Q8CF97|ENSEMBL:ENSRNOP00000009136|REFSEQ:NP_789827 Tax_Id=10116 Gene_Symbol=Vcpip1 Deubiquitinating protein VCIP135	Q8CF97	708520;	286761	Vcpip1	yes	0.986611	18.674	131.17	131.17	3.22e-06	0.33864	yes	yes	yes	yes	yes	yes	1;2	AVSQVRAEATTRSRESSPSHGLLKLGSGGVV	_ES(ph)SPSHGLLK_	ES(0.987)S(0.013)PSHGLLK	ES(18.67)S(-18.67)PS(-78.14)HGLLK	2	2	567.763	0.73785	0.86783	1	NaN	1	1.0141	1.0075	1	NaN	1	0.81636	0.93617	1	12.27	2	0.88577	0.94394	1	NaN
IPI00190687	IPI00190687	997	S	Deubiquitinating protein VCIP135	>IPI:IPI00190687.2|SWISS-PROT:Q8CF97|ENSEMBL:ENSRNOP00000009136|REFSEQ:NP_789827 Tax_Id=10116 Gene_Symbol=Vcpip1 Deubiquitinating protein VCIP135	Q8CF97	708520;	286761	Vcpip1	yes	0.998911	29.6314	130.56	130.56	4.36e-09	0.13513	yes	yes	yes	yes	yes	yes	1;2	VSQVRAEATTRSRESSPSHGLLKLGSGGVVK	_ESS(ph)PSHGLLK_	ES(0.001)S(0.999)PSHGLLK	ES(-29.63)S(29.63)PS(-59.39)HGLLK	3	2	567.763	0.90395	1.0055	1	NaN	1	1.3885	1.3987	1	NaN	1	0.93534	1.0519	1	3.9128	2	0.92118	0.97484	1	7.1881
IPI00190687	IPI00190687	993	S	Deubiquitinating protein VCIP135	>IPI:IPI00190687.2|SWISS-PROT:Q8CF97|ENSEMBL:ENSRNOP00000009136|REFSEQ:NP_789827 Tax_Id=10116 Gene_Symbol=Vcpip1 Deubiquitinating protein VCIP135	Q8CF97	708520;	286761	Vcpip1	yes	0.999887	38.9875	109.35	78.326	0.000233634	0.11158	yes	yes	yes	yes	yes	yes	1;2	VKEAVSQVRAEATTRSRESSPSHGLLKLGSG	_S(ph)RES(ph)SPSHGLLK_	S(1)RES(0.86)S(0.139)PS(0.001)HGLLK	S(38.99)RES(7.92)S(-7.92)PS(-28.25)HGLLK	1	2	729.313	1.1982	1.3339	1	NaN	1	0.61207	0.59567	1	7.0677	2	0.85904	0.96195	1	NaN	1	0.9572	1.0152	2	NaN
IPI00190687	IPI00190687	746	S	Deubiquitinating protein VCIP135	>IPI:IPI00190687.2|SWISS-PROT:Q8CF97|ENSEMBL:ENSRNOP00000009136|REFSEQ:NP_789827 Tax_Id=10116 Gene_Symbol=Vcpip1 Deubiquitinating protein VCIP135	Q8CF97	708520;	286761	Vcpip1	yes	0.999902	40.0967	166.07	166.07	4.49e-19	-0.41599	yes	yes	yes	yes	yes	yes	1	TEKLKQEQKGQPRTVSPSTIRDGPSSAPATP	_TVS(ph)PSTIR_	TVS(1)PSTIR	T(-40.1)VS(40.1)PS(-74.01)T(-82.28)IR	3	2	470.729	0.82293	0.95148	1	9.9392	4	1.178	1.1416	1	2.7114	3	0.95457	1.0536	1	6.3712	4	0.84291	0.88256	1	6.4177
IPI00190719;IPI00829432	IPI00190719	478	S	Nucleus accumbens-associated protein 1	>IPI:IPI00190719.2|SWISS-PROT:O35260-1|ENSEMBL:ENSRNOP00000003884|REFSEQ:NP_599240 Tax_Id=10116 Gene_Symbol=Nacc1 Isoform 1 of Nucleus accumbens-associated protein 1;>IPI:IPI00829432.1|SWISS-PROT:O35260-2 Tax_Id=10116 Gene_Symbol=Nacc1 Isoform 2 of Nucleus	O35260	621003;	171454	Nacc1	yes	0.856721	7.8587	179.38	179.38	1.3e-58	1.6704	yes	no	yes	yes	yes	yes	1	PKTKPLHLVEGDNYSSFISDTGKIEPDMMSM	_TKPLHLVEGDNYSS(ph)FISDTGK_	TKPLHLVEGDNYS(0.14)S(0.857)FIS(0.003)DTGK	T(-157.76)KPLHLVEGDNY(-125.6)S(-7.86)S(7.86)FIS(-25.24)DT(-32.87)GK	14	2	1194.56						0.36682	0.36388	1	NaN	1
IPI00190740	IPI00190740	634	S	BTB and CNC homology 1 (Predicted), isoform CRA_b	>IPI:IPI00190740.3|TREMBL:D4ACD2|ENSEMBL:ENSRNOP00000002151|REFSEQ:NP_001100583 Tax_Id=10116 Gene_Symbol=Bach1 Uncharacterized protein	D4ACD2	1306693;	304127	Bach1	yes	1	84.8736	84.874	84.874	0.000235898	0.54673	no	no	yes	no	no	no	1	NLTGLCQQVCKEAALSPEQIQILAKYSASDC	_EAALS(ph)PEQIQILAK_	EAALS(1)PEQIQILAK	EAALS(84.87)PEQIQILAK	5	2	795.911	0.93417	1.0841	1	NaN	1	0.8023	0.78852	1	NaN	1	0.54681	0.60082	1	NaN	1
IPI00190740	IPI00190740	390	S	BTB and CNC homology 1 (Predicted), isoform CRA_b	>IPI:IPI00190740.3|TREMBL:D4ACD2|ENSEMBL:ENSRNOP00000002151|REFSEQ:NP_001100583 Tax_Id=10116 Gene_Symbol=Bach1 Uncharacterized protein	D4ACD2	1306693;	304127	Bach1	yes	0.769101	5.22752	124.73	124.73	7.57e-09	-1.9531	yes	no	yes	no	no	no	1;4	GPKEDSSSLASEDRSSVEREVAEHLAKGFWS	_EDSSSLASEDRSS(ph)VER_	EDSSSLASEDRS(0.231)S(0.769)VER	EDS(-79.94)S(-73.16)S(-66.03)LAS(-38.79)EDRS(-5.23)S(5.23)VER	13	2	917.379
IPI00190740	IPI00190740	448	S	BTB and CNC homology 1 (Predicted), isoform CRA_b	>IPI:IPI00190740.3|TREMBL:D4ACD2|ENSEMBL:ENSRNOP00000002151|REFSEQ:NP_001100583 Tax_Id=10116 Gene_Symbol=Bach1 Uncharacterized protein	D4ACD2	1306693;	304127	Bach1	yes	0.999237	31.1722	78.884	67.456	0.000645386	0.16342	yes	yes	yes	yes	yes	yes	1	QRRSECPWLGIRISESPEPGQRTFTTLSSVN	_ISES(ph)PEPGQR_	IS(0.001)ES(0.999)PEPGQR	IS(-31.17)ES(31.17)PEPGQR	4	2	590.256	0.89553	1.0052	1	NaN	1	1.0582	1.0368	1	14.752	2	0.87421	0.96122	1	10.643	2	0.88583	0.91488	1	NaN
IPI00190741	IPI00190741	831	S	Nuclear receptor interacting protein 1	>IPI:IPI00190741.1|TREMBL:Q1HDK7|ENSEMBL:ENSRNOP00000002152|REFSEQ:NP_001094030 Tax_Id=10116 Gene_Symbol=Nrip1 nuclear receptor interacting protein 1	Q1HDK7	1311850;	304157	Nrip1	yes	1	63.1594	133.25	133.25	0.00153158	-1.9208	no	no	yes	yes	yes	no	1	SKNGLLSRLLRQNQESYPADDQDKSHRNSEL	_QNQES(ph)YPADDQDK_	QNQES(1)YPADDQDK	QNQES(63.16)Y(-63.16)PADDQDK	5	2	809.307						0.84463	0.90757	1	NaN	1	0.77294	0.87224	1	NaN	1	0.88357	0.94628	1	NaN
IPI00190758	IPI00190758	324	S	Serine/threonine-protein kinase TAO3	>IPI:IPI00190758.4|SWISS-PROT:Q53UA7|ENSEMBL:ENSRNOP00000001503|REFSEQ:NP_001019425 Tax_Id=10116 Gene_Symbol=Taok3 Serine/threonine-protein kinase TAO3	Q53UA7	1562861;	304530	Taok3	yes	1	75.8048	249.99	249.99	4.66e-87	1.6088	yes	yes	yes	yes	yes	yes	1	KKILFQETRNGPLNESQEEEEDSEQGSNLNR	_NGPLNES(ph)QEEEEDSEQGSNLNR_	NGPLNES(1)QEEEEDSEQGSNLNR	NGPLNES(75.8)QEEEEDS(-75.8)EQGS(-123.68)NLNR	7	2	1278.01	0.9939	1.1225	1	6.0789	3	0.96028	0.91848	1	8.6322	3	2.0991	2.2664	1	7.2406	3	0.63638	0.66797	1	7.77
IPI00190758	IPI00190758	440	S	Serine/threonine-protein kinase TAO3	>IPI:IPI00190758.4|SWISS-PROT:Q53UA7|ENSEMBL:ENSRNOP00000001503|REFSEQ:NP_001019425 Tax_Id=10116 Gene_Symbol=Taok3 Serine/threonine-protein kinase TAO3	Q53UA7	1562861;	304530	Taok3	yes	0.958333	13.6173	124.37	124.37	0.000270921	0.71474	yes	no	no	yes	yes	yes	1	RALHYRNRERFATIKSASLVTRQIHEHEQEN	_S(ph)ASLVTR_	S(0.958)AS(0.042)LVTR	S(13.62)AS(-13.62)LVT(-71.79)R	1	2	407.197	0.70775	0.81987	1	NaN	1											0.89057	0.94483	1	NaN
IPI00190758	IPI00190758	442	S	Serine/threonine-protein kinase TAO3	>IPI:IPI00190758.4|SWISS-PROT:Q53UA7|ENSEMBL:ENSRNOP00000001503|REFSEQ:NP_001019425 Tax_Id=10116 Gene_Symbol=Taok3 Serine/threonine-protein kinase TAO3	Q53UA7	1562861;	304530	Taok3	yes	0.999988	51.9311	122.28	101.65	0.000163491	0.094705	yes	yes	yes	yes	yes	yes	1	LHYRNRERFATIKSASLVTRQIHEHEQENEL	_SAS(ph)LVTR_	SAS(1)LVTR	S(-52.85)AS(51.93)LVT(-51.93)R	3	2	407.197	0.77157	0.89027	1	7.6524	3	1.2219	1.2632	1	9.1863	3	0.84814	0.93171	1	14.739	3	0.85776	0.91887	1	10.079
IPI00327687;IPI00475799;IPI00190786;IPI00569166	IPI00327687	2029	S	Citron rho-interacting serine/threonine kinase	>IPI:IPI00327687.6|ENSEMBL:ENSRNOP00000001509 Tax_Id=10116 Gene_Symbol=Cit 239 kDa protein;>IPI:IPI00475799.2|ENSEMBL:ENSRNOP00000053869|REFSEQ:NP_001025082 Tax_Id=10116 Gene_Symbol=Cit citron;>IPI:IPI00190786.5|TREMBL:O88527|ENSEMBL:ENSRNOP00000001511 Tax		70878;	83620	Cit	yes	1	34.1785	84.365	34.179	0.000774487	0.10472	yes	yes	yes	yes	yes	yes	1	RYRDREGRTELRRDKSPGRPLEREKSPGRML	_DKS(ph)PGRPLER_	DKS(1)PGRPLER	DKS(34.18)PGRPLER	3	3	412.203	0.62903	0.70824	1	8.8731	2	0.81742	0.8173	1	6.0054	2	0.98216	1.0913	1	10.953	2	1.6554	1.7521	1	1.79
IPI00327687;IPI00475799;IPI00190786;IPI00569166	IPI00327687	1473	S	Citron rho-interacting serine/threonine kinase	>IPI:IPI00327687.6|ENSEMBL:ENSRNOP00000001509 Tax_Id=10116 Gene_Symbol=Cit 239 kDa protein;>IPI:IPI00475799.2|ENSEMBL:ENSRNOP00000053869|REFSEQ:NP_001025082 Tax_Id=10116 Gene_Symbol=Cit citron;>IPI:IPI00190786.5|TREMBL:O88527|ENSEMBL:ENSRNOP00000001511 Tax		70878;	83620	Cit	yes	0.897523	9.43286	75.695	75.695	0.00163225	1.0979	no	yes	no	yes	no	yes	1;2	YATHFTEAFCRDKVSSPGLQSKEPSSSLHLE	_VSS(ph)PGLQSK_	VS(0.102)S(0.898)PGLQSK	VS(-9.43)S(9.43)PGLQS(-36.43)K	3	2	491.734						1.136	1.1018	1	NaN	1						1.2913	1.3404	1	NaN
IPI00327687;IPI00475799;IPI00190786	IPI00327687	81	S	Citron rho-interacting serine/threonine kinase	>IPI:IPI00327687.6|ENSEMBL:ENSRNOP00000001509 Tax_Id=10116 Gene_Symbol=Cit 239 kDa protein;>IPI:IPI00475799.2|ENSEMBL:ENSRNOP00000053869|REFSEQ:NP_001025082 Tax_Id=10116 Gene_Symbol=Cit citron;>IPI:IPI00190786.5|TREMBL:O88527|ENSEMBL:ENSRNOP00000001511 Tax		70878;	83620	Cit	yes	0.999581	34.1247	68.809	68.809	0.00510988	1.2523	no	no	yes	no	yes	no	1	ALMKIKHVSSFVRKYSDTIAELRELQPSVRD	_KYS(ph)DTIAELR_	KYS(1)DTIAELR	KY(-44.96)S(34.12)DT(-34.12)IAELR	3	2	638.303	0.92471	1.0448	1	NaN	1
IPI00327687;IPI00475799;IPI00190786;IPI00569166	IPI00327687	681	S	Citron rho-interacting serine/threonine kinase	>IPI:IPI00327687.6|ENSEMBL:ENSRNOP00000001509 Tax_Id=10116 Gene_Symbol=Cit 239 kDa protein;>IPI:IPI00475799.2|ENSEMBL:ENSRNOP00000053869|REFSEQ:NP_001025082 Tax_Id=10116 Gene_Symbol=Cit citron;>IPI:IPI00190786.5|TREMBL:O88527|ENSEMBL:ENSRNOP00000001511 Tax		70878;	83620	Cit	yes	0.958953	13.6852	87.519	87.519	0.000645178	0.38365	yes	yes	no	no	no	no	1	ERAERELEKLHNREDSSEGIKKKLVEAEERR	_LHNREDS(ph)SEGIK_	LHNREDS(0.959)S(0.041)EGIK	LHNREDS(13.69)S(-13.69)EGIK	7	2	732.828	0.83184	0.93503	1	NaN	1
IPI00327687;IPI00475799;IPI00190786;IPI00569166	IPI00327687	581	S	Citron rho-interacting serine/threonine kinase	>IPI:IPI00327687.6|ENSEMBL:ENSRNOP00000001509 Tax_Id=10116 Gene_Symbol=Cit 239 kDa protein;>IPI:IPI00475799.2|ENSEMBL:ENSRNOP00000053869|REFSEQ:NP_001025082 Tax_Id=10116 Gene_Symbol=Cit citron;>IPI:IPI00190786.5|TREMBL:O88527|ENSEMBL:ENSRNOP00000001511 Tax		70878;	83620	Cit	yes	1	68.9204	162.94	162.94	1.56e-09	0.24277	no	yes	yes	no	yes	yes	1	MMNQLEEDLVSARRRSDLYESELRESRLAAE	_RRS(ph)DLYESELR_	RRS(1)DLYESELR	RRS(68.92)DLY(-123.36)ES(-68.92)ELR	3	2	752.351						0.83805	0.82716	1	NaN	1	0.88554	0.98282	1	NaN	1
IPI00327687;IPI00475799;IPI00190786;IPI00569166	IPI00327687	479	S	Citron rho-interacting serine/threonine kinase	>IPI:IPI00327687.6|ENSEMBL:ENSRNOP00000001509 Tax_Id=10116 Gene_Symbol=Cit 239 kDa protein;>IPI:IPI00475799.2|ENSEMBL:ENSRNOP00000053869|REFSEQ:NP_001025082 Tax_Id=10116 Gene_Symbol=Cit citron;>IPI:IPI00190786.5|TREMBL:O88527|ENSEMBL:ENSRNOP00000001511 Tax		70878;	83620	Cit	yes	1	114.949	183.23	183.23	5.57e-44	0.33125	yes	yes	yes	yes	yes	yes	1	CHKMEQEMARLHRRVSEVEAVLSQKEVELKA	_RVS(ph)EVEAVLSQK_	RVS(1)EVEAVLSQK	RVS(114.95)EVEAVLS(-114.95)QK	3	2	712.861
IPI00327687;IPI00475799;IPI00190786	IPI00327687	432	S	Citron rho-interacting serine/threonine kinase	>IPI:IPI00327687.6|ENSEMBL:ENSRNOP00000001509 Tax_Id=10116 Gene_Symbol=Cit 239 kDa protein;>IPI:IPI00475799.2|ENSEMBL:ENSRNOP00000053869|REFSEQ:NP_001025082 Tax_Id=10116 Gene_Symbol=Cit citron;>IPI:IPI00190786.5|TREMBL:O88527|ENSEMBL:ENSRNOP00000001511 Tax		70878;	83620	Cit	yes	0.999971	45.5741	187.08	119.56	5.51e-55	-1.7753	yes	yes	yes	yes	yes	yes	1	GFSYSKALGYLGRSESVVSGLDSPAKISSME	_SES(ph)VVSGLDSPAK_	SES(1)VVSGLDSPAK	S(-45.57)ES(45.57)VVS(-60.04)GLDS(-87.22)PAK	3	2	678.308	1.3625	1.5181	1	NaN	1	1.2047	1.148	1	NaN	1
IPI00327687;IPI00475799;IPI00190786	IPI00327687	439	S	Citron rho-interacting serine/threonine kinase	>IPI:IPI00327687.6|ENSEMBL:ENSRNOP00000001509 Tax_Id=10116 Gene_Symbol=Cit 239 kDa protein;>IPI:IPI00475799.2|ENSEMBL:ENSRNOP00000053869|REFSEQ:NP_001025082 Tax_Id=10116 Gene_Symbol=Cit citron;>IPI:IPI00190786.5|TREMBL:O88527|ENSEMBL:ENSRNOP00000001511 Tax		70878;	83620	Cit	yes	1	68.8845	285.94	238.81	1.8e-42	-1.7305	yes	yes	yes	yes	yes	yes	1	LGYLGRSESVVSGLDSPAKISSMEKKLLIKS	_SESVVSGLDS(ph)PAK_	SESVVSGLDS(1)PAK	S(-179.92)ES(-135.02)VVS(-68.88)GLDS(68.88)PAK	10	2	678.308	0.82399	0.93449	1	NaN	1	1.0433	1.0481	1	8.6215	2	0.82861	0.94724	1	1.916	2	1.0449	1.0554	1	9.098
IPI00327687;IPI00475799;IPI00190786;IPI00569166	IPI00327687	1996	S	Citron rho-interacting serine/threonine kinase	>IPI:IPI00327687.6|ENSEMBL:ENSRNOP00000001509 Tax_Id=10116 Gene_Symbol=Cit 239 kDa protein;>IPI:IPI00475799.2|ENSEMBL:ENSRNOP00000053869|REFSEQ:NP_001025082 Tax_Id=10116 Gene_Symbol=Cit citron;>IPI:IPI00190786.5|TREMBL:O88527|ENSEMBL:ENSRNOP00000001511 Tax		70878;	83620	Cit	yes	0.950997	12.8795	90.385	90.385	6.43e-05	2.4667	yes	yes	yes	yes	no	yes	1;3	GPPTYNEHITKRVASSPAPPEGPSHPREPST	_VASS(ph)PAPPEGPSHPR_	VAS(0.049)S(0.951)PAPPEGPSHPR	VAS(-12.88)S(12.88)PAPPEGPS(-70.22)HPR	4	2	783.359						1.1247	1.1085	1	NaN	1						1.3829	1.4414	1	NaN
IPI00190797;IPI00923707	IPI00190797	414	S	Ubiquitin carboxyl-terminal hydrolase 16	>IPI:IPI00190797.4|SWISS-PROT:Q2KJ09-1|ENSEMBL:ENSRNOP00000002173 Tax_Id=10116 Gene_Symbol=Usp16 Isoform 1 of Ubiquitin carboxyl-terminal hydrolase 16;>IPI:IPI00923707.1|SWISS-PROT:Q2KJ09-2|REFSEQ:NP_001093971 Tax_Id=10116 Gene_Symbol=Usp16 Isoform 2 of Ub	Q2KJ09	1307192;	288306	Usp16	yes	1	77.2074	240.85	240.85	1.02e-58	-0.047867	yes	yes	yes	yes	yes	no	1;3	NDKNVKKTMEEEDKDSEEEKDDSYMKTRSDV	_TMEEEDKDS(ph)EEEKDDSYMK_	TMEEEDKDS(1)EEEKDDSYMK	T(-151.59)MEEEDKDS(77.21)EEEKDDS(-77.21)Y(-206.2)MK	9	3	806.634	1.0834	1.2217	1	NaN	1	1.1774	1.1284	1	NaN	1	1.0934	1.1969	1	NaN	1
IPI00190806;IPI00951181;IPI00851134	IPI00190806	1665	S	Unconventional myosin-XVI	>IPI:IPI00190806.1|SWISS-PROT:Q9ERC1-1|ENSEMBL:ENSRNOP00000022741|REFSEQ:NP_620248 Tax_Id=10116 Gene_Symbol=Myo16 Isoform 1 of Myosin-XVI;>IPI:IPI00951181.1|TREMBL:D3Z9A1|ENSEMBL:ENSRNOP00000062119 Tax_Id=10116 Gene_Symbol=Myo16 Uncharacterized protein;>IP	Q9ERC1	621561;	192253	Myo16	yes	0.987411	18.945	64.103	64.103	0.00333914	-0.52744	no	no	no	no	yes	no	1	PPDSVLVTAAKALTNSDLPRTQPKPSSAPVL	_ALTNS(ph)DLPR_	ALT(0.013)NS(0.987)DLPR	ALT(-18.94)NS(18.94)DLPR	5	2	533.75
IPI00190846;IPI00569575	IPI00190846	901	S	Extracellular calcium-sensing receptor	>IPI:IPI00190846.5|SWISS-PROT:P48442|TREMBL:Q80ZA8|ENSEMBL:ENSRNOP00000003092;ENSRNOP00000003113|REFSEQ:NP_058692 Tax_Id=10116 Gene_Symbol=Casr Extracellular calcium-sensing receptor;>IPI:IPI00569575.2|TREMBL:D3ZM32|ENSEMBL:ENSRNOP00000046093 Tax_Id=10116	P48442	2277;	24247	Casr	yes	0.97548	16.1494	128.12	128.12	2.8e-09	-0.90554	yes	yes	no	yes	yes	yes	1;5;6	RATLRRPNISRKRSSSLGGSTGSIPSSSISS	_SSS(ph)LGGSTGSIPSSSISSK_	S(0.001)S(0.024)S(0.975)LGGSTGSIPSSSISSK	S(-30.62)S(-16.15)S(16.15)LGGS(-64.15)T(-69.75)GS(-80.56)IPS(-96.37)S(-100.92)S(-105.24)IS(-113.07)S(-115.44)K	3	2	903.412	0.703	0.78637	1	NaN	1	1.1229	1.1079	1	NaN	1	1.4365	1.5964	3	NaN	1
IPI00190849	IPI00190849	805	S	Leucine-rich repeats and IQ motif containing 2 (Predicted), isoform CRA_b	>IPI:IPI00190849.1|TREMBL:D4AC95|ENSEMBL:ENSRNOP00000002191|REFSEQ:NP_001100566 Tax_Id=10116 Gene_Symbol=Cep97 Uncharacterized protein	D4AC95	1307400;	304007	Cep97	yes	0.98573	18.3942	161.32	106.94	1.23e-28	1.6453	yes	yes	yes	yes	yes	yes	1;2;3	SPERLGASDSEAHRASPTLQEEISQTPENCK	_AS(ph)PTLQEEISQTPENCK_	AS(0.986)PT(0.014)LQEEISQTPENCK	AS(18.39)PT(-18.39)LQEEIS(-55.8)QT(-79.09)PENCK	2	2	1006.44	0.90746	1.0071	1	1.9953	2	1.2566	1.254	1	NaN	1						1.4663	1.5226	1	53.542
IPI00190849	IPI00190849	514	S	Leucine-rich repeats and IQ motif containing 2 (Predicted), isoform CRA_b	>IPI:IPI00190849.1|TREMBL:D4AC95|ENSEMBL:ENSRNOP00000002191|REFSEQ:NP_001100566 Tax_Id=10116 Gene_Symbol=Cep97 Uncharacterized protein	D4AC95	1307400;	304007	Cep97	yes	0.951212	15.7757	130.01	122.41	3.38e-28	0.15368	yes	yes	yes	no	yes	yes	1	GHSVSHTEPNREEVMSPTTSEKFPCRIFTQR	_EDNHSLTSGGHSVSHTEPNREEVMS(ph)PTTSEK_	EDNHSLTSGGHSVS(0.007)HT(0.009)EPNREEVMS(0.951)PT(0.025)T(0.006)S(0.002)EK	EDNHS(-83.68)LT(-74.53)S(-70.07)GGHS(-48.33)VS(-21.26)HT(-20.37)EPNREEVMS(15.78)PT(-15.78)T(-21.98)S(-27.41)EK	25	4	865.624											0.81411	0.92949	1	NaN	1
IPI00190849	IPI00190849	466	S	Leucine-rich repeats and IQ motif containing 2 (Predicted), isoform CRA_b	>IPI:IPI00190849.1|TREMBL:D4AC95|ENSEMBL:ENSRNOP00000002191|REFSEQ:NP_001100566 Tax_Id=10116 Gene_Symbol=Cep97 Uncharacterized protein	D4AC95	1307400;	304007	Cep97	yes	0.99164	20.7415	206.49	183.56	1.8e-86	0.99914	yes	yes	yes	yes	yes	yes	1	KSLWDSDVQMLKRKISTEGNEEAGLLPCPKS	_KIS(ph)TEGNEEAGLLPCPK_	KIS(0.992)T(0.008)EGNEEAGLLPCPK	KIS(20.74)T(-20.74)EGNEEAGLLPCPK	3	2	961.95	1.2507	1.4187	1	NaN	1	0.4655	0.46354	1	45.01	2	0.85738	0.94762	1	NaN	1	0.82166	0.87856	1	3.1343
IPI00190849	IPI00190849	790	S	Leucine-rich repeats and IQ motif containing 2 (Predicted), isoform CRA_b	>IPI:IPI00190849.1|TREMBL:D4AC95|ENSEMBL:ENSRNOP00000002191|REFSEQ:NP_001100566 Tax_Id=10116 Gene_Symbol=Cep97 Uncharacterized protein	D4AC95	1307400;	304007	Cep97	yes	1	110.382	120.68	110.38	1.57e-05	-1.2451	yes	yes	yes	yes	yes	yes	1	GPDDMAGDNKRLLACSPERLGASDSEAHRAS	_LLACS(ph)PER_	LLACS(1)PER	LLACS(110.38)PER	5	2	513.228	0.90725	1.0673	1	6.0963	4	1.0342	1.0577	1	8.5439	3	0.86137	1.0077	1	5.3986	3	0.9463	0.99088	1	1.4281
IPI00190849	IPI00190849	308	S	Leucine-rich repeats and IQ motif containing 2 (Predicted), isoform CRA_b	>IPI:IPI00190849.1|TREMBL:D4AC95|ENSEMBL:ENSRNOP00000002191|REFSEQ:NP_001100566 Tax_Id=10116 Gene_Symbol=Cep97 Uncharacterized protein	D4AC95	1307400;	304007	Cep97	yes	1	88.5705	175.12	175.12	4.56e-28	1.0689	yes	yes	yes	yes	yes	yes	1	ILSKQRFHQRQLMNQSQNEELSPIAAVETRV	_QLMNQS(ph)QNEELSPIAAVETR_	QLMNQS(1)QNEELSPIAAVETR	QLMNQS(88.57)QNEELS(-88.57)PIAAVET(-126.94)R	6	2	1169.54	0.71975	0.8233	1	NaN	1	0.84655	0.83177	1	24.94	2	1.5281	1.7221	1	NaN	1	0.60241	0.62678	1	NaN
IPI00190849	IPI00190849	721	S	Leucine-rich repeats and IQ motif containing 2 (Predicted), isoform CRA_b	>IPI:IPI00190849.1|TREMBL:D4AC95|ENSEMBL:ENSRNOP00000002191|REFSEQ:NP_001100566 Tax_Id=10116 Gene_Symbol=Cep97 Uncharacterized protein	D4AC95	1307400;	304007	Cep97	yes	0.993244	21.8757	139.26	139.26	3.78e-09	-0.94338	yes	yes	no	yes	no	yes	1	EKSSVESSENSALGNSADTVKYVKDPDSEAT	_SSVESSENSALGNS(ph)ADTVK_	SSVESSENSALGNS(0.993)ADT(0.006)VK	S(-105.89)S(-100.99)VES(-58.28)S(-42.54)ENS(-35.99)ALGNS(21.88)ADT(-21.88)VK	14	2	981.42	0.64995	0.73916	1	NaN	1	0.8588	0.84483	1	NaN	1
IPI00190868;IPI00949237;IPI00655312;IPI00392930	IPI00392930	2213	S	Myosin phosphatase Rho interacting protein	>IPI:IPI00190868.1|SWISS-PROT:Q9ERE6-1|ENSEMBL:ENSRNOP00000045501|REFSEQ:NP_446266 Tax_Id=10116 Gene_Symbol=Mprip Isoform 1 of Myosin phosphatase Rho-interacting protein;>IPI:IPI00949237.1|TREMBL:D3ZI61|ENSEMBL:ENSRNOP00000060179 Tax_Id=10116 Gene_Symbol=M	D4A2X4	619947;	116504	Mprip	yes	1	68.9721	273.02	273.02	1.39e-121	0.70601	yes	yes	yes	yes	yes	yes	1;3	LKEQLKAATEALGEKSPEGTTVSGYDIMKSK	_AATEALGEKS(ph)PEGTTVSGYDIMK_	AATEALGEKS(1)PEGTTVSGYDIMK	AAT(-91.26)EALGEKS(68.97)PEGT(-68.97)T(-79.22)VS(-111.63)GY(-210.34)DIMK	10	2	1218.06	0.84359	0.96419	1	8.4387	5	0.93143	0.93273	1	11.183	5	0.90361	1.0269	1	16.958	5	0.80619	0.84191	1	8.4426
IPI00190868;IPI00949237;IPI00655312;IPI00392930	IPI00392930	294	S	Myosin phosphatase Rho interacting protein	>IPI:IPI00190868.1|SWISS-PROT:Q9ERE6-1|ENSEMBL:ENSRNOP00000045501|REFSEQ:NP_446266 Tax_Id=10116 Gene_Symbol=Mprip Isoform 1 of Myosin phosphatase Rho-interacting protein;>IPI:IPI00949237.1|TREMBL:D3ZI61|ENSEMBL:ENSRNOP00000060179 Tax_Id=10116 Gene_Symbol=M	D4A2X4	619947;	116504	Mprip	yes	0.998184	31.3274	63.491	63.491	0.00244564	1.1794	yes	no	no	yes	yes	yes	1;2	AKQDLRAEEQLPPLLSPPSPSTPHSRRSQVI	_AEEQLPPLLS(ph)PPS(ph)PSTPHSR_	AEEQLPPLLS(0.998)PPS(0.67)PS(0.136)T(0.162)PHS(0.034)R	AEEQLPPLLS(31.33)PPS(6.19)PS(-6.96)T(-6.19)PHS(-12.99)R	10	3	767.35	0.67948	0.73869	2	NaN	1	0.79266	0.7616	2	NaN	1	0.76265	0.82491	2	NaN	1
IPI00190868;IPI00949237;IPI00655312;IPI00392930	IPI00392930	297	S	Myosin phosphatase Rho interacting protein	>IPI:IPI00190868.1|SWISS-PROT:Q9ERE6-1|ENSEMBL:ENSRNOP00000045501|REFSEQ:NP_446266 Tax_Id=10116 Gene_Symbol=Mprip Isoform 1 of Myosin phosphatase Rho-interacting protein;>IPI:IPI00949237.1|TREMBL:D3ZI61|ENSEMBL:ENSRNOP00000060179 Tax_Id=10116 Gene_Symbol=M	D4A2X4	619947;	116504	Mprip	yes	0.993	24.5855	187.79	162.11	8.63e-66	0.29896	yes	yes	yes	yes	yes	yes	1;2	DLRAEEQLPPLLSPPSPSTPHSRRSQVIEKF	_AEEQLPPLLSPPS(ph)PSTPHSR_	AEEQLPPLLS(0.003)PPS(0.993)PS(0.003)TPHSR	AEEQLPPLLS(-24.59)PPS(24.59)PS(-25.33)T(-33.02)PHS(-38.46)R	13	3	740.695	0.86308	0.98257	1	2.1037	2	1.1093	1.1048	1	8.4059	3	0.86426	0.98472	1	6.5622	3	0.99002	1.0386	1	2.1351
IPI00190868;IPI00949237;IPI00655312;IPI00392930	IPI00392930	224	S	Myosin phosphatase Rho interacting protein	>IPI:IPI00190868.1|SWISS-PROT:Q9ERE6-1|ENSEMBL:ENSRNOP00000045501|REFSEQ:NP_446266 Tax_Id=10116 Gene_Symbol=Mprip Isoform 1 of Myosin phosphatase Rho-interacting protein;>IPI:IPI00949237.1|TREMBL:D3ZI61|ENSEMBL:ENSRNOP00000060179 Tax_Id=10116 Gene_Symbol=M	D4A2X4	619947;	116504	Mprip	yes	0.766856	7.71154	149.29	103.95	6.4e-28	0.4562	yes	yes	yes	yes	yes	yes	1;2	LWQEEMRAKDQPDGTSLSPVQSPSQSQPPAA	_DQPDGTS(ph)LSPVQSPSQSQPPAACTPR_	DQPDGT(0.13)S(0.767)LS(0.103)PVQSPSQSQPPAACTPR	DQPDGT(-7.71)S(7.71)LS(-8.71)PVQS(-42.58)PS(-48.89)QS(-62.53)QPPAACT(-97.54)PR	7	2	1394.62	0.8857	0.99548	2	NaN	1	1.0468	1.0149	1	NaN	1						1.0621	1.0781	1	NaN
IPI00190868;IPI00949237;IPI00655312;IPI00392930	IPI00392930	226	S	Myosin phosphatase Rho interacting protein	>IPI:IPI00190868.1|SWISS-PROT:Q9ERE6-1|ENSEMBL:ENSRNOP00000045501|REFSEQ:NP_446266 Tax_Id=10116 Gene_Symbol=Mprip Isoform 1 of Myosin phosphatase Rho-interacting protein;>IPI:IPI00949237.1|TREMBL:D3ZI61|ENSEMBL:ENSRNOP00000060179 Tax_Id=10116 Gene_Symbol=M	D4A2X4	619947;	116504	Mprip	yes	0.97715	16.9672	137.47	127.95	4.01e-32	1.5976	yes	yes	yes	yes	yes	yes	1;2	QEEMRAKDQPDGTSLSPVQSPSQSQPPAACT	_AKDQPDGTSLS(ph)PVQS(ph)PSQSQPPAACTPR_	AKDQPDGT(0.003)S(0.02)LS(0.977)PVQS(0.965)PS(0.033)QS(0.001)QPPAACTPR	AKDQPDGT(-25.09)S(-16.97)LS(16.97)PVQS(14.62)PS(-14.62)QS(-28.72)QPPAACT(-79.86)PR	11	3	1023.11	0.8857	0.99548	2	NaN	1	0.83257	0.83192	1	NaN	1						0.76945	0.80885	1	5.5502
IPI00190868;IPI00949237;IPI00655312;IPI00392930	IPI00392930	230	S	Myosin phosphatase Rho interacting protein	>IPI:IPI00190868.1|SWISS-PROT:Q9ERE6-1|ENSEMBL:ENSRNOP00000045501|REFSEQ:NP_446266 Tax_Id=10116 Gene_Symbol=Mprip Isoform 1 of Myosin phosphatase Rho-interacting protein;>IPI:IPI00949237.1|TREMBL:D3ZI61|ENSEMBL:ENSRNOP00000060179 Tax_Id=10116 Gene_Symbol=M	D4A2X4	619947;	116504	Mprip	yes	0.965246	14.6246	127.95	127.95	2.09e-18	1.5976	yes	yes	yes	no	yes	yes	1;2	RAKDQPDGTSLSPVQSPSQSQPPAACTPRET	_AKDQPDGTSLS(ph)PVQS(ph)PSQSQPPAACTPR_	AKDQPDGT(0.003)S(0.02)LS(0.977)PVQS(0.965)PS(0.033)QS(0.001)QPPAACTPR	AKDQPDGT(-25.09)S(-16.97)LS(16.97)PVQS(14.62)PS(-14.62)QS(-28.72)QPPAACT(-79.86)PR	15	3	1023.11	0.87685	0.97377	1	NaN	1
IPI00190868;IPI00949237;IPI00339111	IPI00190868	369	S	Myosin phosphatase Rho-interacting protein	>IPI:IPI00190868.1|SWISS-PROT:Q9ERE6-1|ENSEMBL:ENSRNOP00000045501|REFSEQ:NP_446266 Tax_Id=10116 Gene_Symbol=Mprip Isoform 1 of Myosin phosphatase Rho-interacting protein;>IPI:IPI00949237.1|TREMBL:D3ZI61|ENSEMBL:ENSRNOP00000060179 Tax_Id=10116 Gene_Symbol=M	Q9ERE6	619947;	116504	Mprip	yes	0.99962	34.2002	197.37	171.72	8.86e-59	0.94826	yes	yes	yes	yes	yes	yes	1	ASETPTAPLSDACPLSPHRRAKSLDRRSTES	_DFASETPTAPLSDACPLS(ph)PHRR_	DFASETPTAPLSDACPLS(1)PHRR	DFAS(-101.63)ET(-76.57)PT(-67.8)APLS(-34.2)DACPLS(34.2)PHRR	18	3	835.712	1.2879	1.4454	1	NaN	1						1.2828	1.3852	1	NaN	1	1.3138	1.4015	1	NaN
IPI00190868;IPI00949237;IPI00655312;IPI00339111;IPI00392930	IPI00392930	454	S	Myosin phosphatase Rho interacting protein	>IPI:IPI00190868.1|SWISS-PROT:Q9ERE6-1|ENSEMBL:ENSRNOP00000045501|REFSEQ:NP_446266 Tax_Id=10116 Gene_Symbol=Mprip Isoform 1 of Myosin phosphatase Rho-interacting protein;>IPI:IPI00949237.1|TREMBL:D3ZI61|ENSEMBL:ENSRNOP00000060179 Tax_Id=10116 Gene_Symbol=M	D4A2X4	619947;	116504	Mprip	yes	0.997654	26.3086	185.61	173.56	8.87e-60	0.32769	yes	yes	yes	yes	yes	yes	1	RRNWIQTIMKHVLPTSAPDVTSSLPEGKNKS	_HVLPTS(ph)APDVTSSLPEGK_	HVLPT(0.002)S(0.998)APDVTSSLPEGK	HVLPT(-26.31)S(26.31)APDVT(-50.36)S(-57.17)S(-63.91)LPEGK	6	2	957.964											0.83363	0.93077	1	NaN	1	0.77723	0.84207	1	NaN
IPI00190868;IPI00949237;IPI00655312;IPI00339111;IPI00392930	IPI00392930	586	S	Myosin phosphatase Rho interacting protein	>IPI:IPI00190868.1|SWISS-PROT:Q9ERE6-1|ENSEMBL:ENSRNOP00000045501|REFSEQ:NP_446266 Tax_Id=10116 Gene_Symbol=Mprip Isoform 1 of Myosin phosphatase Rho-interacting protein;>IPI:IPI00949237.1|TREMBL:D3ZI61|ENSEMBL:ENSRNOP00000060179 Tax_Id=10116 Gene_Symbol=M	D4A2X4	619947;	116504	Mprip	yes	0.999914	40.6364	66.874	66.874	0.00218825	-0.16945	yes	yes	no	yes	yes	yes	1	GPGMEDTALRMDIDRSPGLLGTPDLKTQNVH	_MDIDRS(ph)PGLLGTPDLK_	MDIDRS(1)PGLLGTPDLK	MDIDRS(40.64)PGLLGT(-40.64)PDLK	6	3	603.294	0.88778	1.0159	1	NaN	1											1.1302	1.1905	1	NaN
IPI00190868;IPI00949237;IPI00655312;IPI00339111;IPI00392930	IPI00392930	630	S	Myosin phosphatase Rho interacting protein	>IPI:IPI00190868.1|SWISS-PROT:Q9ERE6-1|ENSEMBL:ENSRNOP00000045501|REFSEQ:NP_446266 Tax_Id=10116 Gene_Symbol=Mprip Isoform 1 of Myosin phosphatase Rho-interacting protein;>IPI:IPI00949237.1|TREMBL:D3ZI61|ENSEMBL:ENSRNOP00000060179 Tax_Id=10116 Gene_Symbol=M	D4A2X4	619947;	116504	Mprip	yes	1	84.8293	84.829	84.829	0.000160806	0.67635	no	no	no	no	yes	yes	1	PLREEKQVPIAPLHLSLEDRSERLSTHELTS	_QVPIAPLHLS(ph)LEDR_	QVPIAPLHLS(1)LEDR	QVPIAPLHLS(84.83)LEDR	10	2	834.429
IPI00190868;IPI00949237;IPI00655312;IPI00339111;IPI00392930	IPI00392930	639	S	Myosin phosphatase Rho interacting protein	>IPI:IPI00190868.1|SWISS-PROT:Q9ERE6-1|ENSEMBL:ENSRNOP00000045501|REFSEQ:NP_446266 Tax_Id=10116 Gene_Symbol=Mprip Isoform 1 of Myosin phosphatase Rho-interacting protein;>IPI:IPI00949237.1|TREMBL:D3ZI61|ENSEMBL:ENSRNOP00000060179 Tax_Id=10116 Gene_Symbol=M	D4A2X4	619947;	116504	Mprip	yes	0.853081	7.76589	126.22	126.22	1.62e-06	-0.97151	yes	yes	yes	yes	yes	no	1;5	IAPLHLSLEDRSERLSTHELTSLLEKELEQS	_SERLS(ph)THELTSLLEK_	S(0.004)ERLS(0.853)T(0.143)HELTSLLEK	S(-23.05)ERLS(7.77)T(-7.77)HELT(-68.23)S(-75.8)LLEK	5	3	608.303	0.96921	1.1042	1	NaN	1	2.5236	2.5826	1	NaN	1	0.7544	0.83417	1	NaN	1	2.3819	2.5237	1	NaN
IPI00190868;IPI00949237;IPI00655312;IPI00392930	IPI00392930	2227	S	Myosin phosphatase Rho interacting protein	>IPI:IPI00190868.1|SWISS-PROT:Q9ERE6-1|ENSEMBL:ENSRNOP00000045501|REFSEQ:NP_446266 Tax_Id=10116 Gene_Symbol=Mprip Isoform 1 of Myosin phosphatase Rho-interacting protein;>IPI:IPI00949237.1|TREMBL:D3ZI61|ENSEMBL:ENSRNOP00000060179 Tax_Id=10116 Gene_Symbol=M	D4A2X4	619947;	116504	Mprip	yes	0.876296	8.50265	130.1	103.23	4.71e-07	-0.17106	yes	yes	yes	no	yes	no	1	KSPEGTTVSGYDIMKSKSNPDFLKKDRSCVT	_S(ph)KSNPDFLKK_	S(0.876)KS(0.124)NPDFLKK	S(8.5)KS(-8.5)NPDFLKK	1	3	415.208	0.98358	1.0971	1	5.3632	2	0.81867	0.81315	1	NaN	1	0.72444	0.80054	1	30.28	2
IPI00190868;IPI00949237;IPI00655312;IPI00392930	IPI00392930	2229	S	Myosin phosphatase Rho interacting protein	>IPI:IPI00190868.1|SWISS-PROT:Q9ERE6-1|ENSEMBL:ENSRNOP00000045501|REFSEQ:NP_446266 Tax_Id=10116 Gene_Symbol=Mprip Isoform 1 of Myosin phosphatase Rho-interacting protein;>IPI:IPI00949237.1|TREMBL:D3ZI61|ENSEMBL:ENSRNOP00000060179 Tax_Id=10116 Gene_Symbol=M	D4A2X4	619947;	116504	Mprip	yes	1	57.2809	131.06	57.281	8.6e-06	0.48889	yes	yes	yes	yes	yes	yes	1	PEGTTVSGYDIMKSKSNPDFLKKDRSCVTRQ	_S(ph)NPDFLK_	S(1)NPDFLK	S(57.28)NPDFLK	1	2	450.697	0.87085	1.0145	1	12.172	4	0.94108	0.94794	1	19.943	4	0.90708	0.9792	1	19.253	5	0.86827	0.94804	1	54.202
IPI00190868;IPI00949237;IPI00655312	IPI00190868	1018	S	Myosin phosphatase Rho-interacting protein	>IPI:IPI00190868.1|SWISS-PROT:Q9ERE6-1|ENSEMBL:ENSRNOP00000045501|REFSEQ:NP_446266 Tax_Id=10116 Gene_Symbol=Mprip Isoform 1 of Myosin phosphatase Rho-interacting protein;>IPI:IPI00949237.1|TREMBL:D3ZI61|ENSEMBL:ENSRNOP00000060179 Tax_Id=10116 Gene_Symbol=M	Q9ERE6	619947;	116504	Mprip	yes	0.991631	20.7367	186.77	186.77	1.3e-06	0.0099932	yes	yes	yes	yes	yes	yes	1	KKDRSCVTRQLRNIRSKSVIEQVSWDN____	_S(ph)KSVIEQVSWDN_	S(0.992)KS(0.008)VIEQVSWDN	S(20.74)KS(-20.74)VIEQVS(-115.62)WDN	1	2	736.327	1.1137	1.2592	1	NaN	1	0.70196	0.67767	1	21.53	2	1.3804	1.5887	1	NaN	1	0.63921	0.64552	1	NaN
IPI00190868;IPI00949237;IPI00655312	IPI00190868	1020	S	Myosin phosphatase Rho-interacting protein	>IPI:IPI00190868.1|SWISS-PROT:Q9ERE6-1|ENSEMBL:ENSRNOP00000045501|REFSEQ:NP_446266 Tax_Id=10116 Gene_Symbol=Mprip Isoform 1 of Myosin phosphatase Rho-interacting protein;>IPI:IPI00949237.1|TREMBL:D3ZI61|ENSEMBL:ENSRNOP00000060179 Tax_Id=10116 Gene_Symbol=M	Q9ERE6	619947;	116504	Mprip	yes	0.977738	16.4266	190.82	190.82	8.86e-07	-0.78479	yes	yes	yes	yes	yes	yes	1	DRSCVTRQLRNIRSKSVIEQVSWDN______	_SKS(ph)VIEQVSWDN_	S(0.022)KS(0.978)VIEQVSWDN	S(-16.43)KS(16.43)VIEQVS(-119.67)WDN	3	2	736.327	1.2521	1.4719	1	7.262	2	0.63287	0.64557	1	NaN	1	1.1707	1.2935	1	NaN	1	0.4546	0.49274	1	NaN
IPI00190868;IPI00949237;IPI00655312;IPI00339111;IPI00392930	IPI00392930	507	S	Myosin phosphatase Rho interacting protein	>IPI:IPI00190868.1|SWISS-PROT:Q9ERE6-1|ENSEMBL:ENSRNOP00000045501|REFSEQ:NP_446266 Tax_Id=10116 Gene_Symbol=Mprip Isoform 1 of Myosin phosphatase Rho-interacting protein;>IPI:IPI00949237.1|TREMBL:D3ZI61|ENSEMBL:ENSRNOP00000060179 Tax_Id=10116 Gene_Symbol=M	D4A2X4	619947;	116504	Mprip	yes	0.881476	8.71402	125.36	98.943	1.59e-08	-1.6424	yes	yes	yes	yes	yes	yes	1;2	EQKKSRARERRREGRSKTFDWAEFRPIQQAL	_S(ph)KTFDWAEFR_	S(0.881)KT(0.119)FDWAEFR	S(8.71)KT(-8.71)FDWAEFR	1	2	683.795	0.74421	0.87236	1	NaN	1	0.88511	0.89668	1	NaN	1	0.8371	0.94185	1	NaN	1	0.87917	0.94931	1	NaN
IPI00190868;IPI00949237;IPI00339111	IPI00190868	381	S	Myosin phosphatase Rho-interacting protein	>IPI:IPI00190868.1|SWISS-PROT:Q9ERE6-1|ENSEMBL:ENSRNOP00000045501|REFSEQ:NP_446266 Tax_Id=10116 Gene_Symbol=Mprip Isoform 1 of Myosin phosphatase Rho-interacting protein;>IPI:IPI00949237.1|TREMBL:D3ZI61|ENSEMBL:ENSRNOP00000060179 Tax_Id=10116 Gene_Symbol=M	Q9ERE6	619947;	116504	Mprip	yes	0.930488	11.2669	219.52	203.04	4.47e-33	-0.4712	yes	yes	yes	yes	no	no	1	CPLSPHRRAKSLDRRSTESSMTPDLLNFKKG	_S(ph)TESSMTPDLLNFK_	S(0.93)T(0.07)ESSMTPDLLNFK	S(11.27)T(-11.27)ES(-52.65)S(-75.29)MT(-128.26)PDLLNFK	1	2	825.36	1.0204	1.1345	1	NaN	1						1.3117	1.4394	1	NaN	1
IPI00190868;IPI00949237;IPI00655312;IPI00339111;IPI00392930	IPI00392930	471	S	Myosin phosphatase Rho interacting protein	>IPI:IPI00190868.1|SWISS-PROT:Q9ERE6-1|ENSEMBL:ENSRNOP00000045501|REFSEQ:NP_446266 Tax_Id=10116 Gene_Symbol=Mprip Isoform 1 of Myosin phosphatase Rho-interacting protein;>IPI:IPI00949237.1|TREMBL:D3ZI61|ENSEMBL:ENSRNOP00000060179 Tax_Id=10116 Gene_Symbol=M	D4A2X4	619947;	116504	Mprip	yes	0.975573	16.2826	84.859	84.859	0.000794538	-0.79653	no	no	no	yes	yes	yes	1	PDVTSSLPEGKNKSTSFDTCLRPSEKQEAEP	_STS(ph)FDTCLRPSEK_	S(0.001)T(0.023)S(0.976)FDTCLRPSEK	S(-29.31)T(-16.28)S(16.28)FDT(-34.82)CLRPS(-60.39)EK	3	2	804.342
IPI00190868;IPI00949237;IPI00655312;IPI00392930	IPI00392930	271	S	Myosin phosphatase Rho interacting protein	>IPI:IPI00190868.1|SWISS-PROT:Q9ERE6-1|ENSEMBL:ENSRNOP00000045501|REFSEQ:NP_446266 Tax_Id=10116 Gene_Symbol=Mprip Isoform 1 of Myosin phosphatase Rho-interacting protein;>IPI:IPI00949237.1|TREMBL:D3ZI61|ENSEMBL:ENSRNOP00000060179 Tax_Id=10116 Gene_Symbol=M	D4A2X4	619947;	116504	Mprip	yes	0.999962	45.8376	80.522	80.522	0.00144266	1.8841	no	yes	yes	yes	yes	yes	1;3	LSGDRVDGGRKVRVESGYFSLEKAKQDLRAE	_VES(ph)GYFSLEK_	VES(1)GYFSLEK	VES(45.84)GY(-49.09)FS(-45.84)LEK	3	2	619.771	1.0112	1.1239	3	NaN	1											0.43154	0.4541	1	NaN
IPI00190868;IPI00949237;IPI00655312;IPI00392930	IPI00392930	275	S	Myosin phosphatase Rho interacting protein	>IPI:IPI00190868.1|SWISS-PROT:Q9ERE6-1|ENSEMBL:ENSRNOP00000045501|REFSEQ:NP_446266 Tax_Id=10116 Gene_Symbol=Mprip Isoform 1 of Myosin phosphatase Rho-interacting protein;>IPI:IPI00949237.1|TREMBL:D3ZI61|ENSEMBL:ENSRNOP00000060179 Tax_Id=10116 Gene_Symbol=M	D4A2X4	619947;	116504	Mprip	yes	1	78.0661	166.62	155.66	6.54e-05	0.27333	yes	yes	yes	yes	yes	yes	1;3	RVDGGRKVRVESGYFSLEKAKQDLRAEEQLP	_VESGYFS(ph)LEK_	VESGYFS(1)LEK	VES(-78.07)GY(-84.63)FS(78.07)LEK	7	2	619.771	0.63147	0.72295	1	8.9245	3	1.3572	1.3546	1	5.8257	3	0.95338	1.0468	1	14.455	4	0.86285	0.93468	1	5.5123
IPI00190893	IPI00190893	168	S	Multivesicular body subunit 12A	>IPI:IPI00190893.1|SWISS-PROT:Q6P777|ENSEMBL:ENSRNOP00000024413|REFSEQ:NP_955407 Tax_Id=10116 Gene_Symbol=Fam125a Multivesicular body subunit 12A	Q6P777	735220;	290635	Mvb12a	yes	1	97.5831	191.78	109.1	3.49e-17	0.14099	yes	yes	yes	yes	yes	yes	1;2	LVPKPGTLSQDMRGLSLDQPKEPSKGSHPER	_GLS(ph)LDQPKEPSK_	GLS(1)LDQPKEPSK	GLS(97.58)LDQPKEPS(-97.58)K	3	2	689.834	1.0058	1.1248	1	11.121	6	0.84134	0.81146	1	14.141	5	3.2219	3.5546	1	20.665	7	0.2592	0.27287	1	32.711
IPI00190908;IPI00464911;IPI00421766	IPI00190908	205	S	Glutamine fructose-6-phosphate transaminase 1	>IPI:IPI00190908.3|TREMBL:D3ZZH8|ENSEMBL:ENSRNOP00000025078 Tax_Id=10116 Gene_Symbol=Gfpt1 Uncharacterized protein;>IPI:IPI00464911.3|SWISS-PROT:P82808|ENSEMBL:ENSRNOP00000025070|REFSEQ:NP_001005879 Tax_Id=10116 Gene_Symbol=Gfpt1 Glucosamine--fructose-6-ph	D3ZZH8	1549703;	297417	Gfpt1	yes	1	54.2757	106.17	54.276	0.000197167	0.44802	yes	yes	yes	yes	yes	yes	1	KSVHFPGQAVGTRRGSPLLIGVRSEHKLSTD	_RGS(ph)PLLIGVR_	RGS(1)PLLIGVR	RGS(54.28)PLLIGVR	3	2	574.321																1.0543	1.1093	1	NaN
IPI00190908;IPI00464911	IPI00190908	261	S	Glutamine fructose-6-phosphate transaminase 1	>IPI:IPI00190908.3|TREMBL:D3ZZH8|ENSEMBL:ENSRNOP00000025078 Tax_Id=10116 Gene_Symbol=Gfpt1 Uncharacterized protein;>IPI:IPI00464911.3|SWISS-PROT:P82808|ENSEMBL:ENSRNOP00000025070|REFSEQ:NP_001005879 Tax_Id=10116 Gene_Symbol=Gfpt1 Glucosamine--fructose-6-ph	D3ZZH8	1549703;	297417	Gfpt1	yes	0.998814	29.2634	313.54	233.78	2.23e-63	-0.31843	yes	yes	yes	yes	yes	yes	1	RGKDKKGSCGLSRVDSTTCLFPVEEKAVEYY	_VDS(ph)TTCLFPVEEK_	VDS(0.999)T(0.001)TCLFPVEEK	VDS(29.26)T(-29.26)T(-55.75)CLFPVEEK	3	2	802.849	0.84966	0.97407	1	18.854	8	0.99463	0.97239	1	4.692	6	0.81584	0.92587	1	6.3337	7	0.9061	0.93921	1	16.618
IPI00190937	IPI00190937	233	S	Leucine zipper putative tumor suppressor 1	>IPI:IPI00190937.3|SWISS-PROT:Q8CFC9|ENSEMBL:ENSRNOP00000015800|REFSEQ:NP_703200 Tax_Id=10116 Gene_Symbol=Lzts1 Leucine zipper putative tumor suppressor 1	Q8CFC9	708565;	266711	Lzts1	yes	0.99949	35.5174	165.58	94.191	1.18e-06	-1.1293	yes	yes	yes	yes	yes	yes	1;2	ILQDSNMMSLKALSFSDGGSKLAHPGKVEKG	_ALSFS(ph)DGGSK_	ALSFS(0.999)DGGSK	ALS(-35.52)FS(35.52)DGGS(-36.39)K	5	2	524.721	0.72839	0.82698	1	18.097	5	0.97859	0.99693	1	20.604	3	0.51583	0.59582	1	16.498	3	1.0293	1.1092	1	16.535
IPI00190937	IPI00190937	50	S	Leucine zipper putative tumor suppressor 1	>IPI:IPI00190937.3|SWISS-PROT:Q8CFC9|ENSEMBL:ENSRNOP00000015800|REFSEQ:NP_703200 Tax_Id=10116 Gene_Symbol=Lzts1 Leucine zipper putative tumor suppressor 1	Q8CFC9	708565;	266711	Lzts1	yes	0.86146	7.93661	62.408	62.408	0.00437564	0.40172	yes	no	yes	no	yes	no	1	NRYSDGLLRFGFSQDSGRGKSSSKMGKSEDF	_FGFSQDS(ph)GR_	FGFS(0.139)QDS(0.861)GR	FGFS(-7.94)QDS(7.94)GR	7	2	540.711	0.87893	1.0194	1	NaN	1						1.1422	1.2752	1	NaN	1
IPI00190937	IPI00190937	283	S	Leucine zipper putative tumor suppressor 1	>IPI:IPI00190937.3|SWISS-PROT:Q8CFC9|ENSEMBL:ENSRNOP00000015800|REFSEQ:NP_703200 Tax_Id=10116 Gene_Symbol=Lzts1 Leucine zipper putative tumor suppressor 1	Q8CFC9	708565;	266711	Lzts1	yes	0.999992	51.3528	108.5	108.5	0.000120173	-1.0003	no	no	yes	no	no	no	1;3	QKLLQRETALQKLQRSFDEKEFASGQTFEER	_S(ph)FDEKEFASGQTFEERPR_	S(1)FDEKEFASGQTFEERPR	S(51.35)FDEKEFAS(-51.35)GQT(-65.79)FEERPR	1	3	747.327	0.89133	1.0014	1	NaN	1	1.1991	1.2268	1	NaN	1	1.5601	1.7195	1	NaN	1
IPI00190963;IPI00200577	IPI00190963	935	S	WD repeat-containing protein 7	>IPI:IPI00190963.1|SWISS-PROT:Q9ERH3-1|ENSEMBL:ENSRNOP00000025316|REFSEQ:NP_076465 Tax_Id=10116 Gene_Symbol=Wdr7 Isoform 1 of WD repeat-containing protein 7;>IPI:IPI00200577.1|SWISS-PROT:Q9ERH3-2|ENSEMBL:ENSRNOP00000025325 Tax_Id=10116 Gene_Symbol=Wdr7 Iso	Q9ERH3	619836;	66031	Wdr7	yes	0.999862	41.614	96.881	95.622	6.02e-05	-0.66651	yes	yes	yes	yes	yes	yes	1	RPPRPGTPDLSKARDSPPASSNIVQGQIKQA	_ARDS(ph)PPASSNIVQGQIK_	ARDS(1)PPASSNIVQGQIK	ARDS(41.61)PPAS(-41.61)S(-41.61)NIVQGQIK	4	2	924.454	0.62016	0.71655	1	NaN	1	0.89709	0.89834	1	NaN	1	0.6157	0.69591	1	6.0888	2
IPI00190963;IPI00200577	IPI00190963	1152	S	WD repeat-containing protein 7	>IPI:IPI00190963.1|SWISS-PROT:Q9ERH3-1|ENSEMBL:ENSRNOP00000025316|REFSEQ:NP_076465 Tax_Id=10116 Gene_Symbol=Wdr7 Isoform 1 of WD repeat-containing protein 7;>IPI:IPI00200577.1|SWISS-PROT:Q9ERH3-2|ENSEMBL:ENSRNOP00000025325 Tax_Id=10116 Gene_Symbol=Wdr7 Iso	Q9ERH3	619836;	66031	Wdr7	yes	0.976459	16.2395	164.96	164.96	9.36e-23	0.9593	yes	yes	yes	yes	yes	yes	1	AEIEPPKLLTRPRSSSQIPEGFGLTSGGSNY	_SSS(ph)QIPEGFGLTSGGSNYSLAR_	SS(0.023)S(0.976)QIPEGFGLTSGGSNYSLAR	S(-34.72)S(-16.24)S(16.24)QIPEGFGLT(-104.82)S(-110.8)GGS(-127.67)NY(-158.49)S(-142.5)LAR	3	2	1148.02																1.6526	1.7359	1	NaN
IPI00190963;IPI00200577	IPI00190963	1454	S	WD repeat-containing protein 7	>IPI:IPI00190963.1|SWISS-PROT:Q9ERH3-1|ENSEMBL:ENSRNOP00000025316|REFSEQ:NP_076465 Tax_Id=10116 Gene_Symbol=Wdr7 Isoform 1 of WD repeat-containing protein 7;>IPI:IPI00200577.1|SWISS-PROT:Q9ERH3-2|ENSEMBL:ENSRNOP00000025325 Tax_Id=10116 Gene_Symbol=Wdr7 Iso	Q9ERH3	619836;	66031	Wdr7	yes	0.997133	25.4146	108.25	99.999	3.92e-09	0.38066	yes	yes	yes	yes	yes	yes	1	LRCIKTYQVPPVQPASPGSHNALRLARLIWT	_TYQVPPVQPAS(ph)PGSHNALR_	TYQVPPVQPAS(0.997)PGS(0.003)HNALR	T(-65.72)Y(-66.16)QVPPVQPAS(25.41)PGS(-25.41)HNALR	11	3	700.341	1.1016	1.217	1	NaN	1						1.0972	1.259	1	NaN	1	1.0788	1.1578	1	NaN
IPI00190971;IPI00959779;IPI00960048;IPI00388197	IPI00190971	482	S	Cold shock domain-containing protein E1	>IPI:IPI00190971.1|SWISS-PROT:P18395|REFSEQ:NP_446458 Tax_Id=10116 Gene_Symbol=Csde1 Cold shock domain-containing protein E1;>IPI:IPI00959779.1|ENSEMBL:ENSRNOP00000051275|REFSEQ:XP_002729159 Tax_Id=10116 Gene_Symbol=LOC100362464 cold shock domain containin	P18395	619726;	117180	Csde1	yes	0.987775	19.1357	129.01	88.73	8.68e-05	-4.6503	yes	yes	yes	no	yes	yes	1	KLTIAFQAKDVEGSTSPQIGDKVEFSISDKQ	_DVEGSTS(ph)PQIGDK_	DVEGST(0.012)S(0.988)PQIGDK	DVEGS(-37.58)T(-19.14)S(19.14)PQIGDK	7	2	706.801											0.96314	1.066	1	NaN	1
IPI00190971;IPI00959779;IPI00960048;IPI00388197	IPI00190971	514	S	Cold shock domain-containing protein E1	>IPI:IPI00190971.1|SWISS-PROT:P18395|REFSEQ:NP_446458 Tax_Id=10116 Gene_Symbol=Csde1 Cold shock domain-containing protein E1;>IPI:IPI00959779.1|ENSEMBL:ENSRNOP00000051275|REFSEQ:XP_002729159 Tax_Id=10116 Gene_Symbol=LOC100362464 cold shock domain containin	P18395	619726;	117180	Csde1	yes	0.999112	30.5116	90.697	76.165	0.00375412	-0.8449	yes	yes	yes	no	yes	no	1	PGQQIATCVRLLGRNSNSKRLLGYVATLKDN	_LLGRNS(ph)NSK_	LLGRNS(0.999)NS(0.001)K	LLGRNS(30.51)NS(-30.51)K	6	2	534.764											0.81437	0.90677	1	NaN	1
IPI00190971;IPI00959779;IPI00960048	IPI00190971	123	S	Cold shock domain-containing protein E1	>IPI:IPI00190971.1|SWISS-PROT:P18395|REFSEQ:NP_446458 Tax_Id=10116 Gene_Symbol=Csde1 Cold shock domain-containing protein E1;>IPI:IPI00959779.1|ENSEMBL:ENSRNOP00000051275|REFSEQ:XP_002729159 Tax_Id=10116 Gene_Symbol=LOC100362464 cold shock domain containin	P18395	619726;	117180	Csde1	yes	0.999564	33.7681	182.15	182.15	2.38e-28	-2.0784	yes	yes	yes	yes	yes	yes	1	VPHNLESKSPAAPGQSPTGSVCYERNGEVFY	_SPAAPGQS(ph)PTGSVCYER_	SPAAPGQS(1)PTGSVCYER	S(-114.92)PAAPGQS(33.77)PT(-33.77)GS(-47.86)VCY(-154.65)ER	8	2	922.388											0.70267	0.77067	1	NaN	1	0.85981	0.8937	1	NaN
IPI00190978	IPI00190978	199	S	RNA-binding protein 45	>IPI:IPI00190978.1|SWISS-PROT:Q8CFD1|ENSEMBL:ENSRNOP00000051270|REFSEQ:NP_695218 Tax_Id=10116 Gene_Symbol=Rbm45 RNA-binding protein 45	Q8CFD1	628862;	266631	Rbm45	yes	1	120.725	186.94	186.94	3.54e-33	-0.90571	yes	yes	yes	yes	yes	yes	1	SFRALLAEPKNKVLESPEQDYYSSVRQETLG	_VLES(ph)PEQDYYSSVR_	VLES(1)PEQDYYSSVR	VLES(120.72)PEQDY(-120.72)Y(-140.14)S(-130.12)S(-135.97)VR	4	2	876.38	0.96856	1.1324	1	8.2331	3	1.0844	1.086	1	9.6855	3	0.99403	1.163	1	6.8366	3	0.81335	0.87836	1	13.199
IPI00563501;IPI00191039;IPI00782163;IPI00563426;IPI00766164	IPI00563501	1326	S	Uncharacterized protein	>IPI:IPI00563501.4|ENSEMBL:ENSRNOP00000048595 Tax_Id=10116 Gene_Symbol=- 824 kDa protein;>IPI:IPI00191039.5|ENSEMBL:ENSRNOP00000017235 Tax_Id=10116 Gene_Symbol=- 608 kDa protein;>IPI:IPI00782163.2|ENSEMBL:ENSRNOP00000056756 Tax_Id=10116 Gene_Symbol=- 825 k					yes	1	30.2054	86.641	30.205	0.000702487	0.40697	yes	yes	yes	yes	yes	yes	1;2	KDYELQTMTYRAMVDSQQKSPMKRRRIQSSA	_AM(ox)VDS(ph)QQKS(ph)PMKR_	AMVDS(1)QQKS(1)PMKR	AMVDS(30.21)QQKS(30.21)PMKR	5	3	561.233	0.96425	1.069	1	NaN	1	0.99461	0.99208	1	NaN	1	0.8398	0.94411	1	12.441	2	0.9601	1.0069	1	6.1237
IPI00563501;IPI00191039;IPI00782163;IPI00563426;IPI00766164	IPI00563501	1330	S	Uncharacterized protein	>IPI:IPI00563501.4|ENSEMBL:ENSRNOP00000048595 Tax_Id=10116 Gene_Symbol=- 824 kDa protein;>IPI:IPI00191039.5|ENSEMBL:ENSRNOP00000017235 Tax_Id=10116 Gene_Symbol=- 608 kDa protein;>IPI:IPI00782163.2|ENSEMBL:ENSRNOP00000056756 Tax_Id=10116 Gene_Symbol=- 825 k					yes	1	30.2054	150.76	30.205	2.18e-16	0.40697	yes	yes	yes	yes	yes	yes	1;2	LQTMTYRAMVDSQQKSPMKRRRIQSSADLII	_AM(ox)VDS(ph)QQKS(ph)PMKR_	AMVDS(1)QQKS(1)PMKR	AMVDS(30.21)QQKS(30.21)PMKR	9	3	561.233	1.0352	1.1622	1	19.314	4	0.88109	0.89185	1	19.965	5	0.86373	0.98895	1	9.5998	3	0.87713	0.91436	1	12.394
IPI00563501;IPI00191039;IPI00782163;IPI00563426;IPI00569465	IPI00563501	6042	S	Protein Dst	>IPI:IPI00563501.4|ENSEMBL:ENSRNOP00000048595 Tax_Id=10116 Gene_Symbol=- 824 kDa protein;>IPI:IPI00191039.5|ENSEMBL:ENSRNOP00000017235 Tax_Id=10116 Gene_Symbol=- 608 kDa protein;>IPI:IPI00782163.2|ENSEMBL:ENSRNOP00000056756 Tax_Id=10116 Gene_Symbol=- 825 k					yes	0.957282	13.9011	60.564	60.564	0.00411936	0.72169	no	yes	yes	no	yes	no	1	IFDWVDIAGNKLATMSPIGTDLETVKQQIEE	_LATMS(ph)PIGTDLETVK_	LAT(0.039)MS(0.957)PIGT(0.002)DLET(0.001)VK	LAT(-13.9)MS(13.9)PIGT(-25.92)DLET(-28.75)VK	5	2	828.402						1.1858	1.1198	1	NaN	1	0.95608	1.0729	1	NaN	1
IPI00563501;IPI00191039;IPI00782163;IPI00563426;IPI00950018;IPI00391967;IPI00949445	IPI00563501	185	S	Protein Dst	>IPI:IPI00563501.4|ENSEMBL:ENSRNOP00000048595 Tax_Id=10116 Gene_Symbol=- 824 kDa protein;>IPI:IPI00191039.5|ENSEMBL:ENSRNOP00000017235 Tax_Id=10116 Gene_Symbol=- 608 kDa protein;>IPI:IPI00782163.2|ENSEMBL:ENSRNOP00000056756 Tax_Id=10116 Gene_Symbol=- 825 k					yes	0.85177	7.59385	166.52	166.52	0.000143936	-0.35406	no	no	no	yes	yes	no	1	KIGVIRLLDPEDVDVSSPDEKSVITYVSSLY	_LLDPEDVDVS(ph)SPDEK_	LLDPEDVDVS(0.852)S(0.148)PDEK	LLDPEDVDVS(7.59)S(-7.59)PDEK	10	2	869.377																0.83798	0.8955	1	NaN
IPI00563501;IPI00191039;IPI00782163;IPI00563426;IPI00950018;IPI00391967;IPI00949445	IPI00563501	186	S	Protein Dst	>IPI:IPI00563501.4|ENSEMBL:ENSRNOP00000048595 Tax_Id=10116 Gene_Symbol=- 824 kDa protein;>IPI:IPI00191039.5|ENSEMBL:ENSRNOP00000017235 Tax_Id=10116 Gene_Symbol=- 608 kDa protein;>IPI:IPI00782163.2|ENSEMBL:ENSRNOP00000056756 Tax_Id=10116 Gene_Symbol=- 825 k					yes	0.999575	33.7188	326.05	255.19	5.27e-80	-0.47784	yes	yes	yes	yes	yes	yes	1	IGVIRLLDPEDVDVSSPDEKSVITYVSSLYD	_LLDPEDVDVSS(ph)PDEK_	LLDPEDVDVSS(1)PDEK	LLDPEDVDVS(-33.72)S(33.72)PDEK	11	2	869.377	0.80214	0.93028	1	12.303	4	0.92483	0.9207	1	5.6125	3	0.88145	1.0297	1	14.576	5	0.8743	0.92933	1	10.597
IPI00563501;IPI00191039;IPI00782163;IPI00563426;IPI00569465	IPI00563501	3821	S	Protein Dst	>IPI:IPI00563501.4|ENSEMBL:ENSRNOP00000048595 Tax_Id=10116 Gene_Symbol=- 824 kDa protein;>IPI:IPI00191039.5|ENSEMBL:ENSRNOP00000017235 Tax_Id=10116 Gene_Symbol=- 608 kDa protein;>IPI:IPI00782163.2|ENSEMBL:ENSRNOP00000056756 Tax_Id=10116 Gene_Symbol=- 825 k					yes	0.999523	33.2102	164.41	136.34	1.17e-05	-0.044409	yes	yes	yes	yes	yes	yes	1	ADDLSGLTDKLARQKSFSEDVISHKGDLRYI	_QKS(ph)FSEDVISHK_	QKS(1)FSEDVISHK	QKS(33.21)FS(-33.21)EDVIS(-83.17)HK	3	2	742.843	0.89396	0.99374	1	15.612	3	0.87543	0.87108	1	5.2193	2	0.97947	1.0557	1	6.6686	3	0.81737	0.86614	1	17.662
IPI00563501;IPI00191039;IPI00782163;IPI00563426;IPI00569465	IPI00563501	3823	S	Protein Dst	>IPI:IPI00563501.4|ENSEMBL:ENSRNOP00000048595 Tax_Id=10116 Gene_Symbol=- 824 kDa protein;>IPI:IPI00191039.5|ENSEMBL:ENSRNOP00000017235 Tax_Id=10116 Gene_Symbol=- 608 kDa protein;>IPI:IPI00782163.2|ENSEMBL:ENSRNOP00000056756 Tax_Id=10116 Gene_Symbol=- 825 k					yes	0.981075	19.6405	175.66	171.08	2.13e-05	0.22554	yes	yes	yes	no	yes	yes	1	DLSGLTDKLARQKSFSEDVISHKGDLRYITI	_QKSFS(ph)EDVISHK_	QKS(0.011)FS(0.981)EDVIS(0.008)HK	QKS(-19.64)FS(19.64)EDVIS(-20.74)HK	5	2	742.843	0.70877	0.83201	1	NaN	1	0.86965	0.88016	1	5.3568	2	0.99481	1.1329	1	NaN	1
IPI00563501;IPI00191039;IPI00782163;IPI00563426;IPI00569465;IPI00565234	IPI00563501	5334	S	Protein Dst	>IPI:IPI00563501.4|ENSEMBL:ENSRNOP00000048595 Tax_Id=10116 Gene_Symbol=- 824 kDa protein;>IPI:IPI00191039.5|ENSEMBL:ENSRNOP00000017235 Tax_Id=10116 Gene_Symbol=- 608 kDa protein;>IPI:IPI00782163.2|ENSEMBL:ENSRNOP00000056756 Tax_Id=10116 Gene_Symbol=- 825 k					yes	1	88.0599	161.99	144.1	5.08e-09	0.81725	yes	yes	yes	yes	yes	yes	1;2	ASAEPADRVKLSRQLSLLDSRWEMLLSRAEA	_QLS(ph)LLDSR_	QLS(1)LLDSR	QLS(88.06)LLDS(-88.06)R	3	2	506.247	0.93113	1.0868	1	15.511	3	1.0355	1.0452	1	4.6374	3	1.1223	1.2683	1	4.1991	3	0.79266	0.83969	1	10.105
IPI00563501;IPI00191039;IPI00782163;IPI00563426;IPI00569465;IPI00565234	IPI00563501	7259	S	Protein Dst	>IPI:IPI00563501.4|ENSEMBL:ENSRNOP00000048595 Tax_Id=10116 Gene_Symbol=- 824 kDa protein;>IPI:IPI00191039.5|ENSEMBL:ENSRNOP00000017235 Tax_Id=10116 Gene_Symbol=- 608 kDa protein;>IPI:IPI00782163.2|ENSEMBL:ENSRNOP00000056756 Tax_Id=10116 Gene_Symbol=- 825 k					yes	1	75.326	195.37	194.63	7.56e-67	-0.68911	yes	yes	yes	yes	yes	yes	1;2	RAGSKAGSRASSRRGSDASDFDISEIQSVCS	_RGS(ph)DAS(ph)DFDISEIQSVCSDVETVPQTHRPAPR_	RGS(1)DAS(1)DFDISEIQSVCSDVETVPQTHRPAPR	RGS(75.33)DAS(55.85)DFDIS(-55.85)EIQS(-111.57)VCS(-140)DVET(-168.66)VPQT(-173.37)HRPAPR	3	4	929.907	0.92115	1.0363	2	15.495	3	0.56843	0.57591	1	NaN	1	1.0721	1.1755	2	7.5615	3	0.96035	1.024	2	7.8942
IPI00563501;IPI00191039;IPI00782163;IPI00563426;IPI00569465;IPI00565234	IPI00563501	7262	S	Protein Dst	>IPI:IPI00563501.4|ENSEMBL:ENSRNOP00000048595 Tax_Id=10116 Gene_Symbol=- 824 kDa protein;>IPI:IPI00191039.5|ENSEMBL:ENSRNOP00000017235 Tax_Id=10116 Gene_Symbol=- 608 kDa protein;>IPI:IPI00782163.2|ENSEMBL:ENSRNOP00000056756 Tax_Id=10116 Gene_Symbol=- 825 k					yes	0.999997	55.8515	195.37	194.63	7.56e-67	-0.68911	yes	yes	yes	yes	yes	yes	1;2	SKAGSRASSRRGSDASDFDISEIQSVCSDVE	_RGS(ph)DAS(ph)DFDISEIQSVCSDVETVPQTHRPAPR_	RGS(1)DAS(1)DFDISEIQSVCSDVETVPQTHRPAPR	RGS(75.33)DAS(55.85)DFDIS(-55.85)EIQS(-111.57)VCS(-140)DVET(-168.66)VPQT(-173.37)HRPAPR	6	4	929.907	1.7518	2.0126	1	NaN	1	0.87436	0.85559	2	6.1231	4	1.4231	1.5977	1	NaN	1	0.96035	1.024	2	7.8942
IPI00563501;IPI00191039;IPI00569465	IPI00563501	7112	S	Protein Dst	>IPI:IPI00563501.4|ENSEMBL:ENSRNOP00000048595 Tax_Id=10116 Gene_Symbol=- 824 kDa protein;>IPI:IPI00191039.5|ENSEMBL:ENSRNOP00000017235 Tax_Id=10116 Gene_Symbol=- 608 kDa protein;>IPI:IPI00569465.3|TREMBL:D3ZC56|ENSEMBL:ENSRNOP00000043470 Tax_Id=10116 Gene_					yes	0.999979	47.5304	344.69	252.77	1.06e-99	0.78492	yes	yes	yes	yes	yes	yes	1;2	PCRVHHHGSKMLRSESNSSITATQPTLAKGR	_SES(ph)NSSITATQPTLAK_	SES(1)NSSITATQPTLAK	S(-55.05)ES(47.53)NS(-47.53)S(-75.37)IT(-118.49)AT(-147.94)QPT(-188.52)LAK	3	2	857.898	1.2374	1.4623	1	14.747	3	0.50811	0.50437	1	9.1128	3	1.1181	1.284	1	8.8594	3	0.5916	0.61069	1	11.904
IPI00563501;IPI00191039;IPI00569465	IPI00563501	7115	S	Protein Dst	>IPI:IPI00563501.4|ENSEMBL:ENSRNOP00000048595 Tax_Id=10116 Gene_Symbol=- 824 kDa protein;>IPI:IPI00191039.5|ENSEMBL:ENSRNOP00000017235 Tax_Id=10116 Gene_Symbol=- 608 kDa protein;>IPI:IPI00569465.3|TREMBL:D3ZC56|ENSEMBL:ENSRNOP00000043470 Tax_Id=10116 Gene_					yes	0.997808	26.479	179.46	142.93	2.21e-44	0.9835	yes	yes	yes	yes	yes	yes	1;2	VHHHGSKMLRSESNSSITATQPTLAKGRTNM	_SES(ph)NSS(ph)ITATQPTLAK_	S(0.001)ES(0.966)NS(0.035)S(0.998)ITATQPTLAK	S(-31.33)ES(14.64)NS(-14.64)S(26.48)IT(-47.31)AT(-59.5)QPT(-83.72)LAK	6	2	897.882	1.058	1.1893	2	8.8898	3	0.5864	0.56046	2	2.8848	2	0.67057	0.74631	2	9.3381	2	0.98463	1.009	2	13.728
IPI00563501;IPI00191039;IPI00782163;IPI00563426;IPI00569465;IPI00565234	IPI00563501	4607	S	Protein Dst	>IPI:IPI00563501.4|ENSEMBL:ENSRNOP00000048595 Tax_Id=10116 Gene_Symbol=- 824 kDa protein;>IPI:IPI00191039.5|ENSEMBL:ENSRNOP00000017235 Tax_Id=10116 Gene_Symbol=- 608 kDa protein;>IPI:IPI00782163.2|ENSEMBL:ENSRNOP00000056756 Tax_Id=10116 Gene_Symbol=- 825 k					yes	1	31.4308	296.04	31.431	2.26e-186	-0.95911	yes	yes	yes	yes	yes	yes	1;4	AIVKSTQYQSLLRSLSGTLTELDEKLSSSLI	_S(ph)LS(ph)GT(ph)LT(ph)ELDEK_	S(1)LS(1)GT(1)LT(1)ELDEK	S(31.43)LS(31.43)GT(31.43)LT(31.43)ELDEK	3	3	538.179	0.9658	1.1359	1	24.519	2	0.85845	0.868	1	NaN	1	0.82616	0.97121	1	9.9521	3	0.85784	0.90922	1	0.44396
IPI00191052	IPI00191052	157	S	Processing of 5, ribonuclease P/MRP family (S. cerevisiae) (Predicted), isoform CRA_b	>IPI:IPI00191052.1|TREMBL:D3ZY31|ENSEMBL:ENSRNOP00000001591 Tax_Id=10116 Gene_Symbol=- Uncharacterized protein	D3ZY31			Pop5	yes	0.994547	22.6048	64.028	64.028	0.0024546	1.5888	yes	no	yes	no	yes	yes	2	VSRSCLLDRESVEELSDSAGEEAAEAME___	_ESVEELS(ph)DS(ph)AGEEAAEAME_	ES(0.007)VEELS(0.995)DS(0.999)AGEEAAEAME	ES(-22.6)VEELS(22.6)DS(29.01)AGEEAAEAME	7	2	1071.87	0.96506	1.0523	2	NaN	1	1.1723	1.1281	2	NaN	1	0.95421	1.0254	2	NaN	1
IPI00191052	IPI00191052	159	S	Processing of 5, ribonuclease P/MRP family (S. cerevisiae) (Predicted), isoform CRA_b	>IPI:IPI00191052.1|TREMBL:D3ZY31|ENSEMBL:ENSRNOP00000001591 Tax_Id=10116 Gene_Symbol=- Uncharacterized protein	D3ZY31			Pop5	yes	0.998753	29.0119	178.88	64.028	1.1e-26	1.5888	yes	yes	yes	yes	yes	yes	1;2	RSCLLDRESVEELSDSAGEEAAEAME_____	_ESVEELS(ph)DS(ph)AGEEAAEAME_	ES(0.007)VEELS(0.995)DS(0.999)AGEEAAEAME	ES(-22.6)VEELS(22.6)DS(29.01)AGEEAAEAME	9	2	1071.87	0.81989	0.9174	1	10.421	2	1.0163	0.99266	1	14.54	3	0.86622	0.94165	1	3.2121	3	1.0171	1.0427	1	9.069
IPI00191068	IPI00191068	147	S	Calcium modulating ligand	>IPI:IPI00191068.2|TREMBL:Q6DGG9;Q9ERK1|ENSEMBL:ENSRNOP00000033945|REFSEQ:NP_445786 Tax_Id=10116 Gene_Symbol=Camlg Calcium modulating ligand	Q6DGG9	69297;	81715	Camlg	yes	1	78.0569	153.94	97.797	6.35e-10	0.18639	yes	yes	yes	yes	yes	yes	1;2	QRNRGDLTADSAPRGSHHGLEQYLSRFEEAM	_GS(ph)HHGLEQYLSR_	GS(1)HHGLEQYLSR	GS(78.06)HHGLEQY(-78.06)LS(-81.27)R	2	3	488.552	3.5748	4.0106	1	17.091	3	0.25669	0.25027	1	6.4709	3	0.81871	0.93667	1	5.4616	3	1.1711	1.2561	1	4.8275
IPI00191068	IPI00191068	53	S	Calcium modulating ligand	>IPI:IPI00191068.2|TREMBL:Q6DGG9;Q9ERK1|ENSEMBL:ENSRNOP00000033945|REFSEQ:NP_445786 Tax_Id=10116 Gene_Symbol=Camlg Calcium modulating ligand	Q6DGG9	69297;	81715	Camlg	yes	1	32.3659	102.61	32.366	2.51e-05	-0.96631	yes	yes	yes	no	yes	no	1;2	SEQRINRIMGFHRPGSGAEEENQTKSKPLDS	_IM(ox)GFHRPGS(ph)GAEEENQT(ph)K_	IMGFHRPGS(1)GAEEENQT(1)K	IMGFHRPGS(32.37)GAEEENQT(32.37)K	9	3	721.957						1.0269	1.0227	2	NaN	1	0.6993	0.81008	2	15.392	2	0.89885	0.96953	2	NaN
IPI00191068	IPI00191068	38	S	Calcium modulating ligand	>IPI:IPI00191068.2|TREMBL:Q6DGG9;Q9ERK1|ENSEMBL:ENSRNOP00000033945|REFSEQ:NP_445786 Tax_Id=10116 Gene_Symbol=Camlg Calcium modulating ligand	Q6DGG9	69297;	81715	Camlg	yes	1	40.4964	147.2	40.496	5.79e-10	0.21251	no	no	yes	yes	yes	yes	1	SQRRAELRRRKLLMNSEQRINRIMGFHRPGS	_LLM(ox)NS(ph)EQR_	LLMNS(1)EQR	LLMNS(40.5)EQR	5	2	543.736						0.83924	0.79412	1	NaN	1	11.979	13.217	1	NaN	1	0.14906	0.15185	1	NaN
IPI00191068	IPI00191068	88	S	Calcium modulating ligand	>IPI:IPI00191068.2|TREMBL:Q6DGG9;Q9ERK1|ENSEMBL:ENSRNOP00000033945|REFSEQ:NP_445786 Tax_Id=10116 Gene_Symbol=Camlg Calcium modulating ligand	Q6DGG9	69297;	81715	Camlg	yes	1	78.3316	158.74	158.74	6.56e-10	-2.1906	no	yes	yes	yes	yes	yes	1	PLGVPSVSKRVVLGDSVDGGVTDYQPSGGAD	_VVLGDS(ph)VDGGVTDYQPSGGADIR_	VVLGDS(1)VDGGVTDYQPSGGADIR	VVLGDS(78.33)VDGGVT(-78.33)DY(-109.24)QPS(-133.37)GGADIR	6	2	1179.04						0.79728	0.76566	1	NaN	1	6.334	7.0435	1	NaN	1
IPI00191117	IPI00191117	128	S	Mitogen-activated protein kinase 8 interacting protein 2	>IPI:IPI00191117.3|TREMBL:Q3B8P9|ENSEMBL:ENSRNOP00000052648|REFSEQ:XP_001055248;XP_235565 Tax_Id=10116 Gene_Symbol=Mapk8ip2 mitogen-activated protein kinase 8 interacting protein 2	Q3B8P9	1309727;	315220	Mapk8ip2	yes	0.943254	14.5955	97.047	88.244	1.35e-07	-5.8627	no	yes	no	yes	no	no	1	GGSGSQELSGESLIPSPSIEESHKLRPTTLH	_AGGGSGSQELSGESLIPS(ph)PSIEESHK_	AGGGSGSQELS(0.001)GES(0.033)LIPS(0.943)PS(0.023)IEESHK	AGGGS(-60.42)GS(-53.94)QELS(-32.03)GES(-14.6)LIPS(14.6)PS(-16.09)IEES(-37.15)HK	18	3	874.064
IPI00191117	IPI00191117	371	S	Mitogen-activated protein kinase 8 interacting protein 2	>IPI:IPI00191117.3|TREMBL:Q3B8P9|ENSEMBL:ENSRNOP00000052648|REFSEQ:XP_001055248;XP_235565 Tax_Id=10116 Gene_Symbol=Mapk8ip2 mitogen-activated protein kinase 8 interacting protein 2	Q3B8P9	1309727;	315220	Mapk8ip2	yes	0.791554	5.89602	120.57	90.614	0.000848193	1.2562	no	yes	yes	yes	yes	no	1	PWLLSNLVSRMISEGSSPIRCPGQCLSPPAP	_MISEGS(ph)SPIR_	MIS(0.005)EGS(0.792)S(0.204)PIR	MIS(-22.17)EGS(5.9)S(-5.9)PIR	6	2	578.757						0.91479	0.9435	1	NaN	1						0.96513	1.0227	1	NaN
IPI00191117	IPI00191117	372	S	Mitogen-activated protein kinase 8 interacting protein 2	>IPI:IPI00191117.3|TREMBL:Q3B8P9|ENSEMBL:ENSRNOP00000052648|REFSEQ:XP_001055248;XP_235565 Tax_Id=10116 Gene_Symbol=Mapk8ip2 mitogen-activated protein kinase 8 interacting protein 2	Q3B8P9	1309727;	315220	Mapk8ip2	yes	0.990771	20.3084	191.29	134.08	1.38e-14	0.032863	yes	yes	yes	yes	yes	yes	1	WLLSNLVSRMISEGSSPIRCPGQCLSPPAPR	_MISEGSS(ph)PIR_	MISEGS(0.009)S(0.991)PIR	MIS(-64.62)EGS(-20.31)S(20.31)PIR	7	2	578.757	0.89263	1.0215	1	10.223	2	1.2712	1.2465	1	NaN	1	1.1213	1.2322	1	NaN	1	1.1667	1.1988	1	11.274
IPI00191117	IPI00191117	275	S	Mitogen-activated protein kinase 8 interacting protein 2	>IPI:IPI00191117.3|TREMBL:Q3B8P9|ENSEMBL:ENSRNOP00000052648|REFSEQ:XP_001055248;XP_235565 Tax_Id=10116 Gene_Symbol=Mapk8ip2 mitogen-activated protein kinase 8 interacting protein 2	Q3B8P9	1309727;	315220	Mapk8ip2	yes	0.999989	51.8076	378.22	378.22		-0.51361	yes	yes	yes	yes	yes	yes	1	EEAGGARLGRMISSISETELELSSDSGSSSG	_MISSIS(ph)ETELELSSDSGSSSGR_	MISSIS(1)ETELELSSDSGSSSGR	MIS(-80)S(-51.81)IS(51.81)ET(-53.5)ELELS(-190.27)S(-197.32)DS(-222.36)GS(-235.9)S(-242.6)S(-249.24)GR	6	2	1170	0.88384	1.0065	1	6.5682	3	0.95658	0.93571	1	9.0371	3	0.5467	0.61972	1	28.78	3	1.5388	1.6147	1	NaN
[truncated: 22,506 more rows]
[truncated: 64 more columns]

## Sheet: ambiguous sites
Proteins	Protein	Position in protein	Phosphorylation residue	Protein name	Fasta headers	Uniprot	RGD	NCBI Entrez Gene	Gene Symbol	Class 1 sites?	Localization prob	Localization score diff	Andromeda Score	Score for localization	PEP	Mass error [ppm]	Identified in Exp1 (Forward labeling)	Identified in Exp1 (Reverse labeling)	Identified in Exp2 (Forward labeling)	Identified in Exp2 (Reverse labeling)	Identified in Exp3 (Forward labeling)	Identified in Exp3 (Reverse labeling)	Number of Phospho (STY)	Sequence window	Modified sequence	Phospho (STY) Probabilities	Phospho (STY) Score diffs	Position in peptide	Charge	m/z	Ratio H/L Exp1 (Forward labeling)	Ratio H/L normalized Exp1 (Forward labeling)	Ratio H/L nmods Exp1 (Forward labeling)	Ratio H/L variability [%] Exp1 (Forward labeling)	Ratio H/L count Exp1 (Forward labeling)	Ratio H/L Exp1 (Reverse labeling)	Ratio H/L normalized Exp1 (Reverse labeling)	Ratio H/L nmods Exp1 (Reverse labeling)	Ratio H/L variability [%] Exp1 (Reverse labeling)	Ratio H/L count Exp1 (Reverse labeling)	Ratio H/L Exp2 (Forward labeling)	Ratio H/L normalized Exp2 (Forward labeling)	Ratio H/L nmods Exp2 (Forward labeling)	Ratio H/L variability [%] Exp2 (Forward labeling)	Ratio H/L count Exp2 (Forward labeling)	Ratio H/L Exp2 (Reverse labeling)	Ratio H/L normalized Exp2 (Reverse labeling)	Ratio H/L nmods Exp2 (Reverse labeling)	Ratio H/L variability [%] Exp2 (Reverse labeling)
[truncated: 7,491 more rows]
[truncated: 64 more columns]
