# Supplementary material for: Systematic Synergy of Glucose and GLP-1 to Stimulate Insulin Secretion Revealed by Quantitative Phosphoproteomics
Source: Sci Rep. 2017 Apr 21;7:1018. doi: 10.1038/s41598-017-00841-1 (PMC5430885; doi:10.1038/s41598-017-00841-1)
Supplement: Supplementary file 3 — Supplementary Table S2 [file 41598_2017_841_MOESM3_ESM.xls]

## Sheet: Sheet1
Supplementary Table S2. All regulated phosphorylation sites in glucose/GLP-1 synergism experiment.
Both high confidence and medium confidence regulated sites were included. Ratio colored in red was used to quantify the corresponding phosphroylation site in each experiment (ratio from forward or reverse labeling replicate which used the least ratio nmods).
Proteins	Protein	Position in protein	Phosphorylation residue	Protein name	Fasta headers	Uniprot	RGD	NCBI Entrez Gene	Gene Symbol	Class 1 sites?	Localization prob	Localization Score diff	Andromeda Score	Score for localization	PEP	Mass error [ppm]	Identified in Exp1 (Forward labeling)	Identified in Exp1 (Reverse labeling)	Identified in Exp2 (Forward labeling)	Identified in Exp2 (Reverse labeling)	Identified in Exp3 (Forward labeling)	Identified in Exp3 (Reverse labeling)	Number of Phospho (STY)	Sequence window	Modified sequence	Phospho (STY) Probabilities	Phospho (STY) Score diffs	Position in peptide	Charge	m/z	Ratio H/L normalized Exp1 (Forward labeling)	Ratio H/L nmods Exp1 (Forward labeling)	Ratio H/L normalized Exp1 (Reverse labeling)	Ratio H/L nmods Exp1 (Reverse labeling)	Ratio H/L normalized Exp2 (Forward labeling)	Ratio H/L nmods Exp2 (Forward labeling)	Ratio H/L normalized Exp2 (Reverse labeling)	Ratio H/L nmods Exp2 (Reverse labeling)	Ratio H/L normalized Exp3 (Forward labeling)	Ratio H/L nmods Exp3 (Forward labeling)	Ratio H/L normalized Exp3 (Reverse labeling)	Ratio H/L nmods Exp3 (Reverse labeling)	Ratio LGLP1/LGlc (Forward labeling)	Ratio LGLP1/LGlc (Reverse labeling)	Nmods for LGLP1/LGlc	LGLP1/LGlc regulated (Forward labeling replicate)	LGLP1/LGlc regulated (Reverse labeling replicate)	LGLP1/LGlc regulated (high + medium confidence)	LGLP1/LGlc regulated (high confidence)
IPI00187663	IPI00187663	46	S	Etoposide-induced protein 2.4 homolog	>IPI:IPI00187663.2|SWISS-PROT:Q4KM77|ENSEMBL:ENSRNOP00000042710|REFSEQ:NP_001020831 Tax_Id=10116 Gene_Symbol=Ei24 Etoposide-induced protein 2.4 homolog	Q4KM77	1309868;	300514	Ei24	yes	0.956271	13.3981	91.095	61.11	0.00354334	-0.30932	no	yes	no	no	yes	yes	1	ARIQQKREEQRRRRASSLLAQRRAQSVERKQ	_RAS(ph)SLLAQR_	RAS(0.956)S(0.044)LLAQR	RAS(13.4)S(-13.4)LLAQR	3	2	541.279	13.556	1	0.055947	1	0.71395	1	1.1231	1	6.761	1	0.072301	1	13.556	17.8741	1	up	up	up	up
IPI00187663	IPI00187663	47	S	Etoposide-induced protein 2.4 homolog	>IPI:IPI00187663.2|SWISS-PROT:Q4KM77|ENSEMBL:ENSRNOP00000042710|REFSEQ:NP_001020831 Tax_Id=10116 Gene_Symbol=Ei24 Etoposide-induced protein 2.4 homolog	Q4KM77	1309868;	300514	Ei24	yes	0.776737	5.41458	122.33	50.297	0.00854697	-0.58018	yes	no	no	no	yes	no	1	RIQQKREEQRRRRASSLLAQRRAQSVERKQE	_ASS(ph)LLAQR_	AS(0.223)S(0.777)LLAQR	AS(-5.41)S(5.41)LLAQR	3	2	463.229	2.3712	1	0.53671	1	0.94376	1			1.5565	1			2.3712	1.8632	1	up	up	up	up
IPI00187767	IPI00187767	167	S	Interferon-inducible double-stranded RNA-dependent protein kinase activator A	>IPI:IPI00187767.2|SWISS-PROT:Q4V8C7|ENSEMBL:ENSRNOP00000015624|REFSEQ:NP_001019951 Tax_Id=10116 Gene_Symbol=Prkra Interferon-inducible double stranded RNA-dependent protein kinase activator A	Q4V8C7	1306707;	311130	Prkra	yes	0.999976	46.1049	76.655	76.655	0.00152934	-0.49158	yes	yes	yes	yes	yes	yes	1	GPAHKREYTTICRLESFMETGKGASKKQAKR	_LES(ph)FMETGK_	LES(1)FMETGK	LES(46.1)FMET(-46.1)GK	3	2	561.233	1.1087	1	0.80413	1	1.9184	1	0.57767	1	1.4386	1	0.67123	1	1.1087	1.24358	1
IPI00187782	IPI00187782	834	S	SLIT-ROBO Rho GTPase activating protein 3	>IPI:IPI00187782.3|ENSEMBL:ENSRNOP00000009066|REFSEQ:XP_001076245;XP_002729491 Tax_Id=10116 Gene_Symbol=Srgap3 SLIT-ROBO Rho GTPase activating protein 3-like		1563152;	500287	Srgap3	yes	1	60.9008	66.004	60.901	0.00433569	-1.8583	yes	yes	yes	no	yes	no	1	SDYGFGGVMGRVRLRSDGAAIPRRRSGGDTH	_LRS(ph)DGAAIPR_	LRS(1)DGAAIPR	LRS(60.9)DGAAIPR	3	2	568.285	1.9145	1	1.3817	1	1.824	1			1.8676	1			1.9145	0.723746	1	up
IPI00187782	IPI00187782	1044	S	SLIT-ROBO Rho GTPase activating protein 3	>IPI:IPI00187782.3|ENSEMBL:ENSRNOP00000009066|REFSEQ:XP_001076245;XP_002729491 Tax_Id=10116 Gene_Symbol=Srgap3 SLIT-ROBO Rho GTPase activating protein 3-like		1563152;	500287	Srgap3	no	0.627773	6.10399	159.77	79.935	0.000189391	2.9975	yes	yes	yes	no	yes	no	1;5	RPPPMRPVRPVVQHRSSSSSSSGVGSPAVTP	_S(ph)SSSSSSGVGSPAVTPTEK_	S(0.628)S(0.13)S(0.154)S(0.069)S(0.018)S(0.001)SGVGSPAVTPTEK	S(6.1)S(-6.82)S(-6.1)S(-9.59)S(-15.45)S(-29.05)S(-35.68)GVGS(-62.11)PAVT(-72.66)PT(-74.91)EK	1	2	916.401	0.67539	1	0.71232	1	3.0115	1					0.33554	1	0.67539	1.40386	1
IPI00187782	IPI00187782	1045	S	SLIT-ROBO Rho GTPase activating protein 3	>IPI:IPI00187782.3|ENSEMBL:ENSRNOP00000009066|REFSEQ:XP_001076245;XP_002729491 Tax_Id=10116 Gene_Symbol=Srgap3 SLIT-ROBO Rho GTPase activating protein 3-like		1563152;	500287	Srgap3	yes	0.795314	5.99881	189.07	189.07	9.19e-07	0.71128	yes	no	yes	no	yes	yes	1;5	PPPMRPVRPVVQHRSSSSSSSGVGSPAVTPT	_SS(ph)SSSSSGVGSPAVTPTEK_	S(0.2)S(0.795)S(0.005)SSSSGVGSPAVTPTEK	S(-6)S(6)S(-22.17)S(-46.14)S(-50.62)S(-56.31)S(-78.69)GVGS(-130.56)PAVT(-174.83)PT(-174.27)EK	2	2	916.401			0.74978	1	2.3441	1	0.31582	1			0.32318	1		1.33372	1
IPI00187782	IPI00187782	1047	S	SLIT-ROBO Rho GTPase activating protein 3	>IPI:IPI00187782.3|ENSEMBL:ENSRNOP00000009066|REFSEQ:XP_001076245;XP_002729491 Tax_Id=10116 Gene_Symbol=Srgap3 SLIT-ROBO Rho GTPase activating protein 3-like		1563152;	500287	Srgap3	no	0.605134	7.69074	121.21	121.21	0.00114915	0.0807	yes	no	yes	yes	yes	no	1;5	PMRPVRPVVQHRSSSSSSSGVGSPAVTPTEK	_SSSS(ph)SSSGVGSPAVTPTEK_	S(0.022)S(0.103)S(0.103)S(0.605)S(0.083)S(0.083)S(0.001)GVGSPAVTPTEK	S(-14.34)S(-7.69)S(-7.69)S(7.69)S(-8.62)S(-8.62)S(-30.74)GVGS(-50.29)PAVT(-82.02)PT(-94.12)EK	4	2	916.401							0.28045	1
IPI00188057;IPI00372755;IPI00563116	IPI00188057	1539	S	Replication timing regulatory factor 1	>IPI:IPI00188057.5|REFSEQ:XP_001065608 Tax_Id=10116 Gene_Symbol=Rif1 telomere-associated protein RIF1-like;>IPI:IPI00372755.5|TREMBL:D3ZLV4|ENSEMBL:ENSRNOP00000008201 Tax_Id=10116 Gene_Symbol=Rif1 Uncharacterized protein;>IPI:IPI00563116.3|TREMBL:D3ZLT9|EN		1562474;	295602	Rif1	yes	1	77.8166	223.76	223.76	1.62e-113	0.44309	yes	yes	yes	no	yes	yes	1	EKPLRGRTRYQTRRASQGLISGVENSESDSS	_RAS(ph)QGLISGVENSESDSSEAK_	RAS(1)QGLISGVENSESDSSEAK	RAS(77.82)QGLIS(-77.82)GVENS(-105.58)ES(-130.59)DS(-141.71)S(-149.24)EAK	3	2	1115.99									6.6089	1
IPI00188057;IPI00372755;IPI00563116	IPI00188057	1551	S	Replication timing regulatory factor 1	>IPI:IPI00188057.5|REFSEQ:XP_001065608 Tax_Id=10116 Gene_Symbol=Rif1 telomere-associated protein RIF1-like;>IPI:IPI00372755.5|TREMBL:D3ZLV4|ENSEMBL:ENSRNOP00000008201 Tax_Id=10116 Gene_Symbol=Rif1 Uncharacterized protein;>IPI:IPI00563116.3|TREMBL:D3ZLT9|EN		1562474;	295602	Rif1	yes	0.993982	23.188	281.23	281.23	2.05e-48	0.22129	yes	no	yes	yes	yes	yes	1;3	RRASQGLISGVENSESDSSEAKEEVSRKKRS	_ASQGLISGVENSES(ph)DSSEAK_	ASQGLISGVENSES(0.994)DS(0.005)S(0.001)EAK	AS(-253.51)QGLIS(-175.14)GVENS(-36.52)ES(23.19)DS(-23.19)S(-29.86)EAK	14	2	1037.94			2.6363	1	0.7393	1	1.3412	1	0.32928	1	3.5468	1		0.37932	1		down
IPI00188057;IPI00372755;IPI00563116	IPI00188057	1576	S	Replication timing regulatory factor 1	>IPI:IPI00188057.5|REFSEQ:XP_001065608 Tax_Id=10116 Gene_Symbol=Rif1 telomere-associated protein RIF1-like;>IPI:IPI00372755.5|TREMBL:D3ZLV4|ENSEMBL:ENSRNOP00000008201 Tax_Id=10116 Gene_Symbol=Rif1 Uncharacterized protein;>IPI:IPI00563116.3|TREMBL:D3ZLT9|EN		1562474;	295602	Rif1	yes	1	93.9601	302.63	282.35	3.12e-123	-0.21121	yes	yes	yes	yes	yes	yes	1;2	SRKKRSGKWKNKSSDSVDIEEQEEKMVEDEV	_SSDS(ph)VDIEEQEEK_	SSDS(1)VDIEEQEEK	S(-100.33)S(-93.96)DS(93.96)VDIEEQEEK	4	2	787.809	1.3887	1	0.68001	1	2.0544	1	0.47372	1	2.5345	1	0.41694	1	1.3887	1.47057	1
IPI00188057;IPI00372755;IPI00563116	IPI00188057	1418	S	Replication timing regulatory factor 1	>IPI:IPI00188057.5|REFSEQ:XP_001065608 Tax_Id=10116 Gene_Symbol=Rif1 telomere-associated protein RIF1-like;>IPI:IPI00372755.5|TREMBL:D3ZLV4|ENSEMBL:ENSRNOP00000008201 Tax_Id=10116 Gene_Symbol=Rif1 Uncharacterized protein;>IPI:IPI00563116.3|TREMBL:D3ZLT9|EN		1562474;	295602	Rif1	yes	1	106.849	182.82	167.61	7.08e-13	0.49785	yes	yes	yes	yes	yes	yes	1;2;3	AAPNPKALRRSSRRRSEAVESSGDSQEKESG	_RRS(ph)EAVESSGDSQEK_	RRS(1)EAVESSGDSQEK	RRS(106.85)EAVES(-106.85)S(-114.16)GDS(-141.26)QEK	3	3	582.255	2.0782	1	0.31898	1	1.1573	1	1.0288	1	2.2685	1	0.29982	1	2.0782	3.13499	1	up	up	up	up
IPI00188196;IPI00782258;IPI00230851;IPI00778800;IPI00569047;IPI00202428;IPI00854041;IPI00557492;IPI00854038;IPI00950391;IPI00337259;IPI00362634;IPI00958858;IPI00515813;IPI00515793;IPI00203378;IPI00949227	IPI00337259	185	S	Phosphodiesterase 4D, cAMP-specific	>IPI:IPI00188196.3|SWISS-PROT:P54748-1|ENSEMBL:ENSRNOP00000057815|REFSEQ:NP_037233 Tax_Id=10116 Gene_Symbol=Pde4a Isoform 1 of cAMP-specific 3',5'-cyclic phosphodiesterase 4A;>IPI:IPI00782258.2|SWISS-PROT:P54748-6|TREMBL:B5AKX2|ENSEMBL:ENSRNOP00000057814 T	P14270-5	3281;	24627	Pde4d	yes	1	83.5002	111.61	111.61	0.00085241	0.84995	yes	yes	yes	yes	yes	yes	1	GLILQANFVHSQRRESFLYRSDSDYDLSPKS;GLVLHAGATTSQRRESFLYRSDSDYDMSPKA;GRALQPPVHHGQRRESFLYRSDSDHEPSPKA;LVLHAAFPGHSQRRESFLYRSDSDYDLSPKA	_RES(ph)FLYR_	RES(1)FLYR	RES(83.5)FLY(-83.5)R	3	2	525.742	4.4673	1	0.27673	1	7.379	1							4.4673	3.61363	1	up	up	up	up
IPI00366262;IPI00393719;IPI00188261	IPI00366262	604	S	Metastasis suppressor 1 (Predicted), isoform CRA_a	>IPI:IPI00366262.4|TREMBL:D3ZYM5|ENSEMBL:ENSRNOP00000011984|REFSEQ:NP_001124035 Tax_Id=10116 Gene_Symbol=Mtss1 metastasis suppressor 1;>IPI:IPI00393719.3|TREMBL:D4A8B2|ENSEMBL:ENSRNOP00000030020 Tax_Id=10116 Gene_Symbol=Mtss1 Uncharacterized protein;>IPI:I	D3ZYM5	1309883;	362918	Mtss1	yes	0.796715	6.49473	141.92	100.1	2.03e-18	-1.2826	no	yes	yes	no	yes	no	1	ISQSYRRMFQAKRPASTAGLPTTLGPAMVTP	_RPAS(ph)TAGLPTTLGPAMVTPGVATIR_	RPAS(0.797)T(0.179)AGLPT(0.02)T(0.005)LGPAMVTPGVATIR	RPAS(6.49)T(-6.49)AGLPT(-16)T(-22.3)LGPAMVT(-79.6)PGVAT(-94.3)IR	4	3	839.108	1.8333	1			2.3228	1			0.6364	1			1.8333		1	up
IPI00366262;IPI00393719;IPI00188261	IPI00366262	495	S	Metastasis suppressor 1 (Predicted), isoform CRA_a	>IPI:IPI00366262.4|TREMBL:D3ZYM5|ENSEMBL:ENSRNOP00000011984|REFSEQ:NP_001124035 Tax_Id=10116 Gene_Symbol=Mtss1 metastasis suppressor 1;>IPI:IPI00393719.3|TREMBL:D4A8B2|ENSEMBL:ENSRNOP00000030020 Tax_Id=10116 Gene_Symbol=Mtss1 Uncharacterized protein;>IPI:I	D3ZYM5	1309883;	362918	Mtss1	yes	0.992398	21.6532	73.632	73.632	0.00185354	0.57225	yes	yes	no	no	no	no	1;2;3	TAGPPAAAEEAQRPRSMTVSAAPRPGEDMEA	_S(ph)MTVSAAPR_	S(0.992)MT(0.007)VS(0.001)AAPR	S(21.65)MT(-21.65)VS(-30.83)AAPR	1	2	500.22	0.32425	1	1.6032	1			0.98556	3			1.4487	1	0.32425	0.623752	1	down		down
IPI00188288	IPI00188288	381	S	Protein Rragc	>IPI:IPI00188288.2|TREMBL:Q0D2L6|ENSEMBL:ENSRNOP00000023514|REFSEQ:NP_001041649 Tax_Id=10116 Gene_Symbol=Rragc Ras-related GTP binding C	Q0D2L6	1311760;	298514	Rragc	yes	0.997203	26.0329	228.03	167.37	2.04e-32	-0.57376	yes	yes	yes	yes	yes	yes	1	FEVGVTSHRSCSHQTSAPSLKALAHNGTPRN	_SCSHQTS(ph)APSLK_	SCSHQT(0.002)S(0.997)APSLK	S(-91.41)CS(-76.65)HQT(-26.03)S(26.03)APS(-35.06)LK	7	2	691.792	1.1704	1	1.006	1	0.5459	1			0.49363	1			1.1704	0.994036	1
IPI00188329	IPI00188329	37	S	Protein Nup133 (Fragment)	>IPI:IPI00188329.3|TREMBL:D3Z8B2|ENSEMBL:ENSRNOP00000024182|REFSEQ:XP_001053507;XP_002728650 Tax_Id=10116 Gene_Symbol=Nup133 Uncharacterized protein	D3Z8B2	1307827;	292085	Nup133	yes	1	81.6034	378.19	292.52		-0.16834	yes	yes	yes	no	yes	yes	1;2	GIGPSTTPRASRRGLSLGSAVSSPVLFSPVG	_GLS(ph)LGSAVSSPVLFSPVGR_	GLS(1)LGSAVSSPVLFSPVGR	GLS(81.6)LGS(-81.6)AVS(-167.66)S(-185.05)PVLFS(-241.98)PVGR	3	2	955.493	7.8892	1	0.090184	1	0.97229	1	1.3801	1	6.5156	1			7.8892	11.0884	1	up	up	up	up
IPI00188329	IPI00188329	26	S	Protein Nup133 (Fragment)	>IPI:IPI00188329.3|TREMBL:D3Z8B2|ENSEMBL:ENSRNOP00000024182|REFSEQ:XP_001053507;XP_002728650 Tax_Id=10116 Gene_Symbol=Nup133 Uncharacterized protein	D3Z8B2	1307827;	292085	Nup133	no	0.333333		57.53	55.415	0.00681904	1.6453	yes	no	no	yes	no	no	2	PGPGTRRGPLVGIGPSTTPRASRRGLSLGSA	_GPLVGIGPS(ph)TTPR_	GPLVGIGPS(0.333)T(0.333)T(0.333)PR	GPLVGIGPS(0)T(0)T(0)PR	9	2	666.34							2.2906	2			2.3893	2
IPI00188445	IPI00188445	64	S	NAD kinase	>IPI:IPI00188445.2|TREMBL:Q5FVF8|ENSEMBL:ENSRNOP00000022900 Tax_Id=10116 Gene_Symbol=Nadk Nadk protein	Q5FVF8	1642420;	100125370	Nadk	yes	1	89.995	152.68	139.04	7.38e-17	0.39264	yes	yes	yes	no	yes	yes	1	ASPALGSTKEFRRTRSLHGPCPVTTFGPKAC	_S(ph)LHGPCPVTTFGPK_	S(1)LHGPCPVTTFGPK	S(90)LHGPCPVT(-90)T(-105.35)FGPK	1	2	789.363	1.7742	1	0.86075	1			0.42433	1	2.3036	1	0.55807	1	1.7742	1.16178	1	up
IPI00188445	IPI00188445	46	S	NAD kinase	>IPI:IPI00188445.2|TREMBL:Q5FVF8|ENSEMBL:ENSRNOP00000022900 Tax_Id=10116 Gene_Symbol=Nadk Nadk protein	Q5FVF8	1642420;	100125370	Nadk	yes	0.99567	25.5101	103.79	80.541	0.000123018	2.595	yes	yes	yes	no	yes	yes	1;2	TWSYNHPIRGRAKSRSLSASPALGSTKEFRR	_SRS(ph)LSASPALGSTK_	S(0.001)RS(0.996)LS(0.003)ASPALGSTK	S(-29.58)RS(25.51)LS(-25.51)AS(-33.62)PALGS(-60.82)T(-64.12)K	3	2	721.356			0.35303	1	0.94952	1	0.67879	2	2.8633	1	0.28029	1		2.83262	1		up	up
IPI00188524	IPI00188524	696	S	Neurofilament heavy polypeptide	>IPI:IPI00188524.2|SWISS-PROT:P16884|ENSEMBL:ENSRNOP00000011604|REFSEQ:NP_036739 Tax_Id=10116 Gene_Symbol=Nefh Neurofilament heavy polypeptide	P16884	3159;	24587	Nefh	yes	0.999962	44.4973	90.348	79.317	0.000527891	1.0259	yes	yes	yes	no	no	no	1;2	EVKSPASVKSPSEAKSPAGAKSPAEAKSPVV	_SPSEAKS(ph)PAGAK_	SPSEAKS(1)PAGAK	S(-55.84)PS(-44.5)EAKS(44.5)PAGAK	7	2	605.279			0.71501	1	0.53837	1			0.48172	1				1.39858	1
IPI00188598	IPI00188598	43	S	Similar to hypothetical protein FLJ20014	>IPI:IPI00188598.1|SWISS-PROT:Q66H43|ENSEMBL:ENSRNOP00000008507|REFSEQ:NP_001017474 Tax_Id=10116 Gene_Symbol=LOC497934 Uncharacterized protein C17orf59 homolog	Q66H43	1563885;	497934	LOC497934	yes	0.999999	58.6099	377.21	202.07	3.15e-276	-1.8081	yes	yes	yes	yes	yes	yes	1	RPSRTLSKPPSARTLSGEEEAESVGVASRHP	_TLS(ph)GEEEAESVGVASR_	TLS(1)GEEEAESVGVASR	T(-58.61)LS(58.61)GEEEAES(-94.35)VGVAS(-156.72)R	3	2	850.872	1.0208	1	0.90437	1	2.056	1	0.43933	1	2.0686	1	0.51062	1	1.0208	1.10574	1
IPI00188612	IPI00188612	353	S	Protein Dcaf10	>IPI:IPI00188612.3|TREMBL:D4A8G6|ENSEMBL:ENSRNOP00000016384|REFSEQ:NP_001101405 Tax_Id=10116 Gene_Symbol=Dcaf10 WD repeat domain 32	D4A8G6	1304730;	313242	Dcaf10	yes	0.995606	25.6533	212.79	132.52	4.44e-87	-0.20644	yes	yes	yes	yes	yes	yes	1;5	LEVGSYPILRARRTTSSSDLTTSSSSSGSRV	_TTS(ph)SSDLTTSSSSSGSR_	TT(0.001)S(0.996)S(0.003)SDLTTSSSSSGSR	T(-33.79)T(-29.21)S(25.65)S(-25.65)S(-41.24)DLT(-69.29)T(-75.03)S(-73.8)S(-79.48)S(-78.29)S(-83.86)S(-89.35)GS(-93.64)R	3	2	864.352	0.8985	3	0.85434	1	2.2056	1			1.7664	1	0.46043	1	0.8985	1.17049	1
IPI00188740	IPI00188740	378	S	Protein Tmem200a	>IPI:IPI00188740.3|TREMBL:D3Z9K1|ENSEMBL:ENSRNOP00000015761|REFSEQ:NP_001102605 Tax_Id=10116 Gene_Symbol=Tmem200a Uncharacterized protein	D3Z9K1	1564024;	498987	Tmem200a	yes	0.968847	14.1604	114.88	94.463	1.5e-05	0.14606	yes	yes	yes	no	yes	no	1;2	TGQLLSPGAARRQFGSNTSLHLLSSHSKSLD	_QFGS(ph)NTS(ph)LHLLSSHSK_	QFGS(0.969)NT(0.188)S(0.843)LHLLSSHSK	QFGS(14.16)NT(-7.14)S(7.14)LHLLS(-43.92)S(-49.96)HS(-61.39)K	4	2	951.911	1.2515	1	1.0503	2	0.52451	2			0.94509	2			1.2515	0.952109	1
IPI00188740	IPI00188740	381	S	Protein Tmem200a	>IPI:IPI00188740.3|TREMBL:D3Z9K1|ENSEMBL:ENSRNOP00000015761|REFSEQ:NP_001102605 Tax_Id=10116 Gene_Symbol=Tmem200a Uncharacterized protein	D3Z9K1	1564024;	498987	Tmem200a	yes	0.989157	17.569	94.463	77.847	1.69e-05	1.7016	yes	yes	yes	no	yes	no	2	LLSPGAARRQFGSNTSLHLLSSHSKSLDLDR	_QFGSNT(ph)S(ph)LHLLSSHSK_	QFGS(0.383)NT(0.628)S(0.989)LHLLSSHSK	QFGS(-2.2)NT(2.2)S(17.57)LHLLS(-45.46)S(-51.64)HS(-63.08)K	7	2	951.911	1.2473	2	1.1893	2	0.52451	2			0.94509	2			1.2473	0.840831	2
IPI00188740	IPI00188740	368	S	Protein Tmem200a	>IPI:IPI00188740.3|TREMBL:D3Z9K1|ENSEMBL:ENSRNOP00000015761|REFSEQ:NP_001102605 Tax_Id=10116 Gene_Symbol=Tmem200a Uncharacterized protein	D3Z9K1	1564024;	498987	Tmem200a	yes	0.999996	54.3929	126.26	126.26	1.79e-07	0.27534	yes	yes	yes	yes	yes	yes	1;2	SSQYKSSVPGTGQLLSPGAARRQFGSNTSLH	_SSVPGTGQLLS(ph)PGAAR_	SSVPGTGQLLS(1)PGAAR	S(-107.33)S(-102.97)VPGT(-54.39)GQLLS(54.39)PGAAR	11	2	789.388	0.63781	1	0.088151	2	0.42747	1	1.8568	1	0.29101	1			0.63781	11.3442	1		up
IPI00188740	IPI00188740	225	S	Protein Tmem200a	>IPI:IPI00188740.3|TREMBL:D3Z9K1|ENSEMBL:ENSRNOP00000015761|REFSEQ:NP_001102605 Tax_Id=10116 Gene_Symbol=Tmem200a Uncharacterized protein	D3Z9K1	1564024;	498987	Tmem200a	yes	0.84407	7.33449	99.059	99.059	5.3e-06	0.21433	no	no	no	no	yes	no	1	LASFSGMRNSFRVDSSVEEDELMLTESKSPR	_VDSS(ph)VEEDELMLTESK_	VDS(0.156)S(0.844)VEEDELMLTESK	VDS(-7.33)S(7.33)VEEDELMLT(-76.16)ES(-81.46)K	4	2	945.9									3.1895	1
IPI00188800;IPI00734687;IPI00734791;IPI00207381;IPI00734625	IPI00734791	1091	S	Isoform 4 of Sodium bicarbonate cotransporter 3	>IPI:IPI00188800.4|ENSEMBL:ENSRNOP00000007908 Tax_Id=10116 Gene_Symbol=Slc4a7 Protein;>IPI:IPI00734687.1|SWISS-PROT:Q9R1N3-5 Tax_Id=10116 Gene_Symbol=Slc4a7 Isoform 5 of Sodium bicarbonate cotransporter 3;>IPI:IPI00734791.1|SWISS-PROT:Q9R1N3-4|ENSEMBL:ENSR	Q9R1N3-4	621208;	117955	Slc4a7	yes	1	86.5649	174.9	174.9	4.31e-09	1.1261	yes	yes	yes	yes	yes	yes	1	NISDEMAKTAQWKALSMNTENAKVTRPNMSP	_ALS(ph)MNTENAK_	ALS(1)MNTENAK	ALS(86.56)MNT(-86.56)ENAK	3	2	579.747							0.41968	1
IPI00188800;IPI00734687;IPI00734791;IPI00207381;IPI00734625;IPI00557634;IPI00734615	IPI00734791	288	S	Isoform 4 of Sodium bicarbonate cotransporter 3	>IPI:IPI00188800.4|ENSEMBL:ENSRNOP00000007908 Tax_Id=10116 Gene_Symbol=Slc4a7 Protein;>IPI:IPI00734687.1|SWISS-PROT:Q9R1N3-5 Tax_Id=10116 Gene_Symbol=Slc4a7 Isoform 5 of Sodium bicarbonate cotransporter 3;>IPI:IPI00734791.1|SWISS-PROT:Q9R1N3-4|ENSEMBL:ENSR	Q9R1N3-4	621208;	117955	Slc4a7	yes	0.979056	16.9214	129.9	73.877	3.67e-06	-0.39715	yes	yes	yes	yes	yes	yes	1;2;3	SGEVKGNGSGGSRENSTVDFSKVDMNFMRKI	_ENS(ph)TVDFSK_	ENS(0.979)T(0.02)VDFS(0.001)K	ENS(16.92)T(-16.92)VDFS(-29.68)K	3	2	553.724	0.7526	1	0.84798	1			1.5962	1	0.5075	2			0.7526	1.17927	1
IPI00188800;IPI00734687;IPI00734791;IPI00207381;IPI00734625;IPI00557634;IPI00734615	IPI00734791	284	S	Isoform 4 of Sodium bicarbonate cotransporter 3	>IPI:IPI00188800.4|ENSEMBL:ENSRNOP00000007908 Tax_Id=10116 Gene_Symbol=Slc4a7 Protein;>IPI:IPI00734687.1|SWISS-PROT:Q9R1N3-5 Tax_Id=10116 Gene_Symbol=Slc4a7 Isoform 5 of Sodium bicarbonate cotransporter 3;>IPI:IPI00734791.1|SWISS-PROT:Q9R1N3-4|ENSEMBL:ENSR	Q9R1N3-4	621208;	117955	Slc4a7	yes	0.997836	26.895	137.64	137.64	5.36e-16	-0.046136	yes	yes	yes	yes	yes	yes	1;2;3	DSSKSGEVKGNGSGGSRENSTVDFSKVDMNF	_GNGSGGS(ph)RENSTVDFSK_	GNGS(0.002)GGS(0.998)RENSTVDFSK	GNGS(-26.89)GGS(26.89)RENS(-39.95)T(-46.37)VDFS(-71.11)K	7	2	889.871	1.0706	2	0.7588	2			2.0453	2	0.5075	2			1.0706	1.31787	2
IPI00188800	IPI00188800	234	S	Solute carrier family 4, sodium bicarbonate cotransporter, member 7	>IPI:IPI00188800.4|ENSEMBL:ENSRNOP00000007908 Tax_Id=10116 Gene_Symbol=Slc4a7 Protein		621208;	117955	Slc4a7	yes	0.999832	39.4017	115.66	115.66	7.92e-10	-1.4196	yes	yes	yes	yes	yes	no	2	LVRSFADIGILASPQSAPGNLDSSKSGEVKG	_S(ph)FADIGILASPQS(ph)APGNLDSSK_	S(1)FADIGILASPQS(1)APGNLDSSK	S(57.4)FADIGILAS(-39.4)PQS(39.4)APGNLDS(-45.51)S(-45.99)K	13	3	779.013	1.4378	2			0.31854	2			0.27203	2			1.4378		2
IPI00188800;IPI00734687;IPI00734791;IPI00207381;IPI00734625	IPI00734791	1073	S	Isoform 4 of Sodium bicarbonate cotransporter 3	>IPI:IPI00188800.4|ENSEMBL:ENSRNOP00000007908 Tax_Id=10116 Gene_Symbol=Slc4a7 Protein;>IPI:IPI00734687.1|SWISS-PROT:Q9R1N3-5 Tax_Id=10116 Gene_Symbol=Slc4a7 Isoform 5 of Sodium bicarbonate cotransporter 3;>IPI:IPI00734791.1|SWISS-PROT:Q9R1N3-4|ENSEMBL:ENSR	Q9R1N3-4	621208;	117955	Slc4a7	yes	1	72.5641	179.87	174.63	2.01e-44	-0.15399	yes	yes	yes	yes	yes	yes	1;3;4	LLQIPVKTLKYSIDPSVVNISDEMAKTAQWK	_YSIDPS(ph)VVNISDEMAK_	YSIDPS(1)VVNISDEMAK	Y(-121.77)S(-72.56)IDPS(72.56)VVNIS(-74.77)DEMAK	6	2	924.41	1.5259	1	0.4197	1	0.52995	1							1.5259	2.38265	1		up	up
IPI00188859;IPI00778481	IPI00188859	128	S	Adenomatous polyposis coli protein	>IPI:IPI00188859.1|SWISS-PROT:P70478|ENSEMBL:ENSRNOP00000027691|REFSEQ:NP_036631 Tax_Id=10116 Gene_Symbol=Apc Adenomatous polyposis coli protein;>IPI:IPI00778481.2|TREMBL:D4AC46|ENSEMBL:ENSRNOP00000057599 Tax_Id=10116 Gene_Symbol=Apc Uncharacterized protei	P70478	2123;	24205	Apc	yes	0.984897	18.1969	74.678	74.678	0.00121614	0.44421	yes	no	no	no	yes	no	1	MGSFPRRAFVNGSRESTGYLEELEKERSLLL	_ES(ph)TGYLEELEK_	ES(0.985)T(0.015)GYLEELEK	ES(18.2)T(-18.2)GY(-37.25)LEELEK	2	2	689.295			0.62407	1					0.48776	1				1.60238	1
IPI00188859	IPI00188859	1098	S	Adenomatous polyposis coli protein	>IPI:IPI00188859.1|SWISS-PROT:P70478|ENSEMBL:ENSRNOP00000027691|REFSEQ:NP_036631 Tax_Id=10116 Gene_Symbol=Apc Adenomatous polyposis coli protein	P70478	2123;	24205	Apc	yes	1	97.8163	197.14	124.84	1.25e-18	-0.054547	yes	yes	yes	yes	no	yes	1	KHLKFQQHFGQQECVSPYRSRGTNGSETNRM	_FQQHFGQQECVS(ph)PYR_	FQQHFGQQECVS(1)PYR	FQQHFGQQECVS(97.82)PY(-97.82)R	12	2	995.917	0.54158	1	1.8098	1	0.35428	1	2.102	1					0.54158	0.552547	1	down	down	down	down
IPI00188859	IPI00188859	2793	S	Adenomatous polyposis coli protein	>IPI:IPI00188859.1|SWISS-PROT:P70478|ENSEMBL:ENSRNOP00000027691|REFSEQ:NP_036631 Tax_Id=10116 Gene_Symbol=Apc Adenomatous polyposis coli protein	P70478	2123;	24205	Apc	yes	0.840522	7.228	76.162	76.162	7.68e-05	-1.7423	yes	yes	no	no	yes	no	1	ARVTPFNYNPSPRKSSADSTSARPSQIPTPV	_KSS(ph)ADSTSARPSQIPTPVGSSTK_	KS(0.159)S(0.841)ADSTSARPSQIPTPVGSSTK	KS(-7.23)S(7.23)ADS(-37.97)T(-39.68)S(-39.68)ARPS(-45.05)QIPT(-50.66)PVGS(-64.78)S(-64.78)T(-68.59)K	3	3	790.383	1.9661	1	0.4073	1									1.9661	2.45519	1	up	up	up	up
IPI00188859	IPI00188859	2129	S	Adenomatous polyposis coli protein	>IPI:IPI00188859.1|SWISS-PROT:P70478|ENSEMBL:ENSRNOP00000027691|REFSEQ:NP_036631 Tax_Id=10116 Gene_Symbol=Apc Adenomatous polyposis coli protein	P70478	2123;	24205	Apc	yes	0.999744	35.9207	241.87	241.87	1.15e-20	0.030769	yes	yes	yes	yes	yes	yes	1;2	LHQAAAAAACLSRQASSDSDSILSLKSGVSL	_QAS(ph)SDSDSILSLK_	QAS(1)SDSDSILSLK	QAS(35.92)S(-35.92)DS(-97.14)DS(-113.23)ILS(-141.64)LK	3	2	715.824	1.1902	1	0.94022	1	2.5918	1	0.49812	1	2.4992	1	0.43365	1	1.1902	1.06358	1
IPI00188859	IPI00188859	2374	S	Adenomatous polyposis coli protein	>IPI:IPI00188859.1|SWISS-PROT:P70478|ENSEMBL:ENSRNOP00000027691|REFSEQ:NP_036631 Tax_Id=10116 Gene_Symbol=Apc Adenomatous polyposis coli protein	P70478	2123;	24205	Apc	yes	1	81.3855	111.52	111.52	3.13e-05	0.54946	yes	yes	yes	yes	yes	yes	1	SGSGKMSYTSPGRQLSQQNLSKQTGLSKNAS	_QLS(ph)QQNLSK_	QLS(1)QQNLSK	QLS(81.39)QQNLS(-81.39)K	3	2	563.269	0.76763	1	0.78194	1	1.7341	1	0.41779	1	1.8753	1	0.59273	1	0.76763	1.27887	1
IPI00188859	IPI00188859	924	S	Adenomatous polyposis coli protein	>IPI:IPI00188859.1|SWISS-PROT:P70478|ENSEMBL:ENSRNOP00000027691|REFSEQ:NP_036631 Tax_Id=10116 Gene_Symbol=Apc Adenomatous polyposis coli protein	P70478	2123;	24205	Apc	yes	0.984775	19.0431	207.38	207.38	7.84e-84	0.69855	no	yes	yes	no	yes	no	1	ELHCVAEERTAARRSSASHTHPNTHNFAKSE	_RSS(ph)ASHTHPNTHNFAK_	RS(0.012)S(0.985)AS(0.003)HTHPNTHNFAK	RS(-19.04)S(19.04)AS(-25.46)HT(-38.32)HPNT(-51.85)HNFAK	3	2	936.418									3.2238	1
IPI00188884	IPI00188884	1242	S	Biorientation of chromosomes in cell division 1-like 1	>IPI:IPI00188884.3|TREMBL:P70489|REFSEQ:XP_001060944 Tax_Id=10116 Gene_Symbol=Abp10 annexin V-binding protein ABP-10	P70489	621413;	207118	Abp10	yes	1	121.733	129.85	121.73	0.00697101	0.38202	yes	yes	yes	yes	yes	yes	1	SVDSEGSRKVLSRALSENEKGQKNLKGVSKT	_ALS(ph)ENEK_	ALS(1)ENEK	ALS(121.73)ENEK	3	2	435.684	1.1769	1	0.67061	1	4.5467	1	0.23653	1	4.9406	1	0.24755	1	1.1769	1.49118	1
IPI00188884	IPI00188884	1071	S	Biorientation of chromosomes in cell division 1-like 1	>IPI:IPI00188884.3|TREMBL:P70489|REFSEQ:XP_001060944 Tax_Id=10116 Gene_Symbol=Abp10 annexin V-binding protein ABP-10	P70489	621413;	207118	Abp10	yes	0.991323	21.5433	146.67	119.88	2.95e-06	-0.028088	yes	yes	yes	yes	yes	yes	1;2	TEKKLSRRLCENRRGSTSQEMAKEDKLAANL	_RGS(ph)TSQEMAK_	RGS(0.991)T(0.007)S(0.002)QEMAK	RGS(21.54)T(-21.54)S(-27.59)QEMAK	3	2	587.75	1.808	1	0.42436	1	0.97626	1	1.0555	1	1.9241	1	0.61157	1	1.808	2.35649	1	up	up	up	up
IPI00188884	IPI00188884	237	S	Biorientation of chromosomes in cell division 1-like 1	>IPI:IPI00188884.3|TREMBL:P70489|REFSEQ:XP_001060944 Tax_Id=10116 Gene_Symbol=Abp10 annexin V-binding protein ABP-10	P70489	621413;	207118	Abp10	yes	0.968383	15.3262	139.2	70.453	1.14e-09	-0.49114	yes	yes	yes	no	yes	yes	1;3;5	EMSNAKASERISRKLSSQPSTDISTDKERGS	_KLS(ph)SQPSTDISTDKER_	KLS(0.968)S(0.028)QPS(0.001)T(0.001)DISTDKER	KLS(15.33)S(-15.33)QPS(-28.33)T(-28.33)DIS(-37.76)T(-36.8)DKER	3	2	936.441	1.3632	1	0.37818	1	0.89545	1			1.5834	1	0.42698	1	1.3632	2.64424	1		up
IPI00188884	IPI00188884	241	S	Biorientation of chromosomes in cell division 1-like 1	>IPI:IPI00188884.3|TREMBL:P70489|REFSEQ:XP_001060944 Tax_Id=10116 Gene_Symbol=Abp10 annexin V-binding protein ABP-10	P70489	621413;	207118	Abp10	yes	0.983168	17.7719	173.73	126.69	3.28e-13	-0.94638	no	yes	yes	yes	no	yes	1;3;5	AKASERISRKLSSQPSTDISTDKERGSEDGA	_KLSSQPS(ph)TDISTDKER_	KLSSQPS(0.983)T(0.016)DISTDKER	KLS(-47.12)S(-40.14)QPS(17.77)T(-17.77)DIS(-37.66)T(-38.91)DKER	7	2	936.441	1.125	3	0.72141	1	3.4224	1	0.37932	1	3.1266	1	0.39722	1	1.125	1.38617	1
IPI00188884	IPI00188884	795	S	Biorientation of chromosomes in cell division 1-like 1	>IPI:IPI00188884.3|TREMBL:P70489|REFSEQ:XP_001060944 Tax_Id=10116 Gene_Symbol=Abp10 annexin V-binding protein ABP-10	P70489	621413;	207118	Abp10	yes	1	76.2278	76.228	76.228	0.00681757	-0.38036	yes	yes	yes	yes	yes	yes	1	DKTERKRKHRNERKLSVLGRDGKPVSEYTIK	_KLS(ph)VLGR_	KLS(1)VLGR	KLS(76.23)VLGR	3	2	426.739	8.6948	1	0.11021	1	2.2652	1	0.4667	1	6.9585	1	0.12541	1	8.6948	9.07359	1	up	up	up	up
IPI00188884	IPI00188884	632	S	Biorientation of chromosomes in cell division 1-like 1	>IPI:IPI00188884.3|TREMBL:P70489|REFSEQ:XP_001060944 Tax_Id=10116 Gene_Symbol=Abp10 annexin V-binding protein ABP-10	P70489	621413;	207118	Abp10	yes	0.999732	35.7138	294.73	209.71	2.7e-132	-0.58882	yes	yes	yes	yes	yes	yes	1;4	HTHGKGEPNRPARRLSESLHSVDDNKTESKV	_RLS(ph)ESLHSVDDNKTESK_	RLS(1)ESLHSVDDNKTESK	RLS(35.71)ES(-35.71)LHS(-70.27)VDDNKT(-167.37)ES(-177.49)K	3	3	675.648	1.4809	1	0.63745	1	1.1285	1	0.88773	1	1.5125	1	0.48563	1	1.4809	1.56875	1
IPI00188884	IPI00188884	656	S	Biorientation of chromosomes in cell division 1-like 1	>IPI:IPI00188884.3|TREMBL:P70489|REFSEQ:XP_001060944 Tax_Id=10116 Gene_Symbol=Abp10 annexin V-binding protein ABP-10	P70489	621413;	207118	Abp10	yes	0.960785	16.4774	252.13	139	1.48e-139	-0.91995	yes	yes	yes	yes	yes	yes	1;2	NKTESKVEREYKRRTSTPVVLEGAQEETDSR	_TS(ph)TPVVLEGAQEETDSR_	T(0.018)S(0.961)T(0.022)PVVLEGAQEETDSR	T(-17.37)S(16.48)T(-16.48)PVVLEGAQEET(-122.91)DS(-128.17)R	2	2	949.923	2.2277	1	0.35472	1	1.1456	1	0.65525	1	1.6955	1	0.32698	1	2.2277	2.81912	1	up	up	up	up
IPI00188884	IPI00188884	480	S	Biorientation of chromosomes in cell division 1-like 1	>IPI:IPI00188884.3|TREMBL:P70489|REFSEQ:XP_001060944 Tax_Id=10116 Gene_Symbol=Abp10 annexin V-binding protein ABP-10	P70489	621413;	207118	Abp10	yes	1	95.8676	324.63	324.63	1.01e-85	-0.14114	yes	yes	yes	yes	yes	yes	1;2	RHAYVHKPYLYSKYYSDSDDELTVEQRRQSI	_YYS(ph)DS(ph)DDELTVEQR_	YYS(1)DS(1)DDELTVEQR	Y(-111.67)Y(-95.87)S(95.87)DS(130.94)DDELT(-158.06)VEQR	3	2	940.337	0.98536	2	2.1306	1	1.1252	2	0.96303	2	1.0012	2	1.0563	2	0.98536	0.469351	1		down	down
IPI00188975	IPI00188975	192	S	Protein Ccdc92	>IPI:IPI00188975.2|TREMBL:D3ZBX9|ENSEMBL:ENSRNOP00000031971|REFSEQ:NP_001077367 Tax_Id=10116 Gene_Symbol=Ccdc92 coiled-coil domain containing 92	D3ZBX9	1601131;	100036765	Ccdc92	no	0.598611	1.7358	119.4	119.4	1.27e-06	1.0533	no	yes	yes	yes	no	no	1;2	PKDKLPETPRRRMKKSLSAPLHPEFEEVYRF	_S(ph)LSAPLHPEFEEVYR_	S(0.599)LS(0.401)APLHPEFEEVYR	S(1.74)LS(-1.74)APLHPEFEEVY(-117.38)R	1	3	618.62					2.8148	1	0.31995	1
IPI00188975	IPI00188975	194	S	Protein Ccdc92	>IPI:IPI00188975.2|TREMBL:D3ZBX9|ENSEMBL:ENSRNOP00000031971|REFSEQ:NP_001077367 Tax_Id=10116 Gene_Symbol=Ccdc92 coiled-coil domain containing 92	D3ZBX9	1601131;	100036765	Ccdc92	yes	0.999998	56.4898	248.1	209.7	4.81e-83	-0.60675	yes	yes	yes	yes	yes	yes	1;2	DKLPETPRRRMKKSLSAPLHPEFEEVYRFGA	_SLS(ph)APLHPEFEEVYR_	SLS(1)APLHPEFEEVYR	S(-56.49)LS(56.49)APLHPEFEEVY(-198.65)R	3	2	927.427	1.1942	1	0.6042	1	2.2272	1	0.36721	1	1.8773	1	0.4209	1	1.1942	1.65508	1
IPI00189030	IPI00189030	71	S	Transmembrane and ubiquitin-like domain-containing protein 1	>IPI:IPI00189030.2|SWISS-PROT:Q53AQ4|ENSEMBL:ENSRNOP00000058703|REFSEQ:NP_001073622;NP_942076 Tax_Id=10116 Gene_Symbol=Tmub1 Transmembrane and ubiquitin-like domain-containing protein 1	Q53AQ4	735120;	362301	Tmub1	yes	0.999835	37.8145	252.08	194.77	3.3e-139	-0.12498	yes	yes	yes	yes	yes	yes	1	MTAIDSIREEAPGAESPSLRHRGPSAQPEPE	_EEAPGAES(ph)PSLR_	EEAPGAES(1)PSLR	EEAPGAES(37.81)PS(-37.81)LR	8	2	661.785	0.32862	1	3.3628	1	0.90215	1	1.0982	1	0.26419	1	3.0997	1	0.32862	0.297371	1	down	down	down	down
IPI00189030	IPI00189030	73	S	Transmembrane and ubiquitin-like domain-containing protein 1	>IPI:IPI00189030.2|SWISS-PROT:Q53AQ4|ENSEMBL:ENSRNOP00000058703|REFSEQ:NP_001073622;NP_942076 Tax_Id=10116 Gene_Symbol=Tmub1 Transmembrane and ubiquitin-like domain-containing protein 1	Q53AQ4	735120;	362301	Tmub1	no	0.5		186.05	186.05	1.52e-06	-0.21169	no	no	no	no	yes	no	1	AIDSIREEAPGAESPSLRHRGPSAQPEPEAG	_EEAPGAES(ph)PSLR_	EEAPGAES(0.5)PS(0.5)LR	EEAPGAES(0)PS(0)LR	10	2	661.785									0.24719	1
IPI00189039	IPI00189039	63	S	Activating signal cointegrator 1 complex subunit 1	>IPI:IPI00189039.1|ENSEMBL:ENSRNOP00000000701|REFSEQ:NP_001007633 Tax_Id=10116 Gene_Symbol=Ascc1 activating signal cointegrator 1 complex subunit 1		1359255;	294512	Ascc1	yes	0.999894	42.6091	142.57	120.14	2.9e-13	0.23795	yes	yes	yes	yes	yes	yes	1;3	AYEVEQTPHGFRATVSAPSLLYKHIVGKRGD	_ATVS(ph)APSLLYK_	ATVS(1)APSLLYK	AT(-42.61)VS(42.61)APS(-42.95)LLY(-93.35)K	4	2	615.312	0.91393	1	0.60274	1	0.3917	1	1.5419	1	1.7303	1			0.91393	1.65909	1
IPI00189051	IPI00189051	392	S	Nuclear fragile X mental retardation-interacting protein 1	>IPI:IPI00189051.1|SWISS-PROT:Q641W3|ENSEMBL:ENSRNOP00000001366|REFSEQ:NP_001007759 Tax_Id=10116 Gene_Symbol=Nufip1 Nuclear fragile X mental retardation-interacting protein 1	Q641W3	1359440;	364430	Nufip1	yes	0.972125	15.1355	129.29	50.608	5.13e-08	-0.13522	yes	yes	yes	yes	yes	yes	1;2;3	KTEAEVLAENRVLPSSPPKSPRHNVRTTART	_VLPSS(ph)PPKS(ph)PR_	VLPS(0.091)S(0.972)PPKS(0.937)PR	VLPS(-11.61)S(15.14)PPKS(11.61)PR	5	2	662.807	1.1301	1	1.1831	1	0.9495	2			1.8393	2			1.1301	0.845237	1
IPI00189051	IPI00189051	396	S	Nuclear fragile X mental retardation-interacting protein 1	>IPI:IPI00189051.1|SWISS-PROT:Q641W3|ENSEMBL:ENSRNOP00000001366|REFSEQ:NP_001007759 Tax_Id=10116 Gene_Symbol=Nufip1 Nuclear fragile X mental retardation-interacting protein 1	Q641W3	1359440;	364430	Nufip1	yes	0.999982	44.5399	129.29	129.29	5.13e-08	0.59183	yes	no	yes	yes	yes	yes	2;3	EVLAENRVLPSSPPKSPRHNVRTTARTVLRA	_VLPS(ph)SPPKS(ph)PR_	VLPS(0.5)S(0.5)PPKS(1)PR	VLPS(0)S(0)PPKS(44.54)PR	9	2	662.807	1.0247	2	0.79374	2	0.9495	2			1.8393	2			1.0247	1.25986	2
IPI00189113;IPI00949566	IPI00189113	101	S	Melanoma antigen, family D, 2	>IPI:IPI00189113.4|TREMBL:Q3B7U1;Q9EPI7|ENSEMBL:ENSRNOP00000042515|REFSEQ:NP_536727 Tax_Id=10116 Gene_Symbol=Maged2 Melanoma antigen, family D, 2, isoform CRA_a;>IPI:IPI00949566.1|TREMBL:D3ZNK0|ENSEMBL:ENSRNOP00000003338 Tax_Id=10116 Gene_Symbol=Maged2 Unc	Q3B7U1	70899;	113947	Maged2	yes	0.992873	21.4412	131.86	131.86	6.68e-29	-0.38255	yes	yes	yes	yes	yes	yes	1;2	TTQLSETQVLAAENKSPAADTKTQKADLQAM	_APEASEAAATQASPTTQLSETQVLAAENKS(ph)PAADTK_	APEASEAAATQASPTTQLSETQVLAAENKS(0.993)PAADT(0.007)K	APEAS(-126.8)EAAAT(-108.77)QAS(-100.95)PT(-98.44)T(-93.2)QLS(-69.89)ET(-57.83)QVLAAENKS(21.44)PAADT(-21.44)K	30	4	916.936	0.93057	1	0.84838	1			0.70772	1	0.50906	1			0.93057	1.17872	1
IPI00189113;IPI00949566;IPI00950719	IPI00189113	265	S	Melanoma antigen, family D, 2	>IPI:IPI00189113.4|TREMBL:Q3B7U1;Q9EPI7|ENSEMBL:ENSRNOP00000042515|REFSEQ:NP_536727 Tax_Id=10116 Gene_Symbol=Maged2 Melanoma antigen, family D, 2, isoform CRA_a;>IPI:IPI00949566.1|TREMBL:D3ZNK0|ENSEMBL:ENSRNOP00000003338 Tax_Id=10116 Gene_Symbol=Maged2 Unc	Q3B7U1	70899;	113947	Maged2	yes	0.786407	5.66061	106.6	58.83	0.000484187	0.54736	yes	no	no	yes	yes	no	1	ARRGKARRRAAKLQSSQEPEAPPPRDVALLQ	_LQSS(ph)QEPEAPPPR_	LQS(0.214)S(0.786)QEPEAPPPR	LQS(-5.66)S(5.66)QEPEAPPPR	4	2	758.346					0.38376	1			0.36055	1
IPI00189173	IPI00189173	2798	S	Ryanodine receptor 2	>IPI:IPI00189173.9|TREMBL:B0LPN4;D7UNT3;O08660;O08661;Q99M98;Q9R1G0;Q9WUE2|ENSEMBL:ENSRNOP00000059019|REFSEQ:NP_114467 Tax_Id=10116 Gene_Symbol=Ryr2 Ryanodine receptor 2	B0LPN4	620314;	689560	Ryr2	yes	0.999868	39.7795	185.28	151.91	6.2e-64	-0.45511	yes	yes	yes	no	yes	no	1	REGDSMALYNRTRRISQTSQVSIDAAHGYSP	_RIS(ph)QTSQVSIDAAHGYSPR_	RIS(1)QTSQVSIDAAHGYSPR	RIS(39.78)QT(-39.78)S(-45.8)QVS(-62.4)IDAAHGY(-126.71)S(-125.97)PR	3	2	1077.01	1.8985	1											1.8985		1	up		up
IPI00189285	IPI00189285	999	S	WD repeat domain 33	>IPI:IPI00189285.3|ENSEMBL:ENSRNOP00000017075|REFSEQ:NP_001100868 Tax_Id=10116 Gene_Symbol=Wdr33 WD repeat domain 33		1309230;	307524	Wdr33	yes	1	73.904	126.99	126.99	4.87e-14	0.072875	yes	yes	yes	yes	yes	yes	1	FRGGQDCRGPPDRRGSHPDFPDDFSRPDDFH	_RGS(ph)HPDFPDDFSRPDDFHPDK_	RGS(1)HPDFPDDFSRPDDFHPDK	RGS(73.9)HPDFPDDFS(-73.9)RPDDFHPDK	3	4	641.771	4.2194	1	0.20846	1	0.8757	1			3.9911	1	0.18378	1	4.2194	4.79708	1	up	up	up	up
IPI00189285	IPI00189285	1214	S	WD repeat domain 33	>IPI:IPI00189285.3|ENSEMBL:ENSRNOP00000017075|REFSEQ:NP_001100868 Tax_Id=10116 Gene_Symbol=Wdr33 WD repeat domain 33		1309230;	307524	Wdr33	yes	0.994079	25.2605	169.43	169.43	2.33e-65	-1.3566	yes	yes	yes	yes	yes	yes	1;2;3	PPHDGHSPASRERSSSLQGMDMASLPPRKRP	_SSS(ph)LQGMDMASLPPR_	S(0.003)S(0.003)S(0.994)LQGMDMASLPPR	S(-25.26)S(-25.26)S(25.26)LQGMDMAS(-119.97)LPPR	3	2	828.86											5.4274	1
IPI00947791;IPI00189374;IPI00779499	IPI00947791	386	S	NIMA-related kinase 5	>IPI:IPI00947791.1|TREMBL:D3ZTD6|ENSEMBL:ENSRNOP00000061987 Tax_Id=10116 Gene_Symbol=LOC685440 Uncharacterized protein;>IPI:IPI00189374.5|TREMBL:D3ZCU1|ENSEMBL:ENSRNOP00000017107 Tax_Id=10116 Gene_Symbol=LOC685440 Uncharacterized protein;>IPI:IPI00779499.2	D3ZTD6	1593817;	685440	Nek5	yes	0.789138	6.69034	94.01	87.429	0.000122673	0.11275	no	no	yes	yes	yes	no	1;3;4	SSAVAALEKASILTSSFTAEDDRGGSVIKYS	_ASILTSS(ph)FTAEDDR_	ASILT(0.005)S(0.169)S(0.789)FT(0.037)AEDDR	AS(-66.12)ILT(-22.2)S(-6.69)S(6.69)FT(-13.29)AEDDR	7	2	796.846	1.0161	3	1.0061	3	0.97732	3	0.35075	1	3.1009	1			1.0161	0.993937	3
IPI00189403	IPI00189403	612	S	Protein Casp8ap2	>IPI:IPI00189403.3|TREMBL:D4A7V6|ENSEMBL:ENSRNOP00000009227|REFSEQ:NP_001101391 Tax_Id=10116 Gene_Symbol=Casp8ap2 Uncharacterized protein	D4A7V6	1305771;	313128	Casp8ap2	yes	1	57.5984	80.239	57.598	0.00486645	0.87084	no	no	no	yes	yes	yes	1	ACLPSVSEQDREEPKSELPEPKEALSATSQP	_S(ph)ELPEPK_	S(1)ELPEPK	S(57.6)ELPEPK	1	2	440.197					2.0871	1	0.54403	1	1.9989	1	0.40335	1
IPI00454536;IPI00565386;IPI00948187;IPI00895596;IPI00895582;IPI00331939;IPI00895589;IPI00895602;IPI00189447	IPI00454536	714	S	Isoform 5 of Espin	>IPI:IPI00454536.3|SWISS-PROT:Q63618-5|TREMBL:D3ZCU9|ENSEMBL:ENSRNOP00000050356 Tax_Id=10116 Gene_Symbol=Espn Uncharacterized protein;>IPI:IPI00565386.2|ENSEMBL:ENSRNOP00000039445 Tax_Id=10116 Gene_Symbol=Espn 93 kDa protein;>IPI:IPI00948187.1|SWISS-PROT:Q	Q63618-5	620652;	56227	Espn	yes	0.95872	15.0696	137.91	98.631	1.17e-32	0.68133	yes	yes	yes	yes	yes	yes	1	SGQPASQPESPQPAVSPGPSRARSPTPPASG	_GLTTVFSGSGQPASQPESPQPAVS(ph)PGPSR_	GLTTVFSGSGQPAS(0.006)QPES(0.005)PQPAVS(0.959)PGPS(0.03)R	GLT(-73.96)T(-70.53)VFS(-56.31)GS(-44.03)GQPAS(-21.72)QPES(-22.87)PQPAVS(15.07)PGPS(-15.07)R	24	3	968.457	0.7652	1	1.4508	1	0.44545	1	1.3314	1			2.5457	1	0.7652	0.689275	1
IPI00189502;IPI00760125	IPI00189502	231	S	Nuclear distribution protein nudE-like 1	>IPI:IPI00189502.1|SWISS-PROT:Q78PB6-1|ENSEMBL:ENSRNOP00000005574|REFSEQ:NP_579854 Tax_Id=10116 Gene_Symbol=Ndel1 Isoform 1 of Nuclear distribution protein nudE-like 1;>IPI:IPI00760125.1|SWISS-PROT:Q78PB6-2|ENSEMBL:ENSRNOP00000062145 Tax_Id=10116 Gene_Symb	Q78PB6	621235;	170845	Ndel1	yes	0.999899	39.95	124.12	124.12	6.64e-09	-1.6442	yes	yes	yes	yes	no	yes	1;2	LPATPVGKGTENSFPSPKAIPNGFGTSPLTP	_GTENSFPS(ph)PK_	GTENSFPS(1)PK	GT(-88.52)ENS(-39.95)FPS(39.95)PK	8	2	572.24			1.3247	2			0.48728	1			0.76961	1		0.754888	2
IPI00189502;IPI00760125	IPI00189502	198	S	Nuclear distribution protein nudE-like 1	>IPI:IPI00189502.1|SWISS-PROT:Q78PB6-1|ENSEMBL:ENSRNOP00000005574|REFSEQ:NP_579854 Tax_Id=10116 Gene_Symbol=Ndel1 Isoform 1 of Nuclear distribution protein nudE-like 1;>IPI:IPI00760125.1|SWISS-PROT:Q78PB6-2|ENSEMBL:ENSRNOP00000062145 Tax_Id=10116 Gene_Symb	Q78PB6	621235;	170845	Ndel1	yes	0.998937	31.0113	188.59	188.59	1e-06	-1.6247	yes	yes	yes	yes	yes	yes	1;2	VRERQQEVTRKSAPSSPTLDCEKMDSAVQAS	_S(ph)APSS(ph)PTLDCEK_	S(1)APSS(0.999)PT(0.001)LDCEK	S(42.9)APS(-35.65)S(31.01)PT(-31.01)LDCEK	5	2	726.262	2.584	2	3.6738	1	1.1689	1	1.0431	1	0.8523	1	1.5775	1	2.584	0.272198	1	up	down	down
IPI00189595;IPI00563540	IPI00189595	1985	S	Calcium channel, voltage-dependent, T type, alpha 1H subunit	>IPI:IPI00189595.3|ENSEMBL:ENSRNOP00000050422 Tax_Id=10116 Gene_Symbol=Cacna1h 262 kDa protein;>IPI:IPI00563540.3|SWISS-PROT:Q9EQ60|TREMBL:A1EA79;A1EA80;A9YTJ3|ENSEMBL:ENSRNOP00000042239|REFSEQ:NP_722521 Tax_Id=10116 Gene_Symbol=Cacna1h Voltage-dependent T		68943;	114862	Cacna1h	yes	0.995019	19.9973	105.5	86.258	9.56e-05	-0.70526	yes	yes	yes	yes	yes	yes	1;2;3	AHSPPLEPRASFQVPSAASSPARVSDPLCAL	_ASFQVPS(ph)AAS(ph)SPAR_	ASFQVPS(0.995)AAS(0.502)S(0.502)PAR	AS(-55.44)FQVPS(20)AAS(0)S(0)PAR	7	2	768.318	0.9641	2	1.3323	2	0.46015	2	2.7771	2	0.53658	1	0.94522	3	0.9641	0.750582	2
IPI00189595;IPI00563540	IPI00189595	1988	S	Calcium channel, voltage-dependent, T type, alpha 1H subunit	>IPI:IPI00189595.3|ENSEMBL:ENSRNOP00000050422 Tax_Id=10116 Gene_Symbol=Cacna1h 262 kDa protein;>IPI:IPI00563540.3|SWISS-PROT:Q9EQ60|TREMBL:A1EA79;A1EA80;A9YTJ3|ENSEMBL:ENSRNOP00000042239|REFSEQ:NP_722521 Tax_Id=10116 Gene_Symbol=Cacna1h Voltage-dependent T		68943;	114862	Cacna1h	yes	0.999028	30.1153	145.33	95.365	1.17e-07	-0.71049	yes	yes	yes	yes	no	yes	2;3	PPLEPRASFQVPSAASSPARVSDPLCALSPR	_ASFQVPSAAS(ph)S(ph)PAR_	ASFQVPS(0.003)AAS(0.999)S(0.998)PAR	AS(-66.21)FQVPS(-27.93)AAS(30.12)S(27.93)PAR	10	2	768.318	0.9641	2	0.9549	2	0.46015	2	1.662	2	1.6142	3	1.0912	2	0.9641	1.04723	2
IPI00189595;IPI00563540	IPI00189595	1989	S	Calcium channel, voltage-dependent, T type, alpha 1H subunit	>IPI:IPI00189595.3|ENSEMBL:ENSRNOP00000050422 Tax_Id=10116 Gene_Symbol=Cacna1h 262 kDa protein;>IPI:IPI00563540.3|SWISS-PROT:Q9EQ60|TREMBL:A1EA79;A1EA80;A9YTJ3|ENSEMBL:ENSRNOP00000042239|REFSEQ:NP_722521 Tax_Id=10116 Gene_Symbol=Cacna1h Voltage-dependent T		68943;	114862	Cacna1h	yes	0.998395	27.9347	169.72	95.365	4.36e-08	-0.71049	yes	yes	yes	yes	yes	yes	1;2;3	PLEPRASFQVPSAASSPARVSDPLCALSPRG	_ASFQVPSAAS(ph)S(ph)PAR_	ASFQVPS(0.003)AAS(0.999)S(0.998)PAR	AS(-66.21)FQVPS(-27.93)AAS(30.12)S(27.93)PAR	11	2	768.318	0.81148	1	1.1379	1	0.54593	1	1.662	2	0.49251	1	1.0912	2	0.81148	0.878812	1
IPI00189595;IPI00563540	IPI00189595	29	S	Calcium channel, voltage-dependent, T type, alpha 1H subunit	>IPI:IPI00189595.3|ENSEMBL:ENSRNOP00000050422 Tax_Id=10116 Gene_Symbol=Cacna1h 262 kDa protein;>IPI:IPI00563540.3|SWISS-PROT:Q9EQ60|TREMBL:A1EA79;A1EA80;A9YTJ3|ENSEMBL:ENSRNOP00000042239|REFSEQ:NP_722521 Tax_Id=10116 Gene_Symbol=Cacna1h Voltage-dependent T		68943;	114862	Cacna1h	yes	0.970078	16.1452	114.98	114.98	4.82e-16	-0.17374	yes	yes	yes	no	yes	no	1	PLGASPPAPAAPVRASPASPGAPGREEQGGS	_VPLGASPPAPAAPVRAS(ph)PASPGAPGR_	VPLGAS(0.006)PPAPAAPVRAS(0.97)PAS(0.024)PGAPGR	VPLGAS(-21.84)PPAPAAPVRAS(16.15)PAS(-16.15)PGAPGR	17	3	810.088	1.1172	1	1.0883	1	0.56923	1			0.78003	1			1.1172	0.918864	1
IPI00189595;IPI00563540	IPI00189595	653	S	Calcium channel, voltage-dependent, T type, alpha 1H subunit	>IPI:IPI00189595.3|ENSEMBL:ENSRNOP00000050422 Tax_Id=10116 Gene_Symbol=Cacna1h 262 kDa protein;>IPI:IPI00563540.3|SWISS-PROT:Q9EQ60|TREMBL:A1EA79;A1EA80;A9YTJ3|ENSEMBL:ENSRNOP00000042239|REFSEQ:NP_722521 Tax_Id=10116 Gene_Symbol=Cacna1h Voltage-dependent T		68943;	114862	Cacna1h	yes	0.994974	23.0525	185.7	143.9	5.76e-31	0.40378	yes	yes	yes	yes	yes	yes	1;2	AGAPGAAVHSPLSLGSPRPYEKIQHVVGEQG	_GAGAPGAAVHSPLSLGS(ph)PRPYEK_	GAGAPGAAVHSPLS(0.005)LGS(0.995)PRPYEK	GAGAPGAAVHS(-40)PLS(-23.05)LGS(23.05)PRPY(-113.31)EK	17	4	575.536	0.51602	1	2.2069	1	0.40168	1	1.861	1	0.17721	1	5.1906	1	0.51602	0.453124	1	down	down	down	down
IPI00189595;IPI00563540	IPI00189595	1144	S	Calcium channel, voltage-dependent, T type, alpha 1H subunit	>IPI:IPI00189595.3|ENSEMBL:ENSRNOP00000050422 Tax_Id=10116 Gene_Symbol=Cacna1h 262 kDa protein;>IPI:IPI00563540.3|SWISS-PROT:Q9EQ60|TREMBL:A1EA79;A1EA80;A9YTJ3|ENSEMBL:ENSRNOP00000042239|REFSEQ:NP_722521 Tax_Id=10116 Gene_Symbol=Cacna1h Voltage-dependent T		68943;	114862	Cacna1h	yes	0.99994	44.6945	83.869	78.655	0.00129838	-0.39589	yes	yes	yes	no	no	yes	1	WGPNSAGSSRRSSWNSLGRAPSLKRRSQCGE	_SSWNS(ph)LGR_	SSWNS(1)LGR	S(-45.81)S(-44.69)WNS(44.69)LGR	5	2	493.708	0.73652	1	1.2851	1	2.7489	1	0.62481	1			0.7569	1	0.73652	0.77815	1
IPI00189595;IPI00563540	IPI00189595	1087	S	Calcium channel, voltage-dependent, T type, alpha 1H subunit	>IPI:IPI00189595.3|ENSEMBL:ENSRNOP00000050422 Tax_Id=10116 Gene_Symbol=Cacna1h 262 kDa protein;>IPI:IPI00563540.3|SWISS-PROT:Q9EQ60|TREMBL:A1EA79;A1EA80;A9YTJ3|ENSEMBL:ENSRNOP00000042239|REFSEQ:NP_722521 Tax_Id=10116 Gene_Symbol=Cacna1h Voltage-dependent T		68943;	114862	Cacna1h	yes	0.967945	14.7995	96.247	96.247	2.83e-05	-0.56384	yes	yes	yes	no	yes	no	1	PLITHTAATPMPTPKSSPNLDVAHALLDSRR	_S(ph)SPNLDVAHALLDSR_	S(0.968)S(0.032)PNLDVAHALLDSR	S(14.8)S(-14.8)PNLDVAHALLDS(-85.02)R	1	2	837.896	0.67325	1			0.55605	1			0.53507	1			0.67325		1
IPI00189595;IPI00563540	IPI00189595	2001	S	Calcium channel, voltage-dependent, T type, alpha 1H subunit	>IPI:IPI00189595.3|ENSEMBL:ENSRNOP00000050422 Tax_Id=10116 Gene_Symbol=Cacna1h 262 kDa protein;>IPI:IPI00563540.3|SWISS-PROT:Q9EQ60|TREMBL:A1EA79;A1EA80;A9YTJ3|ENSEMBL:ENSRNOP00000042239|REFSEQ:NP_722521 Tax_Id=10116 Gene_Symbol=Cacna1h Voltage-dependent T		68943;	114862	Cacna1h	yes	1	93.3278	141.54	111.74	3.31e-07	1.1773	yes	yes	yes	yes	yes	yes	1;2	AASSPARVSDPLCALSPRGTPRSLSLSRILC	_VSDPLCALS(ph)PR_	VSDPLCALS(1)PR	VS(-93.33)DPLCALS(93.33)PR	9	2	647.797	0.80194	1	1.9196	1	0.38285	1	1.6044	1	0.29095	1	3.5179	1	0.80194	0.520942	1		down
IPI00189627;IPI00515758;IPI00948656	IPI00189627	137	S	Chromogranin-A	>IPI:IPI00189627.1|SWISS-PROT:P10354 Tax_Id=10116 Gene_Symbol=Chga Chromogranin-A;>IPI:IPI00515758.1|TREMBL:Q5PPG5;Q9R1B7|ENSEMBL:ENSRNOP00000054199|REFSEQ:NP_067687 Tax_Id=10116 Gene_Symbol=Chga chromogranin-A;>IPI:IPI00948656.1|TREMBL:D3ZLA8|ENSEMBL:ENSR	P10354	2338;	24258	Chga	yes	1	67.9132	178.84	178.84	2.61e-12	-0.70855	yes	yes	yes	yes	yes	yes	1	VFENQSPAAKHGDAASEAPSKDTVEKREDSD	_HGDAAS(ph)EAPSK_	HGDAAS(1)EAPSK	HGDAAS(67.91)EAPS(-67.91)K	6	2	575.232	0.79819	1	0.77725	1	1.2272	1	0.6916	1			0.54453	1	0.79819	1.28659	1
IPI00189647	IPI00189647	344	S	Eukaryotic elongation factor 2 kinase	>IPI:IPI00189647.5|SWISS-PROT:P70531|TREMBL:Q6P757|ENSEMBL:ENSRNOP00000022726|REFSEQ:NP_037079 Tax_Id=10116 Gene_Symbol=Eef2k Eukaryotic elongation factor 2 kinase	P70531	2538;	25435	Eef2k	yes	0.988995	19.5359	91.093	91.093	0.000349001	0.43202	no	no	no	no	yes	yes	1	PREQDAVNQSTKLLQSAKTILRGTEEKCGSP	_LLQS(ph)AKTILR_	LLQS(0.989)AKT(0.011)ILR	LLQS(19.54)AKT(-19.54)ILR	4	3	408.235									0.28878	1
IPI00189647;IPI00782764	IPI00189647	476	S	Eukaryotic elongation factor 2 kinase	>IPI:IPI00189647.5|SWISS-PROT:P70531|TREMBL:Q6P757|ENSEMBL:ENSRNOP00000022726|REFSEQ:NP_037079 Tax_Id=10116 Gene_Symbol=Eef2k Eukaryotic elongation factor 2 kinase;>IPI:IPI00782764.2|TREMBL:D3ZU17|ENSEMBL:ENSRNOP00000051931 Tax_Id=10116 Gene_Symbol=Eef2k U	P70531	2538;	25435	Eef2k	yes	0.93784	11.9185	116.98	53.033	0.000191525	0.78549	yes	yes	yes	yes	yes	yes	1;2;3	SNGNRRPESDEDSLGSSGRVCVETWNLLNPS	_RPESDEDS(ph)LGS(ph)SGR_	RPES(0.026)DEDS(0.973)LGS(0.938)S(0.063)GR	RPES(-16.13)DEDS(16.13)LGS(11.92)S(-11.92)GR	11	2	826.303	32.05	2	16.43	2	39.461	2			0.70313	3	1.4152	2	32.05	0.0608643	2	up	down
IPI00189725;IPI00948899;IPI00782116	IPI00189725	1288	S	Unconventional myosin-Vb	>IPI:IPI00189725.1|SWISS-PROT:P70569|ENSEMBL:ENSRNOP00000019452|REFSEQ:NP_058779 Tax_Id=10116 Gene_Symbol=Myo5b Myosin-Vb;>IPI:IPI00948899.1|ENSEMBL:ENSRNOP00000019512 Tax_Id=10116 Gene_Symbol=Myo5b 214 kDa protein;>IPI:IPI00782116.2|ENSEMBL:ENSRNOP0000005	P70569	621347;	25132	Myo5b	yes	0.986492	18.636	96.015	96.015	0.00331027	-0.39435	yes	no	yes	no	yes	yes	1	RLSGKNMEPNINARTSWPNSEKHVDQEDAIE	_TS(ph)WPNSEK_	T(0.014)S(0.986)WPNSEK	T(-18.64)S(18.64)WPNS(-54.85)EK	2	2	514.708											0.52656	1
IPI00189842	IPI00189842	567	S	Protein Zak	>IPI:IPI00189842.4|TREMBL:D4AE18|ENSEMBL:ENSRNOP00000002067|REFSEQ:XP_001059755;XP_002729220 Tax_Id=10116 Gene_Symbol=RGD1561394 Uncharacterized protein	D4AE18	1561394;	311743	Zak	yes	0.986353	18.6599	138.66	127.22	6.6e-07	1.5312	yes	yes	no	no	yes	yes	1	TLFSSSEGNPGSRSDSSADCQWLDTLRMRQI	_SDS(ph)SADCQWLDTLR_	SDS(0.986)S(0.013)ADCQWLDTLR	S(-36.56)DS(18.66)S(-18.66)ADCQWLDT(-99.01)LR	3	2	867.345					0.81418	1			2.9317	1
IPI00189898;IPI00780604	IPI00189898	343	S	Sentrin-specific protease 2	>IPI:IPI00189898.1|SWISS-PROT:Q9EQE1|ENSEMBL:ENSRNOP00000002425|REFSEQ:NP_076479 Tax_Id=10116 Gene_Symbol=Senp2 Sentrin-specific protease 2;>IPI:IPI00780604.1|TREMBL:D3ZF69|ENSEMBL:ENSRNOP00000055120 Tax_Id=10116 Gene_Symbol=Senp2 Uncharacterized protein	Q9EQE1	708378;	78973	Senp2	yes	1	96.6404	96.64	96.64	0.00157299	0.46932	yes	yes	yes	yes	yes	yes	1	LRLGSGSNGLLRRKISVLEAKEKNFPSKEKD	_KIS(ph)VLEAK_	KIS(1)VLEAK	KIS(96.64)VLEAK	3	2	484.265	2.4606	1	0.3561	1	1.2539	1	0.93887	1	3.0355	1	0.25532	1	2.4606	2.8082	1	up	up	up	up
IPI00189948;IPI00886435	IPI00189948	882	S	Kinase D-interacting substrate of 220 kDa	>IPI:IPI00189948.1|SWISS-PROT:Q9EQG6-1|TREMBL:D3ZWB2|ENSEMBL:ENSRNOP00000063889|REFSEQ:NP_446247 Tax_Id=10116 Gene_Symbol=Kidins220 Isoform 1 of Kinase D-interacting substrate of 220 kDa;>IPI:IPI00886435.1|SWISS-PROT:Q9EQG6-2 Tax_Id=10116 Gene_Symbol=Kidin	Q9EQG6	619949;	116478	Kidins220	yes	1	103.801	129.88	129.88	6.14e-05	0.42814	no	yes	yes	no	yes	no	2	CSDTTGTQEDTDRRVSQNSLGEMTKLGSKTA	_RVS(ph)QNS(ph)LGEMTK_	RVS(1)QNS(1)LGEMTK	RVS(103.8)QNS(59.94)LGEMT(-59.94)K	3	2	755.312									3.6766	2
IPI00189948;IPI00886435	IPI00189948	885	S	Kinase D-interacting substrate of 220 kDa	>IPI:IPI00189948.1|SWISS-PROT:Q9EQG6-1|TREMBL:D3ZWB2|ENSEMBL:ENSRNOP00000063889|REFSEQ:NP_446247 Tax_Id=10116 Gene_Symbol=Kidins220 Isoform 1 of Kinase D-interacting substrate of 220 kDa;>IPI:IPI00886435.1|SWISS-PROT:Q9EQG6-2 Tax_Id=10116 Gene_Symbol=Kidin	Q9EQG6	619949;	116478	Kidins220	yes	0.999999	59.9415	129.88	129.88	6.14e-05	0.42814	no	yes	yes	no	yes	yes	1;2	TTGTQEDTDRRVSQNSLGEMTKLGSKTALNR	_RVS(ph)QNS(ph)LGEMTK_	RVS(1)QNS(1)LGEMTK	RVS(103.8)QNS(59.94)LGEMT(-59.94)K	6	2	755.312									3.6766	2
IPI00189977	IPI00189977	416	S	GRB2-associated-binding protein 2	>IPI:IPI00189977.1|SWISS-PROT:Q9EQH1|ENSEMBL:ENSRNOP00000016361|REFSEQ:NP_445869 Tax_Id=10116 Gene_Symbol=Gab2 GRB2-associated-binding protein 2	Q9EQH1	621367;	84477	Gab2	yes	0.845481	8.31023	86.8	54.974	0.000107301	0.94794	yes	no	no	yes	yes	no	1;2	SSCETYEYPTRGSGESASWSAESPGKTAVGR	_GSGES(ph)ASWSAESPGK_	GS(0.125)GES(0.845)AS(0.029)WS(0.001)AESPGK	GS(-8.31)GES(8.31)AS(-14.62)WS(-31.84)AES(-42.31)PGK	5	2	758.801	1.9293	1											1.9293		1	up		up
IPI00189977	IPI00189977	612	S	GRB2-associated-binding protein 2	>IPI:IPI00189977.1|SWISS-PROT:Q9EQH1|ENSEMBL:ENSRNOP00000016361|REFSEQ:NP_445869 Tax_Id=10116 Gene_Symbol=Gab2 GRB2-associated-binding protein 2	Q9EQH1	621367;	84477	Gab2	yes	0.983559	17.77	118.43	108.88	3.01e-10	-0.38634	yes	no	yes	no	yes	no	1	STGSVDYLALDFQPGSPSPHRKPSTSSVTSD	_KSTGSVDYLALDFQPGS(ph)PSPHR_	KSTGSVDYLALDFQPGS(0.984)PS(0.016)PHR	KS(-68.13)T(-68.13)GS(-68.13)VDY(-53.67)LALDFQPGS(17.77)PS(-17.77)PHR	17	3	813.716	0.35213	1			1.2213	1			0.34116	1			0.35213		1	down		down
IPI00189977	IPI00189977	278	S	GRB2-associated-binding protein 2	>IPI:IPI00189977.1|SWISS-PROT:Q9EQH1|ENSEMBL:ENSRNOP00000016361|REFSEQ:NP_445869 Tax_Id=10116 Gene_Symbol=Gab2 GRB2-associated-binding protein 2	Q9EQH1	621367;	84477	Gab2	yes	0.975807	16.1694	185.25	181.34	5.57e-17	1.9012	yes	yes	yes	yes	yes	yes	1;2	YDLPRSLASHGHTKSSLTGSETDNEDVYTFK	_SS(ph)LTGSETDNEDVYTFK_	S(0.024)S(0.976)LT(0.001)GSETDNEDVYTFK	S(-16.17)S(16.17)LT(-31.98)GS(-63.79)ET(-99.67)DNEDVY(-171.58)T(-154.21)FK	2	2	986.907	2.0078	1	0.34042	1					2.2911	1	0.49536	1	2.0078	2.93755	1	up	up	up	up
IPI00189989;IPI00364294	IPI00189989	228	S	Sepiapterin reductase	>IPI:IPI00189989.1|SWISS-PROT:P18297|TREMBL:B2RYK3|ENSEMBL:ENSRNOP00000020749|REFSEQ:NP_062054 Tax_Id=10116 Gene_Symbol=Spr Sepiapterin reductase;>IPI:IPI00364294.2|TREMBL:D3ZT59|ENSEMBL:ENSRNOP00000030860 Tax_Id=10116 Gene_Symbol=- Uncharacterized protein	P18297	3753;	29270	Spr	yes	1	106.83	157.85	138.46	3.53e-14	-0.7906	yes	yes	yes	yes	yes	yes	1;2	TSMDPELRSRLQKLNSEGELVDCGTSAQKLL	_LNS(ph)EGELVDCGTSAQK_	LNS(1)EGELVDCGTSAQK	LNS(106.83)EGELVDCGT(-106.83)S(-106.83)AQK	3	2	894.38	1.0216	1	0.80848	1			0.3133	1					1.0216	1.23689	1
IPI00206150;IPI00190080;IPI00950307	IPI00206150	103	S	N-acetylgalactosaminyltransferase 7	>IPI:IPI00206150.1|SWISS-PROT:Q9R0C5|ENSEMBL:ENSRNOP00000016474|REFSEQ:NP_075215 Tax_Id=10116 Gene_Symbol=Galnt7 N-acetylgalactosaminyltransferase 7;>IPI:IPI00190080.3|ENSEMBL:ENSRNOP00000017142 Tax_Id=10116 Gene_Symbol=Galnt7 71 kDa protein;>IPI:IPI009503	Q9R0C5	620362;	29750	Galnt7	yes	1	66.7375	66.738	66.738	0.00665288	-1.9354	yes	yes	yes	no	yes	no	1	KNKAKNEQERHAGGDSQKDIMQRQYLTFKPQ	_HAGGDS(ph)QKDIMQR_	HAGGDS(1)QKDIMQR	HAGGDS(66.74)QKDIMQR	6	2	761.827	1.6547	1			1.7681	1							1.6547		1
IPI00190123	IPI00190123	114	S	Protein Zcchc17	>IPI:IPI00190123.2|TREMBL:D3ZCQ7|ENSEMBL:ENSRNOP00000017156|REFSEQ:NP_001102737 Tax_Id=10116 Gene_Symbol=Zcchc17 Uncharacterized protein	D3ZCQ7	1565267;	500555	Zcchc17	yes	1	74.6471	171.32	133.91	6.27e-08	0.77325	yes	yes	no	yes	yes	yes	1	DPNNVIIEQEERRRRSFQDYTGQKITLEAVL	_S(ph)FQDYTGQK_	S(1)FQDYTGQK	S(74.65)FQDY(-87.92)T(-74.65)GQK	1	2	577.232	9.0658	1	0.077339	1	1.1913	1	0.97868	1	10.227	1	0.057111	1	9.0658	12.9301	1	up	up	up	up
IPI00190130;IPI00563226;IPI00776666	IPI00190130	10	S	SIN3 transcription regulator family member A	>IPI:IPI00190130.4|TREMBL:D3ZIN2|ENSEMBL:ENSRNOP00000049705 Tax_Id=10116 Gene_Symbol=Sin3a Uncharacterized protein;>IPI:IPI00563226.2|TREMBL:D3Z8K6|ENSEMBL:ENSRNOP00000043049 Tax_Id=10116 Gene_Symbol=Sin3a Uncharacterized protein;>IPI:IPI00776666.2|TREMBL:	D3ZIN2	1311598;	363067	Sin3a	yes	0.999816	37.3517	76.151	76.151	0.000790543	2.2023	yes	no	yes	no	no	yes	1	______MKRRLDDQESPVYAAQQRRIPGSTE	_LDDQES(ph)PVYAAQQR_	LDDQES(1)PVYAAQQR	LDDQES(37.35)PVY(-37.35)AAQQR	6	2	850.37	0.51995	1											0.51995		1	down		down
IPI00190130;IPI00563226;IPI00776666	IPI00190130	431	S	SIN3 transcription regulator family member A	>IPI:IPI00190130.4|TREMBL:D3ZIN2|ENSEMBL:ENSRNOP00000049705 Tax_Id=10116 Gene_Symbol=Sin3a Uncharacterized protein;>IPI:IPI00563226.2|TREMBL:D3Z8K6|ENSEMBL:ENSRNOP00000043049 Tax_Id=10116 Gene_Symbol=Sin3a Uncharacterized protein;>IPI:IPI00776666.2|TREMBL:	D3ZIN2	1311598;	363067	Sin3a	yes	0.988197	19.3475	127.36	79.837	0.000384628	-0.52463	yes	yes	yes	yes	yes	yes	1;2	KPQRPSQNGCQIRRHSGTGATPPVKKKPKLI	_RHS(ph)GTGATPPVK_	RHS(0.988)GT(0.011)GATPPVK	RHS(19.35)GT(-19.35)GAT(-34.91)PPVK	3	2	644.314	3.9374	1	0.22218	1	0.83099	1	0.99738	1	4.3538	1	0.19199	1	3.9374	4.50086	1	up	up	up	up
IPI00190176	IPI00190176	1348	S	Protein Golga3	>IPI:IPI00190176.6|TREMBL:D3ZLD5|ENSEMBL:ENSRNOP00000053494|REFSEQ:NP_001101317 Tax_Id=10116 Gene_Symbol=Golga3 Uncharacterized protein	D3ZLD5	1305262;	312077	Golga3	yes	0.985461	19.194	148.57	148.57	6.54e-16	0.87756	yes	no	yes	yes	yes	no	1;2	GAAKKKEPKGESSSSSPATPIKIPDCPVPAS	_GESSSSS(ph)PATPIK_	GESSS(0.002)S(0.012)S(0.985)PAT(0.001)PIK	GES(-62.08)S(-53)S(-26.59)S(-19.19)S(19.19)PAT(-32.89)PIK	7	2	664.293									0.40485	1
IPI00190397	IPI00190397	93	S	Complexin-2	>IPI:IPI00190397.1|SWISS-PROT:P84087|ENSEMBL:ENSRNOP00000000117|REFSEQ:NP_446330 Tax_Id=10116 Gene_Symbol=Cplx2 Complexin-2	P84087	70945;	116657	Cplx2	yes	0.997268	25.6237	217.88	108.49	7.28e-34	-0.31746	yes	yes	yes	yes	yes	yes	1	KEAEEKAALEQPCEGSLTRPKKAIPAGCGDE	_AALEQPCEGS(ph)LTRPK_	AALEQPCEGS(0.997)LT(0.003)RPK	AALEQPCEGS(25.62)LT(-25.62)RPK	10	3	579.606	0.69323	1	2.1735	1	0.70385	1	2.8784	1	0.42675	1	5.5809	1	0.69323	0.460087	1		down
IPI00190431	IPI00190431	254	S	Protein Ubap2	>IPI:IPI00190431.5|TREMBL:D3ZF89|ENSEMBL:ENSRNOP00000015920|REFSEQ:NP_001101398 Tax_Id=10116 Gene_Symbol=Ubap2 Uncharacterized protein	D3ZF89	1311717;	313169	Ubap2	yes	1	101.546	329.98	166.57	1.22e-193	0.58449	no	yes	yes	yes	yes	yes	1	LPSKSSYGLKGAWKNSVEEWTAEDWTEDLSE	_NS(ph)VEEWTAEDWTEDLSETK_	NS(1)VEEWTAEDWTEDLSETK	NS(101.55)VEEWT(-101.55)AEDWT(-103.83)EDLS(-146.4)ET(-148.3)K	2	2	1174.98			1.0114	1	4.2824	1	0.26488	1	4.6005	1	0.28108	1		0.988728	1
IPI00190585	IPI00190585	278	S	ETS-related transcription factor Elf-3	>IPI:IPI00190585.2|SWISS-PROT:Q4V7E1|ENSEMBL:ENSRNOP00000008753|REFSEQ:NP_001019939 Tax_Id=10116 Gene_Symbol=Elf3 ETS-related transcription factor Elf-3	Q4V7E1	1310687;	304815	Elf3	yes	0.999967	44.8444	86.488	86.488	0.00070673	0.8125	yes	yes	yes	no	no	yes	1;2	EPKHGKRKRGRPRKLSKEYWDCLEGKKSKHA	_KLS(ph)KEYWDCLEGK_	KLS(1)KEYWDCLEGK	KLS(44.84)KEY(-44.84)WDCLEGK	3	3	579.264	2.8987	1	0.28542	1	1.0548	1			2.5412	1			2.8987	3.50361	1	up	up	up	up
IPI00358714;IPI00190628	IPI00358714	289	S	Ubiquitin-associated protein 1	>IPI:IPI00358714.2|SWISS-PROT:Q5XIS7|ENSEMBL:ENSRNOP00000016964|REFSEQ:NP_001012190 Tax_Id=10116 Gene_Symbol=Ubap1 Ubiquitin-associated protein 1;>IPI:IPI00190628.4|TREMBL:D3ZE34|ENSEMBL:ENSRNOP00000015991 Tax_Id=10116 Gene_Symbol=Ubap1 Uncharacterized pro	Q5XIS7	1305186;	362502	Ubap1	yes	0.842415	8.56395	132.95	132.95	1.62e-10	1.3399	yes	yes	no	yes	yes	yes	1	DDSSQKTVRLASTFHSTSCLRSGASRNFLKP	_LASTFHS(ph)TSCLR_	LAST(0.001)FHS(0.842)T(0.117)S(0.039)CLR	LAS(-46.81)T(-28.95)FHS(8.56)T(-8.56)S(-13.32)CLR	7	2	730.324									0.66592	1	2.0139	1
IPI00948101;IPI00190645	IPI00948101	30	S	Amino-terminal enhancer of split	>IPI:IPI00948101.1|ENSEMBL:ENSRNOP00000007678 Tax_Id=10116 Gene_Symbol=Aes 22 kDa protein;>IPI:IPI00190645.1|SWISS-PROT:P63003|ENSEMBL:ENSRNOP00000059140|REFSEQ:NP_062093 Tax_Id=10116 Gene_Symbol=Aes Amino-terminal enhancer of split		2731;	29466	Aes	yes	0.998624	29.2157	80.014	63.401	0.00116909	0.40238	no	no	yes	yes	yes	yes	1	GSSHLPQQLKFTTSDSCDRIKDEFQLLQAQY	_FTTSDS(ph)CDR_	FTTS(0.001)DS(0.999)CDR	FT(-43.18)T(-38.8)S(-29.22)DS(29.22)CDR	6	2	584.702					3.8667	1	0.37117	1	4.1028	1
IPI00190719;IPI00829432	IPI00190719	478	S	Nucleus accumbens-associated protein 1	>IPI:IPI00190719.2|SWISS-PROT:O35260-1|ENSEMBL:ENSRNOP00000003884|REFSEQ:NP_599240 Tax_Id=10116 Gene_Symbol=Nacc1 Isoform 1 of Nucleus accumbens-associated protein 1;>IPI:IPI00829432.1|SWISS-PROT:O35260-2 Tax_Id=10116 Gene_Symbol=Nacc1 Isoform 2 of Nucleus	O35260	621003;	171454	Nacc1	yes	0.856721	7.8587	179.38	179.38	1.3e-58	1.6704	yes	no	yes	yes	yes	yes	1	PKTKPLHLVEGDNYSSFISDTGKIEPDMMSM	_TKPLHLVEGDNYSS(ph)FISDTGK_	TKPLHLVEGDNYS(0.14)S(0.857)FIS(0.003)DTGK	T(-157.76)KPLHLVEGDNY(-125.6)S(-7.86)S(7.86)FIS(-25.24)DT(-32.87)GK	14	2	1194.56			0.36388	1					3.2478	1				2.74816	1		up
IPI00190758	IPI00190758	324	S	Serine/threonine-protein kinase TAO3	>IPI:IPI00190758.4|SWISS-PROT:Q53UA7|ENSEMBL:ENSRNOP00000001503|REFSEQ:NP_001019425 Tax_Id=10116 Gene_Symbol=Taok3 Serine/threonine-protein kinase TAO3	Q53UA7	1562861;	304530	Taok3	yes	1	75.8048	249.99	249.99	4.66e-87	1.6088	yes	yes	yes	yes	yes	yes	1	KKILFQETRNGPLNESQEEEEDSEQGSNLNR	_NGPLNES(ph)QEEEEDSEQGSNLNR_	NGPLNES(1)QEEEEDSEQGSNLNR	NGPLNES(75.8)QEEEEDS(-75.8)EQGS(-123.68)NLNR	7	2	1278.01	1.1225	1	0.91848	1	2.2664	1	0.66797	1	2.289	1	0.55515	1	1.1225	1.08876	1
IPI00327687;IPI00475799;IPI00190786	IPI00327687	432	S	Citron rho-interacting serine/threonine kinase	>IPI:IPI00327687.6|ENSEMBL:ENSRNOP00000001509 Tax_Id=10116 Gene_Symbol=Cit 239 kDa protein;>IPI:IPI00475799.2|ENSEMBL:ENSRNOP00000053869|REFSEQ:NP_001025082 Tax_Id=10116 Gene_Symbol=Cit citron;>IPI:IPI00190786.5|TREMBL:O88527|ENSEMBL:ENSRNOP00000001511 Tax		70878;	83620	Cit	yes	0.999971	45.5741	187.08	119.56	5.51e-55	-1.7753	yes	yes	yes	yes	yes	yes	1	GFSYSKALGYLGRSESVVSGLDSPAKISSME	_SES(ph)VVSGLDSPAK_	SES(1)VVSGLDSPAK	S(-45.57)ES(45.57)VVS(-60.04)GLDS(-87.22)PAK	3	2	678.308	1.5181	1	1.148	1							0.27559	1	1.5181	0.87108	1
IPI00190868;IPI00949237;IPI00655312	IPI00190868	1018	S	Myosin phosphatase Rho-interacting protein	>IPI:IPI00190868.1|SWISS-PROT:Q9ERE6-1|ENSEMBL:ENSRNOP00000045501|REFSEQ:NP_446266 Tax_Id=10116 Gene_Symbol=Mprip Isoform 1 of Myosin phosphatase Rho-interacting protein;>IPI:IPI00949237.1|TREMBL:D3ZI61|ENSEMBL:ENSRNOP00000060179 Tax_Id=10116 Gene_Symbol=M	Q9ERE6	619947;	116504	Mprip	yes	0.991631	20.7367	186.77	186.77	1.3e-06	0.0099932	yes	yes	yes	yes	yes	yes	1	KKDRSCVTRQLRNIRSKSVIEQVSWDN____	_S(ph)KSVIEQVSWDN_	S(0.992)KS(0.008)VIEQVSWDN	S(20.74)KS(-20.74)VIEQVS(-115.62)WDN	1	2	736.327	1.2592	1	0.67767	1	1.5887	1	0.64552	1	1.7306	1	0.5117	1	1.2592	1.47564	1
IPI00190868;IPI00949237;IPI00655312	IPI00190868	1020	S	Myosin phosphatase Rho-interacting protein	>IPI:IPI00190868.1|SWISS-PROT:Q9ERE6-1|ENSEMBL:ENSRNOP00000045501|REFSEQ:NP_446266 Tax_Id=10116 Gene_Symbol=Mprip Isoform 1 of Myosin phosphatase Rho-interacting protein;>IPI:IPI00949237.1|TREMBL:D3ZI61|ENSEMBL:ENSRNOP00000060179 Tax_Id=10116 Gene_Symbol=M	Q9ERE6	619947;	116504	Mprip	yes	0.977738	16.4266	190.82	190.82	8.86e-07	-0.78479	yes	yes	yes	yes	yes	yes	1	DRSCVTRQLRNIRSKSVIEQVSWDN______	_SKS(ph)VIEQVSWDN_	S(0.022)KS(0.978)VIEQVSWDN	S(-16.43)KS(16.43)VIEQVS(-119.67)WDN	3	2	736.327	1.4719	1	0.64557	1	1.2935	1	0.49274	1	1.6076	1	0.45919	1	1.4719	1.54902	1
IPI00190868;IPI00949237;IPI00655312;IPI00392930	IPI00392930	271	S	Myosin phosphatase Rho interacting protein	>IPI:IPI00190868.1|SWISS-PROT:Q9ERE6-1|ENSEMBL:ENSRNOP00000045501|REFSEQ:NP_446266 Tax_Id=10116 Gene_Symbol=Mprip Isoform 1 of Myosin phosphatase Rho-interacting protein;>IPI:IPI00949237.1|TREMBL:D3ZI61|ENSEMBL:ENSRNOP00000060179 Tax_Id=10116 Gene_Symbol=M	D4A2X4	619947;	116504	Mprip	yes	0.999962	45.8376	80.522	80.522	0.00144266	1.8841	no	yes	yes	yes	yes	yes	1;3	LSGDRVDGGRKVRVESGYFSLEKAKQDLRAE	_VES(ph)GYFSLEK_	VES(1)GYFSLEK	VES(45.84)GY(-49.09)FS(-45.84)LEK	3	2	619.771	1.1239	3					0.4541	1			0.53854	1	1.1239		3
IPI00190893	IPI00190893	168	S	Multivesicular body subunit 12A	>IPI:IPI00190893.1|SWISS-PROT:Q6P777|ENSEMBL:ENSRNOP00000024413|REFSEQ:NP_955407 Tax_Id=10116 Gene_Symbol=Fam125a Multivesicular body subunit 12A	Q6P777	735220;	290635	Mvb12a	yes	1	97.5831	191.78	109.1	3.49e-17	0.14099	yes	yes	yes	yes	yes	yes	1;2	LVPKPGTLSQDMRGLSLDQPKEPSKGSHPER	_GLS(ph)LDQPKEPSK_	GLS(1)LDQPKEPSK	GLS(97.58)LDQPKEPS(-97.58)K	3	2	689.834	1.1248	1	0.81146	1	3.5546	1	0.27287	1	4.0586	1	0.30762	1	1.1248	1.23235	1
IPI00190963;IPI00200577	IPI00190963	1152	S	WD repeat-containing protein 7	>IPI:IPI00190963.1|SWISS-PROT:Q9ERH3-1|ENSEMBL:ENSRNOP00000025316|REFSEQ:NP_076465 Tax_Id=10116 Gene_Symbol=Wdr7 Isoform 1 of WD repeat-containing protein 7;>IPI:IPI00200577.1|SWISS-PROT:Q9ERH3-2|ENSEMBL:ENSRNOP00000025325 Tax_Id=10116 Gene_Symbol=Wdr7 Iso	Q9ERH3	619836;	66031	Wdr7	yes	0.976459	16.2395	164.96	164.96	9.36e-23	0.9593	yes	yes	yes	yes	yes	yes	1	AEIEPPKLLTRPRSSSQIPEGFGLTSGGSNY	_SSS(ph)QIPEGFGLTSGGSNYSLAR_	SS(0.023)S(0.976)QIPEGFGLTSGGSNYSLAR	S(-34.72)S(-16.24)S(16.24)QIPEGFGLT(-104.82)S(-110.8)GGS(-127.67)NY(-158.49)S(-142.5)LAR	3	2	1148.02							1.7359	1			0.29741	1
IPI00563501;IPI00191039;IPI00782163;IPI00563426;IPI00569465;IPI00565234	IPI00563501	7262	S	Protein Dst	>IPI:IPI00563501.4|ENSEMBL:ENSRNOP00000048595 Tax_Id=10116 Gene_Symbol=- 824 kDa protein;>IPI:IPI00191039.5|ENSEMBL:ENSRNOP00000017235 Tax_Id=10116 Gene_Symbol=- 608 kDa protein;>IPI:IPI00782163.2|ENSEMBL:ENSRNOP00000056756 Tax_Id=10116 Gene_Symbol=- 825 k					yes	0.999997	55.8515	195.37	194.63	7.56e-67	-0.68911	yes	yes	yes	yes	yes	yes	1;2	SKAGSRASSRRGSDASDFDISEIQSVCSDVE	_RGS(ph)DAS(ph)DFDISEIQSVCSDVETVPQTHRPAPR_	RGS(1)DAS(1)DFDISEIQSVCSDVETVPQTHRPAPR	RGS(75.33)DAS(55.85)DFDIS(-55.85)EIQS(-111.57)VCS(-140)DVET(-168.66)VPQT(-173.37)HRPAPR	6	4	929.907	2.0126	1	0.85559	2	1.5977	1	1.024	2	1.2453	2	0.82965	2	2.0126	1.16878	1	up		up
IPI00563501;IPI00191039;IPI00569465	IPI00563501	7110	S	Protein Dst	>IPI:IPI00563501.4|ENSEMBL:ENSRNOP00000048595 Tax_Id=10116 Gene_Symbol=- 824 kDa protein;>IPI:IPI00191039.5|ENSEMBL:ENSRNOP00000017235 Tax_Id=10116 Gene_Symbol=- 608 kDa protein;>IPI:IPI00569465.3|TREMBL:D3ZC56|ENSEMBL:ENSRNOP00000043470 Tax_Id=10116 Gene_					no	0.561641	1.12585	118.96	118.96	8.83e-07	0.27317	no	yes	no	yes	no	no	1	NDPCRVHHHGSKMLRSESNSSITATQPTLAK	_S(ph)ESNSSITATQPTLAK_	S(0.562)ES(0.433)NS(0.005)SITATQPTLAK	S(1.13)ES(-1.13)NS(-20.57)S(-40.27)IT(-60.27)AT(-89.2)QPT(-101.82)LAK	1	3	572.268			0.48981	1										2.04161	1		up	up
IPI00191068	IPI00191068	147	S	Calcium modulating ligand	>IPI:IPI00191068.2|TREMBL:Q6DGG9;Q9ERK1|ENSEMBL:ENSRNOP00000033945|REFSEQ:NP_445786 Tax_Id=10116 Gene_Symbol=Camlg Calcium modulating ligand	Q6DGG9	69297;	81715	Camlg	yes	1	78.0569	153.94	97.797	6.35e-10	0.18639	yes	yes	yes	yes	yes	yes	1;2	QRNRGDLTADSAPRGSHHGLEQYLSRFEEAM	_GS(ph)HHGLEQYLSR_	GS(1)HHGLEQYLSR	GS(78.06)HHGLEQY(-78.06)LS(-81.27)R	2	3	488.552	4.0106	1	0.25027	1	0.93667	1	1.2561	1	3.8754	1	0.26554	1	4.0106	3.99568	1	up	up	up	up
IPI00191068	IPI00191068	38	S	Calcium modulating ligand	>IPI:IPI00191068.2|TREMBL:Q6DGG9;Q9ERK1|ENSEMBL:ENSRNOP00000033945|REFSEQ:NP_445786 Tax_Id=10116 Gene_Symbol=Camlg Calcium modulating ligand	Q6DGG9	69297;	81715	Camlg	yes	1	40.4964	147.2	40.496	5.79e-10	0.21251	no	no	yes	yes	yes	yes	1	SQRRAELRRRKLLMNSEQRINRIMGFHRPGS	_LLM(ox)NS(ph)EQR_	LLMNS(1)EQR	LLMNS(40.5)EQR	5	2	543.736			0.79412	1	13.217	1	0.15185	1	11.237	1	0.17378	1		1.25926	1
IPI00191068	IPI00191068	88	S	Calcium modulating ligand	>IPI:IPI00191068.2|TREMBL:Q6DGG9;Q9ERK1|ENSEMBL:ENSRNOP00000033945|REFSEQ:NP_445786 Tax_Id=10116 Gene_Symbol=Camlg Calcium modulating ligand	Q6DGG9	69297;	81715	Camlg	yes	1	78.3316	158.74	158.74	6.56e-10	-2.1906	no	yes	yes	yes	yes	yes	1	PLGVPSVSKRVVLGDSVDGGVTDYQPSGGAD	_VVLGDS(ph)VDGGVTDYQPSGGADIR_	VVLGDS(1)VDGGVTDYQPSGGADIR	VVLGDS(78.33)VDGGVT(-78.33)DY(-109.24)QPS(-133.37)GGADIR	6	2	1179.04			0.76566	1	7.0435	1					0.14232	1		1.30606	1
IPI00191117	IPI00191117	257	S	Mitogen-activated protein kinase 8 interacting protein 2	>IPI:IPI00191117.3|TREMBL:Q3B8P9|ENSEMBL:ENSRNOP00000052648|REFSEQ:XP_001055248;XP_235565 Tax_Id=10116 Gene_Symbol=Mapk8ip2 mitogen-activated protein kinase 8 interacting protein 2	Q3B8P9	1309727;	315220	Mapk8ip2	yes	0.930919	11.6663	258.83	84.878	4.49e-84	-1.0039	yes	yes	yes	yes	yes	yes	1;2;3;5	GHEGRRSSQELSSPGSDSEEAGGARLGRMIS	_RSS(ph)QELSSPGS(ph)DSEEAGGAR_	RS(0.205)S(0.794)QELS(0.004)S(0.001)PGS(0.931)DS(0.064)EEAGGAR	RS(-5.9)S(5.9)QELS(-24.15)S(-28.71)PGS(11.67)DS(-11.67)EEAGGAR	11	3	722.949	1.1112	2	2.4598	1	1.0571	2	0.91822	3	1.0468	2			1.1112	0.406537	1		down	down
IPI00191117	IPI00191117	507	S	Mitogen-activated protein kinase 8 interacting protein 2	>IPI:IPI00191117.3|TREMBL:Q3B8P9|ENSEMBL:ENSRNOP00000052648|REFSEQ:XP_001055248;XP_235565 Tax_Id=10116 Gene_Symbol=Mapk8ip2 mitogen-activated protein kinase 8 interacting protein 2	Q3B8P9	1309727;	315220	Mapk8ip2	yes	0.988502	19.7735	182.27	182.27	2.37e-48	-1.3263	yes	yes	no	yes	yes	yes	1	DAEDSVIPPGSRTTGSTAPLDASLVYDAVKY	_TTGS(ph)TAPLDASLVYDAVK_	TT(0.001)GS(0.989)T(0.01)APLDASLVYDAVK	T(-40.8)T(-29.94)GS(19.77)T(-19.77)APLDAS(-115.02)LVY(-151.29)DAVK	4	2	944.951			0.17083	1										5.85377	1		up	up
IPI00191170	IPI00191170	69	S	Diacylglycerol O-acyltransferase 1	>IPI:IPI00191170.2|SWISS-PROT:Q9ERM3|TREMBL:Q8BHI5;Q91YB5|ENSEMBL:ENSRNOP00000035110|REFSEQ:NP_445889 Tax_Id=10116 Gene_Symbol=Dgat1 RCG59622, isoform CRA_a	Q9ERM3	628673;	84497	Dgat1	no	0.5		71.241	47.062	0.00906854	0.48652	yes	yes	no	no	yes	no	1	PVPAPAHTRDKDRQTSVGDGHWELRCHRLQD	_QT(ph)SVGDGHWELR_	QT(0.5)S(0.5)VGDGHWELR	QT(0)S(0)VGDGHWELR	3	3	488.88			0.33416	1										2.99258	1		up	up
IPI00191170	IPI00191170	17	S	Diacylglycerol O-acyltransferase 1	>IPI:IPI00191170.2|SWISS-PROT:Q9ERM3|TREMBL:Q8BHI5;Q91YB5|ENSEMBL:ENSRNOP00000035110|REFSEQ:NP_445889 Tax_Id=10116 Gene_Symbol=Dgat1 RCG59622, isoform CRA_a	Q9ERM3	628673;	84497	Dgat1	yes	0.984869	18.1346	124.5	122.09	3.07e-19	0.98766	yes	yes	no	no	yes	yes	2	GDRGGAGSSRRRRTGSRVSIQGGSGPMVDEE	_TGS(ph)RVS(ph)IQGGSGPMVDEEEVR_	T(0.015)GS(0.985)RVS(1)IQGGSGPMVDEEEVR	T(-18.13)GS(18.13)RVS(38.05)IQGGS(-60.59)GPMVDEEEVR	3	2	1175.49			0.23832	2					5.0273	2				4.19604	2		up	up
IPI00191170	IPI00191170	20	S	Diacylglycerol O-acyltransferase 1	>IPI:IPI00191170.2|SWISS-PROT:Q9ERM3|TREMBL:Q8BHI5;Q91YB5|ENSEMBL:ENSRNOP00000035110|REFSEQ:NP_445889 Tax_Id=10116 Gene_Symbol=Dgat1 RCG59622, isoform CRA_a	Q9ERM3	628673;	84497	Dgat1	yes	0.999967	46.0498	124.5	124.5	3.07e-19	0.42879	yes	yes	no	yes	yes	yes	1;2	GGAGSSRRRRTGSRVSIQGGSGPMVDEEEVR	_TGS(ph)RVS(ph)IQGGSGPMVDEEEVR_	T(0.465)GS(0.535)RVS(1)IQGGSGPMVDEEEVR	T(-0.61)GS(0.61)RVS(46.05)IQGGS(-46.05)GPMVDEEEVR	6	2	1175.49			0.23832	2			1.307	1	5.0273	2				4.19604	2		up	up
IPI00191226	IPI00191226	11	S	Integrin beta 1 binding protein 1 (Predicted), isoform CRA_a	>IPI:IPI00191226.1|TREMBL:B5DFL3|ENSEMBL:ENSRNOP00000009401|REFSEQ:NP_001100189 Tax_Id=10116 Gene_Symbol=Itgb1bp1 Itgb1bp1 protein	B5DFL3	1307810;	298914	Itgb1bp1	yes	0.998635	29.7031	204.71	198.96	7.07e-24	0.86956	yes	yes	yes	yes	yes	yes	1;2	_____MFRKGKKRHSSSSSQSSEISTKSKSV	_HSS(ph)SSS(ph)QSSEISTK_	HS(0.001)S(0.999)S(0.002)S(0.196)S(0.801)QSSEISTK	HS(-29.7)S(29.7)S(-25.59)S(-6.11)S(6.11)QS(-54.28)S(-63.87)EIS(-99.87)T(-106.48)K	3	2	806.3	0.70879	2	1.1829	2	0.92107	2	0.45951	1	0.7529	2	1.0752	1	0.70879	0.84538	2
IPI00191226	IPI00191226	36	S	Integrin beta 1 binding protein 1 (Predicted), isoform CRA_a	>IPI:IPI00191226.1|TREMBL:B5DFL3|ENSEMBL:ENSRNOP00000009401|REFSEQ:NP_001100189 Tax_Id=10116 Gene_Symbol=Itgb1bp1 Itgb1bp1 protein	B5DFL3	1307810;	298914	Itgb1bp1	yes	0.955562	14.3012	87.419	78.501	0.000498647	-0.010283	yes	yes	yes	no	yes	yes	2	TKSKSVDSSLGGLSRSSTVASLDTDSTKSSG	_S(ph)STVAS(ph)LDTDSTK_	S(0.956)S(0.036)T(0.009)VAS(0.988)LDT(0.01)DS(0.001)TK	S(14.3)S(-14.3)T(-20.43)VAS(20.07)LDT(-20.07)DS(-31.28)T(-36.59)K	1	2	736.284	1.4583	2	0.62892	2	1.006	2					0.55335	2	1.4583	1.59003	2
IPI00191242	IPI00191242	94	S	Mitochondrial dynamics protein MID51	>IPI:IPI00191242.1|SWISS-PROT:Q5XIS8|ENSEMBL:ENSRNOP00000023843|REFSEQ:NP_001007710 Tax_Id=10116 Gene_Symbol=Smcr7l Smith-Magenis syndrome chromosomal region candidate gene 7 protein-like	Q5XIS8	1359173;	315141	Smcr7l	yes	0.997714	26.4	146.25	131.43	1.68e-35	-0.95215	no	no	yes	yes	yes	yes	1	SPRLLNRDMKTGLSRSLQTLPTDSSAFDTDT	_S(ph)LQTLPTDSSAFDTDTFCPPRPK_	S(0.998)LQT(0.002)LPTDSSAFDTDTFCPPRPK	S(26.4)LQT(-26.4)LPT(-65.54)DS(-95.2)S(-95.2)AFDT(-116.57)DT(-122.23)FCPPRPK	1	3	887.735									1.8146	1
IPI00191242	IPI00191242	70	S	Mitochondrial dynamics protein MID51	>IPI:IPI00191242.1|SWISS-PROT:Q5XIS8|ENSEMBL:ENSRNOP00000023843|REFSEQ:NP_001007710 Tax_Id=10116 Gene_Symbol=Smcr7l Smith-Magenis syndrome chromosomal region candidate gene 7 protein-like	Q5XIS8	1359173;	315141	Smcr7l	yes	1	69.599	87.001	87.001	0.000391112	-0.58335	yes	yes	no	yes	yes	yes	1;2	SAPTSPTRLSHSGKRSWEEPNWMGSPRLLNR	_S(ph)WEEPNWMGSPR_	S(1)WEEPNWMGSPR	S(69.6)WEEPNWMGS(-69.6)PR	1	2	778.305	2.0494	1	0.49545	1	1.0276	1	0.92056	1	1.9553	1	0.43487	1	2.0494	2.01837	1	up	up	up	up
IPI00191328	IPI00191328	580	S	Protein phosphatase 1 regulatory subunit 37	>IPI:IPI00191328.3|SWISS-PROT:B2RYF1|ENSEMBL:ENSRNOP00000023866|REFSEQ:NP_001100952 Tax_Id=10116 Gene_Symbol=Lrrc68 Leucine-rich repeat-containing protein 68	B2RYF1	1595870;	308398	Ppp1r37	no	0.5		121.5	121.5	0.00331165	-0.70927	yes	yes	yes	yes	yes	yes	1	PPGSPSSPTEQRISVSSPGRGHKVFVVTRVE	_ISVS(ph)SPGR_	ISVS(0.5)S(0.5)PGR	IS(-58.43)VS(0)S(0)PGR	4	2	441.708	0.66454	1	2.1862	1	0.40606	1			0.30166	1			0.66454	0.457415	1		down	down
IPI00191328	IPI00191328	581	S	Protein phosphatase 1 regulatory subunit 37	>IPI:IPI00191328.3|SWISS-PROT:B2RYF1|ENSEMBL:ENSRNOP00000023866|REFSEQ:NP_001100952 Tax_Id=10116 Gene_Symbol=Lrrc68 Leucine-rich repeat-containing protein 68	B2RYF1	1595870;	308398	Ppp1r37	yes	0.987782	19.0769	121.5	105.98	0.000104015	-0.094864	yes	yes	yes	yes	yes	yes	1	PGSPSSPTEQRISVSSPGRGHKVFVVTRVES	_ISVSS(ph)PGR_	ISVS(0.012)S(0.988)PGR	IS(-59.97)VS(-19.08)S(19.08)PGR	5	2	441.708	0.77458	1	1.8255	1	0.39718	1	2.0625	1	0.38184	1	3.3329	1	0.77458	0.547795	1		down
IPI00191335;IPI00231023;IPI00209653	IPI00191335	432	S	Synapsin-1	>IPI:IPI00191335.1|SWISS-PROT:P09951-1|ENSEMBL:ENSRNOP00000014250|REFSEQ:NP_062006 Tax_Id=10116 Gene_Symbol=Syn1 Isoform IA of Synapsin-1;>IPI:IPI00231023.1|SWISS-PROT:P09951-2|REFSEQ:NP_001104252 Tax_Id=10116 Gene_Symbol=Syn1 Isoform IB of Synapsin-1;>IPI	P09951	3797;	24949	Syn1	yes	0.992754	22.6616	104.23	77.221	7.14e-07	-1.4414	yes	yes	yes	no	yes	no	2;4	ALPRQRDASPGRGSHSQTPSPGALPLGRQTS	_GSHS(ph)QT(ph)PSPGALPLGR_	GS(0.006)HS(0.993)QT(0.583)PS(0.418)PGALPLGR	GS(-22.66)HS(22.66)QT(1.45)PS(-1.45)PGALPLGR	4	2	861.374	1.005	3			3.993	2							1.005		3
IPI00191335;IPI00231023	IPI00191335	566	S	Synapsin-1	>IPI:IPI00191335.1|SWISS-PROT:P09951-1|ENSEMBL:ENSRNOP00000014250|REFSEQ:NP_062006 Tax_Id=10116 Gene_Symbol=Syn1 Isoform IA of Synapsin-1;>IPI:IPI00231023.1|SWISS-PROT:P09951-2|REFSEQ:NP_001104252 Tax_Id=10116 Gene_Symbol=Syn1 Isoform IB of Synapsin-1	P09951	3797;	24949	Syn1	yes	0.999993	51.7439	146.59	142.45	1.76e-07	0.072169	yes	yes	yes	yes	yes	yes	1;2	SPQRQAGPPQATRQASISGPAPPKVSGASPG	_QAS(ph)ISGPAPPK_	QAS(1)ISGPAPPK	QAS(51.74)IS(-51.74)GPAPPK	3	2	566.774	1.2581	1	0.54736	1	4.4663	1	0.20336	1	4.4009	1	0.19755	1	1.2581	1.82695	1		up
IPI00191335;IPI00231023;IPI00209653	IPI00191335	603	S	Synapsin-1	>IPI:IPI00191335.1|SWISS-PROT:P09951-1|ENSEMBL:ENSRNOP00000014250|REFSEQ:NP_062006 Tax_Id=10116 Gene_Symbol=Syn1 Isoform IA of Synapsin-1;>IPI:IPI00231023.1|SWISS-PROT:P09951-2|REFSEQ:NP_001104252 Tax_Id=10116 Gene_Symbol=Syn1 Isoform IB of Synapsin-1;>IPI	P09951	3797;	24949	Syn1	yes	1	118.866	139.76	118.87	8.68e-24	-0.21596	yes	yes	yes	yes	yes	yes	1	PPQKPPGPAGPIRQASQAGPGPRTGPPTTQQ	_QAS(ph)QAGPGPR_	QAS(1)QAGPGPR	QAS(118.87)QAGPGPR	3	2	524.732	1.2185	1	0.49997	1	5.403	1	0.14517	1	4.7486	1	0.11157	1	1.2185	2.00012	1		up
IPI00191335;IPI00231023;IPI00209653	IPI00191335	500	S	Synapsin-1	>IPI:IPI00191335.1|SWISS-PROT:P09951-1|ENSEMBL:ENSRNOP00000014250|REFSEQ:NP_062006 Tax_Id=10116 Gene_Symbol=Syn1 Isoform IA of Synapsin-1;>IPI:IPI00231023.1|SWISS-PROT:P09951-2|REFSEQ:NP_001104252 Tax_Id=10116 Gene_Symbol=Syn1 Isoform IB of Synapsin-1;>IPI	P09951	3797;	24949	Syn1	yes	0.99982	37.4533	86.144	82.789	3.9e-09	1.6275	yes	yes	yes	no	yes	no	1	PQGQQHLSGLGPPAGSPLPQRLPSPTAAPQQ	_QGPPLQQRPPPQGQQHLSGLGPPAGS(ph)PLPQR_	QGPPLQQRPPPQGQQHLSGLGPPAGS(1)PLPQR	QGPPLQQRPPPQGQQHLS(-37.45)GLGPPAGS(37.45)PLPQR	26	4	825.924			4.5192	1	0.76025	1	0.80347	1						0.221278	1		down	down
IPI00191335;IPI00231023;IPI00209653	IPI00191335	551	S	Synapsin-1	>IPI:IPI00191335.1|SWISS-PROT:P09951-1|ENSEMBL:ENSRNOP00000014250|REFSEQ:NP_062006 Tax_Id=10116 Gene_Symbol=Syn1 Isoform IA of Synapsin-1;>IPI:IPI00231023.1|SWISS-PROT:P09951-2|REFSEQ:NP_001104252 Tax_Id=10116 Gene_Symbol=Syn1 Isoform IB of Synapsin-1;>IPI	P09951	3797;	24949	Syn1	yes	1	99.8901	185.3	102.72	1.29e-34	-0.17777	yes	yes	yes	yes	yes	yes	1;2	GGPGAPPAARPPASPSPQRQAGPPQATRQAS	_QSRPVAGGPGAPPAARPPAS(ph)PS(ph)PQR_	QSRPVAGGPGAPPAARPPAS(1)PS(1)PQR	QS(-93.13)RPVAGGPGAPPAARPPAS(93.13)PS(99.89)PQR	22	3	856.074	1.8138	1	0.46782	1	0.8555	2	1.0936	2	2.1024	1	1.5047	2	1.8138	2.13757	1	up	up	up	up
IPI00191335;IPI00209653	IPI00191335	664	S	Synapsin-1	>IPI:IPI00191335.1|SWISS-PROT:P09951-1|ENSEMBL:ENSRNOP00000014250|REFSEQ:NP_062006 Tax_Id=10116 Gene_Symbol=Syn1 Isoform IA of Synapsin-1;>IPI:IPI00209653.5|ENSEMBL:ENSRNOP00000014376 Tax_Id=10116 Gene_Symbol=Syn1 59 kDa protein	P09951	3797;	24949	Syn1	yes	0.988139	19.2699	124.98	124.98	6.13e-18	3.0756	no	no	yes	yes	no	yes	1	AAAGGPPHPQLNKSQSLTNAFNLPEPAPPRP	_SQS(ph)LTNAFNLPEPAPPRPSLSQDEVK_	S(0.012)QS(0.988)LTNAFNLPEPAPPRPSLSQDEVK	S(-19.27)QS(19.27)LT(-37.62)NAFNLPEPAPPRPS(-119)LS(-119)QDEVK	3	3	968.138							0.32236	1
IPI00191397;IPI00914221;IPI00363215	IPI00191397	447	S	Neural precursor cell expressed, developmentally down-regulated 4-like, E3 ubiquitin protein ligase	>IPI:IPI00191397.5|ENSEMBL:ENSRNOP00000061668 Tax_Id=10116 Gene_Symbol=Nedd4l 109 kDa protein;>IPI:IPI00914221.3|TREMBL:D7NIW0|ENSEMBL:ENSRNOP00000023890|REFSEQ:NP_001008301 Tax_Id=10116 Gene_Symbol=Nedd4l Nedd4l;>IPI:IPI00363215.6|TREMBL:Q5U1Z5;Q6P778|ENS		735047;	291553	Nedd4l	yes	0.999822	37.825	161.16	105.32	2.43e-48	-0.56553	yes	yes	yes	yes	yes	yes	1;2;3;4	SPIRRAVKDTLSNPQSPQPSPYNSPKPQHKV	_DTLS(ph)NPQS(ph)PQPSPYNSPKPQHK_	DT(0.033)LS(0.967)NPQS(1)PQPSPYNSPKPQHK	DT(-14.69)LS(14.69)NPQS(37.83)PQPS(-37.83)PY(-66.54)NS(-55.76)PKPQHK	8	3	869.714	1.0756	2	0.99452	3	1.0218	2	0.5453	1	0.95295	2	0.78591	3	1.0756	1.00551	2
IPI00191397;IPI00914221;IPI00363215	IPI00191397	455	S	Neural precursor cell expressed, developmentally down-regulated 4-like, E3 ubiquitin protein ligase	>IPI:IPI00191397.5|ENSEMBL:ENSRNOP00000061668 Tax_Id=10116 Gene_Symbol=Nedd4l 109 kDa protein;>IPI:IPI00914221.3|TREMBL:D7NIW0|ENSEMBL:ENSRNOP00000023890|REFSEQ:NP_001008301 Tax_Id=10116 Gene_Symbol=Nedd4l Nedd4l;>IPI:IPI00363215.6|TREMBL:Q5U1Z5;Q6P778|ENS		735047;	291553	Nedd4l	yes	0.999129	30.6683	150.94	74.767	3.21e-60	1.4204	yes	yes	yes	yes	yes	yes	1;3;4	DTLSNPQSPQPSPYNSPKPQHKVTQSFLPPG	_AVKDTLS(ph)NPQS(ph)PQPS(ph)PYNS(ph)PKPQHK_	AVKDT(0.031)LS(0.97)NPQS(0.999)PQPS(0.989)PY(0.012)NS(0.999)PKPQHK	AVKDT(-15.09)LS(15.09)NPQS(33.99)PQPS(19.77)PY(-19.77)NS(30.67)PKPQHK	19	3	1022.43	0.44629	1	0.99452	3	0.82744	3					0.78591	3	0.44629	1.00551	1	down		down
IPI00191397	IPI00191397	330	S	Neural precursor cell expressed, developmentally down-regulated 4-like, E3 ubiquitin protein ligase	>IPI:IPI00191397.5|ENSEMBL:ENSRNOP00000061668 Tax_Id=10116 Gene_Symbol=Nedd4l 109 kDa protein		735047;	291553	Nedd4l	yes	0.803509	7.17143	157.85	146.37	1.41e-50	1.8849	yes	yes	yes	yes	yes	yes	1	SALIQREPSSRLRSCSVTDTVAEQAHLPPPS	_SCS(ph)VTDTVAEQAHLPPPSVAYVHTTPGLPSGWEER_	S(0.154)CS(0.804)VT(0.035)DT(0.008)VAEQAHLPPPSVAYVHTTPGLPSGWEER	S(-7.17)CS(7.17)VT(-13.67)DT(-20.1)VAEQAHLPPPS(-96.05)VAY(-121.7)VHT(-121.87)T(-125.25)PGLPS(-136.22)GWEER	3	4	964.698	2.1232	1					1.2079	1	1.8671	1	0.6348	1	2.1232		1	up		up
IPI00191397;IPI00914221	IPI00191397	417	S	Neural precursor cell expressed, developmentally down-regulated 4-like, E3 ubiquitin protein ligase	>IPI:IPI00191397.5|ENSEMBL:ENSRNOP00000061668 Tax_Id=10116 Gene_Symbol=Nedd4l 109 kDa protein;>IPI:IPI00914221.3|TREMBL:D7NIW0|ENSEMBL:ENSRNOP00000023890|REFSEQ:NP_001008301 Tax_Id=10116 Gene_Symbol=Nedd4l Nedd4l		735047;	291553	Nedd4l	yes	0.99918	31.8544	198.14	146.06	1.31e-13	0.91216	yes	yes	yes	yes	yes	yes	1;2;4;5	NHLVEPQIRRPRSLSSPTVTLSAPLEGAKDS	_SLS(ph)S(ph)PTVTLSAPLEGAK_	S(0.032)LS(0.968)S(0.999)PT(0.001)VTLSAPLEGAK	S(-14.87)LS(14.87)S(31.85)PT(-31.85)VT(-50.93)LS(-68.87)APLEGAK	4	2	909.42	0.23604	1	1.6365	1	0.93084	1	1.4616	1	0.61092	1	0.8361	1	0.23604	0.61106	1	down		down
IPI00191457;IPI00779380	IPI00191457	75	S	ATPase WRNIP1	>IPI:IPI00191457.1|SWISS-PROT:Q8CG07|ENSEMBL:ENSRNOP00000023332|REFSEQ:NP_758835 Tax_Id=10116 Gene_Symbol=Wrnip1 ATPase WRNIP1;>IPI:IPI00779380.1|TREMBL:D3ZU67|ENSEMBL:ENSRNOP00000056585 Tax_Id=10116 Gene_Symbol=Wrnip1 Uncharacterized protein	Q8CG07	628836;	282835	Wrnip1	yes	0.999838	40.5193	131.17	131.17	4.95e-07	0.11236	yes	yes	yes	yes	yes	yes	1	RAKGPSPPGAKRRRLSESSALKQPATPTAAE	_RLS(ph)ESSALK_	RLS(1)ESSALK	RLS(40.52)ES(-41.37)S(-40.52)ALK	3	2	535.766	1.56	1	0.56348	1	0.94401	1	1.0084	1	1.3253	1	0.55496	1	1.56	1.77469	1		up	up
IPI00191460	IPI00191460	421	S	H/ACA ribonucleoprotein complex subunit 4	>IPI:IPI00191460.5|SWISS-PROT:P40615|REFSEQ:NP_596910 Tax_Id=10116 Gene_Symbol=Dkc1 H/ACA ribonucleoprotein complex subunit 4	P40615	621780;	170944	Dkc1	yes	0.992379	21.7586	125.61	125.61	8.27e-07	-0.18713	yes	yes	yes	yes	no	yes	1	TDGTPASWTRDYVDYSDSSKKATAAEATPGP	_DYVDYS(ph)DSSKK_	DYVDYS(0.992)DS(0.007)S(0.001)KK	DY(-81.31)VDY(-52.96)S(21.76)DS(-21.76)S(-29.98)KK	6	2	693.777	0.25089	1			0.39039	1	0.67192	1	0.97557	1			0.25089		1	down		down
IPI00191533;IPI00949336;IPI00560512	IPI00949336	679	S	Rho guanine nucleotide exchange factor 11	>IPI:IPI00191533.2|ENSEMBL:ENSRNOP00000020717 Tax_Id=10116 Gene_Symbol=Arhgef11 165 kDa protein;>IPI:IPI00949336.1|SWISS-PROT:Q9ES67|TREMBL:D3ZZE7|ENSEMBL:ENSRNOP00000063559|REFSEQ:NP_076472 Tax_Id=10116 Gene_Symbol=Arhgef11 Uncharacterized protein;>IPI:IP	Q9ES67	619705;	78966	Arhgef11	yes	0.815996	6.46862	238.19	81.788	7.75e-21	-3.192	yes	no	yes	yes	yes	yes	1	REEMKRSRKAENVPRSRSDVDMDAAAEAARL	_S(ph)RSDVDM(ox)DAAAEAAR_	S(0.816)RS(0.184)DVDMDAAAEAAR	S(6.47)RS(-6.47)DVDMDAAAEAAR	1	2	830.835	1.7677	1			1.2098	1	0.85488	1	1.8502	1	0.55352	1	1.7677		1	up		up
IPI00191533;IPI00949336;IPI00560512	IPI00949336	681	S	Rho guanine nucleotide exchange factor 11	>IPI:IPI00191533.2|ENSEMBL:ENSRNOP00000020717 Tax_Id=10116 Gene_Symbol=Arhgef11 165 kDa protein;>IPI:IPI00949336.1|SWISS-PROT:Q9ES67|TREMBL:D3ZZE7|ENSEMBL:ENSRNOP00000063559|REFSEQ:NP_076472 Tax_Id=10116 Gene_Symbol=Arhgef11 Uncharacterized protein;>IPI:IP	Q9ES67	619705;	78966	Arhgef11	yes	0.999904	40.1632	289.21	226.72	4.25e-104	-0.0074734	yes	yes	yes	yes	yes	yes	1	EMKRSRKAENVPRSRSDVDMDAAAEAARLHQ	_SRS(ph)DVDMDAAAEAAR_	SRS(1)DVDMDAAAEAAR	S(-40.16)RS(40.16)DVDMDAAAEAAR	3	2	822.838	1.7826	1	0.59609	1	1.0901	1	0.97849	1	1.7596	1	0.62801	1	1.7826	1.6776	1	up		up
IPI00191533	IPI00191533	573	S	Rho guanine nucleotide exchange factor (GEF) 11	>IPI:IPI00191533.2|ENSEMBL:ENSRNOP00000020717 Tax_Id=10116 Gene_Symbol=Arhgef11 165 kDa protein		619705;	78966	Arhgef11	yes	0.99984	38.8743	98.565	98.565	5.38e-08	-2.045	yes	yes	yes	no	yes	yes	1	GKPKSSSQSTFHIPLSPVEVKPGNVRNIIQH	_SSSQSTFHIPLS(ph)PVEVKPGNVR_	SSSQSTFHIPLS(1)PVEVKPGNVR	S(-60.33)S(-53.97)S(-53.97)QS(-46.61)T(-38.87)FHIPLS(38.87)PVEVKPGNVR	12	3	816.076	0.99981	1	0.94952	1	0.54091	1					1.5988	1	0.99981	1.05316	1
IPI00191644	IPI00191644	392	S	Protein Ripk4	>IPI:IPI00191644.3|TREMBL:D4AAK5|ENSEMBL:ENSRNOP00000002206|REFSEQ:NP_001100573 Tax_Id=10116 Gene_Symbol=Ripk4 Uncharacterized protein	D4AAK5	1311691;	304053	Ripk4	yes	0.999795	36.8873	116.55	116.55	1.62e-05	0.19019	no	yes	yes	yes	no	yes	1	SSVDSAFSSRGSLSLSFEREASTGDLGPTDI	_GSLSLS(ph)FER_	GSLSLS(1)FER	GS(-71.47)LS(-36.89)LS(36.89)FER	6	2	538.245			1.2794	1	2.2078	1	0.57123	1	1.9962	1				0.781616	1
IPI00393034;IPI00764176;IPI00191707;IPI00768086	IPI00393034	241	S	Pyruvate dehydrogenase E1 component subunit alpha	>IPI:IPI00393034.3|TREMBL:D4A5G8|ENSEMBL:ENSRNOP00000019797|REFSEQ:XP_001060918;XP_002725261 Tax_Id=10116 Gene_Symbol=LOC100365902;LOC685778 pyruvate dehydrogenase E1 component subunit alpha, somatic form, mitochondrial-like isoform 2;>IPI:IPI00764176.1|RE	D4A5G8	1590190;	100365902	LOC100365902	yes	0.998027	27.0403	150.15	150.15	8.86e-10	-0.066386	no	no	yes	yes	yes	yes	1	PCIFICENNRYGMGTSVERAAASTDYYKRGD	_YGMGTS(ph)VER_	YGMGT(0.002)S(0.998)VER	Y(-129.82)GMGT(-27.04)S(27.04)VER	6	1	1079.42					47.962	1	0.02464	1	31.537	1
IPI00393034;IPI00764176;IPI00191707;IPI00768086	IPI00393034	302	S	Pyruvate dehydrogenase E1 component subunit alpha	>IPI:IPI00393034.3|TREMBL:D4A5G8|ENSEMBL:ENSRNOP00000019797|REFSEQ:XP_001060918;XP_002725261 Tax_Id=10116 Gene_Symbol=LOC100365902;LOC685778 pyruvate dehydrogenase E1 component subunit alpha, somatic form, mitochondrial-like isoform 2;>IPI:IPI00764176.1|RE	D4A5G8	1590190;	100365902	LOC100365902	yes	0.998192	27.4215	173.51	161.14	1.14e-07	-0.44587	yes	yes	yes	yes	yes	yes	1;2	GPILMELQTYRYHGHSMSDPGVSYRTREEIQ	_YHGHS(ph)MSDPGVSYR_	YHGHS(0.998)MS(0.002)DPGVSYR	Y(-101.95)HGHS(27.42)MS(-27.42)DPGVS(-61.57)Y(-105.94)R	5	2	836.832	0.96484	1	0.95803	1	5.2788	1	0.16829	1	5.0062	1	0.17955	1	0.96484	1.04381	1
IPI00393034;IPI00764176;IPI00191707;IPI00768086	IPI00393034	309	S	Pyruvate dehydrogenase E1 component subunit alpha	>IPI:IPI00393034.3|TREMBL:D4A5G8|ENSEMBL:ENSRNOP00000019797|REFSEQ:XP_001060918;XP_002725261 Tax_Id=10116 Gene_Symbol=LOC100365902;LOC685778 pyruvate dehydrogenase E1 component subunit alpha, somatic form, mitochondrial-like isoform 2;>IPI:IPI00764176.1|RE	D4A5G8	1590190;	100365902	LOC100365902	yes	0.999785	36.6969	95.409	95.409	0.000198327	0.14785	no	no	yes	yes	yes	yes	1;2	QTYRYHGHSMSDPGVSYRTREEIQEVRSKSD	_YHGHS(ph)MSDPGVS(ph)YR_	YHGHS(0.989)MS(0.011)DPGVS(1)YR	Y(-48.19)HGHS(19.73)MS(-19.73)DPGVS(36.7)Y(-62.1)R	12	2	876.815									3.9466	1
IPI00191748	IPI00191748	247	S	Proteasome subunit alpha type-1	>IPI:IPI00191748.3|SWISS-PROT:P18420|ENSEMBL:ENSRNOP00000015946|REFSEQ:NP_058974 Tax_Id=10116 Gene_Symbol=Psma1 Proteasome subunit alpha type-1	P18420	61841;	29668	Psma1	yes	1	115.801	133.45	115.8	6.8e-06	-0.055072	yes	yes	yes	yes	yes	yes	1	FLDGLEERPQRKAQPSQAADEPAEKADEPME	_AQPS(ph)QAADEPAEK_	AQPS(1)QAADEPAEK	AQPS(115.8)QAADEPAEK	4	2	711.301	1.0794	1	0.75625	1	2.1488	1	0.53261	1	2.0249	1	0.41452	1	1.0794	1.32231	1
IPI00951497;IPI00191846	IPI00951497	130	S	Phosphatidylinositol glycan anchor biosynthesis, class P	>IPI:IPI00951497.1|ENSEMBL:ENSRNOP00000057880 Tax_Id=10116 Gene_Symbol=Pigp 18 kDa protein;>IPI:IPI00191846.3|TREMBL:B2GUT8|ENSEMBL:ENSRNOP00000059988|REFSEQ:NP_001093228 Tax_Id=10116 Gene_Symbol=Pigp phosphatidylinositol glycan anchor biosynthesis, class		1307205;	288238	Pigp	yes	0.999952	43.1439	112.15	112.15	8.46e-06	0.41116	yes	yes	no	yes	yes	yes	1	IHTITDNYAKNQQRKSYQEDAIPALRDIPIS	_S(ph)YQEDAIPALR_	S(1)YQEDAIPALR	S(43.14)Y(-43.14)QEDAIPALR	1	2	671.806	2.719	1	0.38776	1			0.94198	1			2.0168	1	2.719	2.57891	1	up	up	up	up
IPI00191857	IPI00191857	588	S	Transient receptor potential cation channel, subfamily M, member 2	>IPI:IPI00191857.2|TREMBL:Q2PH54;Q5G856|ENSEMBL:ENSRNOP00000001631|REFSEQ:NP_001011559 Tax_Id=10116 Gene_Symbol=Trpm2 Transient receptor potential cation channel subfamily M member 2	Q2PH54	1311889;	294329	Trpm2	yes	1	71.5551	79.82	71.555	0.00118992	0.53469	yes	yes	yes	no	yes	yes	1	QLLYPRPRYTDRPRLSLPMPHIKLNVQGVSL	_LS(ph)LPMPHIK_	LS(1)LPMPHIK	LS(71.56)LPMPHIK	2	2	558.288	3.4222	1	0.29463	1	0.90941	1			1.9822	1	0.3019	1	3.4222	3.39409	1	up	up	up	up
IPI00192011;IPI00201975;IPI00195929;IPI00476704	IPI00195929	353	S	CAP-Gly domain-containing linker protein 2	>IPI:IPI00192011.1|TREMBL:D3ZUK8|ENSEMBL:ENSRNOP00000001683 Tax_Id=10116 Gene_Symbol=Clip1 Uncharacterized protein;>IPI:IPI00201975.2|TREMBL:Q9JK25|ENSEMBL:ENSRNOP00000001685|REFSEQ:NP_113933 Tax_Id=10116 Gene_Symbol=Clip1 restin;>IPI:IPI00195929.2|SWISS-P	O55156	62019;	29264	Clip2	yes	0.999257	32.0382	165.9	165.9	9.88e-08	-0.10959	yes	yes	yes	yes	yes	yes	1	SGLLTETSSRYARKISGTTALQEALKEKQQH;TGLLTETSSRYARKISGTTALQEALKEKQQH	_KIS(ph)GTTALQEALK_	KIS(0.999)GT(0.001)TALQEALK	KIS(32.04)GT(-32.04)T(-39.26)ALQEALK	3	2	720.379	2.0246	1	0.47213	1	0.89986	1	1.146	1	1.8128	1	0.52882	1	2.0246	2.11806	1	up	up	up	up
IPI00192050;IPI00475597	IPI00192050	65	S	Fam53a protein	>IPI:IPI00192050.3|TREMBL:B5DF22|ENSEMBL:ENSRNOP00000023904|REFSEQ:NP_001100698 Tax_Id=10116 Gene_Symbol=Fam53a Fam53a protein;>IPI:IPI00475597.3|ENSEMBL:ENSRNOP00000017569 Tax_Id=10116 Gene_Symbol=Fam53a 37 kDa protein	B5DF22	1563315;	305461	Fam53a	yes	0.999951	43.0626	118.22	114.15	5.1e-14	-0.44616	yes	yes	no	no	yes	no	1	WKASHGGWPFRSRAASGPFSVGPHGVSHTEG	_AAS(ph)GPFSVGPHGVSHTEGLK_	AAS(1)GPFSVGPHGVSHTEGLK	AAS(43.06)GPFS(-43.06)VGPHGVS(-84.68)HT(-95.86)EGLK	3	3	672.318			0.39641	1							0.59136	1		2.52264	1		up	up
IPI00192126	IPI00192126	185	S	Tristetraprolin	>IPI:IPI00192126.2|SWISS-PROT:P47973|ENSEMBL:ENSRNOP00000026661|REFSEQ:NP_579824 Tax_Id=10116 Gene_Symbol=Zfp36 tristetraproline	P47973	620722;	79426	Zfp36	yes	0.97519	16.271	78.508	78.508	0.00181356	-0.13626	no	yes	yes	no	yes	yes	1	DLALPGQPHVLRQSISFSGLPSGRRTSPPPP	_QSIS(ph)FSGLPSGR_	QS(0.023)IS(0.975)FS(0.002)GLPSGR	QS(-16.27)IS(16.27)FS(-27.5)GLPS(-41.84)GR	4	2	658.306			0.88822	1							0.463	1		1.12585	1
IPI00192254;IPI00776641	IPI00192254	735	S	PH and SEC7 domain-containing protein 1	>IPI:IPI00192254.2|SWISS-PROT:Q9ESQ7|ENSEMBL:ENSRNOP00000026378|REFSEQ:NP_599197 Tax_Id=10116 Gene_Symbol=Psd pleckstrin and Sec7 domain containing;>IPI:IPI00776641.1|TREMBL:D3ZZE4|ENSEMBL:ENSRNOP00000051585 Tax_Id=10116 Gene_Symbol=Psd Uncharacterized pro	Q9ESQ7	620297;	171381	Psd	no	0.505913	0.592583	75.695	75.695	2.34e-05	0.10596	no	no	no	no	yes	yes	1	LSELADPNPKVIKRVSGGSGSSSSPFLDLTP	_VS(ph)GGSGSSSSPFLDLTPEPGAAVYK_	VS(0.506)GGS(0.441)GS(0.028)S(0.008)S(0.008)S(0.008)PFLDLTPEPGAAVYK	VS(0.59)GGS(-0.59)GS(-12.6)S(-17.85)S(-17.85)S(-17.85)PFLDLT(-51.3)PEPGAAVY(-74.91)K	2	3	830.719									3.0916	1
IPI00192310	IPI00192310	596	S	Basal cell adhesion molecule	>IPI:IPI00192310.3|SWISS-PROT:Q9ESS6|ENSEMBL:ENSRNOP00000047809|REFSEQ:NP_113940 Tax_Id=10116 Gene_Symbol=Bcam Basal cell adhesion molecule	Q9ESS6	68378;	78958	Bcam	no	0.72925	4.71457	86.944	64.645	8.01e-09	-0.84431	yes	yes	yes	yes	yes	yes	1	KGAPPAREPELSHSGSERPEHTGLLMGGPSG	_GAPPAREPELSHSGS(ph)ERPEHTGLLMGGPSGGGR_	GAPPAREPELS(0.013)HS(0.246)GS(0.729)ERPEHT(0.011)GLLMGGPSGGGR	GAPPAREPELS(-17.36)HS(-4.71)GS(4.71)ERPEHT(-18.18)GLLMGGPS(-51.56)GGGR	15	4	840.894	1.3216	1			1.7944	1							1.3216		1
IPI00192446	IPI00192446	800	S	Zinc phosphodiesterase ELAC protein 2	>IPI:IPI00192446.1|SWISS-PROT:Q8CGS5|ENSEMBL:ENSRNOP00000004722|REFSEQ:NP_758829 Tax_Id=10116 Gene_Symbol=Elac2 Zinc phosphodiesterase ELAC protein 2	Q8CGS5	628882;	282826	Elac2	yes	0.948674	13.4065	267.57	101.48	9.67e-210	-0.53614	yes	yes	yes	yes	yes	yes	1	ELRLVRAALLTQQADSSEDREPHQKRAHSEE	_AALLTQQADS(ph)SEDREPHQK_	AALLT(0.008)QQADS(0.949)S(0.043)EDREPHQK	AALLT(-20.72)QQADS(13.41)S(-13.41)EDREPHQK	10	3	735.337	1.0134	1	0.92156	1	3.1118	1	0.44553	1	2.4667	1	0.42888	1	1.0134	1.08512	1
IPI00192446	IPI00192446	193	S	Zinc phosphodiesterase ELAC protein 2	>IPI:IPI00192446.1|SWISS-PROT:Q8CGS5|ENSEMBL:ENSRNOP00000004722|REFSEQ:NP_758829 Tax_Id=10116 Gene_Symbol=Elac2 Zinc phosphodiesterase ELAC protein 2	Q8CGS5	628882;	282826	Elac2	yes	0.975393	15.9811	111.83	99.481	5.95e-05	-0.53301	yes	yes	yes	yes	yes	yes	1	PIHSERRCGEQEPSRSPKRSPNRLSPKQSSS	_CGEQEPSRS(ph)PK_	CGEQEPS(0.025)RS(0.975)PK	CGEQEPS(-15.98)RS(15.98)PK	9	2	677.776							2.0673	1			0.70492	1
IPI00192515	IPI00192515	43	S	Protein phosphatase 1 regulatory subunit 1A	>IPI:IPI00192515.1|SWISS-PROT:P19103|ENSEMBL:ENSRNOP00000052146|REFSEQ:NP_073167 Tax_Id=10116 Gene_Symbol=Ppp1r1a Protein phosphatase 1 regulatory subunit 1A	P19103	62018;	58977	Ppp1r1a	yes	0.944862	12.5812	180.83	180.83	5.35e-13	0.10542	yes	no	yes	no	no	no	1	QIRRRRPTPATLVLTSDQSSPEVDEDRIPNP	_RRPTPATLVLTS(ph)DQSSPEVDEDR_	RRPTPATLVLT(0.001)S(0.945)DQS(0.052)S(0.002)PEVDEDR	RRPT(-53.42)PAT(-57.39)LVLT(-29.41)S(12.58)DQS(-12.58)S(-26.97)PEVDEDR	12	2	1325.13	2.5927	1			0.72129	1	1.0723	1			0.54437	1	2.5927		1	up		up
IPI00192515	IPI00192515	47	S	Protein phosphatase 1 regulatory subunit 1A	>IPI:IPI00192515.1|SWISS-PROT:P19103|ENSEMBL:ENSRNOP00000052146|REFSEQ:NP_073167 Tax_Id=10116 Gene_Symbol=Ppp1r1a Protein phosphatase 1 regulatory subunit 1A	P19103	62018;	58977	Ppp1r1a	yes	0.999605	37.8635	187.68	105.96	1.18e-49	-0.30358	yes	yes	yes	yes	yes	yes	1;2	RRPTPATLVLTSDQSSPEVDEDRIPNPLLKS	_RPTPATLVLTSDQS(ph)S(ph)PEVDEDRIPNPLLK_	RPTPATLVLT(0.002)S(0.002)DQS(0.997)S(1)PEVDEDRIPNPLLK	RPT(-50.97)PAT(-50.26)LVLT(-28.17)S(-28.17)DQS(28.17)S(37.86)PEVDEDRIPNPLLK	15	3	1116.88	0.92382	2					0.88949	2	1.76	1	1.4276	2	0.92382		2
IPI00192532	IPI00192532	1248	S	1-phosphatidylinositol 4,5-bisphosphate phosphodiesterase gamma-1	>IPI:IPI00192532.1|SWISS-PROT:P10686|ENSEMBL:ENSRNOP00000022276|REFSEQ:NP_037319 Tax_Id=10116 Gene_Symbol=Plcg1 1-phosphatidylinositol-4,5-bisphosphate phosphodiesterase gamma-1	P10686	3347;	25738	Plcg1	yes	1	133.134	145.72	133.13	0.000231696	0.37409	yes	yes	yes	yes	yes	yes	1	SDASSQLFHVRAREGSFEARYQQPFEDFRIS	_EGS(ph)FEAR_	EGS(1)FEAR	EGS(133.13)FEAR	3	2	438.168	2.1986	1	0.46431	1	1.6653	1	0.63084	1	2.3745	1	0.46285	1	2.1986	2.15373	1	up	up	up	up
IPI00192532	IPI00192532	1233	S	1-phosphatidylinositol 4,5-bisphosphate phosphodiesterase gamma-1	>IPI:IPI00192532.1|SWISS-PROT:P10686|ENSEMBL:ENSRNOP00000022276|REFSEQ:NP_037319 Tax_Id=10116 Gene_Symbol=Plcg1 1-phosphatidylinositol-4,5-bisphosphate phosphodiesterase gamma-1	P10686	3347;	25738	Plcg1	yes	0.998744	29.037	191.35	81.606	6.76e-55	1.3564	yes	yes	no	no	no	yes	1	GDLSPFSGTSLRERASDASSQLFHVRAREGS	_ERAS(ph)DASSQLFHVR_	ERAS(0.999)DAS(0.001)SQLFHVR	ERAS(29.04)DAS(-29.04)S(-50.08)QLFHVR	4	3	561.593											0.21348	1
IPI00192552	IPI00192552	68	S	Caspase activity and apoptosis inhibitor 1	>IPI:IPI00192552.1|TREMBL:Q3KR90|ENSEMBL:ENSRNOP00000010173|REFSEQ:NP_001029326 Tax_Id=10116 Gene_Symbol=MGC125002 Similar to RIKEN cDNA 5830433M19	Q3KR90	1560251;	500501	Caap1	yes	0.965234	14.7299	155.86	118.44	4.11e-28	-1.3649	yes	yes	yes	yes	no	yes	1	SVAGGAERSERRKRRSTDSSSSVSGSLQQET	_S(ph)TDSSSSVSGSLQQETK_	S(0.965)T(0.032)DS(0.002)SSSVSGSLQQETK	S(14.73)T(-14.73)DS(-26.66)S(-36.86)S(-53.68)S(-66.35)VS(-97.88)GS(-104.5)LQQET(-117.45)K	1	2	904.383			0.50717	1	0.70885	1								1.97173	1		up	up
IPI00192626;IPI00210489	IPI00192626	692	S	Beta-adducin	>IPI:IPI00192626.3|SWISS-PROT:Q05764-1|ENSEMBL:ENSRNOP00000021491|REFSEQ:NP_001103350 Tax_Id=10116 Gene_Symbol=Add2 Isoform 1 of Beta-adducin;>IPI:IPI00210489.1|TREMBL:D4AAU3|ENSEMBL:ENSRNOP00000021627 Tax_Id=10116 Gene_Symbol=Add2 Uncharacterized protein	Q05764	2042;	24171	Add2	yes	1	87.4629	331.56	295.73	9.41e-172	-1.033	yes	yes	yes	yes	yes	yes	1;2;3;4	DSYKDKTESVTSGPLSPEGSPSKSPSKKKKK	_TESVTSGPLS(ph)PEGS(ph)PSK_	TESVTSGPLS(1)PEGS(0.999)PS(0.001)K	T(-206.27)ES(-164.17)VT(-119.17)S(-87.46)GPLS(87.46)PEGS(29)PS(-29)K	10	2	910.374	1.123	2	0.85982	1	1.2419	1	0.74042	1	1.5979	1	0.55994	1	1.123	1.16303	1
IPI00192626;IPI00230818	IPI00192626	455	S	Beta-adducin	>IPI:IPI00192626.3|SWISS-PROT:Q05764-1|ENSEMBL:ENSRNOP00000021491|REFSEQ:NP_001103350 Tax_Id=10116 Gene_Symbol=Add2 Isoform 1 of Beta-adducin;>IPI:IPI00230818.3|SWISS-PROT:Q05764-2|ENSEMBL:ENSRNOP00000063751|REFSEQ:NP_036623 Tax_Id=10116 Gene_Symbol=Add2 I	Q05764	2042;	24171	Add2	yes	1	40.7149	66.056	40.715	0.00776243	-0.04985	yes	yes	yes	yes	yes	no	1	YLRVNVADEVQRNMGSPRPKTTWMKADEVEK	_NMGS(ph)PRPK_	NMGS(1)PRPK	NMGS(40.71)PRPK	4	2	483.715	0.7714	1	1.1718	1			1.8584	1	0.7308	1			0.7714	0.853388	1
IPI00192818;IPI00192850;IPI00567709;IPI00363606;IPI00569224	IPI00192818	48	S	Sad1 and UNC84 domain containing 1	>IPI:IPI00192818.2|TREMBL:D3ZIS1|ENSEMBL:ENSRNOP00000001748 Tax_Id=10116 Gene_Symbol=Unc84a Uncharacterized protein;>IPI:IPI00192850.2|TREMBL:D3ZIR4|ENSEMBL:ENSRNOP00000001757 Tax_Id=10116 Gene_Symbol=Unc84a Uncharacterized protein;>IPI:IPI00567709.1|TREMB	D3ZIS1	1359142;	360773	Sun1	yes	1	147.706	195.25	147.71	1.11e-14	0.80491	yes	yes	yes	yes	yes	yes	1	ALDFETEHRLEPVFDSPRMSRRSLRLITTTA	_LEPVFDS(ph)PR_	LEPVFDS(1)PR	LEPVFDS(147.71)PR	7	2	570.26	0.50562	1	1.1644	1	0.9588	1	0.89554	1	0.45357	1	2.2062	1	0.50562	0.858811	1	down
IPI00192818;IPI00192850;IPI00567709;IPI00363606;IPI00569224	IPI00192818	99	S	Sad1 and UNC84 domain containing 1	>IPI:IPI00192818.2|TREMBL:D3ZIS1|ENSEMBL:ENSRNOP00000001748 Tax_Id=10116 Gene_Symbol=Unc84a Uncharacterized protein;>IPI:IPI00192850.2|TREMBL:D3ZIR4|ENSEMBL:ENSRNOP00000001757 Tax_Id=10116 Gene_Symbol=Unc84a Uncharacterized protein;>IPI:IPI00567709.1|TREMB	D3ZIS1	1359142;	360773	Sun1	yes	0.997424	25.8802	141.22	141.22	1.98e-11	-0.79622	yes	no	no	no	yes	no	1	PAKGRETRTVKQRSASKPAFSINHLSGKGLS	_SAS(ph)KPAFSINHLSGK_	S(0.003)AS(0.997)KPAFSINHLSGK	S(-25.88)AS(25.88)KPAFS(-68.11)INHLS(-129.57)GK	3	3	541.935	4.3138	1	0.32874	1	1.4504	1							4.3138	3.04192	1	up	up	up	up
IPI00192984;IPI00393489;IPI00947727;IPI00948864;IPI00948370;IPI00952387;IPI00777699	IPI00393489	266	S	Sorbin and SH3 domain containing 2	>IPI:IPI00192984.4|TREMBL:D3ZTU4|ENSEMBL:ENSRNOP00000018094 Tax_Id=10116 Gene_Symbol=Sorbs2 Uncharacterized protein;>IPI:IPI00393489.2|TREMBL:D3ZWP9|ENSEMBL:ENSRNOP00000037103 Tax_Id=10116 Gene_Symbol=Sorbs2 Uncharacterized protein;>IPI:IPI00947727.1|TREMB	D3ZWP9	620061;	114901	Sorbs2	yes	1	60.0343	101.67	60.034	8.05e-06	0.341	yes	yes	yes	yes	yes	yes	1	KSHSDNGTDAFKEAPSPVPPPHVPPRPRDQS	_EAPS(ph)PVPPPHVPPRPR_	EAPS(1)PVPPPHVPPRPR	EAPS(60.03)PVPPPHVPPRPR	4	3	603.977	0.55484	1	1.6881	1	1.0686	1	1.0819	1	0.55934	1	2.0295	1	0.55484	0.592382	1	down		down
IPI00192984;IPI00393489;IPI00948370;IPI00952387;IPI00209336;IPI00777699	IPI00393489	1212	S	Sorbin and SH3 domain containing 2	>IPI:IPI00192984.4|TREMBL:D3ZTU4|ENSEMBL:ENSRNOP00000018094 Tax_Id=10116 Gene_Symbol=Sorbs2 Uncharacterized protein;>IPI:IPI00393489.2|TREMBL:D3ZWP9|ENSEMBL:ENSRNOP00000037103 Tax_Id=10116 Gene_Symbol=Sorbs2 Uncharacterized protein;>IPI:IPI00948370.1|TREMB	D3ZWP9	620061;	114901	Sorbs2	yes	0.948156	14.9933	237.24	222.06	1.99e-52	-0.38371	yes	yes	yes	yes	yes	yes	1	KGSEDYPDPPLPHSYSSDRIYSLSSNKPQRP	_GSEDYPDPPLPHSYS(ph)SDR_	GSEDYPDPPLPHS(0.03)YS(0.948)S(0.022)DR	GS(-167.84)EDY(-144.32)PDPPLPHS(-14.99)Y(-133.68)S(14.99)S(-16.38)DR	15	2	1049.92	1.4836	1	0.61796	1	0.5267	1	2.4262	1	1.115	1	0.97504	1	1.4836	1.61823	1
IPI00192984;IPI00393489;IPI00948370;IPI00952387;IPI00209336;IPI00777699	IPI00393489	1038	S	Sorbin and SH3 domain containing 2	>IPI:IPI00192984.4|TREMBL:D3ZTU4|ENSEMBL:ENSRNOP00000018094 Tax_Id=10116 Gene_Symbol=Sorbs2 Uncharacterized protein;>IPI:IPI00393489.2|TREMBL:D3ZWP9|ENSEMBL:ENSRNOP00000037103 Tax_Id=10116 Gene_Symbol=Sorbs2 Uncharacterized protein;>IPI:IPI00948370.1|TREMB	D3ZWP9	620061;	114901	Sorbs2	yes	0.99476	24.442	149.69	107.65	1.1e-07	1.2385	yes	yes	yes	yes	yes	yes	1	GSVLSLQDHESPRSYSSTLTDLGRSVSRERR;SSPSRAQDHESPRSYSSTLTDLGRSVSRERR	_SYS(ph)STLTDLGR_	S(0.001)YS(0.995)S(0.004)TLTDLGR	S(-28.83)Y(-43.1)S(24.44)S(-24.44)T(-35.15)LT(-50.69)DLGR	3	2	640.282	2.4526	1	0.29005	1	0.92763	1	1.0035	1	2.2255	1	0.51938	1	2.4526	3.44768	1	up	up	up	up
IPI00193047	IPI00193047	186	S	Protein Sapcd2	>IPI:IPI00193047.1|TREMBL:B0BN66|ENSEMBL:ENSRNOP00000017466|REFSEQ:NP_001102888 Tax_Id=10116 Gene_Symbol=LOC680531 Similar to CG3880-PA	B0BN66	1590629;	680531	Sapcd2	yes	0.998205	27.6102	100.11	72.417	0.000548805	0.38383	yes	yes	yes	yes	yes	yes	1	TEPERPLSKTLERIPSADSGTTACKTLDLGT	_IPS(ph)ADSGTTACK_	IPS(0.998)ADS(0.002)GTTACK	IPS(27.61)ADS(-27.61)GT(-42.68)T(-49.61)ACK	3	2	644.268	1.1194	1	0.73699	1	2.0879	1	0.43611	1	2.1898	1	0.48923	1	1.1194	1.35687	1
IPI00952047;IPI00193150	IPI00952047	233	S	V-raf-leukemia viral oncogene 1	>IPI:IPI00952047.1|TREMBL:D4A8X1|ENSEMBL:ENSRNOP00000061173 Tax_Id=10116 Gene_Symbol=Raf1 Uncharacterized protein;>IPI:IPI00193150.1|SWISS-PROT:P11345|ENSEMBL:ENSRNOP00000013831|REFSEQ:NP_036771 Tax_Id=10116 Gene_Symbol=Raf1 RAF proto-oncogene serine/threo	D4A8X1	3531;	24703	Raf1	yes	0.869893	8.25914	183.58	152.14	6.15e-31	0.42873	yes	yes	yes	yes	yes	yes	1	RESVSRMPASSQHRYSTPHAFTFNTSSPSSE	_YS(ph)TPHAFTFNTSSPSSEGSLSQR_	YS(0.87)T(0.13)PHAFTFNTSSPSSEGSLSQR	Y(-35.9)S(8.26)T(-8.26)PHAFT(-76.45)FNT(-106.16)S(-110.9)S(-115.47)PS(-119.88)S(-124.1)EGS(-135.9)LS(-136.14)QR	2	2	1284.56	1.9233	1			1.2513	1	0.96521	1					1.9233		1	up		up
IPI00952047;IPI00193150	IPI00952047	220	S	V-raf-leukemia viral oncogene 1	>IPI:IPI00952047.1|TREMBL:D4A8X1|ENSEMBL:ENSRNOP00000061173 Tax_Id=10116 Gene_Symbol=Raf1 Uncharacterized protein;>IPI:IPI00193150.1|SWISS-PROT:P11345|ENSEMBL:ENSRNOP00000013831|REFSEQ:NP_036771 Tax_Id=10116 Gene_Symbol=Raf1 RAF proto-oncogene serine/threo	D4A8X1	3531;	24703	Raf1	yes	0.999956	43.5494	109.44	79.974	0.000875074	0.045552	yes	yes	yes	no	yes	no	1	GVPAPPSFTMRRMRESVSRMPASSQHRYSTP	_MRES(ph)VSR_	MRES(1)VSR	MRES(43.55)VS(-43.55)R	4	2	472.705	3.4906	1			1.9317	1			2.4967	1			3.4906		1	up		up
IPI00952047;IPI00193150	IPI00952047	222	S	V-raf-leukemia viral oncogene 1	>IPI:IPI00952047.1|TREMBL:D4A8X1|ENSEMBL:ENSRNOP00000061173 Tax_Id=10116 Gene_Symbol=Raf1 Uncharacterized protein;>IPI:IPI00193150.1|SWISS-PROT:P11345|ENSEMBL:ENSRNOP00000013831|REFSEQ:NP_036771 Tax_Id=10116 Gene_Symbol=Raf1 RAF proto-oncogene serine/threo	D4A8X1	3531;	24703	Raf1	yes	0.993519	21.8555	120.87	120.87	0.00310953	-1.257	yes	no	no	no	no	no	1	PAPPSFTMRRMRESVSRMPASSQHRYSTPHA	_MRESVS(ph)R_	MRES(0.006)VS(0.994)R	MRES(-21.86)VS(21.86)R	6	1	944.402	2.3719	1							2.3051	1			2.3719		1	up		up
IPI00952047;IPI00193150	IPI00952047	51	S	V-raf-leukemia viral oncogene 1	>IPI:IPI00952047.1|TREMBL:D4A8X1|ENSEMBL:ENSRNOP00000061173 Tax_Id=10116 Gene_Symbol=Raf1 Uncharacterized protein;>IPI:IPI00193150.1|SWISS-PROT:P11345|ENSEMBL:ENSRNOP00000013831|REFSEQ:NP_036771 Tax_Id=10116 Gene_Symbol=Raf1 RAF proto-oncogene serine/threo	D4A8X1	3531;	24703	Raf1	yes	0.922267	11.4539	200.55	200.55	1.26e-06	-0.080676	yes	yes	yes	no	no	no	1;3	FGYQRRASDDGKLTDSSKTSNTIRVFLPNKQ	_RASDDGKLTDS(ph)SK_	RASDDGKLT(0.012)DS(0.922)S(0.066)K	RAS(-42.97)DDGKLT(-18.97)DS(11.45)S(-11.45)K	11	2	730.325	1.5322	1	0.63889	1	1.8669	1							1.5322	1.56521	1
IPI00193280	IPI00193280	318	S	Protein Zfp800	>IPI:IPI00193280.4|TREMBL:D3ZPQ4|ENSEMBL:ENSRNOP00000010223|REFSEQ:NP_001102695 Tax_Id=10116 Gene_Symbol=Zfp800 Uncharacterized protein	D3ZPQ4	1560157;	500057	Zfp800	yes	0.998888	29.5337	250.15	250.15	1.16e-177	0.2882	yes	yes	yes	no	yes	yes	1	VRRHFDEVHRGLRRDSITPDIATKPGQPLFL	_RDS(ph)ITPDIATKPGQPLFLDSASPK_	RDS(0.999)IT(0.001)PDIATKPGQPLFLDSASPK	RDS(29.53)IT(-29.53)PDIAT(-68.06)KPGQPLFLDS(-191.81)AS(-213.77)PK	3	3	878.777	3.8697	1			0.96872	1			6.5174	1			3.8697		1	up		up
IPI00958030;IPI00193296	IPI00958030	526	S	Mitogen-activated protein kinase kinase kinase 9	>IPI:IPI00958030.1|REFSEQ:XP_002726809 Tax_Id=10116 Gene_Symbol=Map3k9 mitogen-activated protein kinase kinase kinase 9;>IPI:IPI00193296.2|TREMBL:Q80YF3|ENSEMBL:ENSRNOP00000009693|REFSEQ:XP_576071 Tax_Id=10116 Gene_Symbol=Map3k9 mitogen-activated protein k		1562149;	500690	Map3k9	yes	0.977122	16.3066	134.61	82.202	5.48e-07	1.7095	yes	yes	yes	yes	yes	yes	1	ISLPSDFQHKFTVQASPTMDKRKSLISNRSS	_FTVQAS(ph)PTMDK_	FTVQAS(0.977)PT(0.023)MDK	FT(-51.2)VQAS(16.31)PT(-16.31)MDK	6	2	652.783					0.79912	1	1.0616	1	0.37995	1
IPI00958030;IPI00193296	IPI00958030	541	S	Mitogen-activated protein kinase kinase kinase 9	>IPI:IPI00958030.1|REFSEQ:XP_002726809 Tax_Id=10116 Gene_Symbol=Map3k9 mitogen-activated protein kinase kinase kinase 9;>IPI:IPI00193296.2|TREMBL:Q80YF3|ENSEMBL:ENSRNOP00000009693|REFSEQ:XP_576071 Tax_Id=10116 Gene_Symbol=Map3k9 mitogen-activated protein k		1562149;	500690	Map3k9	yes	0.882235	8.47478	81.346	52.52	0.000898616	0.017979	yes	yes	yes	yes	no	no	2;3	SPTMDKRKSLISNRSSPPASPTIIPRLRAIQ	_SS(ph)PPAS(ph)PTIIPR_	S(0.118)S(0.882)PPAS(0.748)PT(0.252)IIPR	S(-8.47)S(8.47)PPAS(4.6)PT(-4.6)IIPR	2	2	691.809	0.39155	2	1.6718	2	0.67111	2	0.79964	2					0.39155	0.598158	2	down		down
IPI00958030;IPI00193296	IPI00958030	545	S	Mitogen-activated protein kinase kinase kinase 9	>IPI:IPI00958030.1|REFSEQ:XP_002726809 Tax_Id=10116 Gene_Symbol=Map3k9 mitogen-activated protein kinase kinase kinase 9;>IPI:IPI00193296.2|TREMBL:Q80YF3|ENSEMBL:ENSRNOP00000009693|REFSEQ:XP_576071 Tax_Id=10116 Gene_Symbol=Map3k9 mitogen-activated protein k		1562149;	500690	Map3k9	yes	0.960175	14.5368	81.346	81.346	0.000898616	0.12205	yes	yes	yes	yes	no	yes	2;3	DKRKSLISNRSSPPASPTIIPRLRAIQLTPG	_SS(ph)PPAS(ph)PTIIPR_	S(0.123)S(0.878)PPAS(0.96)PT(0.04)IIPR	S(-8.76)S(8.76)PPAS(14.54)PT(-14.54)IIPR	6	2	691.809	0.39155	2	1.6718	2	0.67111	2	0.79964	2			1.6366	2	0.39155	0.598158	2	down		down
IPI00193361;IPI00952342	IPI00193361	9	S	ATPase, aminophospholipid transporter (APLT), class I, type 8A, member 1	>IPI:IPI00193361.6|ENSEMBL:ENSRNOP00000042148|REFSEQ:XP_223390 Tax_Id=10116 Gene_Symbol=Atp8a1 ATPase, aminophospholipid transporter (APLT), class I, type 8A, member 1;>IPI:IPI00952342.1|TREMBL:D3ZJK8|ENSEMBL:ENSRNOP00000060686|REFSEQ:XP_001070245 Tax_Id=1		1309619;	289615	Atp8a1	yes	0.942385	12.1369	67.704	67.704	0.00967603	-0.17804	yes	yes	no	no	no	no	1	_______MPTMRRTVSEIRSRAEGYEKTDDV	_RTVS(ph)EIR_	RT(0.058)VS(0.942)EIR	RT(-12.14)VS(12.14)EIR	4	2	470.734	2.1321	1	0.59575	1	1.5059	1							2.1321	1.67856	1	up		up
IPI00193369	IPI00193369	707	S	Sodium/hydrogen exchanger 1	>IPI:IPI00193369.1|SWISS-PROT:P26431|ENSEMBL:ENSRNOP00000011049|REFSEQ:NP_036784 Tax_Id=10116 Gene_Symbol=Slc9a1 Sodium/hydrogen exchanger 1	P26431	3718;	24782	Slc9a1	yes	1	86.572	151.74	123.02	1.06e-07	0.59822	yes	yes	yes	yes	yes	yes	1	AHKLDSPTMSRARIGSDPLAYEPKADLPVIT	_IGS(ph)DPLAYEPK_	IGS(1)DPLAYEPK	IGS(86.57)DPLAY(-86.57)EPK	3	2	635.292	1.6375	1	0.63032	1	0.93035	1	1.033	1	1.6306	1	0.56571	1	1.6375	1.5865	1
IPI00193369	IPI00193369	603	S	Sodium/hydrogen exchanger 1	>IPI:IPI00193369.1|SWISS-PROT:P26431|ENSEMBL:ENSRNOP00000011049|REFSEQ:NP_036784 Tax_Id=10116 Gene_Symbol=Slc9a1 Sodium/hydrogen exchanger 1	P26431	3718;	24782	Slc9a1	yes	0.998567	29.0257	114.74	92.063	4e-07	0.10683	yes	yes	yes	yes	yes	yes	1;2	QAIELVESGGMGKIPSAVSTVSMQNIHPKSA	_IPS(ph)AVSTVSMQNIHPK_	IPS(0.999)AVS(0.001)TVSMQNIHPK	IPS(29.03)AVS(-29.03)T(-37.46)VS(-53.55)MQNIHPK	3	3	596.962			0.68723	1	0.41922	1	2.9591	1	0.60901	1	2.1561	1		1.45512	1
IPI00193369	IPI00193369	609	S	Sodium/hydrogen exchanger 1	>IPI:IPI00193369.1|SWISS-PROT:P26431|ENSEMBL:ENSRNOP00000011049|REFSEQ:NP_036784 Tax_Id=10116 Gene_Symbol=Slc9a1 Sodium/hydrogen exchanger 1	P26431	3718;	24782	Slc9a1	yes	0.980403	17.0514	114.34	114.34	1.91e-06	-0.35808	yes	yes	yes	yes	yes	yes	1;2	ESGGMGKIPSAVSTVSMQNIHPKSAASERIL	_IPSAVSTVS(ph)MQNIHPK_	IPSAVST(0.019)VS(0.98)MQNIHPK	IPS(-68.18)AVS(-35.67)T(-17.05)VS(17.05)MQNIHPK	9	3	596.962	0.91046	1	1.0038	1	0.28124	1	2.2289	1	0.64115	1	1.0232	1	0.91046	0.996214	1
IPI00193522	IPI00193522	168	S	Vesicle-trafficking protein SEC22b	>IPI:IPI00193522.3|SWISS-PROT:Q4KM74|ENSEMBL:ENSRNOP00000025327|REFSEQ:NP_001020857 Tax_Id=10116 Gene_Symbol=Sec22b Vesicle-trafficking protein SEC22b	Q4KM74	1309988;	310710	Sec22b	yes	0.999946	42.7159	136.56	101.39	2.08e-21	-0.1896	yes	no	no	yes	no	yes	1	IEEVLQRGEALSALDSKANNLSSLSKKYRQD	_GEALSALDS(ph)K_	GEALSALDS(1)K	GEALS(-42.72)ALDS(42.72)K	9	2	535.742							2.4938	1			1.6112	1
IPI00193522	IPI00193522	137	S	Vesicle-trafficking protein SEC22b	>IPI:IPI00193522.3|SWISS-PROT:Q4KM74|ENSEMBL:ENSRNOP00000025327|REFSEQ:NP_001020857 Tax_Id=10116 Gene_Symbol=Sec22b Vesicle-trafficking protein SEC22b	Q4KM74	1309988;	310710	Sec22b	yes	1	82.748	280.19	255.24	1.64e-52	-0.38332	yes	yes	yes	yes	yes	yes	1	TKKLYIDSRARRNLGSINTELQDVQRIMVAN	_NLGS(ph)INTELQDVQR_	NLGS(1)INTELQDVQR	NLGS(82.75)INT(-82.75)ELQDVQR	4	2	833.893	10.647	1	0.092216	1	1.355	1	0.90412	1	9.5717	1	0.073056	1	10.647	10.8441	1	up	up	up	up
IPI00951048;IPI00205797;IPI00958552;IPI00193650;IPI00390645;IPI00798621	IPI00951048	522	S	G-protein signaling modulator 1	>IPI:IPI00951048.1|ENSEMBL:ENSRNOP00000025287 Tax_Id=10116 Gene_Symbol=Gpsm1 78 kDa protein;>IPI:IPI00205797.6|SWISS-PROT:Q9R080-1|ENSEMBL:ENSRNOP00000062075|REFSEQ:NP_653346 Tax_Id=10116 Gene_Symbol=Gpsm1 Isoform 1 of G-protein-signaling modulator 1;>IPI:		628682;	246254	Gpsm1	yes	0.998624	28.608	243.86	236.16	3.04e-21	-0.32164	yes	yes	yes	yes	yes	yes	1;2	DVRVQVPRTGIPRAPSSDEECFFDLLSKFQS	_APS(ph)SDEECFFDLLSK_	APS(0.999)S(0.001)DEECFFDLLSK	APS(28.61)S(-28.61)DEECFFDLLS(-178.64)K	3	2	912.874	1.1464	1	0.83929	1	1.6891	1	0.53403	1	1.7566	1	0.56499	1	1.1464	1.19148	1
IPI00951048;IPI00205797;IPI00958552;IPI00193650;IPI00390645;IPI00798621	IPI00951048	599	S	G-protein signaling modulator 1	>IPI:IPI00951048.1|ENSEMBL:ENSRNOP00000025287 Tax_Id=10116 Gene_Symbol=Gpsm1 78 kDa protein;>IPI:IPI00205797.6|SWISS-PROT:Q9R080-1|ENSEMBL:ENSRNOP00000062075|REFSEQ:NP_653346 Tax_Id=10116 Gene_Symbol=Gpsm1 Isoform 1 of G-protein-signaling modulator 1;>IPI:		628682;	246254	Gpsm1	yes	1	68.4577	202.25	68.458	2.01e-23	1.9106	yes	yes	yes	yes	yes	yes	1;2	LIASSQSRRLDDQRASVGSLPGLRITLNNVG	_RLDDQRAS(ph)VGS(ph)LPGLR_	RLDDQRAS(1)VGS(1)LPGLR	RLDDQRAS(68.46)VGS(68.46)LPGLR	8	2	950.446	3.7285	1	0.23458	1	1.0017	1	1.0256	1	3.1737	1	0.29571	1	3.7285	4.26294	1	up	up	up	up
IPI00951048;IPI00205797;IPI00958552;IPI00193650	IPI00951048	499	S	G-protein signaling modulator 1	>IPI:IPI00951048.1|ENSEMBL:ENSRNOP00000025287 Tax_Id=10116 Gene_Symbol=Gpsm1 78 kDa protein;>IPI:IPI00205797.6|SWISS-PROT:Q9R080-1|ENSEMBL:ENSRNOP00000062075|REFSEQ:NP_653346 Tax_Id=10116 Gene_Symbol=Gpsm1 Isoform 1 of G-protein-signaling modulator 1;>IPI:		628682;	246254	Gpsm1	yes	1	68.2969	132.15	100.48	1.75e-07	0.26533	yes	yes	yes	yes	yes	yes	1;2	YQEGPDAIERRPREGSHSPLDSADVRVQVPR	_EGS(ph)HS(ph)PLDSADVR_	EGS(1)HS(1)PLDSADVR	EGS(68.3)HS(38.95)PLDS(-38.95)ADVR	3	2	765.287	3.0547	1	0.90798	2	1.1184	1	0.79389	1	0.94988	2	1.0877	2	3.0547	1.10135	1	up		up
IPI00951048;IPI00205797;IPI00958552;IPI00193650;IPI00390645;IPI00798621	IPI00951048	442	S	G-protein signaling modulator 1	>IPI:IPI00951048.1|ENSEMBL:ENSRNOP00000025287 Tax_Id=10116 Gene_Symbol=Gpsm1 78 kDa protein;>IPI:IPI00205797.6|SWISS-PROT:Q9R080-1|ENSEMBL:ENSRNOP00000062075|REFSEQ:NP_653346 Tax_Id=10116 Gene_Symbol=Gpsm1 Isoform 1 of G-protein-signaling modulator 1;>IPI:		628682;	246254	Gpsm1	yes	1	80.2088	175.48	175.48	4.11e-14	0.11642	yes	yes	yes	yes	yes	yes	1;3	GYEAQGARPKRTQRLSAETWDLLRLPLDREQ	_LS(ph)AETWDLLR_	LS(1)AETWDLLR	LS(80.21)AET(-80.21)WDLLR	2	2	642.305	2.242	1	0.3737	1	1.0401	1	0.88594	1	2.1855	1	0.41407	1	2.242	2.67594	1	up	up	up	up
IPI00193717	IPI00193717	36	S	Geminin (Predicted), isoform CRA_a	>IPI:IPI00193717.1|TREMBL:D3ZWJ0|ENSEMBL:ENSRNOP00000025389|REFSEQ:NP_001099582 Tax_Id=10116 Gene_Symbol=Gmnn Uncharacterized protein	D3ZWJ0	1308137;	291137	Gmnn	yes	0.97067	15.1975	101.42	78.326	0.000640972	1.7608	no	no	yes	no	no	yes	1	VPRRTLKMIQPSAAGSLVGRENELPKGLSKR	_MIQPSAAGS(ph)LVGR_	MIQPS(0.029)AAGS(0.971)LVGR	MIQPS(-15.2)AAGS(15.2)LVGR	9	2	683.831											0.29057	1
IPI00193717	IPI00193717	18	S	Geminin (Predicted), isoform CRA_a	>IPI:IPI00193717.1|TREMBL:D3ZWJ0|ENSEMBL:ENSRNOP00000025389|REFSEQ:NP_001099582 Tax_Id=10116 Gene_Symbol=Gmnn Uncharacterized protein	D3ZWJ0	1308137;	291137	Gmnn	no	0.587063	1.52801	184.01	80.236	9.92e-17	-0.50804	yes	yes	no	yes	yes	no	1;2	LSMKQKQEGAQENVKSSPVPRRTLKMIQPSA	_QKQEGAQENVKS(ph)SPVPR_	QKQEGAQENVKS(0.587)S(0.413)PVPR	QKQEGAQENVKS(1.53)S(-1.53)PVPR	12	3	654.653	0.44289	1	2.0236	1	0.60303	1	1.058	1	0.35516	1	2.539	1	0.44289	0.494169	1	down	down	down	down
IPI00193717	IPI00193717	19	S	Geminin (Predicted), isoform CRA_a	>IPI:IPI00193717.1|TREMBL:D3ZWJ0|ENSEMBL:ENSRNOP00000025389|REFSEQ:NP_001099582 Tax_Id=10116 Gene_Symbol=Gmnn Uncharacterized protein	D3ZWJ0	1308137;	291137	Gmnn	yes	0.95079	12.8604	193.8	150.42	3.7e-56	-0.06127	yes	yes	yes	yes	yes	yes	1;2	SMKQKQEGAQENVKSSPVPRRTLKMIQPSAA	_QEGAQENVKSS(ph)PVPR_	QEGAQENVKS(0.049)S(0.951)PVPR	QEGAQENVKS(-12.86)S(12.86)PVPR	11	2	853.399	0.44289	1	1.428	1	0.68801	1	1.058	1	0.31934	1	2.539	1	0.44289	0.70028	1	down
IPI00203765;IPI00193763;IPI00948959	IPI00203765	276	S	Isoform 2 of Lipid phosphate phosphohydrolase 1	>IPI:IPI00203765.1|SWISS-PROT:O08564-2 Tax_Id=10116 Gene_Symbol=Ppap2a Isoform 2 of Lipid phosphate phosphohydrolase 1;>IPI:IPI00193763.1|SWISS-PROT:O08564-1 Tax_Id=10116 Gene_Symbol=Ppap2a Isoform 1 of Lipid phosphate phosphohydrolase 1;>IPI:IPI00948959.1	O08564-2	621832;	64369	Ppap2a	yes	0.998969	32.8739	198.6	168.56	7.35e-33	0.27131	yes	yes	yes	yes	yes	yes	1	KEDSHTTLHETTNRQSYARNHEP________	_KEDSHTTLHETTNRQS(ph)YAR_	KEDSHTTLHET(0.001)T(0.001)NRQS(0.999)YAR	KEDS(-118.98)HT(-100.01)T(-93.37)LHET(-32.87)T(-32.87)NRQS(32.87)Y(-143.35)AR	16	3	785.356	0.99294	1	0.97434	1	2.0815	1	0.59012	1	2.0856	1	0.66245	1	0.99294	1.02634	1
IPI00193933;IPI00569139	IPI00193933	345	S	Palmitoyltransferase ZDHHC5	>IPI:IPI00193933.3|TREMBL:Q2THW7|ENSEMBL:ENSRNOP00000009708|REFSEQ:NP_001034427 Tax_Id=10116 Gene_Symbol=Zdhhc5 Membrane-associated DHHC5 zinc finger protein;>IPI:IPI00569139.1|TREMBL:D3ZBY8|ENSEMBL:ENSRNOP00000043938 Tax_Id=10116 Gene_Symbol=Zdhhc5 Unchar	Q2THW7	1589737;	362156	Zdhhc5	yes	0.95023	12.869	117.98	106.49	1.49e-06	0.26507	yes	yes	yes	no	yes	yes	1;4	LSLATNEDSSLLGKDSPPTPTMYKYRPGYSS	_DS(ph)PPTPTMYK_	DS(0.95)PPT(0.049)PT(0.001)MYK	DS(12.87)PPT(-12.87)PT(-31.4)MY(-86.21)K	2	2	608.751	0.51402	1	1.005	3	0.6197	1	1.1943	1	0.28656	1	2.8179	1	0.51402	0.995025	1	down		down
IPI00193933;IPI00569139	IPI00193933	415	S	Palmitoyltransferase ZDHHC5	>IPI:IPI00193933.3|TREMBL:Q2THW7|ENSEMBL:ENSRNOP00000009708|REFSEQ:NP_001034427 Tax_Id=10116 Gene_Symbol=Zdhhc5 Membrane-associated DHHC5 zinc finger protein;>IPI:IPI00569139.1|TREMBL:D3ZBY8|ENSEMBL:ENSRNOP00000043938 Tax_Id=10116 Gene_Symbol=Zdhhc5 Unchar	Q2THW7	1589737;	362156	Zdhhc5	yes	0.999987	53.4664	84.762	56.793	0.00022044	-0.068949	yes	yes	yes	no	yes	yes	1;2	PSLEPESFRSPTFGKSFHFDPLSSGSRSSSL	_S(ph)FHFDPLSSGSR_	S(1)FHFDPLSSGSR	S(53.47)FHFDPLS(-53.65)S(-53.47)GS(-53.56)R	1	2	708.801	1.0203	1	0.33232	1	1.3267	1			1.906	1	0.58354	1	1.0203	3.00915	1		up
IPI00193984;IPI00951240	IPI00193984	298	S	Transducin-like enhancer protein 4	>IPI:IPI00193984.2|SWISS-PROT:Q07141|ENSEMBL:ENSRNOP00000018272|REFSEQ:NP_062014 Tax_Id=10116 Gene_Symbol=Tle4 Transducin-like enhancer protein 4;>IPI:IPI00951240.1|ENSEMBL:ENSRNOP00000018452 Tax_Id=10116 Gene_Symbol=Tle4 80 kDa protein	Q07141	3868;	25565	Tle4	yes	0.845051	8.32471	101.67	78.088	0.00101263	-1.6144	yes	no	yes	no	yes	yes	2;3	KELSLNEKSTTPVSKSNTPTPRTDAPTPGSN	_STT(ph)PVS(ph)KS(ph)NTPTPR_	S(0.232)T(0.276)T(0.496)PVS(0.95)KS(0.845)NT(0.178)PT(0.023)PR	S(-3.31)T(-2.56)T(2.56)PVS(11.21)KS(8.32)NT(-8.32)PT(-18.23)PR	8	2	856.838	0.85571	2			1.0389	3					2.1912	2	0.85571		2
IPI00194028	IPI00194028	700	S	RAB11 family interacting protein 1 (class I)	>IPI:IPI00194028.5|REFSEQ:XP_001070627 Tax_Id=10116 Gene_Symbol=Rab11fip1 RAB11 family interacting protein 1		1562965;	498650	Rab11fip1	yes	0.802921	6.15883	203.26	203.26	6.19e-08	0.51586	no	no	yes	no	yes	yes	1	TAALGSPKPHLGKSSSVNEEYPGPDTVDEEK	_SSS(ph)VNEEYPGPDTVDEEK_	S(0.003)S(0.194)S(0.803)VNEEYPGPDTVDEEK	S(-24.84)S(-6.16)S(6.16)VNEEY(-148.5)PGPDT(-153.7)VDEEK	3	2	1031.41			0.60248	1	4.2016	1	0.29502	1			0.20007	1		1.65981	1
IPI00194102;IPI00567332;IPI00957706	IPI00194102	61	S	Acetyl-CoA carboxylase 1	>IPI:IPI00194102.3|SWISS-PROT:P11497-1|ENSEMBL:ENSRNOP00000050703|REFSEQ:NP_071529 Tax_Id=10116 Gene_Symbol=Acaca Isoform 1 of Acetyl-CoA carboxylase 1;>IPI:IPI00567332.3|SWISS-PROT:P11497-2 Tax_Id=10116 Gene_Symbol=Acaca Isoform 2 of Acetyl-CoA carboxylas	P11497	621248;	60581	Acaca	yes	0.885791	8.8963	187.29	187.29	5.71e-65	2.1635	yes	yes	no	yes	yes	yes	1;2	AKTLELNQHSRFIIGSVSEDNSEDEISNLVK	_FIIGS(ph)VSEDNS(ph)EDEISNLVK_	FIIGS(0.886)VS(0.114)EDNS(1)EDEISNLVK	FIIGS(8.9)VS(-8.9)EDNS(53.34)EDEIS(-53.34)NLVK	5	2	1178.01	0.9402	2	0.91834	2	1.7096	2			1.7211	2	0.20504	1	0.9402	1.08892	2
IPI00194102;IPI00567332;IPI00957706	IPI00194102	63	S	Acetyl-CoA carboxylase 1	>IPI:IPI00194102.3|SWISS-PROT:P11497-1|ENSEMBL:ENSRNOP00000050703|REFSEQ:NP_071529 Tax_Id=10116 Gene_Symbol=Acaca Isoform 1 of Acetyl-CoA carboxylase 1;>IPI:IPI00567332.3|SWISS-PROT:P11497-2 Tax_Id=10116 Gene_Symbol=Acaca Isoform 2 of Acetyl-CoA carboxylas	P11497	621248;	60581	Acaca	yes	1	63.6595	326.67	266.63	4.26e-237	0.22267	yes	yes	yes	yes	yes	yes	1;2	TLELNQHSRFIIGSVSEDNSEDEISNLVKLD	_FIIGSVS(ph)EDNSEDEISNLVK_	FIIGSVS(1)EDNSEDEISNLVK	FIIGS(-63.66)VS(63.66)EDNS(-76.79)EDEIS(-156.25)NLVK	7	2	1138.02	1.2814	1	0.80336	1	5.8791	1	0.22809	1	5.4152	1	0.22498	1	1.2814	1.24477	1
IPI00194102;IPI00567332;IPI00957706	IPI00194102	114	S	Acetyl-CoA carboxylase 1	>IPI:IPI00194102.3|SWISS-PROT:P11497-1|ENSEMBL:ENSRNOP00000050703|REFSEQ:NP_071529 Tax_Id=10116 Gene_Symbol=Acaca Isoform 1 of Acetyl-CoA carboxylase 1;>IPI:IPI00567332.3|SWISS-PROT:P11497-2 Tax_Id=10116 Gene_Symbol=Acaca Isoform 2 of Acetyl-CoA carboxylas	P11497	621248;	60581	Acaca	no	0.638854	3.48314	85.845	85.845	0.000314015	-0.45053	no	no	no	yes	yes	no	1	LGISALQDGLAFHMRSSMSGLHLVKQGRDRK	_S(ph)SMSGLHLVK_	S(0.639)S(0.075)MS(0.286)GLHLVK	S(3.48)S(-9.32)MS(-3.48)GLHLVK	1	3	380.182							2.9861	1
IPI00194102;IPI00567332;IPI00957706	IPI00194102	115	S	Acetyl-CoA carboxylase 1	>IPI:IPI00194102.3|SWISS-PROT:P11497-1|ENSEMBL:ENSRNOP00000050703|REFSEQ:NP_071529 Tax_Id=10116 Gene_Symbol=Acaca Isoform 1 of Acetyl-CoA carboxylase 1;>IPI:IPI00567332.3|SWISS-PROT:P11497-2 Tax_Id=10116 Gene_Symbol=Acaca Isoform 2 of Acetyl-CoA carboxylas	P11497	621248;	60581	Acaca	yes	0.996185	25.2169	172.92	172.92	0.000101182	0.19499	no	yes	no	yes	yes	yes	1	GISALQDGLAFHMRSSMSGLHLVKQGRDRKK	_SS(ph)MSGLHLVK_	S(0.001)S(0.996)MS(0.003)GLHLVK	S(-30.85)S(25.22)MS(-25.22)GLHLVK	2	2	569.77			0.963	1			3.7982	1			3.4362	1		1.03842	1
IPI00194102;IPI00567332;IPI00957706	IPI00194102	117	S	Acetyl-CoA carboxylase 1	>IPI:IPI00194102.3|SWISS-PROT:P11497-1|ENSEMBL:ENSRNOP00000050703|REFSEQ:NP_071529 Tax_Id=10116 Gene_Symbol=Acaca Isoform 1 of Acetyl-CoA carboxylase 1;>IPI:IPI00567332.3|SWISS-PROT:P11497-2 Tax_Id=10116 Gene_Symbol=Acaca Isoform 2 of Acetyl-CoA carboxylas	P11497	621248;	60581	Acaca	yes	0.999997	55.2717	193.28	144.57	2.1e-11	-0.21746	yes	yes	yes	yes	yes	yes	1	SALQDGLAFHMRSSMSGLHLVKQGRDRKKID	_SSM(ox)S(ph)GLHLVK_	SSMS(1)GLHLVK	S(-76.13)S(-55.27)MS(55.27)GLHLVK	4	2	577.767	1.0581	1	0.86694	1	0.30819	1	3.3725	1	0.30247	1	3.3767	1	1.0581	1.15348	1
IPI00194277	IPI00194277	30	S	Golgin subfamily A member 5	>IPI:IPI00194277.3|SWISS-PROT:Q3ZU82|ENSEMBL:ENSRNOP00000010385|REFSEQ:NP_001028237 Tax_Id=10116 Gene_Symbol=Golga5 Golgin subfamily A member 5	Q3ZU82	1308163;	299258	Golga5	yes	0.992066	21.0334	139.66	119.62	3.52e-07	-0.96749	yes	yes	yes	no	yes	yes	1;3;4	LNRVDQGAATALRKESTSNTFYSKNTDYPEL	_KES(ph)TSNTFYSK_	KES(0.992)T(0.008)SNTFYSK	KES(21.03)T(-21.03)S(-41.21)NT(-44.03)FY(-115.07)S(-93.88)K	3	2	686.295	9.8301	1			1.0792	1			5.965	1	0.056334	1	9.8301		1	up		up
IPI00194373	IPI00194373	248	S	Nuclear factor of activated T-cells, cytoplasmic, calcineurin-dependent 3 (Predicted), isoform CRA_a	>IPI:IPI00194373.4|TREMBL:D3ZU59|ENSEMBL:ENSRNOP00000025402|REFSEQ:NP_001101917 Tax_Id=10116 Gene_Symbol=Nfatc3 Uncharacterized protein	D3ZU59	1308692;	361400	Nfatc3	yes	0.934409	11.5436	122.93	94.122	5.71e-05	-0.21986	no	yes	yes	no	yes	no	1	GHSLSPRQSPCHSPRSSITDENWLSPRPASG	_S(ph)SITDENWLSPR_	S(0.934)S(0.065)ITDENWLSPR	S(11.54)S(-11.54)IT(-39.72)DENWLS(-76.49)PR	1	2	742.824			0.5252	1	1.501	1			2.6911	1				1.90404	1		up	up
IPI00194373	IPI00194373	249	S	Nuclear factor of activated T-cells, cytoplasmic, calcineurin-dependent 3 (Predicted), isoform CRA_a	>IPI:IPI00194373.4|TREMBL:D3ZU59|ENSEMBL:ENSRNOP00000025402|REFSEQ:NP_001101917 Tax_Id=10116 Gene_Symbol=Nfatc3 Uncharacterized protein	D3ZU59	1308692;	361400	Nfatc3	yes	0.883665	8.81778	73.91	73.91	0.00105453	-1.1056	no	no	no	no	no	yes	1	HSLSPRQSPCHSPRSSITDENWLSPRPASGP	_SS(ph)ITDENWLSPR_	S(0.116)S(0.884)ITDENWLSPR	S(-8.82)S(8.82)IT(-34.4)DENWLS(-61.62)PR	2	2	742.824											0.42932	1
IPI00194439	IPI00194439	142	S	Pre-mRNA-splicing factor RBM22	>IPI:IPI00194439.1|SWISS-PROT:Q4V7D7|ENSEMBL:ENSRNOP00000026087|REFSEQ:NP_001020847 Tax_Id=10116 Gene_Symbol=Rbm22 Pre-mRNA-splicing factor RBM22	Q4V7D7	1305770;	307410	Rbm22	yes	0.921695	13.7689	72.705	69.03	0.00117611	0.99042	yes	no	yes	yes	yes	yes	1;3	NSDGTRPVGMLGKATSTSDMLLKLARTTPYY	_ATS(ph)TSDMLLK_	AT(0.031)S(0.922)T(0.039)S(0.008)DMLLK	AT(-14.69)S(13.77)T(-13.77)S(-20.46)DMLLK	3	2	573.759	0.56926	1			2.8423	1	0.387	1	1.9254	1			0.56926		1	down		down
IPI00194567	IPI00194567	684	S	Transcription intermediary factor 1-beta	>IPI:IPI00194567.6|SWISS-PROT:O08629|ENSEMBL:ENSRNOP00000031061|REFSEQ:NP_446368 Tax_Id=10116 Gene_Symbol=Trim28 Transcription intermediary factor 1-beta	O08629	620289;	116698	Trim28	yes	0.890549	11.5548	66.644	43.175	0.000898765	-0.78598	no	yes	no	no	no	yes	1	LCHVLPDLKEEDGSLSLDGADSTGVVAKLSP	_EEDGSLS(ph)LDGADSTGVVAK_	EEDGS(0.062)LS(0.891)LDGADS(0.024)T(0.024)GVVAK	EEDGS(-11.55)LS(11.55)LDGADS(-15.77)T(-15.77)GVVAK	7	2	965.42			1.9461	1							1.29	1		0.513848	1		down	down
IPI00194731;IPI00951159	IPI00194731	198	S	Phosphatidylinositol 4-kinase, catalytic, alpha	>IPI:IPI00194731.3|TREMBL:D4A9X4|ENSEMBL:ENSRNOP00000002549 Tax_Id=10116 Gene_Symbol=Pi4ka Uncharacterized protein;>IPI:IPI00951159.1|TREMBL:O08662;Q78E76|ENSEMBL:ENSRNOP00000059384|REFSEQ:NP_071637 Tax_Id=10116 Gene_Symbol=Pi4ka 230kDa phosphatidylinosito	D4A9X4	621213;	64161	Pi4ka	yes	0.827792	7.28735	99.569	57.826	2.6e-05	-0.52362	yes	yes	no	yes	yes	no	1;2;3;4	NLLTVCQEGTLKRKTSSVSSISQVSPERGMP	_KTS(ph)SVSSISQVS(ph)PER_	KT(0.155)S(0.828)S(0.013)VS(0.008)S(0.022)IS(0.019)QVS(0.955)PER	KT(-7.29)S(7.29)S(-18.89)VS(-23.48)S(-16.69)IS(-17.44)QVS(16.69)PER	3	2	876.384	1.7081	1	0.69927	3	1.5067	1	1.6948	3	2.0538	1	0.27677	2	1.7081	1.43006	1
IPI00194731;IPI00951159	IPI00194731	201	S	Phosphatidylinositol 4-kinase, catalytic, alpha	>IPI:IPI00194731.3|TREMBL:D4A9X4|ENSEMBL:ENSRNOP00000002549 Tax_Id=10116 Gene_Symbol=Pi4ka Uncharacterized protein;>IPI:IPI00951159.1|TREMBL:O08662;Q78E76|ENSEMBL:ENSRNOP00000059384|REFSEQ:NP_071637 Tax_Id=10116 Gene_Symbol=Pi4ka 230kDa phosphatidylinosito	D4A9X4	621213;	64161	Pi4ka	no	0.559663	1.06501	118.72	118.72	6.57e-05	-0.21621	yes	yes	no	yes	yes	no	1;2;4	TVCQEGTLKRKTSSVSSISQVSPERGMPPPS	_TSS(ph)VS(ph)SISQVSPER_	T(0.006)S(0.002)S(0.992)VS(0.56)S(0.437)IS(0.003)QVSPER	T(-21.62)S(-27.4)S(21.62)VS(1.07)S(-1.07)IS(-22.58)QVS(-50.31)PER	5	2	812.337			0.44125	3	1.0508	3	1.115	2	2.5615	3				2.26629	3		up	up
IPI00194772	IPI00194772	666	S	Serine/threonine-protein kinase MARK1	>IPI:IPI00194772.1|SWISS-PROT:O08678|ENSEMBL:ENSRNOP00000003198|REFSEQ:NP_446399 Tax_Id=10116 Gene_Symbol=Mark1 Serine/threonine-protein kinase MARK1	O08678	619882;	117016	Mark1	yes	0.999999	58.9027	145.81	101.2	1.81e-07	-0.28009	no	yes	yes	yes	yes	yes	1	GIISKITSKFVRRDPSEGEASGRTDTARGSS	_RDPS(ph)EGEASGR_	RDPS(1)EGEASGR	RDPS(58.9)EGEAS(-58.9)GR	4	2	620.751			0.75334	1	2.6085	1	0.45627	1	3.4731	1	0.45528	1		1.32742	1
IPI00194772	IPI00194772	633	S	Serine/threonine-protein kinase MARK1	>IPI:IPI00194772.1|SWISS-PROT:O08678|ENSEMBL:ENSRNOP00000003198|REFSEQ:NP_446399 Tax_Id=10116 Gene_Symbol=Mark1 Serine/threonine-protein kinase MARK1	O08678	619882;	117016	Mark1	yes	0.99893	29.9672	258.48	245.38	4.01e-100	-0.66376	yes	yes	yes	yes	yes	yes	1	QLRERRSAAYSGPPASPSHDTAALAHARRGT	_SAAYSGPPAS(ph)PSHDTAALAHAR_	SAAYSGPPAS(0.999)PS(0.001)HDTAALAHAR	S(-106.63)AAY(-81.36)S(-41.98)GPPAS(29.97)PS(-29.97)HDT(-65.59)AALAHAR	10	3	739.002	0.77981	1	2.2639	1	1.0892	1	1.4303	1	0.36085	1	3.2369	1	0.77981	0.441716	1		down
IPI00194875;IPI00231314;IPI00231313;IPI00231315;IPI00558864;IPI00780597;IPI00561115;IPI00959068;IPI00231316;IPI00231309;IPI00339140;IPI00231311;IPI00339139;IPI00231310;IPI00339141;IPI00231312;IPI00950424;IPI00955188;IPI00955175	IPI00950424	18	S	ATPase, Ca++ transporting, plasma membrane 2	>IPI:IPI00194875.2|SWISS-PROT:P11506-1 Tax_Id=10116 Gene_Symbol=Atp2b2 Isoform WB of Plasma membrane calcium-transporting ATPase 2;>IPI:IPI00231314.2|SWISS-PROT:P11506-7 Tax_Id=10116 Gene_Symbol=Atp2b2 Isoform YB of Plasma membrane calcium-transporting ATP		2176;	24215	Atp2b2	yes	0.834731	7.03373	86.488	79.805	7.18e-05	-0.20354	no	yes	yes	yes	yes	no	1	DMTNSDFYSKNQRNESSHGGEFGCSMEELRS	_NES(ph)SHGGEFGCSMEELR_	NES(0.835)S(0.165)HGGEFGCSMEELR	NES(7.03)S(-7.03)HGGEFGCS(-51.04)MEELR	3	2	1003.37	1.3084	1	1.0138	1	3.3615	1	0.6411	1	2.9626	1			1.3084	0.986388	1
IPI00194875;IPI00231314;IPI00231313;IPI00231315;IPI00558864;IPI00780597;IPI00561115;IPI00959068;IPI00231316;IPI00231309;IPI00339140;IPI00231311;IPI00339139;IPI00231310;IPI00339141;IPI00231312;IPI00950424;IPI00955188;IPI00955175	IPI00950424	19	S	ATPase, Ca++ transporting, plasma membrane 2	>IPI:IPI00194875.2|SWISS-PROT:P11506-1 Tax_Id=10116 Gene_Symbol=Atp2b2 Isoform WB of Plasma membrane calcium-transporting ATPase 2;>IPI:IPI00231314.2|SWISS-PROT:P11506-7 Tax_Id=10116 Gene_Symbol=Atp2b2 Isoform YB of Plasma membrane calcium-transporting ATP		2176;	24215	Atp2b2	no	0.499999		86.488	64.507	7.18e-05	-1.6944	no	no	yes	no	yes	no	1	MTNSDFYSKNQRNESSHGGEFGCSMEELRSL	_NES(ph)SHGGEFGCSMEELR_	NES(0.5)S(0.5)HGGEFGCSMEELR	NES(0)S(0)HGGEFGCS(-53.36)MEELR	4	2	1003.37	1.2769	1	0.88662	1	3.3615	1			2.9626	1			1.2769	1.12788	1
IPI00194875;IPI00231314;IPI00231313;IPI00231315;IPI00558864;IPI00780597;IPI00561115;IPI00959068	IPI00194875	1175	S	Plasma membrane calcium-transporting ATPase 2	>IPI:IPI00194875.2|SWISS-PROT:P11506-1 Tax_Id=10116 Gene_Symbol=Atp2b2 Isoform WB of Plasma membrane calcium-transporting ATPase 2;>IPI:IPI00231314.2|SWISS-PROT:P11506-7 Tax_Id=10116 Gene_Symbol=Atp2b2 Isoform YB of Plasma membrane calcium-transporting ATP	P11506	2176;	24215	Atp2b2	no	0.745392	6.50482	139.69	72.805	6.17e-22	1.0783	yes	yes	no	no	no	yes	1	QSSVTSQSQDVASLSSPSRVSLSNALSSPTS	_QSSVTSQSQDVASLSS(ph)PSR_	QSSVTSQSQDVAS(0.049)LS(0.167)S(0.745)PS(0.039)R	QS(-60.31)S(-56.24)VT(-50.82)S(-45.48)QS(-34.95)QDVAS(-11.81)LS(-6.5)S(6.5)PS(-12.86)R	16	2	1015.96											2.5266	1
IPI00194875;IPI00231314;IPI00231313;IPI00231315;IPI00950424;IPI00955188;IPI00955175	IPI00950424	1163	S	ATPase, Ca++ transporting, plasma membrane 2	>IPI:IPI00194875.2|SWISS-PROT:P11506-1 Tax_Id=10116 Gene_Symbol=Atp2b2 Isoform WB of Plasma membrane calcium-transporting ATPase 2;>IPI:IPI00231314.2|SWISS-PROT:P11506-7 Tax_Id=10116 Gene_Symbol=Atp2b2 Isoform YB of Plasma membrane calcium-transporting ATP		2176;	24215	Atp2b2	yes	0.966982	14.6667	153.48	153.48	1.05e-05	-0.77726	yes	yes	yes	yes	yes	yes	1	RSSLYEGLEKPESRTSIHNFMAHPEFRIEDS	_TS(ph)IHNFMAHPEFR_	T(0.033)S(0.967)IHNFMAHPEFR	T(-14.67)S(14.67)IHNFMAHPEFR	2	3	556.245	2.3556	1	0.45067	1	1.315	1	0.90306	1	2.8396	1	0.29287	1	2.3556	2.21892	1	up	up	up	up
IPI00194926;IPI00769047	IPI00194926	1055	S	Roundabout homolog 1	>IPI:IPI00194926.1|SWISS-PROT:O55005|ENSEMBL:ENSRNOP00000044134|REFSEQ:NP_071524 Tax_Id=10116 Gene_Symbol=Robo1 Roundabout homolog 1;>IPI:IPI00769047.1|REFSEQ:XP_001066476 Tax_Id=10116 Gene_Symbol=LOC683548 roundabout homolog 1-like	O55005	61941;	58946	Robo1	yes	0.998605	28.5474	81.263	81.263	0.00152393	0.04954	no	yes	yes	no	no	no	1	DVDLSNKINEMKTFNSPNLKDGRFVNPSGQP	_TFNS(ph)PNLK_	T(0.001)FNS(0.999)PNLK	T(-28.55)FNS(28.55)PNLK	4	2	500.729					0.4617	1
IPI00194974;IPI00780608;IPI00968466;IPI00561103	IPI00194974	379	S	Hnrpk protein	>IPI:IPI00194974.2|TREMBL:Q5D059|ENSEMBL:ENSRNOP00000025980 Tax_Id=10116 Gene_Symbol=Hnrnpk Hnrpk protein;>IPI:IPI00780608.2|SWISS-PROT:P61980|ENSEMBL:ENSRNOP00000025915|REFSEQ:NP_476482 Tax_Id=10116 Gene_Symbol=Hnrnpk Heterogeneous nuclear ribonucleoprote	Q5D059	71058;	117282	Hnrnpk	yes	1	124.926	333.82	288.95	6.44e-85	-1.8789	yes	yes	yes	yes	yes	yes	1	PQGGSGYDSYAGGRGSYGDLGGPIITTQVTI;QGGSGYDYSYAGGRGSYGDLGGPIITTQVTI	_GS(ph)YGDLGGPIITTQVTIPK_	GS(1)YGDLGGPIITTQVTIPK	GS(124.93)Y(-124.93)GDLGGPIIT(-153.31)T(-176.1)QVT(-206.31)IPK	2	2	999.003	1.9462	1	0.46051	1	0.97852	1	0.90357	1	1.7606	1	0.4662	1	1.9462	2.17151	1	up	up	up	up
IPI00194974;IPI00780608	IPI00194974	430	S	Hnrpk protein	>IPI:IPI00194974.2|TREMBL:Q5D059|ENSEMBL:ENSRNOP00000025980 Tax_Id=10116 Gene_Symbol=Hnrnpk Hnrpk protein;>IPI:IPI00780608.2|SWISS-PROT:P61980|ENSEMBL:ENSRNOP00000025915|REFSEQ:NP_476482 Tax_Id=10116 Gene_Symbol=Hnrnpk Heterogeneous nuclear ribonucleoprote	Q5D059	71058;	117282	Hnrnpk	yes	1	50.1551	83.729	50.155	0.00122861	0.55063	yes	yes	no	yes	no	yes	1	HESGASIKIDEPLEGSEDRIITITGTQDQIQ	_IDEPLEGS(ph)EDR_	IDEPLEGS(1)EDR	IDEPLEGS(50.16)EDR	8	2	670.274							1.8321	1
IPI00210373;IPI00195093	IPI00210373	219	S	SH2B adapter protein 1	>IPI:IPI00210373.1|SWISS-PROT:Q62985-1|REFSEQ:NP_604451 Tax_Id=10116 Gene_Symbol=Sh2bpsm1 Isoform 1 of SH2B adapter protein 1;>IPI:IPI00195093.3|SWISS-PROT:Q62985-2|REFSEQ:NP_001041645 Tax_Id=10116 Gene_Symbol=Sh2bpsm1 Isoform 2 of SH2B adapter protein 1	Q62985	620132;	89817	Sh2b1	yes	0.786156	5.65411	82.663	80.507	0.000603688	1.2714	no	yes	no	yes	no	yes	1	GGAGTVGRALANDGTSPGERWTHRFERLRLS	_ALANDGTS(ph)PGER_	ALANDGT(0.214)S(0.786)PGER	ALANDGT(-5.65)S(5.65)PGER	8	2	634.269							0.59227	1			2.0336	1
IPI00195120	IPI00195120	989	S	Retinoblastoma-like protein 2	>IPI:IPI00195120.1|SWISS-PROT:O55081|ENSEMBL:ENSRNOP00000017361|REFSEQ:NP_112356 Tax_Id=10116 Gene_Symbol=Rbl2 Retinoblastoma-like protein 2	O55081	3541;	81758	Rbl2	yes	0.996903	25.0776	80.545	57.936	0.000481955	-1.4338	yes	yes	yes	yes	yes	yes	1	PSSAPPTPTRLTGANSDIEEEERGDLIQFYN	_LTGANS(ph)DIEEEER_	LT(0.003)GANS(0.997)DIEEEER	LT(-25.08)GANS(25.08)DIEEEER	6	2	771.82			0.45307	1					1.3331	1				2.20716	1		up	up
IPI00195121	IPI00195121	10	S	ATP synthase F(0) complex subunit C1, mitochondrial	>IPI:IPI00195121.1|SWISS-PROT:Q06645|ENSEMBL:ENSRNOP00000009815|REFSEQ:NP_059007 Tax_Id=10116 Gene_Symbol=Atp5g1 ATP synthase lipid-binding protein, mitochondrial	Q06645	61933;	29754	Atp5g1	yes	1	120.77	126.19	120.77	8.51e-09	-0.49176	no	yes	yes	no	no	no	1	______MQTTKALLISPVLIRSCTRGLIRPV	_ALLIS(ph)PVLIR_	ALLIS(1)PVLIR	ALLIS(120.77)PVLIR	5	2	587.852			2.6538	1	0.80873	1								0.376818	1		down	down
IPI00391569;IPI00949220;IPI00195154	IPI00391569	274	S	KRIT1, ankyrin repeat containing	>IPI:IPI00391569.4|TREMBL:B5DF47|ENSEMBL:ENSRNOP00000031502|REFSEQ:NP_001102088 Tax_Id=10116 Gene_Symbol=Krit1 KRIT1, ankyrin repeat containing;>IPI:IPI00949220.1|TREMBL:D3ZDA7|ENSEMBL:ENSRNOP00000062571 Tax_Id=10116 Gene_Symbol=Krit1 Uncharacterized prote	B5DF47	1305929;	362317	Krit1	yes	0.854946	8.33607	62.303	62.303	0.00522	-0.032898	no	no	yes	no	no	no	1;2	DYSKIQIPKQEKWQRSMSSVVEDKERQWVDD	_S(ph)MSSVVEDK_	S(0.855)MS(0.125)S(0.02)VVEDK	S(8.34)MS(-8.34)S(-16.39)VVEDK	1	2	531.215					1.7643	1
IPI00391569;IPI00949220;IPI00195154	IPI00391569	276	S	KRIT1, ankyrin repeat containing	>IPI:IPI00391569.4|TREMBL:B5DF47|ENSEMBL:ENSRNOP00000031502|REFSEQ:NP_001102088 Tax_Id=10116 Gene_Symbol=Krit1 KRIT1, ankyrin repeat containing;>IPI:IPI00949220.1|TREMBL:D3ZDA7|ENSEMBL:ENSRNOP00000062571 Tax_Id=10116 Gene_Symbol=Krit1 Uncharacterized prote	B5DF47	1305929;	362317	Krit1	yes	0.925046	10.9197	101.61	101.61	0.000845041	0.42767	yes	no	no	yes	yes	yes	1;2	SKIQIPKQEKWQRSMSSVVEDKERQWVDDFP	_SMS(ph)SVVEDKER_	SMS(0.925)S(0.075)VVEDKER	S(-39.53)MS(10.92)S(-10.92)VVEDKER	3	2	673.787	3.1588	1											3.1588		1	up		up
IPI00195169;IPI00195177;IPI00948054	IPI00195169	209	S	RING finger protein 112	>IPI:IPI00195169.2|SWISS-PROT:O70418|ENSEMBL:ENSRNOP00000003228|REFSEQ:NP_619516 Tax_Id=10116 Gene_Symbol=Rnf112 RING finger protein 112;>IPI:IPI00195177.1|TREMBL:D3ZJK4|ENSEMBL:ENSRNOP00000003231 Tax_Id=10116 Gene_Symbol=Rnf112 Uncharacterized protein;>IP	O70418	3986;	24916	Rnf112	yes	1	62.4662	62.466	62.466	0.00514502	-0.11355	no	no	no	yes	no	no	1	PGLESGDSTRPRAEGSLPGIRWGANGLTRGI	_AEGS(ph)LPGIR_	AEGS(1)LPGIR	AEGS(62.47)LPGIR	4	2	490.234							0.34964	1
IPI00195355	IPI00195355	121	S	Transmembrane protein 100	>IPI:IPI00195355.1|SWISS-PROT:Q569C0|ENSEMBL:ENSRNOP00000003297|REFSEQ:NP_001017479 Tax_Id=10116 Gene_Symbol=Tmem100 Transmembrane protein 100	Q569C0	1560541;	497979	Tmem100	yes	0.999994	52.1776	226.39	226.39	1.71e-115	-0.022033	yes	yes	yes	yes	yes	yes	1	CWKVRQRNKKVKRRESQTALVVNQRSLFA__	_RRES(ph)QTALVVNQR_	RRES(1)QTALVVNQR	RRES(52.18)QT(-52.18)ALVVNQR	4	3	546.281	2.2479	1	0.49496	1	1.5186	1	1.062	1	2.6614	1	0.47957	1	2.2479	2.02037	1	up	up	up	up
IPI00388318;IPI00195483	IPI00388318	256	S	Enah/Vasp-like	>IPI:IPI00388318.1|ENSEMBL:ENSRNOP00000032596 Tax_Id=10116 Gene_Symbol=Evl 44 kDa protein;>IPI:IPI00195483.1|SWISS-PROT:O08719|ENSEMBL:ENSRNOP00000019584|REFSEQ:NP_077061 Tax_Id=10116 Gene_Symbol=Evl Ena/VASP-like protein		621150;	79115	Evl	yes	0.997275	25.635	234.38	132.61	1.95e-47	-2.5019	yes	yes	no	yes	yes	yes	1	GSSPSGTSKSDANRASSGGGGGGLMEEMNKL	_AS(ph)SGGGGGGLMEEMNK_	AS(0.997)S(0.003)GGGGGGLMEEMNK	AS(25.63)S(-25.63)GGGGGGLMEEMNK	2	2	781.305	0.93379	1					0.79045	1			5.1428	1	0.93379		1
IPI00388318;IPI00195483	IPI00388318	149	S	Enah/Vasp-like	>IPI:IPI00388318.1|ENSEMBL:ENSRNOP00000032596 Tax_Id=10116 Gene_Symbol=Evl 44 kDa protein;>IPI:IPI00195483.1|SWISS-PROT:O08719|ENSEMBL:ENSRNOP00000019584|REFSEQ:NP_077061 Tax_Id=10116 Gene_Symbol=Evl Ena/VASP-like protein		621150;	79115	Evl	yes	1	78.9316	78.932	78.932	0.00491091	-0.77954	no	no	no	yes	no	no	1	DIQRRQVMEQQHRQESLERRISATGPILPPG	_QES(ph)LERR_	QES(1)LERR	QES(78.93)LERR	3	2	499.227							0.39187	1
IPI00195716;IPI00195651	IPI00195716	305	S	Calcium/calmodulin-dependent protein kinase type 1B	>IPI:IPI00195716.1|SWISS-PROT:O70150-1|ENSEMBL:ENSRNOP00000024227|REFSEQ:NP_058971 Tax_Id=10116 Gene_Symbol=Pnck Isoform 1 of Calcium/calmodulin-dependent protein kinase type 1B;>IPI:IPI00195651.1|SWISS-PROT:O70150-2|REFSEQ:XP_002730347 Tax_Id=10116 Gene_S	O70150	69249;	29660	Pnck	yes	0.944507	12.3097	59.265	59.265	0.00661228	-0.37357	no	no	yes	no	no	no	1;2	KNFARTHWKRAFNATSFLRHIRKLGQSPEGE	_AFNATS(ph)FLR_	AFNAT(0.055)S(0.945)FLR	AFNAT(-12.31)S(12.31)FLR	6	2	553.755					2.1268	1			1.4036	1
IPI00195858;IPI00765458	IPI00195858	267	S	Protein RGD1564382	>IPI:IPI00195858.4|TREMBL:B5DF90|ENSEMBL:ENSRNOP00000011128|REFSEQ:NP_001102533 Tax_Id=10116 Gene_Symbol=Spry3 Spry3 protein;>IPI:IPI00765458.2|TREMBL:D3ZZ96|ENSEMBL:ENSRNOP00000044604|REFSEQ:XP_001063878;XP_573967 Tax_Id=10116 Gene_Symbol=RGD1564382 sprou	B5DF90	1562172;	498159	Spry3	yes	0.98382	15.503	60.861	58.071	0.00388827	0.023987	no	yes	yes	yes	no	yes	1;2;3	GCRCKMHTNTVCRKMSSGGSPCPKAQEKSV_	_KMS(ph)S(ph)GGSPCPK_	KMS(0.984)S(0.591)GGS(0.426)PCPK	KMS(15.5)S(1.47)GGS(-1.47)PCPK	3	2	648.232	1.6058	1	0.37901	1	1.1878	1	0.90216	1	1.9443	1	0.42655	1	1.6058	2.63845	1		up	up
IPI00195858	IPI00195858	37	S	Protein RGD1564382	>IPI:IPI00195858.4|TREMBL:B5DF90|ENSEMBL:ENSRNOP00000011128|REFSEQ:NP_001102533 Tax_Id=10116 Gene_Symbol=Spry3 Spry3 protein	B5DF90	1562172;	498159	Spry3	no	0.655214	2.97138	82.482	82.482	0.000144085	1.0576	no	yes	no	no	no	no	1	NDYVDRPPAPRKPTLSSPSLTLQTHKSDWSL	_KPTLS(ph)SPSLTLQTHK_	KPT(0.001)LS(0.655)S(0.331)PS(0.013)LTLQTHK	KPT(-27.72)LS(2.97)S(-2.97)PS(-17.01)LT(-38.88)LQT(-62.04)HK	5	3	573.301	0.51069	1	3.2533	1					0.2634	1			0.51069	0.30738	1	down	down	down	down
IPI00195904	IPI00195904	3284	S	Utrophin	>IPI:IPI00195904.3|TREMBL:O55147;O70180|ENSEMBL:ENSRNOP00000016273|REFSEQ:NP_037202 Tax_Id=10116 Gene_Symbol=Utrn Rattus norvegicus utrophin	O55147	3947;	25600	Utrn	yes	0.999992	51.3502	141.13	120.98	5.67e-27	1.568	yes	yes	yes	yes	yes	yes	1	EQLKEQHLRRGLPLGSPPDSIVSPHHTSEDS	_GLPLGS(ph)PPDSIVSPHHTSEDSELIAEAK_	GLPLGS(1)PPDSIVSPHHTSEDSELIAEAK	GLPLGS(51.35)PPDS(-51.35)IVS(-63.56)PHHT(-90.61)S(-95.41)EDS(-106.03)ELIAEAK	6	3	988.473							0.47468	1			0.5182	1
IPI00195918	IPI00195918	209	S	FUS interacting protein (Serine-arginine rich) 1	>IPI:IPI00195918.4|TREMBL:Q4KM38|ENSEMBL:ENSRNOP00000011154|REFSEQ:NP_001020909 Tax_Id=10116 Gene_Symbol=Fusip1 FUS interacting protein (Serine-arginine rich) 1	Q4KM38	1311067;	362630	Srsf10	yes	0.968363	15.0527	105.53	90.498	1.83e-05	0.88854	yes	yes	yes	yes	yes	no	2;4	KSRSRSASHTKTRGTSKTDSKTHYKSGSRYE	_GTS(ph)KT(ph)DSKTHYK_	GT(0.031)S(0.968)KT(0.943)DS(0.045)KT(0.013)HYK	GT(-15.05)S(15.05)KT(13.31)DS(-13.31)KT(-18.72)HY(-68.68)K	3	2	756.81	0.54739	2			0.82373	2	1.213	3			0.88774	3	0.54739		2	down		down
IPI00195918	IPI00195918	213	S	FUS interacting protein (Serine-arginine rich) 1	>IPI:IPI00195918.4|TREMBL:Q4KM38|ENSEMBL:ENSRNOP00000011154|REFSEQ:NP_001020909 Tax_Id=10116 Gene_Symbol=Fusip1 FUS interacting protein (Serine-arginine rich) 1	Q4KM38	1311067;	362630	Srsf10	yes	0.944532	12.4429	105.53	96.489	1.83e-05	0.017057	yes	yes	yes	yes	yes	no	2;4	RSASHTKTRGTSKTDSKTHYKSGSRYEKESR	_GTS(ph)KTDS(ph)KTHYK_	GT(0.413)S(0.55)KT(0.04)DS(0.945)KT(0.053)HYK	GT(-1.25)S(1.25)KT(-11.48)DS(12.44)KT(-12.44)HY(-74.26)K	7	2	756.81	0.54739	2					1.213	3			0.88774	3	0.54739		2	down		down
IPI00195918;IPI00951166;IPI00359092	IPI00195918	131	S	FUS interacting protein (Serine-arginine rich) 1	>IPI:IPI00195918.4|TREMBL:Q4KM38|ENSEMBL:ENSRNOP00000011154|REFSEQ:NP_001020909 Tax_Id=10116 Gene_Symbol=Fusip1 FUS interacting protein (Serine-arginine rich) 1;>IPI:IPI00951166.1|TREMBL:D3ZB38|ENSEMBL:ENSRNOP00000062605 Tax_Id=10116 Gene_Symbol=Fusip1 Unc	Q4KM38	1311067;	362630	Srsf10	yes	1	94.0417	143.98	143.98	1.5e-09	-0.035735	yes	yes	yes	yes	yes	yes	1;2;3	YRRSRSRSYERRRSRSRSFDYNYRRSYSPRN	_S(ph)RS(ph)FDYNYR_	S(1)RS(1)FDYNYR	S(94.04)RS(95.41)FDY(-94.04)NY(-113.25)R	1	2	684.245	0.40637	1	0.87581	2	0.87905	2	1.142	2	1.0118	2	1.0324	2	0.40637	1.1418	1	down		down
IPI00195929;IPI00476704;IPI00949535	IPI00195929	191	S	CAP-Gly domain-containing linker protein 2	>IPI:IPI00195929.2|SWISS-PROT:O55156|ENSEMBL:ENSRNOP00000035734|REFSEQ:NP_068837 Tax_Id=10116 Gene_Symbol=Clip2 CAP-Gly domain-containing linker protein 2;>IPI:IPI00476704.2|TREMBL:D3ZD54|ENSEMBL:ENSRNOP00000029390 Tax_Id=10116 Gene_Symbol=Clip2 Uncharacte	O55156	62019;	29264	Clip2	yes	0.996377	25.5758	74.141	65.107	0.00166326	0.13048	yes	yes	no	no	yes	no	1	TATPPLTGRVIPLRESVLNSSVKTGNESGSN	_VIPLRES(ph)VLNSSVK_	VIPLRES(0.996)VLNS(0.003)S(0.001)VK	VIPLRES(25.58)VLNS(-25.58)S(-30.62)VK	7	3	540.962	0.88471	1	0.97397	1					0.51127	1			0.88471	1.02673	1
IPI00195929;IPI00476704;IPI00949535	IPI00195929	17	S	CAP-Gly domain-containing linker protein 2	>IPI:IPI00195929.2|SWISS-PROT:O55156|ENSEMBL:ENSRNOP00000035734|REFSEQ:NP_068837 Tax_Id=10116 Gene_Symbol=Clip2 CAP-Gly domain-containing linker protein 2;>IPI:IPI00476704.2|TREMBL:D3ZD54|ENSEMBL:ENSRNOP00000029390 Tax_Id=10116 Gene_Symbol=Clip2 Uncharacte	O55156	62019;	29264	Clip2	no	0.53198	0.808692	122.73	106.93	9.6e-18	0.68251	yes	yes	yes	yes	no	yes	1;6	QKPSGLKPPGRGGKHSSPVGRPSIGSASSSV	_HS(ph)SPVGRPSIGSASSSVVASASGSK_	HS(0.532)S(0.442)PVGRPS(0.025)IGS(0.002)ASSSVVASASGSK	HS(0.81)S(-0.81)PVGRPS(-13.3)IGS(-25.45)AS(-51.46)S(-64.61)S(-63.03)VVAS(-93.99)AS(-100.27)GS(-103.23)K	2	4	595.538							1.8969	3	1.9177	3	1.6463	3
IPI00195929;IPI00476704;IPI00949535	IPI00195929	24	S	CAP-Gly domain-containing linker protein 2	>IPI:IPI00195929.2|SWISS-PROT:O55156|ENSEMBL:ENSRNOP00000035734|REFSEQ:NP_068837 Tax_Id=10116 Gene_Symbol=Clip2 CAP-Gly domain-containing linker protein 2;>IPI:IPI00476704.2|TREMBL:D3ZD54|ENSEMBL:ENSRNOP00000029390 Tax_Id=10116 Gene_Symbol=Clip2 Uncharacte	O55156	62019;	29264	Clip2	yes	0.999583	35.2262	209.4	196.01	5.27e-101	1.6272	yes	yes	no	no	yes	yes	1;6	PPGRGGKHSSPVGRPSIGSASSSVVASASGS	_HSSPVGRPS(ph)IGSASSSVVASASGSK_	HSSPVGRPS(1)IGSASSSVVASASGSK	HS(-59.28)S(-43.48)PVGRPS(35.23)IGS(-35.23)AS(-41.74)S(-54.63)S(-60.99)VVAS(-114.16)AS(-130.11)GS(-140.47)K	9	2	1190.07	28.461	1	0.17724	1			1.8969	3	2.6084	1	0.22191	1	28.461	5.64207	1	up	up	up	up
IPI00195929;IPI00476704;IPI00949535	IPI00195929	50	S	CAP-Gly domain-containing linker protein 2	>IPI:IPI00195929.2|SWISS-PROT:O55156|ENSEMBL:ENSRNOP00000035734|REFSEQ:NP_068837 Tax_Id=10116 Gene_Symbol=Clip2 CAP-Gly domain-containing linker protein 2;>IPI:IPI00476704.2|TREMBL:D3ZD54|ENSEMBL:ENSRNOP00000029390 Tax_Id=10116 Gene_Symbol=Clip2 Uncharacte	O55156	62019;	29264	Clip2	yes	0.999994	52.5536	180.09	177.6	1.1e-58	0.50764	no	yes	yes	yes	yes	no	1	SASGSKEGSPLHKQASGPSSAGATTTVSEKP	_QAS(ph)GPSSAGATTTVSEKPGPK_	QAS(1)GPSSAGATTTVSEKPGPK	QAS(52.55)GPS(-52.55)S(-60.88)AGAT(-115.8)T(-122.94)T(-129.85)VS(-136.51)EKPGPK	3	2	1019.48			2.1338	1										0.468647	1		down	down
IPI00195947;IPI00365596	IPI00195947	20	S	Ribonucleotide reductase M2 polypeptide	>IPI:IPI00195947.1|TREMBL:D4A7M6|ENSEMBL:ENSRNOP00000011163|REFSEQ:XP_002725449;XP_002728627 Tax_Id=10116 Gene_Symbol=LOC100359539;LOC100365772 Uncharacterized protein;>IPI:IPI00365596.1|SWISS-PROT:Q4KLN6|ENSEMBL:ENSRNOP00000037227|REFSEQ:NP_001020911 Tax_	D4A7M6		100359539	LOC100359539	yes	1	136.303	271.72	169.98	4.72e-144	-1.3362	yes	yes	yes	yes	yes	yes	1	RAPLATIADQQQLHLSPLKRLSLADKENTPP	_APLATIADQQQLHLS(ph)PLKR_	APLATIADQQQLHLS(1)PLKR	APLAT(-136.3)IADQQQLHLS(136.3)PLKR	15	4	545.795	0.55503	1	1.5347	1	0.72029	1	1.182	1	0.45513	1	2.216	1	0.55503	0.651593	1	down		down
IPI00195947;IPI00365596	IPI00195947	55	S	Ribonucleotide reductase M2 polypeptide	>IPI:IPI00195947.1|TREMBL:D4A7M6|ENSEMBL:ENSRNOP00000011163|REFSEQ:XP_002725449;XP_002728627 Tax_Id=10116 Gene_Symbol=LOC100359539;LOC100365772 Uncharacterized protein;>IPI:IPI00365596.1|SWISS-PROT:Q4KLN6|ENSEMBL:ENSRNOP00000037227|REFSEQ:NP_001020911 Tax_	D4A7M6		100359539	LOC100359539	yes	0.999992	51.2117	137.46	131.96	5.07e-07	-0.37612	yes	yes	yes	yes	yes	yes	1	ARVLASKAARRIFQDSAELESKAPTKPSIEE	_IFQDS(ph)AELESK_	IFQDS(1)AELESK	IFQDS(51.21)AELES(-51.21)K	5	2	673.797	0.94341	1	1.1185	1	5.2429	1	0.20892	1	4.585	1	0.24381	1	0.94341	0.894055	1
IPI00195947;IPI00365596	IPI00195947	26	S	Ribonucleotide reductase M2 polypeptide	>IPI:IPI00195947.1|TREMBL:D4A7M6|ENSEMBL:ENSRNOP00000011163|REFSEQ:XP_002725449;XP_002728627 Tax_Id=10116 Gene_Symbol=LOC100359539;LOC100365772 Uncharacterized protein;>IPI:IPI00365596.1|SWISS-PROT:Q4KLN6|ENSEMBL:ENSRNOP00000037227|REFSEQ:NP_001020911 Tax_	D4A7M6		100359539	LOC100359539	yes	1	79.5904	239.57	239.57	6.59e-139	2.4489	yes	yes	yes	yes	yes	yes	1	IADQQQLHLSPLKRLSLADKENTPPTLSSAR	_RLS(ph)LADKENTPPTLSSAR_	RLS(1)LADKENTPPTLSSAR	RLS(79.59)LADKENT(-79.59)PPT(-109.09)LS(-123.23)S(-129.17)AR	3	2	1018.51	8.4572	1	0.10444	1	0.98002	1					0.1266	1	8.4572	9.57488	1	up	up	up	up
IPI00195961	IPI00195961	691	S	Nucleolar and coiled-body phosphoprotein 1	>IPI:IPI00195961.1|SWISS-PROT:P41777|TREMBL:A0JN19|ENSEMBL:ENSRNOP00000025788|REFSEQ:NP_074060 Tax_Id=10116 Gene_Symbol=Nolc1 Nucleolar and coiled-body phosphoprotein 1	P41777	621578;	64896	Nolc1	yes	0.999999	62.4946	250.89	250.89	5.29e-140	-0.57403	yes	yes	yes	yes	yes	yes	1;3	RHEKTKKKRGSYRGGSISVQVNSVKFDSE__	_GGS(ph)ISVQVNSVK_	GGS(1)ISVQVNSVK	GGS(62.49)IS(-62.49)VQVNS(-203.12)VK	3	2	627.808			0.044084	1	0.72052	1	1.0002	1			0.055252	1		22.684	1		up	up
IPI00195961	IPI00195961	113	S	Nucleolar and coiled-body phosphoprotein 1	>IPI:IPI00195961.1|SWISS-PROT:P41777|TREMBL:A0JN19|ENSEMBL:ENSRNOP00000025788|REFSEQ:NP_074060 Tax_Id=10116 Gene_Symbol=Nolc1 Nucleolar and coiled-body phosphoprotein 1	P41777	621578;	64896	Nolc1	yes	1	49.4231	87.18	49.423	0.000272645	-0.024838	yes	yes	yes	yes	yes	yes	1	AQVPTQKAAAPAKRASLPQHAGKAAAKASES	_RAS(ph)LPQHAGK_	RAS(1)LPQHAGK	RAS(49.42)LPQHAGK	3	3	382.192	6.3088	1			0.60894	1	1.1647	1	6.542	1	0.14374	1	6.3088		1	up		up
IPI00195987;IPI00948328	IPI00195987	50	S	3-phosphoinositide-dependent protein kinase 1	>IPI:IPI00195987.1|SWISS-PROT:O55173|ENSEMBL:ENSRNOP00000061683|REFSEQ:NP_112343 Tax_Id=10116 Gene_Symbol=Pdpk1 3-phosphoinositide-dependent protein kinase 1;>IPI:IPI00948328.1|ENSEMBL:ENSRNOP00000008434 Tax_Id=10116 Gene_Symbol=Pdpk1 64 kDa protein	O55173	620307;	81745	Pdpk1	yes	0.963229	14.1867	86.411	72.433	0.00046335	-0.46357	no	yes	yes	yes	yes	yes	1	PSSSPGIPSGVSRQGSTMDGTTAEARPSTNP	_QGS(ph)TMDGTTAEAR_	QGS(0.963)T(0.037)MDGTTAEAR	QGS(14.19)T(-14.19)MDGT(-45.88)T(-48.9)AEAR	3	2	702.777			0.77926	1	3.4424	1			3.4416	1				1.28327	1
IPI00196081	IPI00196081	156	S	Protein C2cd4c	>IPI:IPI00196081.4|TREMBL:D3ZLU0|ENSEMBL:ENSRNOP00000010555|REFSEQ:NP_001102755 Tax_Id=10116 Gene_Symbol=Fam148c Uncharacterized protein	D3ZLU0	1561354;	500798	C2cd4c	yes	0.999997	54.6562	357.5	357.5	1.76e-194	-0.47473	yes	yes	yes	yes	yes	yes	1	VPKAQTSYGFATLAESPHTRRKESLFHSEHG	_AQTSYGFATLAES(ph)PHTR_	AQTSYGFATLAES(1)PHTR	AQT(-273.25)S(-253.6)Y(-319.24)GFAT(-103.24)LAES(54.66)PHT(-54.66)R	13	2	958.931	0.57911	1	1.6565	1	0.79191	1	1.1676	1	0.45684	1	2.4238	1	0.57911	0.603682	1
IPI00196081	IPI00196081	164	S	Protein C2cd4c	>IPI:IPI00196081.4|TREMBL:D3ZLU0|ENSEMBL:ENSRNOP00000010555|REFSEQ:NP_001102755 Tax_Id=10116 Gene_Symbol=Fam148c Uncharacterized protein	D3ZLU0	1561354;	500798	C2cd4c	yes	0.967756	14.7732	125.47	125.47	4.67e-18	1.5602	yes	yes	no	no	yes	no	1;2;3	GFATLAESPHTRRKESLFHSEHGALAQVGSP	_RKES(ph)LFHSEHGALAQVGSPGASR_	RKES(0.968)LFHS(0.032)EHGALAQVGSPGASR	RKES(14.77)LFHS(-14.77)EHGALAQVGS(-114.43)PGAS(-118.99)R	4	3	834.406	6.5153	2											6.5153		2	up		up
IPI00196081	IPI00196081	168	S	Protein C2cd4c	>IPI:IPI00196081.4|TREMBL:D3ZLU0|ENSEMBL:ENSRNOP00000010555|REFSEQ:NP_001102755 Tax_Id=10116 Gene_Symbol=Fam148c Uncharacterized protein	D3ZLU0	1561354;	500798	C2cd4c	yes	0.999952	44.3792	252.71	251.51	3.51e-66	0.67505	yes	yes	no	no	yes	yes	1;2;3	LAESPHTRRKESLFHSEHGALAQVGSPGASR	_ESLFHS(ph)EHGALAQVGSPGASR_	ESLFHS(1)EHGALAQVGSPGASR	ES(-44.38)LFHS(44.38)EHGALAQVGS(-49.53)PGAS(-72.75)R	6	2	1109.01	0.7139	1							0.47572	1			0.7139		1
IPI00196081	IPI00196081	246	S	Protein C2cd4c	>IPI:IPI00196081.4|TREMBL:D3ZLU0|ENSEMBL:ENSRNOP00000010555|REFSEQ:NP_001102755 Tax_Id=10116 Gene_Symbol=Fam148c Uncharacterized protein	D3ZLU0	1561354;	500798	C2cd4c	yes	1	88.441	88.441	88.441	0.000133684	1.3717	no	no	yes	yes	no	no	1	LLSRSVSLLKGFAQDSQAKVSQLKQSVGRHG	_GFAQDS(ph)QAK_	GFAQDS(1)QAK	GFAQDS(88.44)QAK	6	2	516.213							0.41	1
IPI00196081	IPI00196081	262	S	Protein C2cd4c	>IPI:IPI00196081.4|TREMBL:D3ZLU0|ENSEMBL:ENSRNOP00000010555|REFSEQ:NP_001102755 Tax_Id=10116 Gene_Symbol=Fam148c Uncharacterized protein	D3ZLU0	1561354;	500798	C2cd4c	yes	0.999999	61.3662	300.06	300.06	1.92e-120	-0.25269	yes	yes	yes	yes	yes	yes	1;2;3;4;5	QAKVSQLKQSVGRHGSLSADDSTPDTSPGVR	_HGS(ph)LSADDS(ph)TPDTSPGVR_	HGS(1)LSADDS(0.707)T(0.289)PDT(0.002)S(0.002)PGVR	HGS(61.37)LS(-61.37)ADDS(3.89)T(-3.89)PDT(-24.86)S(-26.61)PGVR	3	2	979.88	1.542	2	0.50884	2	1.9008	2	0.45947	2	7.4321	1	0.60552	2	1.542	1.96525	2		up	up
IPI00196081	IPI00196081	268	S	Protein C2cd4c	>IPI:IPI00196081.4|TREMBL:D3ZLU0|ENSEMBL:ENSRNOP00000010555|REFSEQ:NP_001102755 Tax_Id=10116 Gene_Symbol=Fam148c Uncharacterized protein	D3ZLU0	1561354;	500798	C2cd4c	yes	0.992287	19.7747	300.06	54.66	4.96e-78	0.70666	yes	yes	yes	yes	yes	yes	2;3;4;5	LKQSVGRHGSLSADDSTPDTSPGVRRRLTRR	_HGS(ph)LS(ph)ADDS(ph)T(ph)PDTS(ph)PGVR_	HGS(1)LS(1)ADDS(0.992)T(0.992)PDT(0.268)S(0.748)PGVR	HGS(43.14)LS(39.21)ADDS(19.77)T(19.77)PDT(-4.63)S(4.63)PGVR	9	2	1099.83	0.70173	3	0.4948	2			0.50978	3	1.0739	3	1.0031	3	0.70173	2.02102	2		up	up
IPI00196081	IPI00196081	273	S	Protein C2cd4c	>IPI:IPI00196081.4|TREMBL:D3ZLU0|ENSEMBL:ENSRNOP00000010555|REFSEQ:NP_001102755 Tax_Id=10116 Gene_Symbol=Fam148c Uncharacterized protein	D3ZLU0	1561354;	500798	C2cd4c	yes	0.999727	35.6372	294.73	290.88	1.74e-112	0.18209	yes	yes	yes	yes	yes	yes	1;2;3;4;5	GRHGSLSADDSTPDTSPGVRRRLTRRATPEP	_HGSLSADDSTPDTS(ph)PGVR_	HGSLSADDSTPDTS(1)PGVR	HGS(-175.62)LS(-156.94)ADDS(-74.53)T(-74.53)PDT(-35.64)S(35.64)PGVR	14	2	939.897	1.021	1	1.4655	1	0.3932	1	2.5494	1	0.3978	1	2.7488	1	1.021	0.682361	1
IPI00196081	IPI00196081	80	S	Protein C2cd4c	>IPI:IPI00196081.4|TREMBL:D3ZLU0|ENSEMBL:ENSRNOP00000010555|REFSEQ:NP_001102755 Tax_Id=10116 Gene_Symbol=Fam148c Uncharacterized protein	D3ZLU0	1561354;	500798	C2cd4c	yes	1	83.7932	251.57	220.14	5.65e-143	0.017538	yes	yes	yes	yes	yes	yes	1;2;3;4	GQADLGPSTSEQNLASPGPRRAPRSPRLPVK	_LPSGPPEAEGQADLGPSTSEQNLAS(ph)PGPR_	LPSGPPEAEGQADLGPSTSEQNLAS(1)PGPR	LPS(-203.34)GPPEAEGQADLGPS(-90.66)T(-84.44)S(-83.79)EQNLAS(83.79)PGPR	25	3	980.452	0.35728	1	2.9123	1	0.6772	1	1.044	1	0.265	1	3.3824	1	0.35728	0.343371	1	down	down	down	down
IPI00196114	IPI00196114	125	S	Protein Fam212a	>IPI:IPI00196114.1|TREMBL:D4AA62|ENSEMBL:ENSRNOP00000026216|REFSEQ:NP_001101657 Tax_Id=10116 Gene_Symbol=RGD1560778 Uncharacterized protein	D4AA62	1560778;	316001	Fam212a	yes	0.999125	30.5761	69.451	69.451	0.0023019	-0.36256	no	no	yes	no	yes	no	1	RRQAPPERPPHSQRFSVSDLPVRSRAAVTNI	_FS(ph)VSDLPVR_	FS(0.999)VS(0.001)DLPVR	FS(30.58)VS(-30.58)DLPVR	2	2	550.263					0.64417	1			0.45594	1
IPI00196301;IPI00958393;IPI00213467	IPI00196301	54	S	Isoform 2 of YTH domain-containing protein 1	>IPI:IPI00196301.4|SWISS-PROT:Q9QY02-2 Tax_Id=10116 Gene_Symbol=Ythdc1 Isoform 2 of YTH domain-containing protein 1;>IPI:IPI00958393.1|TREMBL:D4A124|ENSEMBL:ENSRNOP00000002740 Tax_Id=10116 Gene_Symbol=Ythdc1 Uncharacterized protein;>IPI:IPI00213467.1|SWISS	Q9QY02-2	621706;	170956	Ythdc1	yes	0.999983	47.5897	134.26	134.26	0.000942166	-0.3847	yes	yes	yes	yes	yes	yes	1	KNEKKGSKRKSERMESIDTKRQKPSIHSRQL	_MES(ph)IDTK_	MES(1)IDTK	MES(47.59)IDT(-47.59)K	3	2	452.18	1.6068	1	0.5349	1	1.1379	1	0.51311	1	1.9235	1	0.33192	1	1.6068	1.86951	1		up	up
IPI00196439;IPI00214210	IPI00214210	340	S	STE20-like kinase	>IPI:IPI00196439.1|SWISS-PROT:O08815|ENSEMBL:ENSRNOP00000015496|REFSEQ:NP_062222 Tax_Id=10116 Gene_Symbol=Slk STE20-like serine/threonine-protein kinase;>IPI:IPI00214210.2|TREMBL:D3ZJG0|ENSEMBL:ENSRNOP00000015492 Tax_Id=10116 Gene_Symbol=Slk Uncharacterize	D3ZJG0	3780;	54308	Slk	yes	0.990629	20.2413	186.72	186.72	4.45e-08	-0.26938	no	yes	yes	yes	yes	yes	1;4	DETESALPIPANKRASSDLSIASSEEDKLSQ	_AS(ph)SDLSIASSEEDK_	AS(0.991)S(0.009)DLSIASSEEDK	AS(20.24)S(-20.24)DLS(-90.62)IAS(-110.56)S(-129.12)EEDK	2	2	759.814	1.0458	3	0.54161	1	0.71352	1			2.568	1	0.77306	3	1.0458	1.84635	1		up	up
IPI00196439;IPI00214210	IPI00214210	776	S	STE20-like kinase	>IPI:IPI00196439.1|SWISS-PROT:O08815|ENSEMBL:ENSRNOP00000015496|REFSEQ:NP_062222 Tax_Id=10116 Gene_Symbol=Slk STE20-like serine/threonine-protein kinase;>IPI:IPI00214210.2|TREMBL:D3ZJG0|ENSEMBL:ENSRNOP00000015492 Tax_Id=10116 Gene_Symbol=Slk Uncharacterize	D3ZJG0	3780;	54308	Slk	yes	0.983093	18.6515	91.14	91.14	0.000883118	0.022813	no	yes	yes	yes	no	yes	1;2	DLNLSISSFLSKTKDSGSVSLQETRRQKKTL	_TKDS(ph)GSVSLQETR_	T(0.002)KDS(0.983)GS(0.013)VS(0.002)LQETR	T(-27.41)KDS(18.65)GS(-18.65)VS(-27.59)LQET(-56.04)R	4	2	744.341					0.92263	2	2.2303	1
IPI00196439;IPI00214210	IPI00214210	778	S	STE20-like kinase	>IPI:IPI00196439.1|SWISS-PROT:O08815|ENSEMBL:ENSRNOP00000015496|REFSEQ:NP_062222 Tax_Id=10116 Gene_Symbol=Slk STE20-like serine/threonine-protein kinase;>IPI:IPI00214210.2|TREMBL:D3ZJG0|ENSEMBL:ENSRNOP00000015492 Tax_Id=10116 Gene_Symbol=Slk Uncharacterize	D3ZJG0	3780;	54308	Slk	yes	0.999999	61.2128	215.87	203.32	5.67e-25	-0.20976	yes	yes	yes	yes	yes	yes	1;2	NLSISSFLSKTKDSGSVSLQETRRQKKTLKK	_DSGS(ph)VSLQETR_	DSGS(1)VSLQETR	DS(-61.21)GS(61.21)VS(-66.49)LQET(-117.87)R	4	2	629.769	0.46652	1	1.7316	1	0.3	1	3.0875	1	0.20003	1	5.8495	1	0.46652	0.577501	1	down		down
IPI00196440	IPI00196440	426	S	Neural Wiskott-Aldrich syndrome protein	>IPI:IPI00196440.1|SWISS-PROT:O08816|ENSEMBL:ENSRNOP00000009261|REFSEQ:NP_001103835 Tax_Id=10116 Gene_Symbol=Wasl Neural Wiskott-Aldrich syndrome protein	O08816	735144;	296936	Iqub	yes	0.994364	23.9268	97.095	97.095	0.000239355	0.12789	yes	yes	yes	yes	yes	no	1	EGAQLKKVEQNSRPVSCSGRDALLDQIRQGI	_KVEQNSRPVS(ph)CSGR_	KVEQNS(0.002)RPVS(0.994)CS(0.004)GR	KVEQNS(-27.91)RPVS(23.93)CS(-23.93)GR	10	2	842.385	0.36578	1	2.189	1	0.94067	1	0.71994	1	0.43536	1			0.36578	0.45683	1	down	down	down	down
IPI00557373;IPI00196502	IPI00557373	6	S	MutS homolog 3	>IPI:IPI00557373.3|TREMBL:D3ZM04|ENSEMBL:ENSRNOP00000041452 Tax_Id=10116 Gene_Symbol=Msh3 Uncharacterized protein;>IPI:IPI00196502.7|TREMBL:Q5BJY1|ENSEMBL:ENSRNOP00000018449|REFSEQ:XP_001065837 Tax_Id=10116 Gene_Symbol=Msh3 mutS homolog 3	D3ZM04	1563954;	499505	Msh3	yes	0.995673	23.6205	199.01	199.01	7.28e-19	0.91847	yes	yes	yes	yes	yes	yes	1;3	__________MPRRKSASGGSNAAGPDPGRQ	_S(ph)ASGGSNAAGPDPGR_	S(0.996)AS(0.004)GGSNAAGPDPGR	S(23.62)AS(-23.62)GGS(-59.93)NAAGPDPGR	1	2	690.781	6.396	1	0.12272	1	0.98852	1	0.98106	1	5.6897	1	0.11923	1	6.396	8.14863	1	up	up	up	up
IPI00557373;IPI00196502	IPI00557373	8	S	MutS homolog 3	>IPI:IPI00557373.3|TREMBL:D3ZM04|ENSEMBL:ENSRNOP00000041452 Tax_Id=10116 Gene_Symbol=Msh3 Uncharacterized protein;>IPI:IPI00196502.7|TREMBL:Q5BJY1|ENSEMBL:ENSRNOP00000018449|REFSEQ:XP_001065837 Tax_Id=10116 Gene_Symbol=Msh3 mutS homolog 3	D3ZM04	1563954;	499505	Msh3	yes	0.84424	7.76952	99.409	99.409	0.00231861	0.12155	yes	no	yes	no	yes	yes	1;3	________MPRRKSASGGSNAAGPDPGRQVV	_SAS(ph)GGSNAAGPDPGR_	S(0.141)AS(0.844)GGS(0.015)NAAGPDPGR	S(-7.77)AS(7.77)GGS(-17.6)NAAGPDPGR	3	2	690.781					0.89628	1			7.171	1	0.30086	1
IPI00557373;IPI00196502	IPI00557373	11	S	MutS homolog 3	>IPI:IPI00557373.3|TREMBL:D3ZM04|ENSEMBL:ENSRNOP00000041452 Tax_Id=10116 Gene_Symbol=Msh3 Uncharacterized protein;>IPI:IPI00196502.7|TREMBL:Q5BJY1|ENSEMBL:ENSRNOP00000018449|REFSEQ:XP_001065837 Tax_Id=10116 Gene_Symbol=Msh3 mutS homolog 3	D3ZM04	1563954;	499505	Msh3	yes	0.940286	14.9821	105.77	89.011	0.0073471	1.0663	no	yes	no	no	yes	yes	1;3	_____MPRRKSASGGSNAAGPDPGRQVVLSR	_SASGGS(ph)NAAGPDPGR_	S(0.03)AS(0.03)GGS(0.94)NAAGPDPGR	S(-14.98)AS(-14.98)GGS(14.98)NAAGPDPGR	6	2	690.781			0.097177	1	0.98541	1	1.0314	1	7.0461	1	0.087055	1		10.2905	1		up	up
IPI00196507	IPI00196507	273	S	Cell division cycle 5-like protein	>IPI:IPI00196507.4|SWISS-PROT:O08837|TREMBL:B1WBQ0|ENSEMBL:ENSRNOP00000027264|REFSEQ:NP_445979 Tax_Id=10116 Gene_Symbol=Cdc5l Cell division cycle 5-related protein	O08837	70892;	85434	Cdc5l	yes	0.999999	59.5933	174.86	166.23	2.75e-58	-2.4232	no	no	yes	yes	yes	yes	1	RDRKKDKQHLKRKKESDLPSAILQTSGVSEF	_KKES(ph)DLPSAILQTSGVSEFTK_	KKES(1)DLPSAILQTSGVSEFTK	KKES(59.59)DLPS(-59.59)AILQT(-116.17)S(-121.93)GVS(-131.81)EFT(-149.07)K	4	2	1173.09									13.969	1
IPI00196508	IPI00196508	262	S	Amphiphysin	>IPI:IPI00196508.1|SWISS-PROT:O08838|ENSEMBL:ENSRNOP00000017102|REFSEQ:NP_071553 Tax_Id=10116 Gene_Symbol=Amph Amphiphysin	O08838	620274;	60668	Amph	yes	1	76.3723	169.43	111.6	9.39e-63	-1.0913	yes	yes	yes	yes	yes	yes	2;3;4;5	GAPSDSGPLRIAKTPSPPEEASPLPSPTASP	_IAKT(ph)PS(ph)PPEEAS(ph)PLPS(ph)PTASPNHTLAPASPAPVRPR_	IAKT(1)PS(1)PPEEAS(1)PLPS(0.973)PT(0.027)ASPNHTLAPASPAPVRPR	IAKT(80.17)PS(76.37)PPEEAS(48.02)PLPS(15.53)PT(-15.53)AS(-36.26)PNHT(-55.14)LAPAS(-66.78)PAPVRPR	6	4	990.454	1.7383	2	0.52284	2	1.7621	2	0.84394	2	2.4189	2	0.53109	2	1.7383	1.91263	2		up	up
IPI00196508	IPI00196508	268	S	Amphiphysin	>IPI:IPI00196508.1|SWISS-PROT:O08838|ENSEMBL:ENSRNOP00000017102|REFSEQ:NP_071553 Tax_Id=10116 Gene_Symbol=Amph Amphiphysin	O08838	620274;	60668	Amph	yes	0.999993	51.6504	111.6	104.09	2.29e-19	-0.95944	yes	yes	yes	yes	yes	yes	2;3;4;5	GPLRIAKTPSPPEEASPLPSPTASPNHTLAP	_IAKT(ph)PS(ph)PPEEAS(ph)PLPS(ph)PTASPNHTLAPASPAPVRPR_	IAKT(1)PS(1)PPEEAS(1)PLPS(0.97)PT(0.03)ASPNHTLAPASPAPVRPR	IAKT(65.81)PS(66.49)PPEEAS(51.65)PLPS(15.13)PT(-15.13)AS(-34.71)PNHT(-47.15)LAPAS(-63.46)PAPVRPR	12	4	990.454	1.5233	3	0.60743	3	1.659	3			2.1267	3	0.5374	3	1.5233	1.64628	3
IPI00196508	IPI00196508	272	S	Amphiphysin	>IPI:IPI00196508.1|SWISS-PROT:O08838|ENSEMBL:ENSRNOP00000017102|REFSEQ:NP_071553 Tax_Id=10116 Gene_Symbol=Amph Amphiphysin	O08838	620274;	60668	Amph	yes	0.972518	15.5255	111.6	111.6	2.29e-19	-1.0913	yes	yes	yes	yes	yes	yes	2;4;5	IAKTPSPPEEASPLPSPTASPNHTLAPASPA	_IAKT(ph)PS(ph)PPEEAS(ph)PLPS(ph)PTASPNHTLAPASPAPVRPR_	IAKT(1)PS(1)PPEEAS(1)PLPS(0.973)PT(0.027)ASPNHTLAPASPAPVRPR	IAKT(80.17)PS(76.37)PPEEAS(48.02)PLPS(15.53)PT(-15.53)AS(-36.26)PNHT(-55.14)LAPAS(-66.78)PAPVRPR	16	4	990.454	1.5328	3	0.60743	3	1.659	3			2.2714	3	0.5374	3	1.5328	1.64628	3
IPI00196508	IPI00196508	276	S	Amphiphysin	>IPI:IPI00196508.1|SWISS-PROT:O08838|ENSEMBL:ENSRNOP00000017102|REFSEQ:NP_071553 Tax_Id=10116 Gene_Symbol=Amph Amphiphysin	O08838	620274;	60668	Amph	yes	0.814909	9.15252	50.671	41.223	0.000731076	-0.15855	no	yes	yes	no	no	yes	5	PSPPEEASPLPSPTASPNHTLAPASPAPVRP	_IAKT(ph)PS(ph)PPEEAS(ph)PLPS(ph)PTAS(ph)PNHTLAPASPAPVRPR_	IAKT(0.998)PS(0.996)PPEEAS(0.988)PLPS(0.782)PT(0.302)AS(0.815)PNHT(0.088)LAPAS(0.032)PAPVRPR	IAKT(28.15)PS(25)PPEEAS(18.85)PLPS(5.22)PT(-5.22)AS(9.15)PNHT(-10.15)LAPAS(-14.93)PAPVRPR	20	4	1010.45			0.58797	3	1.5064	3					0.5374	3		1.70077	3
IPI00196508	IPI00196508	285	S	Amphiphysin	>IPI:IPI00196508.1|SWISS-PROT:O08838|ENSEMBL:ENSRNOP00000017102|REFSEQ:NP_071553 Tax_Id=10116 Gene_Symbol=Amph Amphiphysin	O08838	620274;	60668	Amph	yes	0.992933	22.3359	143.16	143.16	7.55e-39	0.76982	no	yes	no	no	yes	no	1;3	LPSPTASPNHTLAPASPAPVRPRSPSQTRKG	_TPSPPEEASPLPSPTASPNHTLAPAS(ph)PAPVRPR_	TPSPPEEASPLPSPTAS(0.001)PNHT(0.006)LAPAS(0.993)PAPVRPR	T(-123.21)PS(-123.21)PPEEAS(-99.45)PLPS(-72.55)PT(-52.06)AS(-28.96)PNHT(-22.34)LAPAS(22.34)PAPVRPR	26	4	852.425			2.1713	1										0.460554	1		down	down
IPI00196509;IPI00231388;IPI00564084;IPI00231391;IPI00957217;IPI00231390;IPI00231389	IPI00196509	321	S	Myc box-dependent-interacting protein 1	>IPI:IPI00196509.3|SWISS-PROT:O08839-1|ENSEMBL:ENSRNOP00000017573|REFSEQ:NP_446411 Tax_Id=10116 Gene_Symbol=Bin1 Isoform AMPH2-1 of Myc box-dependent-interacting protein 1;>IPI:IPI00231388.3|SWISS-PROT:O08839-2|TREMBL:D4A4P1|ENSEMBL:ENSRNOP00000042320 Tax_	O08839	621786;	117028	Bin1	yes	0.938354	11.8505	187.32	132.78	1.48e-35	-0.33282	no	yes	yes	no	yes	yes	1;2	AATPEIRVNHEPEPASGASPGATIPKSPSQL	_VNHEPEPAS(ph)GASPGATIPKS(ph)PSQLR_	VNHEPEPAS(0.938)GAS(0.062)PGATIPKS(0.899)PS(0.101)QLR	VNHEPEPAS(11.85)GAS(-11.85)PGAT(-46.96)IPKS(9.53)PS(-9.53)QLR	9	3	896.412			1.1742	2					0.37412	2				0.851644	2
IPI00196509;IPI00231388;IPI00564084	IPI00196509	332	S	Myc box-dependent-interacting protein 1	>IPI:IPI00196509.3|SWISS-PROT:O08839-1|ENSEMBL:ENSRNOP00000017573|REFSEQ:NP_446411 Tax_Id=10116 Gene_Symbol=Bin1 Isoform AMPH2-1 of Myc box-dependent-interacting protein 1;>IPI:IPI00231388.3|SWISS-PROT:O08839-2|TREMBL:D4A4P1|ENSEMBL:ENSRNOP00000042320 Tax_	O08839	621786;	117028	Bin1	yes	0.998671	29.848	365.18	365.18	7.53e-280	0.65481	yes	yes	yes	yes	yes	yes	1;2	PEPASGASPGATIPKSPSQLRKGPPVPPPPK	_VNHEPEPASGASPGATIPKS(ph)PSQLR_	VNHEPEPASGASPGAT(0.001)IPKS(0.999)PSQLR	VNHEPEPAS(-81.44)GAS(-66.79)PGAT(-29.85)IPKS(29.85)PS(-35.3)QLR	20	2	1304.13	0.91906	1	1.2131	1	0.89203	1	1.5806	1	0.47722	1	1.709	1	0.91906	0.824334	1
IPI00196528	IPI00196528	11	S	DDB1- and CUL4-associated factor 11	>IPI:IPI00196528.1|SWISS-PROT:Q5M9G8|ENSEMBL:ENSRNOP00000056736|REFSEQ:NP_001009686 Tax_Id=10116 Gene_Symbol=Dcaf11 DDB1- and CUL4-associated factor 11	Q5M9G8	1311288;	305895	Dcaf11	yes	0.887459	10.7802	81.48	81.48	0.000220008	2.1686	yes	no	yes	yes	yes	yes	1	_____MGSRNSSSAGSGSLEPSEGLSRRGAG	_NSSSAGS(ph)GSLEPSEGLSR_	NSS(0.022)S(0.074)AGS(0.887)GS(0.016)LEPSEGLSR	NS(-39.29)S(-16.04)S(-10.78)AGS(10.78)GS(-17.41)LEPS(-40.55)EGLS(-47.9)R	7	2	901.384											0.33204	1
IPI00196589	IPI00196589	105	S	Translocon-associated protein subunit gamma	>IPI:IPI00196589.2|SWISS-PROT:Q08013|ENSEMBL:ENSRNOP00000014912|REFSEQ:NP_112382 Tax_Id=10116 Gene_Symbol=Ssr3 Translocon-associated protein subunit gamma	Q08013	621630;	81784	Ssr3	yes	1	34.7498	93.839	34.75	0.000712849	0.33181	yes	yes	yes	yes	yes	yes	1	QKREDAVSKEVTRKLSEADNRKMSRKEKDER	_KLS(ph)EADNRK_	KLS(1)EADNRK	KLS(34.75)EADNRK	3	3	380.852	2.0601	1	0.48017	1	0.82702	1	1.0254	1	1.9372	1	0.49198	1	2.0601	2.0826	1	up	up	up	up
IPI00196656;IPI00949107;IPI00952444;IPI00557236	IPI00196656	926	S	Signal recognition particle receptor, B subunit	>IPI:IPI00196656.2|TREMBL:Q7TP24 Tax_Id=10116 Gene_Symbol=Srprb Ba1-667;>IPI:IPI00949107.1|TREMBL:Q7TMC7 Tax_Id=10116 Gene_Symbol=Srprb Cc1-8;>IPI:IPI00952444.1|ENSEMBL:ENSRNOP00000012725 Tax_Id=10116 Gene_Symbol=Tf 107 kDa protein;>IPI:IPI00557236.2|SWISS	Q7TP24	1304698;	300965	Srprb	yes	0.759388	6.26436	108.4	93.583	3.78e-09	1.3151	no	yes	yes	yes	no	yes	1	NTLRVTRSAAPSTLDSSSTAPAQLGKKGKEF	_SAAPSTLDS(ph)SSTAPAQLGK_	SAAPS(0.001)T(0.006)LDS(0.759)S(0.179)S(0.043)T(0.011)APAQLGK	S(-56.21)AAPS(-27.12)T(-21.27)LDS(6.26)S(-6.26)S(-12.44)T(-18.52)APAQLGK	9	2	934.936							0.36846	1			0.62182	1
IPI00196703;IPI00951875	IPI00196703	19	S	Dynactin subunit 1	>IPI:IPI00196703.2|SWISS-PROT:P28023|ENSEMBL:ENSRNOP00000013513|REFSEQ:NP_077044 Tax_Id=10116 Gene_Symbol=Dctn1 Dynactin subunit 1;>IPI:IPI00951875.1|TREMBL:D4A8U7|ENSEMBL:ENSRNOP00000059076 Tax_Id=10116 Gene_Symbol=Dctn1 Uncharacterized protein	P28023	62038;	29167	Dctn1	yes	0.998007	26.9959	150.35	150.35	3.17e-13	0.091119	yes	yes	yes	yes	yes	yes	1;2	SKRHMYNRTPSGSRMSTEASARPLRVGSRVE	_MS(ph)TEASAR_	MS(0.998)T(0.002)EASAR	MS(27)T(-27)EAS(-88.57)AR	2	2	466.681	1.1479	1	0.74972	1	5.6125	1	0.22923	1	5.274	1	0.22458	1	1.1479	1.33383	1
IPI00884581;IPI00231209;IPI00196729;IPI00565850	IPI00884581	132	S	Rho guanine nucleotide exchange factor (GEF) 7	>IPI:IPI00884581.2|TREMBL:A3KMH4;Q52NK0|ENSEMBL:ENSRNOP00000043761|REFSEQ:NP_001106993 Tax_Id=10116 Gene_Symbol=Arhgef7 rho guanine nucleotide exchange factor 7 isoform a;>IPI:IPI00231209.5|SWISS-PROT:O55043|ENSEMBL:ENSRNOP00000017947|REFSEQ:NP_001106994 T	A3KMH4	620624;	114559	Arhgef7	yes	0.999998	58.1947	175.16	106.57	1.29e-12	-0.59907	yes	yes	yes	yes	yes	yes	1	GSDSVCARPSSHRIKSFDSLGSQSSHSRTSK	_IKS(ph)FDSLGSQSSHSR_	IKS(1)FDSLGSQSSHSR	IKS(58.19)FDS(-58.19)LGS(-66.98)QS(-77.48)S(-78.49)HS(-87.53)R	3	2	858.391	1.3282	1			5.6678	1	0.20361	1	5.1543	1	0.26111	1	1.3282		1
IPI00884581;IPI00231209;IPI00196729	IPI00884581	776	S	Rho guanine nucleotide exchange factor (GEF) 7	>IPI:IPI00884581.2|TREMBL:A3KMH4;Q52NK0|ENSEMBL:ENSRNOP00000043761|REFSEQ:NP_001106993 Tax_Id=10116 Gene_Symbol=Arhgef7 rho guanine nucleotide exchange factor 7 isoform a;>IPI:IPI00231209.5|SWISS-PROT:O55043|ENSEMBL:ENSRNOP00000017947|REFSEQ:NP_001106994 T	A3KMH4	620624;	114559	Arhgef7	yes	1	160.467	165.74	160.47	6.74e-06	0.19054	yes	yes	yes	yes	yes	yes	1	AHSYRMGSASRSRKESAPQVLLPEEEKIIVE	_KES(ph)APQVLLPEEEK_	KES(1)APQVLLPEEEK	KES(160.47)APQVLLPEEEK	3	2	838.911	6.9924	1	0.10611	1	1.5713	1	0.5236	1	6.3871	1	0.08949	1	6.9924	9.42418	1	up	up	up	up
IPI00884581;IPI00231209;IPI00196729;IPI00565850;IPI00564884	IPI00884581	673	S	Rho guanine nucleotide exchange factor (GEF) 7	>IPI:IPI00884581.2|TREMBL:A3KMH4;Q52NK0|ENSEMBL:ENSRNOP00000043761|REFSEQ:NP_001106993 Tax_Id=10116 Gene_Symbol=Arhgef7 rho guanine nucleotide exchange factor 7 isoform a;>IPI:IPI00231209.5|SWISS-PROT:O55043|ENSEMBL:ENSRNOP00000017947|REFSEQ:NP_001106994 T	A3KMH4	620624;	114559	Arhgef7	yes	1	94.7168	148.52	94.717	2.01e-11	-0.46502	yes	yes	yes	yes	yes	yes	1	TMKKLLPKRKPERKPSDEEFAVRKSTAALEE	_KPS(ph)DEEFAVR_	KPS(1)DEEFAVR	KPS(94.72)DEEFAVR	3	2	629.279	1.5523	1	0.50737	1	1.4649	1	0.77843	1	2.1022	1	0.46993	1	1.5523	1.97095	1		up	up
IPI00884581;IPI00231209;IPI00196729;IPI00565850	IPI00884581	155	S	Rho guanine nucleotide exchange factor (GEF) 7	>IPI:IPI00884581.2|TREMBL:A3KMH4;Q52NK0|ENSEMBL:ENSRNOP00000043761|REFSEQ:NP_001106993 Tax_Id=10116 Gene_Symbol=Arhgef7 rho guanine nucleotide exchange factor 7 isoform a;>IPI:IPI00231209.5|SWISS-PROT:O55043|ENSEMBL:ENSRNOP00000017947|REFSEQ:NP_001106994 T	A3KMH4	620624;	114559	Arhgef7	yes	0.9963	24.385	98.796	53.828	6.34e-06	2.0042	no	no	yes	yes	yes	yes	1	SSHSRTSKLLQSQYRSLDMTDNANSQLVVRA	_S(ph)LDMTDNANSQLVVR_	S(0.996)LDMT(0.004)DNANSQLVVR	S(24.38)LDMT(-24.38)DNANS(-41.53)QLVVR	1	2	871.893							0.88831	1	2.2541	1
IPI00196730;IPI00231087;IPI00231086;IPI00950988;IPI00778098	IPI00231087	311	S	Isoform C of Calcium/calmodulin-dependent protein kinase type II subunit gamma	>IPI:IPI00196730.1|SWISS-PROT:P11730-1|ENSEMBL:ENSRNOP00000062321|REFSEQ:NP_598289 Tax_Id=10116 Gene_Symbol=Camk2g Isoform A of Calcium/calmodulin-dependent protein kinase type II subunit gamma;>IPI:IPI00231087.1|SWISS-PROT:P11730-3|ENSEMBL:ENSRNOP00000058	P11730-3	621802;	171140	Camk2g	yes	0.999982	49.7717	139.78	131.69	5.25e-09	-0.1967	yes	no	yes	yes	yes	yes	1;3	ARRKLKGAILTTMLVSRNFSAAKSLLNKKSD;ARRKLKGAILTTMLVSRNFSVGRQSSAPASP	_GAILTTMLVS(ph)R_	GAILTTMLVS(1)R	GAILT(-49.77)T(-51)MLVS(49.77)R	10	2	621.32	1.0017	1			4.5675	1	0.21967	1	4.4906	1	0.2143	1	1.0017		1
IPI00196730;IPI00202405;IPI00231087;IPI00231086;IPI00950988;IPI00778098	IPI00231087	347	S	Isoform C of Calcium/calmodulin-dependent protein kinase type II subunit gamma	>IPI:IPI00196730.1|SWISS-PROT:P11730-1|ENSEMBL:ENSRNOP00000062321|REFSEQ:NP_598289 Tax_Id=10116 Gene_Symbol=Camk2g Isoform A of Calcium/calmodulin-dependent protein kinase type II subunit gamma;>IPI:IPI00202405.6|TREMBL:P70621|ENSEMBL:ENSRNOP00000013011 Ta	P11730-3	621802;	171140	Camk2g	no	0.755004	4.95531	292.6	161.47	2.5e-87	-0.44468	yes	no	yes	yes	yes	yes	1	PQTTVVHNATDGIKGSTESCNTTTEDEDLKA;PQTTVVHNATDGIKGSTESCNTTTEDEDLKV	_GS(ph)TESCNTTTEDEDLK_	GS(0.755)T(0.241)ES(0.004)CNTTTEDEDLK	GS(4.96)T(-4.96)ES(-23.01)CNT(-73.47)T(-80.47)T(-85.56)EDEDLK	2	2	933.851	1.0288	1			1.5314	1	0.79003	1	2.0763	1	0.63473	1	1.0288		1
IPI00196730;IPI00202405;IPI00231087;IPI00231086;IPI00950988;IPI00778098	IPI00231087	350	S	Isoform C of Calcium/calmodulin-dependent protein kinase type II subunit gamma	>IPI:IPI00196730.1|SWISS-PROT:P11730-1|ENSEMBL:ENSRNOP00000062321|REFSEQ:NP_598289 Tax_Id=10116 Gene_Symbol=Camk2g Isoform A of Calcium/calmodulin-dependent protein kinase type II subunit gamma;>IPI:IPI00202405.6|TREMBL:P70621|ENSEMBL:ENSRNOP00000013011 Ta	P11730-3	621802;	171140	Camk2g	yes	1	73.3298	264.88	237.86	8.29e-74	-0.5192	yes	yes	yes	yes	yes	yes	1	TVVHNATDGIKGSTESCNTTTEDEDLKAAPL;TVVHNATDGIKGSTESCNTTTEDEDLKVRKQ	_GSTES(ph)CNTTTEDEDLK_	GSTES(1)CNTTTEDEDLK	GS(-88.39)T(-78.6)ES(73.33)CNT(-73.33)T(-83.37)T(-107.59)EDEDLK	5	2	933.851	1.0978	1	0.92836	1	3.1198	1	0.4102	1	2.5614	1	0.3602	1	1.0978	1.07717	1
IPI00196758;IPI00339110;IPI00950405;IPI00199192;IPI00779802;IPI00777235	IPI00196758	2144	S	Calcium channel, voltage-dependent, T type, alpha 1G subunit	>IPI:IPI00196758.4|TREMBL:A9YTJ6;Q9JL92|ENSEMBL:ENSRNOP00000004004 Tax_Id=10116 Gene_Symbol=Cacna1g Voltage-dependent calcium channel T type alpha 1G subunit;>IPI:IPI00339110.3|ENSEMBL:ENSRNOP00000046908 Tax_Id=10116 Gene_Symbol=Cacna1g 254 kDa protein;>IP	A9YTJ6	68942;	29717	Cacna1g	yes	0.995912	24.1615	71.692	46.964	0.00301234	1.5406	yes	no	no	yes	no	yes	1;2	LAQRPLRRQAAIRTDSLDVQGLGSREDLLSE	_TDS(ph)LDVQGLGSR_	T(0.004)DS(0.996)LDVQGLGSR	T(-24.16)DS(24.16)LDVQGLGS(-35.7)R	3	2	664.298							0.32304	1
IPI00196987;IPI00196988	IPI00196987	487	S	Beta-adrenergic receptor kinase 1	>IPI:IPI00196987.1|SWISS-PROT:P26817|ENSEMBL:ENSRNOP00000025847|REFSEQ:NP_036908 Tax_Id=10116 Gene_Symbol=Adrbk1 Beta-adrenergic receptor kinase 1;>IPI:IPI00196988.1|SWISS-PROT:P26819|REFSEQ:NP_037029 Tax_Id=10116 Gene_Symbol=Adrbk2 Beta-adrenergic recepto	P26817	2062;	25238	Adrbk1	yes	0.999989	49.6496	210.32	195.71	1.97e-78	-1.607	no	no	yes	yes	yes	yes	1	PPRGEVNAADAFDIGSFDEEDTKGIKLLDSD	_GEVNAADAFDIGS(ph)FDEEDTK_	GEVNAADAFDIGS(1)FDEEDTK	GEVNAADAFDIGS(49.65)FDEEDT(-49.65)K	13	2	1105.44					4.0481	1			3.7457	1
IPI00196994	IPI00196994	34	S	Rho GDP-dissociation inhibitor 1	>IPI:IPI00196994.1|SWISS-PROT:Q5XI73|ENSEMBL:ENSRNOP00000051840|REFSEQ:NP_001007006 Tax_Id=10116 Gene_Symbol=Arhgdia Rho GDP-dissociation inhibitor 1	Q5XI73	1359547;	360678	Arhgdia	yes	1	113.761	198.24	126.88	1.58e-21	-0.45845	yes	yes	yes	yes	yes	no	1	EEDEHSVNYKPPAQKSIQEIQELDKDDESLR	_S(ph)IQEIQELDKDDESLR_	S(1)IQEIQELDKDDESLR	S(113.76)IQEIQELDKDDES(-113.76)LR	1	3	666.64	1.2483	1	0.39708	1	2.4324	1			2.8184	1			1.2483	2.51838	1		up
IPI00197074	IPI00197074	812	S	Dystroglycan 1 (dystrophin-associated glycoprotein 1)	>IPI:IPI00197074.3|TREMBL:D9IFS3;Q91XP6;Q91XP7|ENSEMBL:ENSRNOP00000026327|REFSEQ:XP_001074892;XP_343484 Tax_Id=10116 Gene_Symbol=Dag1 dystroglycan 1	D9IFS3	621890;	114489	Dag1	yes	0.834469	7.72147	118.82	118.82	2.11e-18	2.0819	yes	yes	yes	yes	no	yes	1	IFADELDDSKPPPSSSMPLILQEEKAPLPPP	_GVPIIFADELDDSKPPPSSS(ph)MPLILQEEK_	GVPIIFADELDDSKPPPS(0.024)S(0.141)S(0.834)MPLILQEEK	GVPIIFADELDDS(-45.17)KPPPS(-15.32)S(-7.72)S(7.72)MPLILQEEK	20	3	1078.2	1.668	1			0.54528	1							1.668		1
IPI00197203	IPI00197203	474	S	HEAT repeat-containing protein 6	>IPI:IPI00197203.5|SWISS-PROT:A1EC95|ENSEMBL:ENSRNOP00000003492|REFSEQ:NP_001073366 Tax_Id=10116 Gene_Symbol=Heatr6 HEAT repeat-containing protein 6	A1EC95	1566204;	497972	Heatr6	yes	0.999999	62.7356	143.47	143.47	8.42e-09	0.051301	yes	yes	yes	yes	yes	yes	1;2;5	TISSWKRVSSSESDYSDAEGGMQGKMRSYQA	_VSSSES(ph)DYS(ph)DAEGGMQGK_	VSS(0.001)S(0.028)ES(0.971)DYS(1)DAEGGMQGK	VS(-39.29)S(-32.36)S(-15.35)ES(15.35)DY(-62.74)S(62.74)DAEGGMQGK	9	2	997.342	1.1264	2	1.3511	1	0.98562	2	0.23033	1	0.75202	2	1.3306	2	1.1264	0.740138	1
IPI00210539;IPI00197210;IPI00324874;IPI00231994;IPI00197241;IPI00197301;IPI00231993;IPI00231995;IPI00948182	IPI00210539	22	S	6-phosphofructo-2-kinase/fructose-2,6-bisphosphatase 3	>IPI:IPI00210539.1|SWISS-PROT:O35552-1|ENSEMBL:ENSRNOP00000062965|REFSEQ:NP_476476 Tax_Id=10116 Gene_Symbol=Pfkfb3 Isoform 1 of 6-phosphofructo-2-kinase/fructose-2,6-biphosphatase 3;>IPI:IPI00197210.4|SWISS-PROT:O35552-3|ENSEMBL:ENSRNOP00000025700 Tax_Id=1	O35552	619776;	117276	Pfkfb3	yes	1	115.816	124.09	115.82	0.000187021	0.63913	yes	yes	yes	no	yes	yes	1	QSRVQKIWVPVDHRPSLPRSCGPKLTNSPTV	_IWVPVDHRPS(ph)LPR_	IWVPVDHRPS(1)LPR	IWVPVDHRPS(115.82)LPR	10	3	551.287	2.3584	1	0.4348	1	0.61731	1	1.0346	1	1.5837	1	0.70161	1	2.3584	2.29991	1	up	up	up	up
IPI00210539;IPI00197210;IPI00324874;IPI00231994;IPI00197241;IPI00197301;IPI00231993;IPI00231995	IPI00210539	490	S	6-phosphofructo-2-kinase/fructose-2,6-bisphosphatase 3	>IPI:IPI00210539.1|SWISS-PROT:O35552-1|ENSEMBL:ENSRNOP00000062965|REFSEQ:NP_476476 Tax_Id=10116 Gene_Symbol=Pfkfb3 Isoform 1 of 6-phosphofructo-2-kinase/fructose-2,6-biphosphatase 3;>IPI:IPI00197210.4|SWISS-PROT:O35552-3|ENSEMBL:ENSRNOP00000025700 Tax_Id=1	O35552	619776;	117276	Pfkfb3	yes	0.999938	42.1068	234.04	234.04	5.35e-150	0.11571	yes	yes	yes	yes	yes	yes	1;2	KQDAKKGPNPLMRRNSVTPLASPEPTKKPRI	_RNS(ph)VTPLASPEPTK_	RNS(1)VTPLASPEPTK	RNS(42.11)VT(-42.11)PLAS(-120.02)PEPT(-142.42)K	3	2	788.89	1.7723	1	0.45058	1	1.1186	1	0.72418	1	1.487	1	0.43585	1	1.7723	2.21936	1	up	up	up	up
IPI00197300;IPI00958889	IPI00197300	36	S	Protein Fam103a1	>IPI:IPI00197300.3|TREMBL:D4AD33|ENSEMBL:ENSRNOP00000026385|REFSEQ:NP_001120923 Tax_Id=10116 Gene_Symbol=Fam103a1 hypothetical protein LOC293058;>IPI:IPI00958889.1|TREMBL:Q5FVL9 Tax_Id=10116 Gene_Symbol=Fam103a1 Fam103a1 protein	D4AD33	1310022;	293058	Fam103a1	yes	0.99999	49.8561	77.391	52.19	0.000467232	-0.14582	yes	no	no	yes	yes	yes	1	QDDKEYQEYLKRPPESPPIVEEWNSRAGGNQ	_RPPES(ph)PPIVEEWNSR_	RPPES(1)PPIVEEWNSR	RPPES(49.86)PPIVEEWNS(-49.86)R	5	3	624.96	0.91877	1							0.55142	1			0.91877		1
IPI00370878;IPI00197443;IPI00952353	IPI00370878	46	S	Protein Zbed5	>IPI:IPI00370878.4|TREMBL:D3ZTR5|ENSEMBL:ENSRNOP00000001220|REFSEQ:NP_001099394 Tax_Id=10116 Gene_Symbol=Scand3 Uncharacterized protein;>IPI:IPI00197443.2|TREMBL:Q5BJB3|REFSEQ:NP_001015019 Tax_Id=10116 Gene_Symbol=Chchd2 Coiled-coil-helix-coiled-coil-helix	D3ZTR5	1559988;	288622	Zbed5	yes	0.998672	29.4632	95.108	70.637	3.34e-05	-0.32955	yes	yes	yes	no	yes	no	1	AAQPPATAAAPSAVGSPAAAPRQPGLMAQMA	_RAPAAQPPATAAAPSAVGS(ph)PAAAPR_	RAPAAQPPATAAAPS(0.001)AVGS(0.999)PAAAPR	RAPAAQPPAT(-37.04)AAAPS(-29.46)AVGS(29.46)PAAAPR	19	3	778.729			1.0255	1	0.39891	1			0.11031	1				0.975134	1
IPI00197488	IPI00197488	448	S	Protein tyrosine phosphatase, non-receptor type 12	>IPI:IPI00197488.3|ENSEMBL:ENSRNOP00000017907|REFSEQ:NP_476456 Tax_Id=10116 Gene_Symbol=Ptpn12 protein tyrosine phosphatase, non-receptor type 12		620894;	117255	Ptpn12	yes	1	67.8621	137.62	132.5	2.25e-21	-0.98863	yes	yes	yes	yes	yes	yes	1	LSFEIKKVPLQEGPKSFDGNTLLNRGHAIKI	_S(ph)FDGNTLLNR_	S(1)FDGNTLLNR	S(67.86)FDGNT(-67.86)LLNR	1	2	608.772	1.0109	1	0.98779	1	9.1901	1	0.2117	1	6.5007	1	0.2934	1	1.0109	1.01236	1
IPI00197531	IPI00197531	286	S	Potassium voltage-gated channel subfamily H member 2	>IPI:IPI00197531.1|SWISS-PROT:O08962|ENSEMBL:ENSRNOP00000013800|REFSEQ:NP_446401 Tax_Id=10116 Gene_Symbol=Kcnh2 Potassium voltage-gated channel subfamily H member 2	O08962	621414;	117018	Kcnh2	yes	1	115.978	147.52	115.98	1.47e-07	0.36177	yes	yes	yes	yes	no	yes	1;2	RTRSRESCASVRRASSADDIEAMRAGALPLP	_RAS(ph)S(ph)ADDIEAMR_	RAS(1)S(1)ADDIEAMR	RAS(115.98)S(115.98)ADDIEAMR	4	2	741.278	0.75456	1	1.4213	1	1.1368	1	1.1039	1	0.99759	2	1.8676	1	0.75456	0.703581	1
IPI00197531	IPI00197531	306	S	Potassium voltage-gated channel subfamily H member 2	>IPI:IPI00197531.1|SWISS-PROT:O08962|ENSEMBL:ENSRNOP00000013800|REFSEQ:NP_446401 Tax_Id=10116 Gene_Symbol=Kcnh2 Potassium voltage-gated channel subfamily H member 2	O08962	621414;	117018	Kcnh2	yes	0.962453	14.088	109	60.157	2.36e-08	-0.59131	yes	yes	yes	no	yes	yes	1	EAMRAGALPLPPRHASTGAMHPLRSGLLNST	_HAS(ph)TGAMHPLR_	HAS(0.962)T(0.038)GAMHPLR	HAS(14.09)T(-14.09)GAMHPLR	3	2	629.282			0.49702	1	0.77632	1			1.4968	1				2.01199	1		up	up
IPI00197594;IPI00197595;IPI00211870;IPI00231785	IPI00211870	1981	S	Voltage-dependent P/Q-type calcium channel subunit alpha-1A	>IPI:IPI00197594.1|TREMBL:O70368|ENSEMBL:ENSRNOP00000003583 Tax_Id=10116 Gene_Symbol=Cacna1a Class A calcium channel variant riA-I (Fragment);>IPI:IPI00197595.1|TREMBL:O70369|ENSEMBL:ENSRNOP00000003569 Tax_Id=10116 Gene_Symbol=Cacna1a Class A calcium chann	P54282	2244;	25398	Cacna1a	yes	0.999999	61.7183	167.18	167.18	4.66e-07	0.1245	yes	yes	yes	yes	yes	yes	1	GGGLMAQESSMKESPSWVTQRAQEMFQKTGT	_ESPS(ph)WVTQR_	ESPS(1)WVTQR	ES(-72.71)PS(61.72)WVT(-61.72)QR	4	2	585.253	1.7974	1	0.67074	1	0.3784	1	3.8484	1	0.92141	1	0.89752	1	1.7974	1.49089	1	up
IPI00197611	IPI00197611	1024	S	Protein Wwc2	>IPI:IPI00197611.3|TREMBL:D4AEJ5|ENSEMBL:ENSRNOP00000017966|REFSEQ:NP_001102581 Tax_Id=10116 Gene_Symbol=Wwc2 Uncharacterized protein	D4AEJ5	1559427;	498630	Wwc2	yes	0.999462	37.842	98.105	85.554	0.000211005	1.0915	no	yes	yes	yes	yes	yes	1	PGERSQYICRLNRSDSDSSTLAKKSLFVRNS	_SDS(ph)DSSTLAK_	SDS(0.999)DSSTLAK	S(-43.46)DS(37.84)DS(-37.84)S(-37.84)T(-37.84)LAK	3	2	545.719	0.81843	1	0.68875	1	0.93161	1	0.51729	1			0.52499	1	0.81843	1.45191	1
IPI00197727	IPI00197727	26	S	Protein phosphatase 1 regulatory subunit 14A	>IPI:IPI00197727.1|SWISS-PROT:Q99MC0|ENSEMBL:ENSRNOP00000028070|REFSEQ:NP_569087 Tax_Id=10116 Gene_Symbol=Ppp1r14a Protein phosphatase 1 regulatory subunit 14A	Q99MC0	620536;	114004	Ppp1r14a	yes	0.988388	19.3003	147.18	123.28	1.58e-07	0.064277	yes	yes	yes	yes	yes	yes	1	LSKLQSPSRARGPGGSPSGLQKRHARVTVKY	_GPGGS(ph)PSGLQK_	GPGGS(0.988)PS(0.012)GLQK	GPGGS(19.3)PS(-19.3)GLQK	5	2	532.742	0.42762	1	1.9856	1	0.86606	1	0.86305	1	0.39615	1			0.42762	0.503626	1	down	down	down	down
IPI00197778;IPI00231428	IPI00197778	334	S	Sodium/potassium/calcium exchanger 2	>IPI:IPI00197778.1|SWISS-PROT:O54701-1|ENSEMBL:ENSRNOP00000010017;ENSRNOP00000063429|REFSEQ:NP_113931 Tax_Id=10116 Gene_Symbol=Slc24a2 Isoform 1 of Sodium/potassium/calcium exchanger 2;>IPI:IPI00231428.1|SWISS-PROT:O54701-2|ENSEMBL:ENSRNOP00000010827 Tax_I	O54701	628650;	84550	Slc24a2	yes	0.989586	19.7782	248.67	248.67	3.47e-42	1.2363	yes	yes	yes	yes	yes	yes	1;2	EEPTLPNKPRLQRGGSSASLHNSLMRNSIFQ	_GGS(ph)SASLHNSLMR_	GGS(0.99)S(0.01)ASLHNSLMR	GGS(19.78)S(-19.78)AS(-84.15)LHNS(-159.17)LMR	3	2	698.806	1.5325	1	0.82946	1	4.6292	1	0.29615	1	4.5017	1	0.17959	1	1.5325	1.2056	1
IPI00197778;IPI00231428	IPI00197778	335	S	Sodium/potassium/calcium exchanger 2	>IPI:IPI00197778.1|SWISS-PROT:O54701-1|ENSEMBL:ENSRNOP00000010017;ENSRNOP00000063429|REFSEQ:NP_113931 Tax_Id=10116 Gene_Symbol=Slc24a2 Isoform 1 of Sodium/potassium/calcium exchanger 2;>IPI:IPI00231428.1|SWISS-PROT:O54701-2|ENSEMBL:ENSRNOP00000010827 Tax_I	O54701	628650;	84550	Slc24a2	yes	0.971115	16.9474	194.01	124.46	5.83e-56	-0.96395	yes	yes	yes	no	yes	no	1;2;3	EPTLPNKPRLQRGGSSASLHNSLMRNSIFQL	_GGSS(ph)ASLHNS(ph)LMR_	GGS(0.02)S(0.971)AS(0.009)LHNS(1)LMR	GGS(-16.95)S(16.95)AS(-20.2)LHNS(44.05)LMR	4	2	738.789	1.5516	1	0.96828	1	3.4569	1	0.6994	3	4.234	1	0.85568	3	1.5516	1.03276	1
IPI00197778;IPI00231428	IPI00197778	337	S	Sodium/potassium/calcium exchanger 2	>IPI:IPI00197778.1|SWISS-PROT:O54701-1|ENSEMBL:ENSRNOP00000010017;ENSRNOP00000063429|REFSEQ:NP_113931 Tax_Id=10116 Gene_Symbol=Slc24a2 Isoform 1 of Sodium/potassium/calcium exchanger 2;>IPI:IPI00231428.1|SWISS-PROT:O54701-2|ENSEMBL:ENSRNOP00000010827 Tax_I	O54701	628650;	84550	Slc24a2	yes	0.999725	34.3004	223.06	130.4	5.83e-56	0.88999	yes	yes	yes	yes	yes	yes	2;3	TLPNKPRLQRGGSSASLHNSLMRNSIFQLMI	_GGS(ph)SAS(ph)LHNSLMR_	GGS(0.74)S(0.26)AS(1)LHNSLMR	GGS(4.54)S(-4.54)AS(34.3)LHNS(-75.3)LMR	6	2	738.789	1.5551	2	0.99483	3	4.0809	2	0.34435	2	5.8771	2	0.15058	2	1.5551	1.0052	2
IPI00197786;IPI00382212	IPI00197786	888	S	Protein Shroom2	>IPI:IPI00197786.3|TREMBL:D4A053|ENSEMBL:ENSRNOP00000056187|REFSEQ:NP_001041358 Tax_Id=10116 Gene_Symbol=Shroom2 Uncharacterized protein;>IPI:IPI00382212.1|SWISS-PROT:Q7TP36|ENSEMBL:ENSRNOP00000042259 Tax_Id=10116 Gene_Symbol=Shroom2 Protein Shroom2	D4A053	1565163;	317435	Shroom2	yes	0.999297	31.5247	211.51	188.12	7.3e-25	0.21452	yes	yes	yes	yes	yes	yes	1	CESTEPWFQKRSRATSCGEILSEDRKVEKAS	_ATS(ph)CGEILSEDR_	AT(0.001)S(0.999)CGEILSEDR	AT(-31.52)S(31.52)CGEILS(-108.79)EDR	3	2	709.287	2.3434	1	0.45696	1	0.98098	1	1.2521	1	1.8233	1	0.47176	1	2.3434	2.18838	1	up	up	up	up
IPI00197786;IPI00382212	IPI00197786	328	S	Protein Shroom2	>IPI:IPI00197786.3|TREMBL:D4A053|ENSEMBL:ENSRNOP00000056187|REFSEQ:NP_001041358 Tax_Id=10116 Gene_Symbol=Shroom2 Uncharacterized protein;>IPI:IPI00382212.1|SWISS-PROT:Q7TP36|ENSEMBL:ENSRNOP00000042259 Tax_Id=10116 Gene_Symbol=Shroom2 Protein Shroom2	D4A053	1565163;	317435	Shroom2	yes	0.824506	6.71931	73.9	33.378	0.00182472	-1.3662	no	no	no	yes	no	yes	1	KKKAPSPPPLGLPLRSDSFAVAARGHEKARG	_S(ph)DSFAVAAR_	S(0.825)DS(0.175)FAVAAR	S(6.72)DS(-6.72)FAVAAR	1	2	502.216							0.29072	1
IPI00197786;IPI00382212	IPI00197786	330	S	Protein Shroom2	>IPI:IPI00197786.3|TREMBL:D4A053|ENSEMBL:ENSRNOP00000056187|REFSEQ:NP_001041358 Tax_Id=10116 Gene_Symbol=Shroom2 Uncharacterized protein;>IPI:IPI00382212.1|SWISS-PROT:Q7TP36|ENSEMBL:ENSRNOP00000042259 Tax_Id=10116 Gene_Symbol=Shroom2 Protein Shroom2	D4A053	1565163;	317435	Shroom2	yes	0.980858	17.0961	84.31	84.31	0.0016666	1.5624	no	no	yes	yes	yes	no	1	KAPSPPPLGLPLRSDSFAVAARGHEKARGPP	_SDS(ph)FAVAAR_	S(0.019)DS(0.981)FAVAAR	S(-17.1)DS(17.1)FAVAAR	3	2	502.216							0.29072	1	2.264	1
IPI00197786;IPI00382212	IPI00197786	799	S	Protein Shroom2	>IPI:IPI00197786.3|TREMBL:D4A053|ENSEMBL:ENSRNOP00000056187|REFSEQ:NP_001041358 Tax_Id=10116 Gene_Symbol=Shroom2 Uncharacterized protein;>IPI:IPI00382212.1|SWISS-PROT:Q7TP36|ENSEMBL:ENSRNOP00000042259 Tax_Id=10116 Gene_Symbol=Shroom2 Protein Shroom2	D4A053	1565163;	317435	Shroom2	yes	0.998382	28.1139	131.06	65.305	0.00342192	-0.16258	yes	yes	yes	yes	yes	yes	1	RIGGRKRFTAEQKLKSYSEPEKINEVGLSGD	_S(ph)YSEPEK_	S(0.998)YS(0.002)EPEK	S(28.11)Y(-41.15)S(-28.11)EPEK	1	2	460.176	1.4575	1	0.91509	1	2.0442	1	0.57879	1	3.8094	1	0.53694	1	1.4575	1.09279	1
IPI00197900;IPI00471525;IPI00944235;IPI00557328	IPI00471525	489	S	Isoform 2 of Elongation factor 1-delta	>IPI:IPI00197900.5|TREMBL:Q9WUN0|ENSEMBL:ENSRNOP00000011260 Tax_Id=10116 Gene_Symbol=Eef1d Translation elongation factor 1-delta subunit;>IPI:IPI00471525.2|SWISS-PROT:Q68FR9-2|ENSEMBL:ENSRNOP00000034828|REFSEQ:NP_001013122 Tax_Id=10116 Gene_Symbol=Eef1d Is	Q68FR9-2	621174;	300033	Eef1d	yes	0.982527	17.5128	183.6	183.6	6.11e-12	-0.16955	yes	yes	yes	yes	yes	yes	1;4	AISKLEVRLSTLEKSSPTHRATAPQTQHVSP	_LSTLEKSS(ph)PTHR_	LSTLEKS(0.017)S(0.983)PTHR	LS(-96.1)T(-69.04)LEKS(-17.51)S(17.51)PT(-42.76)HR	8	2	718.351			1.1662	1	1.0637	1	1.5436	1			2.1423	1		0.857486	1
IPI00198046;IPI00949921;IPI00779412	IPI00198046	229	S	Regulator of G-protein signaling 7	>IPI:IPI00198046.1|SWISS-PROT:P49803|ENSEMBL:ENSRNOP00000046013|REFSEQ:NP_062216 Tax_Id=10116 Gene_Symbol=Rgs7 Regulator of G-protein signaling 7;>IPI:IPI00949921.1|TREMBL:D3ZWG2|ENSEMBL:ENSRNOP00000063631 Tax_Id=10116 Gene_Symbol=Rgs7 Uncharacterized prot	P49803	3570;	54296	Rgs7	yes	0.999873	38.9736	88.163	88.163	0.000265762	0.54476	yes	yes	yes	yes	yes	yes	1	IKKSSRMRNPHKTRKSVYGLQNDIRSHSPTH	_S(ph)VYGLQNDIR_	S(1)VYGLQNDIR	S(38.97)VY(-38.97)GLQNDIR	1	2	622.787					1.4734	1	0.85565	1	1.709	1	0.44312	1
IPI00198118;IPI00782742;IPI00199693	IPI00199693	1668	S	Microtubule-associated protein 1A	>IPI:IPI00198118.2|TREMBL:D4ACP6|ENSEMBL:ENSRNOP00000019215 Tax_Id=10116 Gene_Symbol=Map1a Uncharacterized protein;>IPI:IPI00782742.2|TREMBL:D3ZH47|ENSEMBL:ENSRNOP00000053764 Tax_Id=10116 Gene_Symbol=Map1a Uncharacterized protein;>IPI:IPI00199693.3|SWISS-P	P34926	3042;	25152	Map1a	yes	1	85.2904	85.29	85.29	0.00669578	-0.32899	no	no	yes	yes	no	yes	1	DRDITLQQDAYWRELSCDRKVWFPHELDGQG	_ELS(ph)CDRK_	ELS(1)CDRK	ELS(85.29)CDRK	3	2	494.202			0.77168	1	6.0564	1	0.20431	1	5.9769	1	0.29379	1		1.29587	1
IPI00198118;IPI00782742;IPI00199693	IPI00199693	2620	S	Microtubule-associated protein 1A	>IPI:IPI00198118.2|TREMBL:D4ACP6|ENSEMBL:ENSRNOP00000019215 Tax_Id=10116 Gene_Symbol=Map1a Uncharacterized protein;>IPI:IPI00782742.2|TREMBL:D3ZH47|ENSEMBL:ENSRNOP00000053764 Tax_Id=10116 Gene_Symbol=Map1a Uncharacterized protein;>IPI:IPI00199693.3|SWISS-P	P34926	3042;	25152	Map1a	yes	0.989955	19.9381	132.44	132.44	3.53e-05	0.12983	yes	yes	yes	yes	yes	yes	1	KGPVDRTSRTVPRPRSTPSQVTSAEEKDGHS	_S(ph)TPSQVTSAEEK_	S(0.99)T(0.01)PSQVTSAEEK	S(19.94)T(-19.94)PS(-55.22)QVT(-85.51)S(-92.2)AEEK	1	2	672.29	0.89446	1	0.62882	1	0.6923	1	0.77951	1	3.0217	1	0.5673	1	0.89446	1.59028	1
IPI00198153;IPI00780987;IPI00777960	IPI00198153	463	S	Exocyst complex component 1	>IPI:IPI00198153.4|TREMBL:Q4V8H2|ENSEMBL:ENSRNOP00000056561|REFSEQ:NP_001019941 Tax_Id=10116 Gene_Symbol=Sec3l1 SEC3-like 1;>IPI:IPI00780987.2|ENSEMBL:ENSRNOP00000056565 Tax_Id=10116 Gene_Symbol=Sec3l1 88 kDa protein;>IPI:IPI00777960.2|ENSEMBL:ENSRNOP00000	Q4V8H2	1304939;	305287	Sec3l1	yes	0.998223	27.5086	228.73	197.15	5.98e-18	1.0484	yes	yes	yes	yes	yes	yes	1;2	RKESAVKQETESLHGSSGKLTGSTSSLNKLS	_QETES(ph)LHGS(ph)SGK_	QET(0.018)ES(0.982)LHGS(0.998)S(0.002)GK	QET(-17.34)ES(17.34)LHGS(27.51)S(-27.51)GK	9	2	710.263	0.58017	1	1.5007	1	1.0889	1	0.85559	1	0.64709	1	2.137	1	0.58017	0.666356	1
IPI00198153;IPI00780987;IPI00777116;IPI00777960	IPI00198153	481	S	Exocyst complex component 1	>IPI:IPI00198153.4|TREMBL:Q4V8H2|ENSEMBL:ENSRNOP00000056561|REFSEQ:NP_001019941 Tax_Id=10116 Gene_Symbol=Sec3l1 SEC3-like 1;>IPI:IPI00780987.2|ENSEMBL:ENSRNOP00000056565 Tax_Id=10116 Gene_Symbol=Sec3l1 88 kDa protein;>IPI:IPI00777116.2|ENSEMBL:ENSRNOP00000	Q4V8H2	1304939;	305287	Sec3l1	no	0.571927	4.27488	54.007	54.007	0.0082594	-0.15433	yes	no	no	no	yes	no	1	KLTGSTSSLNKLSVQSSGSRRSQSSSLLDMG	_LSVQS(ph)SGSRR_	LS(0.001)VQS(0.572)S(0.214)GS(0.214)RR	LS(-29.61)VQS(4.27)S(-4.27)GS(-4.27)RR	5	2	578.777									2.6797	1
IPI00198153;IPI00780987;IPI00777116;IPI00777960	IPI00198153	484	S	Exocyst complex component 1	>IPI:IPI00198153.4|TREMBL:Q4V8H2|ENSEMBL:ENSRNOP00000056561|REFSEQ:NP_001019941 Tax_Id=10116 Gene_Symbol=Sec3l1 SEC3-like 1;>IPI:IPI00780987.2|ENSEMBL:ENSRNOP00000056565 Tax_Id=10116 Gene_Symbol=Sec3l1 88 kDa protein;>IPI:IPI00777116.2|ENSEMBL:ENSRNOP00000	Q4V8H2	1304939;	305287	Sec3l1	yes	0.991983	21.0957	131.17	131.17	0.000240676	0.39741	yes	no	yes	yes	yes	yes	1	GSTSSLNKLSVQSSGSRRSQSSSLLDMGNMS	_LSVQSSGS(ph)R_	LSVQSS(0.008)GS(0.992)R	LS(-91.25)VQS(-35.06)S(-21.1)GS(21.1)R	8	2	500.727	0.68285	1	1.057	1	3.7053	1	0.28714	1	2.9165	1	0.3886	1	0.68285	0.946074	1
IPI00198211;IPI00911224	IPI00198211	770	S	Rho GTPase-activating protein 35	>IPI:IPI00198211.2|SWISS-PROT:P81128|REFSEQ:XP_002725629 Tax_Id=10116 Gene_Symbol=Grlf1 Glucocorticoid receptor DNA-binding factor 1;>IPI:IPI00911224.1|TREMBL:D4AD82|ENSEMBL:ENSRNOP00000021223|REFSEQ:XP_001053554 Tax_Id=10116 Gene_Symbol=Grlf1 Uncharacteri	P81128	1308738;	306400	Arhgap35	yes	0.967095	15.5745	203.2	188.39	2.18e-23	0.016219	yes	yes	yes	yes	yes	yes	1;2	LKGLLDSKRNLNLVSSTASIKDLADVDLRIV	_NLNLVSS(ph)TASIK_	NLNLVS(0.005)S(0.967)T(0.027)AS(0.001)IK	NLNLVS(-22.91)S(15.57)T(-15.57)AS(-29.22)IK	7	2	663.837	1.0748	1	0.91243	1	0.11311	1	11.851	1	0.067515	1	8.7737	1	1.0748	1.09597	1
IPI00198211;IPI00911224	IPI00198211	589	S	Rho GTPase-activating protein 35	>IPI:IPI00198211.2|SWISS-PROT:P81128|REFSEQ:XP_002725629 Tax_Id=10116 Gene_Symbol=Grlf1 Glucocorticoid receptor DNA-binding factor 1;>IPI:IPI00911224.1|TREMBL:D4AD82|ENSEMBL:ENSRNOP00000021223|REFSEQ:XP_001053554 Tax_Id=10116 Gene_Symbol=Grlf1 Uncharacteri	P81128	1308738;	306400	Arhgap35	yes	0.99163	20.7363	81.904	81.904	0.0011601	0.92683	yes	yes	yes	yes	yes	yes	1	ISSRFIRPSDRNQKNSLSDPNIDRINLVILG	_NS(ph)LSDPNIDR_	NS(0.992)LS(0.008)DPNIDR	NS(20.74)LS(-20.74)DPNIDR	2	2	605.759	4.6723	1	0.23982	1	1.512	1	1.2257	1	5.033	1	0.21906	1	4.6723	4.16979	1	up	up	up	up
IPI00198227	IPI00198227	206	S	Hyaluronan binding protein 4	>IPI:IPI00198227.2|TREMBL:A1L1K8|ENSEMBL:ENSRNOP00000025801|REFSEQ:NP_001073409 Tax_Id=10116 Gene_Symbol=Habp4 Hyaluronic acid binding protein 4	A1L1K8	1306486;	361196	Habp4	yes	1	96.3419	123.75	96.342	4.41e-06	-0.87452	yes	no	yes	yes	yes	yes	1	LRNRGRGGPGNRAFDSFDQRGKRDFERYGSS	_AFDS(ph)FDQR_	AFDS(1)FDQR	AFDS(96.34)FDQR	4	2	533.206					8.1642	1			6.2541	1
IPI00198227	IPI00198227	108	S	Hyaluronan binding protein 4	>IPI:IPI00198227.2|TREMBL:A1L1K8|ENSEMBL:ENSRNOP00000025801|REFSEQ:NP_001073409 Tax_Id=10116 Gene_Symbol=Habp4 Hyaluronic acid binding protein 4	A1L1K8	1306486;	361196	Habp4	yes	0.999977	46.9557	132.1	132.1	3.48e-11	1.479	yes	yes	yes	no	yes	no	1	KERKSLAVSSAQQPDSPGGPQPPGQKRTPRR	_SLAVSSAQQPDS(ph)PGGPQPPGQK_	SLAVSSAQQPDS(1)PGGPQPPGQK	S(-89.39)LAVS(-55.95)S(-46.96)AQQPDS(46.96)PGGPQPPGQK	12	2	1107.02	0.72956	1	0.83711	1	0.69888	1			0.45491	1			0.72956	1.19459	1
IPI00198232	IPI00198232	22	S	Threonyl-tRNA synthetase	>IPI:IPI00198232.1|TREMBL:D3ZHY1|ENSEMBL:ENSRNOP00000025804 Tax_Id=10116 Gene_Symbol=Tars Uncharacterized protein	D3ZHY1	1359527;	294810	Tars	yes	1	31.8954	99.021	31.895	5.09e-05	-0.91817	no	yes	yes	no	no	no	1	SSPSGKMDGEKPVDASEEKRKEGGKKRNKDG	_M(ox)DGEKPVDAS(ph)EEK_	MDGEKPVDAS(1)EEK	MDGEKPVDAS(31.9)EEK	10	2	765.805					0.56539	1			0.36412	1
IPI00198250;IPI00654430;IPI00867943;IPI00470241	IPI00198250	786	S	A-kinase anchor protein 12	>IPI:IPI00198250.1|SWISS-PROT:Q5QD51-1|ENSEMBL:ENSRNOP00000057494|REFSEQ:NP_476444 Tax_Id=10116 Gene_Symbol=Akap12 Isoform 1 of A-kinase anchor protein 12;>IPI:IPI00654430.1|SWISS-PROT:Q5QD51-2|ENSEMBL:ENSRNOP00000059369|REFSEQ:NP_001028825 Tax_Id=10116 Ge	Q5QD51	70988;	83425	Akap12	no	0.607879	2.92576	174.72	174.72	1.03e-34	0.76554	no	no	no	yes	no	no	1	SVEQLSTEIEPSREESWVSIKKFIPGRRKKR	_AEDSSVEQLSTEIEPSREES(ph)WVSIKK_	AEDSSVEQLSTEIEPS(0.082)REES(0.608)WVS(0.31)IKK	AEDS(-140.14)S(-127.29)VEQLS(-60.11)T(-43.85)EIEPS(-8.69)REES(2.93)WVS(-2.93)IKK	20	3	1015.14							0.26098	1
IPI00198250;IPI00654430;IPI00867943;IPI00470241	IPI00198250	683	S	A-kinase anchor protein 12	>IPI:IPI00198250.1|SWISS-PROT:Q5QD51-1|ENSEMBL:ENSRNOP00000057494|REFSEQ:NP_476444 Tax_Id=10116 Gene_Symbol=Akap12 Isoform 1 of A-kinase anchor protein 12;>IPI:IPI00654430.1|SWISS-PROT:Q5QD51-2|ENSEMBL:ENSRNOP00000059369|REFSEQ:NP_001028825 Tax_Id=10116 Ge	Q5QD51	70988;	83425	Akap12	yes	0.999884	38.9813	168.64	115.8	6.87e-06	0.39651	yes	yes	yes	yes	yes	yes	1;2	ALICVGSSKKRARKASSSDDEGGPRTLGGDS	_KAS(ph)S(ph)SDDEGGPR_	KAS(1)S(0.917)S(0.084)DDEGGPR	KAS(38.98)S(10.41)S(-10.41)DDEGGPR	3	2	683.24	0.89856	2	0.5027	1	0.93559	2	0.84628	1	1.616	1	0.60806	1	0.89856	1.98926	1		up	up
IPI00198250;IPI00654430;IPI00867943;IPI00470241	IPI00198250	507	S	A-kinase anchor protein 12	>IPI:IPI00198250.1|SWISS-PROT:Q5QD51-1|ENSEMBL:ENSRNOP00000057494|REFSEQ:NP_476444 Tax_Id=10116 Gene_Symbol=Akap12 Isoform 1 of A-kinase anchor protein 12;>IPI:IPI00654430.1|SWISS-PROT:Q5QD51-2|ENSEMBL:ENSRNOP00000059369|REFSEQ:NP_001028825 Tax_Id=10116 Ge	Q5QD51	70988;	83425	Akap12	yes	0.989843	21.8215	100.48	100.48	0.00148846	-0.1208	yes	yes	yes	yes	yes	yes	1	QERIKVQGSPLKKLFSSSGLKKLSGKKQKGK	_LFS(ph)SSGLK_	LFS(0.99)S(0.007)S(0.004)GLK	LFS(21.82)S(-21.82)S(-24.33)GLK	3	2	459.72	1.6058	1	0.56825	1	1.4375	1	1.1061	1	1.6172	1	0.6421	1	1.6058	1.75979	1		up	up
IPI00198250;IPI00654430;IPI00867943;IPI00470241	IPI00198250	508	S	A-kinase anchor protein 12	>IPI:IPI00198250.1|SWISS-PROT:Q5QD51-1|ENSEMBL:ENSRNOP00000057494|REFSEQ:NP_476444 Tax_Id=10116 Gene_Symbol=Akap12 Isoform 1 of A-kinase anchor protein 12;>IPI:IPI00654430.1|SWISS-PROT:Q5QD51-2|ENSEMBL:ENSRNOP00000059369|REFSEQ:NP_001028825 Tax_Id=10116 Ge	Q5QD51	70988;	83425	Akap12	no	0.736821	6.83573	60.518	60.518	0.00755953	-0.45982	no	no	yes	no	yes	no	1	ERIKVQGSPLKKLFSSSGLKKLSGKKQKGKR	_LFSS(ph)SGLK_	LFS(0.11)S(0.737)S(0.153)GLK	LFS(-8.24)S(6.84)S(-6.84)GLK	4	2	459.72					1.2511	1			2.03	1
IPI00198250;IPI00654430;IPI00867943;IPI00470241	IPI00198250	509	S	A-kinase anchor protein 12	>IPI:IPI00198250.1|SWISS-PROT:Q5QD51-1|ENSEMBL:ENSRNOP00000057494|REFSEQ:NP_476444 Tax_Id=10116 Gene_Symbol=Akap12 Isoform 1 of A-kinase anchor protein 12;>IPI:IPI00654430.1|SWISS-PROT:Q5QD51-2|ENSEMBL:ENSRNOP00000059369|REFSEQ:NP_001028825 Tax_Id=10116 Ge	Q5QD51	70988;	83425	Akap12	yes	0.914848	10.3355	112.36	98.249	0.000380003	-0.64535	yes	yes	yes	yes	yes	yes	1	RIKVQGSPLKKLFSSSGLKKLSGKKQKGKRG	_LFSSS(ph)GLK_	LFSS(0.085)S(0.915)GLK	LFS(-32.9)S(-10.34)S(10.34)GLK	5	2	459.72	1.1974	1	0.59392	1	1.276	1	0.67514	1	3.1979	1	0.55022	1	1.1974	1.68373	1
IPI00198250;IPI00654430;IPI00867943;IPI00470241	IPI00198250	304	S	A-kinase anchor protein 12	>IPI:IPI00198250.1|SWISS-PROT:Q5QD51-1|ENSEMBL:ENSRNOP00000057494|REFSEQ:NP_476444 Tax_Id=10116 Gene_Symbol=Akap12 Isoform 1 of A-kinase anchor protein 12;>IPI:IPI00654430.1|SWISS-PROT:Q5QD51-2|ENSEMBL:ENSRNOP00000059369|REFSEQ:NP_001028825 Tax_Id=10116 Ge	Q5QD51	70988;	83425	Akap12	yes	1	69.2737	118.47	112.96	9.31e-06	-0.43368	yes	yes	yes	yes	yes	yes	1	THGWAGWRKKTSFKKSKEDDLETAEKRKEQE	_S(ph)KEDDLETAEK_	S(1)KEDDLETAEK	S(69.27)KEDDLET(-69.27)AEK	1	2	672.782	1.9292	1	0.76842	1	1.1184	1	0.54795	1	2.0024	1	0.5823	1	1.9292	1.30137	1	up
IPI00198250;IPI00654430;IPI00867943	IPI00198250	283	S	A-kinase anchor protein 12	>IPI:IPI00198250.1|SWISS-PROT:Q5QD51-1|ENSEMBL:ENSRNOP00000057494|REFSEQ:NP_476444 Tax_Id=10116 Gene_Symbol=Akap12 Isoform 1 of A-kinase anchor protein 12;>IPI:IPI00654430.1|SWISS-PROT:Q5QD51-2|ENSEMBL:ENSRNOP00000059369|REFSEQ:NP_001028825 Tax_Id=10116 Ge	Q5QD51	70988;	83425	Akap12	yes	0.901549	10.1521	252.31	63.606	1.07e-163	-0.39631	yes	yes	yes	yes	yes	yes	1	SPESPSSPVSSETTSSFKKFFTHGWAGWRKK	_SPESPSSPVSSETTSS(ph)FKK_	SPESPSSPVS(0.001)S(0.001)ET(0.002)T(0.008)S(0.087)S(0.902)FKK	S(-59.73)PES(-50.27)PS(-46.04)S(-41.56)PVS(-32.49)S(-32.49)ET(-26.44)T(-20.39)S(-10.15)S(10.15)FKK	16	3	683.64	1.0084	1	0.62927	1	2.36	1	0.40579	1	2.3323	1	0.42447	1	1.0084	1.58914	1
IPI00198328	IPI00198328	71	S	Kruppel-like factor 3 (Basic) (Mapped), isoform CRA_b	>IPI:IPI00198328.3|TREMBL:D4A4V3|ENSEMBL:ENSRNOP00000002960|REFSEQ:NP_001099212 Tax_Id=10116 Gene_Symbol=Klf3 Uncharacterized protein	D4A4V3	1593290;	114845	Klf3	yes	0.999978	46.5427	133.86	131.48	2.36e-10	-0.17923	yes	yes	yes	yes	yes	yes	1;4	GIQMEPVDLTVNKRGSPPSAAGSPSSLKFPS	_GS(ph)PPSAAGSPSSLK_	GS(1)PPSAAGSPSSLK	GS(46.54)PPS(-46.54)AAGS(-99.36)PS(-108.46)S(-112.43)LK	2	2	661.803			5.7423	1	8.1029	1	1.0041	1			1.7919	1		0.174146	1		down	down
IPI00358533;IPI00198339;IPI00388829;IPI00388572;IPI00782654	IPI00358533	589	S	Actin-binding LIM protein 1	>IPI:IPI00358533.5|ENSEMBL:ENSRNOP00000018647 Tax_Id=10116 Gene_Symbol=Ablim1 88 kDa protein;>IPI:IPI00198339.4|ENSEMBL:ENSRNOP00000018611 Tax_Id=10116 Gene_Symbol=Ablim1 79 kDa protein;>IPI:IPI00388829.3|ENSEMBL:ENSRNOP00000018694 Tax_Id=10116 Gene_Symbol			307989	Ablim1	yes	0.982248	17.4297	144.33	115.12	5.04e-05	-0.69947	yes	no	yes	yes	yes	yes	1;2	GPPSLAAIGTDPRRRSSGREEDEEELLRRRQ	_S(ph)SGREEDEEELLR_	S(0.982)S(0.018)GREEDEEELLR	S(17.43)S(-17.43)GREEDEEELLR	1	3	543.565	0.46589	1			0.71203	1	1.1604	1	1.0867	1			0.46589		1	down		down
IPI00358533;IPI00198339;IPI00388829;IPI00388572;IPI00782654	IPI00358533	418	S	Actin-binding LIM protein 1	>IPI:IPI00358533.5|ENSEMBL:ENSRNOP00000018647 Tax_Id=10116 Gene_Symbol=Ablim1 88 kDa protein;>IPI:IPI00198339.4|ENSEMBL:ENSRNOP00000018611 Tax_Id=10116 Gene_Symbol=Ablim1 79 kDa protein;>IPI:IPI00388829.3|ENSEMBL:ENSRNOP00000018694 Tax_Id=10116 Gene_Symbol			307989	Ablim1	yes	0.999999	59.3968	186.89	186.89	3.96e-12	1.434	yes	yes	yes	yes	yes	yes	1;2;3	QDGRDRMIHRSTSQGSINSPVYSRHSYTPTT	_STS(ph)QGS(ph)INSPVYSR_	S(0.084)T(0.121)S(0.795)QGS(1)INSPVYSR	S(-9.76)T(-8.18)S(8.18)QGS(59.4)INS(-59.4)PVY(-149.03)S(-101.39)R	6	2	821.829	0.54912	1	0.92723	2	0.82731	2	0.99104	1	0.98653	2	1.0732	2	0.54912	1.07848	1	down		down
IPI00198392	IPI00198392	1189	S	Protein Sall1	>IPI:IPI00198392.1|TREMBL:D3ZIF4|ENSEMBL:ENSRNOP00000018628|REFSEQ:NP_001100885 Tax_Id=10116 Gene_Symbol=Sall1 Uncharacterized protein	D3ZIF4	1309916;	307740	Sall1	yes	1	79.5187	195.39	156.74	1.88e-72	-0.13359	yes	yes	yes	no	yes	no	1	THMWNSTPARRGRRLSVDGPMTFLGGNPVKF	_RLS(ph)VDGPMTFLGGNPVK_	RLS(1)VDGPMTFLGGNPVK	RLS(79.52)VDGPMT(-79.52)FLGGNPVK	3	2	934.46	2.6842	1	0.48341	1	1.549	1							2.6842	2.06864	1	up	up	up	up
IPI00198417;IPI00781895	IPI00198417	203	S	Protein Fyb	>IPI:IPI00198417.5|TREMBL:D3ZIE4|ENSEMBL:ENSRNOP00000018634|REFSEQ:NP_001102646 Tax_Id=10116 Gene_Symbol=Fyb Uncharacterized protein;>IPI:IPI00781895.1|TREMBL:D3ZI14|ENSEMBL:ENSRNOP00000056964 Tax_Id=10116 Gene_Symbol=Fyb Uncharacterized protein	D3ZIE4	1563421;	499537	Fyb	yes	0.993511	23.162	238.71	199.3	1.95e-75	0.95507	yes	yes	yes	yes	yes	yes	1	KPRFPRHTYGQKPSLSTEDAQEEESIPKNTP	_HTYGQKPSLS(ph)TEDAQEEESIPK_	HTYGQKPS(0.005)LS(0.994)T(0.002)EDAQEEESIPK	HT(-94.35)Y(-134.88)GQKPS(-23.16)LS(23.16)T(-28)EDAQEEES(-39.26)IPK	10	2	1277.57	0.99869	1	0.88409	1	3.4339	1	0.29761	1	3.6776	1	0.29738	1	0.99869	1.13111	1
IPI00198417;IPI00781895	IPI00198417	212	S	Protein Fyb	>IPI:IPI00198417.5|TREMBL:D3ZIE4|ENSEMBL:ENSRNOP00000018634|REFSEQ:NP_001102646 Tax_Id=10116 Gene_Symbol=Fyb Uncharacterized protein;>IPI:IPI00781895.1|TREMBL:D3ZI14|ENSEMBL:ENSRNOP00000056964 Tax_Id=10116 Gene_Symbol=Fyb Uncharacterized protein	D3ZIE4	1563421;	499537	Fyb	yes	0.947638	14.0797	126.47	126.47	8.18e-05	0.70644	no	no	no	no	yes	no	1	GQKPSLSTEDAQEEESIPKNTPVQKGSPVQL	_HTYGQKPSLSTEDAQEEES(ph)IPK_	HTYGQKPS(0.004)LS(0.037)T(0.012)EDAQEEES(0.948)IPK	HT(-63.78)Y(-68.99)GQKPS(-23.95)LS(-14.08)T(-19.16)EDAQEEES(14.08)IPK	19	2	1277.57									3.8776	1
IPI00198417;IPI00781895	IPI00198417	319	S	Protein Fyb	>IPI:IPI00198417.5|TREMBL:D3ZIE4|ENSEMBL:ENSRNOP00000018634|REFSEQ:NP_001102646 Tax_Id=10116 Gene_Symbol=Fyb Uncharacterized protein;>IPI:IPI00781895.1|TREMBL:D3ZI14|ENSEMBL:ENSRNOP00000056964 Tax_Id=10116 Gene_Symbol=Fyb Uncharacterized protein	D3ZIE4	1563421;	499537	Fyb	yes	1	96.4696	269.92	211.57	4.99e-116	-0.43228	yes	yes	yes	yes	yes	yes	1;3	PKAPSKLTAGTPWGQSQEKEGDKDSATPKQK	_LTAGTPWGQS(ph)QEK_	LTAGTPWGQS(1)QEK	LT(-171.33)AGT(-96.47)PWGQS(96.47)QEK	10	2	741.835	0.89633	1	0.92702	1	6.0571	1	0.19303	1	6.5043	1	0.22158	1	0.89633	1.07873	1
IPI00198417;IPI00781895	IPI00198417	30	S	Protein Fyb	>IPI:IPI00198417.5|TREMBL:D3ZIE4|ENSEMBL:ENSRNOP00000018634|REFSEQ:NP_001102646 Tax_Id=10116 Gene_Symbol=Fyb Uncharacterized protein;>IPI:IPI00781895.1|TREMBL:D3ZI14|ENSEMBL:ENSRNOP00000056964 Tax_Id=10116 Gene_Symbol=Fyb Uncharacterized protein	D3ZIE4	1563421;	499537	Fyb	yes	0.941061	13.6349	178.22	93.106	2.17e-11	-1.7157	no	no	yes	yes	no	no	1	STSSRPFKVAGQNSPSGIQSKKNLFDNQGNA	_VAGQNSPS(ph)GIQSK_	VAGQNS(0.018)PS(0.941)GIQS(0.041)K	VAGQNS(-17.14)PS(13.63)GIQS(-13.63)K	8	2	676.814					3.3685	1	0.24106	1			0.24605	1
IPI00198417;IPI00781895	IPI00198417	34	S	Protein Fyb	>IPI:IPI00198417.5|TREMBL:D3ZIE4|ENSEMBL:ENSRNOP00000018634|REFSEQ:NP_001102646 Tax_Id=10116 Gene_Symbol=Fyb Uncharacterized protein;>IPI:IPI00781895.1|TREMBL:D3ZI14|ENSEMBL:ENSRNOP00000056964 Tax_Id=10116 Gene_Symbol=Fyb Uncharacterized protein	D3ZIE4	1563421;	499537	Fyb	yes	0.999441	33.9803	119.96	89.866	5.37e-08	-0.19403	yes	no	yes	no	yes	no	1	RPFKVAGQNSPSGIQSKKNLFDNQGNASPPA	_VAGQNSPSGIQS(ph)K_	VAGQNSPSGIQS(0.999)K	VAGQNS(-33.98)PS(-37.98)GIQS(33.98)K	12	2	676.814					2.9818	1			2.1491	1
IPI00198486	IPI00198486	754	S	AP-3 complex subunit delta	>IPI:IPI00198486.4|TREMBL:B5DFK6;Q4FZT4;Q5RK16|ENSEMBL:ENSRNOP00000025878|REFSEQ:NP_001094189 Tax_Id=10116 Gene_Symbol=Ap3d1 Ap3d1 protein	B5DFK6	1308659;	314633	Ap3d1	yes	0.992282	20.1272	287.33	84.674	6.02e-107	-2.7018	yes	yes	yes	yes	yes	yes	1;2;3	KDKKRKKKEKGKRRHSSLPTESDEDIAPAQR	_RHS(ph)S(ph)LPTES(ph)DEDIAPAQR_	RHS(0.992)S(0.903)LPT(0.205)ES(0.899)DEDIAPAQR	RHS(20.13)S(9.15)LPT(-8.96)ES(8.96)DEDIAPAQR	3	2	1124.94	4.0602	2	0.15851	2	0.96098	2	1.1334	2	2.446	2	0.096919	2	4.0602	6.30875	2	up	up	up	up
IPI00198486	IPI00198486	9	S	AP-3 complex subunit delta	>IPI:IPI00198486.4|TREMBL:B5DFK6;Q4FZT4;Q5RK16|ENSEMBL:ENSRNOP00000025878|REFSEQ:NP_001094189 Tax_Id=10116 Gene_Symbol=Ap3d1 Ap3d1 protein	B5DFK6	1308659;	314633	Ap3d1	yes	1	40.7274	108.47	40.727	0.00196241	-0.42262	yes	yes	yes	yes	yes	yes	1	_______MALKMVKGSIDRMFDKNLQDLVRG	_M(ox)VKGS(ph)IDR_	MVKGS(1)IDR	MVKGS(40.73)IDR	5	2	501.228	1.2727	1	0.74682	1	7.1168	1	0.17313	1	5.2274	1	0.24366	1	1.2727	1.33901	1
IPI00198511;IPI00957968	IPI00198511	233	S	Protein LOC100911865	>IPI:IPI00198511.2|TREMBL:D3ZI97|ENSEMBL:ENSRNOP00000018668|REFSEQ:XP_002725765 Tax_Id=10116 Gene_Symbol=LOC687839 Uncharacterized protein;>IPI:IPI00957968.1|REFSEQ:XP_002728927 Tax_Id=10116 Gene_Symbol=LOC685933 TBC1D12: TBC1 domain family, member 12	D3ZI97	1596264;	687839	LOC687839	yes	1	102.621	132.5	102.62	2.51e-09	0.72586	no	no	no	no	yes	yes	1	AAEQGPGGTTVRARRSGGFADFFARNIFPLA	_S(ph)GGFADFFAR_	S(1)GGFADFFAR	S(102.62)GGFADFFAR	1	2	577.737					1.1302	1	1.4876	1	3.3593	1	0.2152	1
IPI00198520;IPI00558156;IPI00777920	IPI00558156	11	S	Src substrate cortactin	>IPI:IPI00198520.2|TREMBL:O70420;Q66HL2|ENSEMBL:ENSRNOP00000028283|REFSEQ:NP_068640 Tax_Id=10116 Gene_Symbol=Cttn cortactin isoform B;>IPI:IPI00558156.2|TREMBL:D3ZGE6|ENSEMBL:ENSRNOP00000050255 Tax_Id=10116 Gene_Symbol=Cttn Uncharacterized protein;>IPI:IPI	D3ZGE6	619839;	60465	Cttn	yes	0.993519	24.769	200.33	128.86	1.54e-51	0.75728	yes	yes	yes	yes	yes	yes	1	_____MWKASAGHAVSITQDDGGADDWETDP	_ASAGHAVS(ph)ITQDDGGADDWETDPDFVNDVSEK_	AS(0.003)AGHAVS(0.994)IT(0.003)QDDGGADDWETDPDFVNDVSEK	AS(-24.96)AGHAVS(24.77)IT(-24.77)QDDGGADDWET(-97.37)DPDFVNDVS(-126.13)EK	8	3	1143.47	1.3546	1	0.57906	1	7.8694	1	0.17394	1	7.6179	1	0.10784	1	1.3546	1.72694	1
IPI00198559	IPI00198559	25	S	Membrane protein, palmitoylated 5 (MAGUK p55 subfamily member 5)	>IPI:IPI00198559.1|TREMBL:B4F7E7|ENSEMBL:ENSRNOP00000012005|REFSEQ:NP_001101504 Tax_Id=10116 Gene_Symbol=Mpp5 Membrane protein, palmitoylated 5	B4F7E7	1308071;	314259	Mpp5	yes	1	105.46	109.55	105.46	8.3e-05	1.514	yes	yes	yes	yes	yes	yes	1	VTEESDSGIKNLGLASPEEHPKHREMAVDCP	_NLGLAS(ph)PEEHPK_	NLGLAS(1)PEEHPK	NLGLAS(105.46)PEEHPK	6	2	686.319	0.45439	1			0.78365	1	1.1082	1	0.55744	1	1.7887	1	0.45439		1	down		down
IPI00198658	IPI00198658	95	S	Protein FAM110B	>IPI:IPI00198658.2|SWISS-PROT:Q5BJX5|ENSEMBL:ENSRNOP00000012067|REFSEQ:NP_001019512 Tax_Id=10116 Gene_Symbol=Fam110b Protein FAM110B	Q5BJX5	1563403;	500400	Fam110b	yes	0.999694	35.1396	112.75	95.573	9.74e-05	0.0064666	yes	yes	yes	yes	yes	yes	1	LAKPPVCPGAKRVLGSPTLKVFGNHAKTESG	_VLGS(ph)PTLK_	VLGS(1)PTLK	VLGS(35.14)PT(-35.14)LK	4	2	447.738	0.52089	1	1.8865	1	1.064	1	0.81052	1	0.456	1	1.9525	1	0.52089	0.530082	1	down	down	down	down
IPI00198712;IPI00231172	IPI00198712	888	S	Trafficking kinesin-binding protein 2	>IPI:IPI00198712.2|SWISS-PROT:Q8R2H7-1|ENSEMBL:ENSRNOP00000015035|REFSEQ:NP_598244 Tax_Id=10116 Gene_Symbol=Trak2 Isoform 1 of Trafficking kinesin-binding protein 2;>IPI:IPI00231172.4|TREMBL:D4A4V4|ENSEMBL:ENSRNOP00000014939 Tax_Id=10116 Gene_Symbol=Trak2	Q8R2H7	620915;	171086	Trak2	yes	0.999985	48.2112	96.44	96.44	3.11e-06	0.71882	no	yes	no	no	yes	no	1	LNSGGSLLGGLRRNQSLPVMMGSFGAPVCTT	_NQS(ph)LPVMMGSFGAPVCTTSPK_	NQS(1)LPVMMGSFGAPVCTTSPK	NQS(48.21)LPVMMGS(-48.21)FGAPVCT(-85.57)T(-89.19)S(-92.18)PK	3	3	763.675	0.97245	1	0.91168	1	0.47933	1			0.31721	1			0.97245	1.09688	1
IPI00198717	IPI00198717	217	S	Malate dehydrogenase, cytoplasmic	>IPI:IPI00198717.8|SWISS-PROT:O88989|ENSEMBL:ENSRNOP00000011429|REFSEQ:NP_150238 Tax_Id=10116 Gene_Symbol=Mdh1 Malate dehydrogenase, cytoplasmic	O88989	3072;	24551	Mdh1	yes	1	66.8253	83.253	83.253	0.00025544	0.30897	yes	no	no	no	no	yes	1	LQGKEVGVYEALKDDSWLKGEFITTVQQRGA	_EVGVYEALKDDS(ph)WLK_	EVGVYEALKDDS(1)WLK	EVGVY(-66.83)EALKDDS(66.83)WLK	12	3	611.289	2.1826	1											2.1826		1	up		up
IPI00198801	IPI00198801	9	S	Nucleolar RNA helicase 2	>IPI:IPI00198801.3|SWISS-PROT:Q3B8Q1|ENSEMBL:ENSRNOP00000063494|REFSEQ:NP_001032278 Tax_Id=10116 Gene_Symbol=Ddx21 Nucleolar RNA helicase 2	Q3B8Q1	1307306;	317399	Ddx21	yes	0.978031	18.8332	275.92	244.9	1.63e-115	-0.6305	yes	no	yes	yes	yes	no	1	_______MPGKLRSASKSESEGTEESMETLQ	_SAS(ph)KSESEGTEESMETLQKPSEK_	S(0.013)AS(0.978)KS(0.009)ESEGTEESMETLQKPSEK	S(-18.83)AS(18.83)KS(-20.46)ES(-34.11)EGT(-70.85)EES(-128.85)MET(-180.33)LQKPS(-226.93)EK	3	3	860.374	2.63	1	0.62709	1	1.3249	1	0.96637	1	2.5075	1	1.4502	1	2.63	1.59467	1	up		up
IPI00198823;IPI00959306	IPI00198823	453	S	Dishevelled-binding antagonist of beta-catenin 1	>IPI:IPI00198823.4|REFSEQ:XP_001077448;XP_576044 Tax_Id=10116 Gene_Symbol=Dact1 dapper 1 isoform 1;>IPI:IPI00959306.1|TREMBL:D4A3W8|ENSEMBL:ENSRNOP00000011466|REFSEQ:XP_002726798;XP_002729681 Tax_Id=10116 Gene_Symbol=Dact1 Uncharacterized protein		1564008;	500666	Dact1	yes	1	92.611	134.57	92.611	1.83e-07	2.5685	no	no	no	yes	no	yes	1	MEPQSKHLPKIAKAASQELVRCQAGLGESMK	_AAS(ph)QELVR_	AAS(1)QELVR	AAS(92.61)QELVR	3	2	477.226			0.86894	1			0.43774	1						1.15083	1
IPI00198832;IPI00567956	IPI00198832	98	S	MAX-like protein X	>IPI:IPI00198832.1|TREMBL:A2VCV8;Q2I1Z0|ENSEMBL:ENSRNOP00000027116|REFSEQ:NP_001029284 Tax_Id=10116 Gene_Symbol=Mlx transcription factor-like 4;>IPI:IPI00567956.3|ENSEMBL:ENSRNOP00000042573 Tax_Id=10116 Gene_Symbol=Mlx 28 kDa protein	A2VCV8	1308590;	360631	Mlx	yes	0.941172	15.0113	46.449	41.764	0.00179835	0.29758	no	no	yes	yes	no	yes	3	FVESTHKGSVVSRANSIGSTSASSVPNTDDE	_ANS(ph)IGSTS(ph)ASSVPNTDDEDS(ph)DYQQESYK_	ANS(0.941)IGS(0.25)T(0.276)S(0.306)AS(0.098)S(0.107)VPNT(0.042)DDEDS(0.92)DY(0.049)QQES(0.009)Y(0.002)K	ANS(15.01)IGS(-0.99)T(-0.5)S(0.5)AS(-5.52)S(-5.06)VPNT(-10.72)DDEDS(13.23)DY(-13.23)QQES(-21.06)Y(-30.79)K	3	3	1079.06			0.59867	3			0.40407	3						1.67037	3
IPI00198832;IPI00567956	IPI00198832	106	S	MAX-like protein X	>IPI:IPI00198832.1|TREMBL:A2VCV8;Q2I1Z0|ENSEMBL:ENSRNOP00000027116|REFSEQ:NP_001029284 Tax_Id=10116 Gene_Symbol=Mlx transcription factor-like 4;>IPI:IPI00567956.3|ENSEMBL:ENSRNOP00000042573 Tax_Id=10116 Gene_Symbol=Mlx 28 kDa protein	A2VCV8	1308590;	360631	Mlx	no	0.604242	6.19953	85.416	85.416	1.31e-07	1.4583	no	no	no	yes	no	yes	3	SVVSRANSIGSTSASSVPNTDDEDSDYQQES	_ANSIGSTSASS(ph)VPNT(ph)DDEDS(ph)DYQQESYK_	ANS(0.001)IGS(0.029)T(0.138)S(0.153)AS(0.205)S(0.604)VPNT(0.87)DDEDS(0.995)DY(0.003)QQES(0.001)YK	ANS(-31.73)IGS(-14.23)T(-7.46)S(-7.04)AS(-6.2)S(6.2)VPNT(12.62)DDEDS(26.23)DY(-27.6)QQES(-30.42)Y(-57.7)K	11	3	1079.06							2.5764	3
IPI00198832	IPI00198832	48	S	MAX-like protein X	>IPI:IPI00198832.1|TREMBL:A2VCV8;Q2I1Z0|ENSEMBL:ENSRNOP00000027116|REFSEQ:NP_001029284 Tax_Id=10116 Gene_Symbol=Mlx transcription factor-like 4	A2VCV8	1308590;	360631	Mlx	yes	0.999999	58.7498	267.38	140.63	3.56e-71	0.46723	yes	yes	yes	yes	yes	yes	1;2;3	RRGSGRRGAPQLSPESPLLSRPRGCREDSSH	_GAPQLS(ph)PES(ph)PLLSR_	GAPQLS(1)PES(1)PLLSR	GAPQLS(74.02)PES(58.75)PLLS(-58.75)R	9	2	806.363	0.42187	1	3.1342	1	0.82262	1	1.0775	1	0.23561	1	3.2184	1	0.42187	0.319061	1	down	down	down	down
IPI00199013;IPI00971318	IPI00199013	488	S	Oxidation resistance protein 1	>IPI:IPI00199013.9|SWISS-PROT:Q4V8B0-1|ENSEMBL:ENSRNOP00000010856|REFSEQ:NP_476494 Tax_Id=10116 Gene_Symbol=Oxr1 Isoform 1 of Oxidation resistance protein 1;>IPI:IPI00971318.1|ENSEMBL:ENSRNOP00000010858 Tax_Id=10116 Gene_Symbol=Oxr1 88 kDa protein	Q4V8B0	621857;	117520	Oxr1	yes	0.999499	32.9955	102.64	100.41	8.54e-05	-1.2062	yes	yes	no	no	yes	no	1	PTVLKDQQGKELKRDSETEVEELRKLWKTHS	_RDS(ph)ETEVEELR_	RDS(0.999)ET(0.001)EVEELR	RDS(33)ET(-33)EVEELR	3	2	721.812	2.1548	1	0.48671	1									2.1548	2.05461	1	up	up	up	up
IPI00199013;IPI00971318	IPI00199013	195	S	Oxidation resistance protein 1	>IPI:IPI00199013.9|SWISS-PROT:Q4V8B0-1|ENSEMBL:ENSRNOP00000010856|REFSEQ:NP_476494 Tax_Id=10116 Gene_Symbol=Oxr1 Isoform 1 of Oxidation resistance protein 1;>IPI:IPI00971318.1|ENSEMBL:ENSRNOP00000010858 Tax_Id=10116 Gene_Symbol=Oxr1 88 kDa protein	Q4V8B0	621857;	117520	Oxr1	yes	0.981295	20.2317	160.25	160.25	3.92e-51	1.6093	yes	yes	yes	yes	yes	yes	1	PSSTESSIRPARVVSSTSEEEEAFTEKFLKI	_VVSS(ph)TSEEEEAFTEK_	VVS(0.009)S(0.981)T(0.009)SEEEEAFTEK	VVS(-20.23)S(20.23)T(-20.23)S(-39.96)EEEEAFT(-103.84)EK	4	2	876.367	1.7492	1	0.96708	1					2.1915	1	0.60041	1	1.7492	1.03404	1
IPI00199013;IPI00971318	IPI00199013	197	S	Oxidation resistance protein 1	>IPI:IPI00199013.9|SWISS-PROT:Q4V8B0-1|ENSEMBL:ENSRNOP00000010856|REFSEQ:NP_476494 Tax_Id=10116 Gene_Symbol=Oxr1 Isoform 1 of Oxidation resistance protein 1;>IPI:IPI00971318.1|ENSEMBL:ENSRNOP00000010858 Tax_Id=10116 Gene_Symbol=Oxr1 88 kDa protein	Q4V8B0	621857;	117520	Oxr1	yes	0.982757	17.6429	193.8	168.69	1.36e-32	-1.059	yes	yes	yes	yes	yes	yes	1	STESSIRPARVVSSTSEEEEAFTEKFLKINC	_VVSSTS(ph)EEEEAFTEK_	VVSST(0.017)S(0.983)EEEEAFTEK	VVS(-50.38)S(-34.83)T(-17.64)S(17.64)EEEEAFT(-64.81)EK	6	2	876.367					2.2148	1
IPI00199027;IPI00951195	IPI00199027	200	S	Potassium voltage-gated channel subfamily H member 6	>IPI:IPI00199027.1|SWISS-PROT:O54853|ENSEMBL:ENSRNOP00000010816|REFSEQ:NP_446389 Tax_Id=10116 Gene_Symbol=Kcnh6 Potassium voltage-gated channel subfamily H member 6;>IPI:IPI00951195.1|TREMBL:D3ZG99|ENSEMBL:ENSRNOP00000062499 Tax_Id=10116 Gene_Symbol=Kcnh6	O54853	620304;	116745	Kcnh6	yes	0.996547	26.4094	229.68	203.99	1.38e-43	-0.16485	yes	yes	yes	yes	yes	yes	1	TLNFVEFNLEKHRSGSTTEIEIIAPHKVVER	_SGS(ph)TTEIEIIAPHK_	S(0.001)GS(0.997)T(0.002)TEIEIIAPHK	S(-29.47)GS(26.41)T(-26.41)T(-43.18)EIEIIAPHK	3	2	781.877	1.5224	1	0.52296	1	0.86372	1	0.93374	1	1.3158	1	0.42715	1	1.5224	1.91219	1		up	up
IPI00199060;IPI00948686;IPI00561551	IPI00199060	214	S	Trans-golgi network protein 2	>IPI:IPI00199060.2|TREMBL:Q63575|ENSEMBL:ENSRNOP00000060571 Tax_Id=10116 Gene_Symbol=Tgoln1 Trans golgi network (TGN) specific integral membrane protein TGN38;>IPI:IPI00948686.1|SWISS-PROT:P19814|ENSEMBL:ENSRNOP00000019713|REFSEQ:NP_620195 Tax_Id=10116 Gen	Q63575	620445;	192152	Tgoln2	yes	0.973904	15.7758	70.533	64.547	0.000993615	0.55392	no	yes	no	yes	yes	yes	1	LTEKGQKPTLISKTESGEKLAGDSDFSLKPE	_TES(ph)GEKLAGDSDFSLKPEK_	T(0.026)ES(0.974)GEKLAGDSDFSLKPEK	T(-15.78)ES(15.78)GEKLAGDS(-34.96)DFS(-45.85)LKPEK	3	3	706.659			0.33493	1	0.24625	1	0.4673	1	0.428	1				2.9857	1		up	up
IPI00199138	IPI00199138	245	S	Rab effector Noc2	>IPI:IPI00199138.1|SWISS-PROT:O54880|ENSEMBL:ENSRNOP00000008697|REFSEQ:NP_598275 Tax_Id=10116 Gene_Symbol=Rph3al Rab effector Noc2	O54880	620342;	171123	Rph3al	yes	0.999999	62.1953	177.38	168.5	6.14e-10	0.83852	yes	yes	yes	yes	yes	yes	1;2;3	IKGTKYDKPRGDSGGSMESPRMGPARPPSHL	_GDS(ph)GGS(ph)MESPR_	GDS(1)GGS(1)MESPR	GDS(113.16)GGS(62.2)MES(-62.2)PR	6	2	620.191	1.7482	1	0.51092	1	1.5006	1	0.71461	1	2.3629	1	0.3858	1	1.7482	1.95725	1		up	up
IPI00199138	IPI00199138	248	S	Rab effector Noc2	>IPI:IPI00199138.1|SWISS-PROT:O54880|ENSEMBL:ENSRNOP00000008697|REFSEQ:NP_598275 Tax_Id=10116 Gene_Symbol=Rph3al Rab effector Noc2	O54880	620342;	171123	Rph3al	yes	0.999998	58.0739	246.86	239.75	7.72e-72	0.7674	yes	yes	yes	yes	yes	yes	1;2;3	TKYDKPRGDSGGSMESPRMGPARPPSHLSGS	_GDSGGSMES(ph)PR_	GDSGGSMES(1)PR	GDS(-140.84)GGS(-58.07)MES(58.07)PR	9	2	580.208	0.58717	1	1.6606	1	1.0084	1	0.95486	1	0.47451	1	2.0274	1	0.58717	0.602192	1
IPI00199226;IPI00951818;IPI00210128	IPI00199226	183	S	Kinesin-like protein KIF2C	>IPI:IPI00199226.3|SWISS-PROT:Q62909|TREMBL:D3ZQG8|ENSEMBL:ENSRNOP00000025903|REFSEQ:NP_001078838 Tax_Id=10116 Gene_Symbol=Kif2c kinesin-like protein KIF2C isoform 1;>IPI:IPI00951818.1|ENSEMBL:ENSRNOP00000061433|REFSEQ:NP_608302 Tax_Id=10116 Gene_Symbol=Ki	Q62909	620239;	171529	Kif2c	yes	1	84.694	230.16	193.77	2.09e-44	0.1688	yes	yes	yes	yes	yes	yes	1	QAHSTRSTSSANPGNSVRRKSCIVKEMEKMK	_STSSANPGNS(ph)VR_	STSSANPGNS(1)VR	S(-152.83)T(-127.55)S(-97.79)S(-84.69)ANPGNS(84.69)VR	10	2	628.767	0.7737	1	0.88559	1	1.7107	1	0.48577	1	1.6357	1	0.44631	1	0.7737	1.12919	1
IPI00199272	IPI00199272	50	S	Tyrosine-protein phosphatase non-receptor type 1	>IPI:IPI00199272.1|SWISS-PROT:P20417|ENSEMBL:ENSRNOP00000014309|REFSEQ:NP_036769 Tax_Id=10116 Gene_Symbol=Ptpn1 Tyrosine-protein phosphatase non-receptor type 1	P20417	61965;	24697	Ptpn1	yes	0.999999	63.8455	112.17	104.95	1.44e-05	-0.3568	yes	yes	yes	yes	yes	no	1	AKLPKNKNRNRYRDVSPFDHSRIKLHQEDND	_YRDVS(ph)PFDHSR_	YRDVS(1)PFDHSR	Y(-63.85)RDVS(63.85)PFDHS(-67.78)R	5	3	486.877			1.0909	1	0.84293	1	0.99556	1	0.50222	1				0.916674	1
IPI00199272	IPI00199272	335	S	Tyrosine-protein phosphatase non-receptor type 1	>IPI:IPI00199272.1|SWISS-PROT:P20417|ENSEMBL:ENSRNOP00000014309|REFSEQ:NP_036769 Tax_Id=10116 Gene_Symbol=Ptpn1 Tyrosine-protein phosphatase non-receptor type 1	P20417	61965;	24697	Ptpn1	yes	0.999722	35.5679	186.28	138.54	3.47e-78	0.10058	no	yes	yes	yes	yes	no	1	HNGKCKELFSNHQWVSEESCEDEDILAREES	_ELFSNHQWVS(ph)EESCEDEDILAR_	ELFSNHQWVS(1)EESCEDEDILAR	ELFS(-68.79)NHQWVS(35.57)EES(-35.57)CEDEDILAR	10	3	925.053	1.0791	1	0.91519	1	3.3914	1	0.48954	1	3.314	1	0.39757	1	1.0791	1.09267	1
IPI00199445;IPI00558271;IPI00210611;IPI00563317;IPI00565202	IPI00565202	895	S	Ankyrin 3, node of Ranvier (ankyrin G)	>IPI:IPI00199445.2|TREMBL:O70511|ENSEMBL:ENSRNOP00000043687|REFSEQ:NP_001029156 Tax_Id=10116 Gene_Symbol=Ank3 ankyrin 3, epithelial isoform 2;>IPI:IPI00558271.3|ENSEMBL:ENSRNOP00000041957 Tax_Id=10116 Gene_Symbol=Ank3 155 kDa protein;>IPI:IPI00210611.4|TRE	Q574D7	620157;	361833	Ank3	yes	1	93.1864	96.666	96.666	0.000203259	-0.38187	yes	yes	no	yes	no	yes	1	SDRSYTLNRSSYARDSMMIEELLVPSKEQHL	_DS(ph)MMIEELLVPSK_	DS(1)MMIEELLVPSK	DS(93.19)MMIEELLVPS(-93.19)K	2	2	786.358	0.77813	1	0.6414	1							0.50216	1	0.77813	1.55909	1
IPI00199445;IPI00558271;IPI00951163;IPI00210611;IPI00563317		1458	S	Ankyrin 3, node of Ranvier (ankyrin G)	>IPI:IPI00199445.2|TREMBL:O70511|ENSEMBL:ENSRNOP00000043687|REFSEQ:NP_001029156 Tax_Id=10116 Gene_Symbol=Ank3 ankyrin 3, epithelial isoform 2;>IPI:IPI00558271.3|ENSEMBL:ENSRNOP00000041957 Tax_Id=10116 Gene_Symbol=Ank3 155 kDa protein;>IPI:IPI00951163.1|ENS					yes	0.999955	43.9627	139.89	135.58	6.61e-24	-1.1788	yes	yes	yes	yes	yes	yes	1;2	TLPAHKKAEKADRRQSFTSLALRKRYSYLTE	_RQS(ph)FTSLALR_	RQS(1)FTSLALR	RQS(43.96)FT(-43.96)S(-53.04)LALR	3	2	629.819	1.62	1	0.56566	1	1.0828	1	1.014	1	1.5695	1	0.67442	1	1.62	1.76785	1		up	up
IPI00199445;IPI00558271;IPI00951163;IPI00210611;IPI00563317		1461	S	Ankyrin 3, node of Ranvier (ankyrin G)	>IPI:IPI00199445.2|TREMBL:O70511|ENSEMBL:ENSRNOP00000043687|REFSEQ:NP_001029156 Tax_Id=10116 Gene_Symbol=Ank3 ankyrin 3, epithelial isoform 2;>IPI:IPI00558271.3|ENSEMBL:ENSRNOP00000041957 Tax_Id=10116 Gene_Symbol=Ank3 155 kDa protein;>IPI:IPI00951163.1|ENS					yes	0.833841	7.24033	75.102	43.544	0.00523242	1.2521	yes	yes	yes	yes	yes	no	1;2	AHKKAEKADRRQSFTSLALRKRYSYLTEPSM	_QSFTS(ph)LALR_	QS(0.009)FT(0.157)S(0.834)LALR	QS(-19.79)FT(-7.24)S(7.24)LALR	5	2	551.768	2.1571	2	0.60929	2	0.7553	1	0.59878	1	0.51209	1			2.1571	1.64125	2	up		up
IPI00199445;IPI00210611	IPI00199445	2457	S	Ankyrin-3	>IPI:IPI00199445.2|TREMBL:O70511|ENSEMBL:ENSRNOP00000043687|REFSEQ:NP_001029156 Tax_Id=10116 Gene_Symbol=Ank3 ankyrin 3, epithelial isoform 2;>IPI:IPI00210611.4|TREMBL:O88521;Q574D9;Q574E0;Q792M9|ENSEMBL:ENSRNOP00000017790 Tax_Id=10116 Gene_Symbol=Ank3 190	O70511	620157;	361833	Ank3	yes	0.997885	26.9358	203.71	171.12	2.68e-68	0.54982	yes	yes	yes	yes	yes	yes	1	PVDGWQNETPSGSLESPAQARRITGGLLDRL	_SFADENNVFHDPVDGWQNETPSGSLES(ph)PAQAR_	SFADENNVFHDPVDGWQNETPSGS(0.002)LES(0.998)PAQAR	S(-164.64)FADENNVFHDPVDGWQNET(-50.52)PS(-40.68)GS(-26.94)LES(26.94)PAQAR	27	3	1194.51	0.52208	1	2.4589	1	1.2641	1	1.0384	1	0.56647	1	2.597	1	0.52208	0.406686	1	down	down	down	down
IPI00782208;IPI00952375;IPI00199604;IPI00199577	IPI00782208	91	S	Ca++-dependent secretion activator	>IPI:IPI00782208.2|TREMBL:D4A8E1|ENSEMBL:ENSRNOP00000057939 Tax_Id=10116 Gene_Symbol=Cadps Uncharacterized protein;>IPI:IPI00952375.1|TREMBL:D3ZHH0|ENSEMBL:ENSRNOP00000060460 Tax_Id=10116 Gene_Symbol=Cadps Uncharacterized protein;>IPI:IPI00199604.5|TREMBL:	D4A8E1	708573;	26989	Cadps	yes	0.923246	11.03	75.112	56.453	0.000893929	-0.51947	yes	yes	yes	no	yes	no	2	LQPSSRAGGGRPSSPSPSVVSEKEKEELERL	_AGGGRPSS(ph)PS(ph)PSVVSEK_	AGGGRPS(0.246)S(0.755)PS(0.923)PS(0.073)VVS(0.003)EK	AGGGRPS(-4.88)S(4.88)PS(11.03)PS(-11.03)VVS(-25.69)EK	10	2	879.877			0.49472	2										2.02135	2		up	up
IPI00199662	IPI00199662	1099	S	Insulin receptor substrate 1	>IPI:IPI00199662.1|SWISS-PROT:P35570|ENSEMBL:ENSRNOP00000019579|REFSEQ:NP_037101 Tax_Id=10116 Gene_Symbol=Irs1 Insulin receptor substrate 1	P35570	2922;	25467	Irs1	yes	0.996942	29.7107	77.42	42.426	0.0010989	2.2686	yes	yes	yes	yes	yes	yes	1;2	AKVIRADTQGCRRRHSSETFSAPTRAANTVS	_HS(ph)S(ph)ETFSAPTR_	HS(0.997)S(0.831)ET(0.131)FS(0.034)APT(0.007)R	HS(29.71)S(8.1)ET(-8.1)FS(-14.07)APT(-21.11)R	2	2	690.255	1.7687	1	1.3771	1	1.2677	1			2.286	1			1.7687	0.726164	1	up
IPI00199662	IPI00199662	369	S	Insulin receptor substrate 1	>IPI:IPI00199662.1|SWISS-PROT:P35570|ENSEMBL:ENSRNOP00000019579|REFSEQ:NP_037101 Tax_Id=10116 Gene_Symbol=Irs1 Insulin receptor substrate 1	P35570	2922;	25467	Irs1	yes	1	85.7683	105.98	105.98	0.000198839	-0.51706	no	no	no	no	no	yes	1	HRGSSRLHPPLNHSRSIPMPSSRCSPSATSP	_S(ph)IPMPSSR_	S(1)IPMPSSR	S(85.77)IPMPS(-85.77)S(-91.3)R	1	2	477.709											0.41398	1
IPI00199867;IPI00779408	IPI00199867	269	S	Elastin microfibril interfacer 1 (Predicted), isoform CRA_b	>IPI:IPI00199867.2|TREMBL:D3Z9E1|ENSEMBL:ENSRNOP00000010932|REFSEQ:NP_001100180 Tax_Id=10116 Gene_Symbol=Emilin1 Uncharacterized protein;>IPI:IPI00779408.1|TREMBL:D4A9Z4|ENSEMBL:ENSRNOP00000057664 Tax_Id=10116 Gene_Symbol=Emilin1 Uncharacterized protein	D3Z9E1	1311209;	298845	Emilin1	yes	0.999999	63.0683	81.566	81.566	1.56e-06	-0.55747	no	yes	no	no	no	no	1	DVVAGSVTVLSGRRGSELGGAAGQGGHPPGY	_RGS(ph)ELGGAAGQGGHPPGYTSLASR_	RGS(1)ELGGAAGQGGHPPGYTSLASR	RGS(63.07)ELGGAAGQGGHPPGY(-63.07)T(-67.84)S(-67.5)LAS(-66.8)R	3	3	788.368			0.36697	1										2.72502	1		up	up
IPI00199911;IPI00952449	IPI00199911	36	S	Arfaptin-1	>IPI:IPI00199911.2|SWISS-PROT:Q9JHU5|ENSEMBL:ENSRNOP00000014236|REFSEQ:NP_068531 Tax_Id=10116 Gene_Symbol=Arfip1 Arfaptin-1;>IPI:IPI00952449.1|TREMBL:D3ZNX6|ENSEMBL:ENSRNOP00000060996 Tax_Id=10116 Gene_Symbol=Arfip1 Uncharacterized protein	Q9JHU5	708401;	60382	Arfip1	yes	0.859189	7.85454	146.78	146.78	7.58e-25	-0.50504	yes	yes	no	no	yes	no	1	VGDAHEHGYNRDLKHSLPSGLGLSETQITSH	_DLKHS(ph)LPSGLGLSETQITSHGFDSTK_	DLKHS(0.859)LPS(0.141)GLGLSETQITSHGFDSTK	DLKHS(7.85)LPS(-7.85)GLGLS(-61.21)ET(-76.15)QIT(-107.95)S(-113.43)HGFDS(-130.38)T(-130.38)K	5	4	709.594			0.24801	1					2.1593	1				4.0321	1		up	up
IPI00199911;IPI00952449	IPI00199911	39	S	Arfaptin-1	>IPI:IPI00199911.2|SWISS-PROT:Q9JHU5|ENSEMBL:ENSRNOP00000014236|REFSEQ:NP_068531 Tax_Id=10116 Gene_Symbol=Arfip1 Arfaptin-1;>IPI:IPI00952449.1|TREMBL:D3ZNX6|ENSEMBL:ENSRNOP00000060996 Tax_Id=10116 Gene_Symbol=Arfip1 Uncharacterized protein	Q9JHU5	708401;	60382	Arfip1	yes	0.999997	55.5299	284.9	220.49	1.51e-176	0.39487	yes	yes	yes	yes	yes	yes	1	AHEHGYNRDLKHSLPSGLGLSETQITSHGFD	_HSLPS(ph)GLGLSETQITSHGFDSTK_	HSLPS(1)GLGLSETQITSHGFDSTK	HS(-55.53)LPS(55.53)GLGLS(-71.62)ET(-80.76)QIT(-119.56)S(-127.67)HGFDS(-167.28)T(-167.66)K	5	2	1240.08	1.2399	1	0.70367	1	0.06612	1	13.947	1	0.08511	1	10.975	1	1.2399	1.42112	1
IPI00199911;IPI00952449	IPI00199911	132	S	Arfaptin-1	>IPI:IPI00199911.2|SWISS-PROT:Q9JHU5|ENSEMBL:ENSRNOP00000014236|REFSEQ:NP_068531 Tax_Id=10116 Gene_Symbol=Arfip1 Arfaptin-1;>IPI:IPI00952449.1|TREMBL:D3ZNX6|ENSEMBL:ENSRNOP00000060996 Tax_Id=10116 Gene_Symbol=Arfip1 Uncharacterized protein	Q9JHU5	708401;	60382	Arfip1	yes	0.999981	47.2637	85.813	71.555	0.00104316	-0.012429	yes	yes	yes	yes	yes	yes	1	IKNPAMEKLELVRKWSLNTYKCTRQIISEKL	_KWS(ph)LNTYK_	KWS(1)LNTYK	KWS(47.26)LNT(-47.26)Y(-66.77)K	3	2	560.265	1.6299	1	0.79395	1	4.1342	1	0.2774	1	2.9953	1	0.29252	1	1.6299	1.25953	1
IPI00949679;IPI00199912	IPI00949679	50	S	Stathmin	>IPI:IPI00949679.1|TREMBL:D3ZI49|ENSEMBL:ENSRNOP00000018697 Tax_Id=10116 Gene_Symbol=Stmn3 Stathmin;>IPI:IPI00199912.1|SWISS-PROT:Q9JHU6|ENSEMBL:ENSRNOP00000059361|REFSEQ:NP_077322 Tax_Id=10116 Gene_Symbol=Stmn3 Stathmin-3	D3ZI49	3628;	29246	Stmn3	yes	1	47.5678	89.866	47.568	0.000291083	0.073232	yes	yes	yes	yes	yes	yes	1;2	YQYGDMEVKQLDKRASGQSFEVILKSPSDLS	_AS(ph)GQS(ph)FEVILK_	AS(1)GQS(1)FEVILK	AS(47.57)GQS(47.57)FEVILK	2	2	669.791	2.0087	1	0.54045	1	0.93374	1	0.97965	1	1.5661	1	0.50052	1	2.0087	1.85031	1	up	up	up	up
IPI00199985;IPI00679235	IPI00199985	1069	S	Electrogenic sodium bicarbonate cotransporter 1	>IPI:IPI00199985.1|SWISS-PROT:Q9JI66-1|TREMBL:Q9QYA6|ENSEMBL:ENSRNOP00000035006|REFSEQ:NP_445876 Tax_Id=10116 Gene_Symbol=Slc4a4 Isoform 1 of Electrogenic sodium bicarbonate cotransporter 1;>IPI:IPI00679235.1|SWISS-PROT:Q9JI66-2 Tax_Id=10116 Gene_Symbol=Sl	Q9JI66	68936;	84484	Slc4a4	yes	0.998995	30.1322	141.37	130.15	5.91e-10	-0.34945	yes	yes	yes	yes	yes	yes	1;2	QQPFLSDNKPLDRERSSTFLERHTSC_____	_ERS(ph)STFLER_	ERS(0.999)S(0.001)TFLER	ERS(30.13)S(-30.13)T(-44.48)FLER	3	2	602.772	1.0464	1	1.2317	1	0.19667	1	8.3397	1	0.22709	1	6.7999	1	1.0464	0.811886	1
IPI00199985;IPI00679235	IPI00199985	1070	S	Electrogenic sodium bicarbonate cotransporter 1	>IPI:IPI00199985.1|SWISS-PROT:Q9JI66-1|TREMBL:Q9QYA6|ENSEMBL:ENSRNOP00000035006|REFSEQ:NP_445876 Tax_Id=10116 Gene_Symbol=Slc4a4 Isoform 1 of Electrogenic sodium bicarbonate cotransporter 1;>IPI:IPI00679235.1|SWISS-PROT:Q9JI66-2 Tax_Id=10116 Gene_Symbol=Sl	Q9JI66	68936;	84484	Slc4a4	yes	0.9991	31.8161	131.5	131.5	0.00270195	-0.01269	yes	yes	yes	yes	yes	yes	1;2	QPFLSDNKPLDRERSSTFLERHTSC______	_SS(ph)TFLER_	SS(0.999)T(0.001)FLER	S(-36.15)S(31.82)T(-31.82)FLER	2	2	460.2	1.112	1	0.30188	1	0.82573	1	7.9318	1	2.556	1	0.25979	1	1.112	3.31257	1		up
IPI00199985;IPI00679235;IPI00382068;IPI00417748	IPI00199985	223	S	Electrogenic sodium bicarbonate cotransporter 1	>IPI:IPI00199985.1|SWISS-PROT:Q9JI66-1|TREMBL:Q9QYA6|ENSEMBL:ENSRNOP00000035006|REFSEQ:NP_445876 Tax_Id=10116 Gene_Symbol=Slc4a4 Isoform 1 of Electrogenic sodium bicarbonate cotransporter 1;>IPI:IPI00679235.1|SWISS-PROT:Q9JI66-2 Tax_Id=10116 Gene_Symbol=Sl	Q9JI66	68936;	84484	Slc4a4	yes	1	84.6146	87.308	84.615	0.00146296	-0.35979	yes	yes	yes	yes	yes	yes	1	LLRKHRHQTKKSNLRSLADIGKTVSSASRMF	_S(ph)LADIGK_	S(1)LADIGK	S(84.61)LADIGK	1	2	392.186	1.4972	1	0.78229	1	0.28469	1	4.3682	1	0.4781	1	1.8181	1	1.4972	1.2783	1
IPI00199985;IPI00679235;IPI00382068	IPI00199985	255	S	Electrogenic sodium bicarbonate cotransporter 1	>IPI:IPI00199985.1|SWISS-PROT:Q9JI66-1|TREMBL:Q9QYA6|ENSEMBL:ENSRNOP00000035006|REFSEQ:NP_445876 Tax_Id=10116 Gene_Symbol=Slc4a4 Isoform 1 of Electrogenic sodium bicarbonate cotransporter 1;>IPI:IPI00679235.1|SWISS-PROT:Q9JI66-2 Tax_Id=10116 Gene_Symbol=Sl	Q9JI66	68936;	84484	Slc4a4	no	0.713247	8.36851	154.1	79.311	3.14e-13	-0.29541	yes	yes	yes	yes	yes	yes	1;2	NPDNGSPAMTHRNLTSSSLNDISDKPEKDQL	_NLTS(ph)SSLNDISDKPEKDQLK_	NLT(0.104)S(0.713)S(0.104)S(0.079)LNDISDKPEKDQLK	NLT(-8.37)S(8.37)S(-8.37)S(-9.57)LNDIS(-32.8)DKPEKDQLK	4	3	771.372			1.157	2			0.84199	1			6.2434	2		0.864304	2
IPI00199985;IPI00679235	IPI00199985	1044	S	Electrogenic sodium bicarbonate cotransporter 1	>IPI:IPI00199985.1|SWISS-PROT:Q9JI66-1|TREMBL:Q9QYA6|ENSEMBL:ENSRNOP00000035006|REFSEQ:NP_445876 Tax_Id=10116 Gene_Symbol=Slc4a4 Isoform 1 of Electrogenic sodium bicarbonate cotransporter 1;>IPI:IPI00679235.1|SWISS-PROT:Q9JI66-2 Tax_Id=10116 Gene_Symbol=Sl	Q9JI66	68936;	84484	Slc4a4	yes	0.995021	23.0069	73.036	73.036	7.5e-05	3.2264	no	no	no	yes	no	yes	1	SDNDDSDCPYSEKVPSIKIPMDITEQQPFLS	_VPS(ph)IKIPMDITEQQPFLSDNKPLDR_	VPS(0.995)IKIPMDIT(0.005)EQQPFLSDNKPLDR	VPS(23.01)IKIPMDIT(-23.01)EQQPFLS(-67.5)DNKPLDR	3	4	741.125											0.53652	1
IPI00200047;IPI00948500;IPI00958917	IPI00200047	618	S	RNA binding motif protein 14	>IPI:IPI00200047.4|TREMBL:Q920B2|REFSEQ:XP_001072105 Tax_Id=10116 Gene_Symbol=Rbm14 RNA binding motif protein 14;>IPI:IPI00948500.1|ENSEMBL:ENSRNOP00000026621 Tax_Id=10116 Gene_Symbol=Rbm4 69 kDa protein;>IPI:IPI00958917.1|REFSEQ:XP_002728869 Tax_Id=10116	Q920B2	620542;	170900	Rbm14	yes	0.999988	49.3911	171.73	170.95	6.43e-12	0.071615	yes	yes	yes	yes	yes	yes	1;3	GSDRRLAELSDYRRLSESQLSFRRSPTKSSL	_RLS(ph)ESQLSFR_	RLS(1)ESQLSFR	RLS(49.39)ES(-49.39)QLS(-80.25)FR	3	2	651.814	4.2785	1	0.15441	1	0.81392	1	0.95028	1	4.5368	1	0.19586	1	4.2785	6.47626	1	up	up	up	up
IPI00200047;IPI00948500;IPI00958917	IPI00200047	620	S	RNA binding motif protein 14	>IPI:IPI00200047.4|TREMBL:Q920B2|REFSEQ:XP_001072105 Tax_Id=10116 Gene_Symbol=Rbm14 RNA binding motif protein 14;>IPI:IPI00948500.1|ENSEMBL:ENSRNOP00000026621 Tax_Id=10116 Gene_Symbol=Rbm4 69 kDa protein;>IPI:IPI00958917.1|REFSEQ:XP_002728869 Tax_Id=10116	Q920B2	620542;	170900	Rbm14	yes	0.950871	13.3322	133.49	51.013	1.74e-06	1.0055	yes	yes	no	no	no	no	1;3	DRRLAELSDYRRLSESQLSFRRSPTKSSLDY	_LSES(ph)QLSFR_	LS(0.005)ES(0.951)QLS(0.044)FR	LS(-22.81)ES(13.33)QLS(-13.33)FR	4	2	573.763	3.3574	1	0.15406	1	0.82889	1			4.6734	1			3.3574	6.49098	1	up	up	up	up
IPI00200072;IPI00553920;IPI00950231	IPI00553920	50	S	Ligase I, DNA, ATP-dependent	>IPI:IPI00200072.1|SWISS-PROT:Q9JHY8|REFSEQ:NP_110482 Tax_Id=10116 Gene_Symbol=Lig1 DNA ligase 1;>IPI:IPI00553920.3|TREMBL:Q566D8|ENSEMBL:ENSRNOP00000061228|REFSEQ:NP_001019439 Tax_Id=10116 Gene_Symbol=Lig1 DNA ligase;>IPI:IPI00950231.1|ENSEMBL:ENSRNOP0000	Q566D8	621424;	81513	Lig1	yes	0.838931	7.16715	94.191	48.568	0.000140247	0.91257	yes	yes	yes	yes	no	yes	1;2	PPKVALKERNRAVPESDSPVKRPGRKVAQVL	_AVPES(ph)DSPVK_	AVPES(0.839)DS(0.161)PVK	AVPES(7.17)DS(-7.17)PVK	5	2	554.75	0.94414	1	0.98116	1			1.7972	1	0.81663	1	0.96006	1	0.94414	1.0192	1
IPI00200122	IPI00200122	52	S	Sodium-coupled neutral amino acid transporter 3	>IPI:IPI00200122.1|SWISS-PROT:Q9JHZ9|ENSEMBL:ENSRNOP00000023623|REFSEQ:NP_665719 Tax_Id=10116 Gene_Symbol=Slc38a3 Sodium-coupled neutral amino acid transporter 3	Q9JHZ9	628620;	252919	Slc38a3	yes	0.84044	7.15034	141.88	86.114	1.36e-10	1.423	yes	yes	yes	yes	yes	yes	1;2	DAQHCGEGKGFLQQSSSKEPHFTDFEGKTSF	_GFLQQSS(ph)S(ph)K_	GFLQQS(0.172)S(0.84)S(0.987)K	GFLQQS(-7.15)S(7.15)S(18.18)K	7	2	571.22	0.85164	2	0.98612	1	0.89903	2	0.41845	1	0.73281	2	0.52432	1	0.85164	1.01408	1
IPI00200243;IPI00780433;IPI00204295;IPI00950863;IPI00365233;IPI00362037;IPI00769098	IPI00362037	343	S	Poly(A) binding protein, cytoplasmic 1-like 2A	>IPI:IPI00200243.1|TREMBL:D4A233|ENSEMBL:ENSRNOP00000019468|REFSEQ:NP_001099621 Tax_Id=10116 Gene_Symbol=Pabpc2 Uncharacterized protein;>IPI:IPI00780433.1|TREMBL:Q5I0G7|ENSEMBL:ENSRNOP00000053432 Tax_Id=10116 Gene_Symbol=Pabpc4 Pabpc4 protein;>IPI:IPI00204		1566367;	302405	Pabpc1l2b	yes	1	64.5504	72.34	64.55	0.00199206	0.46429	yes	yes	yes	yes	yes	yes	1	PIRIMWSQRDPSLRKSGVGNVFIKNLDKSID;PVRIMWSQRDPSLRKSGVGNVFIKNLGKTID;PVRIMWSQRDPSLRRSGVGNVFIKNLNKTID	_S(ph)GVGNVFIK_	S(1)GVGNVFIK	S(64.55)GVGNVFIK	1	2	500.747	1.8997	1	0.4931	1	0.88208	1	1.2226	1	1.6829	1	0.54884	1	1.8997	2.02799	1	up	up	up	up
IPI00200322;IPI00200312;IPI00200315;IPI00200318;IPI00200320;IPI00392752;IPI00565035;IPI00566648;IPI00389887	IPI00200322	378	S	Protein Syt7	>IPI:IPI00200322.1|TREMBL:Q99P38|ENSEMBL:ENSRNOP00000031195 Tax_Id=10116 Gene_Symbol=Syt7 Synaptotagmin VIIL;>IPI:IPI00200312.1|TREMBL:Q99P33|ENSEMBL:ENSRNOP00000031890 Tax_Id=10116 Gene_Symbol=Syt7 Synaptotagmin VIIe;>IPI:IPI00200315.1|TREMBL:Q99P34|ENSEM	Q99P38	62013;	59267	Syt7	no	0.655862	2.96706	119.32	119.32	2.51e-12	0.35089	no	yes	yes	no	yes	no	1;4	AVNTAPVPGQTPHDESDRRTEPRSSVSDLVN	_AVNTAPVPGQTPHDES(ph)DRRTEPR_	AVNTAPVPGQT(0.013)PHDES(0.656)DRRT(0.331)EPR	AVNT(-74.39)APVPGQT(-17.05)PHDES(2.97)DRRT(-2.97)EPR	16	3	870.74			1.0563	3	1.0096	1			2.7572	3				0.946701	3
IPI00200322;IPI00200312;IPI00200315;IPI00200318	IPI00200322	249	S	Protein Syt7	>IPI:IPI00200322.1|TREMBL:Q99P38|ENSEMBL:ENSRNOP00000031195 Tax_Id=10116 Gene_Symbol=Syt7 Synaptotagmin VIIL;>IPI:IPI00200312.1|TREMBL:Q99P33|ENSEMBL:ENSRNOP00000031890 Tax_Id=10116 Gene_Symbol=Syt7 Synaptotagmin VIIe;>IPI:IPI00200315.1|TREMBL:Q99P34|ENSEM	Q99P38	62013;	59267	Syt7	yes	0.833839	7.09043	164.84	164.84	8.16e-34	0.051833	yes	yes	yes	yes	yes	yes	1;4	QNQRGRQPSQPTTSQSLGQLQAHAASAPGSN	_QPSQPTTSQS(ph)LGQLQAHAASAPGSNPR_	QPSQPT(0.001)T(0.003)S(0.163)QS(0.834)LGQLQAHAASAPGSNPR	QPS(-70.04)QPT(-31.88)T(-24.94)S(-7.09)QS(7.09)LGQLQAHAAS(-90.03)APGS(-111.29)NPR	10	3	932.774			0.50907	1					1.8548	1	0.59758	1		1.96437	1		up	up
IPI00200322;IPI00200312;IPI00200320;IPI00392752	IPI00200322	167	S	Protein Syt7	>IPI:IPI00200322.1|TREMBL:Q99P38|ENSEMBL:ENSRNOP00000031195 Tax_Id=10116 Gene_Symbol=Syt7 Synaptotagmin VIIL;>IPI:IPI00200312.1|TREMBL:Q99P33|ENSEMBL:ENSRNOP00000031890 Tax_Id=10116 Gene_Symbol=Syt7 Synaptotagmin VIIe;>IPI:IPI00200320.1|TREMBL:Q99P36|ENSEM	Q99P38	62013;	59267	Syt7	no	0.629405	2.30036	145.55	136.01	1.49e-05	0.51208	no	no	yes	no	yes	no	1	EDALRSGGAAPSEPGSSGKAGRGRWRMVQSH	_SGGAAPSEPGS(ph)SGK_	SGGAAPSEPGS(0.629)S(0.371)GK	S(-124.59)GGAAPS(-52.05)EPGS(2.3)S(-2.3)GK	11	2	634.761	0.86407	1			2.3468	1			2.1669	1			0.86407		1
IPI00200322;IPI00200312;IPI00200315;IPI00200318	IPI00200322	292	S	Protein Syt7	>IPI:IPI00200322.1|TREMBL:Q99P38|ENSEMBL:ENSRNOP00000031195 Tax_Id=10116 Gene_Symbol=Syt7 Synaptotagmin VIIL;>IPI:IPI00200312.1|TREMBL:Q99P33|ENSEMBL:ENSRNOP00000031890 Tax_Id=10116 Gene_Symbol=Syt7 Synaptotagmin VIIe;>IPI:IPI00200315.1|TREMBL:Q99P34|ENSEM	Q99P38	62013;	59267	Syt7	yes	0.937701	11.7804	118.36	118.36	1.73e-06	0.18503	yes	yes	no	no	yes	yes	1;2	TSAGSKYRAAGGRSRSNPGSWDHVVGQIRNR	_SRS(ph)NPGSWDHVVGQIR_	S(0.062)RS(0.938)NPGSWDHVVGQIR	S(-11.78)RS(11.78)NPGS(-41.6)WDHVVGQIR	3	3	625.627	2.5156	1	0.54254	1			1.0714	1	2.0767	1	0.59654	1	2.5156	1.84318	1	up	up	up	up
IPI00200327;IPI00654466	IPI00200327	71	S	cAMP-dependent protein kinase type I-beta regulatory subunit	>IPI:IPI00200327.4|SWISS-PROT:P81377 Tax_Id=10116 Gene_Symbol=Prkar1b cAMP-dependent protein kinase type I-beta regulatory subunit;>IPI:IPI00654466.2|TREMBL:Q3SWU5;Q5BJR2|ENSEMBL:ENSRNOP00000033202|REFSEQ:NP_001028851 Tax_Id=10116 Gene_Symbol=Prkar1b prote	P81377	3392;	25521	Prkar1b	yes	0.930811	10.3569	147.11	89.266	4.62e-37	-0.31792	yes	yes	yes	yes	yes	yes	1;2;3	KLEKEENRQILARQKSNSQCDSHDEEISPTP	_QKS(ph)NS(ph)QCDSHDEEISPTPPNPVVK_	QKS(0.931)NS(0.82)QCDS(0.249)HDEEISPTPPNPVVK	QKS(10.36)NS(6.21)QCDS(-6.21)HDEEIS(-55.84)PT(-65.14)PPNPVVK	3	3	951.731	1.0707	2					0.63928	2	2.0152	2	0.6183	2	1.0707		2
IPI00200353	IPI00200353	111	S	PDZ and LIM domain protein 4	>IPI:IPI00200353.1|SWISS-PROT:P36202|TREMBL:D4A664|ENSEMBL:ENSRNOP00000061863|REFSEQ:NP_058758 Tax_Id=10116 Gene_Symbol=Ril PDZ and LIM domain protein 4	P36202	3575;	24915	Ril	yes	0.999454	35.6322	143.04	143.04	6.18e-10	0.33653	yes	yes	yes	yes	yes	yes	1	AQAHRIHIDPEAQDGSPATSRRSSISGISLE	_IHIDPEAQDGS(ph)PATSR_	IHIDPEAQDGS(0.999)PATSR	IHIDPEAQDGS(35.63)PAT(-35.63)S(-35.63)R	11	2	887.394			1.7511	1	0.91253	1	1.0279	1	0.99829	1	1.3702	1		0.57107	1		down	down
IPI00200353	IPI00200353	118	S	PDZ and LIM domain protein 4	>IPI:IPI00200353.1|SWISS-PROT:P36202|TREMBL:D4A664|ENSEMBL:ENSRNOP00000061863|REFSEQ:NP_058758 Tax_Id=10116 Gene_Symbol=Ril PDZ and LIM domain protein 4	P36202	3575;	24915	Ril	yes	0.967768	15.1212	65.563	47.189	0.00260522	-4.6409	no	yes	no	yes	yes	no	1	IDPEAQDGSPATSRRSSISGISLEDNRSGLG	_S(ph)SISGISLEDNR_	S(0.968)S(0.03)IS(0.002)GISLEDNR	S(15.12)S(-15.12)IS(-26.1)GIS(-40.17)LEDNR	1	2	679.303			0.51211	1										1.95271	1		up	up
IPI00200370;IPI00763022	IPI00200370	201	S	Nuclear receptor coactivator 7	>IPI:IPI00200370.5|REFSEQ:XP_574285 Tax_Id=10116 Gene_Symbol=Ncoa7 oxidation resistance 1-like;>IPI:IPI00763022.2|ENSEMBL:ENSRNOP00000018849|REFSEQ:XP_001058653 Tax_Id=10116 Gene_Symbol=Ncoa7 oxidation resistance 1-like		1566426;	498995	Ncoa7	yes	0.997902	26.8156	295.98	195.46	3.09e-51	0.22585	yes	yes	yes	yes	yes	yes	1;2;3	ADLARKALKPIERVLSSTSEEDEPGVVKFLK	_VLS(ph)STSEEDEPGVVK_	VLS(0.998)S(0.002)TSEEDEPGVVK	VLS(26.82)S(-26.82)T(-47.01)S(-62.81)EEDEPGVVK	3	2	828.374	1.0548	1	0.87729	1	4.1399	1	0.1852	1	3.9572	1	0.24812	1	1.0548	1.13987	1
IPI00200404	IPI00200404	306	S	Gap junction delta-2 protein	>IPI:IPI00200404.1|SWISS-PROT:O70610|ENSEMBL:ENSRNOP00000011078|REFSEQ:NP_062154 Tax_Id=10116 Gene_Symbol=Gjd2 Gap junction delta-2 protein	O70610	2694;	50564	Gjd2	yes	1	64.8406	136.57	64.841	3.08e-07	-0.62327	yes	yes	no	no	yes	yes	1	RKSVYEIRNKDLPRVSVPNFGRTQSSDSAYV	_VS(ph)VPNFGR_	VS(1)VPNFGR	VS(64.84)VPNFGR	2	2	478.223			0.090358	1					8.0227	1				11.0671	1		up	up
IPI00200410	IPI00200410	73	S	EF-hand domain-containing protein D2	>IPI:IPI00200410.3|SWISS-PROT:Q4FZY0|ENSEMBL:ENSRNOP00000018864|REFSEQ:NP_001026818 Tax_Id=10116 Gene_Symbol=Efhd2 EF-hand domain-containing protein D2	Q4FZY0	1307585;	298609	Efhd2	yes	0.999991	50.2305	293.01	280.19	9.59e-247	0.3584	yes	yes	yes	yes	yes	yes	1	LLRRADLNQGIGEPQSPSRRVFNPYTEFKEF	_ADLNQGIGEPQS(ph)PSR_	ADLNQGIGEPQS(1)PSR	ADLNQGIGEPQS(50.23)PS(-50.23)R	12	2	824.87	0.55069	1	1.8993	1	0.99277	1	0.87518	1	0.52809	1	2.0258	1	0.55069	0.52651	1	down	down	down	down
IPI00200435;IPI00798630	IPI00200435	457	S	Programmed cell death protein 4	>IPI:IPI00200435.2|SWISS-PROT:Q9JID1-1|TREMBL:B3DM93|ENSEMBL:ENSRNOP00000020155|REFSEQ:NP_071601 Tax_Id=10116 Gene_Symbol=Pdcd4 Isoform 1 of Programmed cell death protein 4;>IPI:IPI00798630.1|SWISS-PROT:Q9JID1-2|ENSEMBL:ENSRNOP00000055926 Tax_Id=10116 Gene	Q9JID1	620816;	64031	Pdcd4	yes	1	167.115	167.12	167.12	2.12e-05	0.86294	yes	yes	yes	yes	yes	yes	1	QLRDLCPSRGRKRFVSEGDGGRLKPESY___	_FVS(ph)EGDGGR_	FVS(1)EGDGGR	FVS(167.12)EGDGGR	3	2	502.198	1.6166	1	0.56942	1	1.1413	1	0.90518	1	2.0286	1	0.46208	1	1.6166	1.75617	1		up	up
IPI00200498	IPI00200498	912	S	Histone deacetylase 6	>IPI:IPI00200498.5|ENSEMBL:ENSRNOP00000009295|REFSEQ:XP_001057931;XP_228753 Tax_Id=10116 Gene_Symbol=Hdac6 histone deacetylase 6		619981;	84581	Hdac6	yes	0.998856	29.4114	270.75	260.24	6.81e-86	-0.14491	yes	yes	yes	yes	yes	yes	1	QAKAKTAKALLAQGQSSEQAAKGTTLDLATS	_ALLAQGQS(ph)SEQAAK_	ALLAQGQS(0.999)S(0.001)EQAAK	ALLAQGQS(29.41)S(-29.41)EQAAK	8	2	741.353	0.87286	1	0.98794	1	5.574	1	0.18941	1	5.117	1	0.21756	1	0.87286	1.01221	1
IPI00200498	IPI00200498	913	S	Histone deacetylase 6	>IPI:IPI00200498.5|ENSEMBL:ENSRNOP00000009295|REFSEQ:XP_001057931;XP_228753 Tax_Id=10116 Gene_Symbol=Hdac6 histone deacetylase 6		619981;	84581	Hdac6	no	0.5		252.36	209.25	1.29e-56	-0.6736	yes	no	no	no	no	yes	1	AKAKTAKALLAQGQSSEQAAKGTTLDLATSK	_ALLAQGQS(ph)SEQAAK_	ALLAQGQS(0.5)S(0.5)EQAAK	ALLAQGQS(0)S(0)EQAAK	9	2	741.353	0.97613	1									0.23126	1	0.97613		1
IPI00200498;IPI00947930	IPI00200498	42	S	Histone deacetylase 6	>IPI:IPI00200498.5|ENSEMBL:ENSRNOP00000009295|REFSEQ:XP_001057931;XP_228753 Tax_Id=10116 Gene_Symbol=Hdac6 histone deacetylase 6;>IPI:IPI00947930.1|TREMBL:D3ZVD8;Q99P97|ENSEMBL:ENSRNOP00000063689 Tax_Id=10116 Gene_Symbol=Hdac6 Uncharacterized protein		619981;	84581	Hdac6	yes	0.997442	25.9095	209.13	198.15	2.44e-24	-1.2346	yes	yes	yes	yes	yes	yes	1	SATLKRGGKKGAVPHSSPNLAEVKKKGKMKK	_GAVPHS(ph)SPNLAEVK_	GAVPHS(0.997)S(0.003)PNLAEVK	GAVPHS(25.91)S(-25.91)PNLAEVK	6	2	743.359	0.54322	1	1.7844	1	0.99095	1	1.8163	1	0.57701	1	1.6715	1	0.54322	0.560412	1	down	down	down	down
IPI00200498;IPI00947930	IPI00200498	43	S	Histone deacetylase 6	>IPI:IPI00200498.5|ENSEMBL:ENSRNOP00000009295|REFSEQ:XP_001057931;XP_228753 Tax_Id=10116 Gene_Symbol=Hdac6 histone deacetylase 6;>IPI:IPI00947930.1|TREMBL:D3ZVD8;Q99P97|ENSEMBL:ENSRNOP00000063689 Tax_Id=10116 Gene_Symbol=Hdac6 Uncharacterized protein		619981;	84581	Hdac6	yes	0.999192	30.9249	239.58	153.36	5.18e-24	0.21717	yes	yes	yes	yes	yes	yes	1	ATLKRGGKKGAVPHSSPNLAEVKKKGKMKKL	_KGAVPHSS(ph)PNLAEVK_	KGAVPHS(0.001)S(0.999)PNLAEVK	KGAVPHS(-30.92)S(30.92)PNLAEVK	8	2	807.406	0.59863	1	1.823	1	0.93739	1	1.0553	1	0.55734	1	1.8429	1	0.59863	0.548546	1		down	down
IPI00200557;IPI00561348;IPI00205581	IPI00561348	184	S	WNK lysine deficient protein kinase 1	>IPI:IPI00200557.1|SWISS-PROT:Q9JIH7|ENSEMBL:ENSRNOP00000013622|REFSEQ:NP_446246 Tax_Id=10116 Gene_Symbol=Wnk1 Serine/threonine-protein kinase WNK1;>IPI:IPI00561348.1|TREMBL:D3ZLF9|ENSEMBL:ENSRNOP00000041493 Tax_Id=10116 Gene_Symbol=Wnk1 Uncharacterized pr	D3ZLF9	621141;	116477	Wnk1	yes	0.998017	27.9947	189.11	70.699	1.13e-21	-1.2646	yes	yes	yes	yes	yes	yes	1;2;3	VGSKEEPPPSRSGSGSGGASAKEPQEERNQQ	_SGS(ph)GS(ph)GGASAKEPQEER_	S(0.021)GS(0.98)GS(0.998)GGASAKEPQEER	S(-16.95)GS(16.95)GS(27.99)GGAS(-34.44)AKEPQEER	5	2	897.341	0.85901	2	0.80401	1	0.87182	1	0.72067	2	0.67597	2	1.8905	1	0.85901	1.24377	1
IPI00200557;IPI00561348;IPI00205581	IPI00561348	2004	S	WNK lysine deficient protein kinase 1	>IPI:IPI00200557.1|SWISS-PROT:Q9JIH7|ENSEMBL:ENSRNOP00000013622|REFSEQ:NP_446246 Tax_Id=10116 Gene_Symbol=Wnk1 Serine/threonine-protein kinase WNK1;>IPI:IPI00561348.1|TREMBL:D3ZLF9|ENSEMBL:ENSRNOP00000041493 Tax_Id=10116 Gene_Symbol=Wnk1 Uncharacterized pr	D3ZLF9	621141;	116477	Wnk1	yes	0.84885	7.50073	141.65	111.79	3.99e-18	-1.959	yes	yes	yes	yes	yes	no	1	EKPELAEPSHLNGPSSDLEAAFLSRGGEDGS	_EKPELAEPSHLNGPSS(ph)DLEAAFLSR_	EKPELAEPSHLNGPS(0.151)S(0.849)DLEAAFLSR	EKPELAEPS(-47.26)HLNGPS(-7.5)S(7.5)DLEAAFLS(-36.08)R	16	3	925.439	0.71889	1	1.0465	1	0.68641	1	1.2647	1	0.50183	1			0.71889	0.955566	1
IPI00200557;IPI00561348;IPI00205581	IPI00561348	1255	S	WNK lysine deficient protein kinase 1	>IPI:IPI00200557.1|SWISS-PROT:Q9JIH7|ENSEMBL:ENSRNOP00000013622|REFSEQ:NP_446246 Tax_Id=10116 Gene_Symbol=Wnk1 Serine/threonine-protein kinase WNK1;>IPI:IPI00561348.1|TREMBL:D3ZLF9|ENSEMBL:ENSRNOP00000041493 Tax_Id=10116 Gene_Symbol=Wnk1 Uncharacterized pr	D3ZLF9	621141;	116477	Wnk1	yes	1	64.2245	162.49	64.224	1.01e-13	-1.1303	yes	yes	yes	yes	yes	yes	1;2	SLTQVVHSAGRRFIVSPVPESRLRESKIFTS	_FIVS(ph)PVPES(ph)R_	FIVS(1)PVPES(1)R	FIVS(64.22)PVPES(64.22)R	4	2	645.78	0.84781	1	1.2087	1	0.13998	1	3.8346	1	0.16919	1	5.35	1	0.84781	0.827335	1
IPI00200557;IPI00561348;IPI00205581	IPI00561348	2021	S	WNK lysine deficient protein kinase 1	>IPI:IPI00200557.1|SWISS-PROT:Q9JIH7|ENSEMBL:ENSRNOP00000013622|REFSEQ:NP_446246 Tax_Id=10116 Gene_Symbol=Wnk1 Serine/threonine-protein kinase WNK1;>IPI:IPI00561348.1|TREMBL:D3ZLF9|ENSEMBL:ENSRNOP00000041493 Tax_Id=10116 Gene_Symbol=Wnk1 Uncharacterized pr	D3ZLF9	621141;	116477	Wnk1	yes	0.977227	16.1353	213.18	107.9	5.57e-34	-0.3902	yes	yes	yes	yes	yes	yes	1;2;3	LEAAFLSRGGEDGSGSPHSPPHLCSKSLPIQ	_GGEDGSGS(ph)PHS(ph)PPHLCSK_	GGEDGS(0.065)GS(0.977)PHS(0.958)PPHLCSK	GGEDGS(-13.45)GS(16.14)PHS(13.45)PPHLCS(-35.67)K	8	3	655.911	0.97801	2	1.1594	2	1.9344	1	0.84817	2	1.1285	1	1.1721	1	0.97801	0.862515	2
IPI00200557;IPI00561348;IPI00205581	IPI00561348	1289	S	WNK lysine deficient protein kinase 1	>IPI:IPI00200557.1|SWISS-PROT:Q9JIH7|ENSEMBL:ENSRNOP00000013622|REFSEQ:NP_446246 Tax_Id=10116 Gene_Symbol=Wnk1 Serine/threonine-protein kinase WNK1;>IPI:IPI00561348.1|TREMBL:D3ZLF9|ENSEMBL:ENSRNOP00000041493 Tax_Id=10116 Gene_Symbol=Wnk1 Uncharacterized pr	D3ZLF9	621141;	116477	Wnk1	no	0.600368	6.65859	146.5	68.041	6.96e-23	-1.9146	yes	yes	yes	yes	yes	yes	1	DPVAASTSQGPGMNLSHSASSLSLQQAFSEL	_IFTSEIPDPVAASTSQGPGM(ox)NLS(ph)HSASSLSLQQAFSELK_	IFTSEIPDPVAAS(0.002)T(0.002)S(0.002)QGPGMNLS(0.6)HS(0.13)AS(0.13)S(0.13)LS(0.004)LQQAFSELK	IFT(-37.67)S(-37.67)EIPDPVAAS(-24.58)T(-24.58)S(-24.58)QGPGMNLS(6.66)HS(-6.66)AS(-6.66)S(-6.66)LS(-21.36)LQQAFS(-54.33)ELK	23	4	1032.99					0.53051	1	1.6412	1			0.89572	1
IPI00200557;IPI00561348;IPI00205581	IPI00561348	1291	S	WNK lysine deficient protein kinase 1	>IPI:IPI00200557.1|SWISS-PROT:Q9JIH7|ENSEMBL:ENSRNOP00000013622|REFSEQ:NP_446246 Tax_Id=10116 Gene_Symbol=Wnk1 Serine/threonine-protein kinase WNK1;>IPI:IPI00561348.1|TREMBL:D3ZLF9|ENSEMBL:ENSRNOP00000041493 Tax_Id=10116 Gene_Symbol=Wnk1 Uncharacterized pr	D3ZLF9	621141;	116477	Wnk1	yes	0.974692	16.7769	237.27	173.87	7.92e-140	-1.7969	yes	yes	yes	yes	yes	yes	1	VAASTSQGPGMNLSHSASSLSLQQAFSELKH	_IFTSEIPDPVAASTSQGPGMNLSHS(ph)ASSLSLQQAFSELK_	IFTSEIPDPVAASTSQGPGMNLS(0.001)HS(0.975)AS(0.02)S(0.003)LS(0.001)LQQAFSELK	IFT(-135.98)S(-136.22)EIPDPVAAS(-96.82)T(-96.82)S(-90.69)QGPGMNLS(-32.09)HS(16.78)AS(-16.78)S(-24.48)LS(-31.09)LQQAFS(-82.53)ELK	25	4	1028.99			0.68988	1	0.52756	1	1.6584	1	0.98047	1	0.8368	1		1.44953	1
IPI00200557;IPI00561348;IPI00205581	IPI00561348	1293	S	WNK lysine deficient protein kinase 1	>IPI:IPI00200557.1|SWISS-PROT:Q9JIH7|ENSEMBL:ENSRNOP00000013622|REFSEQ:NP_446246 Tax_Id=10116 Gene_Symbol=Wnk1 Serine/threonine-protein kinase WNK1;>IPI:IPI00561348.1|TREMBL:D3ZLF9|ENSEMBL:ENSRNOP00000041493 Tax_Id=10116 Gene_Symbol=Wnk1 Uncharacterized pr	D3ZLF9	621141;	116477	Wnk1	yes	0.857926	8.95817	266.94	242.04	1.43e-172	-1.7047	yes	yes	yes	yes	yes	yes	1	ASTSQGPGMNLSHSASSLSLQQAFSELKHGQ	_IFTSEIPDPVAASTSQGPGMNLSHSAS(ph)SLSLQQAFSELK_	IFTSEIPDPVAASTSQGPGMNLSHS(0.029)AS(0.858)S(0.109)LS(0.004)LQQAFSELK	IFT(-203.66)S(-197.67)EIPDPVAAS(-148.98)T(-143.06)S(-137.04)QGPGMNLS(-53.44)HS(-14.68)AS(8.96)S(-8.96)LS(-23.5)LQQAFS(-84.81)ELK	27	4	1028.99	1.3577	1	0.62525	1	0.65571	1	2.0487	1			0.7888	1	1.3577	1.59936	1
IPI00200557;IPI00561348;IPI00205581;IPI00331760;IPI00400530	IPI00561348	381	S	WNK lysine deficient protein kinase 1	>IPI:IPI00200557.1|SWISS-PROT:Q9JIH7|ENSEMBL:ENSRNOP00000013622|REFSEQ:NP_446246 Tax_Id=10116 Gene_Symbol=Wnk1 Serine/threonine-protein kinase WNK1;>IPI:IPI00561348.1|TREMBL:D3ZLF9|ENSEMBL:ENSRNOP00000041493 Tax_Id=10116 Gene_Symbol=Wnk1 Uncharacterized pr	D3ZLF9	621141;	116477	Wnk1	yes	0.999916	40.7427	185.85	164.99	3.87e-17	-0.18459	yes	yes	yes	yes	yes	yes	1	GDLGLATLKRASFAKSVIGTPEFMAPEMYEE	_S(ph)VIGTPEFMAPEMYEEK_	S(1)VIGTPEFMAPEMYEEK	S(40.74)VIGT(-40.74)PEFMAPEMY(-161.46)EEK	1	2	1019.43	0.4573	1	0.85997	1	0.47376	1	1.5516	1	0.38797	1	2.4768	1	0.4573	1.16283	1	down
IPI00200557;IPI00561348;IPI00205581	IPI00561348	2113	S	WNK lysine deficient protein kinase 1	>IPI:IPI00200557.1|SWISS-PROT:Q9JIH7|ENSEMBL:ENSRNOP00000013622|REFSEQ:NP_446246 Tax_Id=10116 Gene_Symbol=Wnk1 Serine/threonine-protein kinase WNK1;>IPI:IPI00561348.1|TREMBL:D3ZLF9|ENSEMBL:ENSRNOP00000041493 Tax_Id=10116 Gene_Symbol=Wnk1 Uncharacterized pr	D3ZLF9	621141;	116477	Wnk1	yes	1	68.5672	86.8	68.567	9.05e-05	-5.4469	yes	yes	no	no	yes	no	1	GKVPPAVIIPPAAPLSGRRRRPTKSKGSKSS	_VPPAVIIPPAAPLS(ph)GR_	VPPAVIIPPAAPLS(1)GR	VPPAVIIPPAAPLS(68.57)GR	14	3	545.639									2.4461	1
IPI00948114;IPI00200639;IPI00565585;IPI00364599;IPI00476965	IPI00948114	2248	S	Calcium channel, voltage-dependent, N type, alpha 1B subunit	>IPI:IPI00948114.2|TREMBL:E1AW38;Q9JIJ9;Q9JIK0|ENSEMBL:ENSRNOP00000063686 Tax_Id=10116 Gene_Symbol=Cacna1b Cav2.2;>IPI:IPI00200639.3|SWISS-PROT:Q02294|ENSEMBL:ENSRNOP00000006162 Tax_Id=10116 Gene_Symbol=Cacna1b Voltage-dependent N-type calcium channel subu	E1AW38	628852;	257648	Cacna1b	yes	1	138.02	160.31	138.02	1.3e-08	0.20364	yes	yes	yes	no	yes	no	1	SGLPAFSPGRLSRGLSEHNALLQKEPLSQPL	_GLS(ph)EHNALLQK_	GLS(1)EHNALLQK	GLS(138.02)EHNALLQK	3	2	645.316	0.78874	1	0.59962	1	2.2391	1			2.4296	1			0.78874	1.66772	1
IPI00948114;IPI00200639;IPI00565585;IPI00364599;IPI00476965	IPI00948114	2034	S	Calcium channel, voltage-dependent, N type, alpha 1B subunit	>IPI:IPI00948114.2|TREMBL:E1AW38;Q9JIJ9;Q9JIK0|ENSEMBL:ENSRNOP00000063686 Tax_Id=10116 Gene_Symbol=Cacna1b Cav2.2;>IPI:IPI00200639.3|SWISS-PROT:Q02294|ENSEMBL:ENSRNOP00000006162 Tax_Id=10116 Gene_Symbol=Cacna1b Voltage-dependent N-type calcium channel subu	E1AW38	628852;	257648	Cacna1b	yes	1	70.0905	133.78	133.78	5.57e-11	0.35649	no	yes	no	yes	no	yes	1	SMPRLAAETQPAPNASPMKRSISTLAPRPHG	_LAAETQPAPNAS(ph)PMK_	LAAETQPAPNAS(1)PMK	LAAET(-70.09)QPAPNAS(70.09)PMK	12	2	803.371							1.2821	1			2.0755	1
IPI00959406;IPI00200660;IPI00358980;IPI00957388;IPI00957533;IPI00960111;IPI00569290	IPI00959406	76	S	Vasculin-like protein 1-like	>IPI:IPI00959406.1|REFSEQ:XP_002725924 Tax_Id=10116 Gene_Symbol=LOC100366127 vasculin-like protein 1-like;>IPI:IPI00200660.2|SWISS-PROT:Q3KR53|ENSEMBL:ENSRNOP00000012263|REFSEQ:NP_001030085 Tax_Id=10116 Gene_Symbol=Gpbp1l1 Vasculin-like protein 1;>IPI:IPI0			100366127	LOC100366127	yes	1	63.4003	202.29	202.29	2.52e-23	-0.39764	yes	yes	yes	yes	yes	yes	1	TTGDSWHQPSLFRHDSVDSGVSKGAYAGTTG	_HDS(ph)VDSGVSK_	HDS(1)VDSGVSK	HDS(63.4)VDS(-63.4)GVS(-127.9)K	3	2	555.727	1.2091	1	0.637	1	1.7894	1	0.45941	1	1.7126	1	0.43099	1	1.2091	1.56986	1
IPI00200757;IPI00231983;IPI00231984;IPI00957985;IPI00231982	IPI00957985	285	S	Fibronectin 1	>IPI:IPI00200757.1|SWISS-PROT:P04937-1|ENSEMBL:ENSRNOP00000019772|REFSEQ:NP_062016 Tax_Id=10116 Gene_Symbol=Fn1 Isoform 1 of Fibronectin;>IPI:IPI00231983.1|SWISS-PROT:P04937-3|TREMBL:P97624;Q6LC76|ENSEMBL:ENSRNOP00000054395 Tax_Id=10116 Gene_Symbol=Fn1 Iso	D4AEE1	2624;	25661	Fn1	no	0.741965	6.85324	106.73	106.73	3.71e-05	-0.99088	no	no	no	no	yes	no	1;4	KCERHVLQSASAGSGSFTDVRTAIYQPQTHP	_HVLQSASAGSGS(ph)FTDVR_	HVLQSAS(0.004)AGS(0.101)GS(0.742)FT(0.153)DVR	HVLQS(-41.55)AS(-22.62)AGS(-8.67)GS(6.85)FT(-6.85)DVR	12	2	899.91									1.9583	1
IPI00200849;IPI00782286	IPI00200849	777	S	Regulator of G-protein signaling 3	>IPI:IPI00200849.1|SWISS-PROT:P49797-1|ENSEMBL:ENSRNOP00000055956|REFSEQ:NP_062213 Tax_Id=10116 Gene_Symbol=Rgs3 Isoform 1 of Regulator of G-protein signaling 3;>IPI:IPI00782286.2|TREMBL:D4AD57|ENSEMBL:ENSRNOP00000021287 Tax_Id=10116 Gene_Symbol=Rgs3 Uncha	P49797	3566;	54293	Rgs3	yes	0.969104	15.0289	124.82	77.391	2.28e-07	0.40855	yes	yes	no	no	yes	yes	1;2	SMHHLSLFFTGHRKMSGTDLADDVEASRKRK	_KMS(ph)GTDLADDVEASR_	KMS(0.969)GT(0.03)DLADDVEASR	KMS(15.03)GT(-15.03)DLADDVEAS(-33.3)R	3	2	837.856	0.93788	2	0.36561	1			1.1338	2	1.8108	1			0.93788	2.73515	1		up	up
IPI00200876	IPI00200876	345	S	G-protein coupled receptor-associated sorting protein 1	>IPI:IPI00200876.3|SWISS-PROT:Q920R4|REFSEQ:NP_599213 Tax_Id=10116 Gene_Symbol=Gprasp1 G-protein coupled receptor-associated sorting protein 1	Q920R4	621343;	171407	Gprasp1	yes	0.999883	39.4146	297.45	277	2.51e-56	0.18855	yes	yes	yes	yes	yes	yes	1;5	RHQAKREAYSDVTSGSVDKNKKDSWFLPEEK	_EAYSDVTSGS(ph)VDK_	EAYSDVTSGS(1)VDK	EAY(-234.22)S(-119.66)DVT(-56.74)S(-39.41)GS(39.41)VDK	10	2	719.293	0.92017	1	0.92662	1	9.4243	1	0.17183	1	8.6633	1	0.15106	1	0.92017	1.07919	1
IPI00200892	IPI00200892	104	S	Regulating synaptic membrane exocytosis protein 3	>IPI:IPI00200892.1|SWISS-PROT:Q9JIR3|ENSEMBL:ENSRNOP00000015034|REFSEQ:NP_075220 Tax_Id=10116 Gene_Symbol=Rims3 Regulating synaptic membrane exocytosis protein 3	Q9JIR3	628762;	65025	Rims3	yes	0.998371	30.483	183.65	127.23	7.14e-35	-0.42003	yes	yes	yes	yes	yes	yes	1;2	TGIAVEMRSRVTRQGSRESTDGSTNSNSSEG	_QGS(ph)RESTDGSTNSNSSEGTFIFPTR_	QGS(0.998)RES(0.001)T(0.001)DGSTNSNSSEGTFIFPTR	QGS(30.48)RES(-31.49)T(-30.48)DGS(-46.44)T(-53.68)NS(-71.35)NS(-77.59)S(-84.42)EGT(-97.21)FIFPT(-122.34)R	3	2	1371.59	1.2313	1	0.82213	1	1.6365	1	0.55702	1	0.88337	2	0.51702	1	1.2313	1.21635	1
IPI00200898	IPI00200898	299	S	Na(+)/H(+) exchange regulatory cofactor NHE-RF1	>IPI:IPI00200898.3|SWISS-PROT:Q9JJ19|ENSEMBL:ENSRNOP00000004351|REFSEQ:NP_067605 Tax_Id=10116 Gene_Symbol=Slc9a3r1 Na(+)/H(+) exchange regulatory cofactor NHE-RF1	Q9JJ19	708538;	59114	Slc9a3r1	yes	1	111.703	462.66	229.07		3.6612	yes	yes	yes	yes	yes	yes	1;2;3;4;5	RSASSDTSEELNAQDSPKRHDSTEPSSTSSS	_SASSDTSEELNAQDS(ph)PKR_	SASSDTSEELNAQDS(1)PKR	S(-186.17)AS(-162.44)S(-149.61)DT(-120.37)S(-111.7)EELNAQDS(111.7)PKR	15	2	1001.42	0.70572	1	1.5759	1	0.21715	1	3.6144	1	0.19279	1	4.546	1	0.70572	0.634558	1
IPI00200920	IPI00200920	194	S	Far upstream element-binding protein 2	>IPI:IPI00200920.1|SWISS-PROT:Q99PF5|REFSEQ:NP_598286 Tax_Id=10116 Gene_Symbol=Khsrp Far upstream element-binding protein 2	Q99PF5	621828;	171137	Khsrp	yes	0.995587	24.751	81.148	81.148	0.000427369	0.8308	yes	no	no	no	no	no	1;4	VQISPDSGGLPERSVSLTGAPESVQKAKMML	_SVS(ph)LTGAPESVQK_	S(0.001)VS(0.996)LT(0.003)GAPESVQK	S(-29.65)VS(24.75)LT(-24.75)GAPES(-63.49)VQK	3	2	691.832	2.0008	1	0.52825	1									2.0008	1.89304	1	up	up	up	up
IPI00201060	IPI00201060	637	S	Prelamin-A/C	>IPI:IPI00201060.4|SWISS-PROT:P48679|ENSEMBL:ENSRNOP00000026705 Tax_Id=10116 Gene_Symbol=Lmna Prelamin-A/C	P48679	620456;	60374	Lmna	yes	0.998244	30.2465	79.143	79.143	0.000181088	-1.6539	yes	no	no	yes	yes	no	1;3	TVTRSFRSVGGSGGGSFGDNLVTRSYLLGNS	_SVGGSGGGS(ph)FGDNLVTR_	SVGGS(0.001)GGGS(0.998)FGDNLVT(0.001)R	S(-61.78)VGGS(-30.9)GGGS(30.25)FGDNLVT(-30.25)R	9	2	823.862	1.0538	3	1.1092	3	0.98055	3	4.6465	1	0.95582	3	1.1627	3	1.0538	0.901551	3
IPI00201083;IPI00948313;IPI00808638;IPI00777270;IPI00808710;IPI00562518;IPI00808648;IPI00454345;IPI00947870	IPI00201083	496	S	Isoform 2 of Formin-binding protein 1	>IPI:IPI00201083.2|SWISS-PROT:Q8R511-2|ENSEMBL:ENSRNOP00000049636|REFSEQ:NP_620269 Tax_Id=10116 Gene_Symbol=Fnbp1 Isoform 2 of Formin-binding protein 1;>IPI:IPI00948313.1|ENSEMBL:ENSRNOP00000049838 Tax_Id=10116 Gene_Symbol=Fnbp1 72 kDa protein;>IPI:IPI0080	Q8R511-2	621350;	192348	Fnbp1	yes	0.999996	54.1777	137.03	137.03	3.76e-10	-1.0067	no	no	no	no	no	yes	1	VEGRLPARSEQARRQSGLYDGQTHQTVTNCA	_RQS(ph)GLYDGQTHQTVTNCAQDR_	RQS(1)GLYDGQTHQTVTNCAQDR	RQS(54.18)GLY(-81.9)DGQT(-54.18)HQT(-89.64)VT(-103.35)NCAQDR	3	3	839.031											0.29721	1
IPI00205319;IPI00557436;IPI00201128	IPI00205319	853	S	Circadian locomoter output cycles protein kaput	>IPI:IPI00205319.2|SWISS-PROT:Q9WVS9-1|ENSEMBL:ENSRNOP00000002976|REFSEQ:NP_068628 Tax_Id=10116 Gene_Symbol=Clock Isoform 1 of Circadian locomoter output cycles protein kaput;>IPI:IPI00557436.1|ENSEMBL:ENSRNOP00000051156 Tax_Id=10116 Gene_Symbol=Clock 97 k	Q9WVS9	620271;	60447	Clock	yes	0.99999	50.3774	169.65	169.65	8.93e-10	-1.086	yes	yes	yes	yes	yes	yes	1;2	HQQHQQQQLHRHRTDSLTDPSKVQPQ_____	_TDS(ph)LTDPSK_	TDS(1)LTDPSK	T(-58.81)DS(50.38)LT(-50.38)DPS(-118.4)K	3	2	522.218	4.4995	1	0.17306	1	1.2937	1	1.0558	2	2.5109	1	0.21854	1	4.4995	5.77834	1	up	up	up	up
IPI00201134;IPI00464814	IPI00201134	278	S	Cytokine receptor-like factor 2	>IPI:IPI00201134.1|SWISS-PROT:Q8R4S8 Tax_Id=10116 Gene_Symbol=Crlf2 Cytokine receptor-like factor 2;>IPI:IPI00464814.1|TREMBL:Q6AZ53|REFSEQ:NP_604460 Tax_Id=10116 Gene_Symbol=Crlf2 Transmembrane phosphoinositide 3-phosphatase and tensin homolog 2	Q8R4S8	621078;	171499	Crlf2	yes	1	67.8795	99.215	67.879	0.000298892	-0.18797	yes	yes	yes	yes	yes	yes	1	RVKEALLPGVPDPRGSFPGLFEKHHGNFQAW	_GS(ph)FPGLFEK_	GS(1)FPGLFEK	GS(67.88)FPGLFEK	2	2	531.239	2.3638	1	0.37767	1	0.99995	1	1.1757	1	2.2683	1	0.38661	1	2.3638	2.64781	1	up	up	up	up
IPI00201163	IPI00201163	72	S	TSC22 domain family, member 3	>IPI:IPI00201163.1|TREMBL:D4A1I8|ENSEMBL:ENSRNOP00000019514 Tax_Id=10116 Gene_Symbol=Tsc22d3 Uncharacterized protein	D4A1I8	621654;	83514	Tsc22d3	yes	1	140.142	166.7	140.14	9.13e-11	1.054	yes	yes	yes	yes	yes	yes	1	ENLNTDKLNNIMRQDSLEPVLRDPCYLINEG	_QDS(ph)LEPVLR_	QDS(1)LEPVLR	QDS(140.14)LEPVLR	3	2	568.771	1.1465	1	0.92964	1	2.5851	1	0.42502	1	2.3383	1	0.47837	1	1.1465	1.07569	1
IPI00201218;IPI00959951	IPI00201218	129	S	Serine/threonine-protein kinase Sgk3	>IPI:IPI00201218.3|SWISS-PROT:Q8R4V0|REFSEQ:XP_002726544 Tax_Id=10116 Gene_Symbol=Sgk3 Serine/threonine-protein kinase Sgk3;>IPI:IPI00959951.1|REFSEQ:XP_001060531 Tax_Id=10116 Gene_Symbol=Sgk3 serum/glucocorticoid regulated kinase 3 isoform 1	Q8R4V0	620242;	171498	Sgk3	yes	1	142.258	184	142.26	1.04e-44	0.7865	yes	yes	yes	yes	yes	yes	1;2	RAFLQMDSPRHQSDPSEDEDERSTPKPHSTS	_HQS(ph)DPS(ph)EDEDER_	HQS(1)DPS(1)EDEDER	HQS(142.26)DPS(142.26)EDEDER	6	2	802.251	0.90696	1	1.0306	2	0.54623	1	0.83901	2	1.2957	1	0.90604	1	0.90696	0.970309	1
IPI00201313	IPI00201313	221	S	Voltage-dependent calcium channel gamma-2 subunit	>IPI:IPI00201313.4|TREMBL:Q71RJ2;Q99PR9|ENSEMBL:ENSRNOP00000008414|REFSEQ:NP_445803 Tax_Id=10116 Gene_Symbol=Cacng2 Voltage-dependent calcium channel gamma-2 subunit	Q71RJ2	71095;	84347	Cacng2	yes	0.998755	29.0415	128.06	123.76	9.01e-07	-2.6711	no	yes	yes	yes	no	yes	1	KQLRATARATDYLQASAITRIPSYRYRYQRR	_ATDYLQAS(ph)AITR_	ATDYLQAS(0.999)AIT(0.001)R	AT(-97.27)DY(-89.76)LQAS(29.04)AIT(-29.04)R	8	2	695.324			0.83732	1	2.9626	1	0.34896	1			0.28736	1		1.19429	1
IPI00201353	IPI00201353	165	S	BCL2/adenovirus E1B interacting protein 3-like	>IPI:IPI00201353.4|TREMBL:Q4G086;Q66HQ4;Q8VBW4|ENSEMBL:ENSRNOP00000014798|REFSEQ:NP_543164 Tax_Id=10116 Gene_Symbol=Bnip3l RCG52176, isoform CRA_b	Q4G086	621354;	140923	Bnip3l	yes	0.999998	57.9845	156.51	156.51	3.76e-12	-0.67637	yes	yes	yes	yes	yes	yes	1	IPPKEFLFRHPKRAASLSMRKSGAMKKGGIF	_AAS(ph)LSMR_	AAS(1)LSMR	AAS(57.98)LS(-57.98)MR	3	2	408.178	3.7542	1	0.2664	1	1.0197	1	0.89745	1	2.8431	1	0.33724	1	3.7542	3.75375	1	up	up	up	up
IPI00201395	IPI00201395	6	S	Proton myo-inositol cotransporter	>IPI:IPI00201395.4|SWISS-PROT:Q921A2|ENSEMBL:ENSRNOP00000021153|REFSEQ:NP_598295 Tax_Id=10116 Gene_Symbol=Slc2a13 Proton myo-inositol cotransporter	Q921A2	621814;	171147	Slc2a13	yes	1	80.5738	144.12	98.676	2.28e-07	-0.93	yes	yes	yes	yes	yes	no	1	__________MSRKASEDVEYTLRSLSSLMG	_KAS(ph)EDVEYTLR_	KAS(1)EDVEYTLR	KAS(80.57)EDVEY(-88.07)T(-80.57)LR	3	2	695.816	1.7917	1	0.26508	1	1.2144	1			2.6453	1			1.7917	3.77245	1	up	up	up	up
IPI00201395	IPI00201395	44	S	Proton myo-inositol cotransporter	>IPI:IPI00201395.4|SWISS-PROT:Q921A2|ENSEMBL:ENSRNOP00000021153|REFSEQ:NP_598295 Tax_Id=10116 Gene_Symbol=Slc2a13 Proton myo-inositol cotransporter	Q921A2	621814;	171147	Slc2a13	yes	1	68.5146	181.26	134.81	1.62e-21	-0.49137	yes	yes	yes	no	yes	yes	1;2	EPGAPGGERSLLAAESAASLQGAELERAARR	_SLLAAES(ph)AAS(ph)LQGAELER_	SLLAAES(1)AAS(1)LQGAELER	S(-68.51)LLAAES(68.51)AAS(97.59)LQGAELER	7	2	988.442	0.95558	1	0.93691	2					0.30875	2			0.95558	1.06734	1
IPI00201407	IPI00201407	479	S	Serine/threonine-protein phosphatase 2B catalytic subunit beta isoform	>IPI:IPI00201407.1|SWISS-PROT:P20651|ENSEMBL:ENSRNOP00000010476|REFSEQ:NP_058738 Tax_Id=10116 Gene_Symbol=Ppp3cb Serine/threonine-protein phosphatase 2B catalytic subunit beta isoform	P20651	3383;	24675	Ppp3cb	yes	1	167.673	188.04	167.67	0.000171511	-0.0014308	yes	yes	yes	yes	yes	yes	1	AEKAIRGSSPPHRICSFEEAKGLDRINERMP	_ICS(ph)FEEAK_	ICS(1)FEEAK	ICS(167.67)FEEAK	3	2	532.212	1.36	1	0.73136	1	8.7025	1	0.18319	1	8.8763	1	0.16626	1	1.36	1.36732	1
IPI00201424	IPI00201424	489	S	5'-AMP-activated protein kinase catalytic subunit alpha-2	>IPI:IPI00201424.1|SWISS-PROT:Q09137-1|ENSEMBL:ENSRNOP00000010680|REFSEQ:NP_076481 Tax_Id=10116 Gene_Symbol=Prkaa2 Isoform Long of 5'-AMP-activated protein kinase catalytic subunit alpha-2	Q09137	620893;	78975	Prkaa2	yes	0.847083	7.4347	98.048	98.048	0.000273438	0.32684	yes	no	yes	no	no	no	1	DEVVEQRSGSSTPQRSCSAAGLHRPRSSVDS	_S(ph)CSAAGLHRPR_	S(0.847)CS(0.153)AAGLHRPR	S(7.43)CS(-7.43)AAGLHRPR	1	3	431.196	1.5633	1			0.34698	1	3.6261	1	0.66144	1	2.14	1	1.5633		1
IPI00201490;IPI00777474	IPI00201490	120	S	Serine/arginine-rich splicing factor 5	>IPI:IPI00201490.3|SWISS-PROT:Q09167-1|ENSEMBL:ENSRNOP00000055092|REFSEQ:NP_062130 Tax_Id=10116 Gene_Symbol=Sfrs5 Isoform 1 of Serine/arginine-rich splicing factor 5;>IPI:IPI00777474.2|TREMBL:D4A1C4|ENSEMBL:ENSRNOP00000007583 Tax_Id=10116 Gene_Symbol=Sfrs5	Q09167	3664;	29667	Srsf5	yes	1	44.3093	76.465	44.309	0.00647265	0.14809	no	yes	yes	yes	yes	yes	1	RTENRLIVENLSSRVSWQDLKDFMRQAGEVT	_VS(ph)WQDLK_	VS(1)WQDLK	VS(44.31)WQDLK	2	2	478.218	1.5108	1	0.52276	1	3.6862	1	0.47716	1	3.5705	1	0.32412	1	1.5108	1.91292	1		up	up
IPI00201548	IPI00201548	58	S	Calcium-regulated heat stable protein 1	>IPI:IPI00201548.1|SWISS-PROT:Q9WU49|ENSEMBL:ENSRNOP00000003514|REFSEQ:NP_690003 Tax_Id=10116 Gene_Symbol=Carhsp1 Calcium-regulated heat stable protein 1	Q9WU49	708415;	260416	Carhsp1	yes	0.999995	52.821	61.353	61.353	0.00710637	-0.456	yes	yes	yes	yes	yes	yes	1	LPTRRTRTFSATVRASQGPVYKGVCKCFCRS	_AS(ph)QGPVYK_	AS(1)QGPVYK	AS(52.82)QGPVY(-52.82)K	2	2	465.21	0.91178	1	1.0848	1	0.5404	1	1.3092	1	0.49127	1	2.0396	1	0.91178	0.921829	1
IPI00201548	IPI00201548	30	S	Calcium-regulated heat stable protein 1	>IPI:IPI00201548.1|SWISS-PROT:Q9WU49|ENSEMBL:ENSRNOP00000003514|REFSEQ:NP_690003 Tax_Id=10116 Gene_Symbol=Carhsp1 Calcium-regulated heat stable protein 1	Q9WU49	708415;	260416	Carhsp1	yes	1	76.4233	105.98	96.242	0.000376657	0.6155	yes	yes	yes	yes	yes	yes	1;2;3	QTSIGLLDTPRARDRSPSPLRGNVVPSPLPT	_DRS(ph)PS(ph)PLRGNVVPS(ph)PLPTR_	DRS(1)PS(1)PLRGNVVPS(0.997)PLPT(0.003)R	DRS(76.42)PS(57.55)PLRGNVVPS(24.77)PLPT(-24.77)R	3	3	762.346	1.0476	2	0.94228	1	4.4148	1	0.42634	1	3.687	1	0.43742	1	1.0476	1.06126	1
IPI00201580	IPI00201580	236	S	Transformer 2 alpha homolog (Drosophila)	>IPI:IPI00201580.5|TREMBL:B1WC25|ENSEMBL:ENSRNOP00000012325|REFSEQ:NP_001119768 Tax_Id=10116 Gene_Symbol=Tra2a Tra2a protein	B1WC25	1562563;	500116	Tra2a	yes	1	78.7902	140.49	107.95	1.14e-08	-0.34684	yes	yes	yes	yes	yes	yes	1	GGGGGGGGGGGRRRDSYYDRGYDRGYDRYED	_RRDS(ph)YYDR_	RRDS(1)YYDR	RRDS(78.79)Y(-78.79)Y(-88.17)DR	4	2	605.754	3.7883	1	0.18009	1	0.77626	1	0.93261	1	3.8235	1	0.14865	1	3.7883	5.55278	1	up	up	up	up
IPI00201591;IPI00230809;IPI00230810	IPI00201591	549	S	6-phosphofructo-2-kinase/fructose-2,6-bisphosphatase 2	>IPI:IPI00201591.1|SWISS-PROT:Q9JJH5-1|ENSEMBL:ENSRNOP00000005729|REFSEQ:NP_001029137 Tax_Id=10116 Gene_Symbol=Pfkfb2 Isoform 3 of 6-phosphofructo-2-kinase/fructose-2,6-biphosphatase 2;>IPI:IPI00230809.1|SWISS-PROT:Q9JJH5-3|ENSEMBL:ENSRNOP00000044506|REFSE	Q9JJH5	3309;	24640	Pfkfb2	yes	0.999964	44.4661	150.12	150.12	3.71e-12	0.15635	yes	yes	yes	yes	yes	yes	1	GHREVENVLAKHRRPSMASLTLLS_______	_RPS(ph)MASLTLLS_	RPS(1)MASLTLLS	RPS(44.47)MAS(-44.47)LT(-110.69)LLS(-140.99)	3	2	628.309	1.9058	1	0.38401	1	1.1092	1	0.78931	1	1.4509	1	0.45515	1	1.9058	2.6041	1	up	up	up	up
IPI00392888;IPI00201613;IPI00454501;IPI00958421	IPI00392888	106	S	Rhotekin	>IPI:IPI00392888.1|TREMBL:D3ZBM9|ENSEMBL:ENSRNOP00000012337 Tax_Id=10116 Gene_Symbol=Rtkn Uncharacterized protein;>IPI:IPI00201613.1|SWISS-PROT:Q6V7V2-1|ENSEMBL:ENSRNOP00000032233|REFSEQ:NP_908935 Tax_Id=10116 Gene_Symbol=Rtkn Isoform 1 of Rhotekin;>IPI:IP	D3ZBM9	727874;	297383	Rtkn	yes	0.985799	18.4148	85.163	45.873	0.000573909	-2.0865	yes	yes	no	yes	no	no	1	RRKEAQVLGKTGRRPSDSVQPPERSPCRGRV	_RPS(ph)DSVQPPER_	RPS(0.986)DS(0.014)VQPPER	RPS(18.41)DS(-18.41)VQPPER	3	2	674.306	2.4957	1					0.69391	1					2.4957		1	up		up
IPI00201620	IPI00201620	13	S	Suppressor of tumorigenicity 14 protein homolog	>IPI:IPI00201620.1|TREMBL:Q9JJI7|ENSEMBL:ENSRNOP00000009139|REFSEQ:NP_446087 Tax_Id=10116 Gene_Symbol=St14 Suppression of tumorigenicity 14 (Colon carcinoma), isoform CRA_b	Q9JJI7	69288;	114093	St14	yes	1	64.5368	198.51	64.537	1.96e-08	-0.14373	yes	yes	yes	yes	yes	yes	1	___MGNNRGRKAGGGSQDFGAGLKYNSRLEN	_KAGGGS(ph)QDFGAGLK_	KAGGGS(1)QDFGAGLK	KAGGGS(64.54)QDFGAGLK	6	3	458.213	2.6677	1	0.35999	1	1.7396	1	0.57758	1	2.5469	1	0.31384	1	2.6677	2.77785	1	up	up	up	up
IPI00201791;IPI00557326;IPI00558224	IPI00201791	14	S	ELKS/Rab6-interacting/CAST family member 1	>IPI:IPI00201791.4|SWISS-PROT:Q811U3|ENSEMBL:ENSRNOP00000012397|REFSEQ:NP_740769 Tax_Id=10116 Gene_Symbol=Erc1 ELKS/Rab6-interacting/CAST family member 1;>IPI:IPI00557326.2|TREMBL:D3ZQ23|ENSEMBL:ENSRNOP00000046625 Tax_Id=10116 Gene_Symbol=Erc1 Uncharacteri	Q811U3	628733;	266806	Erc1	yes	0.913533	10.1293	195.46	195.46	3.93e-06	0.69913	yes	yes	yes	yes	yes	yes	2;3;4	__MYGSARSVGKVEPSSQSPGRSPRLPRSPR	_VEPS(ph)SQSPGRS(ph)PR_	VEPS(0.914)S(0.086)QS(0.495)PGRS(0.505)PR	VEPS(10.13)S(-10.13)QS(-0.07)PGRS(0.07)PR	4	2	772.319			2.0894	2	0.83379	2								0.478606	2		down	down
IPI00201791;IPI00557326;IPI00558224	IPI00201791	15	S	ELKS/Rab6-interacting/CAST family member 1	>IPI:IPI00201791.4|SWISS-PROT:Q811U3|ENSEMBL:ENSRNOP00000012397|REFSEQ:NP_740769 Tax_Id=10116 Gene_Symbol=Erc1 ELKS/Rab6-interacting/CAST family member 1;>IPI:IPI00557326.2|TREMBL:D3ZQ23|ENSEMBL:ENSRNOP00000046625 Tax_Id=10116 Gene_Symbol=Erc1 Uncharacteri	Q811U3	628733;	266806	Erc1	yes	0.998869	29.5882	183.77	178	4.53e-05	-0.046844	yes	yes	yes	yes	yes	yes	1;2;3;4	_MYGSARSVGKVEPSSQSPGRSPRLPRSPRL	_VEPSS(ph)QS(ph)PGRSPR_	VEPS(0.001)S(0.999)QS(0.994)PGRS(0.006)PR	VEPS(-29.59)S(29.59)QS(22.06)PGRS(-22.06)PR	5	2	772.319			2.2874	2	1.3191	1	0.62909	1	1.2924	1	3.3558	2		0.437178	2		down	down
IPI00201791;IPI00557326;IPI00558224	IPI00201791	21	S	ELKS/Rab6-interacting/CAST family member 1	>IPI:IPI00201791.4|SWISS-PROT:Q811U3|ENSEMBL:ENSRNOP00000012397|REFSEQ:NP_740769 Tax_Id=10116 Gene_Symbol=Erc1 ELKS/Rab6-interacting/CAST family member 1;>IPI:IPI00557326.2|TREMBL:D3ZQ23|ENSEMBL:ENSRNOP00000046625 Tax_Id=10116 Gene_Symbol=Erc1 Uncharacteri	Q811U3	628733;	266806	Erc1	yes	1	78.1025	195.46	175.39	1.16e-06	0.05864	yes	yes	yes	yes	yes	yes	1;2;3;4	RSVGKVEPSSQSPGRSPRLPRSPRLGHRRTN	_VEPSSQS(ph)PGRS(ph)PR_	VEPSSQS(1)PGRS(1)PR	VEPS(-45.52)S(-45.52)QS(45.52)PGRS(78.1)PR	11	2	772.319	0.50253	1	2.2575	1	0.63103	1	1.2316	1	0.26354	1	2.4338	1	0.50253	0.442968	1	down	down	down	down
IPI00201900	IPI00201900	568	S	Ppm1d protein	>IPI:IPI00201900.4|TREMBL:B1WCA0|ENSEMBL:ENSRNOP00000004540|REFSEQ:NP_001099295 Tax_Id=10116 Gene_Symbol=Ppm1d Protein phosphatase 1D magnesium-dependent, delta isoform (Predicted), isoform CRA_b	B1WCA0	1305460;	287585	Ppm1d	yes	0.996175	24.1863	92.112	60.49	0.000490455	-1.095	yes	yes	no	no	yes	no	1	GAQASSLPTASQRRHSVTLTMRRRLRGQKKM	_RHS(ph)VTLTMR_	RHS(0.996)VT(0.004)LTMR	RHS(24.19)VT(-24.19)LT(-45.82)MR	3	3	394.193	2.7255	1							2.1403	1			2.7255		1	up		up
IPI00201951;IPI00555228	IPI00201951	217	S	Optineurin	>IPI:IPI00201951.2|SWISS-PROT:Q8R5M4-1|TREMBL:Q2MH90|ENSEMBL:ENSRNOP00000045795|REFSEQ:NP_659549 Tax_Id=10116 Gene_Symbol=Optn Isoform 1 of Optineurin;>IPI:IPI00555228.1|SWISS-PROT:Q8R5M4-2|TREMBL:Q2MH91;Q50LC4;Q50LC5;Q8CJH5|ENSEMBL:ENSRNOP00000024162 Tax_	Q8R5M4	628886;	246294	Optn	yes	0.999993	52.4433	123.79	123.79	0.000845813	0.28895	yes	no	yes	yes	yes	yes	1	AMKEMRNSAGPTRTDSISMGKCTEDARTCVE	_TDS(ph)ISMGK_	TDS(1)ISMGK	T(-52.44)DS(52.44)IS(-57.6)MGK	3	2	459.686	2.3054	1	0.45126	1	4.6663	1	0.25264	1	3.7316	1	0.20381	1	2.3054	2.21602	1	up	up	up	up
IPI00202002	IPI00202002	235	S	Protein Capn15	>IPI:IPI00202002.4|TREMBL:D3ZJJ4|ENSEMBL:ENSRNOP00000027430|REFSEQ:NP_001100460 Tax_Id=10116 Gene_Symbol=Solh Uncharacterized protein	D3ZJJ4	1306514;	303000	Solh	yes	0.996876	25.0618	166.57	156.73	9e-29	-0.093197	yes	yes	yes	no	yes	no	1	STDQEPPRVPLFSPFSPTLQNNPVPRSRREV	_VPLFSPFS(ph)PTLQNNPVPR_	VPLFSPFS(0.997)PT(0.003)LQNNPVPR	VPLFS(-48.01)PFS(25.06)PT(-25.06)LQNNPVPR	8	3	697.354	0.43294	1	2.4104	1	0.82211	1							0.43294	0.414869	1	down	down	down	down
IPI00202139;IPI00923710	IPI00202139	267	S	Copper chaperone for superoxide dismutase	>IPI:IPI00202139.1|SWISS-PROT:Q9JK72|ENSEMBL:ENSRNOP00000026670|REFSEQ:NP_445877 Tax_Id=10116 Gene_Symbol=Ccs Copper chaperone for superoxide dismutase;>IPI:IPI00923710.1|TREMBL:B9TSW3|ENSEMBL:ENSRNOP00000060513 Tax_Id=10116 Gene_Symbol=Ccs Superoxide dism	Q9JK72	620403;	84485	Ccs	yes	1	66.5325	96.734	66.533	0.000191729	-1.1606	yes	yes	no	yes	yes	yes	1	WEERGRPIAGQGRKDSAQPPAHL________	_KDS(ph)AQPPAHL_	KDS(1)AQPPAHL	KDS(66.53)AQPPAHL	3	2	572.263	6.8235	1	0.083706	1	1.0403	1	0.88214	1	5.9462	1	0.084276	1	6.8235	11.9466	1	up	up	up	up
IPI00202201;IPI00779709;IPI00949640;IPI00782020;IPI00565364;IPI00778162	IPI00202201	744	S	Protein Zfp638	>IPI:IPI00202201.6|TREMBL:D4A0U3|ENSEMBL:ENSRNOP00000019617|REFSEQ:NP_001101338 Tax_Id=10116 Gene_Symbol=Zfml Zinc finger, matrin-like (Predicted), isoform CRA_a;>IPI:IPI00779709.2|TREMBL:D4A8L1|ENSEMBL:ENSRNOP00000054401 Tax_Id=10116 Gene_Symbol=Zfml Unch	D4A0U3	1309746;	312491	Zfp638	no	0.592185	2.23825	119.96	74.853	6.32e-05	0.35086	yes	no	no	no	yes	no	1	KETDASKVIENVTSASSAKSGQIKSSTVKVN	_VIENVTSAS(ph)SAK_	VIENVT(0.001)S(0.053)AS(0.592)S(0.354)AK	VIENVT(-28.45)S(-10.46)AS(2.24)S(-2.24)AK	9	2	643.305	0.54141	1	0.44028	1					0.54038	1			0.54141	2.27128	1	down	up
IPI00202304	IPI00202304	329	S	B3gat3 protein	>IPI:IPI00202304.1|TREMBL:B2GV35|ENSEMBL:ENSRNOP00000026875|REFSEQ:NP_001121656 Tax_Id=10116 Gene_Symbol=B3gat3 RCG47637, isoform CRA_b	B2GV35	1311968;	293722	B3gat3	yes	1	89.46	89.46	89.46	0.000447002	2.3548	no	no	no	yes	no	no	1	PKMKQEEQLQRQGQGSDPAIEV_________	_QGQGS(ph)DPAIEV_	QGQGS(1)DPAIEV	QGQGS(89.46)DPAIEV	5	2	590.748							3.6001	1
IPI00202405	IPI00202405	65	S	Calcium/calmodulin-dependent protein kinase II gamma	>IPI:IPI00202405.6|TREMBL:P70621|ENSEMBL:ENSRNOP00000013011 Tax_Id=10116 Gene_Symbol=Camk2g Calcium/calmodulin-dependent protein kinase II gamma E-subunit	P70621	621802;	171140	Camk2g	yes	0.992027	22.2633	121.39	98.957	2.25e-14	0.28064	yes	yes	yes	yes	yes	yes	1;5	PRDRTAPSAGMQPQPSLCSSAMRKQEIIKIT	_TAPSAGMQPQPS(ph)LCSSAMR_	TAPSAGMQPQPS(0.992)LCS(0.006)S(0.002)AMR	T(-68.91)APS(-53.82)AGMQPQPS(22.26)LCS(-22.26)S(-26.79)AMR	12	2	1028.94	1.1772	1			3.5495	1			3.7905	1	0.33725	1	1.1772		1
IPI00202428;IPI00854041;IPI00557492;IPI00854038;IPI00950391;IPI00337259;IPI00515813;IPI00515793;IPI00203378;IPI00949227	IPI00337259	192	S	Phosphodiesterase 4D, cAMP-specific	>IPI:IPI00202428.2|SWISS-PROT:P14646-3|ENSEMBL:ENSRNOP00000007738 Tax_Id=10116 Gene_Symbol=Pde4b Isoform 1 of cAMP-specific 3',5'-cyclic phosphodiesterase 4B;>IPI:IPI00854041.1|SWISS-PROT:P14646-5 Tax_Id=10116 Gene_Symbol=Pde4b Isoform 5 of cAMP-specific 3	P14270-5	3281;	24627	Pde4d	yes	1	90.0544	269.81	243.4	3.79e-79	1.0221	yes	yes	yes	yes	yes	yes	1;2;3	FVHSQRRESFLYRSDSDYDLSPKSMSRNSSI;PGHSQRRESFLYRSDSDYDLSPKAMSRNSSL	_SDS(ph)DYDLSPK_	SDS(1)DYDLSPK	S(-90.05)DS(90.05)DY(-107.85)DLS(-133.09)PK	3	2	603.732	0.82171	1	0.99623	1	2.166	1	0.51874	1	1.8857	1	0.55968	1	0.82171	1.00378	1
IPI00202428;IPI00854041;IPI00557492;IPI00854038;IPI00950391;IPI00337259;IPI00515813;IPI00515793;IPI00203378;IPI00949227	IPI00337259	197	S	Phosphodiesterase 4D, cAMP-specific	>IPI:IPI00202428.2|SWISS-PROT:P14646-3|ENSEMBL:ENSRNOP00000007738 Tax_Id=10116 Gene_Symbol=Pde4b Isoform 1 of cAMP-specific 3',5'-cyclic phosphodiesterase 4B;>IPI:IPI00854041.1|SWISS-PROT:P14646-5 Tax_Id=10116 Gene_Symbol=Pde4b Isoform 5 of cAMP-specific 3	P14270-5	3281;	24627	Pde4d	yes	1	94.0889	205.96	109.84	6.24e-18	-4.7458	yes	yes	yes	yes	yes	yes	1;2;3	RRESFLYRSDSDYDLSPKAMSRNSSLPSEQH;RRESFLYRSDSDYDLSPKSMSRNSSIASDIH	_SDS(ph)DYDLS(ph)PK_	S(0.012)DS(0.988)DYDLS(1)PK	S(-19.11)DS(19.11)DY(-55.15)DLS(94.09)PK	8	1	1286.42	0.91186	1	1.1022	1	0.31272	1	2.3837	1	0.31072	1	2.9142	1	0.91186	0.907276	1
IPI00202429	IPI00202429	916	S	Potassium/sodium hyperpolarization-activated cyclic nucleotide-gated channel 4	>IPI:IPI00202429.3|SWISS-PROT:Q9JKA7|ENSEMBL:ENSRNOP00000012644|REFSEQ:NP_067690 Tax_Id=10116 Gene_Symbol=Hcn4 Potassium/sodium hyperpolarization-activated cyclic nucleotide-gated channel 4	Q9JKA7	71065;	59266	Hcn4	yes	0.999949	42.9566	254.61	217.94	2.55e-88	1.6829	yes	yes	yes	yes	yes	yes	1	ATTTGFGHFHKALGGSLSSSDSPLLTPLQPG	_ALGGS(ph)LSSSDSPLLTPLQPGAR_	ALGGS(1)LSSSDSPLLTPLQPGAR	ALGGS(42.96)LS(-42.96)S(-85.1)S(-99.04)DS(-118.11)PLLT(-160.02)PLQPGAR	5	2	1102.55			1.1277	1	2.505	1	1.1245	1	2.5784	1	0.28374	1		0.886761	1
IPI00202429	IPI00202429	1029	S	Potassium/sodium hyperpolarization-activated cyclic nucleotide-gated channel 4	>IPI:IPI00202429.3|SWISS-PROT:Q9JKA7|ENSEMBL:ENSRNOP00000012644|REFSEQ:NP_067690 Tax_Id=10116 Gene_Symbol=Hcn4 Potassium/sodium hyperpolarization-activated cyclic nucleotide-gated channel 4	Q9JKA7	71065;	59266	Hcn4	yes	1	62.9731	189.8	181.97	7.39e-17	-1.5936	yes	yes	yes	yes	yes	yes	1;2	PVAFTPRGGLSPPGHSPGPPRTFPSAPPRAS	_GGLSPPGHS(ph)PGPPR_	GGLSPPGHS(1)PGPPR	GGLS(-62.97)PPGHS(62.97)PGPPR	9	2	696.825	0.79211	1	1.744	1	0.55757	1	2.4166	1	0.39432	1	3.5489	1	0.79211	0.573394	1
IPI00202429	IPI00202429	1152	S	Potassium/sodium hyperpolarization-activated cyclic nucleotide-gated channel 4	>IPI:IPI00202429.3|SWISS-PROT:Q9JKA7|ENSEMBL:ENSRNOP00000012644|REFSEQ:NP_067690 Tax_Id=10116 Gene_Symbol=Hcn4 Potassium/sodium hyperpolarization-activated cyclic nucleotide-gated channel 4	Q9JKA7	71065;	59266	Hcn4	yes	0.9578	16.691	160.67	101.94	1.65e-28	-1.5764	yes	yes	yes	no	yes	no	1;2	YGAIPGQHVTLPRKTSSGSLPPPLSLFGARA	_KTS(ph)SGSLPPPLSLFGAR_	KT(0.021)S(0.958)S(0.021)GS(0.001)LPPPLSLFGAR	KT(-16.69)S(16.69)S(-16.69)GS(-29.17)LPPPLS(-82.63)LFGAR	3	2	897.961			0.47154	1	1.146	1			1.6343	1				2.12071	1		up	up
IPI00202429	IPI00202429	55	S	Potassium/sodium hyperpolarization-activated cyclic nucleotide-gated channel 4	>IPI:IPI00202429.3|SWISS-PROT:Q9JKA7|ENSEMBL:ENSRNOP00000012644|REFSEQ:NP_067690 Tax_Id=10116 Gene_Symbol=Hcn4 Potassium/sodium hyperpolarization-activated cyclic nucleotide-gated channel 4	Q9JKA7	71065;	59266	Hcn4	yes	0.992006	21.016	103.63	63.122	1.55e-08	-0.40716	yes	yes	yes	no	yes	yes	1	LQDPSRRSIRLRPLPSPSPSVAAGCSESRGA	_LRPLPS(ph)PSPSVAAGCSESR_	LRPLPS(0.992)PS(0.008)PSVAAGCSESR	LRPLPS(21.02)PS(-21.02)PS(-38.49)VAAGCS(-57.15)ES(-60.29)R	6	3	683.326	0.61207	1	1.108	1	0.50779	1			0.71975	1	1.0324	1	0.61207	0.902527	1
IPI00202429	IPI00202429	14	S	Potassium/sodium hyperpolarization-activated cyclic nucleotide-gated channel 4	>IPI:IPI00202429.3|SWISS-PROT:Q9JKA7|ENSEMBL:ENSRNOP00000012644|REFSEQ:NP_067690 Tax_Id=10116 Gene_Symbol=Hcn4 Potassium/sodium hyperpolarization-activated cyclic nucleotide-gated channel 4	Q9JKA7	71065;	59266	Hcn4	yes	1	63.1855	137.8	137.8	9.26e-07	0.28542	yes	yes	yes	yes	yes	yes	1;2	__MDKLPPSMRKRLYSLPQQVGAKAWIMDEE	_LYS(ph)LPQQVGAK_	LYS(1)LPQQVGAK	LY(-63.19)S(63.19)LPQQVGAK	3	2	642.323	1.4121	1	0.67409	1	0.65906	1	1.9893	1	0.77085	1	1.1854	1	1.4121	1.48348	1
IPI00202703	IPI00202703	202	S	Osteoclast-stimulating factor 1	>IPI:IPI00202703.4|SWISS-PROT:Q6P686|ENSEMBL:ENSRNOP00000016871|REFSEQ:NP_683690 Tax_Id=10116 Gene_Symbol=Ostf1 Osteoclast-stimulating factor 1	Q6P686	628849;	259275	Ostf1	no	0.579744	1.39726	80.98	75.611	0.000377141	0.64772	yes	yes	yes	no	yes	yes	2	SLLKKKQATDGARTLSNAEDYLDDEDSD___	_TLS(ph)NAEDYLDDEDS(ph)D_	T(0.42)LS(0.58)NAEDYLDDEDS(1)D	T(-1.4)LS(1.4)NAEDY(-49.26)LDDEDS(49.26)D	3	2	931.3	1.8278	2	0.85655	2	3.6691	2	0.25638	2	3.6726	2	0.28168	2	1.8278	1.16747	2	up
IPI00202716	IPI00202716	1423	S	Breast cancer type 1 susceptibility protein homolog	>IPI:IPI00202716.4|SWISS-PROT:O54952|TREMBL:B0FT14;Q9JKL6|ENSEMBL:ENSRNOP00000028109|REFSEQ:NP_036646 Tax_Id=10116 Gene_Symbol=Brca1 Breast cancer type 1 susceptibility protein homolog	O54952	2218;	497672	Brca1	yes	1	62.3571	62.357	62.357	0.00391957	-1.3129	no	yes	yes	no	yes	no	1	GTAILTSKNINENPVSQNPKRACDDKSQPQP	_NINENPVS(ph)QNPK_	NINENPVS(1)QNPK	NINENPVS(62.36)QNPK	8	2	717.325	1.0087	1							0.5587	1			1.0087		1
IPI00202716	IPI00202716	684	S	Breast cancer type 1 susceptibility protein homolog	>IPI:IPI00202716.4|SWISS-PROT:O54952|TREMBL:B0FT14;Q9JKL6|ENSEMBL:ENSRNOP00000028109|REFSEQ:NP_036646 Tax_Id=10116 Gene_Symbol=Brca1 Breast cancer type 1 susceptibility protein homolog	O54952	2218;	497672	Brca1	yes	0.829579	6.87334	84.169	74.392	0.000348914	0.054423	yes	yes	yes	yes	yes	no	1	ADAKKNEPNEHIRKRSASDAFPEEKLMNKAG	_S(ph)ASDAFPEEK_	S(0.83)AS(0.17)DAFPEEK	S(6.87)AS(-6.87)DAFPEEK	1	2	580.729	1.7387	1	0.52597	1	1.1458	1	1.4641	1	1.4915	1			1.7387	1.90125	1		up	up
IPI00202716	IPI00202716	686	S	Breast cancer type 1 susceptibility protein homolog	>IPI:IPI00202716.4|SWISS-PROT:O54952|TREMBL:B0FT14;Q9JKL6|ENSEMBL:ENSRNOP00000028109|REFSEQ:NP_036646 Tax_Id=10116 Gene_Symbol=Brca1 Breast cancer type 1 susceptibility protein homolog	O54952	2218;	497672	Brca1	yes	0.999999	60.3098	241.84	220.53	3.69e-18	0.088024	yes	yes	yes	yes	yes	yes	1	AKKNEPNEHIRKRSASDAFPEEKLMNKAGLL	_SAS(ph)DAFPEEK_	SAS(1)DAFPEEK	S(-60.31)AS(60.31)DAFPEEK	3	2	580.729	1.56	1	0.55688	1	0.65997	1	1.0691	1	1.1119	1	0.54505	1	1.56	1.79572	1		up	up
IPI00202716	IPI00202716	503	S	Breast cancer type 1 susceptibility protein homolog	>IPI:IPI00202716.4|SWISS-PROT:O54952|TREMBL:B0FT14;Q9JKL6|ENSEMBL:ENSRNOP00000028109|REFSEQ:NP_036646 Tax_Id=10116 Gene_Symbol=Brca1 Breast cancer type 1 susceptibility protein homolog	O54952	2218;	497672	Brca1	no	0.5		65.092	31.827	0.00538133	0.88941	yes	yes	no	no	yes	no	1	IIQEQPFTNKLKRKRSTCLHPEDFIKKADLT	_S(ph)TCLHPEDFIK_	S(0.5)T(0.5)CLHPEDFIK	S(0)T(0)CLHPEDFIK	1	2	713.807	3.4869	1			2.3747	1	0.80767	1	3.6013	1			3.4869		1	up		up
IPI00202734;IPI00831747	IPI00202734	506	S	Zinc finger CCCH-type antiviral protein 1	>IPI:IPI00202734.1|SWISS-PROT:Q8K3Y6 Tax_Id=10116 Gene_Symbol=Zc3hav1 Zinc finger CCCH-type antiviral protein 1;>IPI:IPI00831747.1|TREMBL:A2RRT6|ENSEMBL:ENSRNOP00000018782|REFSEQ:NP_766633 Tax_Id=10116 Gene_Symbol=Zc3hav1 Zinc finger CCCH type, antiviral 1	Q8K3Y6	628694;	252832	Zc3hav1	yes	0.999995	53.0006	139.7	139.7	3.84e-08	1.1612	yes	yes	yes	yes	no	yes	1	PAIAGGKEAVYSGVQSPRSQVLAVPGEATTP	_EAVYSGVQS(ph)PR_	EAVYSGVQS(1)PR	EAVY(-83.89)S(-53)GVQS(53)PR	9	2	636.785	0.60898	1	1.6041	1	1.1085	1	0.92612	1			1.9793	1	0.60898	0.623403	1
IPI00202734;IPI00831747	IPI00202734	530	S	Zinc finger CCCH-type antiviral protein 1	>IPI:IPI00202734.1|SWISS-PROT:Q8K3Y6 Tax_Id=10116 Gene_Symbol=Zc3hav1 Zinc finger CCCH-type antiviral protein 1;>IPI:IPI00831747.1|TREMBL:A2RRT6|ENSEMBL:ENSRNOP00000018782|REFSEQ:NP_766633 Tax_Id=10116 Gene_Symbol=Zc3hav1 Zinc finger CCCH type, antiviral 1	Q8K3Y6	628694;	252832	Zc3hav1	yes	0.999866	39.5192	123.02	123.02	5.69e-05	0.29297	yes	no	no	no	no	yes	1	PGEATTPVQSNRLPQSPLSSSSHRAAASGSP	_LPQS(ph)PLSSSSHR_	LPQS(1)PLSSSSHR	LPQS(39.52)PLS(-39.52)S(-47.35)S(-55.06)S(-64.19)HR	4	2	688.322	0.38794	1	2.9921	1	0.67026	1	1.0983	1			3.7991	1	0.38794	0.334213	1	down	down	down	down
IPI00202790	IPI00202790	394	S	Growth arrest-specific 2 like 1	>IPI:IPI00202790.3|TREMBL:D3ZFK1|ENSEMBL:ENSRNOP00000012479 Tax_Id=10116 Gene_Symbol=Gas2l1 Uncharacterized protein	D3ZFK1	1311206;	360973	Gas2l1	yes	0.999803	37.0851	95.183	95.183	0.000121012	1.0373	yes	no	yes	yes	no	yes	1;2;3	RRERPNHRLTSGLTASPRRPPTPRSQSRDRL	_LTSGLTAS(ph)PR_	LTSGLTAS(1)PR	LT(-65.88)S(-59.45)GLT(-37.09)AS(37.09)PR	8	2	541.766	0.45056	1	1.7125	1	2.1934	2	1.4817	2	1.776	2			0.45056	0.583942	1	down		down
IPI00781479;IPI00202921;IPI00565897	IPI00781479	165	S	Protein Lsm14b	>IPI:IPI00781479.1|TREMBL:D3ZU15|ENSEMBL:ENSRNOP00000051934|REFSEQ:XP_002726353;XP_002729304 Tax_Id=10116 Gene_Symbol=LOC100362102;RGD1563798 Uncharacterized protein;>IPI:IPI00202921.2|TREMBL:D3ZS48|ENSEMBL:ENSRNOP00000011852 Tax_Id=10116 Gene_Symbol=- Unc	D3ZU15	1563798;	100362102	Lsm14b	yes	0.870573	8.40594	110.67	108.4	1.19e-06	-0.32498	no	yes	yes	yes	no	yes	1;4	PVGKSPMVEQAVQTSSVDNLNAKKLLPSKVT	_SPMVEQAVQTSS(ph)VDNLNAK_	SPMVEQAVQT(0.004)S(0.126)S(0.871)VDNLNAK	S(-75.85)PMVEQAVQT(-23.64)S(-8.41)S(8.41)VDNLNAK	12	3	699.989			1.785	1	0.99306	1					1.6012	1		0.560224	1		down	down
IPI00765400;IPI00768881;IPI00202932	IPI00765400	729	S	Phosphorylase kinase, alpha 2	>IPI:IPI00765400.1|REFSEQ:XP_002727602 Tax_Id=10116 Gene_Symbol=Phka2 phosphorylase kinase alpha 2 isoform 1;>IPI:IPI00768881.3|ENSEMBL:ENSRNOP00000005295|REFSEQ:XP_001053550;XP_002727603 Tax_Id=10116 Gene_Symbol=Phka2 phosphorylase kinase alpha 2 isoform		1596945;	678739	Phka2	yes	0.999996	54.2605	97.579	88.133	0.000200023	2.4347	yes	no	no	no	yes	no	1	FPMILPTRVLSGHRKSLNLVDSPQPFLKKTP	_S(ph)LNLVDSPQPFLK_	S(1)LNLVDSPQPFLK	S(54.26)LNLVDS(-54.26)PQPFLK	1	2	769.387					0.57758	1			5.0906	1
IPI00203008	IPI00203008	19	S	Kinesin-like protein KIF22	>IPI:IPI00203008.2|SWISS-PROT:Q5I0E8|ENSEMBL:ENSRNOP00000027525|REFSEQ:NP_001009645 Tax_Id=10116 Gene_Symbol=Kif22 Kinesin-like protein KIF22	Q5I0E8	1311886;	293502	Kif22	yes	0.925319	12.6586	119.46	40.941	0.00597409	0.32668	yes	yes	no	yes	no	no	1;2	RAKKKPQQREMASASSGPSRSLSKGGVSRRP	_EMASASS(ph)GPS(ph)RSLSK_	EMAS(0.014)AS(0.051)S(0.925)GPS(0.498)RS(0.5)LS(0.011)K	EMAS(-18.4)AS(-12.66)S(12.66)GPS(0)RS(0)LS(-17.95)K	7	2	827.831	0.48324	1	0.95711	2	1.5989	1	1.2416	2	1.3039	2	1.1374	2	0.48324	1.04481	1	down		down
IPI00203008	IPI00203008	26	S	Kinesin-like protein KIF22	>IPI:IPI00203008.2|SWISS-PROT:Q5I0E8|ENSEMBL:ENSRNOP00000027525|REFSEQ:NP_001009645 Tax_Id=10116 Gene_Symbol=Kif22 Kinesin-like protein KIF22	Q5I0E8	1311886;	293502	Kif22	yes	0.800149	7.02088	116.51	66.606	0.00787091	-0.81747	no	no	no	yes	yes	no	1;2	QREMASASSGPSRSLSKGGVSRRPPLARVRV	_EM(ox)ASASSGPSRSLS(ph)K_	EMASAS(0.002)S(0.007)GPS(0.032)RS(0.159)LS(0.8)K	EMAS(-57.77)AS(-26.26)S(-20.47)GPS(-13.99)RS(-7.02)LS(7.02)K	14	2	795.845			1.2769	2	1.1434	2	1.0399	2	0.50688	1	0.99324	2		0.783147	2
IPI00203018;IPI00758462;IPI00231831;IPI00781433;IPI00394392	IPI00203018	3565	S	Protein piccolo	>IPI:IPI00203018.1|SWISS-PROT:Q9JKS6-1|REFSEQ:NP_064483 Tax_Id=10116 Gene_Symbol=Pclo Isoform 1 of Protein piccolo;>IPI:IPI00758462.1|SWISS-PROT:Q9JKS6-3 Tax_Id=10116 Gene_Symbol=Pclo Isoform 3 of Protein piccolo;>IPI:IPI00231831.1|SWISS-PROT:Q9JKS6-2|TREM	Q9JKS6	69406;	56768	Pclo	yes	1	80.1347	175.85	126.31	1.44e-15	0.76891	yes	yes	yes	yes	yes	yes	1;2	LRADPTVQLAPSPPKSPKVLYSPISPLSPGN	_ADPTVQLAPS(ph)PPKS(ph)PK_	ADPTVQLAPS(1)PPKS(1)PK	ADPT(-67.41)VQLAPS(67.41)PPKS(80.13)PK	14	2	896.918	1.025	2	1.0787	1	0.52568	1	2.4174	1	0.69427	1	1.4102	1	1.025	0.927042	1
IPI00203018;IPI00758462;IPI00231831	IPI00203018	590	S	Protein piccolo	>IPI:IPI00203018.1|SWISS-PROT:Q9JKS6-1|REFSEQ:NP_064483 Tax_Id=10116 Gene_Symbol=Pclo Isoform 1 of Protein piccolo;>IPI:IPI00758462.1|SWISS-PROT:Q9JKS6-3 Tax_Id=10116 Gene_Symbol=Pclo Isoform 3 of Protein piccolo;>IPI:IPI00231831.1|SWISS-PROT:Q9JKS6-2|TREM	Q9JKS6	69406;	56768	Pclo	yes	0.851474	7.81318	192.94	124.2	9.45e-33	0.5381	yes	yes	yes	yes	yes	no	1	QMQRALGGDLAAAIPSSPQPTPKAATAPTAT	_ALGGDLAAAIPS(ph)SPQPTPK_	ALGGDLAAAIPS(0.851)S(0.141)PQPT(0.008)PK	ALGGDLAAAIPS(7.81)S(-7.81)PQPT(-20.47)PK	12	3	624.315					0.5329	1	1.6488	1			2.7583	1
IPI00203018;IPI00758462;IPI00231831	IPI00203018	591	S	Protein piccolo	>IPI:IPI00203018.1|SWISS-PROT:Q9JKS6-1|REFSEQ:NP_064483 Tax_Id=10116 Gene_Symbol=Pclo Isoform 1 of Protein piccolo;>IPI:IPI00758462.1|SWISS-PROT:Q9JKS6-3 Tax_Id=10116 Gene_Symbol=Pclo Isoform 3 of Protein piccolo;>IPI:IPI00231831.1|SWISS-PROT:Q9JKS6-2|TREM	Q9JKS6	69406;	56768	Pclo	yes	0.996962	25.6292	217.17	129.98	1.04e-47	-0.51533	yes	yes	yes	yes	yes	yes	1	MQRALGGDLAAAIPSSPQPTPKAATAPTATA	_ALGGDLAAAIPSS(ph)PQPTPK_	ALGGDLAAAIPS(0.003)S(0.997)PQPTPK	ALGGDLAAAIPS(-25.63)S(25.63)PQPT(-35.07)PK	13	4	468.488	0.51224	1	1.9143	1	0.54022	1	1.4132	1	0.27308	1	3.3321	1	0.51224	0.522384	1	down	down	down	down
IPI00203018;IPI00758462;IPI00231831;IPI00781433;IPI00394392	IPI00203018	1463	S	Protein piccolo	>IPI:IPI00203018.1|SWISS-PROT:Q9JKS6-1|REFSEQ:NP_064483 Tax_Id=10116 Gene_Symbol=Pclo Isoform 1 of Protein piccolo;>IPI:IPI00758462.1|SWISS-PROT:Q9JKS6-3 Tax_Id=10116 Gene_Symbol=Pclo Isoform 3 of Protein piccolo;>IPI:IPI00231831.1|SWISS-PROT:Q9JKS6-2|TREM	Q9JKS6	69406;	56768	Pclo	no	0.643694	1.63954	83.059	66.853	0.000257468	-2.0739	yes	no	yes	yes	no	yes	2	DDLSPRRASYDSVEDSSESENSPVVRRKRRT	_ASYDSVEDS(ph)S(ph)ESENSPVVR_	ASYDS(0.001)VEDS(0.644)S(0.527)ES(0.527)ENS(0.302)PVVR	AS(-50.23)Y(-53.82)DS(-32.73)VEDS(1.64)S(0)ES(0)ENS(-3.22)PVVR	9	2	1108.92							1.1058	2			2.5905	2
IPI00203018;IPI00758462;IPI00231831;IPI00781433;IPI00394392	IPI00203018	1464	S	Protein piccolo	>IPI:IPI00203018.1|SWISS-PROT:Q9JKS6-1|REFSEQ:NP_064483 Tax_Id=10116 Gene_Symbol=Pclo Isoform 1 of Protein piccolo;>IPI:IPI00758462.1|SWISS-PROT:Q9JKS6-3 Tax_Id=10116 Gene_Symbol=Pclo Isoform 3 of Protein piccolo;>IPI:IPI00231831.1|SWISS-PROT:Q9JKS6-2|TREM	Q9JKS6	69406;	56768	Pclo	yes	0.818799	6.73989	139.46	139.46	5.44e-26	-5.0091	yes	yes	yes	no	yes	yes	2	DLSPRRASYDSVEDSSESENSPVVRRKRRTS	_ASYDSVEDSS(ph)ESENS(ph)PVVR_	ASYDSVEDS(0.174)S(0.819)ES(0.019)ENS(0.989)PVVR	AS(-97.55)Y(-94.61)DS(-66.53)VEDS(-6.74)S(6.74)ES(-19.64)ENS(19.64)PVVR	10	2	1108.92							1.1058	2			2.5905	2
IPI00203018;IPI00758462;IPI00231831;IPI00781433;IPI00394392	IPI00203018	1466	S	Protein piccolo	>IPI:IPI00203018.1|SWISS-PROT:Q9JKS6-1|REFSEQ:NP_064483 Tax_Id=10116 Gene_Symbol=Pclo Isoform 1 of Protein piccolo;>IPI:IPI00758462.1|SWISS-PROT:Q9JKS6-3 Tax_Id=10116 Gene_Symbol=Pclo Isoform 3 of Protein piccolo;>IPI:IPI00231831.1|SWISS-PROT:Q9JKS6-2|TREM	Q9JKS6	69406;	56768	Pclo	no	0.527094		66.853	66.853	0.00140002	-2.0739	no	no	no	yes	no	yes	2	SPRRASYDSVEDSSESENSPVVRRKRRTSIG	_ASYDSVEDS(ph)S(ph)ESENSPVVR_	ASYDS(0.001)VEDS(0.644)S(0.527)ES(0.527)ENS(0.302)PVVR	AS(-50.23)Y(-53.82)DS(-32.73)VEDS(1.64)S(0)ES(0)ENS(-3.22)PVVR	12	2	1108.92							1.1058	2			2.5905	2
IPI00203018;IPI00758462;IPI00231831;IPI00781433;IPI00394392	IPI00203018	1469	S	Protein piccolo	>IPI:IPI00203018.1|SWISS-PROT:Q9JKS6-1|REFSEQ:NP_064483 Tax_Id=10116 Gene_Symbol=Pclo Isoform 1 of Protein piccolo;>IPI:IPI00758462.1|SWISS-PROT:Q9JKS6-3 Tax_Id=10116 Gene_Symbol=Pclo Isoform 3 of Protein piccolo;>IPI:IPI00231831.1|SWISS-PROT:Q9JKS6-2|TREM	Q9JKS6	69406;	56768	Pclo	yes	0.989018	20.5116	143.17	143.17	5.44e-26	0.95995	yes	yes	yes	yes	yes	yes	1;2	RASYDSVEDSSESENSPVVRRKRRTSIGSSS	_ASYDSVEDSSESENS(ph)PVVR_	ASYDSVEDS(0.002)SES(0.009)ENS(0.989)PVVR	AS(-97.74)Y(-104.62)DS(-65.7)VEDS(-27.12)S(-35.59)ES(-20.51)ENS(20.51)PVVR	15	2	1068.93	0.68035	1	1.9139	1	1.1306	1					1.8322	1	0.68035	0.522493	1		down
IPI00203018;IPI00758462;IPI00231831;IPI00781433;IPI00394392	IPI00203018	1344	S	Protein piccolo	>IPI:IPI00203018.1|SWISS-PROT:Q9JKS6-1|REFSEQ:NP_064483 Tax_Id=10116 Gene_Symbol=Pclo Isoform 1 of Protein piccolo;>IPI:IPI00758462.1|SWISS-PROT:Q9JKS6-3 Tax_Id=10116 Gene_Symbol=Pclo Isoform 3 of Protein piccolo;>IPI:IPI00231831.1|SWISS-PROT:Q9JKS6-2|TREM	Q9JKS6	69406;	56768	Pclo	yes	0.999331	31.7405	233.91	233.91	8.4e-103	0.85652	yes	yes	no	yes	yes	yes	1;2;3	IPSDEKDLLKGLKKDSFSQESSPSSPSDLAK	_KDS(ph)FSQESSPSSPSDLAK_	KDS(0.999)FS(0.001)QESSPSSPSDLAK	KDS(31.74)FS(-31.74)QES(-91.59)S(-102.66)PS(-121.03)S(-138.7)PS(-158.37)DLAK	3	2	988.928	0.92125	3	0.16438	1			0.95036	3			0.76284	3	0.92125	6.08347	1		up	up
IPI00203018;IPI00758462;IPI00231831;IPI00781433;IPI00394392	IPI00203018	1346	S	Protein piccolo	>IPI:IPI00203018.1|SWISS-PROT:Q9JKS6-1|REFSEQ:NP_064483 Tax_Id=10116 Gene_Symbol=Pclo Isoform 1 of Protein piccolo;>IPI:IPI00758462.1|SWISS-PROT:Q9JKS6-3 Tax_Id=10116 Gene_Symbol=Pclo Isoform 3 of Protein piccolo;>IPI:IPI00231831.1|SWISS-PROT:Q9JKS6-2|TREM	Q9JKS6	69406;	56768	Pclo	yes	0.826722	6.81207	95.197	95.197	0.00874317	-1.09	no	yes	no	no	no	no	1	SDEKDLLKGLKKDSFSQESSPSSPSDLAKLE	_KDSFS(ph)QESSPSSPSDLAK_	KDS(0.172)FS(0.827)QES(0.001)SPSSPSDLAK	KDS(-6.81)FS(6.81)QES(-29.97)S(-36.22)PS(-64.55)S(-69.21)PS(-69.21)DLAK	5	3	659.621			0.17114	1										5.84317	1		up	up
IPI00203018;IPI00758462;IPI00231831;IPI00781433;IPI00394392	IPI00203018	1350	S	Protein piccolo	>IPI:IPI00203018.1|SWISS-PROT:Q9JKS6-1|REFSEQ:NP_064483 Tax_Id=10116 Gene_Symbol=Pclo Isoform 1 of Protein piccolo;>IPI:IPI00758462.1|SWISS-PROT:Q9JKS6-3 Tax_Id=10116 Gene_Symbol=Pclo Isoform 3 of Protein piccolo;>IPI:IPI00231831.1|SWISS-PROT:Q9JKS6-2|TREM	Q9JKS6	69406;	56768	Pclo	yes	0.776011	8.9015	129.46	129.46	0.00147756	-0.51159	no	yes	no	yes	no	yes	1;2	DLLKGLKKDSFSQESSPSSPSDLAKLESTVL	_DSFSQESS(ph)PSSPSDLAK_	DSFSQES(0.001)S(0.776)PS(0.096)S(0.1)PS(0.027)DLAK	DS(-64.21)FS(-70.9)QES(-31.29)S(8.9)PS(-9.06)S(-8.9)PS(-14.56)DLAK	8	2	924.88			1.6101	1	1.2281	1					1.7669	1		0.621079	1
IPI00203018;IPI00758462;IPI00231831;IPI00781433;IPI00394392	IPI00203018	1352	S	Protein piccolo	>IPI:IPI00203018.1|SWISS-PROT:Q9JKS6-1|REFSEQ:NP_064483 Tax_Id=10116 Gene_Symbol=Pclo Isoform 1 of Protein piccolo;>IPI:IPI00758462.1|SWISS-PROT:Q9JKS6-3 Tax_Id=10116 Gene_Symbol=Pclo Isoform 3 of Protein piccolo;>IPI:IPI00231831.1|SWISS-PROT:Q9JKS6-2|TREM	Q9JKS6	69406;	56768	Pclo	no	0.500461	1.10921	84.327	44.632	0.000165706	-0.64498	no	yes	no	no	yes	yes	3	LKGLKKDSFSQESSPSSPSDLAKLESTVLSI	_KDS(ph)FSQES(ph)SPS(ph)SPSDLAK_	KDS(0.941)FS(0.083)QES(0.49)S(0.49)PS(0.5)S(0.405)PS(0.09)DLAK	KDS(12.55)FS(-12.55)QES(0)S(0)PS(1.11)S(-1.11)PS(-8.38)DLAK	11	2	1068.89			0.49338	3										2.02684	3		up	up
IPI00203018;IPI00758462;IPI00231831;IPI00781433;IPI00394392	IPI00203018	1778	S	Protein piccolo	>IPI:IPI00203018.1|SWISS-PROT:Q9JKS6-1|REFSEQ:NP_064483 Tax_Id=10116 Gene_Symbol=Pclo Isoform 1 of Protein piccolo;>IPI:IPI00758462.1|SWISS-PROT:Q9JKS6-3 Tax_Id=10116 Gene_Symbol=Pclo Isoform 3 of Protein piccolo;>IPI:IPI00231831.1|SWISS-PROT:Q9JKS6-2|TREM	Q9JKS6	69406;	56768	Pclo	yes	0.997637	26.6019	146.39	146.39	1.27e-26	0.45557	yes	yes	yes	yes	yes	yes	1;2	AQRRRERPKTPPSNLSPIEDASPTEELRQAA	_TPPSNLS(ph)PIEDASPTEELR_	TPPS(0.002)NLS(0.998)PIEDASPTEELR	T(-69)PPS(-26.6)NLS(26.6)PIEDAS(-37.98)PT(-46.39)EELR	7	2	1066.99	1.0692	1			1.656	1	0.64026	2	2.0334	1			1.0692		1
IPI00203018;IPI00758462;IPI00231831	IPI00203018	826	S	Protein piccolo	>IPI:IPI00203018.1|SWISS-PROT:Q9JKS6-1|REFSEQ:NP_064483 Tax_Id=10116 Gene_Symbol=Pclo Isoform 1 of Protein piccolo;>IPI:IPI00758462.1|SWISS-PROT:Q9JKS6-3 Tax_Id=10116 Gene_Symbol=Pclo Isoform 3 of Protein piccolo;>IPI:IPI00231831.1|SWISS-PROT:Q9JKS6-2|TREM	Q9JKS6	69406;	56768	Pclo	yes	0.99905	30.2677	223.71	223.71	2.62e-81	0.2435	yes	yes	yes	yes	yes	yes	1;4	PKGSPKPETKPVPKGSPTPSGTRPTAGQAAP	_GS(ph)PTPSGTRPTAGQAAPPSQQPPKPQEQSR_	GS(0.999)PT(0.001)PSGTRPTAGQAAPPSQQPPKPQEQSR	GS(30.27)PT(-30.27)PS(-53.52)GT(-51.83)RPT(-74.04)AGQAAPPS(-152.67)QQPPKPQEQS(-216.11)R	2	3	1040.83	0.78668	1	1.3292	1	0.90055	1	1.0397	3	0.53565	1	1.0917	3	0.78668	0.752332	1
IPI00203018;IPI00758462;IPI00231831;IPI00781433;IPI00394392	IPI00203018	1562	S	Protein piccolo	>IPI:IPI00203018.1|SWISS-PROT:Q9JKS6-1|REFSEQ:NP_064483 Tax_Id=10116 Gene_Symbol=Pclo Isoform 1 of Protein piccolo;>IPI:IPI00758462.1|SWISS-PROT:Q9JKS6-3 Tax_Id=10116 Gene_Symbol=Pclo Isoform 3 of Protein piccolo;>IPI:IPI00231831.1|SWISS-PROT:Q9JKS6-2|TREM	Q9JKS6	69406;	56768	Pclo	no	0.583257	0.919927	174.68	66.387	1.31e-09	0.19551	no	yes	no	yes	yes	yes	2	KGKGVAGKHRRLTRKSSTSFDDDAGRRHSWH	_KS(ph)ST(ph)SFDDDAGR_	KS(0.583)S(0.499)T(0.793)S(0.125)FDDDAGR	KS(0.92)S(-0.92)T(4.94)S(-9.21)FDDDAGR	2	2	723.253									4.5887	2
IPI00203018;IPI00758462;IPI00231831;IPI00781433;IPI00394392	IPI00203018	1563	S	Protein piccolo	>IPI:IPI00203018.1|SWISS-PROT:Q9JKS6-1|REFSEQ:NP_064483 Tax_Id=10116 Gene_Symbol=Pclo Isoform 1 of Protein piccolo;>IPI:IPI00758462.1|SWISS-PROT:Q9JKS6-3 Tax_Id=10116 Gene_Symbol=Pclo Isoform 3 of Protein piccolo;>IPI:IPI00231831.1|SWISS-PROT:Q9JKS6-2|TREM	Q9JKS6	69406;	56768	Pclo	yes	0.987164	22.0155	201.16	184.48	1.31e-09	0.026359	yes	yes	yes	yes	yes	yes	1;2	GKGVAGKHRRLTRKSSTSFDDDAGRRHSWHD	_KSS(ph)TSFDDDAGR_	KS(0.006)S(0.987)T(0.005)S(0.001)FDDDAGR	KS(-22.02)S(22.02)T(-22.65)S(-28.91)FDDDAGR	3	2	683.27	1.9858	1	0.48898	1	0.92237	1	0.97946	1	1.0094	1	0.69871	1	1.9858	2.04507	1	up	up	up	up
IPI00203018;IPI00758462;IPI00231831	IPI00203018	857	S	Protein piccolo	>IPI:IPI00203018.1|SWISS-PROT:Q9JKS6-1|REFSEQ:NP_064483 Tax_Id=10116 Gene_Symbol=Pclo Isoform 1 of Protein piccolo;>IPI:IPI00758462.1|SWISS-PROT:Q9JKS6-3 Tax_Id=10116 Gene_Symbol=Pclo Isoform 3 of Protein piccolo;>IPI:IPI00231831.1|SWISS-PROT:Q9JKS6-2|TREM	Q9JKS6	69406;	56768	Pclo	yes	1	112.31	147.64	147.64	7.87e-05	0.95748	yes	yes	yes	yes	yes	yes	1	PSQQPPKPQEQSRRFSLNLGGITDAPKSQPT	_RFS(ph)LNLGGITDAPK_	RFS(1)LNLGGITDAPK	RFS(112.31)LNLGGIT(-112.31)DAPK	3	3	523.599	2.7438	1	0.35927	1	0.72117	1	1.4587	1	1.391	1	0.39618	1	2.7438	2.78342	1	up	up	up	up
IPI00203018;IPI00758462;IPI00231831	IPI00203018	211	S	Protein piccolo	>IPI:IPI00203018.1|SWISS-PROT:Q9JKS6-1|REFSEQ:NP_064483 Tax_Id=10116 Gene_Symbol=Pclo Isoform 1 of Protein piccolo;>IPI:IPI00758462.1|SWISS-PROT:Q9JKS6-3 Tax_Id=10116 Gene_Symbol=Pclo Isoform 3 of Protein piccolo;>IPI:IPI00231831.1|SWISS-PROT:Q9JKS6-2|TREM	Q9JKS6	69406;	56768	Pclo	yes	1	115.695	174.7	142.45	2.27e-22	0.33204	yes	yes	yes	yes	yes	yes	1	QGKSEGMAKPPLQQPSPKPIPKQQGQVKEVI	_SEGMAKPPLQQPS(ph)PKPIPK_	SEGMAKPPLQQPS(1)PKPIPK	S(-115.7)EGMAKPPLQQPS(115.7)PKPIPK	13	3	704.03	0.60219	1	1.7201	1	0.76304	1	1.0928	1	0.45294	1	2.059	1	0.60219	0.581362	1
IPI00203018;IPI00758462;IPI00231831;IPI00781433;IPI00394392	IPI00203018	3624	S	Protein piccolo	>IPI:IPI00203018.1|SWISS-PROT:Q9JKS6-1|REFSEQ:NP_064483 Tax_Id=10116 Gene_Symbol=Pclo Isoform 1 of Protein piccolo;>IPI:IPI00758462.1|SWISS-PROT:Q9JKS6-3 Tax_Id=10116 Gene_Symbol=Pclo Isoform 3 of Protein piccolo;>IPI:IPI00231831.1|SWISS-PROT:Q9JKS6-2|TREM	Q9JKS6	69406;	56768	Pclo	no	0.7242	3.23723	165.53	41.412	1.85e-07	0.32926	yes	yes	yes	yes	yes	yes	1;2	KVPPASPKTAKMMQRSMSDPKPLSPTADESS	_S(ph)M(ox)S(ph)DPKPLSPTADESSR_	S(0.724)MS(0.777)DPKPLS(0.429)PT(0.062)ADES(0.004)S(0.004)R	S(3.24)MS(4.2)DPKPLS(-3.24)PT(-11.82)ADES(-23.5)S(-23.7)R	1	2	990.887	1.1759	1	1.3271	1	2.1119	1			2.1541	1			1.1759	0.753523	1
IPI00203018;IPI00758462;IPI00231831;IPI00781433;IPI00394392	IPI00203018	3626	S	Protein piccolo	>IPI:IPI00203018.1|SWISS-PROT:Q9JKS6-1|REFSEQ:NP_064483 Tax_Id=10116 Gene_Symbol=Pclo Isoform 1 of Protein piccolo;>IPI:IPI00758462.1|SWISS-PROT:Q9JKS6-3 Tax_Id=10116 Gene_Symbol=Pclo Isoform 3 of Protein piccolo;>IPI:IPI00231831.1|SWISS-PROT:Q9JKS6-2|TREM	Q9JKS6	69406;	56768	Pclo	yes	0.995331	23.3831	214.65	119.38	1.72e-21	0.21072	yes	yes	yes	yes	yes	yes	1;2	PPASPKTAKMMQRSMSDPKPLSPTADESSRA	_SMS(ph)DPKPLS(ph)PTADESSR_	S(0.005)MS(0.995)DPKPLS(0.908)PT(0.092)ADESSR	S(-23.38)MS(23.38)DPKPLS(9.94)PT(-9.94)ADES(-37.9)S(-40.2)R	3	3	655.595	1.0521	1	0.81477	2	1.3747	1	0.48928	2	1.8753	1	0.45541	2	1.0521	1.22734	1
IPI00203018;IPI00758462;IPI00231831;IPI00781433;IPI00394392	IPI00203018	3632	S	Protein piccolo	>IPI:IPI00203018.1|SWISS-PROT:Q9JKS6-1|REFSEQ:NP_064483 Tax_Id=10116 Gene_Symbol=Pclo Isoform 1 of Protein piccolo;>IPI:IPI00758462.1|SWISS-PROT:Q9JKS6-3 Tax_Id=10116 Gene_Symbol=Pclo Isoform 3 of Protein piccolo;>IPI:IPI00231831.1|SWISS-PROT:Q9JKS6-2|TREM	Q9JKS6	69406;	56768	Pclo	yes	0.999848	38.7431	214.65	180.66	1.72e-21	-0.87982	yes	yes	yes	yes	yes	yes	1;2	TAKMMQRSMSDPKPLSPTADESSRAPFQYSE	_SMS(ph)DPKPLS(ph)PTADESSR_	S(0.082)MS(0.918)DPKPLS(1)PTADESSR	S(-10.47)MS(10.47)DPKPLS(38.74)PT(-38.74)ADES(-63.72)S(-68.67)R	9	3	655.595	1.1193	2	1.1512	1	0.30372	1	1.9712	1	1.9167	2	3.0458	1	1.1193	0.868659	1
IPI00203018;IPI00758462;IPI00231831	IPI00203018	125	S	Protein piccolo	>IPI:IPI00203018.1|SWISS-PROT:Q9JKS6-1|REFSEQ:NP_064483 Tax_Id=10116 Gene_Symbol=Pclo Isoform 1 of Protein piccolo;>IPI:IPI00758462.1|SWISS-PROT:Q9JKS6-3 Tax_Id=10116 Gene_Symbol=Pclo Isoform 3 of Protein piccolo;>IPI:IPI00231831.1|SWISS-PROT:Q9JKS6-2|TREM	Q9JKS6	69406;	56768	Pclo	yes	0.979479	17.7329	59.8	48.283	0.00794966	0.47374	no	yes	no	yes	yes	yes	1;2	RTTDTFRSEQKLPGRSPSTISLKESKSRTDF	_S(ph)PSTISLK_	S(0.979)PS(0.017)T(0.003)IS(0.001)LK	S(17.73)PS(-17.73)T(-24.53)IS(-32.39)LK	1	2	456.726			0.47814	1			0.98662	1	1.2136	1	0.70554	1		2.09144	1		up	up
IPI00203018;IPI00758462;IPI00231831	IPI00203018	127	S	Protein piccolo	>IPI:IPI00203018.1|SWISS-PROT:Q9JKS6-1|REFSEQ:NP_064483 Tax_Id=10116 Gene_Symbol=Pclo Isoform 1 of Protein piccolo;>IPI:IPI00758462.1|SWISS-PROT:Q9JKS6-3 Tax_Id=10116 Gene_Symbol=Pclo Isoform 3 of Protein piccolo;>IPI:IPI00231831.1|SWISS-PROT:Q9JKS6-2|TREM	Q9JKS6	69406;	56768	Pclo	yes	0.999419	33.3998	130.56	130.56	0.00368416	-0.55021	yes	yes	yes	yes	no	yes	1;2	TDTFRSEQKLPGRSPSTISLKESKSRTDFKE	_SPS(ph)TIS(ph)LK_	SPS(0.999)T(0.004)IS(0.996)LK	S(-39.01)PS(33.4)T(-24.16)IS(24.16)LK	3	2	496.709	1.9709	1	0.46872	1	0.81603	1	1.077	1					1.9709	2.13347	1	up	up	up	up
IPI00203018;IPI00758462;IPI00231831;IPI00781433;IPI00394392	IPI00203018	4034	S	Protein piccolo	>IPI:IPI00203018.1|SWISS-PROT:Q9JKS6-1|REFSEQ:NP_064483 Tax_Id=10116 Gene_Symbol=Pclo Isoform 1 of Protein piccolo;>IPI:IPI00758462.1|SWISS-PROT:Q9JKS6-3 Tax_Id=10116 Gene_Symbol=Pclo Isoform 3 of Protein piccolo;>IPI:IPI00231831.1|SWISS-PROT:Q9JKS6-2|TREM	Q9JKS6	69406;	56768	Pclo	yes	0.999966	44.6265	203.06	203.06	1.95e-70	2.8835	yes	yes	yes	yes	yes	yes	1;3	LSKTDRLLRTTETRRSQEVTDFLAPLQTSSR	_S(ph)QEVTDFLAPLQTSSR_	S(1)QEVTDFLAPLQTSSR	S(44.63)QEVT(-44.63)DFLAPLQT(-149.88)S(-154.14)S(-158.33)R	1	2	929.933	2.9329	1	0.2841	1	3.631	1			7.602	1	0.1714	1	2.9329	3.51989	1	up	up	up	up
IPI00203041;IPI00555258;IPI00949701	IPI00203041	254	S	DEAH (Asp-Glu-Ala-His) box helicase 30	>IPI:IPI00203041.1|TREMBL:D4A1V3|ENSEMBL:ENSRNOP00000040917 Tax_Id=10116 Gene_Symbol=Dhx30 Uncharacterized protein;>IPI:IPI00555258.3|ENSEMBL:ENSRNOP00000043896 Tax_Id=10116 Gene_Symbol=Dhx30 137 kDa protein;>IPI:IPI00949701.1|SWISS-PROT:Q5BJS0|ENSEMBL:ENS	D4A1V3	1308888;	367172	Dhx30	yes	1	97.2836	300.07	272.16	6.64e-123	-0.076568	yes	yes	yes	yes	yes	yes	1;2	TQQDSHNPLRDSRGGSFEMTDDDSAIRALTQ	_GGS(ph)FEMTDDDSAIR_	GGS(1)FEMTDDDSAIR	GGS(97.28)FEMT(-97.28)DDDS(-191.8)AIR	3	2	790.8	1.4557	1	0.74468	1	1.7343	1	0.70492	1	1.9641	1	0.53209	1	1.4557	1.34286	1
IPI00203088;IPI00958862;IPI00202027;IPI00851145;IPI00650124;IPI00464512	IPI00203088	63	S	Heterogeneous nuclear ribonucleoprotein H1	>IPI:IPI00203088.4|TREMBL:D3ZSG5|ENSEMBL:ENSRNOP00000004688 Tax_Id=10116 Gene_Symbol=Hnrph1 Uncharacterized protein;>IPI:IPI00958862.1|TREMBL:D3ZYW2|ENSEMBL:ENSRNOP00000063584 Tax_Id=10116 Gene_Symbol=Hnrph1 Uncharacterized protein;>IPI:IPI00202027.4|SWISS	D3ZSG5	620840;	140931	Hnrph1	yes	0.999999	62.7483	128.17	128.17	1.21e-17	0.20423	no	yes	no	no	yes	no	1	TREGRPSGEAFVELESEDEVKLALKKDRETM	_EGRPSGEAFVELES(ph)EDEVK_	EGRPSGEAFVELES(1)EDEVK	EGRPS(-62.75)GEAFVELES(62.75)EDEVK	14	2	1093.98			0.64657	1					0.50157	1				1.54662	1
IPI00372535;IPI00203200	IPI00372535	343	S	Suppressor of fused homolog	>IPI:IPI00372535.3|TREMBL:Q4V8C6|ENSEMBL:ENSRNOP00000026987|REFSEQ:NP_001020070 Tax_Id=10116 Gene_Symbol=Sufu Suppressor of fused homolog;>IPI:IPI00203200.3|TREMBL:D4A4R4|ENSEMBL:ENSRNOP00000026934 Tax_Id=10116 Gene_Symbol=Sufu Uncharacterized protein	Q4V8C6	1559462;	361769	Sufu	yes	0.998757	28.984	96.219	96.219	5.92e-08	-0.48761	no	no	no	no	yes	yes	2	INSQRQNGLTYDRAPSRKDSLGSDISTAVIP	_APS(ph)RKDS(ph)LGSDISTAVIPHELIR_	APS(0.999)RKDS(0.97)LGS(0.031)DISTAVIPHELIR	APS(28.98)RKDS(15.11)LGS(-15.11)DIS(-39.74)T(-44.15)AVIPHELIR	3	3	874.761											0.43917	2
IPI00372535;IPI00203200	IPI00372535	347	S	Suppressor of fused homolog	>IPI:IPI00372535.3|TREMBL:Q4V8C6|ENSEMBL:ENSRNOP00000026987|REFSEQ:NP_001020070 Tax_Id=10116 Gene_Symbol=Sufu Suppressor of fused homolog;>IPI:IPI00203200.3|TREMBL:D4A4R4|ENSEMBL:ENSRNOP00000026934 Tax_Id=10116 Gene_Symbol=Sufu Uncharacterized protein	Q4V8C6	1559462;	361769	Sufu	yes	0.989128	19.5927	106.45	106.45	5.92e-08	0.33955	yes	yes	yes	yes	yes	yes	1;2	RQNGLTYDRAPSRKDSLGSDISTAVIPHELI	_KDS(ph)LGSDISTAVIPHELIR_	KDS(0.989)LGS(0.011)DISTAVIPHELIR	KDS(19.59)LGS(-19.59)DIS(-52.21)T(-57.34)AVIPHELIR	3	3	711.031	1.584	1	0.51522	1	1.6571	1					0.43917	2	1.584	1.94092	1		up	up
IPI00372535;IPI00203200	IPI00372535	350	S	Suppressor of fused homolog	>IPI:IPI00372535.3|TREMBL:Q4V8C6|ENSEMBL:ENSRNOP00000026987|REFSEQ:NP_001020070 Tax_Id=10116 Gene_Symbol=Sufu Suppressor of fused homolog;>IPI:IPI00203200.3|TREMBL:D4A4R4|ENSEMBL:ENSRNOP00000026934 Tax_Id=10116 Gene_Symbol=Sufu Uncharacterized protein	Q4V8C6	1559462;	361769	Sufu	no	0.702424	1.40058	103.1	42.123	4.5e-05	-1.6907	yes	no	no	no	yes	no	1;2	GLTYDRAPSRKDSLGSDISTAVIPHELIRTR	_APSRKDSLGS(ph)DIS(ph)TAVIPHELIR_	APS(0.375)RKDS(0.375)LGS(0.702)DIS(0.3)T(0.249)AVIPHELIR	APS(-0.67)RKDS(-0.67)LGS(1.4)DIS(0.6)T(-0.6)AVIPHELIR	10	3	874.761									2.2364	1
IPI00372535;IPI00203200	IPI00372535	302	S	Suppressor of fused homolog	>IPI:IPI00372535.3|TREMBL:Q4V8C6|ENSEMBL:ENSRNOP00000026987|REFSEQ:NP_001020070 Tax_Id=10116 Gene_Symbol=Sufu Suppressor of fused homolog;>IPI:IPI00203200.3|TREMBL:D4A4R4|ENSEMBL:ENSRNOP00000026934 Tax_Id=10116 Gene_Symbol=Sufu Uncharacterized protein	Q4V8C6	1559462;	361769	Sufu	yes	0.999919	40.9134	105.99	97.203	0.000103017	0.066068	yes	yes	yes	yes	yes	yes	1	EDSRSICLGTQPRRLSGKDTEQIRETLRRGL	_RLS(ph)GKDTEQIR_	RLS(1)GKDTEQIR	RLS(40.91)GKDT(-40.91)EQIR	3	3	461.564	1.9392	1	0.59012	1	0.83758	1	1.014	1	2.2872	1	0.4124	1	1.9392	1.69457	1	up		up
IPI00203203	IPI00203203	192	S	Fxr2 protein	>IPI:IPI00203203.2|TREMBL:B1H2A6;Q8K4F9|ENSEMBL:ENSRNOP00000016163|REFSEQ:NP_001094117 Tax_Id=10116 Gene_Symbol=Fxr2 Fxr2 protein	B1H2A6	1307011;	287433	Fxr2	yes	1	52.8233	114.88	52.823	5.75e-06	-1.1747	yes	yes	no	no	yes	yes	1	ELFILSTTEAPVKRASLLGDMHFRSLRTKLL	_RAS(ph)LLGDM(ox)HFR_	RAS(1)LLGDMHFR	RAS(52.82)LLGDMHFR	3	3	466.883	5.5402	1	0.17589	1					7.0055	1			5.5402	5.68537	1	up	up	up	up
IPI00203203	IPI00203203	636	S	Fxr2 protein	>IPI:IPI00203203.2|TREMBL:B1H2A6;Q8K4F9|ENSEMBL:ENSRNOP00000016163|REFSEQ:NP_001094117 Tax_Id=10116 Gene_Symbol=Fxr2 Fxr2 protein	B1H2A6	1307011;	287433	Fxr2	yes	0.999914	41.9008	145.69	145.69	5.54e-05	0.0077491	yes	yes	yes	yes	yes	yes	1;2;3	ESQSRQRPPLERTKPSEDSLSGQKGDSVSRL	_TKPS(ph)EDSLSGQK_	TKPS(1)EDSLSGQK	T(-76.1)KPS(41.9)EDS(-41.9)LS(-46.75)GQK	4	2	678.806	1.2076	1	0.53128	1	8.6677	1	0.12072	1	7.7206	1	0.10338	1	1.2076	1.88225	1		up
IPI00203203	IPI00203203	508	S	Fxr2 protein	>IPI:IPI00203203.2|TREMBL:B1H2A6;Q8K4F9|ENSEMBL:ENSRNOP00000016163|REFSEQ:NP_001094117 Tax_Id=10116 Gene_Symbol=Fxr2 Fxr2 protein	B1H2A6	1307011;	287433	Fxr2	yes	0.795467	7.34188	78.69	59.607	0.00130101	-1.2322	yes	yes	no	no	yes	yes	1	GPPPVPRPTSRYNSSSISSVLKDPDSNPYSL	_YNSSS(ph)ISSVLK_	Y(0.001)NS(0.004)S(0.147)S(0.795)IS(0.028)S(0.025)VLK	Y(-31.4)NS(-22.59)S(-7.34)S(7.34)IS(-14.49)S(-15.1)VLK	5	2	632.795			0.24661	1					2.7543	1				4.05499	1		up	up
IPI00203286;IPI00949323;IPI00780112;IPI00950605;IPI00951725	IPI00203286	4354	S	FAT atypical cadherin 1	>IPI:IPI00203286.1|TREMBL:Q9WU10|ENSEMBL:ENSRNOP00000061869|REFSEQ:NP_114007 Tax_Id=10116 Gene_Symbol=Fat1 Protocadherin;>IPI:IPI00949323.1|ENSEMBL:ENSRNOP00000049121 Tax_Id=10116 Gene_Symbol=Fat1 506 kDa protein;>IPI:IPI00780112.1|TREMBL:A7ISQ3;Q63401;Q9J	Q9WU10	621254;	83720	Fat1	yes	0.998548	28.3751	73.168	70.235	0.00239288	-0.28209	yes	yes	yes	yes	yes	yes	1	DLDPCLSKKPLEEKPSQPYSARESLSEVQSL	_KPLEEKPS(ph)QPYSAR_	KPLEEKPS(0.999)QPYS(0.001)AR	KPLEEKPS(28.38)QPY(-64.33)S(-28.38)AR	8	3	570.613	0.54038	1	1.7713	1	0.88953	1	0.90317	1	0.48853	1	1.1987	1	0.54038	0.564557	1	down	down	down	down
IPI00207078;IPI00203464;IPI00203467	IPI00207078	410	S	Lipolysis-stimulated lipoprotein receptor	>IPI:IPI00207078.3|SWISS-PROT:Q9WU74-1|ENSEMBL:ENSRNOP00000041379|REFSEQ:NP_116005 Tax_Id=10116 Gene_Symbol=Lsr Isoform 1 of Lipolysis-stimulated lipoprotein receptor;>IPI:IPI00203464.2|SWISS-PROT:Q9WU74-2|ENSEMBL:ENSRNOP00000028585 Tax_Id=10116 Gene_Symbo	Q9WU74	69236;	64355	Lsr	yes	0.996681	22.5435	56.46	56.46	0.00800822	-0.54933	yes	yes	yes	no	no	no	2	LTPIRDEEWNRHSPQSPRTWEQEPLQEQPRG	_APALTPIRDEEWNRHS(ph)PQS(ph)PR_	APALT(0.404)PIRDEEWNRHS(0.599)PQS(0.997)PR	APALT(-1.73)PIRDEEWNRHS(1.73)PQS(22.54)PR	19	3	873.062	0.61616	2	2.564	2	0.95279	2			0.62933	2			0.61616	0.390016	2		down	down
IPI00207078;IPI00203464;IPI00203467	IPI00207078	307	S	Lipolysis-stimulated lipoprotein receptor	>IPI:IPI00207078.3|SWISS-PROT:Q9WU74-1|ENSEMBL:ENSRNOP00000041379|REFSEQ:NP_116005 Tax_Id=10116 Gene_Symbol=Lsr Isoform 1 of Lipolysis-stimulated lipoprotein receptor;>IPI:IPI00203464.2|SWISS-PROT:Q9WU74-2|ENSEMBL:ENSRNOP00000028585 Tax_Id=10116 Gene_Symbo	Q9WU74	69236;	64355	Lsr	no	0.551311	0.895433	101.67	101.67	4.97e-06	-0.74769	no	no	yes	yes	no	no	1;2	PMGPPYGYPGDFDRHSSVGGHSSQVPLLRDV	_HS(ph)SVGGHSSQVPLLR_	HS(0.551)S(0.449)VGGHSSQVPLLR	HS(0.9)S(-0.9)VGGHS(-38.73)S(-44.14)QVPLLR	2	3	547.602	0.8781	2	0.96147	2	1.1805	2	0.39845	1	1.0736	2	0.97529	2	0.8781	1.04007	2
IPI00207078;IPI00203464;IPI00203467	IPI00207078	308	S	Lipolysis-stimulated lipoprotein receptor	>IPI:IPI00207078.3|SWISS-PROT:Q9WU74-1|ENSEMBL:ENSRNOP00000041379|REFSEQ:NP_116005 Tax_Id=10116 Gene_Symbol=Lsr Isoform 1 of Lipolysis-stimulated lipoprotein receptor;>IPI:IPI00203464.2|SWISS-PROT:Q9WU74-2|ENSEMBL:ENSRNOP00000028585 Tax_Id=10116 Gene_Symbo	Q9WU74	69236;	64355	Lsr	yes	0.984414	18.0045	157.47	157.47	6.48e-08	0.32907	yes	yes	yes	yes	yes	yes	1;2	MGPPYGYPGDFDRHSSVGGHSSQVPLLRDVD	_HSS(ph)VGGHSSQVPLLR_	HS(0.016)S(0.984)VGGHSSQVPLLR	HS(-18)S(18)VGGHS(-66.59)S(-71.24)QVPLLR	3	2	820.899	1.2768	1	0.48643	1	1.6812	1	0.41003	1	1.8486	1	0.32717	1	1.2768	2.05579	1		up
IPI00203577;IPI00758467;IPI00957923	IPI00203577	978	S	Filamin-A-interacting protein 1	>IPI:IPI00203577.1|SWISS-PROT:Q8K4T4-1|ENSEMBL:ENSRNOP00000015365|REFSEQ:NP_663715 Tax_Id=10116 Gene_Symbol=Filip1 Isoform 1 of Filamin-A-interacting protein 1;>IPI:IPI00758467.1|SWISS-PROT:Q8K4T4-2 Tax_Id=10116 Gene_Symbol=Filip1 Isoform 2 of Filamin-A-in	Q8K4T4	628597;	246776	Filip1	yes	0.999995	53.3202	160.78	118.16	5.85e-07	-1.1205	yes	yes	yes	yes	yes	yes	1;2	KPKSADPTLGPERAMSPVTITTISREKSPEG	_AMS(ph)PVTITTISR_	AMS(1)PVTITTISR	AMS(53.32)PVT(-53.32)IT(-72.3)T(-79.76)IS(-78.14)R	3	2	678.833	0.71604	1	1.6451	1	0.78689	1	1.0517	1	0.52467	1	1.621	1	0.71604	0.607866	1
IPI00203698	IPI00203698	216	S	UBX domain-containing protein 2B	>IPI:IPI00203698.1|SWISS-PROT:P0C627|ENSEMBL:ENSRNOP00000012551|REFSEQ:NP_001101375 Tax_Id=10116 Gene_Symbol=Ubxn2b UBX domain-containing protein 2B	P0C627	1308557;	312965	Ubxn2b	yes	1	76.9272	89.047	76.927	0.00324182	-1.8054	no	yes	yes	yes	yes	yes	1	QDQEYIKPRLRFKAFSGEGQKLGSLTPEIVS	_AFS(ph)GEGQK_	AFS(1)GEGQK	AFS(76.93)GEGQK	3	2	452.184											0.4355	1
IPI00203698	IPI00203698	234	S	UBX domain-containing protein 2B	>IPI:IPI00203698.1|SWISS-PROT:P0C627|ENSEMBL:ENSRNOP00000012551|REFSEQ:NP_001101375 Tax_Id=10116 Gene_Symbol=Ubxn2b UBX domain-containing protein 2B	P0C627	1308557;	312965	Ubxn2b	yes	0.886278	9.05809	90.534	73.546	0.000211406	1.3076	yes	no	yes	yes	no	yes	2	GQKLGSLTPEIVSTPSSPEEEDKSILNAAVL	_LGSLTPEIVST(ph)PS(ph)SPEEEDK_	LGS(0.001)LT(0.008)PEIVS(0.468)T(0.525)PS(0.886)S(0.112)PEEEDK	LGS(-26.17)LT(-18.49)PEIVS(-0.51)T(0.51)PS(9.06)S(-9.06)PEEEDK	13	3	758.994	1.0059	2			0.61224	2					0.50088	2	1.0059		2
IPI00203698	IPI00203698	235	S	UBX domain-containing protein 2B	>IPI:IPI00203698.1|SWISS-PROT:P0C627|ENSEMBL:ENSRNOP00000012551|REFSEQ:NP_001101375 Tax_Id=10116 Gene_Symbol=Ubxn2b UBX domain-containing protein 2B	P0C627	1308557;	312965	Ubxn2b	yes	0.973653	16.4838	175.28	172.24	1.2e-43	0.92315	yes	yes	yes	yes	yes	yes	1;2;3	QKLGSLTPEIVSTPSSPEEEDKSILNAAVLI	_LGSLTPEIVSTPSS(ph)PEEEDK_	LGSLTPEIVST(0.004)PS(0.022)S(0.974)PEEEDK	LGS(-125.68)LT(-106.82)PEIVS(-39.41)T(-23.49)PS(-16.48)S(16.48)PEEEDK	14	2	1098	0.70605	2	0.32406	1	0.36031	1	1.1922	1	0.95661	1	0.56004	1	0.70605	3.08585	1		up	up
IPI00203798	IPI00203798	309	S	Chromobox homolog 8 (Drosophila, Pc class), isoform CRA_a	>IPI:IPI00203798.1|TREMBL:Q4FZS1|REFSEQ:NP_001029250 Tax_Id=10116 Gene_Symbol=Cbx8 Chromobox homolog 8	Q4FZS1	1565375;	303731	Cbx8	yes	1	56.8514	130.64	56.851	7.49e-05	-1.916	yes	yes	no	no	yes	yes	1	VGSLYRDMGAQGGRPSLIARIPVARILGDPE	_DMGAQGGRPS(ph)LIAR_	DMGAQGGRPS(1)LIAR	DMGAQGGRPS(56.85)LIAR	10	2	754.856									12.661	1
IPI00203802	IPI00203802	130	S	INO80 complex subunit B	>IPI:IPI00203802.3|TREMBL:Q0D2L4|ENSEMBL:ENSRNOP00000011921|REFSEQ:NP_001041698 Tax_Id=10116 Gene_Symbol=Ino80b INO80 complex subunit B	Q0D2L4	1562258;	500225	Ino80b	no	0.839966	4.81001	79.465	35.992	0.000433197	-1.5307	no	no	yes	no	yes	no	1;2	PLEQYRAWLDEDSNLSPSPLRDLPGDLEGQE	_AWLDEDS(ph)NLS(ph)PSPLR_	AWLDEDS(0.644)NLS(0.84)PS(0.516)PLR	AWLDEDS(1.34)NLS(4.81)PS(-1.34)PLR	10	2	930.384					3.3662	2
IPI00203974	IPI00203974	271	S	Bcl2-associated athanogene 3	>IPI:IPI00203974.2|TREMBL:Q156J1;Q5U2U8|ENSEMBL:ENSRNOP00000027616|REFSEQ:NP_001011936 Tax_Id=10116 Gene_Symbol=Bag3 Bcl-2-interacting death suppressor	Q156J1	1307794;	293524	Bag3	yes	1	78.018	161.04	138.21	2.75e-10	-0.10134	yes	yes	yes	yes	yes	yes	1;2	DDWEPRPLRATSPFRSPVRGASSREGSPARS	_ATS(ph)PFRS(ph)PVR_	AT(0.066)S(0.934)PFRS(1)PVR	AT(-11.51)S(11.51)PFRS(78.02)PVR	7	2	639.276	1.2938	1	0.60198	1	3.3748	1	0.29953	1	3.1242	1	0.30283	1	1.2938	1.66118	1
IPI00203974	IPI00203974	286	S	Bcl2-associated athanogene 3	>IPI:IPI00203974.2|TREMBL:Q156J1;Q5U2U8|ENSEMBL:ENSRNOP00000027616|REFSEQ:NP_001011936 Tax_Id=10116 Gene_Symbol=Bag3 Bcl-2-interacting death suppressor	Q156J1	1307794;	293524	Bag3	yes	0.982692	17.532	109.04	92.264	0.000138033	-0.29352	yes	yes	yes	yes	yes	yes	1;2	SPVRGASSREGSPARSGTPVHCPSPIRVHTV	_S(ph)GTPVHCPS(ph)PIR_	S(0.983)GT(0.02)PVHCPS(0.998)PIR	S(17.53)GT(-17.53)PVHCPS(26.46)PIR	1	3	489.867	0.60076	1	2.4212	2	0.92359	2	0.94072	2	0.51445	2	2.5633	2	0.60076	0.413018	1		down
IPI00203974	IPI00203974	387	S	Bcl2-associated athanogene 3	>IPI:IPI00203974.2|TREMBL:Q156J1;Q5U2U8|ENSEMBL:ENSRNOP00000027616|REFSEQ:NP_001011936 Tax_Id=10116 Gene_Symbol=Bag3 Bcl-2-interacting death suppressor	Q156J1	1307794;	293524	Bag3	yes	0.842647	7.55326	225.2	225.2	3.08e-18	0.93117	yes	yes	yes	yes	yes	yes	1;2	PIPCPSPGPAPSAVPSSPKNVAAEPKAAPSP	_VSSAPIPCPSPGPAPSAVPS(ph)SPK_	VSSAPIPCPSPGPAPS(0.009)AVPS(0.843)S(0.148)PK	VS(-203.83)S(-203.83)APIPCPS(-65.61)PGPAPS(-19.56)AVPS(7.55)S(-7.55)PK	20	2	1134.04			1.095	1	1.1156	1					2.0896	2		0.913242	1
IPI00203980;IPI00950984	IPI00203980	52	S	Sodium-coupled neutral amino acid transporter 1	>IPI:IPI00203980.1|SWISS-PROT:Q9JM15|ENSEMBL:ENSRNOP00000008138|REFSEQ:NP_620187 Tax_Id=10116 Gene_Symbol=Slc38a1 Sodium-coupled neutral amino acid transporter 1;>IPI:IPI00950984.1|TREMBL:D3Z9A6|ENSEMBL:ENSRNOP00000062113 Tax_Id=10116 Gene_Symbol=Slc38a1 U	Q9JM15	69645;	170567	Slc38a1	yes	0.99458	22.6391	109.44	109.44	4.42e-06	-0.062568	yes	yes	yes	yes	yes	yes	1;2	GQINSKFISDRESRRSLTNSHLEKRKCDEYI	_RS(ph)LTNSHLEK_	RS(0.995)LT(0.005)NSHLEK	RS(22.64)LT(-22.64)NS(-54.13)HLEK	2	3	422.206	2.0424	1	0.55087	1	1.1704	1	1.1112	1	1.5604	1	0.71293	1	2.0424	1.81531	1	up	up	up	up
IPI00203992	IPI00203992	85	S	PDZK1-interacting protein 1	>IPI:IPI00203992.1|SWISS-PROT:Q923S2|ENSEMBL:ENSRNOP00000011434|REFSEQ:NP_569085 Tax_Id=10116 Gene_Symbol=Pdzk1ip1 PDZK1-interacting protein 1	Q923S2	620952;	81916	Pdzk1ip1	yes	0.998874	29.4804	134.3	134.3	0.00126311	0.07075	no	no	yes	yes	yes	yes	1	NKADGVLVGMDGRYSSMASGFRSSEHKNAFE	_YSS(ph)MASGFR_	YS(0.001)S(0.999)MASGFR	Y(-80.62)S(-29.48)S(29.48)MAS(-73.66)GFR	3	2	543.21	1.4594	1	0.98552	1	3.1329	1	0.40048	1	2.2152	1	0.35365	1	1.4594	1.01469	1
IPI00204011;IPI00951121;IPI00781480	IPI00951121	9	S	TAO kinase 2	>IPI:IPI00204011.1|SWISS-PROT:Q9JLS3|ENSEMBL:ENSRNOP00000027080|REFSEQ:NP_073193 Tax_Id=10116 Gene_Symbol=Taok2 Serine/threonine-protein kinase TAO2;>IPI:IPI00951121.1|ENSEMBL:ENSRNOP00000051899 Tax_Id=10116 Gene_Symbol=Taok2 120 kDa protein;>IPI:IPI007814		621590;	64666	Taok2	yes	1	142.283	149.66	142.28	8.96e-28	-0.52187	yes	yes	yes	no	yes	no	1	_______MPAGGRAGSLKDPDVAELFFKDDP	_AGS(ph)LKDPDVAELFFKDDPEK_	AGS(1)LKDPDVAELFFKDDPEK	AGS(142.28)LKDPDVAELFFKDDPEK	3	3	767.694									2.8788	1
IPI00204055	IPI00204055	158	S	Wolfram syndrome 1 (wolframin)	>IPI:IPI00204055.1|TREMBL:Q9JLT5|ENSEMBL:ENSRNOP00000032218|REFSEQ:NP_114011 Tax_Id=10116 Gene_Symbol=Wfs1 WFS1	Q9JLT5	68954;	83725	Wfs1	yes	0.99996	43.9475	201.06	157.2	1.74e-07	2.3929	yes	yes	yes	yes	yes	yes	1	VKLLRRCLADRKGITSENEAEVKQLSSETDL	_GITS(ph)ENEAEVK_	GITS(1)ENEAEVK	GIT(-43.95)S(43.95)ENEAEVK	4	2	628.774	0.55273	1			0.43687	1			0.24838	1	0.47393	1	0.55273		1	down		down
IPI00204055	IPI00204055	32	S	Wolfram syndrome 1 (wolframin)	>IPI:IPI00204055.1|TREMBL:Q9JLT5|ENSEMBL:ENSRNOP00000032218|REFSEQ:NP_114011 Tax_Id=10116 Gene_Symbol=Wfs1 WFS1	Q9JLT5	68954;	83725	Wfs1	yes	0.939244	11.9521	149.34	130.47	5.69e-18	-1.0186	yes	yes	yes	yes	yes	yes	1	PAPQPQARARLNATTSLEQDKIEPPRAPRPQ	_LNATTS(ph)LEQDKIEPPR_	LNAT(0.001)T(0.06)S(0.939)LEQDKIEPPR	LNAT(-30.5)T(-11.95)S(11.95)LEQDKIEPPR	6	2	946.462	0.95076	1	1.0545	1	4.618	1	0.28373	1	3.4822	1	0.32737	1	0.95076	0.948317	1
IPI00204081;IPI00950575;IPI00951131;IPI00950023	IPI00204081	1187	S	Myomegalin	>IPI:IPI00204081.1|SWISS-PROT:Q9WUJ3|ENSEMBL:ENSRNOP00000024900|REFSEQ:NP_071777 Tax_Id=10116 Gene_Symbol=Pde4dip Myomegalin;>IPI:IPI00950575.1|TREMBL:D3ZV02|ENSEMBL:ENSRNOP00000063241 Tax_Id=10116 Gene_Symbol=Pde4dip Uncharacterized protein;>IPI:IPI009511	Q9WUJ3	708410;	64183	Pde4dip	yes	1	43.7941	169.25	43.794	1.6e-06	-1.4654	no	yes	yes	no	yes	yes	1;3	RPGPRPQSLKLGTALSVDGYQLENKSQAQDS	_LGT(ph)ALS(ph)VDGY(ph)QLENK_	LGT(1)ALS(1)VDGY(1)QLENK	LGT(43.79)ALS(43.79)VDGY(43.79)QLENK	6	3	616.58									5.5829	1	0.18502	1
IPI00204081;IPI00950575;IPI00951131;IPI00950023	IPI00204081	1770	S	Myomegalin	>IPI:IPI00204081.1|SWISS-PROT:Q9WUJ3|ENSEMBL:ENSRNOP00000024900|REFSEQ:NP_071777 Tax_Id=10116 Gene_Symbol=Pde4dip Myomegalin;>IPI:IPI00950575.1|TREMBL:D3ZV02|ENSEMBL:ENSRNOP00000063241 Tax_Id=10116 Gene_Symbol=Pde4dip Uncharacterized protein;>IPI:IPI009511	Q9WUJ3	708410;	64183	Pde4dip	yes	0.999995	55.4837	99.055	97.579	0.000162046	-0.40085	no	yes	yes	yes	yes	yes	1	TEASSPRYSNPAQPHSPARGTIELGRILEPG	_YSNPAQPHS(ph)PAR_	YSNPAQPHS(1)PAR	Y(-55.48)S(-56.08)NPAQPHS(55.48)PAR	9	2	702.806			0.25971	1			1.1283	1			1.113	1		3.85045	1		up	up
IPI00204136	IPI00204136	697	S	Protein Fam13b	>IPI:IPI00204136.3|TREMBL:D3ZJY0|ENSEMBL:ENSRNOP00000027663|REFSEQ:NP_001099628 Tax_Id=10116 Gene_Symbol=Fam13b1 Uncharacterized protein	D3ZJY0	1310484;	291694	Fam13b	yes	0.987883	19.8804	207.39	145.33	3.22e-24	0.54202	yes	yes	yes	yes	yes	yes	1;2	VKQMLTRASITPVLGSPSTKRRGQMLQPIIE	_ASITPVLGS(ph)PSTK_	ASITPVLGS(0.988)PS(0.01)T(0.002)K	AS(-89.67)IT(-58.78)PVLGS(19.88)PS(-19.88)T(-27.02)K	9	2	669.339	0.46833	1	2.2607	1	0.97457	1	1.0233	1	0.43428	1	2.1759	1	0.46833	0.442341	1	down	down	down	down
IPI00204146	IPI00204146	16	S	Acetyl-coenzyme A transporter 1	>IPI:IPI00204146.4|SWISS-PROT:Q6AYY8|ENSEMBL:ENSRNOP00000013392|REFSEQ:NP_071588 Tax_Id=10116 Gene_Symbol=Slc33a1 Acetyl-coenzyme A transporter 1	Q6AYY8	620653;	64018	Slc33a1	yes	1	41.9666	131.53	41.967	6.73e-07	-0.35245	yes	yes	yes	no	yes	no	1	MSPTISHKDNSRQRRSGMFGHALDMKSGPLP	_S(ph)GM(ox)FGHALDMK_	S(1)GMFGHALDMK	S(41.97)GMFGHALDMK	1	2	645.256	5.2232	1	0.20745	1	1.0106	1			3.6021	1			5.2232	4.82044	1	up	up	up	up
IPI00204259	IPI00204259	384	S	3-hydroxy-3-methylglutaryl-coenzyme A reductase	>IPI:IPI00204259.2|SWISS-PROT:P51639|ENSEMBL:ENSRNOP00000022055|REFSEQ:NP_037266 Tax_Id=10116 Gene_Symbol=Hmgcr 3-hydroxy-3-methylglutaryl-coenzyme A reductase	P51639	2803;	25675	Hmgcr	yes	0.981635	17.2795	138.55	138.55	2.65e-05	1.4652	yes	yes	yes	yes	yes	yes	1	CRREPLLVRRNQKLSSVEEDPGVNQDRKVEV	_LSS(ph)VEEDPGVNQDR_	LS(0.018)S(0.982)VEEDPGVNQDR	LS(-17.28)S(17.28)VEEDPGVNQDR	3	2	812.846			0.87382	1			0.25396	1	4.2567	1	0.33216	1		1.1444	1
IPI00204321;IPI00393216;IPI00949581;IPI00362703	IPI00204321	464	S	Wolf-Hirschhorn syndrome candidate 1-like 1	>IPI:IPI00204321.5|TREMBL:D4AC06|ENSEMBL:ENSRNOP00000021053 Tax_Id=10116 Gene_Symbol=Whsc1l1 Uncharacterized protein;>IPI:IPI00393216.4|TREMBL:D4A3R4|ENSEMBL:ENSRNOP00000035634 Tax_Id=10116 Gene_Symbol=Whsc1l1 Uncharacterized protein;>IPI:IPI00949581.1|TRE	D4AC06	1308980;	290831	Whsc1l1	yes	0.997712	26.395	164.2	152.07	6.33e-11	-0.092396	yes	yes	yes	yes	yes	yes	1	QSSTDPRRQSQRRHTSVEEDGPPPVKIAWRT	_HTS(ph)VEEDGPPPVK_	HT(0.002)S(0.998)VEEDGPPPVK	HT(-26.39)S(26.39)VEEDGPPPVK	3	2	736.327	1.3365	1	0.58675	1	0.49562	1	2.4124	1	0.82853	1	0.65557	1	1.3365	1.7043	1
IPI00204321;IPI00393216;IPI00949581;IPI00362703	IPI00204321	594	S	Wolf-Hirschhorn syndrome candidate 1-like 1	>IPI:IPI00204321.5|TREMBL:D4AC06|ENSEMBL:ENSRNOP00000021053 Tax_Id=10116 Gene_Symbol=Whsc1l1 Uncharacterized protein;>IPI:IPI00393216.4|TREMBL:D4A3R4|ENSEMBL:ENSRNOP00000035634 Tax_Id=10116 Gene_Symbol=Whsc1l1 Uncharacterized protein;>IPI:IPI00949581.1|TRE	D4AC06	1308980;	290831	Whsc1l1	yes	0.999598	36.4681	148.7	148.7	1.04e-06	-0.22465	yes	yes	yes	yes	yes	yes	1;2	VEKKQQRRSIRTRSESEKSTEVVSKKKIKKE	_SES(ph)EKSTEVVSK_	SES(1)EKSTEVVSK	S(-39.23)ES(36.47)EKS(-36.47)T(-42.4)EVVS(-111.05)K	3	2	695.311	1.2778	1	0.63715	1			4.3738	1	0.96836	2	0.49451	1	1.2778	1.56949	1
IPI00204379;IPI00231657;IPI00957219;IPI00231655;IPI00231656;IPI00959765;IPI00231658;IPI00959386	IPI00204379	1442	S	SH3 and multiple ankyrin repeat domains protein 1	>IPI:IPI00204379.1|SWISS-PROT:Q9WV48-1|ENSEMBL:ENSRNOP00000026100|REFSEQ:NP_113939 Tax_Id=10116 Gene_Symbol=Shank1 Isoform 1 of SH3 and multiple ankyrin repeat domains protein 1;>IPI:IPI00231657.1|SWISS-PROT:Q9WV48-4 Tax_Id=10116 Gene_Symbol=Shank1 Isoform	Q9WV48	621011;	78957	Shank1	yes	0.999525	33.2332	99.5	99.5	8.32e-05	-0.98163	yes	yes	yes	yes	no	yes	1	GYRAGLGSQEKALTASPPAARRSLLHRLPPT	_ALTAS(ph)PPAAR_	ALTAS(1)PPAAR	ALT(-33.23)AS(33.23)PPAAR	5	2	517.755			1.7679	1	0.92808	1	1.015	1						0.565643	1		down	down
IPI00204379;IPI00231657;IPI00957219;IPI00231655;IPI00231656;IPI00959765;IPI00231658;IPI00959386	IPI00204379	1536	S	SH3 and multiple ankyrin repeat domains protein 1	>IPI:IPI00204379.1|SWISS-PROT:Q9WV48-1|ENSEMBL:ENSRNOP00000026100|REFSEQ:NP_113939 Tax_Id=10116 Gene_Symbol=Shank1 Isoform 1 of SH3 and multiple ankyrin repeat domains protein 1;>IPI:IPI00231657.1|SWISS-PROT:Q9WV48-4 Tax_Id=10116 Gene_Symbol=Shank1 Isoform	Q9WV48	621011;	78957	Shank1	yes	0.963131	16.5965	114.72	72.496	2.78e-06	0.405	yes	yes	yes	yes	yes	yes	1;2;3	GPGVPPPSPRRVLPTSPTSPRGNEENGLPLL	_VLPTS(ph)PT(ph)SPR_	VLPT(0.022)S(0.963)PT(0.701)S(0.314)PR	VLPT(-17.18)S(16.6)PT(3.67)S(-3.67)PR	5	2	607.765	1.0206	1	0.97115	1	0.54607	1			0.63412	1	0.8478	2	1.0206	1.02971	1
IPI00204418;IPI00464916;IPI00952477	IPI00204418	14	S	ERC protein 2	>IPI:IPI00204418.4|SWISS-PROT:Q8K3M6-1|ENSEMBL:ENSRNOP00000012390 Tax_Id=10116 Gene_Symbol=Erc2 Isoform 1 of ERC protein 2;>IPI:IPI00464916.1|SWISS-PROT:Q8K3M6-2|ENSEMBL:ENSRNOP00000020427|REFSEQ:NP_740768 Tax_Id=10116 Gene_Symbol=Erc2 Isoform 2 of ERC pro	Q8K3M6	708372;	259269	Erc2	yes	0.996393	24.2152	155.53	155.53	1.93e-22	-0.61344	yes	yes	yes	yes	yes	yes	2;4	__MYGSARTISNPEGSPSRSPRLPRSPRLGH	_TISNPEGS(ph)PSRS(ph)PR_	TISNPEGS(0.996)PS(0.048)RS(0.955)PR	T(-79.92)IS(-59.54)NPEGS(24.22)PS(-13.3)RS(13.3)PR	8	2	822.843	0.8284	2	1.5298	2	0.90482	2	1.3278	2	0.55786	2	2.1787	2	0.8284	0.65368	2
IPI00204506;IPI00568756;IPI00561669;IPI00558692	IPI00204506	463	S	Erythrocyte protein band 4.1-like 3, isoform CRA_d	>IPI:IPI00204506.1|TREMBL:Q9JMB3|ENSEMBL:ENSRNOP00000022849|REFSEQ:NP_446379 Tax_Id=10116 Gene_Symbol=Epb4.1l3 Type II brain 4.1;>IPI:IPI00568756.1|TREMBL:D3ZB32|ENSEMBL:ENSRNOP00000050638 Tax_Id=10116 Gene_Symbol=Epb4.1l3 Uncharacterized protein;>IPI:IPI0	Q9JMB3	71089;	116724	Epb41l3	no	0.499966		72.086	72.086	0.000566685	-1.8331	no	no	no	no	no	yes	1;3;4	DGASVNENHEIYMKDSMSAAEVGTGQYATTK	_DS(ph)M(ox)SAAEVGTGQYATTK_	DS(0.5)MS(0.5)AAEVGTGQYATTK	DS(0)MS(0)AAEVGT(-38.78)GQY(-58.04)AT(-67.28)T(-69.02)K	2	3	604.917							1.1603	3			0.46746	1
IPI00204506;IPI00568756;IPI00561669;IPI00558692	IPI00204506	465	S	Erythrocyte protein band 4.1-like 3, isoform CRA_d	>IPI:IPI00204506.1|TREMBL:Q9JMB3|ENSEMBL:ENSRNOP00000022849|REFSEQ:NP_446379 Tax_Id=10116 Gene_Symbol=Epb4.1l3 Type II brain 4.1;>IPI:IPI00568756.1|TREMBL:D3ZB32|ENSEMBL:ENSRNOP00000050638 Tax_Id=10116 Gene_Symbol=Epb4.1l3 Uncharacterized protein;>IPI:IPI0	Q9JMB3	71089;	116724	Epb41l3	yes	0.999994	52.2327	311.87	265.07	1.52e-74	-1.7205	yes	yes	yes	yes	yes	yes	1;4	ASVNENHEIYMKDSMSAAEVGTGQYATTKVI	_DSMS(ph)AAEVGTGQYATTK_	DSMS(1)AAEVGTGQYATTK	DS(-52.23)MS(52.23)AAEVGT(-144.67)GQY(-233.19)AT(-178.27)T(-186.39)K	4	2	898.874	1.5732	1	0.46247	1	0.69002	1	1.1563	1	1.3233	1	0.51677	1	1.5732	2.1623	1		up	up
IPI00204506;IPI00568756;IPI00561669;IPI00558692;IPI00556956;IPI00204503	IPI00204506	423	S	Erythrocyte protein band 4.1-like 3, isoform CRA_d	>IPI:IPI00204506.1|TREMBL:Q9JMB3|ENSEMBL:ENSRNOP00000022849|REFSEQ:NP_446379 Tax_Id=10116 Gene_Symbol=Epb4.1l3 Type II brain 4.1;>IPI:IPI00568756.1|TREMBL:D3ZB32|ENSEMBL:ENSRNOP00000050638 Tax_Id=10116 Gene_Symbol=Epb4.1l3 Uncharacterized protein;>IPI:IPI0	Q9JMB3	71089;	116724	Epb41l3	yes	1	143.321	167.53	159.75	3.63e-09	-0.95849	yes	yes	yes	yes	yes	yes	1	KFRYSGRTQAQTRRASALIDRPAPYFERSSS	_RAS(ph)ALIDRPAPYFER_	RAS(1)ALIDRPAPYFER	RAS(143.32)ALIDRPAPY(-143.32)FER	3	3	614.64	2.1024	1	0.43914	1	0.75536	1	1.0245	1	1.4437	1	0.59225	1	2.1024	2.27718	1	up	up	up	up
IPI00204510	IPI00204510	219	S	Proteasomal ubiquitin receptor ADRM1	>IPI:IPI00204510.6|SWISS-PROT:Q9JMB5|ENSEMBL:ENSRNOP00000010087|REFSEQ:NP_113896 Tax_Id=10116 Gene_Symbol=Adrm1 Proteasomal ubiquitin receptor ADRM1	Q9JMB5	69248;	65138	Adrm1	no	0.56455	3.33637	171.79	81.89	8.4e-80	0.94797	no	yes	no	yes	yes	yes	2	SSSSSSRSQSAAVTPSSTTSSARATPAPSAP	_SQSAAVTPS(ph)STT(ph)SSAR_	SQSAAVT(0.027)PS(0.565)S(0.284)T(0.295)T(0.451)S(0.204)S(0.174)AR	S(-67.08)QS(-62.48)AAVT(-13.43)PS(3.34)S(-3.34)T(-3.34)T(3.34)S(-4.36)S(-5.2)AR	9	2	849.343	0.59174	2	0.63168	2							0.55737	2	0.59174	1.58308	2
IPI00204510	IPI00204510	223	S	Proteasomal ubiquitin receptor ADRM1	>IPI:IPI00204510.6|SWISS-PROT:Q9JMB5|ENSEMBL:ENSRNOP00000010087|REFSEQ:NP_113896 Tax_Id=10116 Gene_Symbol=Adrm1 Proteasomal ubiquitin receptor ADRM1	Q9JMB5	69248;	65138	Adrm1	no	0.597369	2.55126	182.22	139.02	4.12e-79	-2.781	yes	yes	no	yes	yes	no	2	SSRSQSAAVTPSSTTSSARATPAPSAPAAAS	_SQSAAVTPSS(ph)TTS(ph)SAR_	SQSAAVTPS(0.036)S(0.725)T(0.213)T(0.093)S(0.597)S(0.337)AR	S(-99.2)QS(-90.14)AAVT(-37.39)PS(-13.98)S(5.78)T(-5.78)T(-10.97)S(2.55)S(-2.55)AR	13	2	849.343							0.52604	2
IPI00204538;IPI00951287	IPI00204538	320	S	Phosphatidylinositol 4,5-bisphosphate 5-phosphatase A	>IPI:IPI00204538.1|SWISS-PROT:Q9JMC1|ENSEMBL:ENSRNOP00000026293|REFSEQ:NP_598246 Tax_Id=10116 Gene_Symbol=Inpp5j Phosphatidylinositol 4,5-bisphosphate 5-phosphatase A;>IPI:IPI00951287.1|TREMBL:D4A0N7|ENSEMBL:ENSRNOP00000059037 Tax_Id=10116 Gene_Symbol=Inpp	Q9JMC1	620541;	171088	Inpp5j	yes	0.999996	54.382	66.595	66.595	0.00229991	-0.32577	yes	yes	yes	yes	yes	yes	1	LPLDVSSGLPESGTRSPGLLSPTFRPGIPSN	_S(ph)PGLLSPTFR_	S(1)PGLLSPTFR	S(54.38)PGLLS(-54.38)PT(-62.52)FR	1	2	577.784	0.70074	1	1.4571	1	0.68239	1	1.382	1	0.62144	1	2.0978	1	0.70074	0.686295	1
IPI00204549;IPI00948087;IPI00199842;IPI00951488	IPI00204549	250	S	Exocyst complex component 7	>IPI:IPI00204549.1|TREMBL:D3ZRH3|ENSEMBL:ENSRNOP00000013241 Tax_Id=10116 Gene_Symbol=Exoc7 Uncharacterized protein;>IPI:IPI00948087.1|TREMBL:D3ZSR9|ENSEMBL:ENSRNOP00000059717 Tax_Id=10116 Gene_Symbol=Exoc7 Uncharacterized protein;>IPI:IPI00199842.1|SWISS-P	D3ZRH3	620236;	64632	Exoc7	yes	1	74.436	236.16	171.71	1.78e-86	0.40168	yes	yes	yes	yes	yes	yes	1	KEHFRKSSSSSGVPYSPAIPNKRKDTPTKKP	_SSSSSGVPYS(ph)PAIPNK_	SSSSSGVPYS(1)PAIPNK	S(-126.49)S(-121.32)S(-107.43)S(-100.02)S(-86.35)GVPY(-74.44)S(74.44)PAIPNK	10	2	829.377	0.15372	1	5.2143	1	0.87952	1	0.89976	1	0.15093	1	4.7469	1	0.15372	0.19178	1	down	down	down	down
IPI00204594	IPI00204594	61	S	Presqualene diphosphate phosphatase	>IPI:IPI00204594.1|SWISS-PROT:Q66H88|ENSEMBL:ENSRNOP00000020475|REFSEQ:NP_001030026 Tax_Id=10116 Gene_Symbol=Ppapdc2 Presqualene diphosphate phosphatase	Q66H88	1566000;	619549	Ppapdc2	yes	0.999955	43.4354	112.71	112.71	0.000292652	-0.70249	no	yes	yes	yes	yes	yes	1	RSGADPACARLRASDSPVHRRGSFPLAAACP	_ASDS(ph)PVHR_	ASDS(1)PVHR	AS(-43.44)DS(43.44)PVHR	4	2	474.7	0.44205	1	1.6187	1	0.84677	1	0.66148	1	0.45454	1	1.5666	1	0.44205	0.61778	1	down		down
IPI00204594	IPI00204594	68	S	Presqualene diphosphate phosphatase	>IPI:IPI00204594.1|SWISS-PROT:Q66H88|ENSEMBL:ENSRNOP00000020475|REFSEQ:NP_001030026 Tax_Id=10116 Gene_Symbol=Ppapdc2 Presqualene diphosphate phosphatase	Q66H88	1566000;	619549	Ppapdc2	yes	1	156.789	182.68	170.52	3.33e-79	-0.51863	yes	yes	yes	yes	yes	yes	1	CARLRASDSPVHRRGSFPLAAACPAQVAPAP	_RGS(ph)FPLAAACPAQVAPAPPPEDAGMNLNPSFLGIALR_	RGS(1)FPLAAACPAQVAPAPPPEDAGMNLNPSFLGIALR	RGS(156.79)FPLAAACPAQVAPAPPPEDAGMNLNPS(-156.79)FLGIALR	3	3	1285.3	2.4065	1	0.45047	1	1.2353	1	0.81216	1	1.8276	1	0.68135	1	2.4065	2.2199	1	up	up	up	up
IPI00204739	IPI00204739	35	S	Syntaxin-4	>IPI:IPI00204739.1|SWISS-PROT:Q08850|ENSEMBL:ENSRNOP00000026224|REFSEQ:NP_112387 Tax_Id=10116 Gene_Symbol=Stx4 Syntaxin-4	Q08850	621019;	81803	Stx4	yes	0.993288	21.7021	119.25	119.25	2.96e-06	-2.0317	no	yes	no	no	no	no	1	EVRVALVVHSGAARLSSPDDEFFQKVQTIRQ	_LS(ph)SPDDEFFQK_	LS(0.993)S(0.007)PDDEFFQK	LS(21.7)S(-21.7)PDDEFFQK	2	2	696.79	2.2695	1	0.39682	1									2.2695	2.52003	1	up	up	up	up
IPI00204776	IPI00204776	201	S	A-kinase anchor protein 8	>IPI:IPI00204776.1|SWISS-PROT:Q63014|TREMBL:B2GV93;Q5EB69|ENSEMBL:ENSRNOP00000008827|REFSEQ:NP_446307 Tax_Id=10116 Gene_Symbol=Akap8 A-kinase anchor protein 8	Q63014	620832;	116633	Akap8	yes	0.987859	20.6217	107.79	97.813	0.00022583	-1.1056	yes	yes	yes	yes	no	yes	1	FLRGRGQGRFQDRSNSSTFIRSDPFMPPSAS	_SNS(ph)STFIR_	S(0.002)NS(0.988)S(0.009)T(0.002)FIR	S(-28)NS(20.62)S(-20.62)T(-26.91)FIR	3	2	496.216	2.1824	1	0.47954	1			0.30138	1			0.28011	1	2.1824	2.08533	1	up	up	up	up
IPI00204907;IPI00950409	IPI00204907	423	S	A-kinase anchor protein 6	>IPI:IPI00204907.1|SWISS-PROT:Q9WVC7|ENSEMBL:ENSRNOP00000006562|REFSEQ:NP_072140 Tax_Id=10116 Gene_Symbol=Akap6 A-kinase anchor protein 6;>IPI:IPI00950409.1|TREMBL:D3ZMR6|ENSEMBL:ENSRNOP00000060339 Tax_Id=10116 Gene_Symbol=Akap6 Uncharacterized protein	Q9WVC7	69412;	64553	Akap6	yes	0.990476	20.1734	115.8	115.8	4.03e-06	0.65437	yes	yes	yes	yes	yes	yes	1;3	DRKGQVVDLKPELSRSTPSLVDPPDRSKLCL	_S(ph)TPSLVDPPDR_	S(0.99)T(0.01)PSLVDPPDR	S(20.17)T(-20.17)PS(-51.58)LVDPPDR	1	2	632.284	0.15537	1									0.94977	1	0.15537		1	down		down
IPI00205009	IPI00205009	1216	S	Protein Wdr11	>IPI:IPI00205009.4|TREMBL:D3Z9L5|ENSEMBL:ENSRNOP00000027704|REFSEQ:XP_001080483;XP_219377 Tax_Id=10116 Gene_Symbol=Brwd2 Uncharacterized protein	D3Z9L5	1587347;	309016	Wdr11	yes	1	85.5541	94.057	85.554	2.22e-05	-1.1881	no	no	yes	yes	yes	yes	1	SKAGAAGRDLLNELGSPKEEATEG_______	_DLLNELGS(ph)PK_	DLLNELGS(1)PK	DLLNELGS(85.55)PK	8	2	583.279					1.2502	1	1.001	1			5.5071	1
IPI00205023;IPI00951591	IPI00205023	417	S	Phosphodiesterase 3B, cGMP-inhibited	>IPI:IPI00205023.3|ENSEMBL:ENSRNOP00000015498 Tax_Id=10116 Gene_Symbol=Pde3b 123 kDa protein;>IPI:IPI00951591.1|SWISS-PROT:Q63085|TREMBL:D3ZY13|ENSEMBL:ENSRNOP00000063167|REFSEQ:NP_058925 Tax_Id=10116 Gene_Symbol=Pde3b cGMP-inhibited 3',5'-cyclic phosphodi		61943;	29516	Pde3b	yes	0.994968	24.8701	111.33	111.33	0.0001447	1.3805	yes	yes	yes	yes	yes	yes	1	EKGDRKLHKGLSSKPSFPTAQLRRSSGASGL	_GLSSKPS(ph)FPTAQLR_	GLS(0.001)S(0.003)KPS(0.995)FPT(0.001)AQLR	GLS(-30.01)S(-24.87)KPS(24.87)FPT(-30.96)AQLR	7	2	784.895			0.42701	1	1.6649	1	0.90544	1	1.5212	1				2.34187	1		up	up
IPI00205023;IPI00951591	IPI00205023	279	S	Phosphodiesterase 3B, cGMP-inhibited	>IPI:IPI00205023.3|ENSEMBL:ENSRNOP00000015498 Tax_Id=10116 Gene_Symbol=Pde3b 123 kDa protein;>IPI:IPI00951591.1|SWISS-PROT:Q63085|TREMBL:D3ZY13|ENSEMBL:ENSRNOP00000063167|REFSEQ:NP_058925 Tax_Id=10116 Gene_Symbol=Pde3b cGMP-inhibited 3',5'-cyclic phosphodi		61943;	29516	Pde3b	yes	0.999835	37.8835	132.93	81.839	7.59e-07	-0.41519	yes	yes	yes	no	yes	yes	1;2;3;4	STADEKVPVIRPRRRSSCVSLGESAAGYYGS	_RRS(ph)S(ph)CVS(ph)LGESAAGYYGSGK_	RRS(1)S(1)CVS(1)LGESAAGYYGSGK	RRS(37.88)S(37.88)CVS(38.72)LGES(-37.88)AAGY(-64.24)Y(-69.54)GS(-75.95)GK	3	3	777.967	1.853	2	0.68109	2	0.98362	2	1.925	2	1.8281	2	4.4269	1	1.853	1.46823	2	up
IPI00205023;IPI00951591	IPI00205023	280	S	Phosphodiesterase 3B, cGMP-inhibited	>IPI:IPI00205023.3|ENSEMBL:ENSRNOP00000015498 Tax_Id=10116 Gene_Symbol=Pde3b 123 kDa protein;>IPI:IPI00951591.1|SWISS-PROT:Q63085|TREMBL:D3ZY13|ENSEMBL:ENSRNOP00000063167|REFSEQ:NP_058925 Tax_Id=10116 Gene_Symbol=Pde3b cGMP-inhibited 3',5'-cyclic phosphodi		61943;	29516	Pde3b	yes	0.999835	37.8835	132.93	81.839	7.59e-07	-0.41519	yes	yes	yes	yes	yes	yes	1;2;3;4	TADEKVPVIRPRRRSSCVSLGESAAGYYGSG	_RRS(ph)S(ph)CVS(ph)LGESAAGYYGSGK_	RRS(1)S(1)CVS(1)LGESAAGYYGSGK	RRS(37.88)S(37.88)CVS(38.72)LGES(-37.88)AAGY(-64.24)Y(-69.54)GS(-75.95)GK	4	3	777.967	1.853	2	3.2121	1	0.98362	2	1.047	1	1.7244	2	0.53678	2	1.853	0.311323	1	up	down	down
IPI00205023;IPI00951591	IPI00205023	283	S	Phosphodiesterase 3B, cGMP-inhibited	>IPI:IPI00205023.3|ENSEMBL:ENSRNOP00000015498 Tax_Id=10116 Gene_Symbol=Pde3b 123 kDa protein;>IPI:IPI00951591.1|SWISS-PROT:Q63085|TREMBL:D3ZY13|ENSEMBL:ENSRNOP00000063167|REFSEQ:NP_058925 Tax_Id=10116 Gene_Symbol=Pde3b cGMP-inhibited 3',5'-cyclic phosphodi		61943;	29516	Pde3b	yes	0.999864	38.7188	130.87	81.839	9.27e-12	-0.41519	yes	yes	yes	yes	yes	yes	1;2;3;4	EKVPVIRPRRRSSCVSLGESAAGYYGSGKMF	_RRS(ph)S(ph)CVS(ph)LGESAAGYYGSGK_	RRS(1)S(1)CVS(1)LGESAAGYYGSGK	RRS(37.88)S(37.88)CVS(38.72)LGES(-37.88)AAGY(-64.24)Y(-69.54)GS(-75.95)GK	7	3	777.967	2.0657	3	0.46498	2	0.98362	2	0.92971	1			0.53678	2	2.0657	2.15063	2	up	up	up	up
IPI00205023;IPI00951591	IPI00205023	426	S	Phosphodiesterase 3B, cGMP-inhibited	>IPI:IPI00205023.3|ENSEMBL:ENSRNOP00000015498 Tax_Id=10116 Gene_Symbol=Pde3b 123 kDa protein;>IPI:IPI00951591.1|SWISS-PROT:Q63085|TREMBL:D3ZY13|ENSEMBL:ENSRNOP00000063167|REFSEQ:NP_058925 Tax_Id=10116 Gene_Symbol=Pde3b cGMP-inhibited 3',5'-cyclic phosphodi		61943;	29516	Pde3b	yes	0.835425	7.42423	137.61	88.283	5.65e-10	-2.3876	yes	yes	yes	yes	yes	yes	1	GLSSKPSFPTAQLRRSSGASGLLTSEHHSRW	_RS(ph)SGASGLLTSEHHSR_	RS(0.835)S(0.151)GAS(0.013)GLLTSEHHSR	RS(7.42)S(-7.42)GAS(-17.95)GLLT(-76.15)S(-82.85)EHHS(-86.37)R	2	4	441.206	3.8875	1			1.0934	1	1.2356	1			0.33282	1	3.8875		1	up		up
IPI00205023;IPI00951591	IPI00205023	427	S	Phosphodiesterase 3B, cGMP-inhibited	>IPI:IPI00205023.3|ENSEMBL:ENSRNOP00000015498 Tax_Id=10116 Gene_Symbol=Pde3b 123 kDa protein;>IPI:IPI00951591.1|SWISS-PROT:Q63085|TREMBL:D3ZY13|ENSEMBL:ENSRNOP00000063167|REFSEQ:NP_058925 Tax_Id=10116 Gene_Symbol=Pde3b cGMP-inhibited 3',5'-cyclic phosphodi		61943;	29516	Pde3b	yes	0.984899	18.4951	210.46	155.93	3.16e-55	-0.08337	yes	yes	yes	yes	yes	yes	1	LSSKPSFPTAQLRRSSGASGLLTSEHHSRWD	_RSS(ph)GASGLLTSEHHSR_	RS(0.014)S(0.985)GAS(0.001)GLLTSEHHSR	RS(-18.5)S(18.5)GAS(-29.24)GLLT(-89.05)S(-105.5)EHHS(-144.47)R	3	3	587.939	3.4117	1	0.2392	1	0.77496	1	1.6667	1	2.2744	1	0.33525	1	3.4117	4.1806	1	up	up	up	up
IPI00205023;IPI00951591	IPI00205023	480	S	Phosphodiesterase 3B, cGMP-inhibited	>IPI:IPI00205023.3|ENSEMBL:ENSRNOP00000015498 Tax_Id=10116 Gene_Symbol=Pde3b 123 kDa protein;>IPI:IPI00951591.1|SWISS-PROT:Q63085|TREMBL:D3ZY13|ENSEMBL:ENSRNOP00000063167|REFSEQ:NP_058925 Tax_Id=10116 Gene_Symbol=Pde3b cGMP-inhibited 3',5'-cyclic phosphodi		61943;	29516	Pde3b	yes	0.999931	42.81	206.67	178.67	1.73e-42	-0.57247	yes	yes	yes	yes	yes	yes	1	PFSSNLMTIPKQRSSSVSLTHHAGLRRAGAL	_SSS(ph)VSLTHHAGLR_	SSS(1)VSLTHHAGLR	S(-47.95)S(-42.81)S(42.81)VS(-63.57)LT(-106.69)HHAGLR	3	2	716.341	3.4517	1	0.31824	1	0.7326	1	1.5015	1	2.0956	1	0.50404	1	3.4517	3.14228	1	up	up	up	up
IPI00205034	IPI00205034	201	S	Claudin	>IPI:IPI00205034.1|TREMBL:Q5PPJ3|ENSEMBL:ENSRNOP00000004848|REFSEQ:NP_001011889 Tax_Id=10116 Gene_Symbol=Cldn9 RCG32918	Q5PPJ3	1308999;	287099	Cldn9	yes	0.999995	53.2351	115.78	115.78	6.62e-05	0.40158	yes	yes	yes	yes	yes	yes	1	PPSHFERPRGPRLGYSIPSRSGASGLDKRDY	_LGYS(ph)IPSR_	LGYS(1)IPSR	LGY(-53.24)S(53.24)IPS(-67.18)R	4	2	486.731	1.228	1	0.60887	1	2.5052	1	0.30785	1	2.848	1	0.2857	1	1.228	1.64239	1
IPI00205065;IPI00559800	IPI00205065	721	S	Potassium voltage-gated channel subfamily B member 2	>IPI:IPI00205065.1|SWISS-PROT:Q63099|ENSEMBL:ENSRNOP00000045389|REFSEQ:NP_446452 Tax_Id=10116 Gene_Symbol=Kcnb2 Potassium voltage-gated channel subfamily B member 2;>IPI:IPI00559800.3|ENSEMBL:ENSRNOP00000050431 Tax_Id=10116 Gene_Symbol=Kcnb2 80 kDa protein	Q63099	621349;	117105	Kcnb2	no	0.541043	0.78297	58.071	58.071	0.00667243	-3.0196	no	no	yes	no	no	no	1;2;3	LKSRSLKVNFQENRGSAPQTPPSTARPLPVT	_GS(ph)APQTPPSTAR_	GS(0.541)APQT(0.452)PPS(0.003)T(0.004)AR	GS(0.78)APQT(-0.78)PPS(-22.54)T(-21.14)AR	2	2	625.282	1.4596	3	0.67977	3	2.4778	3	0.62179	3	2.9474	3	1.3586	2	1.4596	1.47109	3
IPI00205157	IPI00205157	13	S	Hydroxyacyl-coenzyme A dehydrogenase, mitochondrial	>IPI:IPI00205157.1|SWISS-PROT:Q9WVK7|ENSEMBL:ENSRNOP00000014658|REFSEQ:NP_476534 Tax_Id=10116 Gene_Symbol=Hadh Hydroxyacyl-coenzyme A dehydrogenase, mitochondrial	Q9WVK7	69321;	113965	Hadh	yes	0.999494	33.2445	203.2	155.57	7.8e-17	-0.085374	yes	yes	yes	yes	yes	yes	1;2	___MAFVTRQFVRSMSSSSSASAAAKKILIK	_SM(ox)S(ph)SSSSASAAAK_	SMS(0.999)SSSSASAAAK	S(-46.86)MS(33.24)S(-33.24)S(-49.43)S(-65.95)S(-72.92)AS(-81.74)AAAK	3	2	634.247	1.1469	1	0.70643	1	2.1366	1	0.40637	1	2.0307	1	0.4203	1	1.1469	1.41557	1
IPI00205157	IPI00205157	14	S	Hydroxyacyl-coenzyme A dehydrogenase, mitochondrial	>IPI:IPI00205157.1|SWISS-PROT:Q9WVK7|ENSEMBL:ENSRNOP00000014658|REFSEQ:NP_476534 Tax_Id=10116 Gene_Symbol=Hadh Hydroxyacyl-coenzyme A dehydrogenase, mitochondrial	Q9WVK7	69321;	113965	Hadh	yes	0.945526	12.6455	237.46	194.23	1.7e-15	0.50963	no	yes	yes	yes	yes	yes	1	__MAFVTRQFVRSMSSSSSASAAAKKILIKH	_SMSS(ph)SSSASAAAK_	SMS(0.051)S(0.946)S(0.001)S(0.001)SASAAAK	S(-89.09)MS(-12.65)S(12.65)S(-28.36)S(-28.36)S(-35.05)AS(-54.57)AAAK	4	2	626.25			0.55311	1	2.2439	1	0.35997	1	1.9609	1	0.38491	1		1.80796	1		up	up
IPI00205252;IPI00207530;IPI00339129;IPI00778626	IPI00778626	20	S	Serine/threonine-protein kinase DCLK1	>IPI:IPI00205252.1|TREMBL:Q9WVP7|ENSEMBL:ENSRNOP00000037755 Tax_Id=10116 Gene_Symbol=Dclk1 Activity and neurotransmitter-induced early gene protein 4;>IPI:IPI00207530.1|TREMBL:Q9R1P9 Tax_Id=10116 Gene_Symbol=Dclk1 Calcium/calmodulin-dependent protein kinas	O08875	68437;	83825	Dclk1	yes	0.93643	11.7865	164.02	107.41	2.18e-12	0.53334	yes	yes	no	no	yes	no	1;2;4	IEVNGTPGSQLSTPRSGKSPSPSPTSPGSLR	_S(ph)GKSPSPSPTSPGSLR_	S(0.936)GKS(0.062)PS(0.002)PSPTSPGSLR	S(11.79)GKS(-11.79)PS(-27.94)PS(-54.69)PT(-58.84)S(-64.5)PGS(-73.75)LR	1	2	811.383	1.7959	1	0.47684	1			0.59765	1					1.7959	2.09714	1	up	up	up	up
IPI00205252;IPI00207530;IPI00339129;IPI00778626	IPI00778626	23	S	Serine/threonine-protein kinase DCLK1	>IPI:IPI00205252.1|TREMBL:Q9WVP7|ENSEMBL:ENSRNOP00000037755 Tax_Id=10116 Gene_Symbol=Dclk1 Activity and neurotransmitter-induced early gene protein 4;>IPI:IPI00207530.1|TREMBL:Q9R1P9 Tax_Id=10116 Gene_Symbol=Dclk1 Calcium/calmodulin-dependent protein kinas	O08875	68437;	83825	Dclk1	yes	0.999912	41.4629	252.75	210.14	3.22e-33	0.67915	yes	yes	yes	yes	yes	yes	1;2;3;4	NGTPGSQLSTPRSGKSPSPSPTSPGSLRKQR	_SGKS(ph)PS(ph)PSPTS(ph)PGSLR_	SGKS(1)PS(0.999)PS(0.001)PT(0.043)S(0.957)PGSLR	S(-48.03)GKS(41.46)PS(28.61)PS(-28.61)PT(-13.52)S(13.52)PGS(-33.49)LR	4	2	891.349	1.4199	1	0.62699	1	2.724	1	0.95608	2	3.0248	1	0.28721	1	1.4199	1.59492	1
IPI00205262	IPI00205262	206	S	Protein Synpo2	>IPI:IPI00205262.5|TREMBL:D4A702|ENSEMBL:ENSRNOP00000019931|REFSEQ:XP_001074385 Tax_Id=10116 Gene_Symbol=Synpo2 synaptopodin 2-like	D4A702	1564779;	499702	Synpo2	yes	0.99817	27.3675	162.4	147.36	9.33e-24	0.6989	yes	yes	yes	yes	yes	yes	1	VELQLSLSKERQRCTSDPIVTLLGNEKFKSP	_CTS(ph)DPIVTLLGNEK_	CT(0.002)S(0.998)DPIVTLLGNEK	CT(-27.37)S(27.37)DPIVT(-84.89)LLGNEK	3	2	813.876	1.8122	1	0.46076	1	1.1994	1	0.75783	1	1.1965	1			1.8122	2.17033	1	up	up	up	up
IPI00205262	IPI00205262	1078	S	Protein Synpo2	>IPI:IPI00205262.5|TREMBL:D4A702|ENSEMBL:ENSRNOP00000019931|REFSEQ:XP_001074385 Tax_Id=10116 Gene_Symbol=Synpo2 synaptopodin 2-like	D4A702	1564779;	499702	Synpo2	yes	0.995959	23.9177	112.62	112.62	1.33e-05	-0.32792	no	no	no	yes	yes	yes	1	TSYFVAPRPKFSAKKSGVTVQENWRSLSLPG	_KS(ph)GVTVQENWR_	KS(0.996)GVT(0.004)VQENWR	KS(23.92)GVT(-23.92)VQENWR	2	2	692.324											0.32807	1
IPI00205262	IPI00205262	357	S	Protein Synpo2	>IPI:IPI00205262.5|TREMBL:D4A702|ENSEMBL:ENSRNOP00000019931|REFSEQ:XP_001074385 Tax_Id=10116 Gene_Symbol=Synpo2 synaptopodin 2-like	D4A702	1564779;	499702	Synpo2	yes	0.999987	48.9248	182.53	176.6	5.47e-09	0.77834	yes	yes	yes	yes	yes	yes	1;2	PHKHRARHARLRRSESLSEKQVKEAKSKCKS	_SES(ph)LSEK_	SES(1)LSEK	S(-83.18)ES(48.92)LS(-48.92)EK	3	2	430.176	1.2055	1	0.71302	1	1.6628	1	0.59902	1	1.7705	1	0.51556	1	1.2055	1.40249	1
IPI00205262	IPI00205262	359	S	Protein Synpo2	>IPI:IPI00205262.5|TREMBL:D4A702|ENSEMBL:ENSRNOP00000019931|REFSEQ:XP_001074385 Tax_Id=10116 Gene_Symbol=Synpo2 synaptopodin 2-like	D4A702	1564779;	499702	Synpo2	yes	0.95262	13.0333	162.97	162.97	0.00132352	0.42084	no	yes	yes	no	yes	yes	1	KHRARHARLRRSESLSEKQVKEAKSKCKSIA	_SESLS(ph)EK_	SES(0.047)LS(0.953)EK	S(-114.18)ES(-13.03)LS(13.03)EK	5	2	430.176			0.57751	1					1.8886	1	0.51639	1		1.73157	1
IPI00205262	IPI00205262	544	S	Protein Synpo2	>IPI:IPI00205262.5|TREMBL:D4A702|ENSEMBL:ENSRNOP00000019931|REFSEQ:XP_001074385 Tax_Id=10116 Gene_Symbol=Synpo2 synaptopodin 2-like	D4A702	1564779;	499702	Synpo2	yes	0.994289	23.2505	155.22	119.46	5.03e-06	0.59588	yes	yes	yes	yes	yes	yes	1;2	MTSYQRKEESVRMQSSVSESSFQMGRSLGSV	_MQSS(ph)VSESSFQMGR_	MQS(0.005)S(0.994)VS(0.001)ESSFQMGR	MQS(-23.25)S(23.25)VS(-30.1)ES(-45.32)S(-51.81)FQMGR	4	2	820.826	1.4751	1	1.3188	1	4.3165	1	0.50469	1	1.9124	1	1.0413	1	1.4751	0.758265	1
IPI00205262	IPI00205262	548	S	Protein Synpo2	>IPI:IPI00205262.5|TREMBL:D4A702|ENSEMBL:ENSRNOP00000019931|REFSEQ:XP_001074385 Tax_Id=10116 Gene_Symbol=Synpo2 synaptopodin 2-like	D4A702	1564779;	499702	Synpo2	yes	0.983929	17.8686	169.49	169.49	2.74e-05	0.23572	no	no	yes	no	yes	yes	2	QRKEESVRMQSSVSESSFQMGRSLGSVPQQN	_MQSSVSES(ph)S(ph)FQMGR_	MQSSVS(0.016)ES(0.984)S(1)FQMGR	MQS(-86.27)S(-77.77)VS(-17.87)ES(17.87)S(38.19)FQMGR	8	2	860.809					0.51299	2	1.5028	2	0.61154	2	1.5341	2
IPI00205262	IPI00205262	1191	S	Protein Synpo2	>IPI:IPI00205262.5|TREMBL:D4A702|ENSEMBL:ENSRNOP00000019931|REFSEQ:XP_001074385 Tax_Id=10116 Gene_Symbol=Synpo2 synaptopodin 2-like	D4A702	1564779;	499702	Synpo2	yes	0.999888	39.5224	169.93	169.93	3.01e-09	0.29768	yes	yes	yes	yes	yes	yes	1	KERLSFVPQTQKTSMSFSERREYNVPSPVNS	_TSMS(ph)FSER_	TSMS(1)FSER	T(-117.21)S(-86.44)MS(39.52)FS(-39.52)ER	4	2	512.694	1.3327	1	0.70512	1	6.8061	1	0.15016	1	5.9056	1	0.15462	1	1.3327	1.4182	1
IPI00205274	IPI00205274	1318	S	Myb-binding protein 1A	>IPI:IPI00205274.3|SWISS-PROT:O35821|ENSEMBL:ENSRNOP00000021134|REFSEQ:NP_113856 Tax_Id=10116 Gene_Symbol=Mybbp1a Myb-binding protein 1A	O35821	62062;	60571	Mybbp1a	yes	0.999771	36.3949	76.332	76.332	0.00503784	-1.1321	yes	yes	no	yes	no	no	1;4	RRSSQSALPKKRARLSLVSRSPSLLQSGIRK	_ARLS(ph)LVSR_	ARLS(1)LVSR	ARLS(36.39)LVS(-36.39)R	4	2	491.266	5.388	1	0.96752	3	1.3242	1	0.98632	3	4.0725	1	0.14911	1	5.388	1.03357	1	up		up
IPI00205274	IPI00205274	1305	S	Myb-binding protein 1A	>IPI:IPI00205274.3|SWISS-PROT:O35821|ENSEMBL:ENSRNOP00000021134|REFSEQ:NP_113856 Tax_Id=10116 Gene_Symbol=Mybbp1a Myb-binding protein 1A	O35821	62062;	60571	Mybbp1a	yes	0.989553	19.7836	132.5	76.143	8.4e-06	0.29933	yes	yes	yes	yes	yes	yes	1	KKHQKALSTKEVKRRSSQSALPKKRARLSLV	_S(ph)SQSALPK_	S(0.99)S(0.01)QSALPK	S(19.78)S(-19.78)QS(-43.3)ALPK	1	2	449.208	4.2343	1	0.19129	1	1.2897	1	0.66181	1	5.1192	1	0.19113	1	4.2343	5.22766	1	up	up	up	up
IPI00205274	IPI00205274	1306	S	Myb-binding protein 1A	>IPI:IPI00205274.3|SWISS-PROT:O35821|ENSEMBL:ENSRNOP00000021134|REFSEQ:NP_113856 Tax_Id=10116 Gene_Symbol=Mybbp1a Myb-binding protein 1A	O35821	62062;	60571	Mybbp1a	yes	0.945815	12.5094	133.49	92.611	8.4e-06	0.59551	yes	yes	no	yes	yes	yes	1	KHQKALSTKEVKRRSSQSALPKKRARLSLVS	_SS(ph)QSALPK_	S(0.053)S(0.946)QS(0.001)ALPK	S(-12.51)S(12.51)QS(-29.29)ALPK	2	2	449.208			0.081079	1			1.128	1	7.0703	1	0.097267	1		12.3336	1		up	up
IPI00205274	IPI00205274	25	S	Myb-binding protein 1A	>IPI:IPI00205274.3|SWISS-PROT:O35821|ENSEMBL:ENSRNOP00000021134|REFSEQ:NP_113856 Tax_Id=10116 Gene_Symbol=Mybbp1a Myb-binding protein 1A	O35821	62062;	60571	Mybbp1a	yes	0.999999	59.6788	81.163	74.173	0.00447287	-1.3065	yes	yes	yes	yes	yes	no	1	AEPASPAEAPQGDRRSLLEHSREFLDFFWDI	_S(ph)LLEHSR_	S(1)LLEHSR	S(59.68)LLEHS(-59.68)R	1	2	461.213	1.5513	1	1.0609	1	2.6681	1	0.75355	1	2.9207	1			1.5513	0.942596	1
IPI00476963;IPI00205288	IPI00476963	245	S	Inositol polyphosphate-5-phosphatase E	>IPI:IPI00476963.2|TREMBL:D3ZHX0|ENSEMBL:ENSRNOP00000025818|REFSEQ:XP_002726118;XP_002729191 Tax_Id=10116 Gene_Symbol=Sec16a Uncharacterized protein;>IPI:IPI00205288.2|SWISS-PROT:Q9WVR1|ENSEMBL:ENSRNOP00000025763 Tax_Id=10116 Gene_Symbol=Sec16a 72 kDa inos	D3ZHX0	620478;	114089	Sec16a	yes	1	92.4566	157.74	135.09	6.83e-07	-0.98128	yes	yes	yes	yes	yes	yes	1	RLVRAHSNLGPSRPRSPLAGDDHSIHSARSS	_S(ph)PLAGDDHSIHSAR_	S(1)PLAGDDHSIHSAR	S(92.46)PLAGDDHS(-92.46)IHS(-122.6)AR	1	2	771.838	0.62173	1	1.8169	1	1.2466	1	1.0374	1			1.6561	1	0.62173	0.550388	1		down	down
IPI00205291;IPI00858399	IPI00205291	1137	S	Phosphatidylinositol 3,4,5-trisphosphate 5-phosphatase 2	>IPI:IPI00205291.1|SWISS-PROT:Q9WVR3-1|ENSEMBL:ENSRNOP00000026867|REFSEQ:NP_075233 Tax_Id=10116 Gene_Symbol=Inppl1 Isoform 1 of Phosphatidylinositol-3,4,5-trisphosphate 5-phosphatase 2;>IPI:IPI00858399.1|SWISS-PROT:Q9WVR3-2|ENSEMBL:ENSRNOP00000061371 Tax_I	Q9WVR3	68396;	65038	Inppl1	yes	0.99999	50.0455	132.15	132.15	7.2e-05	-0.53192	yes	yes	yes	yes	yes	yes	1	CSVLQMAKTLSEVDYSPGPGRSALLPNPLEL	_TLSEVDYS(ph)PGPGR_	TLSEVDYS(1)PGPGR	T(-70.07)LS(-50.05)EVDY(-72.36)S(50.05)PGPGR	8	2	729.319			2.248	1	0.93367	1	1.0959	1	0.51148	1				0.44484	1		down	down
IPI00205291;IPI00858399	IPI00205291	240	S	Phosphatidylinositol 3,4,5-trisphosphate 5-phosphatase 2	>IPI:IPI00205291.1|SWISS-PROT:Q9WVR3-1|ENSEMBL:ENSRNOP00000026867|REFSEQ:NP_075233 Tax_Id=10116 Gene_Symbol=Inppl1 Isoform 1 of Phosphatidylinositol-3,4,5-trisphosphate 5-phosphatase 2;>IPI:IPI00858399.1|SWISS-PROT:Q9WVR3-2|ENSEMBL:ENSRNOP00000061371 Tax_I	Q9WVR3	68396;	65038	Inppl1	yes	0.776403	5.40727	169.04	111.83	2.97e-08	-0.22571	yes	yes	yes	yes	yes	yes	1;3	VLSGLEILSKVFDQQSSPMVTRLLQQQSLPQ	_VFDQQS(ph)SPM(ox)VTR_	VFDQQS(0.776)S(0.224)PMVTR	VFDQQS(5.41)S(-5.41)PMVT(-41.57)R	6	2	745.821					0.94314	1	0.79769	1	0.32782	1	1.5095	1
IPI00205372;IPI00230938	IPI00205372	328	S	Syntaxin-binding protein 1	>IPI:IPI00205372.3|SWISS-PROT:P61765-1|ENSEMBL:ENSRNOP00000021178|REFSEQ:NP_037170 Tax_Id=10116 Gene_Symbol=Stxbp1 Isoform 1 of Syntaxin-binding protein 1;>IPI:IPI00230938.1|SWISS-PROT:P61765-2|ENSEMBL:ENSRNOP00000021189 Tax_Id=10116 Gene_Symbol=Stxbp1 Iso	P61765	3785;	25558	Stxbp1	yes	1	78.3345	90.657	78.334	0.0029766	-0.73475	yes	yes	yes	yes	yes	yes	1	SKRMNTGEKTTMRDLSQMLKKMPQYQKELSK	_DLS(ph)QMLK_	DLS(1)QMLK	DLS(78.33)QMLK	3	2	457.706	0.77349	1	1.0052	1	2.4793	1	0.43124	1	1.7467	1	0.53647	1	0.77349	0.994827	1
IPI00205372;IPI00230938	IPI00205372	516	S	Syntaxin-binding protein 1	>IPI:IPI00205372.3|SWISS-PROT:P61765-1|ENSEMBL:ENSRNOP00000021178|REFSEQ:NP_037170 Tax_Id=10116 Gene_Symbol=Stxbp1 Isoform 1 of Syntaxin-binding protein 1;>IPI:IPI00230938.1|SWISS-PROT:P61765-2|ENSEMBL:ENSRNOP00000021189 Tax_Id=10116 Gene_Symbol=Stxbp1 Iso	P61765	3785;	25558	Stxbp1	yes	1	71.4257	306.05	258.14	1.19e-123	0.33856	yes	yes	yes	yes	yes	yes	1	YISTRSSASFSTTAVSARYGHWHKNKAPGEY	_SSASFSTTAVS(ph)AR_	SSASFSTTAVS(1)AR	S(-221.15)S(-195.79)AS(-145.18)FS(-98.97)T(-86.88)T(-71.43)AVS(71.43)AR	11	2	676.298	1.0177	1	0.65221	1	1.578	1	0.54642	1	1.6346	1	0.45837	1	1.0177	1.53325	1
IPI00951281;IPI00205383	IPI00951281	274	S	Serine/arginine-rich splicing factor 4	>IPI:IPI00951281.1|ENSEMBL:ENSRNOP00000061517 Tax_Id=10116 Gene_Symbol=Sfrs4 56 kDa protein;>IPI:IPI00205383.2|TREMBL:B1H240|ENSEMBL:ENSRNOP00000013301|REFSEQ:NP_001102155 Tax_Id=10116 Gene_Symbol=Sfrs4 splicing factor, arginine/serine-rich 4		1561347;	362612	Srsf4	yes	1	78.9017	83.064	83.064	0.000194069	0.68788	yes	no	no	no	no	no	1	KSRSRSRSPDKSRSKSKDHAEDKLQNNDSAG	_S(ph)KDHAEDKLQNNDSAGK_	S(1)KDHAEDKLQNNDSAGK	S(78.9)KDHAEDKLQNNDS(-78.9)AGK	1	3	646.285	0.51774	1											0.51774		1	down		down
IPI00562277;IPI00205419;IPI00196597;IPI00557367	IPI00562277	648	S	Neurofibromin 1	>IPI:IPI00562277.2|ENSEMBL:ENSRNOP00000049106 Tax_Id=10116 Gene_Symbol=Nf1 317 kDa protein;>IPI:IPI00205419.1|SWISS-PROT:P97526|ENSEMBL:ENSRNOP00000050393|REFSEQ:NP_036741 Tax_Id=10116 Gene_Symbol=Nf1 Neurofibromin;>IPI:IPI00196597.4|ENSEMBL:ENSRNOP0000001		3168;	24592	Nf1	yes	0.967318	14.717	120.64	120.64	3.78e-09	0.92499	no	no	yes	yes	no	no	1	TCAPGASLRKGRGNSSMDSTAGCSGTPPICR	_GNSS(ph)MDSTAGCSGTPPICR_	GNS(0.033)S(0.967)MDSTAGCSGTPPICR	GNS(-14.72)S(14.72)MDS(-45.46)T(-52.09)AGCS(-77.89)GT(-82.78)PPICR	4	2	1017.89					5.1407	1
IPI00562277;IPI00205419	IPI00562277	2483	S	Neurofibromin 1	>IPI:IPI00562277.2|ENSEMBL:ENSRNOP00000049106 Tax_Id=10116 Gene_Symbol=Nf1 317 kDa protein;>IPI:IPI00205419.1|SWISS-PROT:P97526|ENSEMBL:ENSRNOP00000050393|REFSEQ:NP_036741 Tax_Id=10116 Gene_Symbol=Nf1 Neurofibromin		3168;	24592	Nf1	yes	1	80.8103	208.27	189.57	2.64e-52	-0.16225	yes	yes	yes	no	yes	yes	1;2;4	FRTLKETQPWSSPRGSEGYLAATYPAVGQTS	_GS(ph)EGYLAATYPAVGQTSPR_	GS(1)EGYLAATYPAVGQTSPR	GS(80.81)EGY(-80.81)LAAT(-137.4)Y(-156.94)PAVGQT(-166.68)S(-170.74)PR	2	2	1002.96	2.9268	1	0.23918	1	0.95592	1	1.0766	1	2.8688	1	0.22372	1	2.9268	4.18095	1	up	up	up	up
IPI00562277;IPI00205419;IPI00196597;IPI00557367	IPI00562277	858	S	Neurofibromin 1	>IPI:IPI00562277.2|ENSEMBL:ENSRNOP00000049106 Tax_Id=10116 Gene_Symbol=Nf1 317 kDa protein;>IPI:IPI00205419.1|SWISS-PROT:P97526|ENSEMBL:ENSRNOP00000050393|REFSEQ:NP_036741 Tax_Id=10116 Gene_Symbol=Nf1 Neurofibromin;>IPI:IPI00196597.4|ENSEMBL:ENSRNOP0000001		3168;	24592	Nf1	yes	0.998982	29.9213	133.45	108.19	1.41e-07	-0.54394	yes	no	no	no	yes	yes	1;3	ATYSPPMGPVSERKGSMISVMSSEGNVDSPV	_KGS(ph)MISVMSSEGNVDSPVSR_	KGS(0.999)MIS(0.001)VMSSEGNVDSPVSR	KGS(29.92)MIS(-29.92)VMS(-62.73)S(-69.08)EGNVDS(-99.24)PVS(-101.71)R	3	2	1073.98	4.1635	1							3.0374	1			4.1635		1	up		up
IPI00562277;IPI00205419	IPI00562277	2504	S	Neurofibromin 1	>IPI:IPI00562277.2|ENSEMBL:ENSRNOP00000049106 Tax_Id=10116 Gene_Symbol=Nf1 317 kDa protein;>IPI:IPI00205419.1|SWISS-PROT:P97526|ENSEMBL:ENSRNOP00000050393|REFSEQ:NP_036741 Tax_Id=10116 Gene_Symbol=Nf1 Neurofibromin		3168;	24592	Nf1	no	0.597357	1.71318	88.071	88.071	4.87e-05	0.71254	yes	no	no	yes	no	yes	1;3	ATYPAVGQTSPRARKSMSLDMGQPSQANTKK	_KS(ph)MSLDMGQPSQANTK_	KS(0.597)MS(0.403)LDMGQPSQANTK	KS(1.71)MS(-1.71)LDMGQPS(-52.04)QANT(-76.96)K	2	3	601.599	2.1018	1					0.61544	1					2.1018		1	up		up
IPI00562277;IPI00205419	IPI00562277	2506	S	Neurofibromin 1	>IPI:IPI00562277.2|ENSEMBL:ENSRNOP00000049106 Tax_Id=10116 Gene_Symbol=Nf1 317 kDa protein;>IPI:IPI00205419.1|SWISS-PROT:P97526|ENSEMBL:ENSRNOP00000050393|REFSEQ:NP_036741 Tax_Id=10116 Gene_Symbol=Nf1 Neurofibromin		3168;	24592	Nf1	yes	0.999995	52.8672	233.63	182.28	6.98e-37	-0.71556	yes	yes	yes	yes	yes	yes	1;3	YPAVGQTSPRARKSMSLDMGQPSQANTKKLL	_SMS(ph)LDMGQPSQANTK_	SMS(1)LDMGQPSQANTK	S(-52.87)MS(52.87)LDMGQPS(-137.47)QANT(-157.39)K	3	2	837.847	1.7255	1	0.53264	1	1.3027	1	1.0775	1	1.8956	1	0.52411	1	1.7255	1.87744	1		up	up
IPI00205466	IPI00205466	1226	S	Cullin-associated NEDD8-dissociated protein 1	>IPI:IPI00205466.1|SWISS-PROT:P97536|ENSEMBL:ENSRNOP00000010720|REFSEQ:NP_446456 Tax_Id=10116 Gene_Symbol=Cand1 Cullin-associated NEDD8-dissociated protein 1	P97536	620479;	117152	Cand1	yes	0.999835	39.931	142.45	142.45	0.000286411	-0.79808	no	no	no	no	yes	yes	1;5	IFESIQKDSSSTNLESMDTS___________	_DSSSTNLES(ph)MDTS_	DSSSTNLES(1)MDTS	DS(-63.76)S(-55.95)S(-46.88)T(-46.88)NLES(39.93)MDT(-39.93)S(-47.19)	9	2	727.255	1.1977	1	0.85696	1	4.6544	1	0.25658	1	4.4527	1	0.1893	1	1.1977	1.16692	1
IPI00205542	IPI00205542	66	S	Protein Rnf19a	>IPI:IPI00205542.1|TREMBL:D3ZXM0|ENSEMBL:ENSRNOP00000013344|REFSEQ:NP_001124032 Tax_Id=10116 Gene_Symbol=Rnf19a Uncharacterized protein	D3ZXM0	1307807;	362900	Rnf19a	yes	0.999986	48.6524	101.56	101.56	0.000211022	-0.064751	yes	no	yes	no	no	yes	1	VSLPSVKKAPKKRRISIGSLFRRKKDNKRKS	_RIS(ph)IGSLFR_	RIS(1)IGSLFR	RIS(48.65)IGS(-48.65)LFR	3	2	564.8	2.4465	1									0.45479	1	2.4465		1	up		up
IPI00205634;IPI00554111;IPI00949126;IPI00779223	IPI00205634	2135	S	Ankyrin 2, neuronal	>IPI:IPI00205634.5|TREMBL:P97582|ENSEMBL:ENSRNOP00000052477|REFSEQ:XP_342338 Tax_Id=10116 Gene_Symbol=Ank2 ankyrin 2, neuronal;>IPI:IPI00554111.3|ENSEMBL:ENSRNOP00000060715|REFSEQ:XP_001076082 Tax_Id=10116 Gene_Symbol=Ank2 ankyrin 2, neuronal;>IPI:IPI00949	P97582	620156;	362036	Ank2	yes	0.898424	10.5053	90.731	38.178	0.000212293	0.73075	no	yes	yes	yes	no	no	1	EQEDMDLQISPDRKTSTDFSDVIKQELEDND	_TS(ph)TDFSDVIK_	T(0.011)S(0.898)T(0.08)DFS(0.01)DVIK	T(-18.97)S(10.51)T(-10.51)DFS(-19.45)DVIK	2	2	596.76			0.46039	1			0.95901	1						2.17207	1		up	up
IPI00205644	IPI00205644	48	S	LOC500974 protein	>IPI:IPI00205644.2|TREMBL:Q5BJL6|ENSEMBL:ENSRNOP00000013370 Tax_Id=10116 Gene_Symbol=LOC500974 LOC500974 protein	Q5BJL6		500974	Msantd2	yes	1	78.2149	140.52	140.52	1.69e-32	1.5102	yes	no	yes	no	yes	no	1	DGNPSLSDPSTPRGASPLGPGSAAGSGAAAS	_GAS(ph)PLGPGSAAGSGAAASGGLGLGLGGR_	GAS(1)PLGPGSAAGSGAAASGGLGLGLGGR	GAS(78.21)PLGPGS(-78.21)AAGS(-109.11)GAAAS(-131.6)GGLGLGLGGR	3	2	1152.06	0.68662	1	0.65955	1	0.53896	1			0.74964	1			0.68662	1.51619	1
IPI00205775	IPI00205775	961	S	V-kit Hardy-Zuckerman 4 feline sarcoma viral oncogene homolog	>IPI:IPI00205775.1|TREMBL:B7SCJ0;B7SCJ1;B7SCJ2;Q63116;Q9EQ22;Q9EQ24;Q9JKR8;Q9JKR9;Q9JKS0;Q9JKS1;Q9JKS2|ENSEMBL:ENSRNOP00000003050|REFSEQ:NP_071600 Tax_Id=10116 Gene_Symbol=Kit Tyrosine-protein kinase receptor	B7SCJ0	620568;	64030	Kit	yes	0.999957	45.2879	128.17	128.17	6.64e-07	0.013395	yes	yes	yes	yes	yes	yes	1;3	NPENPVVVDHSVRVNSVGSSTSSTQPLLVHE	_VNS(ph)VGSSTSSTQPLLVHEDA_	VNS(1)VGSSTSSTQPLLVHEDA	VNS(45.29)VGS(-45.29)S(-49.9)T(-55.86)S(-65.56)S(-84.82)T(-89.91)QPLLVHEDA	3	2	1054.48	1.2849	1	0.58913	1	1.0157	1	1.0012	1	2.0211	1	0.60333	1	1.2849	1.69742	1
IPI00205885	IPI00205885	421	S	PEX5-related protein	>IPI:IPI00205885.1|SWISS-PROT:Q925N3|ENSEMBL:ENSRNOP00000015200|REFSEQ:NP_775175 Tax_Id=10116 Gene_Symbol=Pex5l PEX5-related protein	Q925N3	708407;	286937	Pex5l	yes	0.999857	38.4749	180.41	180.41	3.4e-44	1.4485	yes	yes	yes	yes	yes	no	1	LVKNKKGSPGLTRRMSKSPVDSSVLEGVKDL	_RMS(ph)KSPVDSSVLEGVK_	RMS(1)KSPVDSSVLEGVK	RMS(38.47)KS(-38.47)PVDS(-61.97)S(-72.16)VLEGVK	3	2	899.942	3.0275	1	2.3651	1	1.1162	1	0.9089	1	2.1282	1			3.0275	0.422815	1	up	down
IPI00205885	IPI00205885	192	S	PEX5-related protein	>IPI:IPI00205885.1|SWISS-PROT:Q925N3|ENSEMBL:ENSRNOP00000015200|REFSEQ:NP_775175 Tax_Id=10116 Gene_Symbol=Pex5l PEX5-related protein	Q925N3	708407;	286937	Pex5l	yes	1	73.1117	96.229	96.229	0.000743912	0.06024	yes	yes	yes	yes	yes	yes	1	SRAGSKELLWSSEHRSQPELSTGKSALNSES	_S(ph)QPELSTGK_	S(1)QPELSTGK	S(73.11)QPELS(-73.11)T(-78.56)GK	1	2	513.729	0.85805	1	1.8232	1	0.70112	1	1.2714	1	0.59572	1	1.8739	1	0.85805	0.548486	1		down
IPI00205885	IPI00205885	229	S	PEX5-related protein	>IPI:IPI00205885.1|SWISS-PROT:Q925N3|ENSEMBL:ENSRNOP00000015200|REFSEQ:NP_775175 Tax_Id=10116 Gene_Symbol=Pex5l PEX5-related protein	Q925N3	708407;	286937	Pex5l	yes	0.999988	49.1081	85.622	85.622	0.00116625	-0.59933	yes	yes	yes	yes	yes	yes	1	VAPAQARLTKEHRWGSALLSRNHSLEEEFER	_WGS(ph)ALLSR_	WGS(1)ALLSR	WGS(49.11)ALLS(-49.11)R	3	2	485.231	0.61439	1	1.8725	1	0.87575	1	1.5405	1	0.53297	1	2.95	1	0.61439	0.534045	1		down	down
IPI00205927;IPI00870011	IPI00870011	1206	S	Rap guanine nucleotide exchange factor (GEF) 2	>IPI:IPI00205927.3|TREMBL:D3ZD17|ENSEMBL:ENSRNOP00000012792|REFSEQ:NP_001101154 Tax_Id=10116 Gene_Symbol=Rapgef2 Uncharacterized protein;>IPI:IPI00870011.2|ENSEMBL:ENSRNOP00000037119 Tax_Id=10116 Gene_Symbol=Rapgef2 165 kDa protein		1306434;	310533	Rapgef2	yes	0.895675	9.50856	131.56	122.5	7.86e-19	0.066384	yes	no	yes	no	yes	yes	1	ESRGLYAAATVISSPSTEELSHDQGDRASLD	_GLYAAATVISSPS(ph)TEELSHDQGDR_	GLYAAATVIS(0.001)S(0.003)PS(0.896)T(0.1)EELSHDQGDR	GLY(-78.24)AAAT(-48.22)VIS(-32.4)S(-24.5)PS(9.51)T(-9.51)EELS(-34.5)HDQGDR	13	4	646.795	2.0951	1			1.1956	1			2.1393	1			2.0951		1	up		up
IPI00205927;IPI00870011	IPI00870011	1237	S	Rap guanine nucleotide exchange factor (GEF) 2	>IPI:IPI00205927.3|TREMBL:D3ZD17|ENSEMBL:ENSRNOP00000012792|REFSEQ:NP_001101154 Tax_Id=10116 Gene_Symbol=Rapgef2 Uncharacterized protein;>IPI:IPI00870011.2|ENSEMBL:ENSRNOP00000037119 Tax_Id=10116 Gene_Symbol=Rapgef2 165 kDa protein		1306434;	310533	Rapgef2	yes	0.991795	21.3334	219.65	219.65	1.14e-83	-0.57799	yes	yes	yes	yes	yes	yes	1;5	AADSGRGSWTSCSSGSHDNIQTIQHQRSWET	_GSWTSCSSGS(ph)HDNIQTIQHQR_	GSWTSCS(0.001)S(0.007)GS(0.992)HDNIQTIQHQR	GS(-110.57)WT(-71.61)S(-40.29)CS(-30.84)S(-21.33)GS(21.33)HDNIQT(-86.27)IQHQR	10	3	822.68	1.8565	1	0.51893	1	1.3619	1			2.3448	1			1.8565	1.92704	1	up	up	up	up
IPI00205927;IPI00870011	IPI00870011	1070	S	Rap guanine nucleotide exchange factor (GEF) 2	>IPI:IPI00205927.3|TREMBL:D3ZD17|ENSEMBL:ENSRNOP00000012792|REFSEQ:NP_001101154 Tax_Id=10116 Gene_Symbol=Rapgef2 Uncharacterized protein;>IPI:IPI00870011.2|ENSEMBL:ENSRNOP00000037119 Tax_Id=10116 Gene_Symbol=Rapgef2 165 kDa protein		1306434;	310533	Rapgef2	yes	0.999894	39.7548	150.26	150.26	0.000208019	0.071265	no	no	yes	no	yes	yes	1	PPFGINSPQALKKILSLSEEGSLERHRKQAE	_ILS(ph)LSEEGSLER_	ILS(1)LSEEGSLER	ILS(39.75)LS(-39.75)EEGS(-96.4)LER	3	2	706.837					7.0854	1			7.5143	1	0.17886	1
IPI00205927;IPI00870011	IPI00870011	1157	S	Rap guanine nucleotide exchange factor (GEF) 2	>IPI:IPI00205927.3|TREMBL:D3ZD17|ENSEMBL:ENSRNOP00000012792|REFSEQ:NP_001101154 Tax_Id=10116 Gene_Symbol=Rapgef2 Uncharacterized protein;>IPI:IPI00870011.2|ENSEMBL:ENSRNOP00000037119 Tax_Id=10116 Gene_Symbol=Rapgef2 165 kDa protein		1306434;	310533	Rapgef2	yes	0.999999	60.2823	174.02	174.02	8.37e-44	-0.42077	yes	yes	yes	no	yes	yes	1	DSVPVSLHDERRQRHSVSIVESNLGVGRMER	_QRHS(ph)VSIVESNLGVGR_	QRHS(1)VSIVESNLGVGR	QRHS(60.28)VS(-60.28)IVES(-82.39)NLGVGR	4	2	909.455	2.5824	1	0.29737	1					2.033	1			2.5824	3.36281	1	up	up	up	up
IPI00205927;IPI00870011	IPI00870011	941	S	Rap guanine nucleotide exchange factor (GEF) 2	>IPI:IPI00205927.3|TREMBL:D3ZD17|ENSEMBL:ENSRNOP00000012792|REFSEQ:NP_001101154 Tax_Id=10116 Gene_Symbol=Rapgef2 Uncharacterized protein;>IPI:IPI00870011.2|ENSEMBL:ENSRNOP00000037119 Tax_Id=10116 Gene_Symbol=Rapgef2 165 kDa protein		1306434;	310533	Rapgef2	yes	0.955863	13.356	83.614	38.806	0.00181238	0.096724	no	no	yes	no	yes	yes	1	LDVAQTGGHKKRVRRSSFLNAKKLYEDAQMA	_S(ph)SFLNAK_	S(0.956)S(0.044)FLNAK	S(13.36)S(-13.36)FLNAK	1	2	423.691					1.2857	1			2.0311	1	0.48246	1
IPI00205927;IPI00870011	IPI00870011	942	S	Rap guanine nucleotide exchange factor (GEF) 2	>IPI:IPI00205927.3|TREMBL:D3ZD17|ENSEMBL:ENSRNOP00000012792|REFSEQ:NP_001101154 Tax_Id=10116 Gene_Symbol=Rapgef2 Uncharacterized protein;>IPI:IPI00870011.2|ENSEMBL:ENSRNOP00000037119 Tax_Id=10116 Gene_Symbol=Rapgef2 165 kDa protein		1306434;	310533	Rapgef2	yes	0.957797	13.5593	96.604	96.604	0.000949563	-0.37378	yes	yes	yes	yes	yes	no	1	DVAQTGGHKKRVRRSSFLNAKKLYEDAQMAR	_RSS(ph)FLNAK_	RS(0.042)S(0.958)FLNAK	RS(-13.56)S(13.56)FLNAK	3	2	501.742	2.2036	1	0.4862	1	0.95637	1	0.82066	1	2.0999	1	0.49406	1	2.2036	2.05677	1	up	up	up	up
IPI00205927;IPI00870011	IPI00870011	1139	S	Rap guanine nucleotide exchange factor (GEF) 2	>IPI:IPI00205927.3|TREMBL:D3ZD17|ENSEMBL:ENSRNOP00000012792|REFSEQ:NP_001101154 Tax_Id=10116 Gene_Symbol=Rapgef2 Uncharacterized protein;>IPI:IPI00870011.2|ENSEMBL:ENSRNOP00000037119 Tax_Id=10116 Gene_Symbol=Rapgef2 165 kDa protein		1306434;	310533	Rapgef2	yes	0.808457	9.2417	104.03	55.536	1.16e-05	3.1908	no	no	yes	no	yes	no	1	SGHSEISSRSSIVSNSSFDSVPVSLHDERRQ	_SSIVSNS(ph)SFDSVPVSLHDER_	S(0.001)S(0.001)IVS(0.073)NS(0.808)S(0.096)FDS(0.017)VPVS(0.004)LHDER	S(-28.79)S(-28.79)IVS(-10.46)NS(9.24)S(-9.24)FDS(-16.86)VPVS(-23.25)LHDER	7	2	1121.5									4.348	1
IPI00394032;IPI00205957;IPI00565903	IPI00394032	423	S	Target of myb1-like 2 (chicken)	>IPI:IPI00394032.4|TREMBL:D3ZZQ9|ENSEMBL:ENSRNOP00000004796 Tax_Id=10116 Gene_Symbol=Tom1l2 Uncharacterized protein;>IPI:IPI00205957.6|TREMBL:D3ZTY8|ENSEMBL:ENSRNOP00000004928 Tax_Id=10116 Gene_Symbol=Tom1l2 Uncharacterized protein;>IPI:IPI00565903.3|TREMB	D3ZZQ9	1306728;	360537	Tom1l2	yes	0.837258	7.1136	153.01	148.89	5.16e-37	-0.19683	yes	yes	no	no	yes	no	1	QAVGGLASALDNRKQSSEMIPVAQPSVMDDI	_KQS(ph)SEM(ox)IPVAQPSVMDDIEVWLR_	KQS(0.837)S(0.163)EMIPVAQPSVMDDIEVWLR	KQS(7.11)S(-7.11)EMIPVAQPS(-118.29)VMDDIEVWLR	3	3	918.767			0.84312	1					1.8474	1				1.18607	1
IPI00327555;IPI00205999;IPI00208844;IPI00206027;IPI00324523;IPI00779546	IPI00327555	630	S	SH3 domain-containing kinase-binding protein 1	>IPI:IPI00327555.3|SWISS-PROT:Q925Q9-1|ENSEMBL:ENSRNOP00000006741 Tax_Id=10116 Gene_Symbol=Sh3kbp1 Isoform 1 of SH3 domain-containing kinase-binding protein 1;>IPI:IPI00205999.1|SWISS-PROT:Q925Q9-2|TREMBL:Q6IRL5|ENSEMBL:ENSRNOP00000006438|REFSEQ:NP_445812	Q925Q9	620904;	84357	Sh3kbp1	yes	0.986179	18.5356	159.02	139.66	1.54e-16	-0.38241	yes	yes	yes	yes	yes	yes	1;3	SSPMSSSLGTAGQRASSPSLFSAEGKAKTES	_AS(ph)SPSLFSAEGK_	AS(0.986)S(0.014)PSLFSAEGK	AS(18.54)S(-18.54)PS(-53.16)LFS(-96.71)AEGK	2	2	630.779	1.4798	1	0.79219	1	2.61	1	0.39385	1	2.1583	1	0.36152	1	1.4798	1.26232	1
IPI00327555;IPI00205999;IPI00208844;IPI00206027;IPI00324523;IPI00779546	IPI00327555	631	S	SH3 domain-containing kinase-binding protein 1	>IPI:IPI00327555.3|SWISS-PROT:Q925Q9-1|ENSEMBL:ENSRNOP00000006741 Tax_Id=10116 Gene_Symbol=Sh3kbp1 Isoform 1 of SH3 domain-containing kinase-binding protein 1;>IPI:IPI00205999.1|SWISS-PROT:Q925Q9-2|TREMBL:Q6IRL5|ENSEMBL:ENSRNOP00000006438|REFSEQ:NP_445812	Q925Q9	620904;	84357	Sh3kbp1	yes	0.999985	48.2165	222.29	198.33	4.98e-80	0.1593	yes	yes	yes	yes	yes	yes	1;3	SPMSSSLGTAGQRASSPSLFSAEGKAKTESA	_ASS(ph)PSLFSAEGK_	ASS(1)PSLFSAEGK	AS(-48.22)S(48.22)PS(-68.1)LFS(-99.9)AEGK	3	2	630.779	0.7919	1	1.301	1	0.54777	1	1.606	1	0.45188	1	2.1354	1	0.7919	0.76864	1
IPI00206003;IPI00366067	IPI00206003	127	S	Pleckstrin homology domain containing, family A (phosphoinositide binding specific) member 1	>IPI:IPI00206003.3|TREMBL:D3Z8M0|ENSEMBL:ENSRNOP00000027805 Tax_Id=10116 Gene_Symbol=Plekha1 Uncharacterized protein;>IPI:IPI00366067.3|TREMBL:A1A5P7|ENSEMBL:ENSRNOP00000027836|REFSEQ:NP_001073363 Tax_Id=10116 Gene_Symbol=Plekha1 Pleckstrin homology domain	D3Z8M0	1564153;	361659	Plekha1	yes	0.834125	7.0145	138.11	121.23	1.1e-22	-0.70382	yes	yes	yes	no	yes	no	1	VNECGESVDRNNLKRSQSHLPYFAPKPPADS	_S(ph)QSHLPYFAPKPPADSAVIK_	S(0.834)QS(0.166)HLPYFAPKPPADSAVIK	S(7.01)QS(-7.01)HLPY(-86.21)FAPKPPADS(-103.12)AVIK	1	3	745.04	1.5229	1			2.1806	1			2.2648	1			1.5229		1
IPI00206003;IPI00366067	IPI00206003	129	S	Pleckstrin homology domain containing, family A (phosphoinositide binding specific) member 1	>IPI:IPI00206003.3|TREMBL:D3Z8M0|ENSEMBL:ENSRNOP00000027805 Tax_Id=10116 Gene_Symbol=Plekha1 Uncharacterized protein;>IPI:IPI00366067.3|TREMBL:A1A5P7|ENSEMBL:ENSRNOP00000027836|REFSEQ:NP_001073363 Tax_Id=10116 Gene_Symbol=Plekha1 Pleckstrin homology domain	D3Z8M0	1564153;	361659	Plekha1	yes	0.998712	28.8952	139.67	139.67	3.94e-09	1.1128	yes	yes	yes	yes	yes	yes	1	ECGESVDRNNLKRSQSHLPYFAPKPPADSAV	_SQS(ph)HLPYFAPKPPADSAVIK_	S(0.001)QS(0.999)HLPYFAPKPPADSAVIK	S(-28.9)QS(28.9)HLPY(-85.45)FAPKPPADS(-105.21)AVIK	3	3	745.04	1.4963	1	0.46941	1	2.2024	1	0.34287	1	2.234	1	0.33796	1	1.4963	2.13033	1		up
IPI00206072	IPI00206072	337	S	SURP and G-patch domain-containing protein 1	>IPI:IPI00206072.2|SWISS-PROT:Q68FU8|ENSEMBL:ENSRNOP00000027826|REFSEQ:NP_001011920 Tax_Id=10116 Gene_Symbol=Sf4 Splicing factor 4	Q68FU8	1310496;	290666	Sugp1	yes	0.990039	20.1099	102.59	94.434	2.09e-36	0.25849	yes	yes	yes	no	yes	yes	1	GSLPAPVPNPSLRRKSAPEALSGAVPPITAC	_S(ph)APEALSGAVPPITACPTPVAPAPAVNPTPSIPGKPTATATVK_	S(0.99)APEALS(0.01)GAVPPITACPTPVAPAPAVNPTPSIPGKPTATATVK	S(20.11)APEALS(-20.11)GAVPPIT(-38.09)ACPT(-38.09)PVAPAPAVNPT(-86.15)PS(-90.96)IPGKPT(-94.1)AT(-94.09)AT(-94.08)VK	1	3	1394.72	1.9598	1			0.80669	1	0.99395	1	2.1189	1	0.47184	1	1.9598		1	up		up
IPI00608159;IPI00210333;IPI00206144	IPI00608159	692	S	Solute carrier family 7 (cationic amino acid transporter, y+ system), member 2	>IPI:IPI00608159.2|TREMBL:Q4PLF2|ENSEMBL:ENSRNOP00000055811 Tax_Id=10116 Gene_Symbol=Slc7a2 Cationic amino acid transporter-2;>IPI:IPI00210333.2|SWISS-PROT:B5D5N9-2|TREMBL:Q62971;Q78E64|ENSEMBL:ENSRNOP00000014809|REFSEQ:NP_001128158 Tax_Id=10116 Gene_Symbo	Q4PLF2	68387;	64554	Slc7a2	yes	1	93.4784	141.55	93.478	8.44e-05	-0.32654	yes	yes	yes	yes	yes	yes	1	EKSAMQANDHHQRNLSLPFILHEKTSEC___	_NLS(ph)LPFILHEK_	NLS(1)LPFILHEK	NLS(93.48)LPFILHEK	3	3	464.243	2.9156	1	0.35152	1	1.0116	1	1.3799	1	2.7429	1	0.30851	1	2.9156	2.84479	1	up	up	up	up
IPI00206171;IPI00959227;IPI00328017;IPI00231051	IPI00959227	1051	S	Microtubule-associated protein 2	>IPI:IPI00206171.1|SWISS-PROT:P15146-1|ENSEMBL:ENSRNOP00000050877 Tax_Id=10116 Gene_Symbol=Map2 Isoform MAP2x of Microtubule-associated protein 2;>IPI:IPI00959227.1|TREMBL:D3ZW41|ENSEMBL:ENSRNOP00000051431 Tax_Id=10116 Gene_Symbol=Map2 Microtubule-associat	D3ZW41	3044;	25595	Map2	yes	1	61.6572	98.592	61.657	7.37e-06	-0.049673	yes	yes	yes	yes	yes	yes	1	KADQGLDVAAKKDDQSPLDIKVSDFGQMASG	_KDDQS(ph)PLDIK_	KDDQS(1)PLDIK	KDDQS(61.66)PLDIK	5	2	619.787	0.83988	1	0.71141	1	0.50996	1							0.83988	1.40566	1
IPI00206171;IPI00959227;IPI00328017;IPI00231051	IPI00959227	825	S	Microtubule-associated protein 2	>IPI:IPI00206171.1|SWISS-PROT:P15146-1|ENSEMBL:ENSRNOP00000050877 Tax_Id=10116 Gene_Symbol=Map2 Isoform MAP2x of Microtubule-associated protein 2;>IPI:IPI00959227.1|TREMBL:D3ZW41|ENSEMBL:ENSRNOP00000051431 Tax_Id=10116 Gene_Symbol=Map2 Microtubule-associat	D3ZW41	3044;	25595	Map2	yes	0.999969	45.105	155.56	118.13	2.37e-05	0.2834	yes	yes	yes	yes	yes	yes	1	LPEMLDLAGTRSRLASVSADAEVARRKSVPS	_LAS(ph)VSADAEVAR_	LAS(1)VSADAEVAR	LAS(45.11)VS(-45.11)ADAEVAR	3	2	634.798	2.8917	1	0.24287	1	0.90143	1	1.158	1	2.5234	1	0.25869	1	2.8917	4.11743	1	up	up	up	up
IPI00206171;IPI00231053;IPI00565211;IPI00231052;IPI00959227;IPI00328017;IPI00231051	IPI00959227	1545	S	Microtubule-associated protein 2	>IPI:IPI00206171.1|SWISS-PROT:P15146-1|ENSEMBL:ENSRNOP00000050877 Tax_Id=10116 Gene_Symbol=Map2 Isoform MAP2x of Microtubule-associated protein 2;>IPI:IPI00231053.1|SWISS-PROT:P15146-4 Tax_Id=10116 Gene_Symbol=Map2 Isoform MAP2d of Microtubule-associated p	D3ZW41	3044;	25595	Map2	yes	0.990916	20.3774	172.57	144.47	2.13e-15	-0.30673	yes	yes	yes	yes	yes	yes	1;4	KDKVTDGITKSPEKRSSLPRPSSILPPRRGV	_S(ph)SLPRPSSILPPR_	S(0.991)S(0.009)LPRPSSILPPR	S(20.38)S(-20.38)LPRPS(-89.29)S(-96.29)ILPPR	1	3	496.264	2.6261	1	0.54243	1	0.98764	1	0.8045	1	2.762	1	0.3548	1	2.6261	1.84356	1	up	up	up	up
IPI00206171;IPI00231053;IPI00565211;IPI00231052;IPI00959227;IPI00328017;IPI00231051	IPI00959227	1546	S	Microtubule-associated protein 2	>IPI:IPI00206171.1|SWISS-PROT:P15146-1|ENSEMBL:ENSRNOP00000050877 Tax_Id=10116 Gene_Symbol=Map2 Isoform MAP2x of Microtubule-associated protein 2;>IPI:IPI00231053.1|SWISS-PROT:P15146-4 Tax_Id=10116 Gene_Symbol=Map2 Isoform MAP2d of Microtubule-associated p	D3ZW41	3044;	25595	Map2	yes	0.953064	13.191	172.57	85.988	4.92e-08	0.35309	yes	yes	yes	yes	yes	yes	1;4	DKVTDGITKSPEKRSSLPRPSSILPPRRGVS	_SS(ph)LPRPSSILPPR_	S(0.046)S(0.953)LPRPSS(0.001)ILPPR	S(-13.19)S(13.19)LPRPS(-32.82)S(-31.18)ILPPR	2	2	743.893	3.1794	1	0.37307	1			0.86561	1	3.7929	1	0.3548	1	3.1794	2.68046	1	up	up	up	up
IPI00210929;IPI00206184;IPI00390046	IPI00210929	630	S	Metastasis associated 1	>IPI:IPI00210929.1|ENSEMBL:ENSRNOP00000043558 Tax_Id=10116 Gene_Symbol=Mta1 80 kDa protein;>IPI:IPI00206184.2|SWISS-PROT:Q62599-1|ENSEMBL:ENSRNOP00000051141|REFSEQ:NP_072110 Tax_Id=10116 Gene_Symbol=Mta1 Isoform 1 of Metastasis-associated protein MTA1;>IPI		621018;	64520	Mta1	yes	1	49.5005	93.556	49.5	0.00082821	-0.096211	yes	yes	yes	yes	yes	yes	1	NGKSYPTKVRLIRGGSLPPVKRRRMNWIDAP	_GGS(ph)LPPVKR_	GGS(1)LPPVKR	GGS(49.5)LPPVKR	3	2	495.76					2.1244	1			4.509	1
IPI00208029;IPI00206225	IPI00208029	305	S	E3 ubiquitin-protein ligase Praja-2	>IPI:IPI00208029.1|SWISS-PROT:Q63364|ENSEMBL:ENSRNOP00000021258|REFSEQ:NP_620251 Tax_Id=10116 Gene_Symbol=Pja2 E3 ubiquitin-protein ligase Praja-2;>IPI:IPI00206225.1|TREMBL:D4AD83|ENSEMBL:ENSRNOP00000021219 Tax_Id=10116 Gene_Symbol=Pja2 Uncharacterized pro	Q63364	620273;	192256	Pja2	no	0.586148	1.51162	101.08	57.936	6.01e-05	-0.042877	no	no	no	yes	no	yes	1	GHVEQNTSERANHHGSSPEQVVRPKVRKVIS	_ANHHGS(ph)SPEQVVRPK_	ANHHGS(0.586)S(0.414)PEQVVRPK	ANHHGS(1.51)S(-1.51)PEQVVRPK	6	3	574.941											1.9882	1
IPI00208029;IPI00206225	IPI00208029	320	S	E3 ubiquitin-protein ligase Praja-2	>IPI:IPI00208029.1|SWISS-PROT:Q63364|ENSEMBL:ENSRNOP00000021258|REFSEQ:NP_620251 Tax_Id=10116 Gene_Symbol=Pja2 E3 ubiquitin-protein ligase Praja-2;>IPI:IPI00206225.1|TREMBL:D4AD83|ENSEMBL:ENSRNOP00000021219 Tax_Id=10116 Gene_Symbol=Pja2 Uncharacterized pro	Q63364	620273;	192256	Pja2	yes	0.999684	35.0013	298.15	298.15	2.55e-57	-0.42476	yes	yes	yes	yes	yes	yes	1;3	SSPEQVVRPKVRKVISSSQVDQESGFNRHEA	_VIS(ph)SSQVDQESGFNR_	VIS(1)SSQVDQESGFNR	VIS(35)S(-35)S(-83.34)QVDQES(-229.57)GFNR	3	2	866.881	0.88987	1	0.81417	1	3.1957	1	0.14083	1	2.9608	1	0.20611	1	0.88987	1.22824	1
IPI00206248;IPI00206433;IPI00207322	IPI00206433	55	S	Sorbin and SH3 domain containing 1	>IPI:IPI00206248.4|ENSEMBL:ENSRNOP00000021229 Tax_Id=10116 Gene_Symbol=Sorbs1 83 kDa protein;>IPI:IPI00206433.3|ENSEMBL:ENSRNOP00000021289 Tax_Id=10116 Gene_Symbol=Sorbs1 143 kDa protein;>IPI:IPI00207322.2|ENSEMBL:ENSRNOP00000021347 Tax_Id=10116 Gene_Symbo		1586598;	686098	Sorbs1	yes	0.990974	20.4177	173.47	138.08	2.46e-19	1.2021	yes	yes	yes	yes	yes	yes	1;2;3;4	VTLRASSSYRETPSSSPVSPQESPKHENKSD;VTLRASSSYRETPSSSPVSPQESPKHENKSG	_ETPSSS(ph)PVSPQESPK_	ETPSS(0.009)S(0.991)PVSPQESPK	ET(-76.44)PS(-47.7)S(-20.42)S(20.42)PVS(-50.92)PQES(-75.88)PK	6	2	818.859	0.99964	2	1.4079	2	1.2681	2	1.2302	1			1.9294	1	0.99964	0.710278	2
IPI00206248;IPI00206433;IPI00207322	IPI00206433	212	S	Sorbin and SH3 domain containing 1	>IPI:IPI00206248.4|ENSEMBL:ENSRNOP00000021229 Tax_Id=10116 Gene_Symbol=Sorbs1 83 kDa protein;>IPI:IPI00206433.3|ENSEMBL:ENSRNOP00000021289 Tax_Id=10116 Gene_Symbol=Sorbs1 143 kDa protein;>IPI:IPI00207322.2|ENSEMBL:ENSRNOP00000021347 Tax_Id=10116 Gene_Symbo		1586598;	686098	Sorbs1	yes	0.970429	15.2345	227.8	169.06	4.98e-120	2.203	no	no	yes	yes	yes	yes	1;3	DSRRVVRSAQDLSSVSMDEVGIPLRNTERSK	_SAQDLSSVS(ph)MDEVGIPLR_	SAQDLSS(0.029)VS(0.97)MDEVGIPLR	S(-75.33)AQDLS(-32.91)S(-15.23)VS(15.23)MDEVGIPLR	9	3	661.975											0.25966	1
IPI00206248;IPI00206433;IPI00207322	IPI00206433	1205	S	Sorbin and SH3 domain containing 1	>IPI:IPI00206248.4|ENSEMBL:ENSRNOP00000021229 Tax_Id=10116 Gene_Symbol=Sorbs1 83 kDa protein;>IPI:IPI00206433.3|ENSEMBL:ENSRNOP00000021289 Tax_Id=10116 Gene_Symbol=Sorbs1 143 kDa protein;>IPI:IPI00207322.2|ENSEMBL:ENSRNOP00000021347 Tax_Id=10116 Gene_Symbo		1586598;	686098	Sorbs1	yes	1	39.91	113.28	39.91	0.00015559	0.78307	yes	yes	yes	no	no	yes	2;3	PVDYIDLPYSSSPSRSATVSPQQPQAQQRRL	_S(ph)AT(ph)VS(ph)PQQPQAQQR_	S(1)AT(1)VS(1)PQQPQAQQR	S(39.91)AT(39.91)VS(39.91)PQQPQAQQR	1	2	883.339	0.98815	3	19.199	2	0.97448	3	1.0192	3	1.0028	3	1.0545	3	0.98815	0.052086	2		down	down
IPI00206248;IPI00206433;IPI00207322	IPI00206433	270	S	Sorbin and SH3 domain containing 1	>IPI:IPI00206248.4|ENSEMBL:ENSRNOP00000021229 Tax_Id=10116 Gene_Symbol=Sorbs1 83 kDa protein;>IPI:IPI00206433.3|ENSEMBL:ENSRNOP00000021289 Tax_Id=10116 Gene_Symbol=Sorbs1 143 kDa protein;>IPI:IPI00207322.2|ENSEMBL:ENSRNOP00000021347 Tax_Id=10116 Gene_Symbo		1586598;	686098	Sorbs1	yes	0.993545	21.8727	143.88	129.62	2.58e-05	-1.2098	yes	yes	yes	yes	yes	yes	1	FSEDTKSPLSVPRSKSEMNYIDGEKVVKRSA	_SKS(ph)EMNYIDGEK_	S(0.006)KS(0.994)EMNYIDGEK	S(-21.87)KS(21.87)EMNY(-103.9)IDGEK	3	2	740.805	2.0563	1			0.77063	1	1.0547	1	1.656	1			2.0563		1	up		up
IPI00206248;IPI00206433;IPI00207322	IPI00206433	1200	S	Sorbin and SH3 domain containing 1	>IPI:IPI00206248.4|ENSEMBL:ENSRNOP00000021229 Tax_Id=10116 Gene_Symbol=Sorbs1 83 kDa protein;>IPI:IPI00206433.3|ENSEMBL:ENSRNOP00000021289 Tax_Id=10116 Gene_Symbol=Sorbs1 143 kDa protein;>IPI:IPI00207322.2|ENSEMBL:ENSRNOP00000021347 Tax_Id=10116 Gene_Symbo		1586598;	686098	Sorbs1	yes	0.949714	16.0043	284.48	228.85	8.63e-42	0.078386	yes	yes	yes	yes	no	yes	1;6	PLVKTPVDYIDLPYSSSPSRSATVSPQQPQA	_TPVDYIDLPYSS(ph)SPSR_	TPVDYIDLPYS(0.024)S(0.95)S(0.024)PS(0.003)R	T(-192.98)PVDY(-134.14)IDLPY(-119.38)S(-16)S(16)S(-16)PS(-25.59)R	12	2	938.922	0.54028	1	2.5821	1									0.54028	0.387282	1	down	down	down	down
IPI00206248;IPI00206433;IPI00207322	IPI00206433	1201	S	Sorbin and SH3 domain containing 1	>IPI:IPI00206248.4|ENSEMBL:ENSRNOP00000021229 Tax_Id=10116 Gene_Symbol=Sorbs1 83 kDa protein;>IPI:IPI00206433.3|ENSEMBL:ENSRNOP00000021289 Tax_Id=10116 Gene_Symbol=Sorbs1 143 kDa protein;>IPI:IPI00207322.2|ENSEMBL:ENSRNOP00000021347 Tax_Id=10116 Gene_Symbo		1586598;	686098	Sorbs1	yes	0.973608	16.2049	273.79	238.8	4.4e-89	0.57851	yes	yes	yes	yes	yes	yes	1;6	LVKTPVDYIDLPYSSSPSRSATVSPQQPQAQ	_TPVDYIDLPYSSS(ph)PSR_	TPVDYIDLPYS(0.001)S(0.023)S(0.974)PS(0.002)R	T(-162.45)PVDY(-164.51)IDLPY(-135.2)S(-32.16)S(-16.2)S(16.2)PS(-25.96)R	13	2	938.922	0.5365	1	1.6049	1	0.97577	1	0.77114	1	0.46202	1	1.7229	1	0.5365	0.623092	1	down		down
IPI00206248;IPI00464913;IPI00206433;IPI00207322	IPI00206433	254	S	Sorbin and SH3 domain containing 1	>IPI:IPI00206248.4|ENSEMBL:ENSRNOP00000021229 Tax_Id=10116 Gene_Symbol=Sorbs1 83 kDa protein;>IPI:IPI00464913.3|SWISS-PROT:P84109|ENSEMBL:ENSRNOP00000021225 Tax_Id=10116 Gene_Symbol=Sorbs1 Sorbin and SH3 domain-containing protein 1 (Fragment);>IPI:IPI00206		1586598;	686098	Sorbs1	yes	0.99983	39.9919	140.07	128.81	2.76e-05	0.21171	yes	yes	yes	yes	yes	yes	1	KLNRDDDSDLHSPRYSFSEDTKSPLSVPRSK	_YS(ph)FSEDTK_	YS(1)FSEDTK	Y(-39.99)S(39.99)FS(-41.55)EDT(-108.03)K	2	2	528.7	2.0804	1	0.38288	1	2.2266	1	0.41221	1	3.3678	1	0.27071	1	2.0804	2.61178	1	up	up	up	up
IPI00208437;IPI00206262	IPI00208437	546	S	MAP/microtubule affinity-regulating kinase 3	>IPI:IPI00208437.4|TREMBL:D4AAH3|ENSEMBL:ENSRNOP00000014225 Tax_Id=10116 Gene_Symbol=Mark3 Uncharacterized protein;>IPI:IPI00206262.3|TREMBL:D4AE86|ENSEMBL:ENSRNOP00000014016 Tax_Id=10116 Gene_Symbol=Mark3 Uncharacterized protein	D4AAH3	619883;	170577	Mark3	yes	0.88526	9.19386	163.53	111.13	2.59e-13	0.32756	yes	yes	yes	yes	yes	yes	2;3;4	TPDQRTPVASTHSISSATTPDRIRFPRGTAS	_TPVASTHS(ph)ISS(ph)ATTPDR_	TPVAS(0.037)T(0.406)HS(0.476)IS(0.179)S(0.885)AT(0.014)T(0.002)PDR	T(-47.41)PVAS(-11.13)T(-0.69)HS(0.69)IS(-7.19)S(9.19)AT(-18.18)T(-26.37)PDR	11	2	944.398	0.62035	2	1.5618	2	0.94433	2	0.99307	2	0.61383	2	1.865	2	0.62035	0.640287	2
IPI00208437;IPI00206262;IPI00206973	IPI00208437	469	S	MAP/microtubule affinity-regulating kinase 3	>IPI:IPI00208437.4|TREMBL:D4AAH3|ENSEMBL:ENSRNOP00000014225 Tax_Id=10116 Gene_Symbol=Mark3 Uncharacterized protein;>IPI:IPI00206262.3|TREMBL:D4AE86|ENSEMBL:ENSRNOP00000014016 Tax_Id=10116 Gene_Symbol=Mark3 Uncharacterized protein;>IPI:IPI00206973.3|SWISS-P	D4AAH3	619883;	170577	Mark3	yes	1	98.7119	236.16	125.97	2.83e-48	1.2388	yes	yes	yes	yes	yes	yes	1	KSGSSAVGGKGIAPASPMLGNASNPNKADIP	_GIAPAS(ph)PMLGNASNPNK_	GIAPAS(1)PMLGNASNPNK	GIAPAS(98.71)PMLGNAS(-98.71)NPNK	6	3	573.603	0.29537	1	3.5895	1	0.81978	1	1.0598	1	0.21168	1	5.0035	1	0.29537	0.27859	1	down	down	down	down
IPI00208437;IPI00206262;IPI00206973	IPI00208437	601	S	MAP/microtubule affinity-regulating kinase 3	>IPI:IPI00208437.4|TREMBL:D4AAH3|ENSEMBL:ENSRNOP00000014225 Tax_Id=10116 Gene_Symbol=Mark3 Uncharacterized protein;>IPI:IPI00206262.3|TREMBL:D4AE86|ENSEMBL:ENSRNOP00000014016 Tax_Id=10116 Gene_Symbol=Mark3 Uncharacterized protein;>IPI:IPI00206973.3|SWISS-P	D4AAH3	619883;	170577	Mark3	yes	0.998957	29.815	159.58	159.58	6.14e-12	0.050462	yes	yes	yes	yes	yes	yes	1	LSHEATPLSQTRSRGSTNLFSKLTSKLTRRL;LSHEATPLSQTRSRGSTNLFSKLTSKLTRRN	_SRGS(ph)TNLFSK_	SRGS(0.999)T(0.001)NLFSK	S(-63.21)RGS(29.81)T(-29.81)NLFS(-89.73)K	4	2	588.774	0.56755	1	1.6708	1	0.91509	1	0.91687	1	0.67917	1	1.4341	1	0.56755	0.598516	1	down		down
IPI00208437;IPI00206262;IPI00206973	IPI00208437	419	S	MAP/microtubule affinity-regulating kinase 3	>IPI:IPI00208437.4|TREMBL:D4AAH3|ENSEMBL:ENSRNOP00000014225 Tax_Id=10116 Gene_Symbol=Mark3 Uncharacterized protein;>IPI:IPI00206262.3|TREMBL:D4AE86|ENSEMBL:ENSRNOP00000014016 Tax_Id=10116 Gene_Symbol=Mark3 Uncharacterized protein;>IPI:IPI00206973.3|SWISS-P	D4AAH3	619883;	170577	Mark3	yes	1	107.896	239.22	239.22	4.6e-52	0.29074	yes	yes	yes	yes	yes	yes	1	KGQRSVSSSQKQRRYSDHAGPAIPSVVAYPK	_RYS(ph)DHAGPAIPSVVAYPK_	RYS(1)DHAGPAIPSVVAYPK	RY(-119.54)S(107.9)DHAGPAIPS(-107.9)VVAY(-150.23)PK	3	2	1004.49	1.963	1	0.46013	1	0.99315	1	0.94331	1	1.6748	1	0.47563	1	1.963	2.1733	1	up	up	up	up
IPI00206364;IPI00365920;IPI00958216	IPI00206364	1190	S	Protein jagged-2 (Fragment)	>IPI:IPI00206364.2|SWISS-PROT:P97607|ENSEMBL:ENSRNOP00000019066|REFSEQ:XP_001073124 Tax_Id=10116 Gene_Symbol=Jag2 jagged 2;>IPI:IPI00365920.1|ENSEMBL:ENSRNOP00000019213|REFSEQ:XP_343120 Tax_Id=10116 Gene_Symbol=Jag2 protein jagged-2 isoform 2;>IPI:IPI00958	P97607	2938;	29147	Jag2	yes	1	69.361	284.25	69.361	4.69e-104	0.32045	yes	yes	yes	yes	yes	yes	1	KRRKERERSRLPRDESANNQWAPLNPIRNPI	_LPRDES(ph)ANNQWAPLNPIR_	LPRDES(1)ANNQWAPLNPIR	LPRDES(69.36)ANNQWAPLNPIR	6	3	724.351	2.2349	1	0.39043	1	0.80501	1	1.4824	1	1.752	1	0.52888	1	2.2349	2.56128	1	up	up	up	up
IPI00206364;IPI00365920;IPI00958216	IPI00206364	1282	S	Protein jagged-2 (Fragment)	>IPI:IPI00206364.2|SWISS-PROT:P97607|ENSEMBL:ENSRNOP00000019066|REFSEQ:XP_001073124 Tax_Id=10116 Gene_Symbol=Jag2 jagged 2;>IPI:IPI00365920.1|ENSEMBL:ENSRNOP00000019213|REFSEQ:XP_343120 Tax_Id=10116 Gene_Symbol=Jag2 protein jagged-2 isoform 2;>IPI:IPI00958	P97607	2938;	29147	Jag2	yes	0.987913	19.1239	56.327	38.783	0.00643071	0.35112	no	yes	no	no	no	yes	1;2	AEKFLSHKFTKDPSCSLGRPACWAPGPKVDN	_DPSCS(ph)LGR_	DPS(0.012)CS(0.988)LGR	DPS(-19.12)CS(19.12)LGR	5	2	486.186			1.2454	1	0.88598	2					2.4434	1		0.802955	1
IPI00206433	IPI00206433	533	S	Sorbin and SH3 domain containing 1	>IPI:IPI00206433.3|ENSEMBL:ENSRNOP00000021289 Tax_Id=10116 Gene_Symbol=Sorbs1 143 kDa protein		1586598;	686098	Sorbs1	yes	0.999866	38.732	78.508	78.508	0.00074035	0.62376	no	yes	yes	no	yes	yes	1;2	ACISEILPSKFKPRLSAPSALLQEQKSVLLT	_LS(ph)APSALLQEQK_	LS(1)APSALLQEQK	LS(38.73)APS(-38.73)ALLQEQK	2	2	682.845					1.3349	1			3.0658	1
IPI00206490	IPI00206490	43	S	Probable lipid phosphate phosphatase PPAPDC3	>IPI:IPI00206490.1|SWISS-PROT:Q5FVJ3|ENSEMBL:ENSRNOP00000013507|REFSEQ:NP_001012349 Tax_Id=10116 Gene_Symbol=Ppapdc3 Probable lipid phosphate phosphatase PPAPDC3	Q5FVJ3	1305821;	296635	Ppapdc3	yes	0.999999	61.5613	202.53	202.53	7.11e-29	0.56156	yes	yes	yes	yes	yes	yes	1	PPKGTQEPRSSGRKASGPSTQPPPSSDGARE	_KAS(ph)GPSTQPPPSSDGAR_	KAS(1)GPSTQPPPSSDGAR	KAS(61.56)GPS(-61.56)T(-88.51)QPPPS(-149.99)S(-153.2)DGAR	3	2	860.389	3.2248	1	0.265	1	0.85958	1	1.1456	1	3.176	1	0.30958	1	3.2248	3.77358	1	up	up	up	up
IPI00782168;IPI00206630;IPI00764614	IPI00782168	49	S	Protein Nfx1	>IPI:IPI00782168.1|TREMBL:D4AE50|ENSEMBL:ENSRNOP00000057423|REFSEQ:NP_001019955 Tax_Id=10116 Gene_Symbol=Nfx1 nuclear transcription factor, X-box binding 1;>IPI:IPI00206630.5|TREMBL:Q4V7B3|ENSEMBL:ENSRNOP00000057422 Tax_Id=10116 Gene_Symbol=Nfx1 Nuclear tr	D4AE50	1310277;	313166	Nfx1	yes	0.962237	13.6823	93.754	63.145	0.000373054	1.6921	yes	yes	yes	no	yes	no	1;2	TQRRLDSNRIGRRNYSSSPPCHLPRHIPYDD	_RNYS(ph)SS(ph)PPCHLPR_	RNY(0.006)S(0.962)S(0.239)S(0.792)PPCHLPR	RNY(-22.34)S(13.68)S(-5.65)S(5.65)PPCHLPR	4	2	865.847	0.98871	2	1.3784	1	2.0045	2			1.0147	2			0.98871	0.725479	1
IPI00782168;IPI00206630;IPI00764614	IPI00782168	50	S	Protein Nfx1	>IPI:IPI00782168.1|TREMBL:D4AE50|ENSEMBL:ENSRNOP00000057423|REFSEQ:NP_001019955 Tax_Id=10116 Gene_Symbol=Nfx1 nuclear transcription factor, X-box binding 1;>IPI:IPI00206630.5|TREMBL:Q4V7B3|ENSEMBL:ENSRNOP00000057422 Tax_Id=10116 Gene_Symbol=Nfx1 Nuclear tr	D4AE50	1310277;	313166	Nfx1	yes	0.92037	11.7478	93.754	93.754	0.000373054	-1.0734	yes	yes	yes	no	yes	no	1;2	QRRLDSNRIGRRNYSSSPPCHLPRHIPYDDV	_NYS(ph)S(ph)SPPCHLPR_	NY(0.081)S(0.934)S(0.92)S(0.064)PPCHLPR	NY(-11.65)S(11.65)S(11.75)S(-11.75)PPCHLPR	4	2	787.797	0.9698	2	1.6118	2	3.8315	2			1.0147	2			0.9698	0.620424	2
IPI00206895	IPI00206895	114	S	Protein Spag7	>IPI:IPI00206895.1|TREMBL:D3ZCG4|ENSEMBL:ENSRNOP00000005653|REFSEQ:NP_001100486 Tax_Id=10116 Gene_Symbol=Spag7 Uncharacterized protein	D3ZCG4	1305473;	303260	Spag7	yes	1	70.7997	155.98	155.98	1.18e-15	2.0993	yes	yes	yes	yes	yes	yes	1	DDCRYVMIFKKEFAPSDEELDSYRHGEEWDP	_EFAPS(ph)DEELDSYR_	EFAPS(1)DEELDSYR	EFAPS(70.8)DEELDS(-70.8)Y(-134.92)R	5	2	819.322			1.1084	1	1.8699	1			1.5273	1	1.0843	1		0.902201	1
IPI00206973	IPI00206973	599	S	MAP/microtubule affinity-regulating kinase 3	>IPI:IPI00206973.3|SWISS-PROT:Q8VHF0|ENSEMBL:ENSRNOP00000014395|REFSEQ:NP_570105 Tax_Id=10116 Gene_Symbol=Mark3 MAP/microtubule affinity-regulating kinase 3	Q8VHF0	619883;	170577	Mark3	yes	0.88526	9.19386	163.53	111.13	2.59e-13	0.32756	yes	yes	yes	yes	yes	yes	2;3	TPDQRTPVASTHSISSATTPDRIRFPRGTAS	_TPVASTHS(ph)ISS(ph)ATTPDR_	TPVAS(0.037)T(0.406)HS(0.476)IS(0.179)S(0.885)AT(0.014)T(0.002)PDR	T(-47.41)PVAS(-11.13)T(-0.69)HS(0.69)IS(-7.19)S(9.19)AT(-18.18)T(-26.37)PDR	11	2	944.398	0.62035	2	1.5618	2	0.94433	2	0.99307	2	0.61383	2	1.865	2	0.62035	0.640287	2
IPI00206977	IPI00206977	225	S	Citrate synthase, mitochondrial	>IPI:IPI00206977.1|SWISS-PROT:Q8VHF5|TREMBL:Q0QEL8|ENSEMBL:ENSRNOP00000034921|REFSEQ:NP_570111 Tax_Id=10116 Gene_Symbol=Cs Citrate synthase, mitochondrial	Q8VHF5	620330;	170587	Cs	yes	0.993011	21.5258	97.203	68.856	0.000172601	-0.5468	yes	yes	no	yes	no	yes	1	PCVAAKIYRNLYREGSSIGAIDSKLDWSHNF	_EGS(ph)SIGAIDSK_	EGS(0.993)S(0.007)IGAIDSK	EGS(21.53)S(-21.53)IGAIDS(-60.88)K	3	2	572.25			0.79431	1							9.2762	1		1.25895	1
IPI00206986	IPI00206986	2608	S	Inositol 1,4,5-trisphosphate receptor type 3	>IPI:IPI00206986.1|SWISS-PROT:Q63269|TREMBL:C7E1V1|ENSEMBL:ENSRNOP00000011516|REFSEQ:NP_037270 Tax_Id=10116 Gene_Symbol=Itpr3 Inositol 1,4,5-trisphosphate receptor type 3	Q63269	2934;	25679	Itpr3	yes	0.999992	50.7713	117.55	99.86	1.03e-06	-0.95538	yes	yes	no	no	yes	no	1	IKNKNLDWFPRMRAMSLVSGEGEGEQNEIRI	_AMS(ph)LVSGEGEGEQNEIR_	AMS(1)LVSGEGEGEQNEIR	AMS(50.77)LVS(-50.77)GEGEGEQNEIR	3	2	943.404	1.8356	1											1.8356		1	up		up
IPI00206986	IPI00206986	934	S	Inositol 1,4,5-trisphosphate receptor type 3	>IPI:IPI00206986.1|SWISS-PROT:Q63269|TREMBL:C7E1V1|ENSEMBL:ENSRNOP00000011516|REFSEQ:NP_037270 Tax_Id=10116 Gene_Symbol=Itpr3 Inositol 1,4,5-trisphosphate receptor type 3	Q63269	2934;	25679	Itpr3	yes	1	76.123	178.7	167.03	1.1e-66	0.70368	yes	yes	yes	yes	yes	yes	1;2	GVGHMMSTMVLSRKQSVFGASSLPTGVGVPE	_KQS(ph)VFGASSLPTGVGVPEQLDR_	KQS(1)VFGASSLPTGVGVPEQLDR	KQS(76.12)VFGAS(-76.12)S(-87.63)LPT(-108.55)GVGVPEQLDR	3	2	1176.58	2.2933	1	0.38076	1	0.73851	1	0.92524	1	1.4557	1	0.30574	1	2.2933	2.62633	1	up	up	up	up
IPI00206986	IPI00206986	916	S	Inositol 1,4,5-trisphosphate receptor type 3	>IPI:IPI00206986.1|SWISS-PROT:Q63269|TREMBL:C7E1V1|ENSEMBL:ENSRNOP00000011516|REFSEQ:NP_037270 Tax_Id=10116 Gene_Symbol=Itpr3 Inositol 1,4,5-trisphosphate receptor type 3	Q63269	2934;	25679	Itpr3	yes	1	94.8126	227.8	145.75	3.43e-44	2.0684	yes	yes	yes	no	yes	no	1;3	VLQAYEEPGGKNVRRSIQGVGHMMSTMVLSR	_S(ph)IQGVGHMMSTMVLSR_	S(1)IQGVGHMMSTMVLSR	S(94.81)IQGVGHMMS(-94.81)T(-101.8)MVLS(-133.96)R	1	3	605.277	2.5389	1	0.42238	1	0.9578	1	1.2047	3	1.9621	1			2.5389	2.36754	1	up	up	up	up
IPI00206986	IPI00206986	1832	S	Inositol 1,4,5-trisphosphate receptor type 3	>IPI:IPI00206986.1|SWISS-PROT:Q63269|TREMBL:C7E1V1|ENSEMBL:ENSRNOP00000011516|REFSEQ:NP_037270 Tax_Id=10116 Gene_Symbol=Itpr3 Inositol 1,4,5-trisphosphate receptor type 3	Q63269	2934;	25679	Itpr3	yes	0.996527	24.6023	170.95	119.87	1.41e-07	1.1162	yes	yes	yes	yes	yes	yes	1;4	EDREPADPTTKGRVSSFSMPSSSRYSLGPGL	_VSS(ph)FSM(ox)PSSSR_	VS(0.003)S(0.997)FSMPSSSR	VS(-24.6)S(24.6)FS(-47.19)MPS(-72.09)S(-70.57)S(-73.16)R	3	2	634.255	2.7367	1	0.54049	1	1.0419	1	1.1307	1	2.0384	1	0.45675	1	2.7367	1.85017	1	up	up	up	up
IPI00206986	IPI00206986	1842	S	Inositol 1,4,5-trisphosphate receptor type 3	>IPI:IPI00206986.1|SWISS-PROT:Q63269|TREMBL:C7E1V1|ENSEMBL:ENSRNOP00000011516|REFSEQ:NP_037270 Tax_Id=10116 Gene_Symbol=Itpr3 Inositol 1,4,5-trisphosphate receptor type 3	Q63269	2934;	25679	Itpr3	yes	0.997742	26.4536	112.13	112.13	2.95e-05	-0.35072	no	yes	no	no	yes	yes	1	KGRVSSFSMPSSSRYSLGPGLHRGHDVSERA	_YS(ph)LGPGLHR_	Y(0.002)S(0.998)LGPGLHR	Y(-26.45)S(26.45)LGPGLHR	2	2	540.255			0.25722	1	0.83372	1			3.0162	1				3.88772	1		up	up
IPI00207040;IPI00947746	IPI00207040	11	S	PRKC apoptosis WT1 regulator protein	>IPI:IPI00207040.1|SWISS-PROT:Q62627|ENSEMBL:ENSRNOP00000008222|REFSEQ:NP_277020 Tax_Id=10116 Gene_Symbol=Pawr PRKC apoptosis WT1 regulator protein;>IPI:IPI00947746.1|TREMBL:D4A0E1|ENSEMBL:ENSRNOP00000059470 Tax_Id=10116 Gene_Symbol=Pawr Uncharacterized pr	Q62627	69065;	64513	Pawr	yes	0.999669	34.8007	272.97	272.97	9.7e-189	0.35094	no	no	yes	yes	yes	yes	1	_____MATGGYRSSGSTTDFLEEWKAKREKM	_SSGS(ph)TTDFLEEWK_	SSGS(1)TTDFLEEWK	S(-87.3)S(-79.5)GS(34.8)T(-34.8)T(-68.15)DFLEEWK	4	2	783.822					8.6265	1	0.19138	1	1.008	1
IPI00207089	IPI00207089	290	S	Androgen receptor	>IPI:IPI00207089.1|SWISS-PROT:P15207|ENSEMBL:ENSRNOP00000009129|REFSEQ:NP_036634 Tax_Id=10116 Gene_Symbol=Ar Androgen receptor	P15207	2147;	24208	Ar	yes	1	93.6229	117.86	93.623	1.97e-13	-0.31305	no	yes	yes	no	yes	yes	1	VRPTPCAPLAECKGLSLDEGPGKGTEETAEY	_GLS(ph)LDEGPGK_	GLS(1)LDEGPGK	GLS(93.62)LDEGPGK	3	2	526.737			0.9516	1	2.5726	1			2.9704	1	0.28485	1		1.05086	1
IPI00207091;IPI00776916	IPI00207091	882	S	Glutamate receptor ionotropic, delta-1	>IPI:IPI00207091.1|SWISS-PROT:Q62640|ENSEMBL:ENSRNOP00000057493|REFSEQ:NP_077354 Tax_Id=10116 Gene_Symbol=Grid1 Glutamate receptor delta-1 subunit;>IPI:IPI00776916.2|ENSEMBL:ENSRNOP00000031478 Tax_Id=10116 Gene_Symbol=- 38 kDa protein	Q62640	68366;	79219	Grid1	yes	1	33.7692	131.56	33.769	6.78e-05	1.8387	yes	yes	yes	yes	yes	yes	1	EDKEVNLEQVHRRINSLMDEDIAHKQISPAS	_RINS(ph)LMDEDIAHK_	RINS(1)LMDEDIAHK	RINS(33.77)LMDEDIAHK	4	2	811.374	2.4636	1	0.36489	1	1.1953	1	0.93081	1	1.87	1			2.4636	2.74055	1	up	up	up	up
IPI00207255;IPI00207254;IPI00778642;IPI00960017	IPI00207255	180	S	Synaptotagmin-like protein 4	>IPI:IPI00207255.1|SWISS-PROT:Q8VHQ7-1|ENSEMBL:ENSRNOP00000004909|REFSEQ:NP_536335 Tax_Id=10116 Gene_Symbol=Sytl4 Isoform 1 of Synaptotagmin-like protein 4;>IPI:IPI00207254.1|SWISS-PROT:Q8VHQ7-2 Tax_Id=10116 Gene_Symbol=Sytl4 Isoform 2 of Synaptotagmin-lik	Q8VHQ7	620204;	140594	Sytl4	yes	1	38.9328	184.02	38.933	8.72e-09	0.84903	yes	yes	yes	yes	yes	yes	1	IWPGRRIIQEQQKEQSVLFEVPKLKSGKSAL	_IIQEQQKEQS(ph)VLFEVPK_	IIQEQQKEQS(1)VLFEVPK	IIQEQQKEQS(38.93)VLFEVPK	10	3	708.364	1.6742	1	0.26492	1	0.73341	1	0.99658	1	1.3539	1	0.52155	1	1.6742	3.77472	1		up	up
IPI00207255	IPI00207255	503	S	Synaptotagmin-like protein 4	>IPI:IPI00207255.1|SWISS-PROT:Q8VHQ7-1|ENSEMBL:ENSRNOP00000004909|REFSEQ:NP_536335 Tax_Id=10116 Gene_Symbol=Sytl4 Isoform 1 of Synaptotagmin-like protein 4	Q8VHQ7	620204;	140594	Sytl4	yes	1	77.379	88.681	77.379	0.000345485	-0.64182	no	no	yes	yes	yes	yes	1	ESSPGLPAHKGELVVSLKYIPASKLPVGGDR	_GELVVS(ph)LK_	GELVVS(1)LK	GELVVS(77.38)LK	6	2	462.744					2.663	1			2.3064	1
IPI00207255;IPI00207254;IPI00778642;IPI00960017	IPI00207255	133	S	Synaptotagmin-like protein 4	>IPI:IPI00207255.1|SWISS-PROT:Q8VHQ7-1|ENSEMBL:ENSRNOP00000004909|REFSEQ:NP_536335 Tax_Id=10116 Gene_Symbol=Sytl4 Isoform 1 of Synaptotagmin-like protein 4;>IPI:IPI00207254.1|SWISS-PROT:Q8VHQ7-2 Tax_Id=10116 Gene_Symbol=Sytl4 Isoform 2 of Synaptotagmin-lik	Q8VHQ7	620204;	140594	Sytl4	yes	0.99994	42.2265	156.35	146.03	8.26e-12	-0.02369	yes	yes	yes	yes	yes	yes	1	WFYDQKVNRFAYRTGSDIIRMSLRRKPAVNK	_TGS(ph)DIIR_	TGS(1)DIIR	T(-42.23)GS(42.23)DIIR	3	2	421.194	0.82192	1	1.0411	1	2.8794	1	0.35579	1	2.3376	1	0.50328	1	0.82192	0.960523	1
IPI00207273	IPI00207273	518	S	Nuclear envelope pore membrane protein POM 121	>IPI:IPI00207273.1|SWISS-PROT:P52591|ENSEMBL:ENSRNOP00000001968|REFSEQ:NP_446074 Tax_Id=10116 Gene_Symbol=Pom121 Nuclear envelope pore membrane protein POM 121	P52591	620680;	113975	Pom121	yes	1	111.936	164.81	111.94	3.23e-15	0.76787	yes	yes	yes	yes	yes	yes	1	GYSITAEDLDMERRASLQWFNKVLEDKTDDA	_RAS(ph)LQWFNK_	RAS(1)LQWFNK	RAS(111.94)LQWFNK	3	2	615.295	5.4573	1	0.14373	1	0.77215	1			5.1694	1	0.15724	1	5.4573	6.95749	1	up	up	up	up
IPI00207273	IPI00207273	366	S	Nuclear envelope pore membrane protein POM 121	>IPI:IPI00207273.1|SWISS-PROT:P52591|ENSEMBL:ENSRNOP00000001968|REFSEQ:NP_446074 Tax_Id=10116 Gene_Symbol=Pom121 Nuclear envelope pore membrane protein POM 121	P52591	620680;	113975	Pom121	yes	0.824681	7.32098	183.25	183.25	2.32e-05	0.10229	yes	yes	yes	no	yes	yes	1;2	ASQSSDDHLNKRSRTSSVSSLTSTCTGGIPS	_TS(ph)SVS(ph)SLTSTCTGGIPSSSR_	T(0.021)S(0.825)S(0.154)VS(0.723)S(0.277)LTSTCTGGIPSSSR	T(-15.91)S(7.32)S(-7.32)VS(4.19)S(-4.19)LT(-35.05)S(-56.39)T(-65.01)CT(-58.55)GGIPS(-116.48)S(-117.17)S(-117.86)R	2	2	1066.43	1.4349	2	0.74943	2	0.97834	2	0.91582	2	1.828	1	0.90961	2	1.4349	1.33435	2
IPI00207273	IPI00207273	367	S	Nuclear envelope pore membrane protein POM 121	>IPI:IPI00207273.1|SWISS-PROT:P52591|ENSEMBL:ENSRNOP00000001968|REFSEQ:NP_446074 Tax_Id=10116 Gene_Symbol=Pom121 Nuclear envelope pore membrane protein POM 121	P52591	620680;	113975	Pom121	yes	0.999481	35.8699	247.92	247.92	1.01e-70	1.0791	yes	yes	yes	yes	yes	yes	1;2	SQSSDDHLNKRSRTSSVSSLTSTCTGGIPSS	_TSS(ph)VSSLTSTCTGGIPSSSR_	TSS(0.999)VSSLTSTCTGGIPSSSR	T(-35.87)S(-35.87)S(35.87)VS(-58.36)S(-82.8)LT(-98.6)S(-115.2)T(-123.73)CT(-146.51)GGIPS(-192.33)S(-197.65)S(-202.8)R	3	2	1026.45	1.7963	1	0.58796	1	0.99568	1	0.90485	1	1.5068	1	0.5931	1	1.7963	1.7008	1	up		up
IPI00207273	IPI00207273	369	S	Nuclear envelope pore membrane protein POM 121	>IPI:IPI00207273.1|SWISS-PROT:P52591|ENSEMBL:ENSRNOP00000001968|REFSEQ:NP_446074 Tax_Id=10116 Gene_Symbol=Pom121 Nuclear envelope pore membrane protein POM 121	P52591	620680;	113975	Pom121	yes	0.856366	7.91109	183.25	107.75	1.49e-09	3.891	yes	yes	no	yes	yes	yes	1;2;3	SSDDHLNKRSRTSSVSSLTSTCTGGIPSSSR	_TSS(ph)VS(ph)SLTS(ph)TCTGGIPSSSR_	T(0.281)S(0.332)S(0.393)VS(0.856)S(0.137)LT(0.009)S(0.789)T(0.195)CT(0.007)GGIPSSSR	T(-1.47)S(-0.74)S(0.74)VS(7.91)S(-7.91)LT(-19.36)S(6.09)T(-6.09)CT(-20.66)GGIPS(-47.23)S(-46.81)S(-46.38)R	5	2	1106.42	1.9712	1	0.48413	1	0.98098	1	0.94852	1	1.9877	1	0.57648	1	1.9712	2.06556	1	up	up	up	up
IPI00207273	IPI00207273	373	S	Nuclear envelope pore membrane protein POM 121	>IPI:IPI00207273.1|SWISS-PROT:P52591|ENSEMBL:ENSRNOP00000001968|REFSEQ:NP_446074 Tax_Id=10116 Gene_Symbol=Pom121 Nuclear envelope pore membrane protein POM 121	P52591	620680;	113975	Pom121	yes	0.789139	6.08667	107.75	107.75	1.49e-09	3.891	yes	no	no	yes	yes	no	3	HLNKRSRTSSVSSLTSTCTGGIPSSSRNAIT	_TSS(ph)VS(ph)SLTS(ph)TCTGGIPSSSR_	T(0.281)S(0.332)S(0.393)VS(0.856)S(0.137)LT(0.009)S(0.789)T(0.195)CT(0.007)GGIPSSSR	T(-1.47)S(-0.74)S(0.74)VS(7.91)S(-7.91)LT(-19.36)S(6.09)T(-6.09)CT(-20.66)GGIPS(-47.23)S(-46.81)S(-46.38)R	9	2	1106.42	2.6311	3					0.90771	3					2.6311		3	up		up
IPI00207370	IPI00207370	358	S	Neurabin-2	>IPI:IPI00207370.1|SWISS-PROT:O35274|TREMBL:B1H262|ENSEMBL:ENSRNOP00000052415|REFSEQ:NP_445926 Tax_Id=10116 Gene_Symbol=Ppp1r9b Neurabin-2	O35274	632281;	84686	Ppp1r9b	no	0.525249	0.493437	145.44	145.44	0.000591685	-0.22284	no	no	no	no	no	yes	1	EEPKAEAVPEEEASSSVATLERGVDNGRAPD	_AEAVPEEEASSS(ph)VATLER_	AEAVPEEEASS(0.006)S(0.525)VAT(0.469)LER	AEAVPEEEAS(-40.49)S(-19.52)S(0.49)VAT(-0.49)LER	12	2	977.936											3.0038	1
IPI00207370	IPI00207370	99	S	Neurabin-2	>IPI:IPI00207370.1|SWISS-PROT:O35274|TREMBL:B1H262|ENSEMBL:ENSRNOP00000052415|REFSEQ:NP_445926 Tax_Id=10116 Gene_Symbol=Ppp1r9b Neurabin-2	O35274	632281;	84686	Ppp1r9b	no	0.650126	2.69086	192.55	141.86	2.54e-18	-0.26847	yes	yes	yes	yes	yes	yes	1	PRASDRGVRLSLPRASSLNENVDHSALLKLG	_AS(ph)SLNENVDHSALLK_	AS(0.65)S(0.35)LNENVDHSALLK	AS(2.69)S(-2.69)LNENVDHS(-91.47)ALLK	2	3	559.933			0.75293	1	4.7713	1	0.34822	1	3.9135	1				1.32814	1
IPI00207370	IPI00207370	100	S	Neurabin-2	>IPI:IPI00207370.1|SWISS-PROT:O35274|TREMBL:B1H262|ENSEMBL:ENSRNOP00000052415|REFSEQ:NP_445926 Tax_Id=10116 Gene_Symbol=Ppp1r9b Neurabin-2	O35274	632281;	84686	Ppp1r9b	yes	0.99998	47.063	239.75	212.72	2.93e-55	-0.12539	yes	yes	yes	yes	yes	yes	1	RASDRGVRLSLPRASSLNENVDHSALLKLGT	_ASS(ph)LNENVDHSALLK_	ASS(1)LNENVDHSALLK	AS(-47.06)S(47.06)LNENVDHS(-150.07)ALLK	3	2	839.396	1.2586	1	0.83989	1	4.4034	1	0.29571	1	4.3224	1	0.26864	1	1.2586	1.19063	1
IPI00361677;IPI00563665;IPI00231042;IPI00207486;IPI00200539;IPI00368786;IPI00392340;IPI00959971;IPI00359718;IPI00959927;IPI00361429	IPI00361677	100	S	Protein RGD1564839	>IPI:IPI00361677.2|TREMBL:D3ZKU5|ENSEMBL:ENSRNOP00000046301|REFSEQ:XP_001064201;XP_212735 Tax_Id=10116 Gene_Symbol=RGD1564839 mCG49427-like;>IPI:IPI00563665.2|REFSEQ:XP_001066847;XP_002727683 Tax_Id=10116 Gene_Symbol=LOC688416 ribosomal protein L31-like;>I	D3ZKU5	1564839;	289401	RGD1564839	yes	0.999991	50.5944	58.699	58.699	0.0068717	0.9473	yes	yes	no	yes	no	yes	1	GSMAPAKKGGKKKGRSAINEVVTREYTINIH	_S(ph)AINEVVTR_	S(1)AINEVVTR	S(50.59)AINEVVT(-50.59)R	1	2	534.758	1.4452	1	0.95441	1			2.1731	1			1.1369	1	1.4452	1.04777	1
IPI00207489;IPI00785562;IPI00950700	IPI00950700	88	S	Family with sequence similarity 134, member B	>IPI:IPI00207489.2|SWISS-PROT:Q5FVM3|ENSEMBL:ENSRNOP00000062258|REFSEQ:NP_001030084 Tax_Id=10116 Gene_Symbol=Fam134b Protein FAM134B;>IPI:IPI00785562.2|ENSEMBL:ENSRNOP00000014179 Tax_Id=10116 Gene_Symbol=Fam134b 38 kDa protein;>IPI:IPI00950700.1|ENSEMBL:EN		1565003;	619558	Fam134b	yes	0.986961	18.7904	62.303	62.303	0.00659111	0.17562	yes	no	yes	no	yes	no	1	KDDSEIDFSALCPKISLTVAAKELSVSDTDV	_IS(ph)LTVAAK_	IS(0.987)LT(0.013)VAAK	IS(18.79)LT(-18.79)VAAK	2	2	441.738					1.1202	1			1.8451	1
IPI00207573	IPI00207573	52	S	Calcium/calmodulin-dependent protein kinase kinase 1	>IPI:IPI00207573.9|SWISS-PROT:P97756|ENSEMBL:ENSRNOP00000025009|REFSEQ:NP_113850 Tax_Id=10116 Gene_Symbol=Camkk1 Calcium/calmodulin-dependent protein kinase kinase 1	P97756	62023;	60341	Camkk1	yes	1	73.1769	134.21	134.21	4.85e-12	-0.083587	yes	yes	yes	yes	yes	yes	1	PASNGVDPPPRARAASVIPGSASRPTPVRPS	_AAS(ph)VIPGSASR_	AAS(1)VIPGSASR	AAS(73.18)VIPGS(-73.18)AS(-78.08)R	3	2	548.263	5.6831	1	0.12302	1	1.0251	1	0.98837	1	3.5135	1	0.18482	1	5.6831	8.12876	1	up	up	up	up
IPI00207573	IPI00207573	74	S	Calcium/calmodulin-dependent protein kinase kinase 1	>IPI:IPI00207573.9|SWISS-PROT:P97756|ENSEMBL:ENSRNOP00000025009|REFSEQ:NP_113850 Tax_Id=10116 Gene_Symbol=Camkk1 Calcium/calmodulin-dependent protein kinase kinase 1	P97756	62023;	60341	Camkk1	yes	1	75.3872	90.15	75.387	0.00351272	0.30156	yes	yes	yes	yes	yes	yes	1	SRPTPVRPSLSARKFSLQERPAGSCLEAQVG	_KFS(ph)LQER_	KFS(1)LQER	KFS(75.39)LQER	3	2	494.237	1.7611	1	0.54482	1	1.457	1	0.76995	1	1.7903	1	0.50527	1	1.7611	1.83547	1	up	up	up	up
IPI00207573;IPI00781994	IPI00207573	458	S	Calcium/calmodulin-dependent protein kinase kinase 1	>IPI:IPI00207573.9|SWISS-PROT:P97756|ENSEMBL:ENSRNOP00000025009|REFSEQ:NP_113850 Tax_Id=10116 Gene_Symbol=Camkk1 Calcium/calmodulin-dependent protein kinase kinase 1;>IPI:IPI00781994.2|ENSEMBL:ENSRNOP00000053314 Tax_Id=10116 Gene_Symbol=Camkk1 38 kDa prote	P97756	62023;	60341	Camkk1	yes	1	124.163	160.78	124.16	5.25e-08	0.65475	yes	yes	yes	yes	yes	yes	1	SWTTVILVKSMLRKRSFGNPFEPQARREERS	_S(ph)FGNPFEPQAR_	S(1)FGNPFEPQAR	S(124.16)FGNPFEPQAR	1	2	665.285	1.9118	1	0.53393	1	0.95344	1	0.91634	1	1.7827	1	0.515	1	1.9118	1.8729	1	up	up	up	up
IPI00207573;IPI00781994	IPI00207573	473	S	Calcium/calmodulin-dependent protein kinase kinase 1	>IPI:IPI00207573.9|SWISS-PROT:P97756|ENSEMBL:ENSRNOP00000025009|REFSEQ:NP_113850 Tax_Id=10116 Gene_Symbol=Camkk1 Calcium/calmodulin-dependent protein kinase kinase 1;>IPI:IPI00781994.2|ENSEMBL:ENSRNOP00000053314 Tax_Id=10116 Gene_Symbol=Camkk1 38 kDa prote	P97756	62023;	60341	Camkk1	yes	0.9915	20.6685	106.58	106.58	5.02e-05	-0.66783	yes	no	yes	yes	yes	yes	1	SFGNPFEPQARREERSMSAPGNLLLKEGCGE	_S(ph)M(ox)SAPGNLLLK_	S(0.991)MS(0.009)APGNLLLK	S(20.67)MS(-20.67)APGNLLLK	1	2	613.796	1.7742	1			0.93736	1	0.81114	1	1.6445	1	0.24046	1	1.7742		1	up		up
IPI00207573;IPI00781994	IPI00207573	475	S	Calcium/calmodulin-dependent protein kinase kinase 1	>IPI:IPI00207573.9|SWISS-PROT:P97756|ENSEMBL:ENSRNOP00000025009|REFSEQ:NP_113850 Tax_Id=10116 Gene_Symbol=Camkk1 Calcium/calmodulin-dependent protein kinase kinase 1;>IPI:IPI00781994.2|ENSEMBL:ENSRNOP00000053314 Tax_Id=10116 Gene_Symbol=Camkk1 38 kDa prote	P97756	62023;	60341	Camkk1	yes	0.999987	48.7394	173.25	173.25	7.44e-07	0.34533	yes	yes	yes	yes	yes	yes	1	GNPFEPQARREERSMSAPGNLLLKEGCGEGG	_SMS(ph)APGNLLLK_	SMS(1)APGNLLLK	S(-48.74)MS(48.74)APGNLLLK	3	2	605.799	1.9492	1	0.52484	1	0.91478	1	0.89625	1	1.6464	1	0.47282	1	1.9492	1.90534	1	up	up	up	up
IPI00207625	IPI00207625	181	S	Neuroendocrine secretory protein 55	>IPI:IPI00207625.1|SWISS-PROT:Q792G6|ENSEMBL:ENSRNOP00000033065|REFSEQ:NP_001153125;NP_001153128 Tax_Id=10116 Gene_Symbol=Gnas Neuroendocrine secretory protein 55	Q792G6	2716;	24896	Gnas	yes	0.999981	47.271	120.77	120.77	1.77e-06	0.78039	yes	yes	yes	yes	yes	yes	1	LTQRLHALKLQSADASPRRAQPTTQEPESAS	_LQSADAS(ph)PR_	LQSADAS(1)PR	LQS(-47.27)ADAS(47.27)PR	7	2	512.727	0.37194	1	1.5028	1	0.9761	1	0.78047	1	0.48616	1	2.1636	1	0.37194	0.665425	1	down		down
IPI00207665;IPI00655271	IPI00207665	108	S	Alpha-endosulfine	>IPI:IPI00207665.1|SWISS-PROT:P60841-1|REFSEQ:NP_068614 Tax_Id=10116 Gene_Symbol=Ensa Isoform 1 of Alpha-endosulfine;>IPI:IPI00655271.1|SWISS-PROT:P60841-2|REFSEQ:NP_001029146 Tax_Id=10116 Gene_Symbol=Ensa Isoform 2 of Alpha-endosulfine	P60841	62007;	60334	Ensa	yes	0.993463	21.8347	119.27	65.347	0.00639353	0.18002	yes	yes	yes	yes	yes	yes	1	TGDHIPTPQDLPQRKSSLVTSKLAGGQVE__	_S(ph)SLVTSK_	S(0.993)S(0.007)LVTSK	S(21.83)S(-21.83)LVT(-46.57)S(-54.2)K	1	2	401.191	3.7704	1			1.6555	1			2.3847	1	0.15223	1	3.7704		1	up		up
IPI00207665;IPI00655271	IPI00207665	109	S	Alpha-endosulfine	>IPI:IPI00207665.1|SWISS-PROT:P60841-1|REFSEQ:NP_068614 Tax_Id=10116 Gene_Symbol=Ensa Isoform 1 of Alpha-endosulfine;>IPI:IPI00655271.1|SWISS-PROT:P60841-2|REFSEQ:NP_001029146 Tax_Id=10116 Gene_Symbol=Ensa Isoform 2 of Alpha-endosulfine	P60841	62007;	60334	Ensa	yes	0.996461	24.5038	152.54	152.54	0.00113046	-0.049361	yes	yes	yes	yes	yes	yes	1	GDHIPTPQDLPQRKSSLVTSKLAGGQVE___	_KSS(ph)LVTSK_	KS(0.004)S(0.996)LVTSK	KS(-24.5)S(24.5)LVT(-52.57)S(-62.71)K	3	2	465.239	1.9197	1	0.15836	1			0.89993	1	3.2848	1	0.087198	1	1.9197	6.31473	1	up	up	up	up
IPI00207732	IPI00207732	35	S	Phosphatidylglycerophosphatase and protein-tyrosine phosphatase 1	>IPI:IPI00207732.1|SWISS-PROT:P0C089|ENSEMBL:ENSRNOP00000013584|REFSEQ:NP_001099196 Tax_Id=10116 Gene_Symbol=Ptpmt1 protein tyrosine phosphatase, mitochondrial 1	P0C089	1589783;	29390	Ptpmt1	yes	0.813784	10.2245	115.74	115.74	2.15e-07	-1.8525	no	no	yes	no	no	yes	1;3	ESREASGGPQLSSSASFSRWLTASSEAGGWP	_EASGGPQLSSSAS(ph)FSR_	EASGGPQLS(0.008)S(0.024)S(0.077)AS(0.814)FS(0.077)R	EAS(-84.11)GGPQLS(-20.31)S(-15.29)S(-10.22)AS(10.22)FS(-10.22)R	13	2	824.354					1.0855	3	1.266	1			0.42139	1
IPI00207740	IPI00207740	463	S	Mothers against decapentaplegic homolog 5	>IPI:IPI00207740.1|SWISS-PROT:Q9R1V3|TREMBL:B1WBR0;Q6IRI8|ENSEMBL:ENSRNOP00000016704|REFSEQ:NP_067724 Tax_Id=10116 Gene_Symbol=Smad5 Mothers against decapentaplegic homolog 5	Q9R1V3	620158;	59328	Smad5	yes	0.781908	5.12561	111.4	99.407	5.89e-07	-0.19062	yes	no	yes	no	yes	no	2;3	DKVLTQMGSPLNPISSVS_____________	_VLTQMGSPLNPISS(ph)VS(ph)_	VLTQMGSPLNPIS(0.29)S(0.782)VS(0.928)	VLT(-90.56)QMGS(-77.28)PLNPIS(-5.13)S(5.13)VS(9.94)	14	2	895.396	0.62303	2			0.63666	2	0.76986	2	1.888	3	0.50879	3	0.62303		2
IPI00207756;IPI00778686;IPI00765595;IPI00205782;IPI00367142	IPI00367142	264	S	Histone deacetylase 4	>IPI:IPI00207756.2|TREMBL:Q91XI4;Q99P98|ENSEMBL:ENSRNOP00000028381|REFSEQ:NP_445902 Tax_Id=10116 Gene_Symbol=Hdac5 histone deacetylase 5;>IPI:IPI00778686.2|ENSEMBL:ENSRNOP00000052059 Tax_Id=10116 Gene_Symbol=Hdac5 98 kDa protein;>IPI:IPI00765595.2|ENSEMBL:	Q99P99	619979;	363287	Hdac4	yes	1	43.4323	106.2	43.432	0.000481059	-0.12174	yes	yes	yes	yes	yes	yes	1;2	LKLRSRLKQKVAERRSSPLLRRKDGPVATAL;LKVRSRLKQKVAERRSSPLLRRKDGTVISTF	_VAERRS(ph)S(ph)PLLR_	VAERRS(1)S(1)PLLR	VAERRS(43.43)S(43.43)PLLR	6	3	481.9	0.43717	1	2.5375	1	1.1818	1	0.95252	1	0.47775	1	2.3747	1	0.43717	0.394089	1	down	down	down	down
IPI00207756;IPI00778686;IPI00765595;IPI00205782;IPI00367142	IPI00367142	265	S	Histone deacetylase 4	>IPI:IPI00207756.2|TREMBL:Q91XI4;Q99P98|ENSEMBL:ENSRNOP00000028381|REFSEQ:NP_445902 Tax_Id=10116 Gene_Symbol=Hdac5 histone deacetylase 5;>IPI:IPI00778686.2|ENSEMBL:ENSRNOP00000052059 Tax_Id=10116 Gene_Symbol=Hdac5 98 kDa protein;>IPI:IPI00765595.2|ENSEMBL:	Q99P99	619979;	363287	Hdac4	yes	1	43.4323	150.35	43.432	0.000481059	-0.12174	yes	yes	yes	yes	yes	no	1;2	KLRSRLKQKVAERRSSPLLRRKDGPVATALK;KVRSRLKQKVAERRSSPLLRRKDGTVISTFK	_VAERRS(ph)S(ph)PLLR_	VAERRS(1)S(1)PLLR	VAERRS(43.43)S(43.43)PLLR	7	3	481.9	0.37107	1	2.4435	1	1.2106	1	0.85906	1	0.39143	1	1.6094	2	0.37107	0.409249	1	down	down	down	down
IPI00207756;IPI00778686	IPI00207756	650	S	Histone deacetylase 5	>IPI:IPI00207756.2|TREMBL:Q91XI4;Q99P98|ENSEMBL:ENSRNOP00000028381|REFSEQ:NP_445902 Tax_Id=10116 Gene_Symbol=Hdac5 histone deacetylase 5;>IPI:IPI00778686.2|ENSEMBL:ENSRNOP00000052059 Tax_Id=10116 Gene_Symbol=Hdac5 98 kDa protein	Q91XI4	619980;	84580	Hdac5	yes	0.996521	24.5705	190.44	190.44	5.35e-07	0.16201	yes	yes	yes	yes	yes	yes	1;2	LSLATVPHQALGRTQSSPAAPGSMKSPTDHP	_TQS(ph)SPAAPGSMK_	TQS(0.997)S(0.003)PAAPGSMK	T(-64.27)QS(24.57)S(-24.57)PAAPGS(-137.94)MK	3	2	621.265	0.47657	1	1.5495	1	0.97039	1	0.66356	1	0.46099	1	1.4047	1	0.47657	0.645369	1	down		down
IPI00207756;IPI00778686	IPI00207756	489	S	Histone deacetylase 5	>IPI:IPI00207756.2|TREMBL:Q91XI4;Q99P98|ENSEMBL:ENSRNOP00000028381|REFSEQ:NP_445902 Tax_Id=10116 Gene_Symbol=Hdac5 histone deacetylase 5;>IPI:IPI00778686.2|ENSEMBL:ENSRNOP00000052059 Tax_Id=10116 Gene_Symbol=Hdac5 98 kDa protein	Q91XI4	619980;	84580	Hdac5	no	0.722037	5.79729	209.18	209.18	4.89e-68	-0.97028	yes	no	yes	yes	no	yes	1	TVGKLPRHRPLSRTQSSPLPQSPQALQQLVM	_TQS(ph)SPLPQSPQALQQLVMQQQHQQFLEK_	T(0.088)QS(0.722)S(0.19)PLPQSPQALQQLVMQQQHQQFLEK	T(-9.15)QS(5.8)S(-5.8)PLPQS(-39.02)PQALQQLVMQQQHQQFLEK	3	3	1109.88					1.7631	1	0.57888	1			0.54989	1
IPI00476218;IPI00207827;IPI00779197	IPI00476218	471	S	Pleckstrin homology-like domain, family B, member 1	>IPI:IPI00476218.3|TREMBL:D3ZVT5|ENSEMBL:ENSRNOP00000018437|REFSEQ:XP_002727098 Tax_Id=10116 Gene_Symbol=Phldb1 Uncharacterized protein;>IPI:IPI00207827.4|TREMBL:D3ZNS1|ENSEMBL:ENSRNOP00000046235|REFSEQ:XP_001067414;XP_576401 Tax_Id=10116 Gene_Symbol=Phldb	D3ZVT5	620878;	171434	Phldb1	yes	1	81.865	135.63	81.865	6.47e-09	0.07237	yes	yes	yes	yes	yes	yes	1	RELPPLSPSLSRRALSPLPARTAPDPKLSRE	_ALS(ph)PLPAR_	ALS(1)PLPAR	ALS(81.87)PLPAR	3	2	452.736	0.97251	1	1.5323	1	0.34845	1	3.2461	1	0.41512	1	2.8502	1	0.97251	0.652614	1
IPI00476218;IPI00207827;IPI00779197	IPI00476218	462	S	Pleckstrin homology-like domain, family B, member 1	>IPI:IPI00476218.3|TREMBL:D3ZVT5|ENSEMBL:ENSRNOP00000018437|REFSEQ:XP_002727098 Tax_Id=10116 Gene_Symbol=Phldb1 Uncharacterized protein;>IPI:IPI00207827.4|TREMBL:D3ZNS1|ENSEMBL:ENSRNOP00000046235|REFSEQ:XP_001067414;XP_576401 Tax_Id=10116 Gene_Symbol=Phldb	D3ZVT5	620878;	171434	Phldb1	yes	0.999779	36.6013	186.51	157.5	1.15e-14	0.097134	yes	yes	yes	yes	yes	yes	1	LGRRGLDSMRELPPLSPSLSRRALSPLPART	_ELPPLS(ph)PSLSR_	ELPPLS(1)PSLSR	ELPPLS(36.6)PS(-36.6)LS(-56.77)R	6	2	638.321	0.51052	1	1.8693	1	0.68588	1	1.1158	1	0.34896	1	2.8996	1	0.51052	0.53496	1	down	down	down	down
IPI00476218;IPI00207827;IPI00779197	IPI00476218	490	S	Pleckstrin homology-like domain, family B, member 1	>IPI:IPI00476218.3|TREMBL:D3ZVT5|ENSEMBL:ENSRNOP00000018437|REFSEQ:XP_002727098 Tax_Id=10116 Gene_Symbol=Phldb1 Uncharacterized protein;>IPI:IPI00207827.4|TREMBL:D3ZNS1|ENSEMBL:ENSRNOP00000046235|REFSEQ:XP_001067414;XP_576401 Tax_Id=10116 Gene_Symbol=Phldb	D3ZVT5	620878;	171434	Phldb1	yes	1	102.524	102.52	102.52	0.000492549	2.7232	yes	yes	yes	yes	yes	yes	1	ARTAPDPKLSREVAESPRPRRWAAHGTSPED	_EVAES(ph)PRPR_	EVAES(1)PRPR	EVAES(102.52)PRPR	5	3	374.176			4.9988	1			1.3922	1			10.998	1		0.200048	1		down	down
IPI00476218;IPI00207827;IPI00779197	IPI00476218	405	S	Pleckstrin homology-like domain, family B, member 1	>IPI:IPI00476218.3|TREMBL:D3ZVT5|ENSEMBL:ENSRNOP00000018437|REFSEQ:XP_002727098 Tax_Id=10116 Gene_Symbol=Phldb1 Uncharacterized protein;>IPI:IPI00207827.4|TREMBL:D3ZNS1|ENSEMBL:ENSRNOP00000046235|REFSEQ:XP_001067414;XP_576401 Tax_Id=10116 Gene_Symbol=Phldb	D3ZVT5	620878;	171434	Phldb1	yes	0.99988	39.3659	112.48	112.48	1.66e-05	0.15466	yes	yes	yes	yes	yes	yes	1	PAPRNKIGTLQDRPPSPFREPPGTERVLTTS	_IGTLQDRPPS(ph)PFREPPGTER_	IGTLQDRPPS(1)PFREPPGTER	IGT(-39.37)LQDRPPS(39.37)PFREPPGT(-54.06)ER	10	4	583.288	0.85444	1	1.1525	1	0.54352	1	1.551	1	0.51841	1	1.3442	1	0.85444	0.867679	1
IPI00476218;IPI00207827;IPI00779197	IPI00476218	544	S	Pleckstrin homology-like domain, family B, member 1	>IPI:IPI00476218.3|TREMBL:D3ZVT5|ENSEMBL:ENSRNOP00000018437|REFSEQ:XP_002727098 Tax_Id=10116 Gene_Symbol=Phldb1 Uncharacterized protein;>IPI:IPI00207827.4|TREMBL:D3ZNS1|ENSEMBL:ENSRNOP00000046235|REFSEQ:XP_001067414;XP_576401 Tax_Id=10116 Gene_Symbol=Phldb	D3ZVT5	620878;	171434	Phldb1	yes	0.999974	46.196	249.47	249.47	1.05e-59	1.3801	no	yes	yes	no	yes	yes	1;3	APRKGSFSGRLSPAYSLGSLTGASPRQSPHA	_LSPAYS(ph)LGSLTGASPR_	LSPAYS(1)LGSLTGASPR	LS(-46.2)PAY(-57.15)S(46.2)LGS(-68.13)LT(-100.11)GAS(-137.82)PR	6	2	828.903	2.7798	1	0.47211	1	2.8979	1	0.6538	1	3.4707	1	0.46334	1	2.7798	2.11815	1	up	up	up	up
IPI00476218;IPI00207827;IPI00779197	IPI00476218	682	S	Pleckstrin homology-like domain, family B, member 1	>IPI:IPI00476218.3|TREMBL:D3ZVT5|ENSEMBL:ENSRNOP00000018437|REFSEQ:XP_002727098 Tax_Id=10116 Gene_Symbol=Phldb1 Uncharacterized protein;>IPI:IPI00207827.4|TREMBL:D3ZNS1|ENSEMBL:ENSRNOP00000046235|REFSEQ:XP_001067414;XP_576401 Tax_Id=10116 Gene_Symbol=Phldb	D3ZVT5	620878;	171434	Phldb1	yes	1	64.7115	90.629	64.711	0.00298046	-0.58233	no	yes	yes	yes	yes	yes	1	RSGEESGGASQRLWESMERSDEENLKEECSS	_LWES(ph)MER_	LWES(1)MER	LWES(64.71)MER	4	2	515.707			1.0278	1	3.9058	1	0.38153	1	4.1426	1	0.32873	1		0.972952	1
IPI00476218;IPI00207827;IPI00779197	IPI00476218	382	S	Pleckstrin homology-like domain, family B, member 1	>IPI:IPI00476218.3|TREMBL:D3ZVT5|ENSEMBL:ENSRNOP00000018437|REFSEQ:XP_002727098 Tax_Id=10116 Gene_Symbol=Phldb1 Uncharacterized protein;>IPI:IPI00207827.4|TREMBL:D3ZNS1|ENSEMBL:ENSRNOP00000046235|REFSEQ:XP_001067414;XP_576401 Tax_Id=10116 Gene_Symbol=Phldb	D3ZVT5	620878;	171434	Phldb1	yes	0.999998	56.2581	152.99	152.99	7.97e-08	0.89225	yes	yes	yes	yes	yes	yes	1;2	YPSSGARSQPTSIPGSPKFQSPVPAPRNKIG	_SQPTSIPGS(ph)PK_	SQPTSIPGS(1)PK	S(-128.3)QPT(-72.52)S(-56.26)IPGS(56.26)PK	9	2	589.776	0.39081	1	1.7112	1	0.39235	1	1.5565	1	0.1834	1	4.6319	1	0.39081	0.584385	1	down		down
IPI00476218;IPI00207827;IPI00779197	IPI00476218	431	S	Pleckstrin homology-like domain, family B, member 1	>IPI:IPI00476218.3|TREMBL:D3ZVT5|ENSEMBL:ENSRNOP00000018437|REFSEQ:XP_002727098 Tax_Id=10116 Gene_Symbol=Phldb1 Uncharacterized protein;>IPI:IPI00207827.4|TREMBL:D3ZNS1|ENSEMBL:ENSRNOP00000046235|REFSEQ:XP_001067414;XP_576401 Tax_Id=10116 Gene_Symbol=Phldb	D3ZVT5	620878;	171434	Phldb1	yes	0.973409	15.949	89.9	89.9	0.000635805	0.036458	no	no	yes	yes	no	yes	1	VLTTSPSRQLVGRTFSDGSATRTLQPPESPR	_TFS(ph)DGSATR_	T(0.025)FS(0.973)DGS(0.002)ATR	T(-15.95)FS(15.95)DGS(-27.27)AT(-45.94)R	3	2	511.203							0.9023	1			2.6628	1
IPI00476218;IPI00207827;IPI00779197	IPI00476218	444	S	Pleckstrin homology-like domain, family B, member 1	>IPI:IPI00476218.3|TREMBL:D3ZVT5|ENSEMBL:ENSRNOP00000018437|REFSEQ:XP_002727098 Tax_Id=10116 Gene_Symbol=Phldb1 Uncharacterized protein;>IPI:IPI00207827.4|TREMBL:D3ZNS1|ENSEMBL:ENSRNOP00000046235|REFSEQ:XP_001067414;XP_576401 Tax_Id=10116 Gene_Symbol=Phldb	D3ZVT5	620878;	171434	Phldb1	yes	1	81.2487	140.78	95.018	3.76e-10	-1.0368	yes	yes	yes	yes	yes	yes	1	TFSDGSATRTLQPPESPRLGRRGLDSMRELP	_TLQPPES(ph)PR_	TLQPPES(1)PR	T(-81.25)LQPPES(81.25)PR	7	2	552.758	0.82768	1	1.4237	1	0.85175	1	1.235	1	0.49334	1	2.2435	1	0.82768	0.702395	1
IPI00207880	IPI00207880	411	S	Receptor-interacting serine-threonine kinase 2	>IPI:IPI00207880.1|TREMBL:Q3B7U0|ENSEMBL:ENSRNOP00000012963|REFSEQ:XP_001056736 Tax_Id=10116 Gene_Symbol=Ripk2 receptor-interacting serine-threonine kinase 2	Q3B7U0	1309167;	362491	Ripk2	yes	0.968033	14.1986	129.46	58.457	1.98e-07	0.10265	yes	yes	yes	no	yes	yes	1;2	IISVSQEAAFCDRRASSCSLTVIRPLLVEKS	_RAS(ph)SCS(ph)LTVIRPLLVEK_	RAS(0.968)S(0.182)CS(0.823)LT(0.027)VIRPLLVEK	RAS(14.2)S(-7.22)CS(7.22)LT(-14.93)VIRPLLVEK	3	3	697.014	2.1312	1	0.27419	1	0.87745	1	1.2077	1	1.7598	1			2.1312	3.64711	1	up	up	up	up
IPI00207880	IPI00207880	412	S	Receptor-interacting serine-threonine kinase 2	>IPI:IPI00207880.1|TREMBL:Q3B7U0|ENSEMBL:ENSRNOP00000012963|REFSEQ:XP_001056736 Tax_Id=10116 Gene_Symbol=Ripk2 receptor-interacting serine-threonine kinase 2	Q3B7U0	1309167;	362491	Ripk2	yes	0.968794	16.6097	132.59	132.59	8.74e-08	2.12	yes	yes	yes	no	yes	no	1;2	ISVSQEAAFCDRRASSCSLTVIRPLLVEKSS	_ASS(ph)CSLTVIRPLLVEK_	AS(0.01)S(0.969)CS(0.021)LTVIRPLLVEK	AS(-19.85)S(16.61)CS(-16.61)LT(-44.74)VIRPLLVEK	3	3	618.325	0.38057	1	2.1338	1	0.93736	2			0.41161	1			0.38057	0.468647	1	down	down	down	down
IPI00207880	IPI00207880	414	S	Receptor-interacting serine-threonine kinase 2	>IPI:IPI00207880.1|TREMBL:Q3B7U0|ENSEMBL:ENSRNOP00000012963|REFSEQ:XP_001056736 Tax_Id=10116 Gene_Symbol=Ripk2 receptor-interacting serine-threonine kinase 2	Q3B7U0	1309167;	362491	Ripk2	yes	0.923465	13.5627	103.1	103.1	7.22e-07	-0.60431	yes	yes	yes	no	no	yes	1;2	VSQEAAFCDRRASSCSLTVIRPLLVEKSSER	_ASSCS(ph)LTVIRPLLVEK_	AS(0.041)S(0.034)CS(0.923)LT(0.002)VIRPLLVEK	AS(-13.56)S(-14.37)CS(13.56)LT(-26.34)VIRPLLVEK	5	3	618.325	1.7227	2	0.46904	2	0.56919	1							1.7227	2.13201	2		up	up
IPI00207930	IPI00207930	102	S	Protein Vps72	>IPI:IPI00207930.3|TREMBL:B1WC45|ENSEMBL:ENSRNOP00000028625|REFSEQ:NP_001101165 Tax_Id=10116 Gene_Symbol=Vps72 Vacuolar protein sorting 72 homolog	B1WC45	1306121;	310661	Vps72	yes	0.983195	17.6883	92.457	92.457	0.000522576	-1.5327	yes	no	yes	no	yes	no	1	KAYKEPLKSLRPRKVSTPASSSQKAREEKTL	_KVS(ph)TPASSSQK_	KVS(0.983)T(0.017)PASSSQK	KVS(17.69)T(-17.69)PAS(-43.12)S(-48.86)S(-55.94)QK	3	2	600.287	1.7428	1	0.40604	1	0.89311	1					0.44107	1	1.7428	2.46281	1		up	up
IPI00207937;IPI00202462	IPI00207937	407	S	Potassium voltage-gated channel subfamily KQT member 1	>IPI:IPI00207937.1|SWISS-PROT:Q9Z0N7|ENSEMBL:ENSRNOP00000027875|REFSEQ:NP_114462 Tax_Id=10116 Gene_Symbol=Kcnq1 Potassium voltage-gated channel subfamily KQT member 1;>IPI:IPI00202462.1|TREMBL:Q8K3P3|ENSEMBL:ENSRNOP00000027872 Tax_Id=10116 Gene_Symbol=Kcnq	Q9Z0N7	621503;	84020	Kcnq1	yes	1	66.3271	164.65	159.13	3.91e-48	1.1405	yes	yes	yes	no	yes	yes	1;2	WKIYVRKPARSHTLLSPSPKPKKSVMVKKKK	_SHTLLS(ph)PS(ph)PKPK_	SHTLLS(1)PS(1)PKPK	S(-74.27)HT(-66.33)LLS(66.33)PS(82.31)PKPK	6	2	726.338	0.43042	2	3.4162	2	0.1386	2							0.43042	0.292723	2	down	down	down	down
IPI00207937;IPI00202462	IPI00207937	409	S	Potassium voltage-gated channel subfamily KQT member 1	>IPI:IPI00207937.1|SWISS-PROT:Q9Z0N7|ENSEMBL:ENSRNOP00000027875|REFSEQ:NP_114462 Tax_Id=10116 Gene_Symbol=Kcnq1 Potassium voltage-gated channel subfamily KQT member 1;>IPI:IPI00202462.1|TREMBL:Q8K3P3|ENSEMBL:ENSRNOP00000027872 Tax_Id=10116 Gene_Symbol=Kcnq	Q9Z0N7	621503;	84020	Kcnq1	yes	1	82.3076	164.65	159.13	3.91e-48	1.1405	yes	yes	yes	no	yes	yes	1;2	IYVRKPARSHTLLSPSPKPKKSVMVKKKKFK	_SHTLLS(ph)PS(ph)PKPK_	SHTLLS(1)PS(1)PKPK	S(-74.27)HT(-66.33)LLS(66.33)PS(82.31)PKPK	8	2	726.338	0.43042	2	3.4162	2	0.1386	2							0.43042	0.292723	2	down	down	down	down
IPI00207937	IPI00207937	95	S	Potassium voltage-gated channel subfamily KQT member 1	>IPI:IPI00207937.1|SWISS-PROT:Q9Z0N7|ENSEMBL:ENSRNOP00000027875|REFSEQ:NP_114462 Tax_Id=10116 Gene_Symbol=Kcnq1 Potassium voltage-gated channel subfamily KQT member 1	Q9Z0N7	621503;	84020	Kcnq1	yes	0.97108	15.2713	76.1	76.1	0.00662807	0.15217	no	no	no	no	no	yes	1	GPRPRVSLDPRVSIYSTRRPLLARTHIQGRV	_VSIYS(ph)TR_	VSIYS(0.971)T(0.029)R	VS(-41.91)IY(-50.16)S(15.27)T(-15.27)R	5	2	453.21											0.2262	1
IPI00208008	IPI00208008	23	S	LysM and putative peptidoglycan-binding domain-containing protein 1	>IPI:IPI00208008.1|SWISS-PROT:Q5HZA4|ENSEMBL:ENSRNOP00000028640|REFSEQ:NP_001019473 Tax_Id=10116 Gene_Symbol=Lysmd1 LysM and putative peptidoglycan-binding domain-containing protein 1	Q5HZA4	1561865;	499671	Lysmd1	yes	0.998197	29.7504	101.96	85.636	9.93e-05	-0.25772	yes	yes	yes	yes	yes	yes	1;2	PPLGGSGLLRGSRARSYGSLVQSSCSPVRER	_S(ph)YGSLVQSSCSPVR_	S(0.998)Y(0.001)GS(0.001)LVQSSCSPVR	S(29.75)Y(-29.75)GS(-31.27)LVQS(-71.66)S(-73.96)CS(-78.72)PVR	1	2	803.85	1.3958	1	0.73953	1	0.56744	1	2.6171	1	0.56955	1	1.181	1	1.3958	1.35221	1
IPI00208008	IPI00208008	33	S	LysM and putative peptidoglycan-binding domain-containing protein 1	>IPI:IPI00208008.1|SWISS-PROT:Q5HZA4|ENSEMBL:ENSRNOP00000028640|REFSEQ:NP_001019473 Tax_Id=10116 Gene_Symbol=Lysmd1 LysM and putative peptidoglycan-binding domain-containing protein 1	Q5HZA4	1561865;	499671	Lysmd1	yes	0.96383	15.7394	177.67	149.52	1.82e-11	0.55222	yes	yes	yes	yes	no	no	1;2	GSRARSYGSLVQSSCSPVRERRLEHQLEPGD	_SYGSLVQSSCS(ph)PVR_	SYGSLVQS(0.01)S(0.026)CS(0.964)PVR	S(-82.99)Y(-93.68)GS(-54.95)LVQS(-19.64)S(-15.74)CS(15.74)PVR	11	2	803.85	0.54686	1	1.7593	1	1.1606	1							0.54686	0.568408	1	down	down	down	down
IPI00208049;IPI00763592	IPI00208049	750	S	Meiosis arrest female protein 1	>IPI:IPI00208049.1|SWISS-PROT:Q8VIG2|ENSEMBL:ENSRNOP00000003193|REFSEQ:NP_596912 Tax_Id=10116 Gene_Symbol=Lkap Limkain-b1;>IPI:IPI00763592.1|REFSEQ:XP_001053280 Tax_Id=10116 Gene_Symbol=LOC678813 limkain-b1-like	Q8VIG2	619770;	170946	Marf1	no	0.66558	6.1583	87.668	87.668	0.000201266	1.198	no	yes	no	no	yes	no	1	QLIASRQVSPLFSSQSWSPRSMSPNLLNTAS	_QVSPLFSSQS(ph)WSPR_	QVSPLFS(0.042)S(0.161)QS(0.666)WS(0.131)PR	QVS(-31.33)PLFS(-11.99)S(-6.16)QS(6.16)WS(-7.07)PR	10	2	843.388									0.48889	1
IPI00208049;IPI00763592	IPI00208049	752	S	Meiosis arrest female protein 1	>IPI:IPI00208049.1|SWISS-PROT:Q8VIG2|ENSEMBL:ENSRNOP00000003193|REFSEQ:NP_596912 Tax_Id=10116 Gene_Symbol=Lkap Limkain-b1;>IPI:IPI00763592.1|REFSEQ:XP_001053280 Tax_Id=10116 Gene_Symbol=LOC678813 limkain-b1-like	Q8VIG2	619770;	170946	Marf1	yes	0.794424	6.74493	113.86	98.062	8.07e-05	-1.1937	yes	no	yes	yes	no	yes	1	IASRQVSPLFSSQSWSPRSMSPNLLNTASPL	_QVSPLFSSQSWS(ph)PR_	QVSPLFS(0.001)S(0.036)QS(0.168)WS(0.794)PR	QVS(-51.52)PLFS(-28.08)S(-13.41)QS(-6.74)WS(6.74)PR	12	2	843.388	0.40873	1	1.7082	1	1.133	1							0.40873	0.585412	1	down		down
IPI00208081	IPI00208081	467	S	Zinc transporter 1	>IPI:IPI00208081.1|SWISS-PROT:Q62720|ENSEMBL:ENSRNOP00000006340|REFSEQ:NP_074044 Tax_Id=10116 Gene_Symbol=Slc30a1 Zinc transporter 1	Q62720	61918;	58976	Slc30a1	yes	0.999199	32.2617	181.14	145.75	1.53e-47	1.3039	yes	yes	yes	yes	yes	yes	1	VHSGKEAEKAPTVSISCLELSENLEKKPRRT	_APTVSIS(ph)CLELSENLEK_	APTVS(0.001)IS(0.999)CLELSENLEK	APT(-67.29)VS(-32.26)IS(32.26)CLELS(-36.84)ENLEK	7	2	985.463	1.5582	1	0.54652	1	0.48814	1	1.7236	1	0.90647	1	0.76001	1	1.5582	1.82976	1		up	up
IPI00208126;IPI00950608	IPI00208126	252	S	Protein Spata2	>IPI:IPI00208126.1|TREMBL:Q66HP6;Q91XS7|ENSEMBL:ENSRNOP00000012604|REFSEQ:NP_446127 Tax_Id=10116 Gene_Symbol=Spata2 Spermatogenesis-associated protein 2;>IPI:IPI00950608.1|TREMBL:D3ZZ31|ENSEMBL:ENSRNOP00000063129 Tax_Id=10116 Gene_Symbol=Spata2 Uncharacter	Q66HP6	620754;	114210	Spata2	yes	0.999923	43.6299	65.511	65.511	0.00576428	-1.2456	no	yes	yes	yes	no	no	1	AAKDYYKPRVTKPSRSVDAYDSYWESRKPPS	_S(ph)VDAYDSYWESR_	S(1)VDAYDSYWESR	S(43.63)VDAY(-45.23)DS(-43.63)Y(-57.53)WES(-58.05)R	1	2	779.298	0.96261	1	0.71424	1	2.3203	1							0.96261	1.40009	1
IPI00208147	IPI00208147	595	S	Hamartin	>IPI:IPI00208147.1|SWISS-PROT:Q9Z136|ENSEMBL:ENSRNOP00000016904|REFSEQ:NP_068626 Tax_Id=10116 Gene_Symbol=Tsc1 Hamartin	Q9Z136	620124;	60445	Tsc1	yes	0.99995	43.0062	174.49	139.51	1.87e-66	0.086603	yes	yes	yes	yes	yes	yes	1	ILTPSPCKIPPQRGVSFGSGQLPPYDHLFEV	_GVS(ph)FGSGQLPPYDHLFEVALPK_	GVS(1)FGSGQLPPYDHLFEVALPK	GVS(43.01)FGS(-43.01)GQLPPY(-89.28)DHLFEVALPK	3	3	813.398	2.4368	1	0.49665	1	3.5455	1	0.26087	1	3.9539	1	0.25058	1	2.4368	2.01349	1	up	up	up	up
IPI00208190;IPI00650103;IPI00778442;IPI00208146;IPI00959131	IPI00208190	316	S	Torsin-1A-interacting protein 1	>IPI:IPI00208190.2|SWISS-PROT:Q5PQX1-1|ENSEMBL:ENSRNOP00000005280|REFSEQ:NP_659560 Tax_Id=10116 Gene_Symbol=Tor1aip1 Isoform 1 of Torsin-1A-interacting protein 1;>IPI:IPI00650103.1|SWISS-PROT:Q5PQX1-3 Tax_Id=10116 Gene_Symbol=Tor1aip1 Isoform 3 of Torsin-1	Q5PQX1	628851;	246314	Tor1aip1	yes	0.967564	17.836	109.48	90.498	8.31e-05	0.63698	yes	yes	yes	yes	no	yes	1	RMAYNNIQKSDFGNQSPSTSRQQAAVQPPDE	_SDFGNQS(ph)PSTSR_	SDFGNQS(0.968)PS(0.016)T(0.007)S(0.01)R	S(-68.68)DFGNQS(17.84)PS(-17.84)T(-21.55)S(-19.97)R	7	2	681.77	0.92842	1	1.6383	1			0.4376	1					0.92842	0.610389	1
IPI00208201	IPI00208201	610	S	Sodium channel protein type 3 subunit alpha	>IPI:IPI00208201.1|SWISS-PROT:P08104|TREMBL:A9JQD9|ENSEMBL:ENSRNOP00000006646|REFSEQ:NP_037251 Tax_Id=10116 Gene_Symbol=Scn3a Sodium channel protein type 3 subunit alpha	P08104	3635;	497770	Scn3a	yes	1	58.8298	65.107	58.83	0.00713338	0.95765	yes	yes	yes	yes	yes	yes	1	DDEHSTFEDSESRRDSLFVPHRPGERRNSNG	_RDS(ph)LFVPHRPGER_	RDS(1)LFVPHRPGER	RDS(58.83)LFVPHRPGER	3	3	549.27	1.9258	1	0.52462	1	1.4059	1	0.88747	1	1.7998	1	0.47956	1	1.9258	1.90614	1	up	up	up	up
[truncated: 3,613 more rows]
[truncated: 58 more columns]
