# Supplementary material for: Systematic Synergy of Glucose and GLP-1 to Stimulate Insulin Secretion Revealed by Quantitative Phosphoproteomics
Source: Sci Rep. 2017 Apr 21;7:1018. doi: 10.1038/s41598-017-00841-1 (PMC5430885; doi:10.1038/s41598-017-00841-1)
Supplement: Supplementary file 4 — Supplementary Table S3 [file 41598_2017_841_MOESM4_ESM.xls]

## Sheet: Class 1 sites
Supplementary Table S3. All identified phosphorylation sites in glucose time course experiments.
MT is short for multiple TiO2 incubation strategy ; TA is short for TiO2 + SAX; Columns colored in gray offers information from low throughput experiment for each site recruited by PhosphoSitePlus.(ac) is short for protein N-terminal acetylation; (ox) is short for oxidation of methionione; (ph) is short for phosphorylation of serine, threonine or tyrosine.
Proteins	Protein	Position within protein	Phosphorylation residue	Protein name	Gene name	RGD	Fasta headers	Class 1 sites?	Localization prob	Score diff	Mass error [ppm]	Andromeda Score	PEP	Score for localization	Identified in Exp GSIS_0min_MT_Rep1	Identified in Exp GSIS_0min_MT_Rep2	Identified in Exp GSIS_0min_TA	Identified in Exp GSIS_2min_MT_Rep1	Identified in Exp GSIS_2min_MT_Rep2	Identified in Exp GSIS_2min_TA	Identified in Exp GSIS_8min_MT_Rep1	Identified in Exp GSIS_8min_MT_Rep2	Identified Exp GSIS_8min_TA	Identified in Exp GSIS_30min_MT_Rep1	Identified in Exp GSIS_30min_MT_Rep2	Identified in Exp GSIS_30min_TA	Number of Phospho (STY)	Sequence window	Modified sequence	Phospho (STY) Probabilities	Phospho (STY) Score diffs	Position in peptide	Charge	m/z	Ratio H/L GSIS_0min median	Ratio H/L nmods GSIS_0min	Exp counts for quantification GSIS_0min	Ratio RSD GSIS_0min	Ratio H/L GSIS_0min_MT_Rep1	Ratio H/L nmods GSIS_0min_MT_Rep1	Ratio H/L variability [%] GSIS_0min_MT_Rep1	Ratio H/L count GSIS_0min_MT_Rep1	Ratio H/L GSIS_0min_MT_Rep2	Ratio H/L nmods GSIS_0min_MT_Rep2	Ratio H/L variability [%] GSIS_0min_MT_Rep2	Ratio H/L count GSIS_0min_MT_Rep2	Ratio H/L GSIS_0min_TA	Ratio H/L nmods GSIS_0min_TA	Ratio H/L variability [%] GSIS_0min_TA
Q66HC1;A0A096MIS7	Q66HC1	256	S	Tudor domain-containing protein 3	Tdrd3	1310126	>sp|Q66HC1|TDRD3_RAT Tudor domain-containing protein 3 OS=Rattus norvegicus GN=Tdrd3 PE=2 SV=1;>tr|A0A096MIS7|A0A096MIS7_RAT Tudor domain-containing protein 3 OS=Rattus norvegicus GN=Tdrd3 PE=4 SV=1	yes	1	109.381	0.34432	182.49	5.85e-05	109.38	no	no	yes	no	no	yes	no	no	yes	no	no	no	1	GPPPRGRGKGRGRVRSEDEEDLGNARPSAPS	_VRS(ph)EDEEDLGNAR_	VRS(1)EDEEDLGNAR	VRS(109.38)EDEEDLGNAR	3	2	785.331	0.87173	1	1	NaN									0.87173	1	11.955
Q9JIH7-2;D3ZX61;Q9JIH7-3;A0A096MIS8;Q9JIH7	Q9JIH7-2	165	S	Serine/threonine-protein kinase WNK1	Wnk1	621141	>sp|Q9JIH7-2|WNK1_RAT Isoform 3 of Serine/threonine-protein kinase WNK1 OS=Rattus norvegicus GN=Wnk1;>tr|D3ZX61|D3ZX61_RAT Serine/threonine-protein kinase WNK1 OS=Rattus norvegicus GN=Wnk1 PE=4 SV=2;>sp|Q9JIH7-3|WNK1_RAT Isoform 2 of Serine/threonine-prote	yes	0.782477	5.56055	-0.10752	89.311	0.00331632	89.311	no	no	no	no	no	no	no	no	no	yes	no	no	1	ATATVPSSTSKDRPVSQPSLVGSKEEPPPSR	_DRPVS(ph)QPSLVGSK_	DRPVS(0.782)QPS(0.217)LVGSK	DRPVS(5.56)QPS(-5.56)LVGS(-42.44)K	5	2	725.359	0.767395	1	2	0.00308682	0.76572	1	NaN	1	0.76907	1	NaN	1
Q9JIH7-2;D3ZX61;Q9JIH7-3;A0A096MIS8;Q9JIH7	Q9JIH7-2	2257	S	Serine/threonine-protein kinase WNK1	Wnk1	621141	>sp|Q9JIH7-2|WNK1_RAT Isoform 3 of Serine/threonine-protein kinase WNK1 OS=Rattus norvegicus GN=Wnk1;>tr|D3ZX61|D3ZX61_RAT Serine/threonine-protein kinase WNK1 OS=Rattus norvegicus GN=Wnk1 PE=4 SV=2;>sp|Q9JIH7-3|WNK1_RAT Isoform 2 of Serine/threonine-prote	yes	0.995168	26.1705	-0.4966	62.848	0.00328073	62.848	yes	no	no	no	yes	no	yes	yes	no	no	no	no	1	PAAIPKKEKPELAEPSHLNGPSSDLEAAFLS	_EKPELAEPS(ph)HLNGPSSDLEAAFLSR_	EKPELAEPS(0.995)HLNGPS(0.002)S(0.002)DLEAAFLSR	EKPELAEPS(26.17)HLNGPS(-26.17)S(-26.17)DLEAAFLS(-46.06)R	9	3	925.439	0.75769	1	1	NaN	0.75769	1	NaN	1
Q9JIH7-2;D3ZX61;Q9JIH7-3;A0A096MIS8;Q9JIH7	Q9JIH7-2	2263	S	Serine/threonine-protein kinase WNK1	Wnk1	621141	>sp|Q9JIH7-2|WNK1_RAT Isoform 3 of Serine/threonine-protein kinase WNK1 OS=Rattus norvegicus GN=Wnk1;>tr|D3ZX61|D3ZX61_RAT Serine/threonine-protein kinase WNK1 OS=Rattus norvegicus GN=Wnk1 PE=4 SV=2;>sp|Q9JIH7-3|WNK1_RAT Isoform 2 of Serine/threonine-prote	yes	0.761019	6.12212	0.51513	70.994	0.00091598	55.228	no	yes	yes	yes	no	yes	yes	yes	no	yes	no	no	1	KEKPELAEPSHLNGPSSDLEAAFLSRGGEDG	_EKPELAEPSHLNGPS(ph)SDLEAAFLSR_	EKPELAEPS(0.048)HLNGPS(0.761)S(0.186)DLEAAFLS(0.005)R	EKPELAEPS(-12)HLNGPS(6.12)S(-6.12)DLEAAFLS(-21.78)R	15	3	925.439	0.81191	1	1	NaN									0.81191	1	NaN
Q9JIH7-2;D3ZX61;Q9JIH7-3;A0A096MIS8;Q9JIH7	Q9JIH7-2	2264	S	Serine/threonine-protein kinase WNK1	Wnk1	621141	>sp|Q9JIH7-2|WNK1_RAT Isoform 3 of Serine/threonine-protein kinase WNK1 OS=Rattus norvegicus GN=Wnk1;>tr|D3ZX61|D3ZX61_RAT Serine/threonine-protein kinase WNK1 OS=Rattus norvegicus GN=Wnk1 PE=4 SV=2;>sp|Q9JIH7-3|WNK1_RAT Isoform 2 of Serine/threonine-prote	yes	0.844878	8.55226	-0.22472	82.65	0.000169776	48.872	yes	yes	no	yes	no	yes	yes	yes	yes	yes	yes	yes	1	EKPELAEPSHLNGPSSDLEAAFLSRGGEDGS	_EKPELAEPSHLNGPSS(ph)DLEAAFLSR_	EKPELAEPS(0.001)HLNGPS(0.118)S(0.845)DLEAAFLS(0.036)R	EKPELAEPS(-29.11)HLNGPS(-8.55)S(8.55)DLEAAFLS(-13.68)R	16	3	925.439	0.77296	1	2	0.0248278	0.75939	1	NaN	1	0.78653	1	NaN	1
Q9JIH7-2;D3ZX61;Q9JIH7-3;A0A096MIS8;Q9JIH7	Q9JIH7-2	1515	S	Serine/threonine-protein kinase WNK1	Wnk1	621141	>sp|Q9JIH7-2|WNK1_RAT Isoform 3 of Serine/threonine-protein kinase WNK1 OS=Rattus norvegicus GN=Wnk1;>tr|D3ZX61|D3ZX61_RAT Serine/threonine-protein kinase WNK1 OS=Rattus norvegicus GN=Wnk1 PE=4 SV=2;>sp|Q9JIH7-3|WNK1_RAT Isoform 2 of Serine/threonine-prote	yes	1	78.3239	-0.72219	138.24	0.00110198	78.324	yes	yes	no	no	no	yes	yes	no	yes	no	no	no	1;2	SLTQVVHSAGRRFIVSPVPESRLRESKIFTS	_FIVS(ph)PVPES(ph)R_	FIVS(1)PVPES(1)R	FIVS(78.32)PVPES(78.32)R	4	2	645.78	0.3996	1	2	0.186368	0.34694	1	NaN	1	0.45226	1	3.3442	2
Q9JIH7-2;D3ZX61;Q9JIH7-3;A0A096MIS8;Q9JIH7	Q9JIH7-2	2284	S	Serine/threonine-protein kinase WNK1	Wnk1	621141	>sp|Q9JIH7-2|WNK1_RAT Isoform 3 of Serine/threonine-protein kinase WNK1 OS=Rattus norvegicus GN=Wnk1;>tr|D3ZX61|D3ZX61_RAT Serine/threonine-protein kinase WNK1 OS=Rattus norvegicus GN=Wnk1 PE=4 SV=2;>sp|Q9JIH7-3|WNK1_RAT Isoform 2 of Serine/threonine-prote	yes	0.999479	35.1205	-0.089167	83.776	0.00104001	83.776	yes	yes	no	yes	yes	no	yes	yes	yes	yes	yes	yes	1	AFLSRGGEDGSGSPHSPPHLCSKSLPIQTLS	_GGEDGSGSPHS(ph)PPHLCSK_	GGEDGSGSPHS(0.999)PPHLCSK	GGEDGS(-41.14)GS(-38.64)PHS(35.12)PPHLCS(-35.12)K	11	3	629.256	1.0521	1	3	0.0438014	1.0313	1	22.251	5	1.1207	1	10.049	4	1.0521	1	NaN
Q9JIH7-2;D3ZX61;Q9JIH7-3;A0A096MIS8;Q9JIH7	Q9JIH7-2	2622	S	Serine/threonine-protein kinase WNK1	Wnk1	621141	>sp|Q9JIH7-2|WNK1_RAT Isoform 3 of Serine/threonine-protein kinase WNK1 OS=Rattus norvegicus GN=Wnk1;>tr|D3ZX61|D3ZX61_RAT Serine/threonine-protein kinase WNK1 OS=Rattus norvegicus GN=Wnk1 PE=4 SV=2;>sp|Q9JIH7-3|WNK1_RAT Isoform 2 of Serine/threonine-prote	yes	0.968446	15.0776	0.46373	85.45	0.00283365	85.45	no	no	no	no	no	no	no	yes	no	no	no	no	1	GTTSLQNFNISNLQKSISNPPGSNLRTT___	_S(ph)ISNPPGSNLR_	S(0.968)IS(0.03)NPPGS(0.001)NLR	S(15.08)IS(-15.08)NPPGS(-28.18)NLR	1	2	611.285	0.95553	1	1	NaN					0.95553	1	NaN	1
Q9JIH7-2;D3ZX61;Q9JIH7-3;A0A096MIS8;Q9JIH7	Q9JIH7-2	2624	S	Serine/threonine-protein kinase WNK1	Wnk1	621141	>sp|Q9JIH7-2|WNK1_RAT Isoform 3 of Serine/threonine-protein kinase WNK1 OS=Rattus norvegicus GN=Wnk1;>tr|D3ZX61|D3ZX61_RAT Serine/threonine-protein kinase WNK1 OS=Rattus norvegicus GN=Wnk1 PE=4 SV=2;>sp|Q9JIH7-3|WNK1_RAT Isoform 2 of Serine/threonine-prote	yes	0.999654	34.6143	0.72284	138.02	0.000127138	85.457	yes	yes	no	yes	yes	no	yes	no	no	no	yes	yes	1	TSLQNFNISNLQKSISNPPGSNLRTT_____	_SIS(ph)NPPGSNLR_	SIS(1)NPPGSNLR	S(-34.61)IS(34.61)NPPGS(-61.27)NLR	3	2	611.285	1.0105	1	3	0.120758	1.0105	1	6.4712	2	1.1383	1	NaN	1	0.89346	1	NaN
Q9JIH7-2;D3ZX61;Q9JIH7-3;A0A096MIS8;Q9JIH7;Q7TPK6	Q9JIH7-2	382	S	Serine/threonine-protein kinase WNK1;Serine/threonine-protein kinase WNK4	Wnk1	621141	>sp|Q9JIH7-2|WNK1_RAT Isoform 3 of Serine/threonine-protein kinase WNK1 OS=Rattus norvegicus GN=Wnk1;>tr|D3ZX61|D3ZX61_RAT Serine/threonine-protein kinase WNK1 OS=Rattus norvegicus GN=Wnk1 PE=4 SV=2;>sp|Q9JIH7-3|WNK1_RAT Isoform 2 of Serine/threonine-prote	yes	0.999887	39.4552	0.17437	100.39	0.000196121	100.39	no	no	no	no	no	yes	no	no	no	no	no	no	1	GDLGLATLKRASFAKSVIGTPEFMAPEMYEE	_S(ph)VIGTPEFMAPEMYEEK_	S(1)VIGTPEFMAPEMYEEK	S(39.46)VIGT(-39.46)PEFMAPEMY(-73.37)EEK	1	2	1019.43	1.4745	1	1	NaN									1.4745	1	NaN
A0A096MIX0;D4A552	A0A096MIX0	563	S	Protein Morc3	Morc3	1307924	>tr|A0A096MIX0|A0A096MIX0_RAT Protein Morc3 OS=Rattus norvegicus GN=Morc3 PE=4 SV=1;>tr|D4A552|D4A552_RAT Microrchidia 3 (Predicted) OS=Rattus norvegicus GN=Morc3 PE=4 SV=1	yes	0.999995	54.12	-0.19429	95.662	0.00169947	95.662	no	no	no	yes	no	no	yes	yes	no	no	no	no	1	LSVRSSILNAKTRRLSNPPIENSSYKNDDDE	_RLS(ph)NPPIENSSYK_	RLS(1)NPPIENSSYK	RLS(54.12)NPPIENS(-54.12)S(-59.32)Y(-87.62)K	3	2	792.875	0.64358	1	2	0.150941	0.57489	1	NaN	1	0.71227	1	NaN	1
A0A096MIX2;A0A096MJW9	A0A096MIX2	522	S	DEAD (Asp-Glu-Ala-Asp) box polypeptide 17, isoform CRA_a	Ddx17	1304945	>tr|A0A096MIX2|A0A096MIX2_RAT DEAD (Asp-Glu-Ala-Asp) box polypeptide 17, isoform CRA_a OS=Rattus norvegicus GN=Ddx17 PE=4 SV=1;>tr|A0A096MJW9|A0A096MJW9_RAT Protein Ddx17 (Fragment) OS=Rattus norvegicus GN=Ddx17 PE=4 SV=1	yes	0.999852	39.0305	-0.070182	209.6	4.23e-23	186.78	yes	yes	yes	yes	yes	yes	yes	yes	yes	yes	yes	yes	1	CDRRLRGVKDGGRRDSTSYRDRSETDRASYA	_RDS(ph)TSYR_	RDS(1)TSYR	RDS(39.03)T(-46.34)S(-39.03)Y(-119.75)R	3	2	482.698	0.8131	1	3	0.0457672	0.8166	1	5.3094	8	0.8131	1	5.5621	8	0.75199	1	NaN
D3ZJX3;A0A096MJJ5;A0A096MIY9	D3ZJX3	79	S	Protein Chic1	Chic1	1589722	>tr|D3ZJX3|D3ZJX3_RAT Protein Chic1 OS=Rattus norvegicus GN=Chic1 PE=4 SV=1;>tr|A0A096MJJ5|A0A096MJJ5_RAT Protein Chic1 OS=Rattus norvegicus GN=Chic1 PE=4 SV=1;>tr|A0A096MIY9|A0A096MIY9_RAT Protein Chic1 OS=Rattus norvegicus GN=Chic1 PE=4 SV=1	yes	1	117.52	0.018677	148.56	0.000518623	117.52	yes	yes	yes	yes	yes	yes	yes	yes	yes	yes	yes	yes	1	EEEEEEEVPPPPRVVSEENLRRYAPDPVLVR	_VVS(ph)EENLR_	VVS(1)EENLR	VVS(117.52)EENLR	3	2	513.237	0.8187	1	3	0.380291	0.8187	1	NaN	1	1.4777	1	NaN	1	0.7849	1	4.2449
A0A096MIZ1;D4A4D8;A0A096MJ96	A0A096MIZ1	315	S	Protein Palm2	Palm2	6497336	>tr|A0A096MIZ1|A0A096MIZ1_RAT Protein Palm2 OS=Rattus norvegicus GN=Palm2 PE=4 SV=1;>tr|D4A4D8|D4A4D8_RAT Protein Palm2 (Fragment) OS=Rattus norvegicus GN=Palm2 PE=4 SV=2;>tr|A0A096MJ96|A0A096MJ96_RAT Uncharacterized protein (Fragment) OS=Rattus norvegicus	yes	1	163.786	-0.72818	163.79	0.000106791	163.79	no	no	yes	no	no	yes	no	no	yes	no	no	yes	1	TIKAELVLIDEDDEKSLREKTVTDVSTIDGN	_AELVLIDEDDEKS(ph)LR_	AELVLIDEDDEKS(1)LR	AELVLIDEDDEKS(163.79)LR	13	2	912.935
A0A096MJ27	A0A096MJ27	457	S	Protein Mdn1	Mdn1	1306394	>tr|A0A096MJ27|A0A096MJ27_RAT Protein Mdn1 (Fragment) OS=Rattus norvegicus GN=Mdn1 PE=4 SV=1	yes	0.99103	22.804	0.40291	112.44	8.01e-05	61.181	no	no	no	no	no	no	no	no	yes	no	no	yes	1	EEDRAATDGSGESGVSPVDKDLQPQEEEEGE	_AATDGSGESGVS(ph)PVDK_	AAT(0.003)DGSGES(0.005)GVS(0.991)PVDK	AAT(-24.54)DGS(-35.29)GES(-22.8)GVS(22.8)PVDK	12	2	778.827	1.4268	1	1	NaN									1.4268	1	NaN
A0A096MJ27	A0A096MJ27	294	S	Protein Mdn1	Mdn1	1306394	>tr|A0A096MJ27|A0A096MJ27_RAT Protein Mdn1 (Fragment) OS=Rattus norvegicus GN=Mdn1 PE=4 SV=1	yes	1	107.391	0.59011	216.15	8.31e-31	107.39	no	no	yes	no	yes	yes	yes	no	yes	no	yes	yes	1	GNLNKNKKHQGEEEDSEPEDVEQGQEKINEQ	_HQGEEEDS(ph)EPEDVEQGQEK_	HQGEEEDS(1)EPEDVEQGQEK	HQGEEEDS(107.39)EPEDVEQGQEK	8	3	760.292	1.23175	1	2	0.00120554	1.2328	1	NaN	1					1.2307	1	19.178
A0A096MJ27	A0A096MJ27	214	S	Protein Mdn1	Mdn1	1306394	>tr|A0A096MJ27|A0A096MJ27_RAT Protein Mdn1 (Fragment) OS=Rattus norvegicus GN=Mdn1 PE=4 SV=1	yes	1	87.0615	-0.66963	96.234	5.01e-05	87.062	no	no	yes	no	no	no	no	yes	yes	yes	yes	yes	2	KMHDGELEQEEDDEKSDSEDGDLDKQMGNLN	_MHDGELEQEEDDEKS(ph)DS(ph)EDGDLDK_	MHDGELEQEEDDEKS(1)DS(1)EDGDLDK	MHDGELEQEEDDEKS(87.06)DS(87.06)EDGDLDK	15	3	975.677	1.167	2	3	0.217462	0.92003	2	NaN	1	1.4298	2	NaN	1	1.167	2	NaN
A0A096MJ27	A0A096MJ27	216	S	Protein Mdn1	Mdn1	1306394	>tr|A0A096MJ27|A0A096MJ27_RAT Protein Mdn1 (Fragment) OS=Rattus norvegicus GN=Mdn1 PE=4 SV=1	yes	1	87.0615	-0.66963	96.234	5.01e-05	87.062	no	no	yes	no	no	no	no	yes	yes	yes	yes	yes	2	HDGELEQEEDDEKSDSEDGDLDKQMGNLNGE	_MHDGELEQEEDDEKS(ph)DS(ph)EDGDLDK_	MHDGELEQEEDDEKS(1)DS(1)EDGDLDK	MHDGELEQEEDDEKS(87.06)DS(87.06)EDGDLDK	17	3	975.677	1.167	2	3	0.217462	0.92003	2	NaN	1	1.4298	2	NaN	1	1.167	2	NaN
A0A096MJ27	A0A096MJ27	350	S	Protein Mdn1	Mdn1	1306394	>tr|A0A096MJ27|A0A096MJ27_RAT Protein Mdn1 (Fragment) OS=Rattus norvegicus GN=Mdn1 PE=4 SV=1	yes	1	120.644	0.37341	120.64	8.27e-05	120.64	no	no	no	no	yes	no	no	no	no	no	no	no	2	ALDLPDDLKLDSEDRSAGEDTDNEEAEEENP	_S(ph)AGEDT(ph)DNEEAEEENPLEIK_	S(1)AGEDT(1)DNEEAEEENPLEIK	S(120.64)AGEDT(120.64)DNEEAEEENPLEIK	1	2	1189.94
M0R3V2;P40615;A0A096MJ76	M0R3V2	452	S	H/ACA ribonucleoprotein complex subunit 4	Dkc1	621780	>tr|M0R3V2|M0R3V2_RAT H/ACA ribonucleoprotein complex subunit 4 OS=Rattus norvegicus GN=Dkc1 PE=4 SV=1;>sp|P40615|DKC1_RAT H/ACA ribonucleoprotein complex subunit 4 OS=Rattus norvegicus GN=Dkc1 PE=1 SV=4;>tr|A0A096MJ76|A0A096MJ76_RAT H/ACA ribonucleoprotei	yes	1	99.4082	-0.11621	308.61	1.51e-126	229.71	yes	yes	yes	yes	yes	yes	yes	yes	yes	yes	yes	yes	1;2	GVTADAASIVKRKRDSDSDADEATPTTTPRV	_RDS(ph)DS(ph)DADEATPTTTPR_	RDS(1)DS(1)DADEATPTTTPR	RDS(99.41)DS(75.01)DADEAT(-75.83)PT(-75.01)T(-99.41)T(-107.37)PR	3	2	997.872	0.77838	1	1	NaN	0.91688	2	8.2347	9	0.93489	2	7.1791	9	0.77838	1	NaN
M0R3V2;P40615;A0A096MJ76	M0R3V2	454	S	H/ACA ribonucleoprotein complex subunit 4	Dkc1	621780	>tr|M0R3V2|M0R3V2_RAT H/ACA ribonucleoprotein complex subunit 4 OS=Rattus norvegicus GN=Dkc1 PE=4 SV=1;>sp|P40615|DKC1_RAT H/ACA ribonucleoprotein complex subunit 4 OS=Rattus norvegicus GN=Dkc1 PE=1 SV=4;>tr|A0A096MJ76|A0A096MJ76_RAT H/ACA ribonucleoprotei	yes	1	84.6658	-0.02497	308.61	1.51e-126	288	yes	yes	yes	yes	yes	yes	yes	yes	yes	yes	yes	yes	1;2	TADAASIVKRKRDSDSDADEATPTTTPRVKK	_RDS(ph)DS(ph)DADEATPTTTPR_	RDS(1)DS(1)DADEATPTTTPR	RDS(141.24)DS(84.67)DADEAT(-84.67)PT(-116.95)T(-137.83)T(-143.81)PR	5	2	997.872	0.72966	1	1	NaN	0.91688	2	8.2347	9	0.93442	2	6.7388	8	0.72966	1	NaN
E9PTV4;A0A096MJ94	E9PTV4	572	S	Protein Bms1	Bms1	1308043	>tr|E9PTV4|E9PTV4_RAT Protein Bms1 OS=Rattus norvegicus GN=Bms1 PE=4 SV=2;>tr|A0A096MJ94|A0A096MJ94_RAT Protein Bms1 OS=Rattus norvegicus GN=Bms1 PE=4 SV=1	yes	1	81.4774	0.30708	81.477	0.000518797	81.477	no	no	no	no	no	no	no	no	yes	no	no	no	1	PAAHQWGPHPDGQKPSPVRKAALTTSDSGHC	_GARPPAAHQWGPHPDGQKPS(ph)PVR_	GARPPAAHQWGPHPDGQKPS(1)PVR	GARPPAAHQWGPHPDGQKPS(81.48)PVR	20	4	631.559	0.80193	1	1	NaN									0.80193	1	NaN
A0A096MJ99;D4A560	A0A096MJ99	30	S	Protein Vamp4	Vamp4	1309753	>tr|A0A096MJ99|A0A096MJ99_RAT Protein Vamp4 OS=Rattus norvegicus GN=Vamp4 PE=4 SV=1;>tr|D4A560|D4A560_RAT Protein Vamp4 OS=Rattus norvegicus GN=Vamp4 PE=4 SV=1	yes	1	181.707	-0.30551	262.94	2.12e-58	181.71	yes	yes	yes	yes	yes	yes	yes	yes	yes	yes	yes	yes	1	TGSVKSERRNLLEDDSDEEEDFFLRGPSGPR	_NLLEDDS(ph)DEEEDFFLR_	NLLEDDS(1)DEEEDFFLR	NLLEDDS(181.71)DEEEDFFLR	7	3	689.281	0.7376	1	3	0.0795195	0.83721	1	8.5565	4	0.72641	1	8.9884	4	0.7376	1	6.1754
A0A096MJB0	A0A096MJB0	613	S	Adenylate cyclase 9 (Predicted), isoform CRA_b	Adcy9	1304747	>tr|A0A096MJB0|A0A096MJB0_RAT Adenylate cyclase 9 (Predicted), isoform CRA_b OS=Rattus norvegicus GN=Adcy9 PE=4 SV=1	yes	0.974858	16.4385	0.39921	139.51	1.46e-06	82.56	yes	yes	no	yes	yes	yes	yes	yes	no	yes	yes	yes	1;2	RVSSGPRGQGTASPGSVSDLAQTVKTFDNLK	_GQGTASPGS(ph)VSDLAQTVK_	GQGT(0.003)ASPGS(0.975)VS(0.022)DLAQTVK	GQGT(-25.88)AS(-33.06)PGS(16.44)VS(-16.44)DLAQT(-52.72)VK	9	2	891.917	0.70483	1	2	0.0304982	0.72003	1	NaN	1	0.68963	1	7.9448	3	0.976	2	NaN
A0A096MJH0	A0A096MJH0	40	S	Protein Ube2j1	Ube2j1	1305067	>tr|A0A096MJH0|A0A096MJH0_RAT Protein Ube2j1 (Fragment) OS=Rattus norvegicus GN=Ube2j1 PE=4 SV=1	yes	0.999862	40.3957	-0.52392	212.76	6.99e-13	212.76	yes	yes	no	yes	no	yes	no	no	yes	yes	yes	yes	1	SPRQRRAQQQSQRRSSASPDVLQGQPPRANH	_RSS(ph)ASPDVLQGQPPR_	RSS(1)ASPDVLQGQPPR	RS(-43.34)S(40.4)AS(-40.4)PDVLQGQPPR	3	2	837.902	1.2502	1	3	0.0748898	1.4056	1	10.911	5	1.2502	1	7.8485	5	1.2275	1	NaN
A0FKI7-3;A0FKI7;A0FKI7-2;A0A096MJJ6	A0FKI7-3	191	S	Acyl-CoA-binding domain-containing protein 5	Acbd5	1309411	>sp|A0FKI7-3|ACBD5_RAT Isoform 3 of Acyl-CoA-binding domain-containing protein 5 OS=Rattus norvegicus GN=Acbd5;>sp|A0FKI7|ACBD5_RAT Acyl-CoA-binding domain-containing protein 5 OS=Rattus norvegicus GN=Acbd5 PE=1 SV=1;>sp|A0FKI7-2|ACBD5_RAT Isoform 2 of Acy	yes	0.999999	62.0223	-0.19812	177.82	7.19e-21	177.82	no	no	no	no	no	no	no	no	yes	no	no	no	2	KAVNGKAESSDSGAESEEEEAQEELKGAEQS	_AESSDS(ph)GAES(ph)EEEEAQEELK_	AES(0.192)S(0.192)DS(0.617)GAES(1)EEEEAQEELK	AES(-5.07)S(-5.07)DS(5.07)GAES(62.02)EEEEAQEELK	10	2	1157.41
A0A096MJJ9	A0A096MJJ9	1467	S	Protein Chd9	Chd9	1306795	>tr|A0A096MJJ9|A0A096MJJ9_RAT Protein Chd9 OS=Rattus norvegicus GN=Chd9 PE=4 SV=1	yes	1	229.965	-0.03668	247.02	6.11e-51	229.97	no	no	no	no	no	yes	no	no	yes	no	yes	yes	2	QTRPFSATKDELAELSEAESEGEEKPKLRRP	_DELAELS(ph)EAES(ph)EGEEKPK_	DELAELS(1)EAES(1)EGEEKPK	DELAELS(229.97)EAES(229.97)EGEEKPK	7	2	1075.43	0.62321	2	3	0.0213892	0.63833	2	NaN	1	0.6117	2	NaN	1	0.62321	2	3.1702
A0A096MJJ9	A0A096MJJ9	1471	S	Protein Chd9	Chd9	1306795	>tr|A0A096MJJ9|A0A096MJJ9_RAT Protein Chd9 OS=Rattus norvegicus GN=Chd9 PE=4 SV=1	yes	1	229.965	-0.03668	247.02	6.11e-51	229.97	no	no	no	no	no	yes	no	no	yes	no	yes	yes	2	FSATKDELAELSEAESEGEEKPKLRRPCDRS	_DELAELS(ph)EAES(ph)EGEEKPK_	DELAELS(1)EAES(1)EGEEKPK	DELAELS(229.97)EAES(229.97)EGEEKPK	11	2	1075.43	0.62321	2	3	0.0213892	0.63833	2	NaN	1	0.6117	2	NaN	1	0.62321	2	3.1702
A0A096MJZ8;A0A096MJL8	A0A096MJZ8	1111	S	Protein Kdm5a	Kdm5a	1305429	>tr|A0A096MJZ8|A0A096MJZ8_RAT Protein Kdm5a OS=Rattus norvegicus GN=Kdm5a PE=4 SV=1;>tr|A0A096MJL8|A0A096MJL8_RAT Protein Kdm5a (Fragment) OS=Rattus norvegicus GN=Kdm5a PE=4 SV=1	yes	1	102.609	0.23978	304.77	5.59e-111	200.1	yes	yes	yes	yes	yes	yes	yes	yes	yes	yes	yes	yes	1	IIEKEKEKDLDLEPLSDLEEGLEETRDAAMV	_DLDLEPLS(ph)DLEEGLEETR_	DLDLEPLS(1)DLEEGLEETR	DLDLEPLS(102.61)DLEEGLEET(-102.61)R	8	2	1076.98	0.85786	1	3	0.0538177	0.84023	1	2.6944	3	0.92924	1	7.6512	3	0.85786	1	NaN
A0A096MJZ8;A0A096MJL8	A0A096MJZ8	1488	S	Protein Kdm5a	Kdm5a	1305429	>tr|A0A096MJZ8|A0A096MJZ8_RAT Protein Kdm5a OS=Rattus norvegicus GN=Kdm5a PE=4 SV=1;>tr|A0A096MJL8|A0A096MJL8_RAT Protein Kdm5a (Fragment) OS=Rattus norvegicus GN=Kdm5a PE=4 SV=1	yes	1	77.4679	0.012947	122.75	0.000247108	77.468	yes	no	yes	no	no	yes	no	no	yes	no	no	yes	1	HPPSEDRFLHIMEDDSVEEKPLKMKGKDSSE	_FLHIM(ox)EDDS(ph)VEEKPLK_	FLHIMEDDS(1)VEEKPLK	FLHIMEDDS(77.47)VEEKPLK	9	3	675.979	1.0078	1	2	0.174146	1.1319	1	NaN	1					0.8837	1	15.506
A0A096MJP4;Q4KM37	A0A096MJP4	99	S	Centrosomal protein of 41 kDa	Cep41	1562034	>tr|A0A096MJP4|A0A096MJP4_RAT Centrosomal protein of 41 kDa OS=Rattus norvegicus GN=Cep41 PE=4 SV=1;>sp|Q4KM37|CEP41_RAT Centrosomal protein of 41 kDa OS=Rattus norvegicus GN=Cep41 PE=2 SV=1	yes	0.929669	12.681	-0.39152	152.13	1.45e-09	152.13	no	no	no	no	no	yes	no	no	no	no	no	no	1	TAEEIQRLEDSDSATSEADTDIAAKTNGKGS	_LEDSDSATS(ph)EADTDIAAK_	LEDSDSAT(0.05)S(0.93)EADT(0.02)DIAAK	LEDS(-85.32)DS(-54.64)AT(-12.68)S(12.68)EADT(-16.63)DIAAK	9	2	959.894	0.79552	1	1	NaN									0.79552	1	NaN
F7FAQ0;A0A096MJP8;G3V8T1	F7FAQ0	859	S	M-phase phosphoprotein 8	Mphosph8	1305133	>tr|F7FAQ0|F7FAQ0_RAT M-phase phosphoprotein 8 OS=Rattus norvegicus GN=Mphosph8 PE=4 SV=1;>tr|A0A096MJP8|A0A096MJP8_RAT M-phase phosphoprotein 8 (Fragment) OS=Rattus norvegicus GN=Mphosph8 PE=4 SV=1;>sp|G3V8T1|MPP8_RAT M-phase phosphoprotein 8 OS=Rattus no	yes	1	89.3899	0.24263	256.76	3.43e-58	242.53	yes	yes	no	yes	yes	yes	yes	yes	yes	yes	yes	yes	1	EEKDAATKGTVAVGDSEEDGEDVFEVERILD	_GTVAVGDS(ph)EEDGEDVFEVER_	GTVAVGDS(1)EEDGEDVFEVER	GT(-89.39)VAVGDS(89.39)EEDGEDVFEVER	8	2	1109.95	0.8987	1	3	0.139672	0.8987	1	NaN	1	0.93571	1	NaN	1	0.7142	1	NaN
F7FAQ0;A0A096MJP8;G3V8T1	F7FAQ0	893	S	M-phase phosphoprotein 8	Mphosph8	1305133	>tr|F7FAQ0|F7FAQ0_RAT M-phase phosphoprotein 8 OS=Rattus norvegicus GN=Mphosph8 PE=4 SV=1;>tr|A0A096MJP8|A0A096MJP8_RAT M-phase phosphoprotein 8 (Fragment) OS=Rattus norvegicus GN=Mphosph8 PE=4 SV=1;>sp|G3V8T1|MPP8_RAT M-phase phosphoprotein 8 OS=Rattus no	yes	0.978777	17.1562	-0.086843	186.15	2.58e-20	102.65	yes	yes	yes	yes	yes	yes	yes	yes	yes	yes	yes	yes	1	EGGKNLYKVRWKGYTSDDDTWEPEVHLEDCK	_GYTS(ph)DDDTWEPEVHLEDCK_	GY(0.002)T(0.019)S(0.979)DDDTWEPEVHLEDCK	GY(-26.74)T(-17.16)S(17.16)DDDT(-35)WEPEVHLEDCK	4	3	792.639	1.0876	1	3	0.111698	1.2525	1	NaN	1	1.0876	1	NaN	1	1.0081	1	NaN
F7FAQ0;A0A096MJP8;G3V8T1	F7FAQ0	944	S	M-phase phosphoprotein 8	Mphosph8	1305133	>tr|F7FAQ0|F7FAQ0_RAT M-phase phosphoprotein 8 OS=Rattus norvegicus GN=Mphosph8 PE=4 SV=1;>tr|A0A096MJP8|A0A096MJP8_RAT M-phase phosphoprotein 8 (Fragment) OS=Rattus norvegicus GN=Mphosph8 PE=4 SV=1;>sp|G3V8T1|MPP8_RAT M-phase phosphoprotein 8 OS=Rattus no	yes	1	103.214	1.0266	234.21	3.91e-46	207.47	yes	yes	yes	yes	yes	yes	yes	yes	yes	yes	yes	yes	1	DIQKLSLNNDIFEADSDIDQQGDTKEDTSPR	_LSLNNDIFEADS(ph)DIDQQGDTK_	LSLNNDIFEADS(1)DIDQQGDTK	LS(-103.21)LNNDIFEADS(103.21)DIDQQGDT(-110.75)K	12	2	1209.52	0.97861	1	3	0.063744	0.97861	1	10.477	4	1.0808	1	9.0809	4	0.96236	1	9.5375
Q9JHU0;M0RAT9;A0A096MJR9	Q9JHU0	538	S	Dihydropyrimidinase-related protein 5	Dpysl5	620467	>sp|Q9JHU0|DPYL5_RAT Dihydropyrimidinase-related protein 5 OS=Rattus norvegicus GN=Dpysl5 PE=1 SV=1;>tr|M0RAT9|M0RAT9_RAT Protein LOC100911610 (Fragment) OS=Rattus norvegicus GN=LOC100911610 PE=4 SV=1;>tr|A0A096MJR9|A0A096MJR9_RAT Protein LOC100911610 (Fra	yes	0.852065	8.37445	-0.38456	116.43	3.36e-06	94.01	no	no	yes	no	no	yes	no	no	yes	no	no	no	1;2	GGMRDLHESSFSLSGSQIDDHVPKRASARIL	_DLHESSFSLSGS(ph)QIDDHVPK_	DLHES(0.003)S(0.003)FS(0.019)LS(0.124)GS(0.852)QIDDHVPK	DLHES(-25.19)S(-25.19)FS(-16.54)LS(-8.37)GS(8.37)QIDDHVPK	12	3	760.006
A0A096MJS9;D4ABF1	A0A096MJS9	67	S	Protein Esco2	Esco2	1593313	>tr|A0A096MJS9|A0A096MJS9_RAT Protein Esco2 OS=Rattus norvegicus GN=Esco2 PE=4 SV=1;>tr|D4ABF1|D4ABF1_RAT Protein Esco2 OS=Rattus norvegicus GN=Esco2 PE=4 SV=1	yes	0.844322	10.3531	0.96687	153.24	0.000274423	126.07	yes	yes	no	yes	yes	no	yes	yes	yes	yes	yes	yes	1	SVQKEEKPCSHQRHFSSSPLKTTENNMLSFA	_HFS(ph)SSPLK_	HFS(0.844)S(0.078)S(0.078)PLK	HFS(10.35)S(-10.35)S(-10.35)PLK	3	2	491.723	2.242	1	2	0.053238	2.1576	1	6.7138	3	2.3264	1	NaN	1
A0A096MJT6;F1LVK0	A0A096MJT6	2755	S	Protein RGD1307100	RGD1307100	1307100	>tr|A0A096MJT6|A0A096MJT6_RAT Protein RGD1307100 OS=Rattus norvegicus GN=RGD1307100 PE=4 SV=1;>tr|F1LVK0|F1LVK0_RAT Protein RGD1307100 (Fragment) OS=Rattus norvegicus GN=RGD1307100 PE=4 SV=2	yes	0.990689	20.2701	-1.6945	171.78	1.58e-05	171.71	no	no	yes	no	no	yes	no	no	no	no	no	no	1	EPTCRVVFENEQDSNSLTKTQRKRSLVTAEP	_VVFENEQDSNS(ph)LTK_	VVFENEQDSNS(0.991)LT(0.009)K	VVFENEQDS(-57.19)NS(20.27)LT(-20.27)K	11	2	845.372	1.0759	1	1	NaN									1.0759	1	2.9568
A0A096MJV6;D3ZR02	A0A096MJV6	269	S	Protein Zfx	Zfx	1562664	>tr|A0A096MJV6|A0A096MJV6_RAT Protein Zfx OS=Rattus norvegicus GN=Zfx PE=4 SV=1;>tr|D3ZR02|D3ZR02_RAT Protein Zfx OS=Rattus norvegicus GN=Zfx PE=4 SV=1	yes	0.999719	35.5907	-0.66966	75.018	4.23e-07	74.516	no	no	yes	no	no	yes	no	no	yes	no	no	yes	1	DPGEDDLGGTVDIVESEPENEHGVELLDPNN	_ADPGEDDLGGTVDIVES(ph)EPENEHGVELLDPNNSMR_	ADPGEDDLGGTVDIVES(1)EPENEHGVELLDPNNSMR	ADPGEDDLGGT(-35.59)VDIVES(35.59)EPENEHGVELLDPNNS(-52.66)MR	17	3	1277.22	0.80358	1	1	NaN									0.80358	1	NaN
A0A096MJX5	A0A096MJX5	261	S	Protein RGD1305178	RGD1305178	1305178	>tr|A0A096MJX5|A0A096MJX5_RAT Protein RGD1305178 OS=Rattus norvegicus GN=RGD1305178 PE=4 SV=1	yes	1	63.8841	0.33312	229.96	1.02e-26	157.57	yes	yes	no	yes	yes	yes	yes	yes	yes	yes	yes	yes	1	RPLRVGDTEKPEPERSPPNRKRPANEKATDD	_VGDTEKPEPERS(ph)PPNR_	VGDTEKPEPERS(1)PPNR	VGDT(-63.88)EKPEPERS(63.88)PPNR	12	2	944.433	0.68732	1	3	0.0366883	0.65121	1	13.072	6	0.68732	1	13.893	6	0.69901	1	NaN
D4AD08;A0A096MJY0	D4AD08	1372	S	Chromodomain helicase DNA binding protein 2 (Predicted)	Chd2	1310056	>tr|D4AD08|D4AD08_RAT Chromodomain helicase DNA binding protein 2 (Predicted) OS=Rattus norvegicus GN=Chd2 PE=4 SV=1;>tr|A0A096MJY0|A0A096MJY0_RAT Protein Chd2 OS=Rattus norvegicus GN=Chd2 PE=4 SV=1	yes	0.869598	8.24034	-0.41273	91.858	0.00283996	91.858	no	no	yes	no	no	no	no	no	no	no	no	no	1	NKAPRLKDEHGLELSSPRHSDNPSEEGEVKD	_LKDEHGLELSS(ph)PR_	LKDEHGLELS(0.13)S(0.87)PR	LKDEHGLELS(-8.24)S(8.24)PR	11	3	520.919	0.91181	1	1	NaN									0.91181	1	NaN
G3V7M5;Q9QZC4;A0A096MK76	G3V7M5	362	S	Choline-phosphate cytidylyltransferase B	Pcyt1b	708434	>tr|G3V7M5|G3V7M5_RAT Choline-phosphate cytidylyltransferase B OS=Rattus norvegicus GN=Pcyt1b PE=4 SV=1;>sp|Q9QZC4|PCY1B_RAT Choline-phosphate cytidylyltransferase B OS=Rattus norvegicus GN=Pcyt1b PE=2 SV=1;>tr|A0A096MK76|A0A096MK76_RAT Choline-phosphate c	yes	0.998867	30.8647	-0.30017	192.09	8.97e-14	110.33	no	no	yes	no	no	yes	no	no	yes	no	no	yes	1	PPSSPKAASASISSMSEGDEDEK________	_AASASISSMS(ph)EGDEDEK_	AASASISS(0.001)MS(0.999)EGDEDEK	AAS(-59.44)AS(-52.34)IS(-35.11)S(-30.86)MS(30.86)EGDEDEK	10	2	897.343	0.6044	1	1	NaN									0.6044	1	NaN
G3V7M5;Q9QZC4;A0A096MK76	G3V7M5	315	S	Choline-phosphate cytidylyltransferase B	Pcyt1b	708434	>tr|G3V7M5|G3V7M5_RAT Choline-phosphate cytidylyltransferase B OS=Rattus norvegicus GN=Pcyt1b PE=4 SV=1;>sp|Q9QZC4|PCY1B_RAT Choline-phosphate cytidylyltransferase B OS=Rattus norvegicus GN=Pcyt1b PE=2 SV=1;>tr|A0A096MK76|A0A096MK76_RAT Choline-phosphate c	yes	1	74.9442	0.40033	132.17	0.00139906	74.944	yes	yes	yes	yes	yes	yes	yes	yes	yes	yes	yes	yes	1	KQMFQERSSRMLQALSPKQSPVSSPTRSRSP	_M(ox)LQALS(ph)PK_	MLQALS(1)PK	MLQALS(74.94)PK	6	2	492.235	1.079	1	3	0.0174445	1.1033	1	17.337	17	1.0661	1	17.18	18	1.079	1	11.049
G3V7M5;Q9QZC4;A0A096MK76	G3V7M5	335	S	Choline-phosphate cytidylyltransferase B	Pcyt1b	708434	>tr|G3V7M5|G3V7M5_RAT Choline-phosphate cytidylyltransferase B OS=Rattus norvegicus GN=Pcyt1b PE=4 SV=1;>sp|Q9QZC4|PCY1B_RAT Choline-phosphate cytidylyltransferase B OS=Rattus norvegicus GN=Pcyt1b PE=2 SV=1;>tr|A0A096MK76|A0A096MK76_RAT Choline-phosphate c	yes	0.924709	13.5739	0.84556	81.904	0.00441303	76.759	no	no	yes	no	no	no	no	no	no	yes	no	no	1	PVSSPTRSRSPSRSPSPTFSWLPNKTSPPSS	_SPS(ph)PTFSWLPNK_	S(0.041)PS(0.925)PT(0.033)FS(0.002)WLPNK	S(-13.57)PS(13.57)PT(-14.47)FS(-27.46)WLPNK	3	2	720.832	1.1338	1	1	NaN									1.1338	1	NaN
A0A096MK81;A0A096MJ02;E9PTE5	E9PTE5	51	S	Protein Zmym3	Zmym3	1564967	>tr|A0A096MK81|A0A096MK81_RAT Protein Zmym3 OS=Rattus norvegicus GN=Zmym3 PE=4 SV=1;>tr|A0A096MJ02|A0A096MJ02_RAT Protein Zmym3 OS=Rattus norvegicus GN=Zmym3 PE=4 SV=1;>tr|E9PTE5|E9PTE5_RAT Protein Zmym3 OS=Rattus norvegicus GN=Zmym3 PE=4 SV=1	yes	0.995791	24.4999	0.67868	155.46	1.15e-18	152.99	yes	yes	yes	yes	yes	yes	yes	yes	yes	yes	yes	yes	1	ESQTAPTRGWAPPGPSPSSGALDLLDTPSGL	_GWAPPGPS(ph)PSSGALDLLDTPSGLEK_	GWAPPGPS(0.996)PS(0.004)S(0.001)GALDLLDTPSGLEK	GWAPPGPS(24.5)PS(-24.5)S(-31.68)GALDLLDT(-113.48)PS(-130.58)GLEK	8	2	1265.1	0.871815	1	2	0.0203823					0.88438	1	NaN	1	0.85925	1	NaN
A0A096MK96;D3ZXW7	A0A096MK96	113	S	Protein Tlk1 (Fragment)	Tlk1	1310370	>tr|A0A096MK96|A0A096MK96_RAT Protein Tlk1 (Fragment) OS=Rattus norvegicus GN=Tlk1 PE=4 SV=1;>tr|D3ZXW7|D3ZXW7_RAT Protein Tlk1 OS=Rattus norvegicus GN=Tlk1 PE=4 SV=1	yes	0.999422	32.3769	-0.01246	154.46	3.57e-10	154.46	no	no	yes	no	no	no	no	no	yes	no	no	yes	1	HKISDYFEYQGGNGSSPVRGIPPAIRSPQNS	_ISDYFEYQGGNGSS(ph)PVR_	ISDYFEYQGGNGS(0.001)S(0.999)PVR	IS(-121.21)DY(-144.08)FEY(-97.94)QGGNGS(-32.38)S(32.38)PVR	14	2	978.412	0.97413	1	1	NaN									0.97413	1	6.578
A0A096MKC0	A0A096MKC0	385	S	Protein Gigyf2	Gigyf2	2318130	>tr|A0A096MKC0|A0A096MKC0_RAT Protein Gigyf2 OS=Rattus norvegicus GN=Gigyf2 PE=4 SV=1	yes	0.916704	10.4161	-0.25644	159.26	5.76e-05	159.26	no	no	no	no	yes	no	no	yes	no	no	yes	no	1	EVPQTSLSSARPGTPSDHQPQEAAQFERKDE	_PGTPS(ph)DHQPQEAAQFER_	PGT(0.083)PS(0.917)DHQPQEAAQFER	PGT(-10.42)PS(10.42)DHQPQEAAQFER	5	2	987.921	0.73093	1	2	0.0293318	0.74609	1	NaN	1	0.71577	1	NaN	1
A0A096MKC0;B2RYE6	A0A096MKC0	19	S	Protein Gigyf2	Gigyf2	2318130	>tr|A0A096MKC0|A0A096MKC0_RAT Protein Gigyf2 OS=Rattus norvegicus GN=Gigyf2 PE=4 SV=1;>tr|B2RYE6|B2RYE6_RAT Protein Gigyf2 OS=Rattus norvegicus GN=Gigyf2 PE=2 SV=1	yes	0.776797	8.27231	0.57187	120.71	3.21e-05	120.71	no	yes	no	no	yes	no	no	no	no	no	no	no	1	ETQTLNFGPEWLRALSSGGSITSPPLSPALP	_ALS(ph)SGGSITSPPLSPALPK_	ALS(0.777)S(0.116)GGS(0.002)IT(0.092)S(0.013)PPLSPALPK	ALS(8.27)S(-8.27)GGS(-25.09)IT(-9.26)S(-17.81)PPLS(-35.19)PALPK	3	2	930.479	1.181	1	1	NaN					1.181	1	NaN	1
A0A096MKC0;B2RYE6	A0A096MKC0	26	S	Protein Gigyf2	Gigyf2	2318130	>tr|A0A096MKC0|A0A096MKC0_RAT Protein Gigyf2 OS=Rattus norvegicus GN=Gigyf2 PE=4 SV=1;>tr|B2RYE6|B2RYE6_RAT Protein Gigyf2 OS=Rattus norvegicus GN=Gigyf2 PE=2 SV=1	yes	0.995101	23.1475	0.62731	199.29	1.02e-22	155.16	yes	yes	yes	yes	yes	yes	yes	yes	no	yes	yes	yes	1;2	GPEWLRALSSGGSITSPPLSPALPKYKLADY	_ALSSGGSITS(ph)PPLSPALPK_	ALSSGGSIT(0.005)S(0.995)PPLSPALPK	ALS(-56.87)S(-56.87)GGS(-53.54)IT(-23.15)S(23.15)PPLS(-41.53)PALPK	10	2	930.479	1.194	1	3	0.0896862	1.3296	1	NaN	1	1.194	1	7.0326	4	1.1145	1	NaN
A0A096MKC0;B2RYE6	A0A096MKC0	30	S	Protein Gigyf2	Gigyf2	2318130	>tr|A0A096MKC0|A0A096MKC0_RAT Protein Gigyf2 OS=Rattus norvegicus GN=Gigyf2 PE=4 SV=1;>tr|B2RYE6|B2RYE6_RAT Protein Gigyf2 OS=Rattus norvegicus GN=Gigyf2 PE=2 SV=1	yes	0.999927	44.4496	-0.41984	110.57	1.5e-05	110.57	no	no	no	no	yes	no	yes	yes	no	yes	yes	no	1;2	LRALSSGGSITSPPLSPALPKYKLADYRYGR	_ALSSGGSITS(ph)PPLS(ph)PALPK_	ALSSGGS(0.001)IT(0.011)S(0.988)PPLS(1)PALPK	ALS(-35.27)S(-34.52)GGS(-30.57)IT(-19.59)S(19.59)PPLS(44.45)PALPK	14	2	970.463	0.92966	2	1	NaN					0.92966	2	NaN	1
A0A096MKC0;B2RYE6	A0A096MKC0	140	S	Protein Gigyf2	Gigyf2	2318130	>tr|A0A096MKC0|A0A096MKC0_RAT Protein Gigyf2 OS=Rattus norvegicus GN=Gigyf2 PE=4 SV=1;>tr|B2RYE6|B2RYE6_RAT Protein Gigyf2 OS=Rattus norvegicus GN=Gigyf2 PE=2 SV=1	yes	1	139.464	0.13229	189.3	2.16e-08	139.46	no	no	yes	no	no	yes	no	no	yes	yes	no	yes	1	RGRGRGRGECGFYQRSFDEVEGVFGRGGGRE	_S(ph)FDEVEGVFGR_	S(1)FDEVEGVFGR	S(139.46)FDEVEGVFGR	1	2	661.277	0.67381	1	1	NaN									0.67381	1	NaN
D4A719;A0A096MKE2;A0A096MKG7	D4A719	73	S	Protein Snx12	Snx12	1565585	>tr|D4A719|D4A719_RAT Protein Snx12 OS=Rattus norvegicus GN=Snx12 PE=1 SV=1;>tr|A0A096MKE2|A0A096MKE2_RAT Protein Snx12 OS=Rattus norvegicus GN=Snx12 PE=4 SV=1;>tr|A0A096MKG7|A0A096MKG7_RAT Protein Snx12 (Fragment) OS=Rattus norvegicus GN=Snx12 PE=4 SV=1	yes	1	79.1037	-0.071923	173.19	1.19e-08	145.29	yes	yes	yes	yes	yes	yes	yes	yes	yes	yes	no	yes	1	LPIFKLKESCVRRRYSDFEWLKNELERDSKI	_RYS(ph)DFEWLK_	RYS(1)DFEWLK	RY(-79.1)S(79.1)DFEWLK	3	2	662.292	0.83707	1	3	0.0402086	0.8224	1	7.9519	5	0.83707	1	5.2412	4	0.88748	1	NaN
A0A096MKE9;Q5U2M4	A0A096MKE9	211	S	DNA ligase	Lig3	1309875	>tr|A0A096MKE9|A0A096MKE9_RAT Protein Lig3 OS=Rattus norvegicus GN=Lig3 PE=4 SV=1;>tr|Q5U2M4|Q5U2M4_RAT DNA ligase OS=Rattus norvegicus GN=Lig3 PE=2 SV=1	yes	0.994609	22.997	0.46227	132.81	0.000133221	107.17	yes	yes	no	yes	yes	yes	yes	yes	no	yes	yes	yes	1	KATVQAKLTTTGQVTSPVKGASFITSTNPRK	_LTTTGQVTS(ph)PVK_	LTTTGQVT(0.005)S(0.995)PVK	LT(-55.23)T(-34.48)T(-43.44)GQVT(-23)S(23)PVK	9	2	656.331	1.0282	1	2	0.0137543	1.0182	1	6.1382	6	1.0382	1	5.6056	7
A0A096MKE9;Q5U2M4	A0A096MKE9	244	S	DNA ligase	Lig3	1309875	>tr|A0A096MKE9|A0A096MKE9_RAT Protein Lig3 OS=Rattus norvegicus GN=Lig3 PE=4 SV=1;>tr|Q5U2M4|Q5U2M4_RAT DNA ligase OS=Rattus norvegicus GN=Lig3 PE=2 SV=1	yes	0.998121	27.2566	-0.30619	137.81	8.99e-05	137.81	no	no	no	no	no	no	no	no	no	yes	no	no	1	GFSAAKPNNSEQDPSSPAPKTSLSASKCDPK	_PNNSEQDPSS(ph)PAPK_	PNNSEQDPS(0.002)S(0.998)PAPK	PNNS(-58.47)EQDPS(-27.26)S(27.26)PAPK	10	2	774.322
A0A096MKF0	A0A096MKF0	8	S	Protein Tex11	Tex11	1560239	>tr|A0A096MKF0|A0A096MKF0_RAT Protein Tex11 OS=Rattus norvegicus GN=Tex11 PE=4 SV=1	yes	1	30.3318	-0.11349	92.939	0.000668503	30.332	yes	no	yes	no	no	yes	no	no	yes	yes	no	no	1	________MDGIADLSIMDFKEVIKTMIITG	_(ac)M(ox)DGIADLS(ph)IM(ox)DFK_	MDGIADLS(1)IMDFK	MDGIADLS(30.33)IMDFK	8	2	805.33	0.97668	1	3	0.298222	1.1449	1	48.19	4	0.61305	1	83.053	2	0.97668	1	8.958
A0A096MKF8;D3ZDE6	A0A096MKF8	636	S	Protein Med12	Med12	1585896	>tr|A0A096MKF8|A0A096MKF8_RAT Protein Med12 OS=Rattus norvegicus GN=Med12 PE=4 SV=1;>tr|D3ZDE6|D3ZDE6_RAT Protein Med12 OS=Rattus norvegicus GN=Med12 PE=4 SV=2	yes	0.99999	50.2146	0.89667	133.74	3.75e-12	88.071	yes	yes	yes	yes	yes	yes	yes	yes	no	yes	yes	no	1	SRGDLAFGTPGPRPPSPFDDPADDPERKEAE	_GDLAFGTPGPRPPS(ph)PFDDPADDPER_	GDLAFGTPGPRPPS(1)PFDDPADDPER	GDLAFGT(-50.21)PGPRPPS(50.21)PFDDPADDPER	14	3	901.729	0.60411	1	3	0.0251247	0.60075	1	11.246	9	0.60411	1	14.59	6	0.62887	1	NaN
F1M6V1;Q6P747;A0A096MKG6	F1M6V1	70	S	Heterochromatin protein 1-binding protein 3	Hp1bp3	735099	>tr|F1M6V1|F1M6V1_RAT Heterochromatin protein 1-binding protein 3 OS=Rattus norvegicus GN=Hp1bp3 PE=3 SV=2;>sp|Q6P747|HP1B3_RAT Heterochromatin protein 1-binding protein 3 OS=Rattus norvegicus GN=Hp1bp3 PE=2 SV=1;>tr|A0A096MKG6|A0A096MKG6_RAT Heterochromat	yes	0.98394	23.1687	0.48251	99.114	1.85e-15	91.603	no	no	yes	no	no	yes	no	yes	yes	no	no	yes	1;3	SKLAEGEEEKPEPDGSSEESISTVEEPENET	_LAEGEEEKPEPDGS(ph)S(ph)EES(ph)ISTVEEPENETPPAPSR_	LAEGEEEKPEPDGS(0.984)S(0.994)EES(0.893)IS(0.065)T(0.065)VEEPENETPPAPSR	LAEGEEEKPEPDGS(23.17)S(24.21)EES(12.39)IS(-12.39)T(-12.39)VEEPENET(-59.11)PPAPS(-81.29)R	14	3	1331.53
F1M6V1;Q6P747;A0A096MKG6	F1M6V1	71	S	Heterochromatin protein 1-binding protein 3	Hp1bp3	735099	>tr|F1M6V1|F1M6V1_RAT Heterochromatin protein 1-binding protein 3 OS=Rattus norvegicus GN=Hp1bp3 PE=3 SV=2;>sp|Q6P747|HP1B3_RAT Heterochromatin protein 1-binding protein 3 OS=Rattus norvegicus GN=Hp1bp3 PE=2 SV=1;>tr|A0A096MKG6|A0A096MKG6_RAT Heterochromat	yes	0.993624	24.2066	0.48251	97.352	1.09e-14	91.603	no	no	yes	no	no	no	no	yes	yes	no	no	yes	3	KLAEGEEEKPEPDGSSEESISTVEEPENETP	_LAEGEEEKPEPDGS(ph)S(ph)EES(ph)ISTVEEPENETPPAPSR_	LAEGEEEKPEPDGS(0.984)S(0.994)EES(0.893)IS(0.065)T(0.065)VEEPENETPPAPSR	LAEGEEEKPEPDGS(23.17)S(24.21)EES(12.39)IS(-12.39)T(-12.39)VEEPENET(-59.11)PPAPS(-81.29)R	15	3	1331.53
F1M6V1;Q6P747;A0A096MKG6	F1M6V1	74	S	Heterochromatin protein 1-binding protein 3	Hp1bp3	735099	>tr|F1M6V1|F1M6V1_RAT Heterochromatin protein 1-binding protein 3 OS=Rattus norvegicus GN=Hp1bp3 PE=3 SV=2;>sp|Q6P747|HP1B3_RAT Heterochromatin protein 1-binding protein 3 OS=Rattus norvegicus GN=Hp1bp3 PE=2 SV=1;>tr|A0A096MKG6|A0A096MKG6_RAT Heterochromat	yes	0.893371	12.3935	0.48251	91.603	4.3e-14	91.603	no	no	yes	no	no	yes	no	no	yes	no	no	yes	1;3	EGEEEKPEPDGSSEESISTVEEPENETPPAP	_LAEGEEEKPEPDGS(ph)S(ph)EES(ph)ISTVEEPENETPPAPSR_	LAEGEEEKPEPDGS(0.984)S(0.994)EES(0.893)IS(0.065)T(0.065)VEEPENETPPAPSR	LAEGEEEKPEPDGS(23.17)S(24.21)EES(12.39)IS(-12.39)T(-12.39)VEEPENET(-59.11)PPAPS(-81.29)R	18	3	1331.53	0.66431	1	1	NaN									0.66431	1	NaN
F1M6V1;Q6P747;A0A096MKG6	F1M6V1	76	S	Heterochromatin protein 1-binding protein 3	Hp1bp3	735099	>tr|F1M6V1|F1M6V1_RAT Heterochromatin protein 1-binding protein 3 OS=Rattus norvegicus GN=Hp1bp3 PE=3 SV=2;>sp|Q6P747|HP1B3_RAT Heterochromatin protein 1-binding protein 3 OS=Rattus norvegicus GN=Hp1bp3 PE=2 SV=1;>tr|A0A096MKG6|A0A096MKG6_RAT Heterochromat	yes	0.821689	6.7427	0.09972	106.44	8.39e-19	106.44	no	no	yes	no	no	yes	no	no	no	no	no	yes	1	EEEKPEPDGSSEESISTVEEPENETPPAPSR	_LAEGEEEKPEPDGSSEESIS(ph)TVEEPENETPPAPSR_	LAEGEEEKPEPDGS(0.001)SEES(0.004)IS(0.822)T(0.174)VEEPENETPPAPSR	LAEGEEEKPEPDGS(-32.08)S(-38.07)EES(-23.44)IS(6.74)T(-6.74)VEEPENET(-59.12)PPAPS(-78.73)R	20	3	1278.22	0.67462	1	1	NaN									0.67462	1	NaN
D3ZTV2;A0A096MKI6	D3ZTV2	341	S	Excision repair cross-complementing rodent repair deficiency, complementation group 5 (Mapped)	Ercc5	1586176	>tr|D3ZTV2|D3ZTV2_RAT Excision repair cross-complementing rodent repair deficiency, complementation group 5 (Mapped) OS=Rattus norvegicus GN=Ercc5 PE=4 SV=1;>tr|A0A096MKI6|A0A096MKI6_RAT Protein Ercc5 OS=Rattus norvegicus GN=Ercc5 PE=4 SV=1	yes	0.999925	42.6504	-0.69649	136.68	1.45e-05	115.76	yes	yes	no	yes	no	yes	no	no	yes	yes	no	no	1	YEKVKPESEPEATPPSPRTLHAIQVAMLGGS	_VKPESEPEATPPS(ph)PR_	VKPESEPEATPPS(1)PR	VKPES(-46.94)EPEAT(-42.65)PPS(42.65)PR	13	2	850.898	0.98788	1	3	0.131381	1.097	1	0.42015	2	0.98788	1	12.4	4	0.84158	1	NaN
A0A096P6L2;Q8VIG2	A0A096P6L2	1568	S	Meiosis arrest female protein 1	Marf1	619770	>tr|A0A096P6L2|A0A096P6L2_RAT Meiosis arrest female protein 1 OS=Rattus norvegicus GN=Marf1 PE=4 SV=1;>sp|Q8VIG2|MARF1_RAT Meiosis arrest female protein 1 OS=Rattus norvegicus GN=Marf1 PE=1 SV=2	yes	0.998294	28.6027	-0.01579	156.41	7.03e-11	75.018	no	no	yes	no	no	yes	no	no	no	no	no	no	1	VLKNDMKNRLSSFDLSPVNHEDQPAVSRQIL	_LSSFDLS(ph)PVNHEDQPAVSR_	LSS(0.001)FDLS(0.998)PVNHEDQPAVSR	LS(-34.88)S(-28.6)FDLS(28.6)PVNHEDQPAVS(-53.65)R	7	3	726.667	1.1951	1	1	NaN									1.1951	1	13.763
D3ZND0;A0A096P6L4	D3ZND0	294	S	UV-stimulated scaffold protein A	Uvssa	1306371	>sp|D3ZND0|UVSSA_RAT UV-stimulated scaffold protein A OS=Rattus norvegicus GN=Uvssa PE=2 SV=2;>tr|A0A096P6L4|A0A096P6L4_RAT UV-stimulated scaffold protein A OS=Rattus norvegicus GN=Uvssa PE=4 SV=1	yes	0.999597	33.9448	-0.27132	112.15	0.000221329	92.265	no	no	no	no	no	yes	no	no	yes	no	no	yes	1	ATEDPCRDEDRHSEHSDPEDFLRSHGLGSHK	_HSEHS(ph)DPEDFLR_	HSEHS(1)DPEDFLR	HS(-33.94)EHS(33.94)DPEDFLR	5	2	774.809	0.79092	1	1	NaN									0.79092	1	NaN
A0JPM9	A0JPM9	12	S	Eukaryotic translation initiation factor 3 subunit J	Eif3j	1593338	>sp|A0JPM9|EIF3J_RAT Eukaryotic translation initiation factor 3 subunit J OS=Rattus norvegicus GN=Eif3j PE=2 SV=1	yes	0.999675	34.8768	-0.61032	223.51	8.15e-73	129.8	yes	yes	yes	yes	yes	yes	yes	yes	yes	yes	yes	yes	1	____MAAAAAAAAGDSDSWDADTFSMEDPVR	_(ac)AAAAAAAAGDS(ph)DSWDADTFSMEDPVRK_	AAAAAAAAGDS(1)DSWDADTFSMEDPVRK	AAAAAAAAGDS(34.88)DS(-34.88)WDADT(-67.51)FS(-83.65)MEDPVRK	11	2	1424.59	0.8749	1	3	0.0888943	0.8749	1	12.764	6	0.99184	1	0.11948	2	0.8384	1	21.204
A0JPM9	A0JPM9	14	S	Eukaryotic translation initiation factor 3 subunit J	Eif3j	1593338	>sp|A0JPM9|EIF3J_RAT Eukaryotic translation initiation factor 3 subunit J OS=Rattus norvegicus GN=Eif3j PE=2 SV=1	yes	0.996822	24.9995	-1.5249	243.97	3.53e-87	137.45	yes	yes	yes	yes	yes	yes	yes	yes	yes	yes	yes	yes	1	__MAAAAAAAAGDSDSWDADTFSMEDPVRKV	_(ac)AAAAAAAAGDSDS(ph)WDADTFSMEDPVR_	AAAAAAAAGDS(0.003)DS(0.997)WDADTFSMEDPVR	AAAAAAAAGDS(-25)DS(25)WDADT(-45.87)FS(-88.81)MEDPVR	13	2	1360.54	1.0234	1	3	0.0344585	1.0538	1	20.59	5	0.98369	1	16.659	4	1.0234	1	12.851
A0JPM9	A0JPM9	128	S	Eukaryotic translation initiation factor 3 subunit J	Eif3j	1593338	>sp|A0JPM9|EIF3J_RAT Eukaryotic translation initiation factor 3 subunit J OS=Rattus norvegicus GN=Eif3j PE=2 SV=1	yes	1	97.2033	0.48724	97.203	0.00107941	97.203	no	no	yes	no	no	no	no	no	no	no	no	no	1	EQLADKLRLKKLQEESDLELAKETFGVNNTV	_LQEES(ph)DLELAK_	LQEES(1)DLELAK	LQEES(97.2)DLELAK	5	2	677.811	1.1125	1	1	NaN									1.1125	1	NaN
A0JPN0	A0JPN0	99	S	Protein Rad18	Rad18	1306993	>tr|A0JPN0|A0JPN0_RAT Protein Rad18 OS=Rattus norvegicus GN=Rad18 PE=2 SV=1	yes	1	39.91	1.3036	222.16	4.34e-32	39.91	yes	yes	yes	yes	no	yes	yes	no	yes	yes	yes	yes	1;6	SMSFARTRLLQFALESPPISPVSSTSKKVVV	_LLQFALES(ph)PPIS(ph)PVS(ph)S(ph)T(ph)S(ph)K_	LLQFALES(1)PPIS(1)PVS(1)S(1)T(1)S(1)K	LLQFALES(39.91)PPIS(39.91)PVS(39.91)S(39.91)T(39.91)S(39.91)K	8	3	827.634	1.0789	1	3	0.0261247	1.1266	1	2.8803	2	1.0789	1	5.0054	2	1.0755	1	2.7562
A0MZ67	A0MZ67	493	S	Shootin-1	RGD1311558	1311558	>sp|A0MZ67|SHOT1_RAT Shootin-1 OS=Rattus norvegicus PE=1 SV=1	yes	0.823847	7.9768	-1.0461	187.59	4.66e-22	156.13	no	no	yes	yes	no	yes	no	yes	no	yes	yes	no	1	ERILRRRKLTAEADSSSPTGILATSESKSMP	_LTAEADSS(ph)SPTGILATSESK_	LTAEADS(0.029)S(0.824)S(0.131)PT(0.016)GILATSESK	LT(-57.09)AEADS(-14.53)S(7.98)S(-7.98)PT(-17.16)GILAT(-89.24)S(-109.57)ES(-120.88)K	8	2	1022.97
A0MZ67	A0MZ67	494	S	Shootin-1	RGD1311558	1311558	>sp|A0MZ67|SHOT1_RAT Shootin-1 OS=Rattus norvegicus PE=1 SV=1	yes	0.99158	20.7593	0.38087	212.92	9.92e-28	212.92	no	yes	yes	yes	yes	yes	yes	yes	no	yes	yes	yes	1	RILRRRKLTAEADSSSPTGILATSESKSMPV	_LTAEADSSS(ph)PTGILATSESK_	LTAEADSS(0.008)S(0.992)PTGILATSESK	LT(-84.33)AEADS(-45.78)S(-20.76)S(20.76)PT(-41.63)GILAT(-114.71)S(-133.74)ES(-152.75)K	9	2	1022.97	0.84097	1	3	0.0559976	0.88321	1	7.8437	2	0.78952	1	2.778	2	0.84097	1	NaN
A0MZ67	A0MZ67	506	S	Shootin-1	RGD1311558	1311558	>sp|A0MZ67|SHOT1_RAT Shootin-1 OS=Rattus norvegicus PE=1 SV=1	yes	1	100.083	0.12482	194.23	4.81e-07	188.39	yes	yes	yes	yes	yes	yes	yes	yes	yes	yes	yes	yes	1	DSSSPTGILATSESKSMPVLGSVSSVTKSAL	_S(ph)MPVLGSVSSVTK_	S(1)MPVLGSVSSVTK	S(100.08)MPVLGS(-105.73)VS(-100.08)S(-119.98)VT(-137.52)K	1	2	686.333	1.3037	1	3	0.0910103	1.3133	1	12.329	8	1.3037	1	5.3891	6	1.1127	1	NaN
A1A5P4	A1A5P4	167	S	Kinesin-like protein	Kifc3	1307693	>tr|A1A5P4|A1A5P4_RAT Kifc3 protein OS=Rattus norvegicus GN=Kifc3 PE=2 SV=1	yes	0.999162	30.7665	-0.39179	121.68	0.00117259	121.68	no	no	yes	no	no	yes	no	yes	no	no	no	no	1	EKAQEEERLSRRLRDSHETIASLKAQSPPVK	_DS(ph)HETIASLK_	DS(0.999)HET(0.001)IASLK	DS(30.77)HET(-30.77)IAS(-86.91)LK	2	2	590.766	0.48268	1	1	NaN									0.48268	1	NaN
A1A5P7	A1A5P7	309	S	Pleckstrin homology domain containing, family A (Phosphoinositide binding specific) member 1	Plekha1	1564153	>tr|A1A5P7|A1A5P7_RAT Pleckstrin homology domain containing, family A (Phosphoinositide binding specific) member 1 OS=Rattus norvegicus GN=Plekha1 PE=2 SV=1	yes	1	216.029	0.14821	227.37	6.54e-36	216.03	yes	yes	yes	yes	yes	yes	yes	yes	yes	yes	yes	yes	1	PGRSSSSSMRQARRLSNPCIQRYTSRAGECS	_RLS(ph)NPCIQR_	RLS(1)NPCIQR	RLS(216.03)NPCIQR	3	2	612.289	0.58644	1	3	0.0965547	0.58644	1	8.9691	7	0.54955	1	12.465	8	0.66306	1	NaN
A1A5S2	A1A5S2	229	S	CXXC finger 1 (PHD domain)	Cxxc1	1310755	>tr|A1A5S2|A1A5S2_RAT CXXC finger 1 (PHD domain) OS=Rattus norvegicus GN=Cxxc1 PE=2 SV=1	yes	0.977083	16.3319	0.019877	179.1	6.33e-12	179.1	no	no	yes	yes	yes	yes	yes	no	yes	yes	no	yes	1	QLRARESYKYFPSSLSPVTPSEALPRPRRPP	_YFPSSLS(ph)PVTPSEALPR_	YFPSSLS(0.977)PVT(0.023)PSEALPR	Y(-97.65)FPS(-53.03)S(-37.5)LS(16.33)PVT(-16.33)PS(-57.83)EALPR	7	2	964.464	0.85909	1	3	0.189848	0.78048	1	NaN	1	1.1138	1	NaN	1	0.85909	1	18.06
A1EC95	A1EC95	714	S	HEAT repeat-containing protein 6	Heatr6	1566204	>sp|A1EC95|HEAT6_RAT HEAT repeat-containing protein 6 OS=Rattus norvegicus GN=Heatr6 PE=2 SV=1	yes	0.996517	24.7658	0.32411	165.17	7.97e-13	157.58	yes	yes	yes	yes	yes	yes	yes	yes	yes	yes	yes	yes	1	KALPAGPSLEEASLSSPKGTAEPCWLIRLCI	_ALPAGPSLEEASLSS(ph)PK_	ALPAGPSLEEASLS(0.003)S(0.997)PK	ALPAGPS(-104.02)LEEAS(-38.03)LS(-24.77)S(24.77)PK	15	2	867.422	1.1919	1	3	0.031823	1.1657	1	10.886	4	1.2409	1	4.468	3	1.1919	1	NaN
A1EC95	A1EC95	456	S	HEAT repeat-containing protein 6	Heatr6	1566204	>sp|A1EC95|HEAT6_RAT HEAT repeat-containing protein 6 OS=Rattus norvegicus GN=Heatr6 PE=2 SV=1	yes	0.897387	9.86198	2.4686	120.87	0.000637011	59.345	no	no	yes	no	no	yes	no	no	yes	no	no	no	1	LPVDGGRATGREQVSSPFTISSWKRVSSSES	_EQVSS(ph)PFTISSWK_	EQVS(0.093)S(0.897)PFT(0.007)IS(0.002)S(0.001)WK	EQVS(-9.86)S(9.86)PFT(-21.23)IS(-25.8)S(-30.22)WK	5	2	788.358
A1L014	A1L014	142	S	Cactin	Cactin	1563634	>tr|A1L014|A1L014_RAT Cactin OS=Rattus norvegicus GN=Cactin PE=2 SV=1	yes	1	142.027	0.038273	289.35	9.04e-93	240.71	yes	yes	yes	yes	yes	yes	yes	yes	yes	yes	yes	yes	1	PGSSASSSDSPRRSRSPGVAALAASQQQSLQ	_S(ph)PGVAALAASQQQSLQER_	S(1)PGVAALAASQQQSLQER	S(142.03)PGVAALAAS(-142.03)QQQS(-194.72)LQER	1	2	960.962	0.91159	1	3	0.054648	0.93206	1	1.7731	4	0.91159	1	7.8282	4	0.83906	1	NaN
A1L112	A1L112	13	S	WD repeat-containing protein 55	Wdr55	1305640	>sp|A1L112|WDR55_RAT WD repeat-containing protein 55 OS=Rattus norvegicus GN=Wdr55 PE=2 SV=1	yes	0.999579	35.3931	0.70474	90.968	7.38e-06	90.968	no	no	no	no	no	yes	no	no	no	no	no	no	1	___MDPTCQESPAEDSNNEEDLDSTKAAPRI	_(ac)MDPTCQESPAEDS(ph)NNEEDLDSTK_	MDPTCQESPAEDS(1)NNEEDLDSTK	MDPT(-49.71)CQES(-35.39)PAEDS(35.39)NNEEDLDS(-42.14)T(-42.14)K	13	3	912.005	0.98396	1	1	NaN									0.98396	1	NaN
A1L127	A1L127	272	S	RAB3A interacting protein (Rabin3)	Rab3ip	620650	>tr|A1L127|A1L127_RAT RAB3A interacting protein (Rabin3) OS=Rattus norvegicus GN=Rab3ip PE=2 SV=1	yes	0.996759	26.4482	0.80999	196.78	1.39e-30	120.54	yes	yes	yes	yes	yes	yes	yes	yes	yes	yes	yes	no	1	AAGKTPFKRGHTRNKSTSSAMSGSHQDFSAI	_NKS(ph)TSSAMSGSHQDFSAIQPIVK_	NKS(0.997)T(0.002)SSAMSGSHQDFSAIQPIVK	NKS(26.45)T(-26.45)S(-33.12)S(-33.12)AMS(-50.55)GS(-59.45)HQDFS(-82.53)AIQPIVK	3	3	834.056	1.0443	1	3	0.0536291	1.0443	1	10.827	4	1.1359	1	7.4118	6	1.0302	1	NaN
A1L130	A1L130	146	S	Inhibitor of growth protein	Ing4	1309407	>tr|A1L130|A1L130_RAT Inhibitor of growth protein OS=Rattus norvegicus GN=Ing4 PE=2 SV=1	yes	1	35.7368	-0.67613	151.7	6.71e-05	35.737	yes	yes	no	yes	yes	no	yes	yes	no	yes	yes	yes	1	QKEKKAARARSKGKNSDEEAPKAAQKKLKLV	_GKNS(ph)DEEAPK_	GKNS(1)DEEAPK	GKNS(35.74)DEEAPK	4	2	577.74	0.81278	1	2	0.0211058	0.80065	1	3.6549	7	0.82491	1	5.686	7
A1L131	A1L131	106	S	CUE domain-containing protein 2	Cuedc2	1308096	>sp|A1L131|CUED2_RAT CUE domain-containing protein 2 OS=Rattus norvegicus GN=Cuedc2 PE=2 SV=1	yes	1	90.827	-0.25487	112.13	0.0037013	90.827	yes	yes	yes	yes	no	yes	yes	no	no	yes	yes	no	1	RNKETLRRPEKLKEESRPPAATGNTQDEAAA	_PEKLKEES(ph)R_	PEKLKEES(1)R	PEKLKEES(90.83)R	8	2	598.29	0.6089	1	3	0.0379043	0.6089	1	NaN	1	0.60065	1	NaN	1	0.64472	1	NaN
A1L1I3	A1L1I3	263	S	Numb-like protein	Numbl	1307579	>sp|A1L1I3|NUMBL_RAT Numb-like protein OS=Rattus norvegicus GN=Numbl PE=1 SV=1	yes	0.966816	17.8117	0.0014889	141.43	1.74e-29	141.43	yes	yes	no	yes	yes	no	yes	yes	no	yes	yes	no	1	AAPAVAPGPAQPGHVSPTPATTSPGEKGEAG	_KAEAAAAPAVAPGPAQPGHVS(ph)PTPATTSPGEK_	KAEAAAAPAVAPGPAQPGHVS(0.967)PT(0.016)PAT(0.007)T(0.007)S(0.002)PGEK	KAEAAAAPAVAPGPAQPGHVS(17.81)PT(-17.81)PAT(-21.13)T(-21.13)S(-26.31)PGEK	21	3	1015.17	0.574875	1	2	0.0514271	0.55397	1	12.145	3	0.59578	1	3.4088	4
A1L1J6	A1L1J6	203	S	Zinc finger protein 652	Zfp652	1566329	>sp|A1L1J6|ZN652_RAT Zinc finger protein 652 OS=Rattus norvegicus GN=Znf652 PE=2 SV=1	yes	0.990084	21.1628	-0.33406	208.28	3.24e-11	208.28	yes	yes	no	yes	yes	yes	yes	yes	yes	yes	yes	no	1	QRRTRRAASVAAATTSPTPRTTRGRRKSAEL	_AASVAAATTS(ph)PTPR_	AASVAAAT(0.001)T(0.008)S(0.99)PT(0.001)PR	AAS(-120.63)VAAAT(-28.34)T(-21.16)S(21.16)PT(-30.46)PR	10	2	690.83	0.67777	1	1	NaN	0.67777	1	NaN	1
A1L1J6	A1L1J6	55	S	Zinc finger protein 652	Zfp652	1566329	>sp|A1L1J6|ZN652_RAT Zinc finger protein 652 OS=Rattus norvegicus GN=Znf652 PE=2 SV=1	yes	0.90333	9.73171	-0.28105	155.56	2.19e-05	69.594	yes	yes	yes	yes	no	no	no	no	yes	yes	yes	yes	1	ASQELDLSTKVYKRESGSPYSVLADSKMSKP	_ES(ph)GSPYSVLADSK_	ES(0.903)GS(0.096)PYSVLADSK	ES(9.73)GS(-9.73)PY(-37.32)S(-33.4)VLADS(-65.96)K	2	2	710.306	0.78359	1	3	0.114679	0.82204	1	NaN	1	0.78359	1	NaN	1	0.65677	1	NaN
A1L1J6	A1L1J6	57	S	Zinc finger protein 652	Zfp652	1566329	>sp|A1L1J6|ZN652_RAT Zinc finger protein 652 OS=Rattus norvegicus GN=Znf652 PE=2 SV=1	yes	0.998807	31.1457	0.44938	171.81	2.19e-05	130.21	yes	yes	yes	yes	yes	yes	yes	yes	yes	yes	yes	yes	1	QELDLSTKVYKRESGSPYSVLADSKMSKPHL	_ESGS(ph)PYSVLADSK_	ES(0.001)GS(0.999)PYSVLADSK	ES(-31.15)GS(31.15)PY(-56.34)S(-33.73)VLADS(-84.34)K	4	2	710.306	0.73158	1	3	0.0949504	0.79094	1	7.0722	2	0.65361	1	NaN	1	0.73158	1	11.91
A1L1J6	A1L1J6	601	S	Zinc finger protein 652	Zfp652	1566329	>sp|A1L1J6|ZN652_RAT Zinc finger protein 652 OS=Rattus norvegicus GN=Znf652 PE=2 SV=1	yes	1	38.3002	-0.57646	135.08	0.000162061	38.3	no	no	yes	no	no	yes	no	no	yes	no	no	yes	1	SQSEDTFLRHLAEKNSPAQAQHH________	_HLAEKNS(ph)PAQAQHH_	HLAEKNS(1)PAQAQHH	HLAEKNS(38.3)PAQAQHH	7	3	549.918	0.68702	1	1	NaN									0.68702	1	8.5319
A1L1L0	A1L1L0	702	S	Bobby sox homolog (Drosophila)	Bbx	1309769	>tr|A1L1L0|A1L1L0_RAT Bobby sox homolog (Drosophila) OS=Rattus norvegicus GN=Bbx PE=2 SV=1	yes	0.984382	18.0501	-0.18876	159.52	1.13e-05	140.8	no	no	yes	no	no	yes	no	no	no	no	yes	no	1	LDEEFEKKFNSLPQYSPITFDRKCVSIPRKK	_FNSLPQYS(ph)PITFDR_	FNSLPQYS(0.984)PIT(0.015)FDR	FNS(-62.55)LPQY(-37.03)S(18.05)PIT(-18.05)FDR	8	2	882.903	1.0148	1	3	0.113945	0.83013	1	NaN	1	1.0225	1	NaN	1	1.0148	1	NaN
A1L1L0	A1L1L0	812	S	Bobby sox homolog (Drosophila)	Bbx	1309769	>tr|A1L1L0|A1L1L0_RAT Bobby sox homolog (Drosophila) OS=Rattus norvegicus GN=Bbx PE=2 SV=1	yes	1	70.87	-0.23719	130.47	0.00033554	130.21	yes	yes	yes	yes	yes	yes	yes	yes	yes	yes	yes	yes	1	KTKITHLVRTADGRVSPAGGTLDDKPKEQLQ	_VS(ph)PAGGTLDDKPK_	VS(1)PAGGTLDDKPK	VS(70.87)PAGGT(-70.87)LDDKPK	2	2	682.827	1.0353	1	3	0.0801467	1.0353	1	29.685	8	1.0496	1	22.089	7	0.90467	1	NaN
A1L1L5	A1L1L5	348	S	Ccnk protein	Ccnk	1595690	>tr|A1L1L5|A1L1L5_RAT Ccnk protein OS=Rattus norvegicus GN=Ccnk PE=2 SV=1	yes	1	122.639	0.1597	197.19	9.18e-10	122.64	yes	yes	yes	yes	yes	no	yes	yes	no	yes	yes	no	1	PQPSPPRQAKRAVVVSPKEENKATEPPPPPK	_AVVVS(ph)PKEENK_	AVVVS(1)PKEENK	AVVVS(122.64)PKEENK	5	2	640.318	0.85008	1	3	0.143123	0.80313	1	4.5489	6	0.85008	1	5.2412	5	1.0459	1	NaN
A1L1L5	A1L1L5	332	S	Ccnk protein	Ccnk	1595690	>tr|A1L1L5|A1L1L5_RAT Ccnk protein OS=Rattus norvegicus GN=Ccnk PE=2 SV=1	yes	1	97.7971	2.9884	189.86	5.57e-12	97.797	yes	yes	yes	yes	yes	yes	yes	yes	yes	yes	yes	no	1;2	QQQQQQQQAQQPKKPSPQPSPPRQAKRAVVV	_KPS(ph)PQPS(ph)PPR_	KPS(1)PQPS(1)PPR	KPS(97.8)PQPS(97.8)PPR	3	2	625.77	0.95464	2	3	0.0613596	0.95464	2	7.4261	2	0.87061	2	11.7	2	0.98032	2	NaN
A1L1L5	A1L1L5	336	S	Ccnk protein	Ccnk	1595690	>tr|A1L1L5|A1L1L5_RAT Ccnk protein OS=Rattus norvegicus GN=Ccnk PE=2 SV=1	yes	1	97.7971	2.9884	189.86	5.57e-12	97.797	yes	yes	yes	yes	yes	yes	yes	yes	yes	yes	yes	no	1;2	QQQQAQQPKKPSPQPSPPRQAKRAVVVSPKE	_KPS(ph)PQPS(ph)PPR_	KPS(1)PQPS(1)PPR	KPS(97.8)PQPS(97.8)PPR	7	2	625.77	0.70792	1	3	0.190246	0.68828	1	NaN	1	0.95589	1	NaN	1	0.70792	1	NaN
A2RRT6;Q8K3Y6	A2RRT6	307	S	Zinc finger CCCH-type antiviral protein 1	Zc3hav1	628694	>tr|A2RRT6|A2RRT6_RAT RCG27903, isoform CRA_b OS=Rattus norvegicus GN=Zc3hav1 PE=2 SV=1;>sp|Q8K3Y6|ZCCHV_RAT Zinc finger CCCH-type antiviral protein 1 OS=Rattus norvegicus GN=Zc3hav1 PE=1 SV=1	yes	0.999952	44.1245	0.76064	103.44	0.00276533	84.892	yes	yes	no	yes	yes	no	yes	yes	no	yes	yes	no	1	TQKFKYLGTHDRAQLSPVSSKAAGVQGPSQM	_AQLS(ph)PVSSK_	AQLS(1)PVSSK	AQLS(44.12)PVS(-44.12)S(-50.51)K	4	2	498.742	0.524855	1	2	0.0785846	0.49569	1	11.476	5	0.55402	1	17.633	7
A2RRT6;Q8K3Y6	A2RRT6	325	S	Zinc finger CCCH-type antiviral protein 1	Zc3hav1	628694	>tr|A2RRT6|A2RRT6_RAT RCG27903, isoform CRA_b OS=Rattus norvegicus GN=Zc3hav1 PE=2 SV=1;>sp|Q8K3Y6|ZCCHV_RAT Zinc finger CCCH-type antiviral protein 1 OS=Rattus norvegicus GN=Zc3hav1 PE=1 SV=1	yes	0.999952	43.1966	0.80767	163.72	4.66e-12	163.72	yes	yes	yes	no	yes	yes	yes	no	no	no	no	yes	1	SSKAAGVQGPSQMRASQEFSEDGNLDDIFSR	_AS(ph)QEFSEDGNLDDIFSR_	AS(1)QEFSEDGNLDDIFSR	AS(43.2)QEFS(-43.2)EDGNLDDIFS(-155.79)R	2	2	1005.41	0.68745	1	3	0.0618643	0.68745	1	NaN	1	0.66648	1	22.781	2	0.74988	1	NaN
A2RRT6;Q8K3Y6	A2RRT6	530	S	Zinc finger CCCH-type antiviral protein 1	Zc3hav1	628694	>tr|A2RRT6|A2RRT6_RAT RCG27903, isoform CRA_b OS=Rattus norvegicus GN=Zc3hav1 PE=2 SV=1;>sp|Q8K3Y6|ZCCHV_RAT Zinc finger CCCH-type antiviral protein 1 OS=Rattus norvegicus GN=Zc3hav1 PE=1 SV=1	yes	0.998203	31.1213	0.1059	109.1	0.000325593	93.478	yes	no	no	yes	yes	no	no	no	no	no	no	no	1	PGETTTPVQSNRLPQSPLSSSSHRAAASGSP	_LPQS(ph)PLSSSSHR_	LPQS(0.998)PLS(0.001)S(0.001)SSHR	LPQS(31.12)PLS(-31.12)S(-31.12)S(-36.95)S(-42.67)HR	4	2	688.322	0.70448	1	2	0.02692	0.69107	1	8.3805	3	0.71789	1	13.96	3
A2RRU1	A2RRU1	653	S	Glycogen [starch] synthase, muscle	Gys1	1589798	>sp|A2RRU1|GYS1_RAT Glycogen [starch] synthase, muscle OS=Rattus norvegicus GN=Gys1 PE=2 SV=1	yes	0.999429	32.43	-0.12435	257.72	5.05e-43	257.72	no	no	no	no	no	no	no	no	yes	no	no	yes	2	RPASVPPSPSLSRHSSPHQSEDEEEPRDGPL	_HSS(ph)PHQS(ph)EDEEEPR_	HS(0.001)S(0.999)PHQS(1)EDEEEPR	HS(-32.43)S(32.43)PHQS(164.45)EDEEEPR	3	2	912.317	1.1382	2	1	NaN									1.1382	2	1.0409
A2RRU1	A2RRU1	657	S	Glycogen [starch] synthase, muscle	Gys1	1589798	>sp|A2RRU1|GYS1_RAT Glycogen [starch] synthase, muscle OS=Rattus norvegicus GN=Gys1 PE=2 SV=1	yes	1	80.577	-0.13571	257.72	5.05e-43	150.69	no	no	no	no	no	no	no	no	yes	no	no	yes	2	VPPSPSLSRHSSPHQSEDEEEPRDGPLREDS	_HSS(ph)PHQS(ph)EDEEEPR_	HS(0.186)S(0.814)PHQS(1)EDEEEPR	HS(-6.42)S(6.42)PHQS(80.58)EDEEEPR	7	2	912.317	1.1382	2	1	NaN									1.1382	2	1.0409
A2VCV8	A2VCV8	45	S	MAX-like protein X	Mlx	1308590	>tr|A2VCV8|A2VCV8_RAT MAX-like protein X OS=Rattus norvegicus GN=Mlx PE=2 SV=1	yes	1	83.9999	0.12247	160.43	1.42e-05	135.21	yes	yes	yes	yes	yes	yes	yes	yes	yes	yes	yes	yes	1;2	ARARRGSGRRGAPQLSPESPLLSRPRGCRED	_GAPQLS(ph)PES(ph)PLLSR_	GAPQLS(1)PES(1)PLLSR	GAPQLS(84)PES(52.15)PLLS(-52.15)R	6	2	806.363	0.69016	1	3	0.0126545	0.68657	1	9.9972	3	0.70324	1	68.054	4	0.69016	1	NaN
A2VCV8	A2VCV8	48	S	MAX-like protein X	Mlx	1308590	>tr|A2VCV8|A2VCV8_RAT MAX-like protein X OS=Rattus norvegicus GN=Mlx PE=2 SV=1	yes	0.999994	52.1477	0.12247	135.21	0.000128681	135.21	yes	yes	yes	yes	yes	no	yes	yes	no	yes	yes	no	1;2	RRGSGRRGAPQLSPESPLLSRPRGCREDSSH	_GAPQLS(ph)PES(ph)PLLSR_	GAPQLS(1)PES(1)PLLSR	GAPQLS(84)PES(52.15)PLLS(-52.15)R	9	2	806.363	0.73994	1	3	0.0411454	0.69619	1	7.9737	3	0.75371	1	18.163	4	0.73994	1	NaN
A2VCV8	A2VCV8	7	S	MAX-like protein X	Mlx	1308590	>tr|A2VCV8|A2VCV8_RAT MAX-like protein X OS=Rattus norvegicus GN=Mlx PE=2 SV=1	yes	1	88.3132	0.17132	127.32	7.41e-05	125.97	yes	yes	yes	yes	yes	yes	yes	yes	yes	yes	yes	yes	1	_________MTEPGASPEDPWVKASSADAHA	_(ac)TEPGAS(ph)PEDPWVK_	TEPGAS(1)PEDPWVK	T(-88.31)EPGAS(88.31)PEDPWVK	6	2	767.827	0.77998	1	3	0.0572165	0.79656	1	6.1735	4	0.71398	1	11.349	3	0.77998	1	8.5581
A2VD11	A2VD11	211	S	Ccdc94 protein	Ccdc94	1589601	>tr|A2VD11|A2VD11_RAT Ccdc94 protein OS=Rattus norvegicus GN=Ccdc94 PE=2 SV=1	yes	1	96.613	0.87636	155.42	4.52e-11	155.42	yes	no	yes	yes	yes	yes	yes	no	yes	no	no	yes	2	VALLEEARYRRLLDDSDSEDEAPPSQPQAAA	_LLDDS(ph)DS(ph)EDEAPPSQPQAAAR_	LLDDS(1)DS(1)EDEAPPSQPQAAAR	LLDDS(96.61)DS(93.89)EDEAPPS(-93.89)QPQAAAR	5	2	1186.47	1.01276	2	2	0.195551	1.1528	2	NaN	1					0.87272	2	NaN
A2VD11	A2VD11	213	S	Ccdc94 protein	Ccdc94	1589601	>tr|A2VD11|A2VD11_RAT Ccdc94 protein OS=Rattus norvegicus GN=Ccdc94 PE=2 SV=1	yes	1	93.8869	0.87636	155.42	4.52e-11	155.42	yes	no	yes	yes	yes	yes	yes	no	yes	no	no	yes	2	LLEEARYRRLLDDSDSEDEAPPSQPQAAARP	_LLDDS(ph)DS(ph)EDEAPPSQPQAAAR_	LLDDS(1)DS(1)EDEAPPSQPQAAAR	LLDDS(96.61)DS(93.89)EDEAPPS(-93.89)QPQAAAR	7	2	1186.47	1.01276	2	2	0.195551	1.1528	2	NaN	1					0.87272	2	NaN
A2VD11	A2VD11	311	S	Ccdc94 protein	Ccdc94	1589601	>tr|A2VD11|A2VD11_RAT Ccdc94 protein OS=Rattus norvegicus GN=Ccdc94 PE=2 SV=1	yes	0.916069	9.71772	0.41292	162.02	3.08e-18	162.02	no	no	no	yes	no	no	no	no	yes	no	yes	no	2	ASSLSQLGAYGDSEDSDS_____________	_VANPAPQTPGASSLSQLGAYGDSEDS(ph)DS(ph)_	VANPAPQTPGASSLSQLGAYGDS(0.214)EDS(0.916)DS(0.87)	VANPAPQT(-137.19)PGAS(-136.34)S(-136.34)LS(-132.64)QLGAY(-65.43)GDS(-7.83)EDS(9.72)DS(7.83)	26	2	1441.08
A2VD11	A2VD11	313	S	Ccdc94 protein	Ccdc94	1589601	>tr|A2VD11|A2VD11_RAT Ccdc94 protein OS=Rattus norvegicus GN=Ccdc94 PE=2 SV=1	yes	0.870421	7.8316	0.41292	162.02	3.08e-18	162.02	no	no	no	yes	no	no	no	no	yes	no	yes	no	2	SLSQLGAYGDSEDSDS_______________	_VANPAPQTPGASSLSQLGAYGDSEDS(ph)DS(ph)_	VANPAPQTPGASSLSQLGAYGDS(0.214)EDS(0.916)DS(0.87)	VANPAPQT(-137.19)PGAS(-136.34)S(-136.34)LS(-132.64)QLGAY(-65.43)GDS(-7.83)EDS(9.72)DS(7.83)	28	2	1441.08
Q9JMB3;A3E0T0;G3V874	Q9JMB3	776	S	Erythrocyte protein band 4.1-like 3, isoform CRA_d	Epb41l3	71089	>tr|Q9JMB3|Q9JMB3_RAT Erythrocyte protein band 4.1-like 3, isoform CRA_d OS=Rattus norvegicus GN=Epb41l3 PE=2 SV=1;>tr|A3E0T0|A3E0T0_RAT Erythrocyte protein band 4.1-like 3 OS=Rattus norvegicus GN=Epb41l3 PE=2 SV=1;>tr|G3V874|G3V874_RAT Erythrocyte protein	yes	0.99999	49.5551	0.15169	162.26	0.000966727	156.58	yes	yes	yes	yes	yes	yes	yes	yes	no	yes	yes	no	2	TSTETALTNEWEKRLSTSPVRLAARQEDAPM	_RLS(ph)T(ph)SPVR_	RLS(1)T(0.887)S(0.113)PVR	RLS(49.56)T(8.96)S(-8.96)PVR	3	2	538.238	0.69324	2	3	0.144953	0.68884	2	3.7034	2	0.69324	2	5.9172	2	0.88034	2	NaN
Q9JMB3;A3E0T0;G3V874	Q9JMB3	91	S	Erythrocyte protein band 4.1-like 3, isoform CRA_d	Epb41l3	71089	>tr|Q9JMB3|Q9JMB3_RAT Erythrocyte protein band 4.1-like 3, isoform CRA_d OS=Rattus norvegicus GN=Epb41l3 PE=2 SV=1;>tr|A3E0T0|A3E0T0_RAT Erythrocyte protein band 4.1-like 3 OS=Rattus norvegicus GN=Epb41l3 PE=2 SV=1;>tr|G3V874|G3V874_RAT Erythrocyte protein	yes	1	81.256	0.23595	146.81	1.52e-06	87.16	no	no	yes	no	yes	yes	yes	no	yes	yes	yes	no	1	AAKQLEYQQFEDDKLSQKSSSSKLSRSPLKI	_QLEYQQFEDDKLS(ph)QK_	QLEYQQFEDDKLS(1)QK	QLEY(-81.26)QQFEDDKLS(81.26)QK	13	2	989.943	1.0344	1	3	0.141309	0.82905	1	19.241	2	1.0949	1	23.199	2	1.0344	1	8.6316
Q9JMB3;A3E0T0;G3V874	Q9JMB3	423	S	Erythrocyte protein band 4.1-like 3, isoform CRA_d	Epb41l3	71089	>tr|Q9JMB3|Q9JMB3_RAT Erythrocyte protein band 4.1-like 3, isoform CRA_d OS=Rattus norvegicus GN=Epb41l3 PE=2 SV=1;>tr|A3E0T0|A3E0T0_RAT Erythrocyte protein band 4.1-like 3 OS=Rattus norvegicus GN=Epb41l3 PE=2 SV=1;>tr|G3V874|G3V874_RAT Erythrocyte protein	yes	1	117.091	0.021679	124.12	0.00308387	117.09	yes	yes	no	no	no	yes	no	no	no	yes	yes	yes	1	KFRYSGRTQAQTRRASALIDRPAPYFERSSS	_RAS(ph)ALIDR_	RAS(1)ALIDR	RAS(117.09)ALIDR	3	2	491.248	0.72994	1	1	NaN					0.72994	1	NaN	1
Q9JMB3;A3E0T0	Q9JMB3	446	S	Erythrocyte protein band 4.1-like 3, isoform CRA_d	Epb41l3	71089	>tr|Q9JMB3|Q9JMB3_RAT Erythrocyte protein band 4.1-like 3, isoform CRA_d OS=Rattus norvegicus GN=Epb41l3 PE=2 SV=1;>tr|A3E0T0|A3E0T0_RAT Erythrocyte protein band 4.1-like 3 OS=Rattus norvegicus GN=Epb41l3 PE=2 SV=1	yes	1	85.2175	-0.51652	233.37	2.35e-27	233.37	yes	yes	yes	no	yes	yes	no	no	yes	no	no	yes	1	PYFERSSSKRYTMSRSLDGASVNENHEIYMK	_S(ph)LDGASVNENHEIYMK_	S(1)LDGASVNENHEIYMK	S(85.22)LDGAS(-85.22)VNENHEIY(-211.91)MK	1	2	943.903	1.029	1	3	0.0951718	0.87051	1	12.994	2	1.029	1	1.866	2	1.0343	1	7.624
Q9JMB3;A3E0T0;G3V874	Q9JMB3	978	S	Erythrocyte protein band 4.1-like 3, isoform CRA_d	Epb41l3	71089	>tr|Q9JMB3|Q9JMB3_RAT Erythrocyte protein band 4.1-like 3, isoform CRA_d OS=Rattus norvegicus GN=Epb41l3 PE=2 SV=1;>tr|A3E0T0|A3E0T0_RAT Erythrocyte protein band 4.1-like 3 OS=Rattus norvegicus GN=Epb41l3 PE=2 SV=1;>tr|G3V874|G3V874_RAT Erythrocyte protein	yes	0.812426	6.37677	0.71736	148.36	9.31e-07	143.83	no	no	no	yes	no	no	no	no	yes	no	no	no	1	HFESSTVKVESISVGSVSPGGVKLETSTKEV	_VESISVGS(ph)VSPGGVK_	VESISVGS(0.812)VS(0.187)PGGVK	VES(-58.97)IS(-32.48)VGS(6.38)VS(-6.38)PGGVK	8	2	741.366	0.44953	1	3	0.0323511	0.44953	1	NaN	1	0.4407	1	NaN	1	0.46933	1	NaN
Q9JMB3;A3E0T0;G3V874	Q9JMB3	980	S	Erythrocyte protein band 4.1-like 3, isoform CRA_d	Epb41l3	71089	>tr|Q9JMB3|Q9JMB3_RAT Erythrocyte protein band 4.1-like 3, isoform CRA_d OS=Rattus norvegicus GN=Epb41l3 PE=2 SV=1;>tr|A3E0T0|A3E0T0_RAT Erythrocyte protein band 4.1-like 3 OS=Rattus norvegicus GN=Epb41l3 PE=2 SV=1;>tr|G3V874|G3V874_RAT Erythrocyte protein	yes	0.970586	15.1849	-0.056335	161.91	3.1e-07	98.062	yes	yes	yes	no	yes	yes	yes	yes	yes	yes	yes	yes	1	ESSTVKVESISVGSVSPGGVKLETSTKEVPV	_VESISVGSVS(ph)PGGVK_	VESISVGS(0.029)VS(0.971)PGGVK	VES(-76.39)IS(-59.84)VGS(-15.18)VS(15.18)PGGVK	10	2	741.366	0.48474	1	3	0.014803	0.48652	1	12.407	6	0.47338	1	5.7903	6	0.48474	1	0.36049
Q9JMB3;A3E0T0;G3V874	Q9JMB3	481	S	Erythrocyte protein band 4.1-like 3, isoform CRA_d	Epb41l3	71089	>tr|Q9JMB3|Q9JMB3_RAT Erythrocyte protein band 4.1-like 3, isoform CRA_d OS=Rattus norvegicus GN=Epb41l3 PE=2 SV=1;>tr|A3E0T0|A3E0T0_RAT Erythrocyte protein band 4.1-like 3 OS=Rattus norvegicus GN=Epb41l3 PE=2 SV=1;>tr|G3V874|G3V874_RAT Erythrocyte protein	yes	0.999969	45.0687	0.4785	257.96	1.46e-45	202.66	yes	yes	yes	yes	yes	yes	yes	yes	yes	yes	yes	yes	1;2	AAEVGTGQYATTKVISQTNLITTVTPEKKAE;DGEVGTGQYATTKVISQTNLITTVTPEKKAE	_VIS(ph)QTNLITTVT(ph)PEKK_	VIS(1)QTNLITTVT(1)PEKK	VIS(45.07)QT(-45.07)NLIT(-39.02)T(-36.65)VT(36.65)PEKK	3	2	966.478	1.1719	1	3	0.0154581	1.1972	1	8.1769	6	1.1719	1	7.9042	7	1.1619	1	6.1336
A4L691	A4L691	233	S	PIN2/TERF1-interacting telomerase inhibitor 1	Pinx1	1566025	>sp|A4L691|PINX1_RAT PIN2/TERF1-interacting telomerase inhibitor 1 OS=Rattus norvegicus GN=Pinx1 PE=2 SV=1	yes	1	96.4689	0.016496	218.28	1.75e-16	218.28	yes	yes	yes	yes	yes	yes	yes	yes	yes	yes	yes	yes	1	GKKKTKEAAGTDIENSPQHKAKRHKKKKRVE	_EAAGTDIENS(ph)PQHK_	EAAGTDIENS(1)PQHK	EAAGT(-96.47)DIENS(96.47)PQHK	10	2	788.836	1.207	1	3	0.0610313	1.3099	1	6.9391	5	1.207	1	16.657	5	1.1642	1	14.284
A4L9P7	A4L9P7	1174	S	Sister chromatid cohesion protein PDS5 homolog A	Pds5a	1307094	>sp|A4L9P7|PDS5A_RAT Sister chromatid cohesion protein PDS5 homolog A OS=Rattus norvegicus GN=Pds5a PE=2 SV=1	yes	0.995478	24.9328	1.0768	153.12	4.57e-14	153.12	no	no	no	no	no	no	yes	no	no	no	no	no	1	AGTETGSNINASSELSPSAGNRSREQSSEAS	_SAGTETGSNINASSELS(ph)PSAGNR_	SAGTETGSNINAS(0.003)SELS(0.995)PS(0.001)AGNR	S(-80.22)AGT(-80.22)ET(-75.45)GS(-60.74)NINAS(-24.93)S(-40.86)ELS(24.93)PS(-29.04)AGNR	17	2	1144	0.62597	1	1	NaN					0.62597	1	NaN	1
A6JFQ6;F1LRF3	A6JFQ6	329	S	Clavesin-1	Clvs1	1564200	>sp|A6JFQ6|CLVS1_RAT Clavesin-1 OS=Rattus norvegicus GN=Clvs1 PE=1 SV=1;>tr|F1LRF3|F1LRF3_RAT Clavesin-1 OS=Rattus norvegicus GN=Clvs1 PE=4 SV=2	yes	0.999955	43.7009	0.43291	115.12	0.000398583	99.991	yes	yes	yes	yes	yes	yes	yes	yes	yes	yes	yes	no	1	NLERECSPKPMKRSQSVVEAGTLKHEEKGEN	_SQS(ph)VVEAGTLK_	SQS(1)VVEAGTLK	S(-43.7)QS(43.7)VVEAGT(-56.23)LK	3	2	599.789	0.98206	1	3	0.0463743	0.92991	1	8.9131	4	0.98206	1	10.182	3	1.0202	1	14.051
A8C4G9	A8C4G9	670	S	Protein Zmynd8	Zmynd8	1309544	>tr|A8C4G9|A8C4G9_RAT Protein Zmynd8 OS=Rattus norvegicus GN=Zmynd8 PE=1 SV=1	yes	1	201.176	0.25353	248.18	7.64e-35	201.18	yes	yes	yes	yes	yes	yes	yes	yes	yes	yes	yes	yes	1	PVGEKVDPAPAKDKASPEPEKDFAEKAKPSP	_DKAS(ph)PEPEKDFAEK_	DKAS(1)PEPEKDFAEK	DKAS(201.18)PEPEKDFAEK	4	2	835.869	0.72918	1	3	0.0849098	0.77448	1	7.4934	14	0.72918	1	14.471	15	0.65362	1	11.794
A8C4G9	A8C4G9	549	S	Protein Zmynd8	Zmynd8	1309544	>tr|A8C4G9|A8C4G9_RAT Protein Zmynd8 OS=Rattus norvegicus GN=Zmynd8 PE=1 SV=1	yes	1	101.083	0.16006	242.09	1.87e-46	186.96	yes	yes	yes	yes	yes	yes	yes	yes	yes	yes	yes	yes	1	LSESVQQQSAPVPLISPKRQIRSRFQLNLDK	_ELSESVQQQSAPVPLIS(ph)PK_	ELSESVQQQSAPVPLIS(1)PK	ELS(-126.69)ES(-138.71)VQQQS(-101.08)APVPLIS(101.08)PK	17	2	1059.03	0.66993	1	3	0.0328126	0.69571	1	8.0796	7	0.6518	1	10.39	8	0.66993	1	3.4291
A8C4G9	A8C4G9	460	S	Protein Zmynd8	Zmynd8	1309544	>tr|A8C4G9|A8C4G9_RAT Protein Zmynd8 OS=Rattus norvegicus GN=Zmynd8 PE=1 SV=1	yes	0.838224	11.0198	-0.14234	68.243	0.00349696	64.275	no	no	no	no	no	yes	no	no	yes	no	no	yes	1	DVEQDPEKKAPSSHFSASEESMDFLDKSTAS	_KAPSSHFS(ph)ASEESMDFLDK_	KAPS(0.047)S(0.047)HFS(0.838)AS(0.066)EES(0.001)MDFLDK	KAPS(-12.48)S(-12.48)HFS(11.02)AS(-11.02)EES(-30.62)MDFLDK	8	3	731.645	0.64305	1	1	NaN									0.64305	1	NaN
A8C4G9	A8C4G9	406	S	Protein Zmynd8	Zmynd8	1309544	>tr|A8C4G9|A8C4G9_RAT Protein Zmynd8 OS=Rattus norvegicus GN=Zmynd8 PE=1 SV=1	yes	0.999993	51.8061	-0.072914	170.95	1.02e-09	124.3	yes	yes	yes	yes	yes	yes	yes	yes	yes	yes	yes	yes	1	TDKQEKVKLNFDMTASPKIILSKPLLSGGAG	_LNFDMTAS(ph)PK_	LNFDMTAS(1)PK	LNFDMT(-51.81)AS(51.81)PK	8	2	602.259	0.83523	1	3	0.0225385	0.84885	1	4.4319	5	0.83523	1	4.3696	6	0.81178	1	1.9981
A8C4G9	A8C4G9	758	S	Protein Zmynd8	Zmynd8	1309544	>tr|A8C4G9|A8C4G9_RAT Protein Zmynd8 OS=Rattus norvegicus GN=Zmynd8 PE=1 SV=1	yes	0.999948	42.9058	-0.97518	185.41	2.96e-42	178.44	yes	yes	yes	yes	yes	yes	yes	yes	yes	yes	yes	yes	1	DAIGKPPPPTPAGNQSPPETPVLTRSATQAP	_QDAIGKPPPPTPAGNQS(ph)PPETPVLTR_	QDAIGKPPPPTPAGNQS(1)PPETPVLTR	QDAIGKPPPPT(-64.8)PAGNQS(42.91)PPET(-42.91)PVLT(-69)R	17	3	915.792	0.74887	1	3	0.0313591	0.74887	1	3.4846	5	0.78071	1	4.9124	5	0.73446	1	1.7662
A8C4G9	A8C4G9	425	S	Protein Zmynd8	Zmynd8	1309544	>tr|A8C4G9|A8C4G9_RAT Protein Zmynd8 OS=Rattus norvegicus GN=Zmynd8 PE=1 SV=1	yes	0.999934	41.8171	-0.17203	172.76	1.27e-08	153.75	yes	yes	yes	yes	yes	yes	yes	yes	yes	yes	yes	yes	1	ILSKPLLSGGAGRRISLSDMPRSPTSTNSSV	_RIS(ph)LSDMPR_	RIS(1)LSDMPR	RIS(41.82)LS(-41.82)DMPR	3	2	577.773	0.83188	1	3	0.0285592	0.83045	1	6.1017	8	0.83188	1	5.8832	8	0.87295	1	11.276
A8C4G9	A8C4G9	427	S	Protein Zmynd8	Zmynd8	1309544	>tr|A8C4G9|A8C4G9_RAT Protein Zmynd8 OS=Rattus norvegicus GN=Zmynd8 PE=1 SV=1	yes	0.884972	8.86125	0.19688	159.99	5.41e-06	80.014	no	no	no	no	no	no	no	yes	no	yes	no	no	1	SKPLLSGGAGRRISLSDMPRSPTSTNSSVHT	_RISLS(ph)DM(ox)PR_	RIS(0.115)LS(0.885)DMPR	RIS(-8.86)LS(8.86)DMPR	5	2	585.77
A8C4G9	A8C4G9	654	S	Protein Zmynd8	Zmynd8	1309544	>tr|A8C4G9|A8C4G9_RAT Protein Zmynd8 OS=Rattus norvegicus GN=Zmynd8 PE=1 SV=1	yes	0.999999	61.4632	0.45945	129.82	0.00180165	129.82	yes	yes	no	yes	yes	no	yes	yes	no	yes	yes	no	1	KPSNQVEVKEEVKSNSPVGEKVDPAPAKDKA	_SNS(ph)PVGEK_	SNS(1)PVGEK	S(-61.46)NS(61.46)PVGEK	3	2	449.189	1.03115	1	2	0.0361388	1.0575	1	7.5402	3	1.0048	1	9.1202	3
A8IHN8	A8IHN8	232	S	Uncharacterized protein C11orf96 homolog	Ag2	1564664	>sp|A8IHN8|CK096_RAT Uncharacterized protein C11orf96 homolog OS=Rattus norvegicus GN=Ag2 PE=2 SV=1	yes	0.992788	21.6956	0.036111	78.441	0.0053525	78.441	no	no	yes	no	no	no	no	no	yes	no	no	yes	1	LSLQREPLGSCKLRNSLDSSDSDSAL_____	_LRNS(ph)LDSSDSDSAL_	LRNS(0.993)LDS(0.007)SDSDSAL	LRNS(21.7)LDS(-21.7)S(-33.06)DS(-56.24)DS(-67.32)AL	4	2	780.333	0.96383	1	1	NaN									0.96383	1	11.092
A8IHN8	A8IHN8	206	S	Uncharacterized protein C11orf96 homolog	Ag2	1564664	>sp|A8IHN8|CK096_RAT Uncharacterized protein C11orf96 homolog OS=Rattus norvegicus GN=Ag2 PE=2 SV=1	yes	1	102.743	0.024146	220.4	4.05e-23	185.95	yes	yes	yes	yes	yes	yes	yes	yes	yes	yes	yes	yes	1	VSPMEEEKAKKSFLQSLECLRRSTQSLSLQR	_SFLQS(ph)LECLR_	SFLQS(1)LECLR	S(-102.74)FLQS(102.74)LECLR	5	2	666.805	1.0643	1	3	0.0131016	1.0583	1	3.9113	6	1.085	1	6.9332	6	1.0643	1	3.6469
A8IHN8	A8IHN8	213	S	Uncharacterized protein C11orf96 homolog	Ag2	1564664	>sp|A8IHN8|CK096_RAT Uncharacterized protein C11orf96 homolog OS=Rattus norvegicus GN=Ag2 PE=2 SV=1	yes	0.921947	10.7241	0.0025174	167.2	5.65e-07	133.05	yes	yes	yes	yes	yes	yes	yes	yes	no	yes	yes	no	1;2	KAKKSFLQSLECLRRSTQSLSLQREPLGSCK	_S(ph)TQSLSLQR_	S(0.922)T(0.078)QSLSLQR	S(10.72)T(-10.72)QS(-47.24)LS(-87.22)LQR	1	2	550.261	1.0102	1	3	0.136409	0.89547	1	13.232	3	1.0102	1	5.5093	5	1.1741	1	NaN
A8IHN8	A8IHN8	216	S	Uncharacterized protein C11orf96 homolog	Ag2	1564664	>sp|A8IHN8|CK096_RAT Uncharacterized protein C11orf96 homolog OS=Rattus norvegicus GN=Ag2 PE=2 SV=1	yes	0.999838	39.044	0.1743	204.35	5.51e-22	166.6	yes	yes	no	yes	yes	no	yes	yes	no	yes	yes	no	2	KSFLQSLECLRRSTQSLSLQREPLGSCKLRN	_S(ph)TQS(ph)LSLQR_	S(0.765)T(0.235)QS(1)LSLQR	S(5.12)T(-5.12)QS(39.04)LS(-39.04)LQR	4	2	590.244
A9CMA6	A9CMA6	11	S	Transmembrane protein 163	Tmem163	1306212	>sp|A9CMA6|TM163_RAT Transmembrane protein 163 OS=Rattus norvegicus GN=Tmem163 PE=1 SV=1	yes	1	118.507	-0.31947	131.86	0.000362844	118.51	yes	yes	yes	yes	yes	yes	yes	yes	yes	yes	yes	yes	1	_____MERAPGSERRSPPGPGVPRPPPRGHA	_S(ph)PPGPGVPRPPPR_	S(1)PPGPGVPRPPPR	S(118.51)PPGPGVPRPPPR	1	2	695.853	0.86516	1	3	0.0358236	0.86516	1	7.1644	12	0.84432	1	7.986	12	0.90573	1	NaN
A9CMB8	A9CMB8	271	S	DNA helicase	Mcm6	61967	>tr|A9CMB8|A9CMB8_RAT DNA replication licensing factor MCM6 OS=Rattus norvegicus GN=Mcm6 PE=2 SV=1	yes	1	79.8419	-0.27699	147.1	5.94e-05	104.26	no	no	yes	no	no	yes	no	no	yes	no	no	yes	1	KLSTPGARAETNSRVSGADGYETEGIRGLRA	_VS(ph)GADGYETEGIR_	VS(1)GADGYETEGIR	VS(79.84)GADGY(-79.84)ET(-80.73)EGIR	2	2	717.301	0.67151	1	1	NaN									0.67151	1	14.272
B0BMY3	B0BMY3	51	S	Protein Taf12	Taf12	1592841	>tr|B0BMY3|B0BMY3_RAT LOC682902 protein OS=Rattus norvegicus GN=Taf12 PE=2 SV=1	yes	1	81.8794	0.53326	126.09	0.000249193	92.65	yes	yes	yes	yes	yes	yes	yes	yes	yes	yes	yes	yes	1	TVGKMPGTPGTGGRLSPENNQVLTKKKLQDL	_LS(ph)PENNQVLTK_	LS(1)PENNQVLTK	LS(81.88)PENNQVLT(-81.88)K	2	2	661.821	1.1391	1	3	0.0600427	1.1391	1	15.097	4	1.2179	1	14.049	4	1.0808	1	NaN
B0BMZ5	B0BMZ5	242	S	Protein Stambpl1	Stambpl1	1583011	>tr|B0BMZ5|B0BMZ5_RAT LOC687696 protein OS=Rattus norvegicus GN=Stambpl1 PE=2 SV=1	yes	0.999983	49.0992	-0.7647	140.16	6.72e-06	131.45	no	no	no	yes	yes	no	no	yes	no	yes	no	no	1	ADHPQKSDVCDLANYSPPVNRALKPAATLSA	_SDVCDLANYS(ph)PPVNR_	SDVCDLANYS(1)PPVNR	S(-49.1)DVCDLANY(-53.67)S(49.1)PPVNR	10	2	893.877
F1M217;B0BN10	F1M217	434	S	Protein Sh2d3c	Sh2d3c	1307287	>tr|F1M217|F1M217_RAT Protein Sh2d3c OS=Rattus norvegicus GN=Sh2d3c PE=4 SV=2;>tr|B0BN10|B0BN10_RAT Protein Sh2d3c OS=Rattus norvegicus GN=Sh2d3c PE=2 SV=1	yes	0.999999	62.865	-0.35572	237.97	3.14e-46	169.56	yes	no	yes	no	yes	yes	yes	yes	yes	no	no	yes	1;3	RVHAASAAPCTAQPASPVARRSSEPQLCPGG	_VHAASAAPCTAQPAS(ph)PVAR_	VHAASAAPCTAQPAS(1)PVAR	VHAAS(-105.83)AAPCT(-62.86)AQPAS(62.86)PVAR	15	2	971.454	0.85178	1	3	0.0331067	0.88721	1	24.385	5	0.83113	1	13.842	3	0.85178	1	NaN
B0BN64	B0BN64	6	S	Polymerase (RNA) I associated factor 1 (Predicted)	Polr1e	1565773	>tr|B0BN64|B0BN64_RAT Polymerase (RNA) I associated factor 1 (Predicted) OS=Rattus norvegicus GN=Polr1e PE=2 SV=1	yes	0.907039	10.8564	-0.70543	97.69	2.03e-06	59.356	yes	yes	no	yes	yes	no	yes	yes	no	yes	yes	no	1	__________MATPDSPGMDGQTGDTETEVL	_(ac)ATPDS(ph)PGMDGQTGDTETEVLQSAR_	AT(0.074)PDS(0.907)PGMDGQT(0.008)GDT(0.009)ET(0.002)EVLQSAR	AT(-10.86)PDS(10.86)PGMDGQT(-20.77)GDT(-20.07)ET(-26.65)EVLQS(-50.06)AR	5	2	1293.04	1.1552	1	2	0.0213013	1.1378	1	7.625	4	1.1726	1	17.147	3
B0BN72	B0BN72	21	S	Protein FAM195B	Fam195b	1311925	>sp|B0BN72|F195B_RAT Protein FAM195B OS=Rattus norvegicus GN=Fam195b PE=3 SV=1	yes	0.999864	38.6844	0.13281	198.35	1.5e-16	198.35	yes	yes	yes	yes	yes	yes	no	no	yes	no	no	yes	1	VSRVVYNGKRNSSPRSPTNSSEIFTPAHEEN	_S(ph)PTNSSEIFTPAHEENVR_	S(1)PTNSSEIFTPAHEENVR	S(38.68)PT(-38.68)NS(-60.08)S(-68.58)EIFT(-148.1)PAHEENVR	1	2	1047.96	0.94657	1	3	0.0466976	0.87904	1	4.8078	3	0.94657	1	6.0859	2	0.95992	1	NaN
B0BN78	B0BN78	200	S	Protein Taf7	Taf7	1309935	>tr|B0BN78|B0BN78_RAT Protein Taf7 OS=Rattus norvegicus GN=Taf7 PE=2 SV=1	yes	0.875275	9.38789	0.27607	86.357	0.000725765	41.615	no	no	yes	no	no	yes	no	yes	yes	yes	no	no	1	AEDETKEAENQGLDISSPGMSGHRQGHDSLE	_EAENQGLDIS(ph)SPGMSGHR_	EAENQGLDIS(0.875)S(0.101)PGMS(0.024)GHR	EAENQGLDIS(9.39)S(-9.39)PGMS(-15.63)GHR	10	3	655.61	0.94338	1	3	0.0385754	0.8854	1	NaN	1	0.95059	1	NaN	1	0.94338	1	NaN
B0BN78	B0BN78	256	S	Protein Taf7	Taf7	1309935	>tr|B0BN78|B0BN78_RAT Protein Taf7 OS=Rattus norvegicus GN=Taf7 PE=2 SV=1	yes	1	74.5812	-0.24293	117.74	6.28e-10	117.74	no	no	yes	no	no	yes	no	no	no	no	no	no	1	TEEDLERQLQDKLNESDEQHQENEGTNQLVM	_LNES(ph)DEQHQENEGTNQLVMGIQK_	LNES(1)DEQHQENEGTNQLVMGIQK	LNES(74.58)DEQHQENEGT(-74.58)NQLVMGIQK	4	3	907.732	0.99315	1	1	NaN									0.99315	1	1.5916
B0BN99	B0BN99	135	S	Hmgb3 protein	Hmgb3	1564407	>tr|B0BN99|B0BN99_RAT Hmgb3 protein OS=Rattus norvegicus GN=Hmgb3 PE=2 SV=1	yes	0.999734	35.7437	0.37729	157.47	2.22e-05	157.47	no	no	yes	no	no	yes	no	no	yes	no	no	yes	1	IGDVAKKLGEMWNNLSDSEKQPYMTKAAKLK	_LGEMWNNLS(ph)DSEK_	LGEMWNNLS(1)DSEK	LGEMWNNLS(35.74)DS(-35.74)EK	9	2	801.829	1.3488	1	1	NaN									1.3488	1	NaN
B0BND5	B0BND5	53	S	Protein Rrp9	Rrp9	1307881	>tr|B0BND5|B0BND5_RAT Protein Rrp9 OS=Rattus norvegicus GN=Rrp9 PE=2 SV=1	yes	0.999982	45.6808	0.70431	216.19	3.74e-22	216.19	yes	yes	no	yes	no	yes	yes	yes	yes	yes	yes	yes	3	SRGKSKGGGKMNEEISSDSESESLAPRKTEE	_MNEEIS(ph)S(ph)DS(ph)ESESLAPR_	MNEEIS(1)S(1)DS(0.669)ES(0.332)ESLAPR	MNEEIS(45.68)S(35.35)DS(3.05)ES(-3.05)ES(-47)LAPR	6	2	1060.86	1.1617	3	3	0.0728227	1.0627	3	NaN	1	1.2294	3	NaN	1	1.1617	3	NaN
B0BND5	B0BND5	54	S	Protein Rrp9	Rrp9	1307881	>tr|B0BND5|B0BND5_RAT Protein Rrp9 OS=Rattus norvegicus GN=Rrp9 PE=2 SV=1	yes	0.999999	60.8311	-0.17102	216.19	3.74e-22	206.49	yes	yes	no	yes	no	yes	yes	yes	yes	yes	yes	yes	3	RGKSKGGGKMNEEISSDSESESLAPRKTEEE	_MNEEIS(ph)S(ph)DS(ph)ESESLAPR_	MNEEIS(1)S(1)DS(1)ESESLAPR	MNEEIS(44.95)S(60.83)DS(33.51)ES(-33.51)ES(-71.18)LAPR	7	2	1060.86	1.1617	3	3	0.0728227	1.0627	3	NaN	1	1.2294	3	NaN	1	1.1617	3	NaN
B0BND5	B0BND5	56	S	Protein Rrp9	Rrp9	1307881	>tr|B0BND5|B0BND5_RAT Protein Rrp9 OS=Rattus norvegicus GN=Rrp9 PE=2 SV=1	yes	0.999986	48.4757	0.009904	216.19	3.74e-22	201.13	yes	yes	no	yes	no	yes	yes	yes	yes	yes	yes	yes	3	KSKGGGKMNEEISSDSESESLAPRKTEEEEE	_MNEEIS(ph)S(ph)DS(ph)ESESLAPR_	MNEEIS(1)S(1)DS(1)ESESLAPR	MNEEIS(39.02)S(42.79)DS(48.48)ES(-39.02)ES(-68.77)LAPR	9	2	1060.86	1.1617	3	3	0.0728227	1.0627	3	NaN	1	1.2294	3	NaN	1	1.1617	3	NaN
B0BND5	B0BND5	473	S	Protein Rrp9	Rrp9	1307881	>tr|B0BND5|B0BND5_RAT Protein Rrp9 OS=Rattus norvegicus GN=Rrp9 PE=2 SV=1	yes	1	78.2948	0.27957	134.99	0.000664234	124.12	yes	yes	yes	yes	yes	yes	yes	yes	no	yes	yes	no	1	ARNSVCIIPLRRVPVSPVAGS__________	_RVPVS(ph)PVAGS_	RVPVS(1)PVAGS	RVPVS(78.29)PVAGS(-78.29)	5	2	524.763	1.4303	1	3	0.182356	1.4303	1	8.7841	2	1.3259	1	8.782	3	1.8551	1	NaN
B0BNJ0	B0BNJ0	115	S	Protein Sin3b	Sin3b	1587989	>tr|B0BNJ0|B0BNJ0_RAT Protein Sin3b OS=Rattus norvegicus GN=Sin3b PE=2 SV=1	yes	0.991773	23.2111	-0.41751	84.107	0.000144403	45.611	yes	no	yes	no	no	yes	yes	no	no	yes	yes	no	1	GYRIDIPKNGKLNIQSPLSNQDNSHSHGDCG	_LNIQS(ph)PLSNQDNSHSHGDCGEDFK_	LNIQS(0.992)PLS(0.005)NQDNS(0.002)HS(0.002)HGDCGEDFK	LNIQS(23.21)PLS(-23.21)NQDNS(-27.54)HS(-27.54)HGDCGEDFK	5	3	927.052	0.92997	1	3	0.111217	0.82483	1	NaN	1	0.92997	1	NaN	1	1.0314	1	NaN
B0BNJ4	B0BNJ4	14	S	Ethylmalonic encephalopathy 1	Ethe1	1311034	>tr|B0BNJ4|B0BNJ4_RAT Ethylmalonic encephalopathy 1 OS=Rattus norvegicus GN=Ethe1 PE=2 SV=1	yes	1	83.6726	0.39947	231.83	1.3e-24	231.83	no	no	no	no	no	yes	no	no	yes	no	no	yes	1	__MASTAVRVAGRRLSQQSASGAPVLLRQMF	_RLS(ph)QQSASGAPVLLR_	RLS(1)QQSASGAPVLLR	RLS(83.67)QQS(-83.67)AS(-109.69)GAPVLLR	3	2	831.938	0.71952	1	1	NaN									0.71952	1	NaN
B0BNK5	B0BNK5	204	S	Pde4c protein	LOC100360908	2321151	>tr|B0BNK5|B0BNK5_RAT Pde4c protein OS=Rattus norvegicus GN=LOC100360908 PE=2 SV=1	yes	0.999908	43.0182	0.85646	162.09	0.00012504	142.43	yes	no	no	yes	yes	no	yes	yes	no	yes	yes	no	2	HFNRDVPAFRNLDTVSMGSVSQRLPFADRLQ	_NLDTVS(ph)MGS(ph)VSQR_	NLDTVS(1)MGS(0.942)VS(0.058)QR	NLDT(-43.34)VS(43.02)MGS(12.07)VS(-12.07)QR	6	2	777.307	1.9203	2	1	NaN	1.9203	2	NaN	1
B0BNK5	B0BNK5	207	S	Pde4c protein	LOC100360908	2321151	>tr|B0BNK5|B0BNK5_RAT Pde4c protein OS=Rattus norvegicus GN=LOC100360908 PE=2 SV=1	yes	0.99988	39.2086	1.0503	162.09	0.00012504	150.65	yes	no	no	yes	yes	no	yes	yes	no	yes	yes	no	1;2	RDVPAFRNLDTVSMGSVSQRLPFADRLQS__	_NLDTVS(ph)MGS(ph)VSQR_	NLDTVS(1)MGS(1)VSQR	NLDT(-39.21)VS(39.21)MGS(39.21)VS(-39.21)QR	9	2	777.307	1.7407	1	1	NaN	1.7407	1	NaN	1
B0BNM4	B0BNM4	96	S	Protein RGD1308134	RGD1308134	1308134	>tr|B0BNM4|B0BNM4_RAT Protein RGD1308134 OS=Rattus norvegicus GN=RGD1308134 PE=2 SV=1	yes	1	75.9932	0.52288	145.1	1.4e-06	109.83	yes	yes	yes	yes	yes	yes	yes	yes	yes	yes	yes	yes	1	KRKVYEDSGIPLPAESPKKGPKKMTSGVLSP	_VYEDSGIPLPAES(ph)PK_	VYEDSGIPLPAES(1)PK	VY(-105.64)EDS(-75.99)GIPLPAES(75.99)PK	13	2	841.39	0.72318	1	3	0.00232762	0.72318	1	10.44	5	0.72409	1	4.08	5	0.72083	1	93.699
B0K008;D4AA70	B0K008	2	S	Eukaryotic translation initiation factor 1	Gm5471	1560994	>tr|B0K008|B0K008_RAT Eukaryotic translation initiation factor 1 OS=Rattus norvegicus GN=Eif1l1 PE=2 SV=1;>tr|D4AA70|D4AA70_RAT Protein LOC100359700 OS=Rattus norvegicus GN=LOC100359700 PE=4 SV=1	yes	0.999999	58.9465	-1.4758	117.31	1.5e-05	117.31	no	no	no	no	no	no	no	no	no	no	no	yes	1	______________MSAIQNLHSFDPFADAS	_(ac)S(ph)AIQNLHSFDPFADASK_	S(1)AIQNLHSFDPFADASK	S(58.95)AIQNLHS(-58.95)FDPFADAS(-110.41)K	1	2	985.438
B0K014	B0K014	196	S	D-tyrosyl-tRNA(Tyr) deacylase	Dtd1	1311821	>tr|B0K014|B0K014_RAT D-tyrosyl-tRNA(Tyr) deacylase OS=Rattus norvegicus GN=Dtd1 PE=2 SV=1	yes	0.772577	7.74231	-0.64769	144.17	5.27e-07	144.17	no	no	no	no	yes	yes	yes	yes	no	yes	no	yes	1	SSKERNTPRKEDRSASSGAEGDVSSEREP__	_SAS(ph)SGAEGDVSSEREP_	S(0.097)AS(0.773)S(0.13)GAEGDVSSEREP	S(-8.99)AS(7.74)S(-7.74)GAEGDVS(-78.36)S(-96.44)EREP	3	2	822.823
B0K014	B0K014	197	S	D-tyrosyl-tRNA(Tyr) deacylase	Dtd1	1311821	>tr|B0K014|B0K014_RAT D-tyrosyl-tRNA(Tyr) deacylase OS=Rattus norvegicus GN=Dtd1 PE=2 SV=1	yes	0.978079	16.669	-0.37613	166.57	3.51e-09	76.378	yes	yes	yes	yes	yes	no	yes	yes	yes	yes	yes	no	1	SKERNTPRKEDRSASSGAEGDVSSEREP___	_SASS(ph)GAEGDVSSER_	S(0.001)AS(0.021)S(0.978)GAEGDVSSER	S(-30.76)AS(-16.67)S(16.67)GAEGDVS(-45.27)S(-49.49)ER	4	2	709.775	1.0333	1	3	0.085328	1.0333	1	5.6368	2	1.1311	1	19.655	4	0.95403	1	NaN
B0LT89	B0LT89	4	S	Serine/threonine-protein kinase 24;Serine/threonine-protein kinase 24 35 kDa subunit;Serine/threonine-protein kinase 24 12 kDa subunit	Stk24	1561742	>sp|B0LT89|STK24_RAT Serine/threonine-protein kinase 24 OS=Rattus norvegicus GN=Stk24 PE=2 SV=1	yes	1	98.7879	-0.2057	211.16	9.87e-16	181.4	yes	yes	yes	yes	yes	yes	yes	yes	yes	no	yes	yes	1	____________MAHSPVQSGLPGMQTLKAD	_(ac)AHS(ph)PVQSGLPGMQTLK_	AHS(1)PVQSGLPGMQTLK	AHS(98.79)PVQS(-98.79)GLPGMQT(-131.17)LK	3	2	886.924	0.86515	1	3	0.0454692	0.84964	1	17.041	6	0.92539	1	21.061	6	0.86515	1	NaN
B1H224	B1H224	170	S	PWWP domain-containing protein MUM1	Mum1	1308340	>sp|B1H224|MUM1_RAT PWWP domain-containing protein MUM1 OS=Rattus norvegicus GN=Mum1 PE=2 SV=1	yes	0.999524	33.239	0.42531	123.36	0.000241515	122.75	yes	yes	yes	no	yes	yes	yes	no	no	yes	yes	no	1	RRWECSPKSLSPLSASEEDLRCKVDPKTGLS	_SLSPLSAS(ph)EEDLR_	SLSPLSAS(1)EEDLR	S(-77.54)LS(-57.53)PLS(-33.24)AS(33.24)EEDLR	8	2	742.337	0.59814	1	3	0.112681	0.70841	1	NaN	1	0.59814	1	NaN	1	0.57654	1	NaN
B1H227	B1H227	11	S	Protein Rcc1	Rcc1	1592835	>tr|B1H227|B1H227_RAT LOC682908 protein OS=Rattus norvegicus GN=Rcc1 PE=2 SV=1	yes	1	78.5482	-0.56154	127.71	0.000501264	78.548	yes	yes	no	yes	yes	no	yes	yes	yes	yes	yes	yes	1	_____MPPKRIAKRRSPPEDAIPKSKKVKVS	_RRS(ph)PPEDAIPK_	RRS(1)PPEDAIPK	RRS(78.55)PPEDAIPK	3	3	449.226	0.83686	1	3	0.0169384	0.83686	1	7.9771	9	0.8594	1	62.651	8	0.83294	1	24.819
B1H241	B1H241	435	S	Resistance to inhibitors of cholinesterase 8 homolog A (C. elegans)	Ric8a	727957	>tr|B1H241|B1H241_RAT Resistance to inhibitors of cholinesterase 8 homolog A (C. elegans) OS=Rattus norvegicus GN=Ric8a PE=2 SV=1	yes	0.971725	15.4157	-0.47718	125.79	5.17e-13	125.79	no	no	yes	no	no	no	no	no	yes	yes	no	no	2	AARGLMAGGRPEGQYSEDEDTDTEEYREAKA	_GLMAGGRPEGQYS(ph)EDEDT(ph)DTEEYR_	GLMAGGRPEGQY(0.028)S(0.972)EDEDT(0.944)DT(0.056)EEYR	GLMAGGRPEGQY(-15.42)S(15.42)EDEDT(12.31)DT(-12.31)EEY(-47.34)R	13	3	955.691	0.86558	2	3	0.189111	0.86558	2	NaN	1	0.81421	2	NaN	1	1.1451	2	NaN
B1H245	B1H245	114	S	Bcl7b protein	Bcl7b	1597090	>tr|B1H245|B1H245_RAT Bcl7b protein OS=Rattus norvegicus GN=Bcl7b PE=2 SV=1	yes	0.986039	20.4728	-0.22482	92.563	0.00113489	92.563	no	no	no	no	yes	no	no	no	no	yes	yes	no	2	DVYQLKVDSSTNSSPSPQQSESLSPAHTSDF	_VDSSTNSSPS(ph)PQQSESLS(ph)PAHTSDFR_	VDSSTNS(0.002)S(0.009)PS(0.986)PQQS(0.004)ES(0.029)LS(0.898)PAHT(0.029)S(0.042)DFR	VDS(-34.76)S(-34.76)T(-34.76)NS(-27.41)S(-20.47)PS(20.47)PQQS(-27.11)ES(-14.9)LS(13.27)PAHT(-14.9)S(-13.27)DFR	10	3	970.061
B1H245	B1H245	122	S	Bcl7b protein	Bcl7b	1597090	>tr|B1H245|B1H245_RAT Bcl7b protein OS=Rattus norvegicus GN=Bcl7b PE=2 SV=1	yes	0.897915	13.2705	-0.22482	92.563	0.00113489	92.563	no	no	no	no	no	no	no	no	no	yes	yes	no	2	SSTNSSPSPQQSESLSPAHTSDFRTDDSQPP	_VDSSTNSSPS(ph)PQQSESLS(ph)PAHTSDFR_	VDSSTNS(0.002)S(0.009)PS(0.986)PQQS(0.004)ES(0.029)LS(0.898)PAHT(0.029)S(0.042)DFR	VDS(-34.76)S(-34.76)T(-34.76)NS(-27.41)S(-20.47)PS(20.47)PQQS(-27.11)ES(-14.9)LS(13.27)PAHT(-14.9)S(-13.27)DFR	18	3	970.061
B1H268	B1H268	298	S	Mini-chromosome maintenance complex-binding protein	Mcmbp	1306730	>sp|B1H268|MCMBP_RAT Mini-chromosome maintenance complex-binding protein OS=Rattus norvegicus GN=Mcmbp PE=2 SV=1	yes	1	63.6708	0.21092	126.83	0.000241529	89.013	yes	yes	yes	yes	yes	yes	yes	yes	yes	yes	yes	yes	1	DPMECTDMAEEQRVHSPPASLVPRIHVILAQ	_VHS(ph)PPASLVPR_	VHS(1)PPASLVPR	VHS(63.67)PPAS(-63.67)LVPR	3	2	620.316	0.90076	1	3	0.166767	0.8344	1	17.019	3	0.90076	1	15.66	3	1.1382	1	NaN
B1H268	B1H268	154	S	Mini-chromosome maintenance complex-binding protein	Mcmbp	1306730	>sp|B1H268|MCMBP_RAT Mini-chromosome maintenance complex-binding protein OS=Rattus norvegicus GN=Mcmbp PE=2 SV=1	yes	0.999892	40.6907	0.8813	103.85	0.000776187	99.011	yes	yes	no	yes	yes	no	yes	yes	no	yes	yes	no	1	LWVKEAYVNANQARVSPSTSYTPSRHKRSYE	_VS(ph)PSTSYTPSR_	VS(1)PSTSYTPSR	VS(40.69)PS(-40.69)T(-47.28)S(-53.73)Y(-76.54)T(-74.08)PS(-84.58)R	2	2	631.277	1.21565	1	2	0.0515941	1.1713	1	104.44	5	1.26	1	6.9427	5
B1H273	B1H273	393	S	Ccm2 protein	Ccm2	1308067	>tr|B1H273|B1H273_RAT Ccm2 protein OS=Rattus norvegicus GN=Ccm2 PE=2 SV=1	yes	0.999993	51.4672	-0.67314	164.9	1.94e-06	159.94	yes	yes	yes	yes	yes	yes	yes	yes	yes	yes	yes	yes	1	LETIGVKDGRGIITDSFGRHRRALSTTSTST	_GIITDS(ph)FGR_	GIITDS(1)FGR	GIIT(-51.47)DS(51.47)FGR	6	2	523.239	0.85406	1	3	0.15742	0.99705	1	3.4351	3	0.85406	1	18.704	3	0.72667	1	1.1015
B1H278	B1H278	85	S	E3 ubiquitin-protein ligase TRIM11	Trim11	1305448	>sp|B1H278|TRI11_RAT E3 ubiquitin-protein ligase TRIM11 OS=Rattus norvegicus GN=Trim11 PE=2 SV=1	yes	1	58.8311	-0.37595	79.639	0.00469129	58.831	yes	yes	no	yes	yes	no	no	yes	yes	yes	yes	no	1	PLAKMAEMARRLHPPSPVPQGVCAAHREPLT	_LHPPS(ph)PVPQGVCAAHR_	LHPPS(1)PVPQGVCAAHR	LHPPS(58.83)PVPQGVCAAHR	5	3	601.622	0.83424	1	3	0.0939688	0.92037	1	4.7302	5	0.83424	1	7.9484	5	0.76289	1	NaN
B1H286;D4ADF5	B1H286	120	S	Protein RGD1564319	RGD1564319	1564319	>tr|B1H286|B1H286_RAT Protein RGD1564319 OS=Rattus norvegicus GN=RGD1564319 PE=2 SV=1;>tr|D4ADF5|D4ADF5_RAT Protein LOC100912106 OS=Rattus norvegicus GN=Pdcd5 PE=4 SV=1	yes	1	112.147	0.14535	208.33	1.21e-23	133.89	yes	yes	yes	yes	yes	yes	no	yes	yes	no	yes	yes	1	EKKTTVTFNRRKVMDSDEDDDY_________	_VMDS(ph)DEDDDY_	VMDS(1)DEDDDY	VMDS(112.15)DEDDDY(-112.15)	4	2	642.187	0.93366	1	3	0.131227	0.93366	1	NaN	1	0.80907	1	NaN	1	1.0537	1	11.766
B1H2A6	B1H2A6	603	S	Fxr2 protein	Fxr2	1307011	>tr|B1H2A6|B1H2A6_RAT Fxr2 protein OS=Rattus norvegicus GN=Fxr2 PE=2 SV=1	yes	0.989023	19.5359	0.011432	199.92	1.67e-22	91.618	yes	yes	no	yes	yes	no	yes	yes	no	yes	yes	yes	1;2	NRSRRRRNRGNRTDGSISGDRQPVTVADYIS	_TDGS(ph)IS(ph)GDRQPVTVADYISR_	T(0.014)DGS(0.989)IS(0.997)GDRQPVTVADYISR	T(-19.54)DGS(19.54)IS(25.88)GDRQPVT(-74.02)VADY(-81.15)IS(-87.51)R	4	3	766.333	0.89229	2	2	0.0010936	0.89298	2	7.1049	2	0.8916	2	6.2172	2
B1H2A6	B1H2A6	605	S	Fxr2 protein	Fxr2	1307011	>tr|B1H2A6|B1H2A6_RAT Fxr2 protein OS=Rattus norvegicus GN=Fxr2 PE=2 SV=1	yes	0.999982	47.2715	0.14541	199.92	1.67e-22	110.9	yes	yes	yes	yes	yes	yes	yes	yes	yes	yes	yes	yes	2	SRRRRNRGNRTDGSISGDRQPVTVADYISRA	_TDGS(ph)IS(ph)GDRQPVTVADYISR_	T(0.014)DGS(0.986)IS(1)GDRQPVTVADYISR	T(-18.48)DGS(18.48)IS(47.27)GDRQPVT(-77.49)VADY(-84.46)IS(-97.2)R	6	3	766.333	0.8937	2	3	0.0516183	0.83209	2	5.2072	4	0.8937	2	4.7157	3	0.92099	2	NaN
B1WBN3;P11960	B1WBN3	338	S	2-oxoisovalerate dehydrogenase subunit alpha, mitochondrial	Bckdha	2196	>tr|B1WBN3|B1WBN3_RAT 2-oxoisovalerate dehydrogenase subunit alpha, mitochondrial OS=Rattus norvegicus GN=Bckdha PE=1 SV=1;>sp|P11960|ODBA_RAT 2-oxoisovalerate dehydrogenase subunit alpha, mitochondrial (Fragment) OS=Rattus norvegicus GN=Bckdha PE=1 SV=1	yes	0.99743	26.2876	-0.20621	190.44	2.86e-09	190.44	yes	yes	yes	yes	yes	yes	yes	yes	yes	yes	yes	yes	1	QPFLIEAMTYRIGHHSTSDDSSAYRSVDEVN	_IGHHS(ph)TSDDSSAYR_	IGHHS(0.997)T(0.002)SDDSSAYR	IGHHS(26.29)T(-26.29)S(-36.5)DDS(-58.58)S(-72.36)AY(-120.57)R	5	2	806.823	1.087	1	3	0.150868	1.087	1	21.993	5	0.92244	1	5.6892	2	1.2503	1	10.486
B1WBN3;P11960	B1WBN3	340	S	2-oxoisovalerate dehydrogenase subunit alpha, mitochondrial	Bckdha	2196	>tr|B1WBN3|B1WBN3_RAT 2-oxoisovalerate dehydrogenase subunit alpha, mitochondrial OS=Rattus norvegicus GN=Bckdha PE=1 SV=1;>sp|P11960|ODBA_RAT 2-oxoisovalerate dehydrogenase subunit alpha, mitochondrial (Fragment) OS=Rattus norvegicus GN=Bckdha PE=1 SV=1	yes	0.931292	14.3312	0.19661	106.3	0.000324226	106.3	yes	no	no	yes	yes	yes	yes	yes	no	yes	yes	no	1	FLIEAMTYRIGHHSTSDDSSAYRSVDEVNYW	_IGHHSTS(ph)DDSSAYR_	IGHHS(0.034)T(0.034)S(0.931)DDSSAYR	IGHHS(-14.33)T(-14.33)S(14.33)DDS(-57.08)S(-62.74)AY(-87.84)R	7	3	538.218	0.87174	1	1	NaN	0.87174	1	NaN	1
B1WBN3;P11960	B1WBN3	348	S	2-oxoisovalerate dehydrogenase subunit alpha, mitochondrial	Bckdha	2196	>tr|B1WBN3|B1WBN3_RAT 2-oxoisovalerate dehydrogenase subunit alpha, mitochondrial OS=Rattus norvegicus GN=Bckdha PE=1 SV=1;>sp|P11960|ODBA_RAT 2-oxoisovalerate dehydrogenase subunit alpha, mitochondrial (Fragment) OS=Rattus norvegicus GN=Bckdha PE=1 SV=1	yes	1	129.948	-0.073705	192.14	1.33e-13	151.99	yes	yes	yes	yes	yes	yes	yes	yes	yes	yes	yes	yes	1	RIGHHSTSDDSSAYRSVDEVNYWDKQDHPIS	_S(ph)VDEVNYWDK_	S(1)VDEVNYWDK	S(129.95)VDEVNY(-129.95)WDK	1	2	667.769	0.88247	1	3	0.0312315	0.88247	1	2.5875	2	0.87257	1	23.443	2	0.92508	1	NaN
B1WBQ5;O54748	B1WBQ5	316	S	Serine/threonine-protein kinase 3;Serine/threonine-protein kinase 3 36kDa subunit;Serine/threonine-protein kinase 3 20kDa subunit	Stk3	68412	>tr|B1WBQ5|B1WBQ5_RAT Serine/threonine kinase 3 (STE20 homolog, yeast) OS=Rattus norvegicus GN=Stk3 PE=2 SV=1;>sp|O54748|STK3_RAT Serine/threonine-protein kinase 3 OS=Rattus norvegicus GN=Stk3 PE=1 SV=1	yes	1	81.2802	0.29257	162.82	1.87e-15	143.47	yes	yes	yes	yes	yes	yes	yes	yes	yes	yes	yes	yes	1	RHEEQQRELEDEEENSDEDELDSHTMVKTSS	_ELEDEEENS(ph)DEDELDSHTMVK_	ELEDEEENS(1)DEDELDSHTMVK	ELEDEEENS(81.28)DEDELDS(-81.28)HT(-97.5)MVK	9	2	1286.99	0.88182	1	3	0.085164	0.88182	1	4.9268	2	0.81908	1	1.8063	3	0.97001	1	2.528
O35254;B1WBR1	O35254	365	S	Golgi reassembly-stacking protein 1	Gorasp1	621122	>sp|O35254|GORS1_RAT Golgi reassembly-stacking protein 1 OS=Rattus norvegicus GN=Gorasp1 PE=1 SV=4;>tr|B1WBR1|B1WBR1_RAT Golgi reassembly-stacking protein 1 OS=Rattus norvegicus GN=Gorasp1 PE=2 SV=1	yes	0.9582	13.2008	-0.36569	80.554	1.42e-06	80.554	no	yes	no	no	no	no	no	no	no	no	no	no	2	GSSSSSHERGGEATWSGSEFEISFPDSPGSQ	_GGEATWS(ph)GS(ph)EFEISFPDSPGSQAQVDHLPR_	GGEAT(0.202)WS(0.958)GS(0.825)EFEIS(0.013)FPDS(0.002)PGSQAQVDHLPR	GGEAT(-6.78)WS(13.2)GS(6.78)EFEIS(-19.58)FPDS(-27.06)PGS(-42.73)QAQVDHLPR	7	3	1116.8	0.992135	2	2	0.0770656	1.0462	2	NaN	1	0.93807	2	NaN	1
O35254;B1WBR1	O35254	367	S	Golgi reassembly-stacking protein 1	Gorasp1	621122	>sp|O35254|GORS1_RAT Golgi reassembly-stacking protein 1 OS=Rattus norvegicus GN=Gorasp1 PE=1 SV=4;>tr|B1WBR1|B1WBR1_RAT Golgi reassembly-stacking protein 1 OS=Rattus norvegicus GN=Gorasp1 PE=2 SV=1	yes	0.824587	6.78283	-0.36569	80.554	1.42e-06	80.554	no	yes	no	no	no	no	no	no	no	no	no	no	2	SSSSHERGGEATWSGSEFEISFPDSPGSQAQ	_GGEATWS(ph)GS(ph)EFEISFPDSPGSQAQVDHLPR_	GGEAT(0.202)WS(0.958)GS(0.825)EFEIS(0.013)FPDS(0.002)PGSQAQVDHLPR	GGEAT(-6.78)WS(13.2)GS(6.78)EFEIS(-19.58)FPDS(-27.06)PGS(-42.73)QAQVDHLPR	9	3	1116.8	0.992135	2	2	0.0770656	1.0462	2	NaN	1	0.93807	2	NaN	1
O35254;B1WBR1	O35254	216	S	Golgi reassembly-stacking protein 1	Gorasp1	621122	>sp|O35254|GORS1_RAT Golgi reassembly-stacking protein 1 OS=Rattus norvegicus GN=Gorasp1 PE=1 SV=4;>tr|B1WBR1|B1WBR1_RAT Golgi reassembly-stacking protein 1 OS=Rattus norvegicus GN=Gorasp1 PE=2 SV=1	yes	0.978097	18.2503	0.24802	190.96	1.63e-05	183.22	no	yes	yes	yes	yes	no	yes	yes	no	yes	yes	no	2	IPTQPSSQYKKPPSASSPGTPAKTPQPNAFP	_KPPSAS(ph)SPGT(ph)PAK_	KPPS(0.015)AS(0.978)S(0.011)PGT(0.996)PAK	KPPS(-18.25)AS(18.25)S(-21.27)PGT(24.3)PAK	6	2	692.799	1.3831	2	3	0.129222	1.3831	2	7.321	2	1.6102	2	7.8432	2	1.2487	2	NaN
O35254;B1WBR1	O35254	217	S	Golgi reassembly-stacking protein 1	Gorasp1	621122	>sp|O35254|GORS1_RAT Golgi reassembly-stacking protein 1 OS=Rattus norvegicus GN=Gorasp1 PE=1 SV=4;>tr|B1WBR1|B1WBR1_RAT Golgi reassembly-stacking protein 1 OS=Rattus norvegicus GN=Gorasp1 PE=2 SV=1	yes	0.800985	6.27121	-0.12459	133.28	0.00026698	122.14	yes	no	no	no	no	no	yes	yes	no	yes	yes	no	1;2	PTQPSSQYKKPPSASSPGTPAKTPQPNAFPL	_KPPSASS(ph)PGTPAK_	KPPSAS(0.01)S(0.801)PGT(0.189)PAK	KPPS(-37.73)AS(-19.1)S(6.27)PGT(-6.27)PAK	7	2	652.816
B1WBS1	B1WBS1	506	S	Ornithine aminotransferase-like 1 (Predicted)	Tbc1d25	1559711	>tr|B1WBS1|B1WBS1_RAT Ornithine aminotransferase-like 1 (Predicted) OS=Rattus norvegicus GN=Tbc1d25 PE=2 SV=1	yes	1	60.4007	-0.32824	150.22	3.6e-05	60.401	yes	yes	no	yes	yes	yes	yes	yes	yes	yes	yes	no	1	SSQGPSSGGRLLRQASLDGLQQLRDNMSPRK	_QAS(ph)LDGLQQLR_	QAS(1)LDGLQQLR	QAS(60.4)LDGLQQLR	3	2	654.819	0.8524	1	3	0.0452134	0.88221	1	3.5941	3	0.8524	1	1.1645	3	0.80621	1	NaN
B1WBS4	B1WBS4	302	S	Protein Vps26b	Vps26b	1597170	>tr|B1WBS4|B1WBS4_RAT Protein Vps26b OS=Rattus norvegicus GN=Vps26b PE=2 SV=1	yes	0.973048	15.5756	-0.29575	143.97	0.000120605	85.006	yes	yes	no	yes	yes	yes	yes	no	no	no	yes	yes	1	QQEVVLWRKGDIVRKSMSHQAAIASQRFEGT	_S(ph)MSHQAAIASQR_	S(0.973)MS(0.027)HQAAIASQR	S(15.58)MS(-15.58)HQAAIAS(-59.58)QR	1	2	683.8	1.2952	1	2	0.0498993	1.2495	1	NaN	1	1.3409	1	NaN	1
B1WBS4	B1WBS4	304	S	Protein Vps26b	Vps26b	1597170	>tr|B1WBS4|B1WBS4_RAT Protein Vps26b OS=Rattus norvegicus GN=Vps26b PE=2 SV=1	yes	0.999316	31.6433	-0.21794	190.82	4.98e-07	118.19	yes	yes	yes	yes	yes	yes	yes	yes	yes	yes	yes	yes	1	EVVLWRKGDIVRKSMSHQAAIASQRFEGTTS	_SMS(ph)HQAAIASQR_	S(0.001)MS(0.999)HQAAIASQR	S(-31.64)MS(31.64)HQAAIAS(-91.7)QR	3	2	683.8	1.4453	1	3	0.176068	1.4453	1	6.2268	6	1.4803	1	8.2131	5	1.0589	1	NaN
B1WBT4;A0A096MJB4	B1WBT4	487	S	Protein Srpk2	Srpk2	1305107	>tr|B1WBT4|B1WBT4_RAT Protein Srpk2 OS=Rattus norvegicus GN=Srpk2 PE=2 SV=1;>tr|A0A096MJB4|A0A096MJB4_RAT Protein Srpk2 (Fragment) OS=Rattus norvegicus GN=Srpk2 PE=4 SV=1	yes	0.999992	52.3446	0.40486	189.1	9.59e-06	141.85	yes	yes	no	yes	no	no	yes	yes	no	yes	yes	no	2	EPEESSPSRDRSRTVSASSTGDLPKTKTRAA	_TVS(ph)ASS(ph)TGDLPK_	TVS(1)AS(0.001)S(0.589)T(0.41)GDLPK	T(-58.22)VS(52.34)AS(-30.02)S(1.58)T(-1.58)GDLPK	3	2	661.767	1.05832	2	2	0.0892369	1.1251	2	NaN	1	0.99154	2	NaN	1
B1WBU4;K4DIC4	B1WBU4	161	S	Zinc finger and BTB domain-containing protein 8A	Zbtb8a	1308756	>sp|B1WBU4|ZBT8A_RAT Zinc finger and BTB domain-containing protein 8A OS=Rattus norvegicus GN=Zbtb8a PE=2 SV=1;>tr|K4DIC4|K4DIC4_RAT Zinc finger and BTB domain containing 8 (Predicted) OS=Rattus norvegicus GN=Zbtb8a PE=4 SV=1	yes	1	86.4415	-0.1209	184.62	1.79e-09	184.62	no	no	yes	no	no	yes	no	no	no	no	no	no	1	ERPSVYSSSWQEDGGSPRSHLSPDQGPAIVS	_PSVYSSSWQEDGGS(ph)PR_	PSVYSSSWQEDGGS(1)PR	PS(-150.95)VY(-162.46)S(-119.79)S(-99.53)S(-86.44)WQEDGGS(86.44)PR	14	2	909.87	0.75618	1	1	NaN									0.75618	1	8.9916
B1WBV4	B1WBV4	239	S	Pleckstrin homology domain containing, family F (With FYVE domain) member 2	Plekhf2	1312029	>tr|B1WBV4|B1WBV4_RAT Pleckstrin homology domain containing, family F (With FYVE domain) member 2 OS=Rattus norvegicus GN=Plekhf2 PE=2 SV=1	yes	0.999996	54.5496	-0.088242	128.38	0.00273424	128.38	no	no	yes	no	no	yes	no	no	no	no	no	yes	2	SDSYSQSLKSPLNDASDDDDDDDSSD_____	_SPLNDAS(ph)DDDDDDDSS(ph)D_	SPLNDAS(1)DDDDDDDS(0.049)S(0.951)D	S(-54.55)PLNDAS(54.55)DDDDDDDS(-12.84)S(12.84)D	7	2	979.273
B1WBV4	B1WBV4	248	S	Pleckstrin homology domain containing, family F (With FYVE domain) member 2	Plekhf2	1312029	>tr|B1WBV4|B1WBV4_RAT Pleckstrin homology domain containing, family F (With FYVE domain) member 2 OS=Rattus norvegicus GN=Plekhf2 PE=2 SV=1	yes	0.983194	17.6717	0.011442	128.38	0.00273424	120.33	no	no	yes	no	no	yes	no	no	no	no	no	yes	2	SPLNDASDDDDDDDSSD______________	_SPLNDAS(ph)DDDDDDDSS(ph)D_	SPLNDAS(1)DDDDDDDS(0.017)S(0.983)D	S(-50.24)PLNDAS(50.24)DDDDDDDS(-17.67)S(17.67)D	16	2	979.273
B1WBW4	B1WBW4	43	S	Armadillo repeat-containing protein 10	Armc10	1305915	>sp|B1WBW4|ARM10_RAT Armadillo repeat-containing protein 10 OS=Rattus norvegicus GN=Armc10 PE=2 SV=1	yes	1	80.7526	-0.30342	348.63	2.31e-209	202.22	yes	yes	yes	yes	yes	yes	yes	yes	yes	yes	yes	yes	1	TRGPRRGGRRLRPSRSAEDLTEGSYDAILSA	_S(ph)AEDLTEGSYDAILSAEQLEK_	S(1)AEDLTEGSYDAILSAEQLEK	S(80.75)AEDLT(-80.75)EGS(-90.84)Y(-107.94)DAILS(-153.84)AEQLEK	1	3	783.684	0.97018	1	3	0.0148034	0.97018	1	4.5903	7	0.98131	1	9.4428	7	0.95287	1	11.207
B1WBX6	B1WBX6	236	S	Protein Smap2	Smap2	1308418	>tr|B1WBX6|B1WBX6_RAT Protein Smap2 OS=Rattus norvegicus GN=Smap2 PE=2 SV=1	yes	0.81382	7.29358	-0.04973	117.03	1.24e-11	80.683	yes	no	no	no	no	no	yes	yes	no	yes	no	no	1	SSVSRKAVGSMPTAGSAGSVPENLNLFPEPG	_AVGSMPTAGS(ph)AGSVPENLNLFPEPGSK_	AVGS(0.005)MPT(0.152)AGS(0.814)AGS(0.03)VPENLNLFPEPGSK	AVGS(-22.34)MPT(-7.29)AGS(7.29)AGS(-14.38)VPENLNLFPEPGS(-75.9)K	10	3	898.754	0.87841	1	1	NaN	0.87841	1	NaN	1
B1WBX6	B1WBX6	239	S	Protein Smap2	Smap2	1308418	>tr|B1WBX6|B1WBX6_RAT Protein Smap2 OS=Rattus norvegicus GN=Smap2 PE=2 SV=1	yes	0.999994	52.3239	-0.15371	229.7	1.36e-78	191.51	yes	yes	yes	yes	yes	yes	yes	yes	yes	yes	yes	yes	1	SRKAVGSMPTAGSAGSVPENLNLFPEPGSKS	_AVGSMPTAGSAGS(ph)VPENLNLFPEPGSK_	AVGSMPTAGSAGS(1)VPENLNLFPEPGSK	AVGS(-88.79)MPT(-65.89)AGS(-52.32)AGS(52.32)VPENLNLFPEPGS(-131.94)K	13	2	1347.63	0.90133	1	3	0.0244714	0.86443	1	4.3671	5	0.90289	1	5.9546	4	0.90133	1	NaN
B1WBX6	B1WBX6	219	S	Protein Smap2	Smap2	1308418	>tr|B1WBX6|B1WBX6_RAT Protein Smap2 OS=Rattus norvegicus GN=Smap2 PE=2 SV=1	yes	0.991088	20.4806	0.37948	181.26	7.31e-10	181.26	yes	yes	yes	yes	yes	yes	yes	yes	yes	yes	yes	yes	1	SNALEKDLDLLASVPSPSSVSRKAVGSMPTA	_DLDLLASVPS(ph)PSSVSR_	DLDLLASVPS(0.991)PS(0.009)SVSR	DLDLLAS(-46.38)VPS(20.48)PS(-20.48)S(-47.79)VS(-82.32)R	10	2	861.919	0.42666	1	3	0.00710214	0.42666	1	7.6522	3	0.42611	1	4.878	4	0.43163	1	NaN
B1WBZ7	B1WBZ7	314	S	Protein Gpn1	Gpn1	1589985	>tr|B1WBZ7|B1WBZ7_RAT LOC688393 protein OS=Rattus norvegicus GN=Gpn1 PE=2 SV=1	yes	0.953755	17.4924	1.0787	74.561	7.8e-06	74.561	no	no	no	no	no	yes	no	no	no	no	no	no	1	MGSIALDPGASTDGASPVLDPSDLILTRGTL	_DMGSIALDPGASTDGAS(ph)PVLDPSDLILTR_	DMGSIALDPGAS(0.017)T(0.017)DGAS(0.954)PVLDPS(0.01)DLILT(0.003)R	DMGS(-58.08)IALDPGAS(-17.49)T(-17.49)DGAS(17.49)PVLDPS(-19.9)DLILT(-25.79)R	17	3	988.802	0.59478	1	1	NaN									0.59478	1	NaN
B1WBZ7	B1WBZ7	338	S	Protein Gpn1	Gpn1	1589985	>tr|B1WBZ7|B1WBZ7_RAT LOC688393 protein OS=Rattus norvegicus GN=Gpn1 PE=2 SV=1	yes	0.999986	48.6496	0.28619	261.17	9.41e-70	257.37	yes	yes	yes	no	yes	yes	yes	yes	yes	no	yes	yes	1	ILTRGTLDEEDEEADSDTDDIDHRVTEESRE	_GTLDEEDEEADS(ph)DTDDIDHR_	GTLDEEDEEADS(1)DTDDIDHR	GT(-124.72)LDEEDEEADS(48.65)DT(-48.65)DDIDHR	12	2	1178.93	0.81598	1	3	0.0215682	0.81598	1	3.4422	2	0.80713	1	3.5704	2	0.84127	1	7.2733
B1WC01	B1WC01	542	S	Kinesin-like protein	Kif20a	1307695	>tr|B1WC01|B1WC01_RAT Kif20a protein OS=Rattus norvegicus GN=Kif20a PE=2 SV=1	yes	1	75.3674	-0.10402	198.98	9.34e-24	198.98	no	no	yes	no	no	yes	no	no	yes	no	no	yes	1	SLQVSPGLKKEGKADSDLEDSPEDEADISMY	_ADS(ph)DLEDSPEDEADISMYGK_	ADS(1)DLEDSPEDEADISMYGK	ADS(75.37)DLEDS(-75.37)PEDEADIS(-175.85)MY(-198.85)GK	3	2	1133.93	1.0661	1	1	NaN									1.0661	1	NaN
B1WC01	B1WC01	531	S	Kinesin-like protein	Kif20a	1307695	>tr|B1WC01|B1WC01_RAT Kif20a protein OS=Rattus norvegicus GN=Kif20a PE=2 SV=1	yes	0.999031	30.1333	0.59073	110.51	0.00310168	95.428	no	yes	no	no	no	no	yes	no	no	no	yes	no	1	IPSLHSFIKEHSLQVSPGLKKEGKADSDLED	_EHSLQVS(ph)PGLK_	EHS(0.001)LQVS(0.999)PGLK	EHS(-30.13)LQVS(30.13)PGLK	7	2	637.811	0.55889	1	2	0.11073	0.51513	1	NaN	1	0.60265	1	NaN	1
B1WC02	B1WC02	574	S	CTP synthase	Ctps1	1311060	>tr|B1WC02|B1WC02_RAT CTP synthase OS=Rattus norvegicus GN=Ctps1 PE=2 SV=1	yes	0.981522	18.5617	0.48452	93.381	0.00305087	83.666	no	no	yes	no	yes	no	yes	no	yes	no	no	yes	2	CRLSPRDTYSDRSGSSSPDSEITELKFPSIS	_SGSS(ph)S(ph)PDSEITELK_	S(0.005)GS(0.019)S(0.982)S(0.99)PDS(0.004)EITELK	S(-25.54)GS(-18.56)S(18.56)S(23.36)PDS(-25.54)EIT(-37.82)ELK	4	2	798.808	1.1147	2	3	0.0370969	1.0812	2	NaN	1	1.1638	2	NaN	1	1.1147	2	NaN
B1WC02	B1WC02	575	S	CTP synthase	Ctps1	1311060	>tr|B1WC02|B1WC02_RAT CTP synthase OS=Rattus norvegicus GN=Ctps1 PE=2 SV=1	yes	0.990401	23.3594	0.48452	93.381	0.00305087	83.666	no	no	no	no	yes	yes	yes	yes	yes	no	no	yes	2	RLSPRDTYSDRSGSSSPDSEITELKFPSISQ	_SGSS(ph)S(ph)PDSEITELK_	S(0.005)GS(0.019)S(0.982)S(0.99)PDS(0.004)EITELK	S(-25.54)GS(-18.56)S(18.56)S(23.36)PDS(-25.54)EIT(-37.82)ELK	5	2	798.808	1.1225	2	2	0.052033	1.0812	2	NaN	1	1.1638	2	NaN	1
B1WC05	B1WC05	39	S	Protein Znhit6	Znhit6	1308723	>tr|B1WC05|B1WC05_RAT Protein Znhit6 OS=Rattus norvegicus GN=Znhit6 PE=2 SV=1	yes	1	127.586	0.4664	158.8	1.73e-22	127.59	no	no	yes	no	no	yes	no	no	no	no	no	no	1	PRPAAGGEGAGDLGGSPEADDGEERNGLTGI	_PRPAAGGEGAGDLGGS(ph)PEADDGEER_	PRPAAGGEGAGDLGGS(1)PEADDGEER	PRPAAGGEGAGDLGGS(127.59)PEADDGEER	16	3	816.342	1.1708	1	1	NaN									1.1708	1	NaN
B1WC06	B1WC06	31	S	Mon1a protein	Mon1a	1308823	>tr|B1WC06|B1WC06_RAT Mon1a protein OS=Rattus norvegicus GN=Mon1a PE=1 SV=1	yes	0.976849	16.2868	0.090012	114.2	1.91e-11	104.53	yes	no	yes	no	yes	no	no	no	yes	yes	yes	no	1	GTLAPSTGQSVERAESPTPGLTQGMEPGAGQ	_AES(ph)PTPGLTQGMEPGAGQEGAMFVHTR_	AES(0.977)PT(0.023)PGLTQGMEPGAGQEGAMFVHTR	AES(16.29)PT(-16.29)PGLT(-37.31)QGMEPGAGQEGAMFVHT(-94.86)R	3	3	946.086	0.9067	1	3	0.0286763	0.92643	1	6.2252	2	0.87511	1	5.256	2	0.9067	1	NaN
B1WC06	B1WC06	56	S	Mon1a protein	Mon1a	1308823	>tr|B1WC06|B1WC06_RAT Mon1a protein OS=Rattus norvegicus GN=Mon1a PE=1 SV=1	yes	1	103.983	0.23083	252.42	1.39e-45	215.51	yes	yes	yes	yes	yes	yes	yes	yes	yes	yes	yes	yes	1	EPGAGQEGAMFVHTRSYEDLTELEDREASGD	_S(ph)YEDLTELEDR_	S(1)YEDLTELEDR	S(103.98)Y(-103.98)EDLT(-118.64)ELEDR	1	2	725.293	0.88711	1	3	0.0385655	0.88708	1	6.7384	2	0.88711	1	31.227	2	0.9477	1	NaN
B1WC18	B1WC18	594	S	Podocalyxin-like 2	Podxl2	1305815	>tr|B1WC18|B1WC18_RAT Podocalyxin-like 2 OS=Rattus norvegicus GN=Podxl2 PE=2 SV=1	yes	1	81.96	0.25447	132.79	2.05e-05	132.79	no	no	no	no	no	no	no	no	yes	no	no	no	1	SSWSALMGSKRDPEDSDVFEEDTHL______	_RDPEDS(ph)DVFEEDTHL_	RDPEDS(1)DVFEEDTHL	RDPEDS(81.96)DVFEEDT(-81.96)HL	6	2	942.37
B1WC22	B1WC22	231	S	Protein Zfp131	Zfp131	1307638	>tr|B1WC22|B1WC22_RAT Protein Zfp131 OS=Rattus norvegicus GN=Zfp131 PE=2 SV=1	yes	1	97.8167	0.63427	172.83	1.59e-06	163.62	no	no	yes	no	no	no	no	no	no	no	no	no	1	DITSKYRPGESKGQISEDDCASDPISKQVEG	_GQIS(ph)EDDCASDPISK_	GQIS(1)EDDCASDPISK	GQIS(97.82)EDDCAS(-97.82)DPIS(-143.07)K	4	2	851.337	0.73418	1	3	0.195839	0.63886	1	NaN	1	0.73418	1	NaN	1	0.93396	1	17.368
B1WC33	B1WC33	253	S	CDC42 effector protein (Rho GTPase binding) 4 (Predicted), isoform CRA_a	Cdc42ep4	1311567	>tr|B1WC33|B1WC33_RAT CDC42 effector protein (Rho GTPase binding) 4 (Predicted), isoform CRA_a OS=Rattus norvegicus GN=Cdc42ep4 PE=2 SV=1	yes	1	67.7604	-0.22826	223.93	2.7e-31	67.76	no	no	yes	yes	no	yes	yes	no	yes	no	no	yes	1	EGPGGIVQGPPMLEASPRGRQESKASWDHAS	_EGPGGIVQGPPMLEAS(ph)PR_	EGPGGIVQGPPMLEAS(1)PR	EGPGGIVQGPPMLEAS(67.76)PR	16	2	936.44	0.561555	1	2	0.229136	0.65254	1	NaN	1	0.47057	1	NaN	1
B1WC34	B1WC34	346	S	Protein Prkcsh	Prkcsh	1309628	>tr|B1WC34|B1WC34_RAT Protein Prkcsh OS=Rattus norvegicus GN=Prkcsh PE=2 SV=1	yes	1	85.0134	-0.041495	85.013	0.000459292	85.013	yes	yes	no	yes	no	no	yes	yes	yes	no	no	no	1	QPKEVPPPQQPLRPPSPAEDEKMPPYDEETQ	_EVPPPQQPLRPPS(ph)PAEDEK_	EVPPPQQPLRPPS(1)PAEDEK	EVPPPQQPLRPPS(85.01)PAEDEK	13	2	1096.03	0.37879	1	3	0.07185	0.33928	1	NaN	1	0.38971	1	10.656	2	0.37879	1	NaN
B1WC49	B1WC49	462	S	Api5 protein	Api5	1309772	>tr|B1WC49|B1WC49_RAT Api5 protein OS=Rattus norvegicus GN=Api5 PE=2 SV=1	yes	0.990291	22.2844	-0.041137	200.55	3.59e-08	169.92	yes	yes	no	yes	yes	no	yes	yes	no	yes	yes	no	1	QKVEIGQKRTSEDTSSGSPPKKSPGGPKRDA	_TSEDTSS(ph)GSPPKK_	TSEDTS(0.004)S(0.99)GS(0.006)PPKK	T(-124.31)S(-124.31)EDT(-39.21)S(-24.23)S(22.28)GS(-22.28)PPKK	7	2	700.801	0.94749	1	2	0.0105228	0.95454	1	6.898	7	0.94044	1	10.866	9
B1WC49	B1WC49	464	S	Api5 protein	Api5	1309772	>tr|B1WC49|B1WC49_RAT Api5 protein OS=Rattus norvegicus GN=Api5 PE=2 SV=1	yes	0.999944	43.216	0.11611	196.8	8.28e-09	185.67	yes	yes	no	yes	yes	yes	yes	yes	no	yes	yes	no	1	VEIGQKRTSEDTSSGSPPKKSPGGPKRDARQ	_TSEDTSSGS(ph)PPK_	TSEDTSSGS(1)PPK	T(-156.85)S(-144.05)EDT(-65.8)S(-50.78)S(-43.22)GS(43.22)PPK	9	2	636.753	0.917455	1	2	0.00139502	0.91655	1	14.839	10	0.91836	1	14.796	9
B1WC54	B1WC54	104	S	Ccne1 protein	Ccne1	2294	>tr|B1WC54|B1WC54_RAT Ccne1 protein OS=Rattus norvegicus GN=Ccne1 PE=2 SV=1	yes	1	113.757	-0.31291	113.76	0.00121935	113.76	no	no	no	no	no	yes	no	no	no	no	no	no	1	PKTAFQPRKIRPPRASPLPVLNWGNREEVWR	_AS(ph)PLPVLNWGNR_	AS(1)PLPVLNWGNR	AS(113.76)PLPVLNWGNR	2	2	702.345
B1WC90	B1WC90	426	S	Protein Traf4	Traf4	1306708	>tr|B1WC90|B1WC90_RAT Protein Traf4 OS=Rattus norvegicus GN=Traf4 PE=2 SV=1	yes	0.999999	59.9026	0.16619	186.77	3.38e-06	149.44	no	no	yes	yes	yes	yes	no	no	yes	no	no	yes	1;3	DPNWKNFQKPGTWRGSLDESSLGFGYPKFIS	_GS(ph)LDESSLGFGYPK_	GS(1)LDESSLGFGYPK	GS(59.9)LDES(-59.9)S(-88.35)LGFGY(-137.3)PK	2	2	768.835	1.2319	1	3	0.114236	1.0551	1	NaN	1	1.3261	1	NaN	1	1.2319	1	7.0851
B2DD29	B2DD29	586	S	Serine/threonine-protein kinase BRSK1	Brsk1	1563268	>sp|B2DD29|BRSK1_RAT Serine/threonine-protein kinase BRSK1 OS=Rattus norvegicus GN=Brsk1 PE=1 SV=1	yes	0.921856	10.8091	0.49625	174.49	5.66e-23	76.55	no	no	yes	no	yes	no	no	yes	no	no	yes	no	2	MQVPTAEEMSSLTPESSPELAKRSWFGNFIS	_MQVPTAEEMSSLT(ph)PES(ph)SPELAK_	MQVPTAEEMS(0.056)S(0.064)LT(0.879)PES(0.922)S(0.079)PELAK	MQVPT(-38.74)AEEMS(-12.05)S(-11.43)LT(11.43)PES(10.81)S(-10.81)PELAK	16	3	841.354	0.82705	2	3	0.185097	0.83494	2	NaN	1	0.82705	2	NaN	1	0.59039	2	NaN
B2DD29	B2DD29	587	S	Serine/threonine-protein kinase BRSK1	Brsk1	1563268	>sp|B2DD29|BRSK1_RAT Serine/threonine-protein kinase BRSK1 OS=Rattus norvegicus GN=Brsk1 PE=1 SV=1	yes	0.993166	22.0661	-0.0514	170.18	1.05e-22	141.43	yes	yes	yes	no	no	no	yes	no	yes	no	yes	yes	1;2	QVPTAEEMSSLTPESSPELAKRSWFGNFISL	_MQVPTAEEMSSLT(ph)PESS(ph)PELAK_	MQVPTAEEMSS(0.013)LT(0.987)PES(0.007)S(0.993)PELAK	MQVPT(-73.79)AEEMS(-39.69)S(-19.08)LT(19.08)PES(-22.07)S(22.07)PELAK	17	2	1261.53	0.69528	2	3	0.0727474	0.69282	2	NaN	1	0.69528	2	NaN	1	0.78531	2	NaN
B2DD29;D3ZML2-2;H9KVG0;D3ZML2;M9MMM8	D3ZML2-2	512	S	Serine/threonine-protein kinase BRSK1;Serine/threonine-protein kinase BRSK2	Brsk2	1566256	>sp|B2DD29|BRSK1_RAT Serine/threonine-protein kinase BRSK1 OS=Rattus norvegicus GN=Brsk1 PE=1 SV=1;>sp|D3ZML2-2|BRSK2_RAT Isoform 2 of Serine/threonine-protein kinase BRSK2 OS=Rattus norvegicus GN=Brsk2;>tr|H9KVG0|H9KVG0_RAT Serine/threonine-protein kinase	yes	1	82.0131	0.32429	160.36	6.51e-05	99.752	yes	yes	yes	yes	yes	yes	yes	yes	yes	yes	yes	yes	1	AWRSRLNSIRNSFLGSPRFHRRKMQVPTAEE;PWRTRLNSIKNSFLGSPRFHRRKLQVPTPEE	_NSFLGS(ph)PR_	NSFLGS(1)PR	NS(-82.01)FLGS(82.01)PR	6	2	479.213	0.82405	1	3	0.0239995	0.82405	1	6.5195	7	0.85866	1	10.956	7	0.82381	1	4.4015
B2DD29	B2DD29	399	S	Serine/threonine-protein kinase BRSK1	Brsk1	1563268	>sp|B2DD29|BRSK1_RAT Serine/threonine-protein kinase BRSK1 OS=Rattus norvegicus GN=Brsk1 PE=1 SV=1	yes	1	81.9107	-0.68779	195.03	2e-23	177.03	no	no	yes	no	no	yes	yes	no	yes	no	no	yes	1;3	SPMLSRHGKRRPERKSMEVLSITDAGSGGSP	_S(ph)MEVLSITDAGSGGSPVPTR_	S(1)MEVLSITDAGSGGSPVPTR	S(81.91)MEVLS(-81.91)IT(-94.77)DAGS(-117.82)GGS(-133.26)PVPT(-173.82)R	1	2	1020.97	0.88928	1	3	0.0895014	0.91664	1	NaN	1	0.88928	1	NaN	1	0.77188	1	NaN
B2DD29	B2DD29	413	S	Serine/threonine-protein kinase BRSK1	Brsk1	1563268	>sp|B2DD29|BRSK1_RAT Serine/threonine-protein kinase BRSK1 OS=Rattus norvegicus GN=Brsk1 PE=1 SV=1	yes	0.999979	46.9454	-0.33291	211.64	2.33e-27	211.64	no	no	yes	yes	no	yes	no	yes	no	no	no	no	1;3	KSMEVLSITDAGSGGSPVPTRRALEMAQHSQ	_SMEVLSITDAGSGGS(ph)PVPTR_	SMEVLSITDAGSGGS(1)PVPTR	S(-148.64)MEVLS(-120.47)IT(-90.28)DAGS(-46.95)GGS(46.95)PVPT(-60.19)R	15	2	1020.97	0.88595	1	3	0.126465	1.0003	1	NaN	1	0.88595	1	NaN	1	0.77587	1	NaN
B2DD29	B2DD29	508	S	Serine/threonine-protein kinase BRSK1	Brsk1	1563268	>sp|B2DD29|BRSK1_RAT Serine/threonine-protein kinase BRSK1 OS=Rattus norvegicus GN=Brsk1 PE=1 SV=1	yes	1	79.7176	-0.031926	87.083	0.00271991	87.083	yes	yes	yes	yes	yes	yes	yes	yes	yes	yes	yes	yes	1	PPPSARSTPLPGPPGSPRSSGGTPLHSPLHT	_STPLPGPPGS(ph)PR_	STPLPGPPGS(1)PR	S(-79.72)T(-79.72)PLPGPPGS(79.72)PR	10	2	621.798	0.66585	1	3	0.0574569	0.61219	1	5.1388	5	0.66585	1	9.8104	5	0.68462	1	NaN
B2DD29	B2DD29	432	S	Serine/threonine-protein kinase BRSK1	Brsk1	1563268	>sp|B2DD29|BRSK1_RAT Serine/threonine-protein kinase BRSK1 OS=Rattus norvegicus GN=Brsk1 PE=1 SV=1	yes	0.97321	15.6097	0.1466	171.47	4.39e-07	171.47	no	no	no	yes	no	yes	yes	no	no	yes	no	yes	1	TRRALEMAQHSQRSRSVSGASTGLSSSPLSS	_S(ph)VSGASTGLSSSPLSSPR_	S(0.973)VS(0.027)GASTGLSSSPLSSPR	S(15.61)VS(-15.61)GAS(-43.43)T(-61.82)GLS(-97.44)S(-110.87)S(-117.25)PLS(-150.23)S(-165.11)PR	1	2	878.909	0.89002	1	2	0.0139194	0.89878	1	NaN	1	0.88126	1	NaN	1
B2DD29	B2DD29	384	S	Serine/threonine-protein kinase BRSK1	Brsk1	1563268	>sp|B2DD29|BRSK1_RAT Serine/threonine-protein kinase BRSK1 OS=Rattus norvegicus GN=Brsk1 PE=1 SV=1	yes	1	75.629	0.19352	125.74	0.00250024	125.74	yes	yes	no	yes	yes	no	yes	yes	no	yes	yes	no	1	LPPRNDVDPPRKRVDSPMLSRHGKRRPERKS	_VDS(ph)PMLSR_	VDS(1)PMLSR	VDS(75.63)PMLS(-75.63)R	3	2	492.715	0.81296	1	2	0.0733757	0.85514	1	11.527	4	0.77078	1	9.4918	5
B2GUU9;Q923I8	B2GUU9	553	S	Cryptochrome-2	Cry2	620935	>tr|B2GUU9|B2GUU9_RAT Cryptochrome 2 (Photolyase-like) OS=Rattus norvegicus GN=Cry2 PE=2 SV=1;>sp|Q923I8|CRY2_RAT Cryptochrome-2 OS=Rattus norvegicus GN=Cry2 PE=1 SV=1	yes	0.788577	5.8293	0.48482	101.89	0.00223782	101.89	no	no	no	no	no	no	no	no	no	no	yes	no	1	SQAGSISNTGPRPLSSGPASPKRKLEAAEEP	_PLSS(ph)GPASPK_	PLS(0.005)S(0.789)GPAS(0.206)PK	PLS(-21.64)S(5.83)GPAS(-5.83)PK	4	2	510.742
B2GUU9;Q923I8	B2GUU9	557	S	Cryptochrome-2	Cry2	620935	>tr|B2GUU9|B2GUU9_RAT Cryptochrome 2 (Photolyase-like) OS=Rattus norvegicus GN=Cry2 PE=2 SV=1;>sp|Q923I8|CRY2_RAT Cryptochrome-2 OS=Rattus norvegicus GN=Cry2 PE=1 SV=1	yes	0.999877	39.0976	-0.44913	126.83	0.000953566	111.39	yes	yes	yes	yes	yes	yes	yes	yes	yes	yes	yes	yes	1	SISNTGPRPLSSGPASPKRKLEAAEEPPGEE	_PLSSGPAS(ph)PK_	PLSSGPAS(1)PK	PLS(-66.13)S(-39.1)GPAS(39.1)PK	8	2	510.742	0.96801	1	3	0.12207	0.98483	1	9.0164	4	0.96801	1	26.344	6	0.78408	1	28.052
B2GUV7;M0R7Z0	B2GUV7	584	S	Eukaryotic translation initiation factor 5B	Eif5b	735017	>sp|B2GUV7|IF2P_RAT Eukaryotic translation initiation factor 5B OS=Rattus norvegicus GN=Eif5b PE=1 SV=1;>tr|M0R7Z0|M0R7Z0_RAT Eukaryotic translation initiation factor 5B OS=Rattus norvegicus GN=Eif5b PE=4 SV=1	yes	1	84.7805	0.72784	152.66	9.94e-09	152.66	no	no	no	yes	no	no	no	no	no	no	no	no	4	KDLGKAGDTKPNKDASSDSEYDSDDDRTKEE	_DAS(ph)S(ph)DS(ph)EYDS(ph)DDDRTK_	DAS(1)S(1)DS(0.997)EY(0.003)DS(1)DDDRTK	DAS(84.78)S(80.26)DS(25.31)EY(-25.31)DS(34.58)DDDRT(-53.97)K	3	2	1063.28
B2GUV7;M0R7Z0	B2GUV7	585	S	Eukaryotic translation initiation factor 5B	Eif5b	735017	>sp|B2GUV7|IF2P_RAT Eukaryotic translation initiation factor 5B OS=Rattus norvegicus GN=Eif5b PE=1 SV=1;>tr|M0R7Z0|M0R7Z0_RAT Eukaryotic translation initiation factor 5B OS=Rattus norvegicus GN=Eif5b PE=4 SV=1	yes	1	80.259	0.72784	152.66	9.94e-09	152.66	no	no	no	yes	no	no	no	no	no	no	no	no	4	DLGKAGDTKPNKDASSDSEYDSDDDRTKEER	_DAS(ph)S(ph)DS(ph)EYDS(ph)DDDRTK_	DAS(1)S(1)DS(0.997)EY(0.003)DS(1)DDDRTK	DAS(84.78)S(80.26)DS(25.31)EY(-25.31)DS(34.58)DDDRT(-53.97)K	4	2	1063.28
B2GUV7;M0R7Z0	B2GUV7	587	S	Eukaryotic translation initiation factor 5B	Eif5b	735017	>sp|B2GUV7|IF2P_RAT Eukaryotic translation initiation factor 5B OS=Rattus norvegicus GN=Eif5b PE=1 SV=1;>tr|M0R7Z0|M0R7Z0_RAT Eukaryotic translation initiation factor 5B OS=Rattus norvegicus GN=Eif5b PE=4 SV=1	yes	0.997067	25.3124	0.72784	152.66	9.94e-09	152.66	no	no	no	yes	no	no	no	no	no	no	no	no	4	GKAGDTKPNKDASSDSEYDSDDDRTKEERAY	_DAS(ph)S(ph)DS(ph)EYDS(ph)DDDRTK_	DAS(1)S(1)DS(0.997)EY(0.003)DS(1)DDDRTK	DAS(84.78)S(80.26)DS(25.31)EY(-25.31)DS(34.58)DDDRT(-53.97)K	6	2	1063.28
B2GUV7;M0R7Z0	B2GUV7	591	S	Eukaryotic translation initiation factor 5B	Eif5b	735017	>sp|B2GUV7|IF2P_RAT Eukaryotic translation initiation factor 5B OS=Rattus norvegicus GN=Eif5b PE=1 SV=1;>tr|M0R7Z0|M0R7Z0_RAT Eukaryotic translation initiation factor 5B OS=Rattus norvegicus GN=Eif5b PE=4 SV=1	yes	0.999649	34.5791	0.72784	152.66	9.94e-09	152.66	no	no	no	yes	no	no	no	no	no	no	no	no	4	DTKPNKDASSDSEYDSDDDRTKEERAYDKAK	_DAS(ph)S(ph)DS(ph)EYDS(ph)DDDRTK_	DAS(1)S(1)DS(0.997)EY(0.003)DS(1)DDDRTK	DAS(84.78)S(80.26)DS(25.31)EY(-25.31)DS(34.58)DDDRT(-53.97)K	10	2	1063.28
B2GUV7;M0R7Z0	B2GUV7	165	S	Eukaryotic translation initiation factor 5B	Eif5b	735017	>sp|B2GUV7|IF2P_RAT Eukaryotic translation initiation factor 5B OS=Rattus norvegicus GN=Eif5b PE=1 SV=1;>tr|M0R7Z0|M0R7Z0_RAT Eukaryotic translation initiation factor 5B OS=Rattus norvegicus GN=Eif5b PE=4 SV=1	yes	1	76.079	-0.45954	279.77	1.65e-93	101.42	yes	yes	yes	yes	yes	yes	yes	yes	yes	yes	yes	yes	1	KKGKKAQKSTKKRDGSEEDEDNSKRSKERSR	_RDGS(ph)EEDEDNSKR_	RDGS(1)EEDEDNSKR	RDGS(76.08)EEDEDNS(-76.08)KR	4	3	539.544	0.84705	1	3	0.0918653	0.88225	1	15.448	14	0.84705	1	13.277	17	0.73742	1	7.2213
B2GUV7;M0R7Z0	B2GUV7	172	S	Eukaryotic translation initiation factor 5B	Eif5b	735017	>sp|B2GUV7|IF2P_RAT Eukaryotic translation initiation factor 5B OS=Rattus norvegicus GN=Eif5b PE=1 SV=1;>tr|M0R7Z0|M0R7Z0_RAT Eukaryotic translation initiation factor 5B OS=Rattus norvegicus GN=Eif5b PE=4 SV=1	yes	0.999937	42.0084	1.2611	195.23	9.11e-07	195.23	yes	yes	no	yes	yes	no	yes	yes	no	yes	yes	no	1	KSTKKRDGSEEDEDNSKRSKERSRVNSSGES	_RDGSEEDEDNS(ph)KR_	RDGSEEDEDNS(1)KR	RDGS(-42.01)EEDEDNS(42.01)KR	11	2	808.813	0.62414	1	1	NaN	0.62414	1	NaN	1
B2GUV7;M0R7Z0	B2GUV7	137	S	Eukaryotic translation initiation factor 5B	Eif5b	735017	>sp|B2GUV7|IF2P_RAT Eukaryotic translation initiation factor 5B OS=Rattus norvegicus GN=Eif5b PE=1 SV=1;>tr|M0R7Z0|M0R7Z0_RAT Eukaryotic translation initiation factor 5B OS=Rattus norvegicus GN=Eif5b PE=4 SV=1	yes	0.999999	60.4769	-0.14214	315.3	1.08e-129	82.342	yes	yes	yes	yes	yes	yes	yes	yes	yes	yes	yes	yes	1;2	SKSKKPARPNSEVLLSGSEDADDPNKLSKKG	_KPARPNSEVLLS(ph)GS(ph)EDADDPNK_	KPARPNSEVLLS(1)GS(1)EDADDPNK	KPARPNS(-60.48)EVLLS(60.48)GS(60.48)EDADDPNK	12	3	833.698	0.91323	1	3	0.0178582	0.91127	1	8.5073	10	0.91323	1	13.726	10	0.94071	1	15.652
B2GUV7;M0R7Z0	B2GUV7	139	S	Eukaryotic translation initiation factor 5B	Eif5b	735017	>sp|B2GUV7|IF2P_RAT Eukaryotic translation initiation factor 5B OS=Rattus norvegicus GN=Eif5b PE=1 SV=1;>tr|M0R7Z0|M0R7Z0_RAT Eukaryotic translation initiation factor 5B OS=Rattus norvegicus GN=Eif5b PE=4 SV=1	yes	0.999999	60.4769	-0.14214	256.58	2.53e-51	82.342	yes	no	yes	yes	yes	yes	yes	yes	yes	yes	yes	yes	1;2	SKKPARPNSEVLLSGSEDADDPNKLSKKGKK	_KPARPNSEVLLS(ph)GS(ph)EDADDPNK_	KPARPNSEVLLS(1)GS(1)EDADDPNK	KPARPNS(-60.48)EVLLS(60.48)GS(60.48)EDADDPNK	14	3	833.698	0.819815	1	2	0.0329914	0.80069	1	NaN	1					0.83894	1	NaN
B2GUV7;M0R7Z0	B2GUV7	108	S	Eukaryotic translation initiation factor 5B	Eif5b	735017	>sp|B2GUV7|IF2P_RAT Eukaryotic translation initiation factor 5B OS=Rattus norvegicus GN=Eif5b PE=1 SV=1;>tr|M0R7Z0|M0R7Z0_RAT Eukaryotic translation initiation factor 5B OS=Rattus norvegicus GN=Eif5b PE=4 SV=1	yes	0.963191	14.3003	0.32161	99.663	0.000168989	99.663	no	no	no	no	no	no	no	no	yes	no	no	yes	1	SKQDKKKKGQKGKKTSFDENDSEELEDKDSK	_KTS(ph)FDENDSEELEDKDSK_	KT(0.036)S(0.963)FDENDS(0.001)EELEDKDSK	KT(-14.3)S(14.3)FDENDS(-29.73)EELEDKDS(-91.3)K	3	3	732.634
B2GUV7;M0R7Z0	B2GUV7	215	S	Eukaryotic translation initiation factor 5B	Eif5b	735017	>sp|B2GUV7|IF2P_RAT Eukaryotic translation initiation factor 5B OS=Rattus norvegicus GN=Eif5b PE=1 SV=1;>tr|M0R7Z0|M0R7Z0_RAT Eukaryotic translation initiation factor 5B OS=Rattus norvegicus GN=Eif5b PE=4 SV=1	yes	1	76.5381	-0.26203	198.14	3.72e-14	189.07	yes	yes	yes	yes	yes	yes	yes	yes	yes	yes	yes	yes	1	GQKKNQKNKSVPTIDSGNEDDDSSFKIKTVA	_SVPTIDS(ph)GNEDDDSSFK_	SVPTIDS(1)GNEDDDSSFK	S(-105.35)VPT(-76.54)IDS(76.54)GNEDDDS(-83.17)S(-88.66)FK	7	2	946.875	1.0504	1	3	0.0109811	1.0511	1	7.6548	5	1.0504	1	4.145	5	1.0309	1	NaN
B2GUV7;M0R7Z0	B2GUV7	183	S	Eukaryotic translation initiation factor 5B	Eif5b	735017	>sp|B2GUV7|IF2P_RAT Eukaryotic translation initiation factor 5B OS=Rattus norvegicus GN=Eif5b PE=1 SV=1;>tr|M0R7Z0|M0R7Z0_RAT Eukaryotic translation initiation factor 5B OS=Rattus norvegicus GN=Eif5b PE=4 SV=1	yes	1	169.268	0.1972	269.27	2.33e-63	178.44	yes	yes	no	yes	yes	no	yes	yes	no	yes	no	yes	3;4	DEDNSKRSKERSRVNSSGESGGESDEFLQSR	_VNS(ph)S(ph)GES(ph)GGES(ph)DEFLQSR_	VNS(1)S(1)GES(1)GGES(1)DEFLQSR	VNS(169.27)S(172.7)GES(150.69)GGES(118.41)DEFLQS(-118.41)R	3	2	1102.85	0.88939	3	2	0.205933	0.75988	3	NaN	1	1.0189	3	NaN	1
B2GUV7;M0R7Z0	B2GUV7	184	S	Eukaryotic translation initiation factor 5B	Eif5b	735017	>sp|B2GUV7|IF2P_RAT Eukaryotic translation initiation factor 5B OS=Rattus norvegicus GN=Eif5b PE=1 SV=1;>tr|M0R7Z0|M0R7Z0_RAT Eukaryotic translation initiation factor 5B OS=Rattus norvegicus GN=Eif5b PE=4 SV=1	yes	1	172.701	0.1972	269.27	2.33e-63	178.44	yes	yes	no	yes	yes	no	yes	yes	no	yes	no	yes	3;4	EDNSKRSKERSRVNSSGESGGESDEFLQSRK	_VNS(ph)S(ph)GES(ph)GGES(ph)DEFLQSR_	VNS(1)S(1)GES(1)GGES(1)DEFLQSR	VNS(169.27)S(172.7)GES(150.69)GGES(118.41)DEFLQS(-118.41)R	4	2	1102.85	0.88939	3	2	0.205933	0.75988	3	NaN	1	1.0189	3	NaN	1
B2GUV7;M0R7Z0	B2GUV7	187	S	Eukaryotic translation initiation factor 5B	Eif5b	735017	>sp|B2GUV7|IF2P_RAT Eukaryotic translation initiation factor 5B OS=Rattus norvegicus GN=Eif5b PE=1 SV=1;>tr|M0R7Z0|M0R7Z0_RAT Eukaryotic translation initiation factor 5B OS=Rattus norvegicus GN=Eif5b PE=4 SV=1	yes	1	150.689	0.1972	269.27	2.33e-63	178.44	yes	yes	no	yes	yes	no	yes	yes	no	yes	no	yes	3;4	SKRSKERSRVNSSGESGGESDEFLQSRKGQK	_VNS(ph)S(ph)GES(ph)GGES(ph)DEFLQSR_	VNS(1)S(1)GES(1)GGES(1)DEFLQSR	VNS(169.27)S(172.7)GES(150.69)GGES(118.41)DEFLQS(-118.41)R	7	2	1102.85	0.88939	3	2	0.205933	0.75988	3	NaN	1	1.0189	3	NaN	1
B2GUV7;M0R7Z0	B2GUV7	191	S	Eukaryotic translation initiation factor 5B	Eif5b	735017	>sp|B2GUV7|IF2P_RAT Eukaryotic translation initiation factor 5B OS=Rattus norvegicus GN=Eif5b PE=1 SV=1;>tr|M0R7Z0|M0R7Z0_RAT Eukaryotic translation initiation factor 5B OS=Rattus norvegicus GN=Eif5b PE=4 SV=1	yes	1	118.413	0.1972	269.27	2.33e-63	178.44	no	yes	no	yes	yes	no	yes	yes	no	yes	no	no	4	KERSRVNSSGESGGESDEFLQSRKGQKKNQK	_VNS(ph)S(ph)GES(ph)GGES(ph)DEFLQSR_	VNS(1)S(1)GES(1)GGES(1)DEFLQSR	VNS(169.27)S(172.7)GES(150.69)GGES(118.41)DEFLQS(-118.41)R	11	2	1102.85	1.0189	3	1	NaN					1.0189	3	NaN	1
B2GUW2	B2GUW2	6	S	Protein Arhgef16	Arhgef16	1588981	>tr|B2GUW2|B2GUW2_RAT LOC687105 protein OS=Rattus norvegicus GN=Arhgef16 PE=2 SV=1	yes	1	63.2766	0.14817	193.28	1.66e-18	193.28	yes	yes	yes	yes	yes	no	yes	yes	yes	yes	yes	yes	1	__________MSQRHSDSSLDEKLLEYRFHA	_HS(ph)DSSLDEK_	HS(1)DSSLDEK	HS(63.28)DS(-63.28)S(-88.85)LDEK	2	2	549.211	0.95814	1	2	0.00918071	0.96436	1	12.751	7	0.95192	1	12.627	6
B2GUY4;D4A559	B2GUY4	90	S	Epb4.9 protein	Dmtn	1311419	>tr|B2GUY4|B2GUY4_RAT Epb4.9 protein OS=Rattus norvegicus GN=Dmtn PE=1 SV=1;>tr|D4A559|D4A559_RAT Erythrocyte protein band 4.9 (Predicted), isoform CRA_a OS=Rattus norvegicus GN=Dmtn PE=1 SV=1	yes	0.880741	9.21003	0.39641	105.19	0.000984213	105.19	no	yes	yes	yes	no	yes	no	no	no	yes	yes	no	1	HVELPRSRECSLSPKSTSPPPSPEVWAESRT	_S(ph)TSPPPSPEVWAESR_	S(0.881)T(0.106)S(0.014)PPPSPEVWAESR	S(9.21)T(-9.21)S(-18.11)PPPS(-66.5)PEVWAES(-96.4)R	1	2	853.875	0.97927	1	2	0.0455341	1.0108	1	NaN	1	0.94774	1	NaN	1
B2GUY9	B2GUY9	103	S	Klf16 protein	Klf16	1305966	>tr|B2GUY9|B2GUY9_RAT Klf16 protein OS=Rattus norvegicus GN=Klf16 PE=2 SV=1	yes	0.778628	6.95768	-0.2465	63.491	9.91e-05	63.491	no	no	no	no	no	no	no	no	yes	no	no	no	1	GGPGVATAANTAGGTSPVSSSSAASSPSSGR	_GGPGVATAANTAGGTS(ph)PVSSSSAASSPSSGR_	GGPGVAT(0.031)AANT(0.028)AGGT(0.157)S(0.779)PVS(0.001)S(0.001)S(0.001)S(0.001)AASSPSSGR	GGPGVAT(-14.05)AANT(-14.39)AGGT(-6.96)S(6.96)PVS(-27.57)S(-27.57)S(-27.57)S(-27.57)AAS(-43.98)S(-52.94)PS(-56.2)S(-56.2)GR	16	3	905.074	0.94942	1	1	NaN									0.94942	1	NaN
B2GUZ7	B2GUZ7	17	S	Protein Tbcc	Tbcc	1306756	>tr|B2GUZ7|B2GUZ7_RAT Protein Tbcc OS=Rattus norvegicus GN=Tbcc PE=2 SV=1	yes	1	129.167	0.75276	201.29	1.05e-23	184.3	yes	yes	no	yes	yes	no	yes	yes	no	no	yes	yes	1	EGVDCSVALADAAAGSPRDLSLVPERLQRRE	_(ac)MEGVDCSVALADAAAGS(ph)PR_	MEGVDCSVALADAAAGS(1)PR	MEGVDCS(-129.17)VALADAAAGS(129.17)PR	17	2	999.918	0.631525	1	2	0.102395	0.67725	1	NaN	1	0.5858	1	1.2149	2
B2GV01	B2GV01	435	S	Metastasis-associated gene family, member 2	Mta2	1306743	>tr|B2GV01|B2GV01_RAT Metastasis-associated gene family, member 2 OS=Rattus norvegicus GN=Mta2 PE=2 SV=1	yes	0.999713	37.5944	-0.11468	210.32	5.16e-27	138.44	yes	yes	yes	yes	yes	yes	yes	yes	yes	yes	yes	yes	1	PHSRGHLSRPEAQSLSPYTTSANRAKLLAKN	_GHLSRPEAQSLS(ph)PYTTSANR_	GHLSRPEAQSLS(1)PYTTSANR	GHLS(-104.24)RPEAQS(-45.03)LS(37.59)PY(-53.86)T(-45.03)T(-37.59)S(-43.32)ANR	12	3	751.353	0.62478	1	3	0.0556051	0.61706	1	15.556	3	0.62478	1	0.75313	4	0.68233	1	1.8133
B2GV05	B2GV05	621	S	RNA-binding protein 5	Rbm5	1305059	>sp|B2GV05|RBM5_RAT RNA-binding protein 5 OS=Rattus norvegicus GN=Rbm5 PE=2 SV=1	yes	0.902703	10.7764	-0.66235	94.671	7.57e-05	94.671	no	no	yes	no	no	no	no	no	no	no	no	no	1	GDEENPLKRGLVAAYSGDSDNEEELVERLES	_GLVAAYS(ph)GDSDNEEELVER_	GLVAAY(0.022)S(0.903)GDS(0.075)DNEEELVER	GLVAAY(-16.17)S(10.78)GDS(-10.78)DNEEELVER	7	2	1066.95	1.2419	1	1	NaN									1.2419	1	NaN
B2GV05	B2GV05	624	S	RNA-binding protein 5	Rbm5	1305059	>sp|B2GV05|RBM5_RAT RNA-binding protein 5 OS=Rattus norvegicus GN=Rbm5 PE=2 SV=1	yes	1	70.975	0.99936	307.48	6.74e-139	307.48	yes	yes	yes	yes	yes	yes	yes	yes	yes	yes	yes	yes	1	ENPLKRGLVAAYSGDSDNEEELVERLESEEE	_GLVAAYSGDS(ph)DNEEELVER_	GLVAAYSGDS(1)DNEEELVER	GLVAAY(-141.82)S(-70.98)GDS(70.98)DNEEELVER	10	2	1066.95	0.88067	1	3	0.0334493	0.92898	1	12.087	2	0.88067	1	1.4251	2	0.87423	1	NaN
B2GV05	B2GV05	59	S	RNA-binding protein 5	Rbm5	1305059	>sp|B2GV05|RBM5_RAT RNA-binding protein 5 OS=Rattus norvegicus GN=Rbm5 PE=2 SV=1	yes	1	67.7192	-0.25212	138.01	0.000178015	136.39	no	no	yes	no	no	no	no	no	yes	no	no	yes	1	DDRRGDRYDDYRDYDSPERERERRNSDRSED	_YDDYRDYDS(ph)PER_	YDDYRDYDS(1)PER	Y(-100.66)DDY(-80.31)RDY(-67.72)DS(67.72)PER	9	2	837.309	0.63533	1	1	NaN									0.63533	1	NaN
B2GV22	B2GV22	16	S	Phosphatidylserine synthase 2	Ptdss2	1307914	>sp|B2GV22|PTSS2_RAT Phosphatidylserine synthase 2 OS=Rattus norvegicus GN=Ptdss2 PE=2 SV=1	yes	0.999664	34.7825	0.13018	168.64	8.07e-05	168.64	yes	yes	no	yes	yes	no	no	yes	no	yes	no	no	1	MRRGERRVAGGSGSESPLLEGRRSTESEVYD	_VAGGSGSES(ph)PLLEGR_	VAGGSGSES(1)PLLEGR	VAGGS(-54.01)GS(-34.78)ES(34.78)PLLEGR	9	2	748.343	0.76608	1	2	0.201347	0.87515	1	NaN	1	0.65701	1	NaN	1
B2GV24	B2GV24	458	S	E3 UFM1-protein ligase 1	Ufl1	1309308	>sp|B2GV24|UFL1_RAT E3 UFM1-protein ligase 1 OS=Rattus norvegicus GN=Ufl1 PE=2 SV=1	yes	1	75.5027	-0.3645	318.69	4.45e-145	146.78	yes	yes	yes	yes	yes	yes	yes	yes	yes	yes	yes	yes	1	YKIKKVKKKGRKDEDSDDESQSSHAGKKKPD	_KDEDS(ph)DDESQSSHAGK_	KDEDS(1)DDESQSSHAGK	KDEDS(75.5)DDES(-75.5)QS(-115.67)S(-115.67)HAGK	5	3	605.562	1.0635	1	3	0.0199247	1.0456	1	13.313	15	1.0879	1	20.224	15	1.0635	1	8.2611
B2GV50	B2GV50	386	S	DNA-binding protein RFX2	Rfx2	1588579	>sp|B2GV50|RFX2_RAT DNA-binding protein RFX2 OS=Rattus norvegicus GN=Rfx2 PE=2 SV=1	yes	0.999552	35.5765	-0.15617	85.974	0.00171226	85.974	no	no	no	no	no	yes	no	yes	no	no	no	no	1	NCKATSSDGRASLPASDEEPEVTLLPKDKLI	_ASLPAS(ph)DEEPEVTLLPK_	ASLPAS(1)DEEPEVTLLPK	AS(-35.58)LPAS(35.58)DEEPEVT(-37.66)LLPK	6	2	938.453	1.2174	1	1	NaN	1.2174	1	NaN	1
B2GV50	B2GV50	663	S	DNA-binding protein RFX2	Rfx2	1588579	>sp|B2GV50|RFX2_RAT DNA-binding protein RFX2 OS=Rattus norvegicus GN=Rfx2 PE=2 SV=1	yes	0.898786	9.48414	0.092617	174.23	3.45e-09	114.99	no	no	yes	no	no	yes	no	no	yes	no	no	no	1	LSLTLLDKEDIGDGHSSEADVDGRSLGEPLV	_EDIGDGHS(ph)SEADVDGR_	EDIGDGHS(0.899)S(0.101)EADVDGR	EDIGDGHS(9.48)S(-9.48)EADVDGR	8	2	869.831	1.0175	1	1	NaN									1.0175	1	NaN
B2GV50	B2GV50	664	S	DNA-binding protein RFX2	Rfx2	1588579	>sp|B2GV50|RFX2_RAT DNA-binding protein RFX2 OS=Rattus norvegicus GN=Rfx2 PE=2 SV=1	yes	0.784376	5.60828	0.46257	102.69	0.000278763	102.69	no	no	no	no	no	no	no	no	no	no	no	yes	1	SLTLLDKEDIGDGHSSEADVDGRSLGEPLVK	_EDIGDGHSS(ph)EADVDGR_	EDIGDGHS(0.216)S(0.784)EADVDGR	EDIGDGHS(-5.61)S(5.61)EADVDGR	9	2	869.831
B2GV50	B2GV50	26	S	DNA-binding protein RFX2	Rfx2	1588579	>sp|B2GV50|RFX2_RAT DNA-binding protein RFX2 OS=Rattus norvegicus GN=Rfx2 PE=2 SV=1	yes	1	70.2805	0.66481	78.69	0.00546367	70.281	no	no	no	no	no	yes	yes	no	no	no	no	no	1	PATVALRPAAQPVPASPQRVLVQAAGSTPKG	_PAAQPVPAS(ph)PQR_	PAAQPVPAS(1)PQR	PAAQPVPAS(70.28)PQR	9	2	649.816	0.88544	1	1	NaN									0.88544	1	NaN
B2GV50;Q5U2M9	B2GV50	246	S	DNA-binding protein RFX2	Rfx2	1588579	>sp|B2GV50|RFX2_RAT DNA-binding protein RFX2 OS=Rattus norvegicus GN=Rfx2 PE=2 SV=1;>tr|Q5U2M9|Q5U2M9_RAT Protein Rfx3 OS=Rattus norvegicus GN=Rfx3 PE=2 SV=1	yes	1	78.1489	0.10323	147.19	0.00400746	78.149	yes	yes	no	yes	yes	no	yes	yes	no	no	no	no	1	GNSKYHYYGIRLKPDSPLNRLQEDTQYMAMR;GNSKYHYYGIRVKPDSPLNRLQEDMQYMAMR	_PDS(ph)PLNR_	PDS(1)PLNR	PDS(78.15)PLNR	3	2	439.692	0.82036	1	2	0.017601	0.83057	1	5.7064	3	0.81015	1	20.442	3
B2GV58	B2GV58	192	S	Lsm14a protein	Lsm14a	1305695	>tr|B2GV58|B2GV58_RAT Lsm14a protein OS=Rattus norvegicus GN=Lsm14a PE=2 SV=1	yes	0.99855	29.0598	-0.20592	290.59	5.54e-115	105.84	yes	yes	yes	yes	yes	yes	yes	yes	yes	yes	yes	yes	1	LAQGRSSPQLDPLRKSPTMEQAVQTASAHLP	_KS(ph)PTMEQAVQTASAHLPAPAPVGR_	KS(0.999)PT(0.001)MEQAVQTASAHLPAPAPVGR	KS(29.06)PT(-29.06)MEQAVQT(-41.55)AS(-38.53)AHLPAPAPVGR	2	3	842.084	0.88088	1	3	0.0104078	0.89683	1	6.4853	19	0.88083	1	6.2602	21	0.88088	1	6.7968
B2GV58	B2GV58	216	S	Lsm14a protein	Lsm14a	1305695	>tr|B2GV58|B2GV58_RAT Lsm14a protein OS=Rattus norvegicus GN=Lsm14a PE=2 SV=1	yes	1	78.6432	0.4742	140.83	8.93e-05	96.208	yes	yes	yes	yes	yes	yes	yes	yes	yes	yes	yes	yes	1	TASAHLPAPAPVGRRSPVPARPLPPTSQKAI	_S(ph)PVPARPLPPTSQK_	S(1)PVPARPLPPTSQK	S(78.64)PVPARPLPPT(-78.64)S(-82.57)QK	1	2	777.906	0.83156	1	3	0.040823	0.83156	1	5.933	21	0.82477	1	6.6722	20	0.88784	1	7.5479
B2GV58	B2GV58	374	S	Lsm14a protein	Lsm14a	1305695	>tr|B2GV58|B2GV58_RAT Lsm14a protein OS=Rattus norvegicus GN=Lsm14a PE=2 SV=1	yes	0.999985	48.0932	0.40079	111.22	0.00022935	111.22	no	no	no	no	no	yes	no	yes	no	no	no	no	1	PNCYYDKTKSFFDNISCDDNRERRPTWAEER	_SFFDNIS(ph)CDDNR_	SFFDNIS(1)CDDNR	S(-48.09)FFDNIS(48.09)CDDNR	7	2	785.287	0.704105	1	2	0.177704					0.61563	1	NaN	1	0.79258	1	NaN
B2GV58	B2GV58	182	S	Lsm14a protein	Lsm14a	1305695	>tr|B2GV58|B2GV58_RAT Lsm14a protein OS=Rattus norvegicus GN=Lsm14a PE=2 SV=1	yes	0.917108	10.4391	-0.17993	130.1	0.000627353	102.4	yes	yes	yes	yes	yes	yes	yes	yes	yes	yes	yes	yes	1	TQDTRSVKPQLAQGRSSPQLDPLRKSPTMEQ	_S(ph)SPQLDPLR_	S(0.917)S(0.083)PQLDPLR	S(10.44)S(-10.44)PQLDPLR	1	2	546.758	0.95021	1	3	0.0103977	0.95021	1	NaN	1	0.95657	1	9.7479	12	0.93723	1	8.6125
B2GV58	B2GV58	183	S	Lsm14a protein	Lsm14a	1305695	>tr|B2GV58|B2GV58_RAT Lsm14a protein OS=Rattus norvegicus GN=Lsm14a PE=2 SV=1	yes	0.979041	16.6942	0.27221	131.17	0.000581016	105.03	yes	yes	yes	yes	yes	yes	yes	yes	yes	yes	yes	yes	1	QDTRSVKPQLAQGRSSPQLDPLRKSPTMEQA	_SS(ph)PQLDPLR_	S(0.021)S(0.979)PQLDPLR	S(-16.69)S(16.69)PQLDPLR	2	2	546.758	0.95444	1	3	0.0131392	0.96153	1	1.5609	3	0.95444	1	1.7283	3	0.93723	1	8.6125
B2GV74	B2GV74	582	S	Kinesin light chain 2 (Predicted), isoform CRA_b	Klc2	1307377	>tr|B2GV74|B2GV74_RAT Kinesin light chain 2 (Predicted), isoform CRA_b OS=Rattus norvegicus GN=Klc2 PE=1 SV=1	yes	0.999995	53.4629	0.3146	228.83	4.97e-36	154.15	yes	yes	yes	yes	yes	yes	yes	yes	yes	yes	yes	yes	1	GGPQEPPNSRMKRASSLNFLNKSVEEPVQPG	_ASS(ph)LNFLNK_	ASS(1)LNFLNK	AS(-53.46)S(53.46)LNFLNK	3	2	537.255	0.89329	1	3	0.021631	0.91697	1	3.9599	8	0.89329	1	3.2602	8	0.87854	1	3.3307
B2GV74	B2GV74	151	S	Kinesin light chain 2 (Predicted), isoform CRA_b	Klc2	1307377	>tr|B2GV74|B2GV74_RAT Kinesin light chain 2 (Predicted), isoform CRA_b OS=Rattus norvegicus GN=Klc2 PE=1 SV=1	yes	1	173.031	-1.069	266.45	9.75e-56	173.03	no	no	yes	no	no	yes	no	no	yes	no	no	yes	1	HLLFMSQIRKLDEDASPNEEKGDVPKDSLDD	_KLDEDAS(ph)PNEEK_	KLDEDAS(1)PNEEK	KLDEDAS(173.03)PNEEK	7	2	727.806	0.51355	1	1	NaN									0.51355	1	11.326
B2GV74	B2GV74	557	S	Kinesin light chain 2 (Predicted), isoform CRA_b	Klc2	1307377	>tr|B2GV74|B2GV74_RAT Kinesin light chain 2 (Predicted), isoform CRA_b OS=Rattus norvegicus GN=Klc2 PE=1 SV=1	yes	0.993597	21.9082	0.77246	154.15	0.000252455	103.43	yes	yes	yes	yes	no	no	yes	yes	no	yes	yes	no	1	RSGSFGKLRDALRRSSEMLVRKLQGGGPQEP	_RSS(ph)EMLVR_	RS(0.006)S(0.994)EMLVR	RS(-21.91)S(21.91)EMLVR	3	2	529.247	0.4314	1	3	0.200865	0.4314	1	18.476	4	0.43247	1	16.848	3	0.29728	1	NaN
B2GV74	B2GV74	589	S	Kinesin light chain 2 (Predicted), isoform CRA_b	Klc2	1307377	>tr|B2GV74|B2GV74_RAT Kinesin light chain 2 (Predicted), isoform CRA_b OS=Rattus norvegicus GN=Klc2 PE=1 SV=1	yes	1	89.1482	0.057597	178.71	3.64e-12	108.17	no	yes	no	yes	yes	no	yes	yes	no	yes	yes	no	1	NSRMKRASSLNFLNKSVEEPVQPGGTGLSDS	_S(ph)VEEPVQPGGTGLSDSR_	S(1)VEEPVQPGGTGLSDSR	S(89.15)VEEPVQPGGT(-89.15)GLS(-95.88)DS(-101.41)R	1	2	897.899	0.98174	1	2	0.021723	0.99682	1	13.261	3	0.96666	1	12.903	3
B2GV74	B2GV74	609	S	Kinesin light chain 2 (Predicted), isoform CRA_b	Klc2	1307377	>tr|B2GV74|B2GV74_RAT Kinesin light chain 2 (Predicted), isoform CRA_b OS=Rattus norvegicus GN=Klc2 PE=1 SV=1	yes	0.973661	17.0209	0.059007	141.54	9.15e-05	141.54	no	no	yes	no	no	no	no	no	no	no	no	no	1;3	VQPGGTGLSDSRTLSSSSMDLSRRSSLVG__	_TLSS(ph)SSMDLSR_	TLS(0.019)S(0.974)S(0.007)SMDLSR	T(-72.19)LS(-17.02)S(17.02)S(-21.57)S(-36.34)MDLS(-85.4)R	4	2	632.268	1.1237	1	1	NaN									1.1237	1	NaN
B2GV74	B2GV74	610	S	Kinesin light chain 2 (Predicted), isoform CRA_b	Klc2	1307377	>tr|B2GV74|B2GV74_RAT Kinesin light chain 2 (Predicted), isoform CRA_b OS=Rattus norvegicus GN=Klc2 PE=1 SV=1	yes	0.996638	26.6563	0.09082	182.33	1.04e-07	169.04	yes	yes	yes	yes	yes	yes	yes	yes	yes	yes	yes	yes	1	QPGGTGLSDSRTLSSSSMDLSRRSSLVG___	_TLSSS(ph)SMDLSR_	TLSS(0.002)S(0.997)S(0.001)MDLSR	T(-104)LS(-52.53)S(-26.66)S(26.66)S(-29.18)MDLS(-58.66)R	5	2	632.268	1.05775	1	2	0.0282776	1.0789	1	6.5454	4	1.0366	1	6.7638	4
B2GV74	B2GV74	611	S	Kinesin light chain 2 (Predicted), isoform CRA_b	Klc2	1307377	>tr|B2GV74|B2GV74_RAT Kinesin light chain 2 (Predicted), isoform CRA_b OS=Rattus norvegicus GN=Klc2 PE=1 SV=1	yes	0.803618	6.16117	0.44202	181.67	1.12e-07	107.46	no	no	no	no	no	yes	no	no	yes	no	no	yes	1;3	PGGTGLSDSRTLSSSSMDLSRRSSLVG____	_TLSSSS(ph)MDLSR_	TLSS(0.001)S(0.195)S(0.804)MDLS(0.001)R	T(-90.06)LS(-46.25)S(-31.8)S(-6.16)S(6.16)MDLS(-27.83)R	6	2	632.268	1.0259	3	1	NaN									1.0259	3	NaN
B2GV80	B2GV80	283	S	Protein Zfp691	Zfp691	1308150	>tr|B2GV80|B2GV80_RAT Protein Zfp691 OS=Rattus norvegicus GN=Zfp691 PE=2 SV=1	yes	0.872375	8.34767	1.1856	125.73	0.000185719	73.022	no	no	yes	no	no	yes	no	no	yes	no	no	yes	1	RHQKTHLGEQDEKDSS_______________	_THLGEQDEKDSS(ph)_	THLGEQDEKDS(0.128)S(0.872)	T(-68.02)HLGEQDEKDS(-8.35)S(8.35)	12	2	713.28	1.041	1	1	NaN									1.041	1	40.788
B2GV94	B2GV94	26	S	Fam134c protein	Fam134c	1561189	>tr|B2GV94|B2GV94_RAT Fam134c protein OS=Rattus norvegicus GN=Fam134c PE=2 SV=1	yes	1	67.0378	-0.16404	154.24	0.000222504	147.74	yes	yes	yes	yes	yes	yes	yes	yes	yes	yes	yes	yes	1	PGPSSGLAFRGRRAMSGSWERDQQVEAAQRA	_AMS(ph)GSWER_	AMS(1)GSWER	AMS(67.04)GS(-67.04)WER	3	2	502.189	1.0226	1	3	0.0510546	1.0196	1	5.667	6	1.0226	1	9.5848	5	1.1141	1	2.8965
B2GV94	B2GV94	313	S	Fam134c protein	Fam134c	1561189	>tr|B2GV94|B2GV94_RAT Fam134c protein OS=Rattus norvegicus GN=Fam134c PE=2 SV=1	yes	0.870451	8.25174	-0.80686	85.932	0.000278922	85.932	no	no	no	no	no	no	no	no	no	no	no	yes	2	GTFNLSRGQTPLTEGSEDLDGHSDPEESFAR	_GQTPLTEGS(ph)EDLDGHS(ph)DPEESFAR_	GQTPLT(0.135)EGS(0.87)EDLDGHS(0.982)DPEES(0.012)FAR	GQT(-52)PLT(-8.25)EGS(8.25)EDLDGHS(19.29)DPEES(-19.29)FAR	9	3	912.023	1.0299	2	1	NaN									1.0299	2	NaN
B2GV94	B2GV94	320	S	Fam134c protein	Fam134c	1561189	>tr|B2GV94|B2GV94_RAT Fam134c protein OS=Rattus norvegicus GN=Fam134c PE=2 SV=1	yes	0.999975	46.7361	-0.14847	172.52	1.64e-28	132.53	no	no	yes	yes	yes	yes	no	yes	yes	yes	yes	yes	1;2	GQTPLTEGSEDLDGHSDPEESFARDLPDFPS	_GQTPLTEGSEDLDGHS(ph)DPEESFAR_	GQTPLTEGSEDLDGHS(1)DPEESFAR	GQT(-69.24)PLT(-59.32)EGS(-46.74)EDLDGHS(46.74)DPEES(-56.1)FAR	16	2	1327.55	1.1335	1	3	0.0582676	1.2488	1	10.372	3	1.1335	1	1.3953	2	1.1281	1	3.9834
B2RYA6	B2RYA6	155	S	Papillary renal cell carcinoma (Translocation-associated) (Predicted)	Prcc	1309037	>tr|B2RYA6|B2RYA6_RAT Papillary renal cell carcinoma (Translocation-associated) (Predicted) OS=Rattus norvegicus GN=Prcc PE=2 SV=1	yes	1	202.334	-0.06632	233.83	4.04e-39	202.33	yes	no	yes	no	no	yes	yes	yes	yes	yes	yes	yes	1;2	TEPVRIAAPELHKGDSDSEEDEPAKKKVVLQ	_IAAPELHKGDS(ph)DS(ph)EEDEPAK_	IAAPELHKGDS(1)DS(1)EEDEPAK	IAAPELHKGDS(202.33)DS(202.33)EEDEPAK	11	2	1149.46	0.758075	1	2	0.0734553	0.79745	1	NaN	1	0.94356	2	7.827	2	0.7187	1	8.5075
B2RYA6	B2RYA6	157	S	Papillary renal cell carcinoma (Translocation-associated) (Predicted)	Prcc	1309037	>tr|B2RYA6|B2RYA6_RAT Papillary renal cell carcinoma (Translocation-associated) (Predicted) OS=Rattus norvegicus GN=Prcc PE=2 SV=1	yes	1	202.334	-0.06632	202.33	1.1e-24	202.33	yes	no	yes	no	no	yes	yes	no	yes	yes	yes	yes	1;2	PVRIAAPELHKGDSDSEEDEPAKKKVVLQGS	_IAAPELHKGDS(ph)DS(ph)EEDEPAK_	IAAPELHKGDS(1)DS(1)EEDEPAK	IAAPELHKGDS(202.33)DS(202.33)EEDEPAK	13	2	1149.46	0.64204	1	2	0.0260358	0.63022	1	NaN	1	0.65386	1	NaN	1	0.97185	2	1.0211
B2RYA6	B2RYA6	265	S	Papillary renal cell carcinoma (Translocation-associated) (Predicted)	Prcc	1309037	>tr|B2RYA6|B2RYA6_RAT Papillary renal cell carcinoma (Translocation-associated) (Predicted) OS=Rattus norvegicus GN=Prcc PE=2 SV=1	yes	0.999999	59.2112	-0.39563	166.22	5.72e-23	166.22	yes	yes	yes	yes	yes	yes	yes	yes	yes	yes	yes	yes	1	AALQVTKQITQEDDDSDEEVAPENFFSLPDK	_QITQEDDDS(ph)DEEVAPENFFSLPDK_	QITQEDDDS(1)DEEVAPENFFSLPDK	QIT(-59.21)QEDDDS(59.21)DEEVAPENFFS(-109.99)LPDK	9	2	1424.59	0.94876	1	3	0.0263674	0.92671	1	0.98089	3	0.97673	1	11.338	2	0.94876	1	NaN
B2RYB0	B2RYB0	10	S	Protein Wdr25l	Wdr25	1562505	>tr|B2RYB0|B2RYB0_RAT Protein Wdr25 OS=Rattus norvegicus GN=Wdr25 PE=2 SV=1	yes	0.999997	55.6227	0.97374	214.14	2.88e-31	214.14	yes	no	no	no	no	yes	yes	no	yes	no	no	yes	1	______MASLVAYDDSDPESEADPARSGDAA	_(ac)ASLVAYDDS(ph)DPESEADPAR_	ASLVAYDDS(1)DPESEADPAR	AS(-95.6)LVAY(-66.22)DDS(55.62)DPES(-55.62)EADPAR	9	2	1065.43	1.12085	1	2	0.00182951	1.1194	1	NaN	1	1.1223	1	NaN	1
B2RYB2	B2RYB2	53	S	Protein RGD1306215	RGD1306215	1306215	>tr|B2RYB2|B2RYB2_RAT Protein RGD1306215 OS=Rattus norvegicus GN=RGD1306215 PE=2 SV=1	yes	1	66.6841	-0.61358	174.59	2.52e-05	139.58	yes	yes	yes	yes	yes	yes	yes	yes	yes	yes	yes	yes	1	CNLERRLAATEETAISPRKSTQPAGTQFLPE	_LAATEETAIS(ph)PR_	LAATEETAIS(1)PR	LAAT(-101.21)EET(-66.68)AIS(66.68)PR	10	2	669.819	0.95494	1	3	0.121307	0.83793	1	7.2563	2	1.0694	1	20.183	5	0.95494	1	14.423
B2RYB3	B2RYB3	741	S	Protein Srrm1	Srrm1	1311258	>tr|B2RYB3|B2RYB3_RAT Protein Srrm1 OS=Rattus norvegicus GN=Srrm1 PE=2 SV=1	yes	1	105.019	-0.15024	231.13	1.1e-25	224.67	yes	yes	yes	yes	yes	yes	yes	yes	no	yes	yes	yes	1;2;3	RVSRTPEPKKIKKAASPSPQSVRRVSSSRSV	_KAAS(ph)PS(ph)PQSVR_	KAAS(1)PS(1)PQSVR	KAAS(105.02)PS(48.42)PQS(-48.42)VR	4	2	644.278	0.94826	1	3	0.010899	0.96533	1	6.2822	6	0.94653	1	6.9966	8	0.94826	1	0.5868
B2RYB3	B2RYB3	743	S	Protein Srrm1	Srrm1	1311258	>tr|B2RYB3|B2RYB3_RAT Protein Srrm1 OS=Rattus norvegicus GN=Srrm1 PE=2 SV=1	yes	1	81.5262	0.1467	231.13	1.1e-25	81.526	yes	yes	no	yes	yes	no	yes	yes	no	yes	yes	no	2;3	SRTPEPKKIKKAASPSPQSVRRVSSSRSVSG	_AAS(ph)PS(ph)PQS(ph)VR_	AAS(1)PS(1)PQS(1)VR	AAS(81.53)PS(81.53)PQS(81.53)VR	5	2	620.214	0.901525	2	2	0.101675	0.96634	2	8.4934	3	0.83671	2	20.448	3
B2RYB3	B2RYB3	698	S	Protein Srrm1	Srrm1	1311258	>tr|B2RYB3|B2RYB3_RAT Protein Srrm1 OS=Rattus norvegicus GN=Srrm1 PE=2 SV=1	yes	0.984734	18.2489	0.045545	168.76	3.9e-07	118.24	yes	yes	yes	yes	yes	no	yes	no	no	no	yes	no	1	NKRHSPSPRPRAPQTSSPPPVRRGASASPQG	_APQTS(ph)SPPPVR_	APQT(0.001)S(0.985)S(0.015)PPPVR	APQT(-32.7)S(18.25)S(-18.25)PPPVR	5	2	608.79	0.866065	1	2	0.0197991	0.87819	1	NaN	1	0.85394	1	NaN	1
B2RYB3	B2RYB3	699	S	Protein Srrm1	Srrm1	1311258	>tr|B2RYB3|B2RYB3_RAT Protein Srrm1 OS=Rattus norvegicus GN=Srrm1 PE=2 SV=1	yes	0.999492	32.942	-0.049327	164.88	3.85e-06	151.7	yes	yes	yes	yes	yes	yes	yes	yes	yes	yes	yes	yes	1	KRHSPSPRPRAPQTSSPPPVRRGASASPQGR	_APQTSS(ph)PPPVR_	APQTS(0.001)S(0.999)PPPVR	APQT(-65.69)S(-32.94)S(32.94)PPPVR	6	2	608.79	0.91083	1	3	0.0307095	0.89053	1	3.9459	6	0.91083	1	3.6099	7	0.94611	1	NaN
B2RYB3	B2RYB3	630	S	Protein Srrm1	Srrm1	1311258	>tr|B2RYB3|B2RYB3_RAT Protein Srrm1 OS=Rattus norvegicus GN=Srrm1 PE=2 SV=1	yes	1	92.6498	0.30396	148.41	0.000488543	92.65	yes	yes	yes	yes	yes	yes	yes	yes	yes	yes	yes	yes	2	KRRTASPPPPPKRRASPSPPPKRRVSHSPPP	_RAS(ph)PS(ph)PPPKR_	RAS(1)PS(1)PPPKR	RAS(92.65)PS(92.65)PPPKR	3	2	626.784	0.843	2	3	0.0618129	0.843	2	7.1745	7	0.87339	2	5.5079	6	0.77333	2	10.98
B2RYB3	B2RYB3	632	S	Protein Srrm1	Srrm1	1311258	>tr|B2RYB3|B2RYB3_RAT Protein Srrm1 OS=Rattus norvegicus GN=Srrm1 PE=2 SV=1	yes	1	92.6498	0.30396	148.41	0.000488543	92.65	yes	yes	yes	yes	yes	yes	yes	yes	yes	yes	yes	yes	2	RTASPPPPPKRRASPSPPPKRRVSHSPPPKQ	_RAS(ph)PS(ph)PPPKR_	RAS(1)PS(1)PPPKR	RAS(92.65)PS(92.65)PPPKR	5	2	626.784	0.843	2	3	0.0618129	0.843	2	7.1745	7	0.87339	2	5.5079	6	0.77333	2	10.98
B2RYB3	B2RYB3	854	S	Protein Srrm1	Srrm1	1311258	>tr|B2RYB3|B2RYB3_RAT Protein Srrm1 OS=Rattus norvegicus GN=Srrm1 PE=2 SV=1	yes	0.998182	24.4018	-0.59162	110.75	4.38e-20	90.166	yes	yes	no	no	yes	yes	yes	yes	no	yes	no	no	1;2	AVAVATPAPAAPAAVSAAATPSAQEEPAAAP	_AVAVATPAPAAPAAVS(ph)AAAT(ph)PSAQEEPAAAPEPR_	AVAVATPAPAAPAAVS(0.998)AAAT(0.501)PS(0.501)AQEEPAAAPEPR	AVAVAT(-50.1)PAPAAPAAVS(24.4)AAAT(0)PS(0)AQEEPAAAPEPR	16	3	1090.18	0.67422	1	1	NaN	0.67422	1	NaN	1	0.93944	2	NaN	1	0.83522	2	NaN
B2RYB3	B2RYB3	860	S	Protein Srrm1	Srrm1	1311258	>tr|B2RYB3|B2RYB3_RAT Protein Srrm1 OS=Rattus norvegicus GN=Srrm1 PE=2 SV=1	yes	0.83495	7.04797	-0.44843	100.95	2.65e-18	68.234	yes	yes	no	yes	no	no	yes	yes	no	yes	no	no	1;2	PAPAAPAAVSAAATPSAQEEPAAAPEPRKET	_AVAVATPAPAAPAAVSAAATPS(ph)AQEEPAAAPEPR_	AVAVATPAPAAPAAVSAAAT(0.165)PS(0.835)AQEEPAAAPEPR	AVAVAT(-36.1)PAPAAPAAVS(-40.11)AAAT(-7.05)PS(7.05)AQEEPAAAPEPR	22	4	797.896	0.60972	1	2	0.199009	0.69552	1	2.7526	2	0.52392	1	NaN	1
B2RYB3	B2RYB3	679	S	Protein Srrm1	Srrm1	1311258	>tr|B2RYB3|B2RYB3_RAT Protein Srrm1 OS=Rattus norvegicus GN=Srrm1 PE=2 SV=1	yes	1	41.7043	-0.44387	156.58	1.11e-05	41.704	yes	yes	no	yes	no	no	yes	no	no	yes	no	no	1	HRKGSSPGRSTREARSPQPNKRHSPSPRPRA	_EARS(ph)PQPNK_	EARS(1)PQPNK	EARS(41.7)PQPNK	4	2	553.753	1.0408	1	1	NaN	1.0408	1	9.0524	6
B2RYB3	B2RYB3	220	S	Protein Srrm1	Srrm1	1311258	>tr|B2RYB3|B2RYB3_RAT Protein Srrm1 OS=Rattus norvegicus GN=Srrm1 PE=2 SV=1	yes	1	79.3809	-0.049237	179.65	2.64e-05	84.479	yes	yes	yes	yes	yes	yes	yes	yes	yes	yes	yes	yes	1	TKSRSPSPAPEKKEKSPELPEPSVRMKDSSV	_S(ph)PELPEPSVR_	S(1)PELPEPSVR	S(79.38)PELPEPS(-79.38)VR	1	2	595.776	0.89289	1	3	0.0180187	0.89832	1	12.233	20	0.89289	1	9.9923	20	0.86834	1	13.098
B2RYB3	B2RYB3	877	S	Protein Srrm1	Srrm1	1311258	>tr|B2RYB3|B2RYB3_RAT Protein Srrm1 OS=Rattus norvegicus GN=Srrm1 PE=2 SV=1	yes	1	258.477	-0.35981	352.82	1.04e-220	258.48	yes	yes	yes	yes	yes	yes	yes	yes	yes	yes	yes	yes	1;2	QEEPAAAPEPRKETESEAEDDNLDDLERHLR	_KET(ph)ES(ph)EAEDDNLDDLER_	KET(1)ES(1)EAEDDNLDDLER	KET(258.48)ES(258.48)EAEDDNLDDLER	5	2	1084.4	0.87148	1	3	0.0452663	0.87148	1	3.6873	5	0.8519	1	11.434	7	0.9289	1	14.412
B2RYB3	B2RYB3	708	S	Protein Srrm1	Srrm1	1311258	>tr|B2RYB3|B2RYB3_RAT Protein Srrm1 OS=Rattus norvegicus GN=Srrm1 PE=2 SV=1	yes	1	40.9413	-0.46493	186.56	2.04e-11	40.941	yes	yes	yes	yes	yes	no	yes	yes	no	yes	yes	yes	1;2	RAPQTSSPPPVRRGASASPQGRQSPSPSTRP	_RGAS(ph)AS(ph)PQGR_	RGAS(1)AS(1)PQGR	RGAS(40.94)AS(40.94)PQGR	4	2	573.726	0.690785	1	2	0.0315584	0.67537	1	11.008	2	0.7062	1	NaN	1	0.86065	2	NaN
B2RYB3	B2RYB3	710	S	Protein Srrm1	Srrm1	1311258	>tr|B2RYB3|B2RYB3_RAT Protein Srrm1 OS=Rattus norvegicus GN=Srrm1 PE=2 SV=1	yes	1	40.9413	-0.46493	186.56	2.04e-11	40.941	yes	yes	yes	yes	yes	no	yes	yes	no	yes	yes	yes	1;2	PQTSSPPPVRRGASASPQGRQSPSPSTRPIR	_RGAS(ph)AS(ph)PQGR_	RGAS(1)AS(1)PQGR	RGAS(40.94)AS(40.94)PQGR	6	2	573.726	0.67696	1	2	0.0924411	0.63271	1	NaN	1	0.72121	1	0.81771	2	0.86065	2	NaN
B2RYB3	B2RYB3	400	S	Protein Srrm1	Srrm1	1311258	>tr|B2RYB3|B2RYB3_RAT Protein Srrm1 OS=Rattus norvegicus GN=Srrm1 PE=2 SV=1	yes	0.973698	15.4355	0.12011	178.85	0.000490929	153.22	yes	yes	yes	yes	yes	yes	yes	yes	yes	yes	yes	yes	2	RLSPSASPPRRRHRPSSPATPPPKTRHSPTP	_HRPS(ph)SPAT(ph)PPPK_	HRPS(0.974)S(0.081)PAT(0.946)PPPK	HRPS(15.44)S(-12.3)PAT(12.3)PPPK	4	2	716.313	0.8645	2	3	0.0154245	0.84632	2	6.8248	4	0.8645	2	2.0599	3	0.87218	2	0.28049
B2RYB3	B2RYB3	401	S	Protein Srrm1	Srrm1	1311258	>tr|B2RYB3|B2RYB3_RAT Protein Srrm1 OS=Rattus norvegicus GN=Srrm1 PE=2 SV=1	yes	0.985339	18.2692	-0.61063	178.85	0.000490929	90.444	yes	yes	yes	yes	yes	yes	yes	yes	yes	yes	yes	yes	2	LSPSASPPRRRHRPSSPATPPPKTRHSPTPQ	_HRPSS(ph)PAT(ph)PPPK_	HRPS(0.016)S(0.985)PAT(0.999)PPPK	HRPS(-18.27)S(18.27)PAT(29.23)PPPK	5	3	477.878	0.86932	2	3	0.0204148	0.86932	2	NaN	1	0.89983	2	7.3071	2	0.8682	2	3.6837
B2RYB3	B2RYB3	687	S	Protein Srrm1	Srrm1	1311258	>tr|B2RYB3|B2RYB3_RAT Protein Srrm1 OS=Rattus norvegicus GN=Srrm1 PE=2 SV=1	yes	1	76.0727	0.089525	133.89	0.00445749	76.073	yes	yes	yes	yes	yes	yes	yes	yes	yes	yes	yes	yes	1;2	RSTREARSPQPNKRHSPSPRPRAPQTSSPPP	_RHS(ph)PS(ph)PRPR_	RHS(1)PS(1)PRPR	RHS(76.07)PS(76.07)PRPR	3	2	625.271	0.78055	2	3	0.0360776	0.82248	2	26.268	8	0.78055	2	4.3829	7	0.76804	2	NaN
B2RYB3	B2RYB3	689	S	Protein Srrm1	Srrm1	1311258	>tr|B2RYB3|B2RYB3_RAT Protein Srrm1 OS=Rattus norvegicus GN=Srrm1 PE=2 SV=1	yes	1	76.0727	0.089525	133.89	0.00445749	76.073	yes	yes	yes	yes	yes	yes	yes	yes	yes	yes	yes	yes	1;2	TREARSPQPNKRHSPSPRPRAPQTSSPPPVR	_RHS(ph)PS(ph)PRPR_	RHS(1)PS(1)PRPR	RHS(76.07)PS(76.07)PRPR	5	2	625.271	0.78055	2	3	0.0360776	0.82248	2	26.268	8	0.78055	2	4.3829	7	0.76804	2	NaN
B2RYB3	B2RYB3	412	S	Protein Srrm1	Srrm1	1311258	>tr|B2RYB3|B2RYB3_RAT Protein Srrm1 OS=Rattus norvegicus GN=Srrm1 PE=2 SV=1	yes	1	71.2341	0.38853	193.32	2.62e-12	180.78	yes	yes	yes	yes	yes	yes	yes	yes	yes	yes	yes	yes	1;2	HRPSSPATPPPKTRHSPTPQQSNRARKSRVS	_TRHS(ph)PT(ph)PQQSNR_	TRHS(1)PT(1)PQQSNR	T(-71.23)RHS(71.23)PT(51.79)PQQS(-51.79)NR	4	2	784.822	0.94424	1	3	0.0318578	0.94424	1	7.9966	15	0.97515	1	6.5777	14	0.91496	1	6.3979
B2RYB3	B2RYB3	418	S	Protein Srrm1	Srrm1	1311258	>tr|B2RYB3|B2RYB3_RAT Protein Srrm1 OS=Rattus norvegicus GN=Srrm1 PE=2 SV=1	yes	0.984903	19.0572	0.23688	188.71	1.59e-05	35.176	yes	no	yes	yes	yes	no	yes	yes	no	yes	no	yes	1;2	ATPPPKTRHSPTPQQSNRARKSRVSVSPGRT	_TRHSPT(ph)PQQS(ph)NR_	T(0.023)RHS(0.093)PT(0.899)PQQS(0.985)NR	T(-16.72)RHS(-10.39)PT(10.39)PQQS(19.06)NR	10	2	784.822	0.9278	1	1	NaN	0.9278	1	NaN	1					0.61202	2	NaN
B2RYB3	B2RYB3	772	S	Protein Srrm1	Srrm1	1311258	>tr|B2RYB3|B2RYB3_RAT Protein Srrm1 OS=Rattus norvegicus GN=Srrm1 PE=2 SV=1	yes	0.999999	64.1594	-0.50951	128.85	2.13e-14	96.707	yes	yes	yes	yes	yes	yes	yes	yes	yes	yes	yes	yes	2;3;4	SGSPEPTAKKPPAPPSPVQSQSPSTNWSPAA	_KPPAPPS(ph)PVQS(ph)QS(ph)PSTNWS(ph)PAAPAK_	KPPAPPS(1)PVQS(1)QS(0.995)PS(0.006)T(0.009)NWS(0.991)PAAPAK	KPPAPPS(64.16)PVQS(48.11)QS(23.03)PS(-23.03)T(-20.71)NWS(20.71)PAAPAK	7	3	949.725	0.87409	2	3	0.0589488	0.94901	2	4.8094	3	0.87409	2	7.8285	3	0.84788	2	3.2232
B2RYB3	B2RYB3	776	S	Protein Srrm1	Srrm1	1311258	>tr|B2RYB3|B2RYB3_RAT Protein Srrm1 OS=Rattus norvegicus GN=Srrm1 PE=2 SV=1	yes	0.99998	48.1099	-0.50951	99.319	2.3e-06	96.707	yes	no	no	yes	yes	no	no	yes	yes	yes	no	no	3;4	EPTAKKPPAPPSPVQSQSPSTNWSPAAPAKK	_KPPAPPS(ph)PVQS(ph)QS(ph)PSTNWS(ph)PAAPAK_	KPPAPPS(1)PVQS(1)QS(0.995)PS(0.006)T(0.009)NWS(0.991)PAAPAK	KPPAPPS(64.16)PVQS(48.11)QS(23.03)PS(-23.03)T(-20.71)NWS(20.71)PAAPAK	11	3	949.725	0.85232	3	1	NaN	0.85232	3	NaN	1
B2RYB3	B2RYB3	778	S	Protein Srrm1	Srrm1	1311258	>tr|B2RYB3|B2RYB3_RAT Protein Srrm1 OS=Rattus norvegicus GN=Srrm1 PE=2 SV=1	yes	0.999396	34.8605	-0.38592	128.85	2.13e-14	116.34	yes	yes	yes	yes	yes	yes	yes	yes	no	yes	yes	yes	2;3;4	TAKKPPAPPSPVQSQSPSTNWSPAAPAKKAK	_KPPAPPS(ph)PVQSQS(ph)PSTNWSPAAPAK_	KPPAPPS(1)PVQSQS(0.999)PSTNWSPAAPAK	KPPAPPS(44.78)PVQS(-42.95)QS(34.86)PS(-34.86)T(-40.29)NWS(-38.76)PAAPAK	13	3	896.414	0.87301	2	3	0.0758123	0.96182	2	4.2242	2	0.87301	2	1.1406	2	0.82974	2	NaN
B2RYB3	B2RYB3	780	S	Protein Srrm1	Srrm1	1311258	>tr|B2RYB3|B2RYB3_RAT Protein Srrm1 OS=Rattus norvegicus GN=Srrm1 PE=2 SV=1	yes	0.857484	8.64348	-0.086581	103.58	6.61e-07	41.89	yes	no	yes	no	yes	no	no	yes	yes	no	no	no	2;3;4	KKPPAPPSPVQSQSPSTNWSPAAPAKKAKSP	_KPPAPPS(ph)PVQS(ph)QS(ph)PS(ph)TNWSPAAPAK_	KPPAPPS(0.997)PVQS(0.984)QS(0.953)PS(0.857)T(0.168)NWS(0.041)PAAPAK	KPPAPPS(26.84)PVQS(18.35)QS(13.21)PS(8.64)T(-8.64)NWS(-14.64)PAAPAK	15	3	949.725	0.94901	2	1	NaN	0.94901	2	NaN	1
B2RYB3	B2RYB3	784	S	Protein Srrm1	Srrm1	1311258	>tr|B2RYB3|B2RYB3_RAT Protein Srrm1 OS=Rattus norvegicus GN=Srrm1 PE=2 SV=1	yes	0.999775	39.0495	-0.36677	128.85	2.13e-14	116.52	yes	yes	yes	yes	yes	yes	yes	yes	no	yes	yes	yes	2;3;4	APPSPVQSQSPSTNWSPAAPAKKAKSPTPSP	_KPPAPPS(ph)PVQSQS(ph)PSTNWS(ph)PAAPAK_	KPPAPPS(0.97)PVQS(0.103)QS(0.927)PSTNWS(1)PAAPAK	KPPAPPS(14.78)PVQS(-10.91)QS(10.91)PS(-36.11)T(-36.11)NWS(39.05)PAAPAK	19	3	923.069	0.85232	3	3	0.0311535	0.85232	3	6.4376	3	0.85319	3	1.689	3	0.80756	3	NaN
B2RYB3	B2RYB3	461	S	Protein Srrm1	Srrm1	1311258	>tr|B2RYB3|B2RYB3_RAT Protein Srrm1 OS=Rattus norvegicus GN=Srrm1 PE=2 SV=1	yes	1	85.3445	0.12875	243.86	3.03e-32	187.73	yes	yes	yes	yes	yes	yes	yes	yes	yes	yes	yes	yes	1;2	RESPSPAPKPRKVELSESEEDKGSKMAAADS	_KVELS(ph)ES(ph)EEDKGSK_	KVELS(1)ES(1)EEDKGSK	KVELS(85.34)ES(47.42)EEDKGS(-47.42)K	5	2	862.855	0.82515	1	3	0.0980623	0.82515	1	10.735	7	0.7835	1	14.004	8	0.94429	1	15.518
B2RYB3	B2RYB3	463	S	Protein Srrm1	Srrm1	1311258	>tr|B2RYB3|B2RYB3_RAT Protein Srrm1 OS=Rattus norvegicus GN=Srrm1 PE=2 SV=1	yes	0.999997	55.2636	0.34276	273.78	1.02e-68	150.68	yes	no	yes	yes	yes	yes	yes	no	yes	no	no	yes	1;2	SPSPAPKPRKVELSESEEDKGSKMAAADSVQ	_KVELS(ph)ES(ph)EEDKGSK_	KVELS(1)ES(1)EEDKGSK	KVELS(85.59)ES(55.26)EEDKGS(-55.26)K	7	2	862.855	0.94411	1	3	0.0819526	0.83659	1	NaN	1	0.9821	1	NaN	1	0.94411	1	2.4987
B2RYB3	B2RYB3	649	S	Protein Srrm1	Srrm1	1311258	>tr|B2RYB3|B2RYB3_RAT Protein Srrm1 OS=Rattus norvegicus GN=Srrm1 PE=2 SV=1	yes	1	84.6339	-0.18141	163.38	5.55e-05	114.4	yes	yes	yes	yes	yes	yes	yes	yes	yes	yes	yes	yes	1	PPKRRVSHSPPPKQRSPPVTKRRSPSLSSKH	_QRS(ph)PPVTK_	QRS(1)PPVTK	QRS(84.63)PPVT(-84.63)K	3	2	496.75	0.98236	1	3	0.0742741	0.9861	1	4.7493	8	0.98236	1	2.6568	8	0.86286	1	9.5389
B2RYB3	B2RYB3	716	S	Protein Srrm1	Srrm1	1311258	>tr|B2RYB3|B2RYB3_RAT Protein Srrm1 OS=Rattus norvegicus GN=Srrm1 PE=2 SV=1	yes	0.999879	37.0066	0.77469	106.58	0.00241475	89.507	yes	yes	no	yes	yes	yes	yes	yes	no	yes	yes	yes	1;2	PPVRRGASASPQGRQSPSPSTRPIRRVSRTP	_QS(ph)PSPST(ph)RPIR_	QS(1)PS(0.456)PS(0.081)T(0.464)RPIR	QS(37.01)PS(-0.08)PS(-7.6)T(0.08)RPIR	2	2	693.302	1.09735	1	2	0.032541	1.1226	1	NaN	1	1.0721	1	9.7152	2
B2RYB3	B2RYB3	718	S	Protein Srrm1	Srrm1	1311258	>tr|B2RYB3|B2RYB3_RAT Protein Srrm1 OS=Rattus norvegicus GN=Srrm1 PE=2 SV=1	yes	0.99185	24.0926	0.95368	104.41	0.00269886	64.82	yes	yes	no	yes	yes	yes	yes	yes	no	yes	no	yes	1;2	VRRGASASPQGRQSPSPSTRPIRRVSRTPEP	_QS(ph)PS(ph)PSTRPIR_	QS(1)PS(0.992)PS(0.004)T(0.004)RPIR	QS(33.73)PS(24.09)PS(-24.09)T(-24.09)RPIR	4	2	693.302	0.95643	1	3	0.0338604	0.95643	1	1.5467	2	0.93505	1	3.1708	4	0.99913	1	NaN
B2RYB3	B2RYB3	448	S	Protein Srrm1	Srrm1	1311258	>tr|B2RYB3|B2RYB3_RAT Protein Srrm1 OS=Rattus norvegicus GN=Srrm1 PE=2 SV=1	yes	1	120.766	0.21127	176.48	5.72e-09	120.77	yes	yes	yes	yes	yes	yes	yes	yes	yes	yes	yes	yes	1;2	TSGKVTKHKGTEKRESPSPAPKPRKVELSES	_RES(ph)PS(ph)PAPKPR_	RES(1)PS(1)PAPKPR	RES(120.77)PS(120.77)PAPKPR	3	2	691.305	0.83281	1	3	0.0318655	0.86506	1	16.753	22	0.83281	1	7.7348	22	0.81216	1	13.618
B2RYB3	B2RYB3	450	S	Protein Srrm1	Srrm1	1311258	>tr|B2RYB3|B2RYB3_RAT Protein Srrm1 OS=Rattus norvegicus GN=Srrm1 PE=2 SV=1	yes	1	120.766	0.21127	153.94	7.09e-05	120.77	yes	yes	yes	yes	yes	yes	yes	yes	yes	yes	yes	yes	1;2	GKVTKHKGTEKRESPSPAPKPRKVELSESEE	_RES(ph)PS(ph)PAPKPR_	RES(1)PS(1)PAPKPR	RES(120.77)PS(120.77)PAPKPR	5	2	691.305	0.74422	1	1	NaN	0.74422	1	NaN	1	0.70328	2	8.7736	5	0.82537	2	11.373
B2RYB3	B2RYB3	522	S	Protein Srrm1	Srrm1	1311258	>tr|B2RYB3|B2RYB3_RAT Protein Srrm1 OS=Rattus norvegicus GN=Srrm1 PE=2 SV=1	yes	1	95.437	-2.0684	212.76	5.2e-26	186.15	no	no	no	yes	yes	no	yes	yes	no	no	no	no	4	RSHVKNGEVGRRRRHSPSRSASPSPRKRQKE	_RHS(ph)PS(ph)RS(ph)AS(ph)PSPR_	RHS(1)PS(1)RS(0.997)AS(0.992)PS(0.011)PR	RHS(95.44)PS(63.96)RS(24.69)AS(20.97)PS(-20.97)PR	3	2	871.304	0.91579	3	2	0.00108098	0.91509	3	NaN	1	0.91649	3	NaN	1
B2RYB3	B2RYB3	524	S	Protein Srrm1	Srrm1	1311258	>tr|B2RYB3|B2RYB3_RAT Protein Srrm1 OS=Rattus norvegicus GN=Srrm1 PE=2 SV=1	yes	1	63.9631	-2.0684	212.76	5.2e-26	186.15	no	no	no	yes	yes	no	yes	yes	no	no	no	no	4	HVKNGEVGRRRRHSPSRSASPSPRKRQKETS	_RHS(ph)PS(ph)RS(ph)AS(ph)PSPR_	RHS(1)PS(1)RS(0.997)AS(0.992)PS(0.011)PR	RHS(95.44)PS(63.96)RS(24.69)AS(20.97)PS(-20.97)PR	5	2	871.304	0.91579	3	2	0.00108098	0.91509	3	NaN	1	0.91649	3	NaN	1
B2RYB3	B2RYB3	526	S	Protein Srrm1	Srrm1	1311258	>tr|B2RYB3|B2RYB3_RAT Protein Srrm1 OS=Rattus norvegicus GN=Srrm1 PE=2 SV=1	yes	0.997845	26.501	-0.97145	212.76	5.2e-26	74.141	no	no	no	yes	yes	no	yes	yes	no	no	no	no	4	KNGEVGRRRRHSPSRSASPSPRKRQKETSPR	_RHS(ph)PS(ph)RS(ph)AS(ph)PSPR_	RHS(1)PS(1)RS(0.998)AS(0.965)PS(0.037)PR	RHS(61.35)PS(44.84)RS(26.5)AS(14.41)PS(-14.41)PR	7	3	581.205	0.91579	3	2	0.00108098	0.91509	3	NaN	1	0.91649	3	NaN	1
B2RYB3	B2RYB3	528	S	Protein Srrm1	Srrm1	1311258	>tr|B2RYB3|B2RYB3_RAT Protein Srrm1 OS=Rattus norvegicus GN=Srrm1 PE=2 SV=1	yes	0.992088	20.968	-2.0684	212.76	5.2e-26	186.15	no	no	no	yes	yes	no	yes	no	no	no	no	no	4	GEVGRRRRHSPSRSASPSPRKRQKETSPRSR	_RHS(ph)PS(ph)RS(ph)AS(ph)PSPR_	RHS(1)PS(1)RS(0.997)AS(0.992)PS(0.011)PR	RHS(95.44)PS(63.96)RS(24.69)AS(20.97)PS(-20.97)PR	9	2	871.304	0.91579	3	2	0.00108098	0.91509	3	NaN	1	0.91649	3	NaN	1
B2RYB3	B2RYB3	530	S	Protein Srrm1	Srrm1	1311258	>tr|B2RYB3|B2RYB3_RAT Protein Srrm1 OS=Rattus norvegicus GN=Srrm1 PE=2 SV=1	yes	0.989117	16.1661	-2.6372	142.43	4.59e-05	142.43	no	no	no	no	yes	no	no	yes	no	no	no	no	4	VGRRRRHSPSRSASPSPRKRQKETSPRSRRR	_RHS(ph)PS(ph)RS(ph)ASPS(ph)PR_	RHS(1)PS(0.911)RS(0.55)AS(0.55)PS(0.989)PR	RHS(51.71)PS(7.05)RS(0)AS(0)PS(16.17)PR	11	2	871.304
B2RYB3	B2RYB3	387	S	Protein Srrm1	Srrm1	1311258	>tr|B2RYB3|B2RYB3_RAT Protein Srrm1 OS=Rattus norvegicus GN=Srrm1 PE=2 SV=1	yes	1	84.4097	0.23831	179.56	5.2e-11	84.41	yes	yes	yes	yes	yes	yes	yes	yes	yes	yes	yes	yes	2;3	PPKRTSSPPRKTRRLSPSASPPRRRHRPSSP	_RLS(ph)PS(ph)AS(ph)PPR_	RLS(1)PS(1)AS(1)PPR	RLS(84.41)PS(84.41)AS(84.41)PPR	3	2	654.251	0.93964	2	3	0.61133	0.97057	2	12.364	2	0.20797	2	206.58	2	0.93964	2	NaN
B2RYB3	B2RYB3	389	S	Protein Srrm1	Srrm1	1311258	>tr|B2RYB3|B2RYB3_RAT Protein Srrm1 OS=Rattus norvegicus GN=Srrm1 PE=2 SV=1	yes	1	84.4097	0.23831	158.29	4.86e-06	84.41	yes	yes	yes	yes	yes	yes	yes	yes	yes	yes	yes	yes	2;3	KRTSSPPRKTRRLSPSASPPRRRHRPSSPAT	_RLS(ph)PS(ph)AS(ph)PPR_	RLS(1)PS(1)AS(1)PPR	RLS(84.41)PS(84.41)AS(84.41)PPR	5	2	654.251	0.80688	3	3	0.0190266	0.82311	3	NaN	1	0.80688	3	4.1577	2	0.7924	3	NaN
B2RYB3	B2RYB3	391	S	Protein Srrm1	Srrm1	1311258	>tr|B2RYB3|B2RYB3_RAT Protein Srrm1 OS=Rattus norvegicus GN=Srrm1 PE=2 SV=1	yes	1	84.4097	0.23831	179.56	5.2e-11	84.41	yes	yes	yes	yes	yes	yes	yes	yes	yes	yes	yes	yes	2;3	TSSPPRKTRRLSPSASPPRRRHRPSSPATPP	_RLS(ph)PS(ph)AS(ph)PPR_	RLS(1)PS(1)AS(1)PPR	RLS(84.41)PS(84.41)AS(84.41)PPR	7	2	654.251	0.93964	2	3	0.61133	0.97057	2	12.364	2	0.20797	2	206.58	2	0.93964	2	NaN
B2RYB3	B2RYB3	657	S	Protein Srrm1	Srrm1	1311258	>tr|B2RYB3|B2RYB3_RAT Protein Srrm1 OS=Rattus norvegicus GN=Srrm1 PE=2 SV=1	yes	0.999203	30.7638	-0.033183	136.38	0.00460467	87.719	yes	yes	yes	yes	yes	yes	yes	yes	yes	yes	yes	yes	1;2	SPPPKQRSPPVTKRRSPSLSSKHRKGSSPGR	_RRS(ph)PSLS(ph)SK_	RRS(0.999)PS(0.114)LS(0.851)S(0.035)K	RRS(30.76)PS(-8.76)LS(8.76)S(-13.84)K	3	2	589.26	0.91379	1	3	0.0672787	0.91379	1	22.57	4	0.89262	1	21.19	4	1.0111	1	NaN
B2RYB3	B2RYB3	662	S	Protein Srrm1	Srrm1	1311258	>tr|B2RYB3|B2RYB3_RAT Protein Srrm1 OS=Rattus norvegicus GN=Srrm1 PE=2 SV=1	yes	0.961884	14.0322	0.21069	136.38	0.00594521	136.38	no	yes	yes	yes	no	yes	yes	no	yes	no	no	no	1;2	QRSPPVTKRRSPSLSSKHRKGSSPGRSTREA	_RRS(ph)PSLSS(ph)K_	RRS(0.994)PS(0.006)LS(0.038)S(0.962)K	RRS(22.39)PS(-22.39)LS(-14.03)S(14.03)K	8	2	589.26	0.66529	1	2	0.247709	0.54876	1	NaN	1	0.78182	1	NaN	1
B2RYB3	B2RYB3	558	S	Protein Srrm1	Srrm1	1311258	>tr|B2RYB3|B2RYB3_RAT Protein Srrm1 OS=Rattus norvegicus GN=Srrm1 PE=2 SV=1	yes	1	179.095	-0.015354	187	5.57e-09	179.09	yes	yes	yes	yes	yes	yes	yes	yes	yes	yes	yes	yes	1;2	RRRRSPSPPPARRRRSPSPAPPPPPPPPPRR	_S(ph)PS(ph)PAPPPPPPPPPR_	S(1)PS(1)PAPPPPPPPPPR	S(179.09)PS(179.09)PAPPPPPPPPPR	1	2	824.37	0.58287	1	3	0.0911732	0.67686	1	NaN	1	0.58287	1	NaN	1	0.57763	1	NaN
B2RYB3	B2RYB3	560	S	Protein Srrm1	Srrm1	1311258	>tr|B2RYB3|B2RYB3_RAT Protein Srrm1 OS=Rattus norvegicus GN=Srrm1 PE=2 SV=1	yes	1	179.095	-0.015354	187	5.57e-09	179.09	yes	yes	yes	yes	yes	yes	yes	yes	yes	yes	yes	yes	1;2	RRSPSPPPARRRRSPSPAPPPPPPPPPRRRR	_S(ph)PS(ph)PAPPPPPPPPPR_	S(1)PS(1)PAPPPPPPPPPR	S(179.09)PS(179.09)PAPPPPPPPPPR	3	2	824.37	0.618205	1	2	0.0278288	0.60604	1	NaN	1	0.63037	1	5.3262	2	0.68567	2	4.692
B2RYB3	B2RYB3	547	S	Protein Srrm1	Srrm1	1311258	>tr|B2RYB3|B2RYB3_RAT Protein Srrm1 OS=Rattus norvegicus GN=Srrm1 PE=2 SV=1	yes	1	103.909	0.2891	119.88	0.003642	103.91	yes	yes	yes	yes	yes	yes	yes	yes	yes	yes	yes	yes	2	RKRQKETSPRSRRRRSPSPPPARRRRSPSPA	_S(ph)PS(ph)PPPAR_	S(1)PS(1)PPPAR	S(103.91)PS(103.91)PPPAR	1	2	484.686	0.77443	2	3	0.0304486	0.81388	2	8.2371	8	0.77443	2	6.3227	8	0.77065	2	1.8399
B2RYB3	B2RYB3	549	S	Protein Srrm1	Srrm1	1311258	>tr|B2RYB3|B2RYB3_RAT Protein Srrm1 OS=Rattus norvegicus GN=Srrm1 PE=2 SV=1	yes	1	103.909	0.2891	119.88	0.003642	103.91	yes	yes	yes	yes	yes	yes	yes	yes	yes	yes	yes	yes	2	RQKETSPRSRRRRSPSPPPARRRRSPSPAPP	_S(ph)PS(ph)PPPAR_	S(1)PS(1)PPPAR	S(103.91)PS(103.91)PPPAR	3	2	484.686	0.77443	2	3	0.0304486	0.81388	2	8.2371	8	0.77443	2	6.3227	8	0.77065	2	1.8399
B2RYB3	B2RYB3	620	S	Protein Srrm1	Srrm1	1311258	>tr|B2RYB3|B2RYB3_RAT Protein Srrm1 OS=Rattus norvegicus GN=Srrm1 PE=2 SV=1	yes	1	72.7049	-0.063196	198.55	1.24e-17	72.705	yes	yes	no	yes	yes	yes	yes	yes	yes	yes	yes	no	1;2	QRRYSPSPPPKRRTASPPPPPKRRASPSPPP	_T(ph)AS(ph)PPPPPKR_	T(1)AS(1)PPPPPKR	T(72.7)AS(72.7)PPPPPKR	3	2	604.267	0.94505	1	3	0.0794451	1.0002	1	7.2006	8	0.94505	1	3.673	8	0.85347	1	NaN
B2RYB3	B2RYB3	640	S	Protein Srrm1	Srrm1	1311258	>tr|B2RYB3|B2RYB3_RAT Protein Srrm1 OS=Rattus norvegicus GN=Srrm1 PE=2 SV=1	yes	1	164.478	-0.20021	164.48	6.97e-06	164.48	yes	yes	yes	yes	yes	yes	yes	yes	yes	yes	yes	yes	2	PKRRASPSPPPKRRVSHSPPPKQRSPPVTKR	_RVS(ph)HS(ph)PPPK_	RVS(1)HS(1)PPPK	RVS(164.48)HS(164.48)PPPK	3	2	582.752	0.918	2	3	0.00455475	0.91571	2	9.8724	5	0.918	2	2.9454	5	0.92383	2	7.2396
B2RYB3	B2RYB3	642	S	Protein Srrm1	Srrm1	1311258	>tr|B2RYB3|B2RYB3_RAT Protein Srrm1 OS=Rattus norvegicus GN=Srrm1 PE=2 SV=1	yes	1	164.478	-0.20021	164.48	6.97e-06	164.48	yes	yes	yes	yes	yes	yes	yes	yes	yes	yes	yes	yes	1;2	RRASPSPPPKRRVSHSPPPKQRSPPVTKRRS	_RVS(ph)HS(ph)PPPK_	RVS(1)HS(1)PPPK	RVS(164.48)HS(164.48)PPPK	5	2	582.752	1.02875	1	2	0.00597991	1.0244	1	9.2269	7	1.0331	1	14.584	6	0.92383	2	7.2396
B2RYB3	B2RYB3	601	S	Protein Srrm1	Srrm1	1311258	>tr|B2RYB3|B2RYB3_RAT Protein Srrm1 OS=Rattus norvegicus GN=Srrm1 PE=2 SV=1	yes	1	96.7443	-0.18752	180.07	4.89e-11	171.85	yes	yes	yes	yes	yes	yes	yes	yes	yes	yes	yes	yes	1	PSPPPRRRSPSPRRYSPPIQRRYSPSPPPKR	_RYS(ph)PPIQR_	RYS(1)PPIQR	RY(-96.74)S(96.74)PPIQR	3	2	548.769	0.94192	1	3	0.0190559	0.94192	1	3.5702	8	0.93716	1	2.6696	8	0.97062	1	NaN
B2RYB3	B2RYB3	609	S	Protein Srrm1	Srrm1	1311258	>tr|B2RYB3|B2RYB3_RAT Protein Srrm1 OS=Rattus norvegicus GN=Srrm1 PE=2 SV=1	yes	0.999994	51.8697	0.15041	131.66	0.00178246	101.2	yes	yes	yes	yes	yes	yes	yes	yes	yes	yes	yes	yes	2	SPSPRRYSPPIQRRYSPSPPPKRRTASPPPP	_RYS(ph)PS(ph)PPPK_	RYS(1)PS(1)PPPK	RY(-51.87)S(51.87)PS(72.84)PPPK	3	2	594.746	0.89058	2	3	0.0224789	0.92484	2	1.8792	2	0.88896	2	1.4178	3	0.89058	2	0.76272
B2RYB3	B2RYB3	611	S	Protein Srrm1	Srrm1	1311258	>tr|B2RYB3|B2RYB3_RAT Protein Srrm1 OS=Rattus norvegicus GN=Srrm1 PE=2 SV=1	yes	1	78.4263	0.20383	131.66	0.00178246	131.66	yes	yes	yes	yes	yes	yes	yes	yes	yes	yes	yes	yes	2	SPRRYSPPIQRRYSPSPPPKRRTASPPPPPK	_RYS(ph)PS(ph)PPPK_	RYS(1)PS(1)PPPK	RY(-42.36)S(42.36)PS(78.43)PPPK	5	2	594.746	0.89058	2	3	0.0224789	0.92484	2	1.8792	2	0.88896	2	1.4178	3	0.89058	2	0.76272
B2RYB3	B2RYB3	288	S	Protein Srrm1	Srrm1	1311258	>tr|B2RYB3|B2RYB3_RAT Protein Srrm1 OS=Rattus norvegicus GN=Srrm1 PE=2 SV=1	yes	1	63.1669	0.16444	130.27	0.00519787	130.27	yes	yes	no	yes	yes	yes	yes	yes	no	yes	yes	no	2;3	RPRSRSRSKSRSRTRSRSPSHTRPRRRHRSR	_S(ph)RS(ph)PS(ph)HTRPR_	S(1)RS(1)PS(0.97)HT(0.03)RPR	S(63.17)RS(48.74)PS(15.17)HT(-15.17)RPR	1	2	710.768	0.63071	2	1	NaN	0.63071	2	NaN	1	0.82457	3	19.175	2
B2RYB3	B2RYB3	290	S	Protein Srrm1	Srrm1	1311258	>tr|B2RYB3|B2RYB3_RAT Protein Srrm1 OS=Rattus norvegicus GN=Srrm1 PE=2 SV=1	yes	0.999987	48.7423	0.16444	130.27	0.00519787	130.27	yes	yes	no	yes	yes	no	yes	yes	yes	yes	yes	yes	2;3	RSRSRSKSRSRTRSRSPSHTRPRRRHRSRSR	_S(ph)RS(ph)PS(ph)HTRPR_	S(1)RS(1)PS(0.97)HT(0.03)RPR	S(63.17)RS(48.74)PS(15.17)HT(-15.17)RPR	3	2	710.768	0.754095	2	2	0.0829386	0.63612	3	14.206	2	0.79832	2	NaN	1	0.70987	2	NaN
B2RYB3	B2RYB3	292	S	Protein Srrm1	Srrm1	1311258	>tr|B2RYB3|B2RYB3_RAT Protein Srrm1 OS=Rattus norvegicus GN=Srrm1 PE=2 SV=1	yes	0.970475	15.168	0.16444	130.27	0.00519787	130.27	yes	yes	no	yes	yes	no	yes	yes	yes	yes	yes	no	2;3	RSRSKSRSRTRSRSPSHTRPRRRHRSRSRSY	_S(ph)RS(ph)PS(ph)HTRPR_	S(1)RS(1)PS(0.97)HT(0.03)RPR	S(63.17)RS(48.74)PS(15.17)HT(-15.17)RPR	5	2	710.768	0.67029	2	2	0.083508	0.63071	2	NaN	1	0.72325	3	NaN	1	0.70987	2	NaN
B2RYB3;F7ESB6;P62997;D3ZLN0	B2RYB3	302	S	Transformer-2 protein homolog beta	Srrm1	1311258	>tr|B2RYB3|B2RYB3_RAT Protein Srrm1 OS=Rattus norvegicus GN=Srrm1 PE=2 SV=1;>tr|F7ESB6|F7ESB6_RAT Protein Tra2a OS=Rattus norvegicus GN=Tra2a PE=4 SV=1;>sp|P62997|TRA2B_RAT Transformer-2 protein homolog beta OS=Rattus norvegicus GN=Tra2b PE=1 SV=1;>tr|D3ZL	yes	1	64.887	0.61814	130.27	0.00314151	88.768	no	yes	no	yes	yes	no	yes	yes	no	yes	no	no	4	RRRSPSPYYSRYRSRSRSRSYSPRRY_____;RSPSPYYSRGGYRSRSRSRSYSPRRY_____;RSRSPSHTRPRRRHRSRSRSYSPRRRPSPRR	_S(ph)RS(ph)RS(ph)YS(ph)PR_	S(1)RS(1)RS(0.961)Y(0.143)S(0.896)PR	S(64.89)RS(38.78)RS(13.45)Y(-9.15)S(9.15)PR	1	2	708.219	0.811135	3	2	0.0857366	0.86031	3	NaN	1	0.76196	3	NaN	1
B2RYB3;F7ESB6;P62997;D3ZLN0	B2RYB3	304	S	Transformer-2 protein homolog beta	Srrm1	1311258	>tr|B2RYB3|B2RYB3_RAT Protein Srrm1 OS=Rattus norvegicus GN=Srrm1 PE=2 SV=1;>tr|F7ESB6|F7ESB6_RAT Protein Tra2a OS=Rattus norvegicus GN=Tra2a PE=4 SV=1;>sp|P62997|TRA2B_RAT Transformer-2 protein homolog beta OS=Rattus norvegicus GN=Tra2b PE=1 SV=1;>tr|D3ZL	yes	0.999999	58.4013	0.45586	130.27	0.00314151	129.34	yes	yes	no	yes	yes	no	yes	yes	no	yes	yes	no	3;4	PSPYYSRGGYRSRSRSRSYSPRRY_______;RSPSHTRPRRRHRSRSRSYSPRRRPSPRRRP;RSPSPYYSRYRSRSRSRSYSPRRY_______	_S(ph)RS(ph)YS(ph)PR_	S(1)RS(1)YS(1)PR	S(58.4)RS(43.53)Y(-40.75)S(40.75)PR	1	2	546.669	0.811135	3	2	0.0857366	0.86031	3	18.199	3	0.76196	3	2.8939	3
B2RYB3;F7ESB6;P62997;D3ZLN0	B2RYB3	306	S	Transformer-2 protein homolog beta	Srrm1	1311258	>tr|B2RYB3|B2RYB3_RAT Protein Srrm1 OS=Rattus norvegicus GN=Srrm1 PE=2 SV=1;>tr|F7ESB6|F7ESB6_RAT Protein Tra2a OS=Rattus norvegicus GN=Tra2a PE=4 SV=1;>sp|P62997|TRA2B_RAT Transformer-2 protein homolog beta OS=Rattus norvegicus GN=Tra2b PE=1 SV=1;>tr|D3ZL	yes	0.999956	43.5301	0.45586	130.27	0.00314151	129.34	yes	yes	no	yes	yes	no	yes	yes	no	yes	yes	no	2;3;4	PSHTRPRRRHRSRSRSYSPRRRPSPRRRPSP;PSPYYSRYRSRSRSRSYSPRRY_________;PYYSRGGYRSRSRSRSYSPRRY_________	_S(ph)RS(ph)YS(ph)PR_	S(1)RS(1)YS(1)PR	S(58.4)RS(43.53)Y(-40.75)S(40.75)PR	3	2	546.669	0.924455	2	2	0.0382063	0.94943	2	NaN	1	0.89948	2	NaN	1
B2RYB3;F7ESB6;P62997;D3ZLN0	B2RYB3	308	S	Transformer-2 protein homolog beta	Srrm1	1311258	>tr|B2RYB3|B2RYB3_RAT Protein Srrm1 OS=Rattus norvegicus GN=Srrm1 PE=2 SV=1;>tr|F7ESB6|F7ESB6_RAT Protein Tra2a OS=Rattus norvegicus GN=Tra2a PE=4 SV=1;>sp|P62997|TRA2B_RAT Transformer-2 protein homolog beta OS=Rattus norvegicus GN=Tra2b PE=1 SV=1;>tr|D3ZL	yes	0.999916	40.7467	0.45586	130.27	0.00314151	129.34	yes	yes	no	yes	yes	no	yes	yes	no	yes	yes	no	2;3;4	HTRPRRRHRSRSRSYSPRRRPSPRRRPSPRR;PYYSRYRSRSRSRSYSPRRY___________;YSRGGYRSRSRSRSYSPRRY___________	_S(ph)RS(ph)YS(ph)PR_	S(1)RS(1)YS(1)PR	S(58.4)RS(43.53)Y(-40.75)S(40.75)PR	5	2	546.669	0.924455	2	2	0.0382063	0.94943	2	NaN	1	0.89948	2	NaN	1
B2RYB3	B2RYB3	427	S	Protein Srrm1	Srrm1	1311258	>tr|B2RYB3|B2RYB3_RAT Protein Srrm1 OS=Rattus norvegicus GN=Srrm1 PE=2 SV=1	yes	1	87.1843	-0.36465	154.47	0.000139255	87.184	yes	yes	yes	yes	yes	yes	yes	yes	no	yes	yes	yes	2	SPTPQQSNRARKSRVSVSPGRTSGKVTKHKG	_VS(ph)VS(ph)PGR_	VS(1)VS(1)PGR	VS(87.18)VS(87.18)PGR	2	2	431.167	0.92195	2	3	0.0639043	1.0084	2	13.799	3	0.92195	2	13.433	3	0.89276	2	NaN
B2RYB3	B2RYB3	429	S	Protein Srrm1	Srrm1	1311258	>tr|B2RYB3|B2RYB3_RAT Protein Srrm1 OS=Rattus norvegicus GN=Srrm1 PE=2 SV=1	yes	1	87.1843	-0.36465	154.47	0.000139255	87.184	yes	yes	yes	yes	yes	yes	yes	yes	no	yes	yes	yes	1;2	TPQQSNRARKSRVSVSPGRTSGKVTKHKGTE	_VS(ph)VS(ph)PGR_	VS(1)VS(1)PGR	VS(87.18)VS(87.18)PGR	4	2	431.167	1.3863	1	1	NaN	1.3863	1	NaN	1	0.92195	2	13.433	3	0.89276	2	NaN
B2RYB3	B2RYB3	755	S	Protein Srrm1	Srrm1	1311258	>tr|B2RYB3|B2RYB3_RAT Protein Srrm1 OS=Rattus norvegicus GN=Srrm1 PE=2 SV=1	yes	1	149.559	0.15198	192.46	3.75e-09	185.27	yes	yes	no	yes	yes	no	yes	yes	no	yes	yes	no	2;3	ASPSPQSVRRVSSSRSVSGSPEPTAKKPPAP	_S(ph)VS(ph)GS(ph)PEPTAK_	S(1)VS(1)GS(1)PEPTAK	S(149.56)VS(110.97)GS(59.77)PEPT(-59.77)AK	1	2	650.219	1.07395	3	2	0.0549778	1.1157	3	NaN	1	1.0322	3	NaN	1
B2RYB3	B2RYB3	757	S	Protein Srrm1	Srrm1	1311258	>tr|B2RYB3|B2RYB3_RAT Protein Srrm1 OS=Rattus norvegicus GN=Srrm1 PE=2 SV=1	yes	1	110.974	0.15198	192.46	3.75e-09	185.27	yes	yes	no	yes	yes	no	yes	yes	no	yes	yes	no	2;3	PSPQSVRRVSSSRSVSGSPEPTAKKPPAPPS	_S(ph)VS(ph)GS(ph)PEPTAK_	S(1)VS(1)GS(1)PEPTAK	S(149.56)VS(110.97)GS(59.77)PEPT(-59.77)AK	3	2	650.219	1.0092	2	2	0.16773	1.1289	2	11.819	2	0.88951	2	NaN	1
B2RYB3	B2RYB3	759	S	Protein Srrm1	Srrm1	1311258	>tr|B2RYB3|B2RYB3_RAT Protein Srrm1 OS=Rattus norvegicus GN=Srrm1 PE=2 SV=1	yes	1	69.1595	-0.44686	192.46	3.75e-09	147.56	yes	yes	no	yes	yes	no	yes	yes	no	yes	yes	no	1;2;3	PQSVRRVSSSRSVSGSPEPTAKKPPAPPSPV	_SVS(ph)GS(ph)PEPTAK_	SVS(1)GS(1)PEPTAK	S(-53.03)VS(53.03)GS(69.16)PEPT(-73.73)AK	5	2	610.236	1.0092	2	2	0.16773	1.1289	2	11.819	2	0.88951	2	NaN	1
B2RYD7	B2RYD7	496	S	Protein Stt3b	Stt3b	1311563	>tr|B2RYD7|B2RYD7_RAT Protein Stt3b OS=Rattus norvegicus GN=Stt3b PE=2 SV=1	yes	1	89.9165	-0.78681	166.48	1.02e-06	89.917	yes	yes	yes	no	yes	yes	yes	yes	yes	yes	yes	yes	1;2	YLGDDMKRENPPVEDSSDEDDRRSPGNLYDK	_ENPPVEDS(ph)S(ph)DEDDRR_	ENPPVEDS(1)S(1)DEDDRR	ENPPVEDS(89.92)S(89.92)DEDDRR	8	2	960.338	0.46704	1	3	0.094726	0.46675	1	NaN	1	0.46704	1	NaN	1	0.54793	1	0.13499
B2RYD7	B2RYD7	497	S	Protein Stt3b	Stt3b	1311563	>tr|B2RYD7|B2RYD7_RAT Protein Stt3b OS=Rattus norvegicus GN=Stt3b PE=2 SV=1	yes	1	89.9165	-0.78681	166.48	2.46e-06	89.917	yes	yes	yes	no	yes	yes	yes	yes	yes	yes	yes	yes	1;2	LGDDMKRENPPVEDSSDEDDRRSPGNLYDKA	_ENPPVEDS(ph)S(ph)DEDDRR_	ENPPVEDS(1)S(1)DEDDRR	ENPPVEDS(89.92)S(89.92)DEDDRR	9	2	960.338	0.46675	1	3	0.00556014	0.46675	1	NaN	1	0.46704	1	NaN	1	0.46242	1	NaN
B2RYF1	B2RYF1	581	S	Protein phosphatase 1 regulatory subunit 37	Ppp1r37	1595870	>sp|B2RYF1|PPR37_RAT Protein phosphatase 1 regulatory subunit 37 OS=Rattus norvegicus GN=Ppp1r37 PE=1 SV=1	yes	0.991367	20.6009	-0.29837	145.25	0.000589643	130.98	yes	yes	no	yes	yes	no	yes	yes	no	yes	yes	no	1	PGSPSSPTEQRISVSSPGRGHKVFVVTRVES	_ISVSS(ph)PGR_	ISVS(0.009)S(0.991)PGR	IS(-93.29)VS(-20.6)S(20.6)PGR	5	2	441.708	0.85206	1	2	0.081129	0.90094	1	9.8805	2	0.80318	1	17.567	4
B2RYF1	B2RYF1	54	S	Protein phosphatase 1 regulatory subunit 37	Ppp1r37	1595870	>sp|B2RYF1|PPR37_RAT Protein phosphatase 1 regulatory subunit 37 OS=Rattus norvegicus GN=Ppp1r37 PE=1 SV=1	yes	0.999819	38.2555	0.23957	119.37	4.74e-05	102.98	yes	no	yes	no	no	yes	no	no	no	no	no	yes	1	TDGRLKAAAKRVTFPSDEDIVSGAVEPKDPW	_VTFPS(ph)DEDIVSGAVEPK_	VTFPS(1)DEDIVSGAVEPK	VT(-38.26)FPS(38.26)DEDIVS(-44.99)GAVEPK	5	2	935.43	0.77857	1	1	NaN									0.77857	1	NaN
B2RYG6	B2RYG6	16	S	Ubiquitin thioesterase OTUB1	Otub1	1311329	>sp|B2RYG6|OTUB1_RAT Ubiquitin thioesterase OTUB1 OS=Rattus norvegicus GN=Otub1 PE=1 SV=1	yes	0.79416	5.89964	-0.49648	124.19	2.62e-16	65.438	yes	yes	no	yes	yes	no	no	yes	no	yes	yes	no	1	MAAEEPQQQKQEPLGSDSEGVNCLAYDEAIM	_QEPLGS(ph)DSEGVNCLAYDEAIMAQQDR_	QEPLGS(0.794)DS(0.204)EGVNCLAY(0.002)DEAIMAQQDR	QEPLGS(5.9)DS(-5.9)EGVNCLAY(-26.71)DEAIMAQQDR	6	3	992.751	1.0364	1	1	NaN	1.0364	1	NaN	1
B2RYJ1	B2RYJ1	546	S	Anapc2 protein	Anapc2	1305546	>tr|B2RYJ1|B2RYJ1_RAT Anapc2 protein OS=Rattus norvegicus GN=Anapc2 PE=2 SV=1	yes	0.99623	24.2202	0.80101	116.63	0.00037532	103.83	yes	no	yes	yes	no	yes	yes	no	no	yes	no	no	1	NEYRSLLADRLLHQFSFSPEREIRNVELLKL	_LLHQFS(ph)FSPER_	LLHQFS(0.996)FS(0.004)PER	LLHQFS(24.22)FS(-24.22)PER	6	2	720.837	1.01836	1	2	0.0961473	1.0876	1	NaN	1					0.94913	1	0.12176
B2RYJ1	B2RYJ1	548	S	Anapc2 protein	Anapc2	1305546	>tr|B2RYJ1|B2RYJ1_RAT Anapc2 protein OS=Rattus norvegicus GN=Anapc2 PE=2 SV=1	yes	0.999982	47.5623	-0.11741	161.04	7.94e-06	101.43	yes	yes	yes	yes	yes	yes	yes	yes	yes	yes	yes	yes	1	YRSLLADRLLHQFSFSPEREIRNVELLKLRF	_LLHQFSFS(ph)PER_	LLHQFSFS(1)PER	LLHQFS(-47.56)FS(47.56)PER	8	3	480.894	1.0272	1	2	0.000963736					1.0279	1	NaN	1	1.0265	1	14.715
B2RYJ1	B2RYJ1	328	S	Anapc2 protein	Anapc2	1305546	>tr|B2RYJ1|B2RYJ1_RAT Anapc2 protein OS=Rattus norvegicus GN=Anapc2 PE=2 SV=1	yes	0.965558	14.4849	-0.12462	105.89	5.45e-06	105.89	no	no	no	no	no	no	no	yes	yes	no	no	no	1	WLGKVFLQDNPSRPTSPEAGNTLRRWRCHVQ	_VFLQDNPSRPTS(ph)PEAGNTLR_	VFLQDNPSRPT(0.034)S(0.966)PEAGNTLR	VFLQDNPS(-42.19)RPT(-14.48)S(14.48)PEAGNT(-52.63)LR	12	3	760.365	0.763215	1	2	0.0523556					0.73496	1	NaN	1	0.79147	1	NaN
B2RYK0	B2RYK0	107	S	Protein Glcci1	Glcci1	1563612	>tr|B2RYK0|B2RYK0_RAT Protein Glcci1 OS=Rattus norvegicus GN=Glcci1 PE=2 SV=1	yes	0.999797	36.9208	0.47008	129.37	0.000215461	128.54	yes	yes	yes	yes	yes	yes	yes	yes	yes	yes	yes	yes	1	WAEEGAEKRSHQRSASWGSADQLKEIAKLRQ	_SAS(ph)WGSADQLK_	SAS(1)WGSADQLK	S(-36.92)AS(36.92)WGS(-78.45)ADQLK	3	2	615.264	0.82351	1	3	0.030033	0.78801	1	30.961	7	0.82351	1	18.578	7	0.83499	1	5.6539
B2RYK0	B2RYK0	186	S	Protein Glcci1	Glcci1	1563612	>tr|B2RYK0|B2RYK0_RAT Protein Glcci1 OS=Rattus norvegicus GN=Glcci1 PE=2 SV=1	yes	1	148.441	0.55296	183.74	1.51e-05	148.44	yes	yes	yes	yes	yes	yes	yes	yes	yes	yes	yes	yes	1	PKSSVSRVPCNVEGISPELEKVFIKENNGKE	_VPCNVEGIS(ph)PELEK_	VPCNVEGIS(1)PELEK	VPCNVEGIS(148.44)PELEK	9	2	825.876	0.73373	1	3	0.127027	0.61577	1	20.408	3	0.73373	1	7.4795	2	0.79426	1	14.651
B2RYL7	B2RYL7	214	S	Dis3 protein	Dis3	1304646	>tr|B2RYL7|B2RYL7_RAT Dis3 protein OS=Rattus norvegicus GN=Dis3 PE=2 SV=1	yes	1	79.444	0.18513	145.71	1.2e-06	103.17	no	no	yes	yes	yes	no	no	yes	no	yes	no	no	1	SLTANPELIDRLACLSDEMNEIESGKIIFSE	_LACLS(ph)DEMNEIESGK_	LACLS(1)DEMNEIESGK	LACLS(79.44)DEMNEIES(-79.44)GK	5	2	888.365	1.285	1	3	0.108373	1.0727	1	NaN	1	1.3169	1	NaN	1	1.285	1	NaN
B2RYL8	B2RYL8	23	S	DEAD (Asp-Glu-Ala-Asp) box polypeptide 41	Ddx41	1311758	>tr|B2RYL8|B2RYL8_RAT DEAD (Asp-Glu-Ala-Asp) box polypeptide 41 OS=Rattus norvegicus GN=Ddx41 PE=2 SV=1	yes	1	94.2932	0.19953	164.02	4.62e-14	164.02	no	no	no	yes	yes	no	yes	yes	yes	yes	no	no	1	RKRARTNEATAGGSRSEDEDEDDEDYVPYVP	_S(ph)EDEDEDDEDYVPYVPLR_	S(1)EDEDEDDEDYVPYVPLR	S(94.29)EDEDEDDEDY(-94.29)VPY(-136.53)VPLR	1	2	1132.94	0.82238	1	3	0.103502	0.82238	1	NaN	1	0.84424	1	NaN	1	0.69355	1	NaN
B2RYM2	B2RYM2	267	S	Protein Wipi1	Wipi1	1307754	>tr|B2RYM2|B2RYM2_RAT Protein Wipi1 OS=Rattus norvegicus GN=Wipi1 PE=2 SV=1	yes	0.996091	24.3698	0.20341	99.413	4.33e-06	97.124	yes	yes	yes	yes	yes	yes	yes	yes	no	yes	yes	yes	1	NTETVHIFKLEQLTDSRPEEPSTWSGYMGKM	_LEQLTDS(ph)RPEEPSTWSGYMGK_	LEQLT(0.004)DS(0.996)RPEEPSTWSGYMGK	LEQLT(-24.37)DS(24.37)RPEEPS(-39.39)T(-38.19)WS(-57.91)GY(-78.81)MGK	7	2	1246.05	2.2504	1	3	0.319103	2.2504	1	33.312	3	3.3811	1	9.7104	2	1.8466	1	NaN
B2RYM6	B2RYM6	62	S	Protein Zc3hc1	Zc3hc1	1561099	>tr|B2RYM6|B2RYM6_RAT Protein Zc3hc1 OS=Rattus norvegicus GN=Zc3hc1 PE=2 SV=1	yes	0.999999	59.6095	0.18479	200.03	9.52e-47	200.03	yes	yes	yes	yes	yes	no	yes	yes	no	yes	yes	no	1	TEPKDTSATFQSVDGSPQAEQPPLESTSKEA	_DTSATFQSVDGS(ph)PQAEQPPLESTSK_	DTSATFQSVDGS(1)PQAEQPPLESTSK	DT(-73.09)S(-80.12)AT(-86.11)FQS(-59.61)VDGS(59.61)PQAEQPPLES(-144.6)T(-144.6)S(-144.6)K	12	2	1344.09	1.061	1	2	0.0335892	1.0358	1	27.251	2	1.0862	1	16.367	3
B2RYM6	B2RYM6	393	S	Protein Zc3hc1	Zc3hc1	1561099	>tr|B2RYM6|B2RYM6_RAT Protein Zc3hc1 OS=Rattus norvegicus GN=Zc3hc1 PE=2 SV=1	yes	0.959956	13.8051	0.32071	175.59	2.34e-14	68.639	yes	yes	yes	yes	yes	no	yes	yes	no	yes	yes	no	1	TRSMGTGDSAGLEVPSSPHRRAKRPRLCSSS	_SM(ox)GTGDSAGLEVPS(ph)SPHR_	SMGTGDSAGLEVPS(0.96)S(0.04)PHR	S(-47.9)MGT(-42.72)GDS(-51.61)AGLEVPS(13.81)S(-13.81)PHR	14	3	627.6	0.84537	1	3	0.0365031	0.84537	1	7.1175	3	0.8269	1	9.8193	8	0.88766	1	NaN
B2RYM6	B2RYM6	394	S	Protein Zc3hc1	Zc3hc1	1561099	>tr|B2RYM6|B2RYM6_RAT Protein Zc3hc1 OS=Rattus norvegicus GN=Zc3hc1 PE=2 SV=1	yes	0.997689	26.3526	-0.01192	189.51	3.36e-15	125.92	yes	yes	no	yes	yes	yes	yes	yes	yes	yes	yes	yes	1	RSMGTGDSAGLEVPSSPHRRAKRPRLCSSSS	_SMGTGDSAGLEVPSS(ph)PHR_	SMGTGDSAGLEVPS(0.002)S(0.998)PHR	S(-97.6)MGT(-89.49)GDS(-69.62)AGLEVPS(-26.35)S(26.35)PHR	15	2	932.898	0.83923	1	2	0.0147449	0.84798	1	3.0126	6	0.83048	1	5.682	8
B2RYM6	B2RYM6	353	S	Protein Zc3hc1	Zc3hc1	1561099	>tr|B2RYM6|B2RYM6_RAT Protein Zc3hc1 OS=Rattus norvegicus GN=Zc3hc1 PE=2 SV=1	yes	0.999543	34.9261	0.60535	116.45	9.83e-07	60.133	no	no	yes	no	no	yes	yes	yes	yes	yes	no	yes	1	EQSEKSPGPIVSRTRSWESSSPVDRPELEAA	_S(ph)WESSSPVDRPELEAASPTTR_	S(1)WESSSPVDRPELEAASPTTR	S(34.93)WES(-34.93)S(-40.55)S(-43.83)PVDRPELEAAS(-57.23)PT(-57.23)T(-57.23)R	1	3	794.692	0.763525	1	2	0.155318	0.84738	1	NaN	1	0.67967	1	4.0333	2
B2RYN7;F1M9D2	B2RYN7	210	S	Spastin	Spast	1308494	>sp|B2RYN7|SPAST_RAT Spastin OS=Rattus norvegicus GN=Spast PE=2 SV=1;>tr|F1M9D2|F1M9D2_RAT Spastin (Fragment) OS=Rattus norvegicus GN=Spast PE=3 SV=2	yes	0.96844	14.8922	0.30288	89.911	0.00214923	67.415	no	yes	no	no	yes	no	yes	no	yes	yes	no	no	1	GAVPKKKDPLTHASNSLPRSKTVMKSGSTGL	_DPLTHASNS(ph)LPR_	DPLTHAS(0.031)NS(0.968)LPR	DPLT(-37.68)HAS(-14.89)NS(14.89)LPR	9	2	694.322	1.04528	1	2	0.181458	0.91116	1	NaN	1	1.1794	1	NaN	1
B2RYP3	B2RYP3	671	S	Fam91a1 protein	Fam91a1	1586304	>tr|B2RYP3|B2RYP3_RAT Fam91a1 protein OS=Rattus norvegicus GN=Fam91a1 PE=2 SV=1	yes	1	74.2396	0.45877	188.48	3.38e-13	188.48	yes	yes	yes	yes	yes	yes	yes	yes	yes	yes	yes	yes	1	VTMLNASSQLASRKLSDASDERGEPDLASSS	_KLS(ph)DASDER_	KLS(1)DASDER	KLS(74.24)DAS(-74.24)DER	3	2	550.735	0.94722	1	3	0.345901	0.94722	1	75.731	7	1.5875	1	42.205	6	0.87286	1	6.5596
B2RYP3	B2RYP3	332	S	Fam91a1 protein	Fam91a1	1586304	>tr|B2RYP3|B2RYP3_RAT Fam91a1 protein OS=Rattus norvegicus GN=Fam91a1 PE=2 SV=1	yes	0.999996	54.5478	0.098639	114.7	0.000404945	114.7	no	no	no	yes	no	yes	yes	no	no	no	no	no	1	VNRLKSTLDPQKMLLSWDGGESRSPVQEASS	_MLLS(ph)WDGGESR_	MLLS(1)WDGGESR	MLLS(54.55)WDGGES(-54.55)R	4	2	665.779	1.8656	1	3	0.111979	1.5625	1	NaN	1	1.9412	1	NaN	1	1.8656	1	NaN
B2RYP4	B2RYP4	185	S	Protein Snx2	Snx2	1310291	>tr|B2RYP4|B2RYP4_RAT Protein Snx2 OS=Rattus norvegicus GN=Snx2 PE=2 SV=1	yes	1	85.9686	-0.79939	143.05	8.45e-05	99.069	yes	yes	yes	yes	yes	yes	yes	yes	yes	yes	no	yes	1	LSMFSKSEFSVKRRFSDFLGLHSKLASKYLH	_RFS(ph)DFLGLHSK_	RFS(1)DFLGLHSK	RFS(85.97)DFLGLHS(-85.97)K	3	3	462.89	0.90756	1	3	0.0344469	0.88796	1	12.826	10	0.90756	1	11.082	9	0.94965	1	5.3838
B2RYP4	B2RYP4	192	S	Protein Snx2	Snx2	1310291	>tr|B2RYP4|B2RYP4_RAT Protein Snx2 OS=Rattus norvegicus GN=Snx2 PE=2 SV=1	yes	0.992821	21.4081	-0.45662	94.023	0.0111316	94.023	no	yes	no	yes	no	no	no	no	no	no	no	no	1	EFSVKRRFSDFLGLHSKLASKYLHVGYIVPP	_RFSDFLGLHS(ph)K_	RFS(0.007)DFLGLHS(0.993)K	RFS(-21.41)DFLGLHS(21.41)K	10	2	693.832	0.98633	1	1	NaN					0.98633	1	NaN	1
B2RYP4	B2RYP4	117	S	Protein Snx2	Snx2	1310291	>tr|B2RYP4|B2RYP4_RAT Protein Snx2 OS=Rattus norvegicus GN=Snx2 PE=2 SV=1	yes	0.827856	6.82064	-0.282	117.2	0.00135226	117.2	no	yes	no	no	no	no	no	no	no	no	no	no	1	PITPTTLIAPRIESKSISAPVIFDRSREEIE	_S(ph)ISAPVIFDR_	S(0.828)IS(0.172)APVIFDR	S(6.82)IS(-6.82)APVIFDR	1	2	592.789	0.98233	1	1	NaN					0.98233	1	NaN	1
B2RYP4	B2RYP4	119	S	Protein Snx2	Snx2	1310291	>tr|B2RYP4|B2RYP4_RAT Protein Snx2 OS=Rattus norvegicus GN=Snx2 PE=2 SV=1	yes	0.999994	51.9905	-0.10489	155.86	9.33e-06	153.38	yes	yes	yes	yes	yes	yes	yes	yes	yes	yes	yes	yes	1	TPTTLIAPRIESKSISAPVIFDRSREEIEEE	_SIS(ph)APVIFDR_	SIS(1)APVIFDR	S(-51.99)IS(51.99)APVIFDR	3	2	592.789	0.95816	1	3	0.0741932	0.90463	1	4.5504	4	0.95816	1	10.858	2	1.0471	1	7.6225
B2RYP6	B2RYP6	18	S	LUC7-like 2 (S. cerevisiae)	Luc7l2	1308651	>tr|B2RYP6|B2RYP6_RAT LUC7-like 2 (S. cerevisiae) OS=Rattus norvegicus GN=Luc7l2 PE=2 SV=1	yes	0.999141	30.6581	0.0082206	214.47	9.28e-19	126.09	yes	yes	yes	yes	yes	yes	yes	yes	yes	yes	yes	yes	1	AQAQMRAMLDQLMGTSRDGDTTRQRIKFSDD	_AMLDQLMGTS(ph)R_	AMLDQLMGT(0.001)S(0.999)R	AMLDQLMGT(-30.66)S(30.66)R	10	2	651.783	0.76859	1	3	0.0728516	0.75786	1	18.922	3	0.76859	1	8.7969	3	0.86331	1	NaN
B2RYU7	B2RYU7	45	S	Cbx5 protein	Cbx5	1306619	>tr|B2RYU7|B2RYU7_RAT Cbx5 protein OS=Rattus norvegicus GN=Cbx5 PE=2 SV=1	yes	1	86.5713	0.62767	163.64	6.28e-05	163.64	no	no	yes	no	no	yes	no	no	no	no	no	yes	1	MVKGQVEYLLKWKGFSEEHNTWEPEKNLDCP	_GFS(ph)EEHNTWEPEK_	GFS(1)EEHNTWEPEK	GFS(86.57)EEHNT(-86.57)WEPEK	3	2	835.33	1.0099	1	1	NaN									1.0099	1	NaN
B2RYU7	B2RYU7	92	S	Cbx5 protein	Cbx5	1306619	>tr|B2RYU7|B2RYU7_RAT Cbx5 protein OS=Rattus norvegicus GN=Cbx5 PE=2 SV=1	yes	0.894513	9.28435	0.31214	129.54	0.000213721	113.69	yes	yes	yes	yes	yes	yes	yes	yes	yes	yes	yes	yes	1	ENNKPREKSEGNKRKSSFSNSADDIKSKKKR	_S(ph)SFSNSADDIK_	S(0.895)S(0.105)FSNSADDIK	S(9.28)S(-9.28)FS(-48.9)NS(-66.99)ADDIK	1	2	625.75	1.0037	1	3	0.0495311	1.0037	1	2.1563	2	1.0251	1	4.5527	3	0.93179	1	NaN
B2RYU7	B2RYU7	93	S	Cbx5 protein	Cbx5	1306619	>tr|B2RYU7|B2RYU7_RAT Cbx5 protein OS=Rattus norvegicus GN=Cbx5 PE=2 SV=1	yes	0.99973	37.7113	0.84638	213.83	1.75e-13	131.72	yes	yes	yes	yes	yes	yes	yes	yes	yes	yes	yes	yes	1	NNKPREKSEGNKRKSSFSNSADDIKSKKKRE	_KSS(ph)FSNSADDIK_	KSS(1)FSNSADDIK	KS(-37.71)S(37.71)FS(-40.99)NS(-46.71)ADDIK	3	2	689.798	0.99005	1	3	0.011874	0.98486	1	5.0619	9	1.0074	1	6.9495	7	0.99005	1	3.068
B2RYU7	B2RYU7	97	S	Cbx5 protein	Cbx5	1306619	>tr|B2RYU7|B2RYU7_RAT Cbx5 protein OS=Rattus norvegicus GN=Cbx5 PE=2 SV=1	yes	0.963036	16.0591	0.35356	134.25	0.00014731	134.25	no	no	no	no	no	no	no	yes	no	no	no	no	1	REKSEGNKRKSSFSNSADDIKSKKKREQSND	_KSSFSNS(ph)ADDIK_	KSS(0.013)FS(0.024)NS(0.963)ADDIK	KS(-40.34)S(-18.69)FS(-16.06)NS(16.06)ADDIK	7	2	689.798
B2RYU7	B2RYU7	11	S	Cbx5 protein	Cbx5	1306619	>tr|B2RYU7|B2RYU7_RAT Cbx5 protein OS=Rattus norvegicus GN=Cbx5 PE=2 SV=1	yes	0.972287	15.4455	-0.39129	195.03	1.51e-13	185.71	yes	yes	no	yes	yes	no	yes	yes	no	yes	yes	no	4	_____MGKKTKRTADSSSSEDEEEYVVEKVL	_TADS(ph)S(ph)S(ph)S(ph)EDEEEYVVEK_	T(0.029)ADS(0.972)S(0.999)S(1)S(1)EDEEEYVVEK	T(-15.45)ADS(15.45)S(30.54)S(37.43)S(36.4)EDEEEY(-123.62)VVEK	4	2	1112.33	0.863405	3	2	0.0374681	0.84053	3	NaN	1	0.88628	3	NaN	1
B2RYU7	B2RYU7	12	S	Cbx5 protein	Cbx5	1306619	>tr|B2RYU7|B2RYU7_RAT Cbx5 protein OS=Rattus norvegicus GN=Cbx5 PE=2 SV=1	yes	0.999143	30.5414	-0.39129	195.03	1.51e-13	185.71	yes	yes	no	yes	yes	no	yes	yes	no	yes	yes	no	4	____MGKKTKRTADSSSSEDEEEYVVEKVLD	_TADS(ph)S(ph)S(ph)S(ph)EDEEEYVVEK_	T(0.029)ADS(0.972)S(0.999)S(1)S(1)EDEEEYVVEK	T(-15.45)ADS(15.45)S(30.54)S(37.43)S(36.4)EDEEEY(-123.62)VVEK	5	2	1112.33	0.863405	3	2	0.0374681	0.84053	3	NaN	1	0.88628	3	NaN	1
B2RYU7	B2RYU7	13	S	Cbx5 protein	Cbx5	1306619	>tr|B2RYU7|B2RYU7_RAT Cbx5 protein OS=Rattus norvegicus GN=Cbx5 PE=2 SV=1	yes	0.999935	40.8232	-0.1655	195.03	1.51e-13	189.11	yes	yes	no	yes	yes	no	yes	yes	no	yes	yes	no	4	___MGKKTKRTADSSSSEDEEEYVVEKVLDR	_TADS(ph)S(ph)S(ph)S(ph)EDEEEYVVEK_	T(0.215)ADS(0.807)S(0.978)S(1)S(1)EDEEEYVVEK	T(-6.1)ADS(6.1)S(15.56)S(40.82)S(39.79)EDEEEY(-121.55)VVEK	6	2	1112.33	0.863405	3	2	0.0374681	0.84053	3	NaN	1	0.88628	3	NaN	1
B2RYU7	B2RYU7	14	S	Cbx5 protein	Cbx5	1306619	>tr|B2RYU7|B2RYU7_RAT Cbx5 protein OS=Rattus norvegicus GN=Cbx5 PE=2 SV=1	yes	0.999918	39.791	-0.1655	195.03	1.51e-13	189.11	yes	yes	no	yes	yes	no	yes	yes	no	yes	yes	no	4	__MGKKTKRTADSSSSEDEEEYVVEKVLDRR	_TADS(ph)S(ph)S(ph)S(ph)EDEEEYVVEK_	T(0.215)ADS(0.807)S(0.978)S(1)S(1)EDEEEYVVEK	T(-6.1)ADS(6.1)S(15.56)S(40.82)S(39.79)EDEEEY(-121.55)VVEK	7	2	1112.33	0.863405	3	2	0.0374681	0.84053	3	NaN	1	0.88628	3	NaN	1
B2RYW7	B2RYW7	45	S	Protein Srp14	Srp14	1308506	>tr|B2RYW7|B2RYW7_RAT Protein Srp14 OS=Rattus norvegicus GN=Srp14 PE=2 SV=1	yes	0.999789	36.7661	0.070709	218.66	4.1e-16	207.55	yes	yes	yes	yes	yes	yes	yes	yes	yes	yes	yes	yes	1	LKKYDGRTKPIPRKSSVEGLEPAENKCLLRA	_KSS(ph)VEGLEPAENK_	KSS(1)VEGLEPAENK	KS(-36.77)S(36.77)VEGLEPAENK	3	2	734.34	1.1978	1	3	0.0299463	1.1978	1	8.8497	6	1.2428	1	6.2154	8	1.1715	1	23.862
M0R9L0;B2RYX0	M0R9L0	2114	S	Protein Naca	Naca	1308642	>tr|M0R9L0|M0R9L0_RAT Protein Naca OS=Rattus norvegicus GN=Naca PE=4 SV=1;>tr|B2RYX0|B2RYX0_RAT Naca protein OS=Rattus norvegicus GN=Naca PE=2 SV=1	yes	0.999954	43.9928	0.076296	159.05	3.82e-53	159.05	yes	yes	yes	yes	yes	yes	yes	yes	yes	yes	yes	yes	1	SNIQENTQTPTVQEESEEEEVDETGVEVKDI	_VQGEAVSNIQENTQTPTVQEES(ph)EEEEVDETGVEVK_	VQGEAVSNIQENTQTPTVQEES(1)EEEEVDETGVEVK	VQGEAVS(-124.23)NIQENT(-77.85)QT(-67.65)PT(-52.45)VQEES(43.99)EEEEVDET(-43.99)GVEVK	22	3	1314.25	0.80356	1	3	0.00543533	0.80239	1	6.3636	5	0.80356	1	8.3434	4	0.81049	1	13.415
B2RZ23	B2RZ23	15	S	Centromere protein A	Cenpa	1563607	>tr|B2RZ23|B2RZ23_RAT Centromere protein A OS=Rattus norvegicus GN=Cenpa PE=2 SV=1	yes	0.8773	8.75012	-0.1116	128.29	2.21e-05	91.457	yes	yes	no	yes	yes	yes	yes	yes	yes	yes	yes	yes	1	_MVGRRKPGTPRRRPSSPAPGPSQPATDSRR	_RPS(ph)SPAPGPSQPATDSR_	RPS(0.877)S(0.117)PAPGPS(0.006)QPATDSR	RPS(8.75)S(-8.75)PAPGPS(-21.86)QPAT(-71.07)DS(-71.07)R	3	3	596.607	0.77875	1	3	0.173865	0.77875	1	NaN	1	0.7147	1	NaN	1	0.98974	1	NaN
B2RZ23	B2RZ23	16	S	Centromere protein A	Cenpa	1563607	>tr|B2RZ23|B2RZ23_RAT Centromere protein A OS=Rattus norvegicus GN=Cenpa PE=2 SV=1	yes	0.999982	47.4125	0.033538	255.24	4.34e-49	242.18	yes	yes	yes	yes	yes	yes	yes	yes	yes	yes	yes	yes	1	MVGRRKPGTPRRRPSSPAPGPSQPATDSRRQ	_RPSS(ph)PAPGPSQPATDSR_	RPSS(1)PAPGPSQPATDSR	RPS(-47.41)S(47.41)PAPGPS(-104.3)QPAT(-135.8)DS(-177.03)R	4	2	894.407	0.7335	1	3	0.021139	0.74958	1	4.128	10	0.71856	1	1.8217	8	0.7335	1	NaN
B2RZ23	B2RZ23	40	S	Centromere protein A	Cenpa	1563607	>tr|B2RZ23|B2RZ23_RAT Centromere protein A OS=Rattus norvegicus GN=Cenpa PE=2 SV=1	yes	0.999961	44.0847	0.051147	218.68	6.31e-19	218.68	yes	yes	yes	yes	yes	yes	yes	yes	yes	yes	yes	yes	1	ATDSRRQSRTPTRRPSSPAPGPSRRSSGVGP	_RPS(ph)SPAPGPSR_	RPS(1)SPAPGPSR	RPS(44.08)S(-44.08)PAPGPS(-92.58)R	3	2	594.78	0.81078	1	3	0.0217506	0.81078	1	3.7158	7	0.78941	1	4.0937	7	0.82427	1	1.3197
B2RZ23	B2RZ23	41	S	Centromere protein A	Cenpa	1563607	>tr|B2RZ23|B2RZ23_RAT Centromere protein A OS=Rattus norvegicus GN=Cenpa PE=2 SV=1	yes	0.830818	6.91486	0.15326	164.15	5.14e-06	164.15	no	no	no	no	no	no	yes	no	yes	no	no	no	1	TDSRRQSRTPTRRPSSPAPGPSRRSSGVGPQ	_RPSS(ph)PAPGPSR_	RPS(0.169)S(0.831)PAPGPSR	RPS(-6.91)S(6.91)PAPGPS(-38.05)R	4	2	594.78
B2RZ69	B2RZ69	168	S	Hexamthylene bis-acetamide inducible 2 (Predicted)	Hexim2	1311635	>tr|B2RZ69|B2RZ69_RAT Hexamthylene bis-acetamide inducible 2 (Predicted) OS=Rattus norvegicus GN=Hexim2 PE=2 SV=1	yes	0.999557	34.689	0.028171	80.355	5.06e-09	80.355	no	no	no	no	no	no	no	no	yes	no	no	yes	1	EEPNLDVLHGPSHADSGGENEAGDSDGLGRA	_DLEEPNLDVLHGPSHADS(ph)GGENEAGDSDGLGR_	DLEEPNLDVLHGPSHADS(1)GGENEAGDSDGLGR	DLEEPNLDVLHGPS(-34.69)HADS(34.69)GGENEAGDS(-39.84)DGLGR	18	3	1113.81	1.084	1	1	NaN									1.084	1	NaN
B2RZ69	B2RZ69	52	S	Hexamthylene bis-acetamide inducible 2 (Predicted)	Hexim2	1311635	>tr|B2RZ69|B2RZ69_RAT Hexamthylene bis-acetamide inducible 2 (Predicted) OS=Rattus norvegicus GN=Hexim2 PE=2 SV=1	yes	1	89.477	-0.080478	178.76	1.44e-22	142.25	yes	yes	no	yes	yes	no	yes	yes	no	yes	no	no	1	DFGGSLLLQPGREIQSEDEGTAPAGDGSSCN	_EIQS(ph)EDEGTAPAGDGSSCNIR_	EIQS(1)EDEGTAPAGDGSSCNIR	EIQS(89.48)EDEGT(-89.48)APAGDGS(-124.85)S(-130.7)CNIR	4	2	1136.95	0.853735	1	2	0.0996469	0.79358	1	21.004	2	0.91389	1	14.693	2
B2RZ69	B2RZ69	75	S	Hexamthylene bis-acetamide inducible 2 (Predicted)	Hexim2	1311635	>tr|B2RZ69|B2RZ69_RAT Hexamthylene bis-acetamide inducible 2 (Predicted) OS=Rattus norvegicus GN=Hexim2 PE=2 SV=1	yes	0.946842	12.522	-0.01338	87.411	0.00172004	78.674	no	no	yes	no	no	yes	no	no	no	no	no	no	1	AGDGSSCNIRGSRTQSPGGCSVEAVLARKKH	_TQS(ph)PGGCSVEAVLAR_	T(0.053)QS(0.947)PGGCSVEAVLAR	T(-12.52)QS(12.52)PGGCS(-37.16)VEAVLAR	3	2	806.363	0.56995	1	1	NaN									0.56995	1	NaN
B2RZ74	B2RZ74	411	S	Protein Snrnp70	Snrnp70	1307120	>tr|B2RZ74|B2RZ74_RAT Protein Snrnp70 OS=Rattus norvegicus GN=Snrnp70 PE=2 SV=1	yes	1	109.277	1.5161	175	3.04e-20	127.35	no	no	no	no	yes	yes	yes	yes	no	yes	yes	no	1	RGSERGRDEARGGGGSGQDNGLEGLGSDGRD	_GGGGS(ph)GQDNGLEGLGSDGR_	GGGGS(1)GQDNGLEGLGSDGR	GGGGS(109.28)GQDNGLEGLGS(-109.28)DGR	5	2	885.358	0.85104	1	3	0.0630439	0.82754	1	5.7938	2	0.85104	1	4.7264	2	0.93211	1	NaN
B2RZ74	B2RZ74	226	S	Protein Snrnp70	Snrnp70	1307120	>tr|B2RZ74|B2RZ74_RAT Protein Snrnp70 OS=Rattus norvegicus GN=Snrnp70 PE=2 SV=1	yes	1	87.2573	0.087063	133.07	0.000341596	113.24	yes	yes	yes	yes	yes	yes	yes	yes	yes	yes	yes	yes	1	SGRDDTSRYDERPGPSPLPHRDRDRDRERER	_YDERPGPS(ph)PLPHR_	YDERPGPS(1)PLPHR	Y(-87.26)DERPGPS(87.26)PLPHR	8	3	534.247	0.76643	1	3	0.0166922	0.76643	1	5.2842	19	0.77193	1	8.4064	21	0.74767	1	14.995
B2RZ79	B2RZ79	14	S	Iron-sulfur cluster scaffold homolog (E. coli)	Iscu	1309562	>tr|B2RZ79|B2RZ79_RAT Iron-sulfur cluster scaffold homolog (E. coli) OS=Rattus norvegicus GN=Iscu PE=2 SV=1	yes	1	76.2278	-0.18318	143.96	0.000739635	76.228	yes	yes	yes	yes	yes	yes	yes	yes	yes	yes	yes	yes	1	__MAAAGAGRLRRAASALLLRSPRLPARELS	_AAS(ph)ALLLR_	AAS(1)ALLLR	AAS(76.23)ALLLR	3	2	447.744	0.91629	1	3	0.0433152	0.91629	1	5.592	8	0.91011	1	7.8469	8	0.98326	1	7.2151
B2RZD1	B2RZD1	7	S	Protein Sec61b	Sec61b	1304997	>tr|B2RZD1|B2RZD1_RAT Protein Sec61b OS=Rattus norvegicus GN=Sec61b PE=2 SV=1	yes	0.975283	16.2989	-0.1411	168.81	1.75e-09	152.06	yes	yes	no	yes	no	no	no	no	no	no	yes	no	1	_________MPGPTPSATNVGSSGRSPSKAV	_PGPTPS(ph)ATNVGSSGRSPSK_	PGPT(0.001)PS(0.975)ATNVGS(0.001)SGRS(0.023)PSK	PGPT(-32.79)PS(16.3)AT(-36.52)NVGS(-30.82)S(-53.1)GRS(-16.3)PS(-35.05)K	6	2	932.433	0.67708	1	1	NaN					0.67708	1	NaN	1
B2RZD1	B2RZD1	13	S	Protein Sec61b	Sec61b	1304997	>tr|B2RZD1|B2RZD1_RAT Protein Sec61b OS=Rattus norvegicus GN=Sec61b PE=2 SV=1	yes	0.918521	12.3831	0.40318	247.55	3.75e-52	204.47	yes	yes	yes	yes	yes	yes	yes	yes	yes	yes	yes	yes	1	___MPGPTPSATNVGSSGRSPSKAVAARAAG	_PGPTPSATNVGS(ph)SGRSPSK_	PGPTPSATNVGS(0.919)S(0.027)GRS(0.053)PS(0.002)K	PGPT(-135.44)PS(-101.07)AT(-48.61)NVGS(12.38)S(-15.36)GRS(-12.38)PS(-27.38)K	12	2	932.433	0.64171	1	2	0.156824	0.57055	1	NaN	1					0.71287	1	NaN
B2RZD1	B2RZD1	14	S	Protein Sec61b	Sec61b	1304997	>tr|B2RZD1|B2RZD1_RAT Protein Sec61b OS=Rattus norvegicus GN=Sec61b PE=2 SV=1	yes	0.750475	5.80678	0.22499	166.01	1.91e-14	166.01	yes	yes	no	yes	yes	no	yes	yes	yes	yes	yes	yes	1	__MPGPTPSATNVGSSGRSPSKAVAARAAGS	_PGPTPSATNVGSS(ph)GRSPSK_	PGPTPSATNVGS(0.197)S(0.75)GRS(0.052)PSK	PGPT(-112.05)PS(-65.1)AT(-37.96)NVGS(-5.81)S(5.81)GRS(-11.59)PS(-34.45)K	13	2	932.433	0.62558	1	1	NaN					0.62558	1	NaN	1
B2RZD1	B2RZD1	17	S	Protein Sec61b	Sec61b	1304997	>tr|B2RZD1|B2RZD1_RAT Protein Sec61b OS=Rattus norvegicus GN=Sec61b PE=2 SV=1	yes	0.993928	22.8299	1.0978	247.55	3.75e-52	149.84	yes	yes	no	yes	yes	yes	yes	yes	yes	yes	yes	yes	1	PGPTPSATNVGSSGRSPSKAVAARAAGSTVR	_PGPTPSATNVGSSGRS(ph)PSK_	PGPTPSATNVGS(0.001)SGRS(0.994)PS(0.005)K	PGPT(-91.73)PS(-51.3)AT(-44.77)NVGS(-31.52)S(-38.18)GRS(22.83)PS(-22.83)K	16	2	932.433	0.65435	1	3	0.167885	0.65435	1	NaN	1	0.6694	1	NaN	1	0.48686	1	NaN
B2RZD1	B2RZD1	19	S	Protein Sec61b	Sec61b	1304997	>tr|B2RZD1|B2RZD1_RAT Protein Sec61b OS=Rattus norvegicus GN=Sec61b PE=2 SV=1	yes	0.882122	8.75138	0.36452	184.68	5.2e-10	184.68	yes	yes	yes	yes	yes	no	yes	no	no	yes	yes	no	1	PTPSATNVGSSGRSPSKAVAARAAGSTVRQR	_PGPTPSATNVGSSGRSPS(ph)K_	PGPTPSATNVGSSGRS(0.118)PS(0.882)K	PGPT(-127.29)PS(-82.25)AT(-77.29)NVGS(-37.96)S(-37.96)GRS(-8.75)PS(8.75)K	18	2	932.433	0.518755	1	2	0.293813	0.41098	1	NaN	1	0.62653	1	2.0749	2
B2RZD5;D3ZSF9	B2RZD5	118	S	Ribosomal protein L22 like 1	Rpl22l1	1309517	>tr|B2RZD5|B2RZD5_RAT Protein LOC688712 OS=Rattus norvegicus GN=Rpl22l1 PE=2 SV=1;>tr|D3ZSF9|D3ZSF9_RAT Protein Rpl22l2 OS=Rattus norvegicus GN=Rpl22l2 PE=4 SV=1	yes	1	75.8319	-0.019787	225.54	1.06e-29	139.02	yes	yes	yes	yes	yes	yes	yes	yes	yes	yes	yes	yes	1;2	TYELRYFQISQDEDGSESED___________	_YFQISQDEDGS(ph)ES(ph)ED_	YFQISQDEDGS(1)ES(1)ED	Y(-113.51)FQIS(-75.83)QDEDGS(75.83)ES(88.1)ED	11	2	954.808
B2RZD5;D3ZSF9	B2RZD5	120	S	Ribosomal protein L22 like 1	Rpl22l1	1309517	>tr|B2RZD5|B2RZD5_RAT Protein LOC688712 OS=Rattus norvegicus GN=Rpl22l1 PE=2 SV=1;>tr|D3ZSF9|D3ZSF9_RAT Protein Rpl22l2 OS=Rattus norvegicus GN=Rpl22l2 PE=4 SV=1	yes	1	88.0997	-0.019787	168.05	0.000209394	139.02	yes	yes	no	yes	yes	yes	yes	yes	no	yes	yes	no	1;2	ELRYFQISQDEDGSESED_____________	_YFQISQDEDGS(ph)ES(ph)ED_	YFQISQDEDGS(1)ES(1)ED	Y(-113.51)FQIS(-75.83)QDEDGS(75.83)ES(88.1)ED	13	2	954.808
B3DM92;Q7TMB0	B3DM92	426	S	Lipid phosphate phosphatase-related protein type 3	Lppr3	727823	>tr|B3DM92|B3DM92_RAT Lipid phosphate phosphatase-related protein type 3 OS=Rattus norvegicus GN=Lppr3 PE=2 SV=1;>sp|Q7TMB0|LPPR3_RAT Lipid phosphate phosphatase-related protein type 3 OS=Rattus norvegicus GN=Lppr3 PE=2 SV=1	yes	1	72.7971	-0.09865	145.52	8.63e-05	72.797	yes	yes	no	yes	yes	no	no	yes	no	no	yes	no	1	QKSLEGRGLGLPDEASPAHLRAPAEQVAEEE	_GLGLPDEAS(ph)PAHLR_	GLGLPDEAS(1)PAHLR	GLGLPDEAS(72.8)PAHLR	9	2	756.864	0.226805	1	2	0.0201714	0.22357	1	8.9879	3	0.23004	1	6.9521	3
B3DM92;Q7TMB0	B3DM92	320	S	Lipid phosphate phosphatase-related protein type 3	Lppr3	727823	>tr|B3DM92|B3DM92_RAT Lipid phosphate phosphatase-related protein type 3 OS=Rattus norvegicus GN=Lppr3 PE=2 SV=1;>sp|Q7TMB0|LPPR3_RAT Lipid phosphate phosphatase-related protein type 3 OS=Rattus norvegicus GN=Lppr3 PE=2 SV=1	yes	0.829726	6.89165	-0.54898	139.86	0.000125688	139.86	no	no	no	no	yes	no	no	no	no	no	yes	no	1	TQRGHESMYQQNKSVSTDELGPPGRLEGVPR	_SVS(ph)TDELGPPGR_	S(0.001)VS(0.83)T(0.17)DELGPPGR	S(-31.86)VS(6.89)T(-6.89)DELGPPGR	3	2	647.787	0.37958	1	1	NaN					0.37958	1	NaN	1
B3DMA0	B3DMA0	14	S	Tumor protein p53-inducible protein 11	Tp53i11	1308395	>sp|B3DMA0|P5I11_RAT Tumor protein p53-inducible protein 11 OS=Rattus norvegicus GN=Tp53i11 PE=2 SV=1	yes	1	73.011	-0.3184	205.8	2.64e-23	205.8	yes	yes	yes	yes	yes	yes	yes	yes	yes	yes	yes	yes	1	__MAAKQPPPLMKKHSQTDLVSRLKTRKILG	_HS(ph)QTDLVSR_	HS(1)QTDLVSR	HS(73.01)QT(-73.01)DLVS(-137.87)R	2	2	561.751	0.69523	1	3	0.105911	0.72554	1	23.371	19	0.69523	1	27.861	16	0.59025	1	18.444
B3DMA1	B3DMA1	627	S	Atxn2l protein	Atxn2l	1565868	>tr|B3DMA1|B3DMA1_RAT Atxn2l protein OS=Rattus norvegicus GN=Atxn2l PE=2 SV=1	yes	0.865459	11.0942	-0.5296	146.15	1.37e-37	73.676	yes	yes	yes	yes	yes	yes	yes	yes	yes	yes	yes	yes	1	VAGSEGPEQLQPPCPSQTGSPPVGLIKGDDK	_VPLAAVAGSEGPEQLQPPCPS(ph)QTGSPPVGLIK_	VPLAAVAGSEGPEQLQPPCPS(0.865)QT(0.067)GS(0.067)PPVGLIK	VPLAAVAGS(-61.03)EGPEQLQPPCPS(11.09)QT(-11.09)GS(-11.09)PPVGLIK	21	4	816.161	0.727485	1	2	0.177028	0.81855	1	1.043	2	0.63642	1	NaN	1
B3DMA1	B3DMA1	631	S	Atxn2l protein	Atxn2l	1565868	>tr|B3DMA1|B3DMA1_RAT Atxn2l protein OS=Rattus norvegicus GN=Atxn2l PE=2 SV=1	yes	0.998782	29.8392	-0.49948	189.51	1.21e-60	147.45	yes	yes	yes	yes	yes	yes	yes	yes	yes	yes	yes	yes	1	EGPEQLQPPCPSQTGSPPVGLIKGDDKEEGP	_VPLAAVAGSEGPEQLQPPCPSQTGS(ph)PPVGLIK_	VPLAAVAGSEGPEQLQPPCPSQT(0.001)GS(0.999)PPVGLIK	VPLAAVAGS(-133.03)EGPEQLQPPCPS(-37.39)QT(-29.84)GS(29.84)PPVGLIK	25	3	1087.88	0.81794	1	3	0.085019	0.87978	1	0.62672	4	0.74176	1	0.79898	2	0.81794	1	1.0179
B3DMA1	B3DMA1	591	S	Atxn2l protein	Atxn2l	1565868	>tr|B3DMA1|B3DMA1_RAT Atxn2l protein OS=Rattus norvegicus GN=Atxn2l PE=2 SV=1	yes	1	70.7219	-0.23886	276.68	4.58e-77	276.68	yes	yes	yes	yes	yes	yes	yes	yes	yes	yes	yes	yes	1	KEKEVDGLLTSDPMGSPVSSKAESILDKEDK	_EVDGLLTSDPMGS(ph)PVSSK_	EVDGLLTSDPMGS(1)PVSSK	EVDGLLT(-101.12)S(-72.05)DPMGS(70.72)PVS(-70.72)S(-87.61)K	13	2	949.926	1.0044	1	3	0.0266449	1.0044	1	13.49	23	1.0035	1	7.576	21	1.051	1	11.344
B3DMA1	B3DMA1	337	S	Atxn2l protein	Atxn2l	1565868	>tr|B3DMA1|B3DMA1_RAT Atxn2l protein OS=Rattus norvegicus GN=Atxn2l PE=2 SV=1	yes	0.999701	35.2946	0.5614	118.19	0.00104713	87.149	yes	yes	yes	yes	yes	yes	yes	yes	yes	yes	yes	no	1;2	EEKHSAVQRQGSGRESPSLVSREGKYIPLPQ	_ES(ph)PSLVSR_	ES(1)PSLVSR	ES(35.29)PS(-35.29)LVS(-53.92)R	2	2	477.718	0.85111	1	3	0.0662768	0.85111	1	9.079	9	0.85905	1	11.988	7	0.76078	1	5.3672
B3DMA1	B3DMA1	339	S	Atxn2l protein	Atxn2l	1565868	>tr|B3DMA1|B3DMA1_RAT Atxn2l protein OS=Rattus norvegicus GN=Atxn2l PE=2 SV=1	yes	0.996414	24.6666	-0.07604	120.66	0.000345924	90.725	yes	yes	yes	yes	yes	yes	yes	yes	yes	yes	yes	yes	1;2	KHSAVQRQGSGRESPSLVSREGKYIPLPQRV	_QGSGRESPS(ph)LVSR_	QGSGRES(0.003)PS(0.996)LVSR	QGS(-42.32)GRES(-24.67)PS(24.67)LVS(-39)R	9	2	720.336	0.80237	1	3	0.00999852	0.79026	1	2.4966	2	0.80535	1	4.9405	7	0.80237	1	NaN
B3DMA1	B3DMA1	109	S	Atxn2l protein	Atxn2l	1565868	>tr|B3DMA1|B3DMA1_RAT Atxn2l protein OS=Rattus norvegicus GN=Atxn2l PE=2 SV=1	yes	1	94.6754	0.32308	243.87	5.48e-36	162.09	yes	yes	yes	yes	yes	yes	yes	yes	yes	yes	yes	yes	1	IGSVRGQTTGKGPPQSPVFEGVYNNSRMLHF	_GPPQS(ph)PVFEGVYNNSR_	GPPQS(1)PVFEGVYNNSR	GPPQS(94.68)PVFEGVY(-94.68)NNS(-108.32)R	5	2	914.407	1.2291	1	3	0.0298761	1.2466	1	2.4303	2	1.1767	1	5.5152	2	1.2291	1	NaN
B3DMA1	B3DMA1	557	S	Atxn2l protein	Atxn2l	1565868	>tr|B3DMA1|B3DMA1_RAT Atxn2l protein OS=Rattus norvegicus GN=Atxn2l PE=2 SV=1	yes	0.765839	11.0592	2.2337	159.06	0.000221428	78.456	no	no	no	yes	yes	no	yes	yes	no	no	no	no	1	LRKFGAQFKLQPSSSSETGLDPFPSRILKEE	_LQPSSSS(ph)ETGLDPFPSR_	LQPS(0.058)S(0.058)S(0.058)S(0.766)ET(0.06)GLDPFPSR	LQPS(-11.2)S(-11.2)S(-11.2)S(11.06)ET(-11.06)GLDPFPS(-40.57)R	7	2	942.922	1.4659	1	1	NaN	1.4659	1	NaN	1
B3DMA1	B3DMA1	333	S	Atxn2l protein	Atxn2l	1565868	>tr|B3DMA1|B3DMA1_RAT Atxn2l protein OS=Rattus norvegicus GN=Atxn2l PE=2 SV=1	yes	1	66.4311	0.22076	118.19	0.00104713	118.19	yes	yes	no	yes	yes	yes	yes	yes	yes	yes	yes	no	1;2	GRTEEEKHSAVQRQGSGRESPSLVSREGKYI	_QGS(ph)GRES(ph)PSLVSR_	QGS(1)GRES(0.891)PS(0.109)LVSR	QGS(66.43)GRES(9.12)PS(-9.12)LVS(-53.09)R	3	2	760.319	0.8263	1	1	NaN	0.8263	1	NaN	1	1.22	2	22.505	2	1.1568	2	NaN
B3DMA1	B3DMA1	681	S	Atxn2l protein	Atxn2l	1565868	>tr|B3DMA1|B3DMA1_RAT Atxn2l protein OS=Rattus norvegicus GN=Atxn2l PE=2 SV=1	yes	0.978163	16.5376	-1.016	107.53	0.000574344	87.568	yes	yes	no	yes	yes	no	yes	yes	no	yes	yes	no	1	TKPLLSVNKSTSTPTSPGPRTHSTPSIPVLT	_STSTPTS(ph)PGPR_	STSTPT(0.022)S(0.978)PGPR	S(-61.44)T(-61.44)S(-46.84)T(-39.65)PT(-16.54)S(16.54)PGPR	7	2	584.256	0.45066	1	2	0.0282428	0.45966	1	3.4096	3	0.44166	1	7.8127	3
B4F772	B4F772	74	S	Heat shock 70 kDa protein 4L	Hspa4l	1306528	>tr|B4F772|B4F772_RAT Heat shock 70 kDa protein 4L OS=Rattus norvegicus GN=Hspa4l PE=2 SV=1	yes	1	108.897	0.5712	141.54	0.000119566	117.93	no	no	no	yes	no	no	no	yes	no	yes	no	no	1	NVRNTIHGFKKLHGRSFDDPIVQTERIRLPY	_S(ph)FDDPIVQTER_	S(1)FDDPIVQTER	S(108.9)FDDPIVQT(-108.9)ER	1	2	693.8
B4F774	B4F774	38	S	Ganglioside-induced differentiation-associated protein 1-like 1 (Predicted)	Gdap1l1	1304960	>tr|B4F774|B4F774_RAT Ganglioside-induced differentiation-associated protein 1-like 1 (Predicted) OS=Rattus norvegicus GN=Gdap1l1 PE=2 SV=1	yes	1	95.0671	-0.40504	95.067	0.000249596	95.067	no	no	yes	no	no	yes	no	no	no	no	no	no	1	DAAKPVEAPDAPEAASPAHWPKESLVLYHWT	_PVEAPDAPEAAS(ph)PAHWPK_	PVEAPDAPEAAS(1)PAHWPK	PVEAPDAPEAAS(95.07)PAHWPK	12	3	650.631	0.39317	1	1	NaN									0.39317	1	NaN
B4F779	B4F779	651	S	Adaptor protein, phosphotyrosine interaction, PH domain and leucine zipper containing 2	Appl2	1563028	>tr|B4F779|B4F779_RAT Adaptor protein, phosphotyrosine interaction, PH domain and leucine zipper containing 2 OS=Rattus norvegicus GN=Appl2 PE=2 SV=1	yes	0.999058	31.2009	0.13915	308.37	2.39e-134	207.86	yes	yes	yes	yes	yes	yes	yes	yes	yes	yes	yes	yes	1	GKYVLLNDQADDTGGSPSDHRGAESEA____	_YVLLNDQADDTGGS(ph)PSDHR_	YVLLNDQADDTGGS(0.999)PS(0.001)DHR	Y(-177.37)VLLNDQADDT(-37.35)GGS(31.2)PS(-31.2)DHR	14	2	1070.45	0.85143	1	3	0.0300704	0.89261	1	10.796	4	0.84467	1	9.3487	4	0.85143	1	8.8166
B4F779	B4F779	653	S	Adaptor protein, phosphotyrosine interaction, PH domain and leucine zipper containing 2	Appl2	1563028	>tr|B4F779|B4F779_RAT Adaptor protein, phosphotyrosine interaction, PH domain and leucine zipper containing 2 OS=Rattus norvegicus GN=Appl2 PE=2 SV=1	yes	0.993651	22.4536	-0.17923	119.45	1.47e-05	119.45	yes	yes	yes	yes	no	yes	yes	no	no	yes	yes	no	1	YVLLNDQADDTGGSPSDHRGAESEA______	_YVLLNDQADDTGGSPS(ph)DHR_	YVLLNDQADDT(0.001)GGS(0.006)PS(0.994)DHR	Y(-118.05)VLLNDQADDT(-31.51)GGS(-22.45)PS(22.45)DHR	16	3	713.971	0.858475	1	2	0.0621959	0.82072	1	NaN	1					0.89623	1	NaN
B4F786	B4F786	194	S	CD2 antigen (Cytoplasmic tail) binding protein 2 (Predicted), isoform CRA_a	Cd2bp2	1311741	>tr|B4F786|B4F786_RAT CD2 antigen (Cytoplasmic tail) binding protein 2 (Predicted), isoform CRA_a OS=Rattus norvegicus GN=Cd2bp2 PE=2 SV=1	yes	0.999995	52.6316	0.10316	162.31	1.2e-06	143.42	yes	yes	yes	yes	yes	yes	yes	yes	yes	yes	yes	yes	1	RGGGKGNSKGTGRPNSPQRLDRLSGLADQMV	_GTGRPNS(ph)PQR_	GTGRPNS(1)PQR	GT(-52.63)GRPNS(52.63)PQR	7	2	575.262	0.9124	1	3	0.0221027	0.9124	1	3.4933	6	0.91244	1	5.3387	5	0.87793	1	4.4809
B4F786	B4F786	49	S	CD2 antigen (Cytoplasmic tail) binding protein 2 (Predicted), isoform CRA_a	Cd2bp2	1311741	>tr|B4F786|B4F786_RAT CD2 antigen (Cytoplasmic tail) binding protein 2 (Predicted), isoform CRA_a OS=Rattus norvegicus GN=Cd2bp2 PE=2 SV=1	yes	1	83.8342	0.64093	337.9	1.83e-168	315.2	yes	yes	yes	yes	yes	yes	yes	yes	yes	yes	yes	yes	1	AGGPGSRFKGKHSLDSDEEDDDEGSSKYDIL	_HSLDS(ph)DEEDDDEGSSK_	HSLDS(1)DEEDDDEGSSK	HS(-83.83)LDS(83.83)DEEDDDEGS(-203.56)S(-202.46)K	5	2	922.821	0.93548	1	3	0.0917908	0.93548	1	8.7774	3	0.88112	1	3.4783	3	1.0529	1	NaN
B4F7A3	B4F7A3	25	S	Galectin	Lgalsl	1307414	>tr|B4F7A3|B4F7A3_RAT Galectin OS=Rattus norvegicus GN=Lgalsl PE=1 SV=1	yes	0.999957	43.6811	0.71912	170.18	5.93e-24	170.18	yes	yes	yes	yes	yes	no	yes	yes	yes	no	yes	no	1	AVVKLDDGHLNNSLGSPVQADVYFPRLIVPF	_LDDGHLNNSLGS(ph)PVQADVYFPR_	LDDGHLNNSLGS(1)PVQADVYFPR	LDDGHLNNS(-43.68)LGS(43.68)PVQADVY(-82.18)FPR	12	2	1247.57	0.75234	1	3	0.054192	0.75234	1	8.8582	3	0.70953	1	4.2201	3	0.79088	1	16.101
B4F7D1	B4F7D1	648	S	Protein Ttc7a	Ttc7a	1306211	>tr|B4F7D1|B4F7D1_RAT Protein Ttc7a OS=Rattus norvegicus GN=Ttc7a PE=2 SV=1	yes	1	82.2699	0.22352	158.42	1.44e-06	116.24	yes	yes	yes	yes	yes	yes	yes	yes	yes	yes	yes	yes	1	ALYNFSQLGGLEKDGSFEGLTVKKQNGIHLT	_DGS(ph)FEGLTVK_	DGS(1)FEGLTVK	DGS(82.27)FEGLT(-82.27)VK	3	2	566.75	1.4893	1	3	0.0562097	1.4939	1	22.941	5	1.351	1	15.646	5	1.4893	1	6.4591
B4F7D1	B4F7D1	183	S	Protein Ttc7a	Ttc7a	1306211	>tr|B4F7D1|B4F7D1_RAT Protein Ttc7a OS=Rattus norvegicus GN=Ttc7a PE=2 SV=1	yes	0.999419	32.355	0.27012	110.8	0.00161225	103.44	yes	yes	no	yes	yes	no	yes	yes	no	yes	yes	no	1	EAFVIKGLSLERLPNSVASHIRLTEREEEVV	_LPNS(ph)VASHIR_	LPNS(0.999)VAS(0.001)HIR	LPNS(32.35)VAS(-32.35)HIR	4	2	587.292	1.1413	1	2	0.0759584	1.2026	1	9.0596	4	1.08	1	5.3562	3
B4F7E7	B4F7E7	25	S	Membrane protein, palmitoylated 5 (MAGUK p55 subfamily member 5)	Mpp5	1308071	>tr|B4F7E7|B4F7E7_RAT Membrane protein, palmitoylated 5 (MAGUK p55 subfamily member 5) OS=Rattus norvegicus GN=Mpp5 PE=2 SV=1	yes	1	71.5314	-3.3242	114.64	0.00112581	71.531	no	no	yes	no	no	no	yes	no	yes	no	yes	no	1	VTEESDSGIKNLGLASPEEHPKHREMAVDCP	_NLGLAS(ph)PEEHPK_	NLGLAS(1)PEEHPK	NLGLAS(71.53)PEEHPK	6	2	686.319
B4F7F3	B4F7F3	204	S	Arvcf protein	Arvcf	1306655	>tr|B4F7F3|B4F7F3_RAT Arvcf protein OS=Rattus norvegicus GN=Arvcf PE=2 SV=1	yes	0.999653	35.3271	0.50509	137.84	0.000462016	132.79	yes	yes	yes	yes	yes	yes	yes	yes	yes	yes	yes	yes	1	GFPDGPEPRDIPSYGSLSRGLGVRPPRTGLL	_DIPSYGS(ph)LSR_	DIPSYGS(1)LSR	DIPS(-44.45)Y(-47.44)GS(35.33)LS(-35.33)R	7	2	587.761	0.58463	1	3	0.0218728	0.58463	1	9.3705	4	0.57613	1	6.0707	4	0.60138	1	7.2825
B4F7F3	B4F7F3	268	S	Arvcf protein	Arvcf	1306655	>tr|B4F7F3|B4F7F3_RAT Arvcf protein OS=Rattus norvegicus GN=Arvcf PE=2 SV=1	yes	1	169.133	-0.060084	284.21	1.55e-105	220.13	yes	yes	yes	yes	yes	yes	yes	yes	yes	yes	yes	yes	1	EHFQAEPYGLEDDTRSLAADDEGGPDLEPDY	_S(ph)LAADDEGGPDLEPDYSTATR_	S(1)LAADDEGGPDLEPDYSTATR	S(169.13)LAADDEGGPDLEPDY(-191.32)S(-180.92)T(-169.13)AT(-179.96)R	1	2	1130.47	0.69377	1	3	0.040908	0.71926	1	8.4048	4	0.69377	1	8.8841	4	0.66274	1	12.019
B4F7F3	B4F7F3	908	S	Arvcf protein	Arvcf	1306655	>tr|B4F7F3|B4F7F3_RAT Arvcf protein OS=Rattus norvegicus GN=Arvcf PE=2 SV=1	yes	0.999207	31.0118	0.018354	120.92	0.000247207	120.92	no	no	yes	no	no	no	no	no	yes	no	no	no	1	DGYSTVDRRERRTLGSDSIGDSSEKELLKGP	_TLGS(ph)DSIGDSSEK_	TLGS(0.999)DS(0.001)IGDSSEK	T(-59.28)LGS(31.01)DS(-31.01)IGDS(-73.28)S(-78.68)EK	4	2	688.285	0.67853	1	1	NaN									0.67853	1	NaN
F1MAM0;B5D5N9-2;B5D5N9	F1MAM0	24	S	Low affinity cationic amino acid transporter 2	Slc7a2	68387	>tr|F1MAM0|F1MAM0_RAT Cationic amino acid transporter 2 OS=Rattus norvegicus GN=Slc7a2 PE=4 SV=1;>sp|B5D5N9-2|CTR2_RAT Isoform 2 of Cationic amino acid transporter 2 OS=Rattus norvegicus GN=Slc7a2;>sp|B5D5N9|CTR2_RAT Cationic amino acid transporter 2 OS=Ra	yes	0.999995	53.328	-0.070821	159	1.01e-05	158.52	yes	yes	yes	yes	yes	yes	yes	yes	yes	yes	yes	no	1	TFTRCLIRRKIVTLDSLEDSKLCRCLTTMDL	_IVTLDS(ph)LEDSK_	IVTLDS(1)LEDSK	IVT(-69.06)LDS(53.33)LEDS(-53.33)K	6	2	650.308	1.2273	1	3	0.172108	1.3031	1	0.92184	2	1.2273	1	43.191	3	0.92789	1	8.4196
F1MAM0;B5D5N9-2;B5D5N9	F1MAM0	692	S	Low affinity cationic amino acid transporter 2	Slc7a2	68387	>tr|F1MAM0|F1MAM0_RAT Cationic amino acid transporter 2 OS=Rattus norvegicus GN=Slc7a2 PE=4 SV=1;>sp|B5D5N9-2|CTR2_RAT Isoform 2 of Cationic amino acid transporter 2 OS=Rattus norvegicus GN=Slc7a2;>sp|B5D5N9|CTR2_RAT Cationic amino acid transporter 2 OS=Ra	yes	1	180.107	-0.37871	218.6	5.75e-19	180.11	yes	yes	yes	yes	yes	yes	yes	yes	yes	yes	yes	yes	1	EKSAMQANDHHQRNLSLPFILHEKTSEC___	_NLS(ph)LPFILHEK_	NLS(1)LPFILHEK	NLS(180.11)LPFILHEK	3	2	695.86	0.55024	1	3	0.0224943	0.55024	1	7.8454	8	0.56006	1	19.546	9	0.53554	1	5.4035
B5DEG7	B5DEG7	532	S	Protein Champ1	Champ1	1311283	>tr|B5DEG7|B5DEG7_RAT Protein Champ1 OS=Rattus norvegicus GN=Champ1 PE=2 SV=1	yes	1	125.542	0.041844	140.24	0.000346998	125.54	yes	yes	yes	yes	yes	yes	yes	yes	yes	yes	yes	yes	1	KSTLFPEPTKAVLPASPEPRKRALFPESRKH	_AVLPAS(ph)PEPR_	AVLPAS(1)PEPR	AVLPAS(125.54)PEPR	6	2	558.776	0.73629	1	3	0.0686087	0.76006	1	5.5428	7	0.73629	1	3.1837	6	0.66507	1	6.3364
B5DEG7	B5DEG7	616	S	Protein Champ1	Champ1	1311283	>tr|B5DEG7|B5DEG7_RAT Protein Champ1 OS=Rattus norvegicus GN=Champ1 PE=2 SV=1	yes	0.856779	9.19867	-0.00041183	87.654	0.00197082	82.663	no	no	no	no	no	no	no	yes	no	no	yes	no	1	ALFPSTKKLKKDSQESSDAELSSSEFRADLD	_DSQES(ph)SDAELSSSEFR_	DS(0.034)QES(0.857)S(0.103)DAELS(0.006)SSEFR	DS(-14.02)QES(9.2)S(-9.2)DAELS(-21.4)S(-47.73)S(-44.05)EFR	5	2	927.357
B5DEG7	B5DEG7	617	S	Protein Champ1	Champ1	1311283	>tr|B5DEG7|B5DEG7_RAT Protein Champ1 OS=Rattus norvegicus GN=Champ1 PE=2 SV=1	yes	0.950956	14.8444	0.039475	161.95	6.62e-10	161.95	yes	no	yes	yes	yes	yes	no	yes	yes	no	no	yes	1;2	LFPSTKKLKKDSQESSDAELSSSEFRADLDP	_DSQESS(ph)DAELSSSEFR_	DS(0.015)QES(0.031)S(0.951)DAELS(0.003)SSEFR	DS(-17.96)QES(-14.84)S(14.84)DAELS(-25.55)S(-55.65)S(-61.55)EFR	6	2	927.357	0.79735	1	3	0.0513165	0.79656	1	NaN	1	0.79735	1	NaN	1	0.86995	1	NaN
B5DEG7	B5DEG7	110	S	Protein Champ1	Champ1	1311283	>tr|B5DEG7|B5DEG7_RAT Protein Champ1 OS=Rattus norvegicus GN=Champ1 PE=2 SV=1	yes	0.922776	15.546	-0.053707	83.879	0.000196847	80.664	no	yes	no	yes	yes	no	no	yes	yes	yes	no	no	1	PKEQLSKETESGKSPSLPEQQNTAFDPAEVR	_ETESGKSPS(ph)LPEQQNTAFDPAEVR_	ET(0.026)ES(0.026)GKS(0.026)PS(0.923)LPEQQNTAFDPAEVR	ET(-15.55)ES(-15.55)GKS(-15.55)PS(15.55)LPEQQNT(-45.88)AFDPAEVR	9	3	899.74	0.61611	1	1	NaN					0.61611	1	NaN	1
B5DEG7	B5DEG7	640	S	Protein Champ1	Champ1	1311283	>tr|B5DEG7|B5DEG7_RAT Protein Champ1 OS=Rattus norvegicus GN=Champ1 PE=2 SV=1	yes	0.79669	5.78926	0.10361	226.72	2.86e-38	161.24	no	no	no	yes	yes	no	yes	yes	no	no	no	no	2	EFRADLDPLDMKGQESSSDQEQVDVESIDFS	_GQES(ph)SS(ph)DQEQVDVESIDFSK_	GQES(0.797)S(0.229)S(0.974)DQEQVDVESIDFSK	GQES(5.79)S(-5.79)S(14.78)DQEQVDVES(-131.33)IDFS(-149.7)K	4	2	1187.45	0.864705	2	2	0.0674066	0.90592	2	NaN	1	0.82349	2	NaN	1
B5DEG7	B5DEG7	642	S	Protein Champ1	Champ1	1311283	>tr|B5DEG7|B5DEG7_RAT Protein Champ1 OS=Rattus norvegicus GN=Champ1 PE=2 SV=1	yes	0.974366	14.7828	0.10361	226.72	2.86e-38	161.24	no	no	no	yes	yes	no	yes	yes	no	no	no	no	2	RADLDPLDMKGQESSSDQEQVDVESIDFSKE	_GQES(ph)SS(ph)DQEQVDVESIDFSK_	GQES(0.797)S(0.229)S(0.974)DQEQVDVESIDFSK	GQES(5.79)S(-5.79)S(14.78)DQEQVDVES(-131.33)IDFS(-149.7)K	6	2	1187.45	0.864705	2	2	0.0674066	0.90592	2	NaN	1	0.82349	2	NaN	1
B5DEG7	B5DEG7	432	S	Protein Champ1	Champ1	1311283	>tr|B5DEG7|B5DEG7_RAT Protein Champ1 OS=Rattus norvegicus GN=Champ1 PE=2 SV=1	yes	0.998315	27.7255	0.30444	211.38	6.32e-18	177.42	yes	yes	yes	yes	yes	yes	yes	yes	yes	yes	yes	yes	1;2	PEIRSPAGSPELRKPSGSPDLWKLSPEQRKT	_KPS(ph)GSPDLWK_	KPS(0.998)GS(0.002)PDLWK	KPS(27.73)GS(-27.73)PDLWK	3	2	597.781	0.91134	1	3	0.00292757	0.90726	1	8.8874	2	0.91134	1	4.2125	2	0.91227	1	NaN
B5DEG7	B5DEG7	434	S	Protein Champ1	Champ1	1311283	>tr|B5DEG7|B5DEG7_RAT Protein Champ1 OS=Rattus norvegicus GN=Champ1 PE=2 SV=1	yes	0.999444	32.5471	0.31301	217.91	6.8e-23	197.19	yes	yes	yes	yes	yes	yes	yes	yes	yes	yes	yes	yes	1;2	IRSPAGSPELRKPSGSPDLWKLSPEQRKTSP	_KPSGS(ph)PDLWK_	KPS(0.001)GS(0.999)PDLWK	KPS(-32.55)GS(32.55)PDLWK	5	2	597.781	0.86068	1	3	0.0377016	0.86068	1	6.4428	2	0.91168	1	1.1658	2	0.85002	1	16.61
B5DEG7	B5DEG7	441	S	Protein Champ1	Champ1	1311283	>tr|B5DEG7|B5DEG7_RAT Protein Champ1 OS=Rattus norvegicus GN=Champ1 PE=2 SV=1	yes	1	70.8966	0.0013717	106.49	0.0011601	97.49	no	no	no	no	yes	no	no	yes	no	yes	yes	no	2	PELRKPSGSPDLWKLSPEQRKTSPASLDFPE	_KPSGS(ph)PDLWKLS(ph)PEQR_	KPS(0.394)GS(0.606)PDLWKLS(1)PEQR	KPS(-1.87)GS(1.87)PDLWKLS(70.9)PEQR	12	3	662.303	0.60085	2	2	0.0870394	0.56387	2	NaN	1	0.63783	2	0.38373	2
B5DEG7	B5DEG7	272	S	Protein Champ1	Champ1	1311283	>tr|B5DEG7|B5DEG7_RAT Protein Champ1 OS=Rattus norvegicus GN=Champ1 PE=2 SV=1	yes	0.999523	33.2264	-0.1718	147.11	6.34e-13	116.65	yes	yes	yes	yes	yes	yes	yes	yes	yes	yes	yes	yes	1;2	SRKPVRTASPEPRKPSPSESPELWKPFPAVT	_KPS(ph)PSESPELWKPFPAVTSEPR_	KPS(1)PSESPELWKPFPAVTSEPR	KPS(33.23)PS(-33.23)ES(-59.22)PELWKPFPAVT(-113.12)S(-113.25)EPR	3	3	849.416	0.76704	1	3	0.0665581	0.71485	1	44.679	7	0.81684	1	11.997	6	0.76704	1	11.118
B5DEG7	B5DEG7	274	S	Protein Champ1	Champ1	1311283	>tr|B5DEG7|B5DEG7_RAT Protein Champ1 OS=Rattus norvegicus GN=Champ1 PE=2 SV=1	yes	0.762561	5.03288	0.55748	76.161	0.00111764	75.703	no	yes	yes	no	yes	no	yes	no	no	no	no	no	2	KPVRTASPEPRKPSPSESPELWKPFPAVTSE	_KPS(ph)PS(ph)ESPELWKPFPAVTSEPR_	KPS(0.994)PS(0.763)ES(0.243)PELWKPFPAVTSEPR	KPS(20.97)PS(5.03)ES(-5.03)PELWKPFPAVT(-50.5)S(-50.5)EPR	5	3	876.071	0.75805	2	1	NaN					0.75805	2	NaN	1
B5DEG7	B5DEG7	276	S	Protein Champ1	Champ1	1311283	>tr|B5DEG7|B5DEG7_RAT Protein Champ1 OS=Rattus norvegicus GN=Champ1 PE=2 SV=1	yes	0.99917	30.7623	0.34235	127.15	7.45e-09	127.15	yes	yes	no	yes	yes	no	yes	yes	yes	yes	yes	no	1;2	VRTASPEPRKPSPSESPELWKPFPAVTSEPR	_KPS(ph)PSES(ph)PELWKPFPAVTSEPR_	KPS(0.99)PS(0.011)ES(0.999)PELWKPFPAVTSEPR	KPS(20)PS(-20)ES(30.76)PELWKPFPAVT(-94.8)S(-86.3)EPR	7	3	876.071	0.603975	1	2	0.0320436	0.61766	1	2.5857	2	0.59029	1	NaN	1
B5DEG7	B5DEG7	448	S	Protein Champ1	Champ1	1311283	>tr|B5DEG7|B5DEG7_RAT Protein Champ1 OS=Rattus norvegicus GN=Champ1 PE=2 SV=1	yes	0.999926	41.4656	-0.13358	216.72	2.38e-16	161.99	yes	yes	yes	yes	yes	yes	yes	yes	yes	yes	yes	yes	1	GSPDLWKLSPEQRKTSPASLDFPEPQKSSCG	_KTS(ph)PASLDFPEPQK_	KTS(1)PASLDFPEPQK	KT(-41.47)S(41.47)PAS(-55.72)LDFPEPQK	3	2	812.885	0.78414	1	3	0.0318969	0.80932	1	4.5184	6	0.78414	1	7.3309	6	0.75929	1	NaN
B5DEG7	B5DEG7	794	S	Protein Champ1	Champ1	1311283	>tr|B5DEG7|B5DEG7_RAT Protein Champ1 OS=Rattus norvegicus GN=Champ1 PE=2 SV=1	yes	1	88.1898	-0.16472	155.1	0.000699152	88.19	yes	yes	no	no	no	yes	yes	no	no	yes	no	yes	1	RHSEEANKKLVEALESPLEEPQM________	_LVEALES(ph)PLEEPQM_	LVEALES(1)PLEEPQM	LVEALES(88.19)PLEEPQM	7	2	832.878
B5DEG7	B5DEG7	416	S	Protein Champ1	Champ1	1311283	>tr|B5DEG7|B5DEG7_RAT Protein Champ1 OS=Rattus norvegicus GN=Champ1 PE=2 SV=1	yes	1	133.159	0.20172	203.32	2.81e-13	133.16	yes	yes	yes	yes	yes	yes	yes	yes	yes	yes	yes	yes	1	VPPVSPELRRPGPPLSPEIRSPAGSPELRKP	_RPGPPLS(ph)PEIR_	RPGPPLS(1)PEIR	RPGPPLS(133.16)PEIR	7	2	649.834	0.79548	1	3	0.0105852	0.80185	1	4.0584	8	0.78519	1	4.5928	8	0.79548	1	NaN
B5DEG7	B5DEG7	298	S	Protein Champ1	Champ1	1311283	>tr|B5DEG7|B5DEG7_RAT Protein Champ1 OS=Rattus norvegicus GN=Champ1 PE=2 SV=1	yes	0.999219	34.0044	0.40228	184.48	7.82e-21	164.31	yes	yes	yes	yes	yes	yes	yes	yes	yes	yes	yes	yes	1;2	FPAVTSEPRRPTPAVSPGSWKPGPPGSPRPW	_RPTPAVS(ph)PGSWKPGPPGS(ph)PR_	RPTPAVS(0.999)PGSWKPGPPGS(1)PR	RPT(-34.16)PAVS(34)PGS(-34)WKPGPPGS(83.49)PR	7	3	730.008	0.78614	1	3	0.0601766	0.78614	1	8.7951	7	0.85151	1	10.734	5	0.75782	1	11.177
B5DEG7	B5DEG7	301	S	Protein Champ1	Champ1	1311283	>tr|B5DEG7|B5DEG7_RAT Protein Champ1 OS=Rattus norvegicus GN=Champ1 PE=2 SV=1	yes	0.999968	44.9206	-0.029718	219.52	9.9e-17	112.02	yes	yes	yes	yes	yes	yes	yes	yes	no	yes	yes	no	1;2	VTSEPRRPTPAVSPGSWKPGPPGSPRPWKSS	_RPTPAVSPGS(ph)WK_	RPTPAVSPGS(1)WK	RPT(-72.51)PAVS(-44.92)PGS(44.92)WK	10	2	681.832	0.640865	1	2	0.0941058	0.68351	1	14.027	3	0.59822	1	9.6917	2
B5DEG7	B5DEG7	309	S	Protein Champ1	Champ1	1311283	>tr|B5DEG7|B5DEG7_RAT Protein Champ1 OS=Rattus norvegicus GN=Champ1 PE=2 SV=1	yes	1	80.1999	0.20983	181.35	7.82e-21	115.5	yes	yes	yes	yes	yes	yes	yes	yes	yes	yes	yes	yes	1;2	TPAVSPGSWKPGPPGSPRPWKSSPSAASGAW	_RPTPAVS(ph)PGSWKPGPPGS(ph)PR_	RPT(0.071)PAVS(0.915)PGS(0.014)WKPGPPGS(1)PR	RPT(-11.12)PAVS(11.12)PGS(-18.15)WKPGPPGS(80.2)PR	18	3	730.008	0.72076	1	3	0.0622545	0.72076	1	13.336	3	0.6543	1	25.681	3	0.73703	1	NaN
B5DEG7	B5DEG7	421	S	Protein Champ1	Champ1	1311283	>tr|B5DEG7|B5DEG7_RAT Protein Champ1 OS=Rattus norvegicus GN=Champ1 PE=2 SV=1	yes	1	90.8606	-0.19122	162.68	9.35e-06	90.861	no	yes	no	no	no	no	yes	no	no	yes	no	no	2	PELRRPGPPLSPEIRSPAGSPELRKPSGSPD	_S(ph)PAGS(ph)PELR_	S(1)PAGS(1)PELR	S(90.86)PAGS(90.86)PELR	1	2	537.207	0.86659	2	2	0.264226	0.70468	2	NaN	1	1.0285	2	NaN	1
B5DEG7	B5DEG7	425	S	Protein Champ1	Champ1	1311283	>tr|B5DEG7|B5DEG7_RAT Protein Champ1 OS=Rattus norvegicus GN=Champ1 PE=2 SV=1	yes	1	90.8606	-0.19122	162.68	9.35e-06	90.861	no	yes	no	no	no	no	yes	no	no	yes	no	no	1;2	RPGPPLSPEIRSPAGSPELRKPSGSPDLWKL	_S(ph)PAGS(ph)PELR_	S(1)PAGS(1)PELR	S(90.86)PAGS(90.86)PELR	5	2	537.207	0.86659	2	2	0.264226	0.70468	2	NaN	1	1.0285	2	NaN	1
B5DEG7	B5DEG7	465	S	Protein Champ1	Champ1	1311283	>tr|B5DEG7|B5DEG7_RAT Protein Champ1 OS=Rattus norvegicus GN=Champ1 PE=2 SV=1	yes	0.978278	19.2007	1.7206	88.596	0.00199093	44.543	no	no	yes	no	no	yes	no	yes	yes	yes	no	yes	1;3	ASLDFPEPQKSSCGSSPDLWKSSFIMDSQKP	_SSCGSS(ph)PDLWK_	S(0.012)S(0.003)CGS(0.007)S(0.978)PDLWK	S(-19.2)S(-25.26)CGS(-21.42)S(19.2)PDLWK	6	2	652.255	0.97444	1	1	NaN									0.97444	1	NaN
B5DEG7	B5DEG7	394	S	Protein Champ1	Champ1	1311283	>tr|B5DEG7|B5DEG7_RAT Protein Champ1 OS=Rattus norvegicus GN=Champ1 PE=2 SV=1	yes	1	86.4383	-0.62928	142.38	8.29e-05	102.53	yes	yes	yes	yes	yes	yes	yes	yes	yes	yes	yes	yes	1	WKSGPPELRKTALPLSPEHWKAVPPVSPELR	_TALPLS(ph)PEHWK_	TALPLS(1)PEHWK	T(-86.44)ALPLS(86.44)PEHWK	6	2	679.829	0.80085	1	3	0.152956	0.85494	1	34.982	7	0.63142	1	38.834	8	0.80085	1	13.114
B5DEK0	B5DEK0	134	S	Protein Rprd1b	Rprd1b	1304782	>tr|B5DEK0|B5DEK0_RAT Protein Rprd1b OS=Rattus norvegicus GN=Rprd1b PE=2 SV=1	yes	0.999974	45.7968	-0.12297	165.34	5.06e-05	165.34	yes	yes	yes	yes	yes	yes	yes	yes	yes	yes	yes	yes	1	GEFIQQLKLSMEDSKSPPPKAAEEKKSLKRT	_LSMEDSKS(ph)PPPK_	LSMEDSKS(1)PPPK	LS(-80.58)MEDS(-45.8)KS(45.8)PPPK	8	2	698.315	0.88085	1	3	0.0185452	0.88085	1	5.3232	10	0.89484	1	6.1141	10	0.86233	1	2.6199
B5DEK0	B5DEK0	166	S	Protein Rprd1b	Rprd1b	1304782	>tr|B5DEK0|B5DEK0_RAT Protein Rprd1b OS=Rattus norvegicus GN=Rprd1b PE=2 SV=1	yes	0.801212	8.30175	-0.2163	94.606	3.33e-14	94.606	yes	yes	no	yes	yes	no	yes	yes	no	yes	yes	no	1	QQIQEEEDDDYPGSYSPQDPSAGPLLTEELI	_TFQQIQEEEDDDYPGSYS(ph)PQDPSAGPLLTEELIK_	TFQQIQEEEDDDY(0.002)PGS(0.031)Y(0.118)S(0.801)PQDPS(0.038)AGPLLT(0.01)EELIK	T(-76.67)FQQIQEEEDDDY(-27.24)PGS(-14.17)Y(-8.3)S(8.3)PQDPS(-13.26)AGPLLT(-18.91)EELIK	18	3	1307.25	0.89866	1	3	0.114256	0.89866	1	NaN	1	0.89562	1	NaN	1	1.0872	1	NaN
B5DEN5	B5DEN5	106	S	Eukaryotic translation elongation factor 1 beta 2	Eef1b2	1311415	>tr|B5DEN5|B5DEN5_RAT Eukaryotic translation elongation factor 1 beta 2 OS=Rattus norvegicus GN=Eef1b2 PE=1 SV=1	yes	1	81.3534	0.34061	295.69	2.46e-116	161.99	yes	yes	yes	yes	yes	yes	yes	yes	yes	yes	yes	yes	1	GAADAKDDDDIDLFGSDDEEESEDAKRLREE	_DDDDIDLFGS(ph)DDEEESEDAKR_	DDDDIDLFGS(1)DDEEESEDAKR	DDDDIDLFGS(81.35)DDEEES(-81.35)EDAKR	10	3	832.313	0.83072	1	3	0.0221978	0.83647	1	13.685	6	0.83072	1	8.7333	6	0.80234	1	4.5416
B5DEN5	B5DEN5	112	S	Eukaryotic translation elongation factor 1 beta 2	Eef1b2	1311415	>tr|B5DEN5|B5DEN5_RAT Eukaryotic translation elongation factor 1 beta 2 OS=Rattus norvegicus GN=Eef1b2 PE=1 SV=1	yes	0.967524	15.0166	-0.24362	61.337	7.11e-06	61.337	no	no	no	no	no	no	no	no	no	no	no	yes	1	DDDDIDLFGSDDEEESEDAKRLREERLAQYE	_YGPVSVADTTGSGAADAKDDDDIDLFGSDDEEES(ph)EDAK_	YGPVSVADT(0.001)T(0.001)GS(0.001)GAADAKDDDDIDLFGS(0.03)DDEEES(0.968)EDAK	Y(-54.04)GPVS(-46.39)VADT(-31.54)T(-31.75)GS(-31.75)GAADAKDDDDIDLFGS(-15.02)DDEEES(15.02)EDAK	34	3	1329.54	0.80023	1	1	NaN									0.80023	1	NaN
B5DEN5	B5DEN5	90	S	Eukaryotic translation elongation factor 1 beta 2	Eef1b2	1311415	>tr|B5DEN5|B5DEN5_RAT Eukaryotic translation elongation factor 1 beta 2 OS=Rattus norvegicus GN=Eef1b2 PE=1 SV=1	yes	0.798577	6.82344	-2.1493	110.4	0.000990338	110.4	no	no	yes	no	no	no	yes	no	no	no	no	no	1	SLGKYGPVSVADTTGSGAADAKDDDDIDLFG	_YGPVSVADTTGS(ph)GAADAK_	YGPVSVADT(0.035)T(0.166)GS(0.799)GAADAK	Y(-98.04)GPVS(-61.51)VADT(-13.52)T(-6.82)GS(6.82)GAADAK	12	2	873.883	0.873085	1	2	0.142922	0.78485	1	NaN	1	0.96132	1	NaN	1
B5DEZ0	B5DEZ0	357	S	Erythrocyte protein band 4.1-like 4a	Epb41l4a	1306034	>tr|B5DEZ0|B5DEZ0_RAT Erythrocyte protein band 4.1-like 4a OS=Rattus norvegicus GN=Epb41l4a PE=2 SV=1	yes	1	80.5075	-0.9799	156.08	5.72e-05	80.507	no	yes	no	yes	no	no	no	yes	no	yes	no	no	2	NQVDPNNRRSRHRSRSRSPDIQAKEELWKHI	_S(ph)RS(ph)PDIQAK_	S(1)RS(1)PDIQAK	S(80.51)RS(80.51)PDIQAK	1	2	581.239	1.0315	2	2	0.0179604	1.0184	2	NaN	1	1.0446	2	NaN	1
B5DEZ0	B5DEZ0	359	S	Erythrocyte protein band 4.1-like 4a	Epb41l4a	1306034	>tr|B5DEZ0|B5DEZ0_RAT Erythrocyte protein band 4.1-like 4a OS=Rattus norvegicus GN=Epb41l4a PE=2 SV=1	yes	1	80.5075	-0.9799	156.08	5.72e-05	80.507	no	yes	no	yes	no	no	no	yes	no	yes	no	no	2	VDPNNRRSRHRSRSRSPDIQAKEELWKHIQK	_S(ph)RS(ph)PDIQAK_	S(1)RS(1)PDIQAK	S(80.51)RS(80.51)PDIQAK	3	2	581.239	1.0315	2	2	0.0179604	1.0184	2	NaN	1	1.0446	2	NaN	1
B5DF11	B5DF11	48	S	AN1-type zinc finger protein 5	Zfand5	1310776	>sp|B5DF11|ZFAN5_RAT AN1-type zinc finger protein 5 OS=Rattus norvegicus GN=Zfand5 PE=1 SV=1	yes	0.999989	49.4727	0.50696	302.66	7.8e-132	250.62	yes	no	yes	yes	yes	yes	yes	yes	yes	yes	yes	yes	1	CYKEHLQRQQNSGRMSPMGTASGSNSPTSDS	_MS(ph)PMGTASGSNSPTSDSASVQR_	MS(1)PMGTASGSNSPTSDSASVQR	MS(49.47)PMGT(-49.47)AS(-107.3)GS(-139.84)NS(-153.56)PT(-153.56)S(-153.56)DS(-181.15)AS(-181.15)VQR	2	2	1117.96	0.4142	1	3	0.0542823	0.4142	1	16.668	7	0.39105	1	12.877	5	0.43596	1	NaN
B5DF28	B5DF28	200	S	Hermansky-Pudlak syndrome 4 homolog (Human)	Hps4	1308070	>tr|B5DF28|B5DF28_RAT Hermansky-Pudlak syndrome 4 homolog (Human) OS=Rattus norvegicus GN=Hps4 PE=2 SV=1	yes	0.978634	16.682	0.087282	149.44	3.87e-09	91.475	no	no	yes	no	no	yes	no	no	yes	no	no	yes	1	GLEVHLKETLPRDETSPTGSTYNFLHYDRIQ	_DETS(ph)PTGSTYNFLHYDR_	DET(0.021)S(0.979)PTGSTYNFLHYDR	DET(-16.68)S(16.68)PT(-35.81)GS(-43.07)T(-43.07)Y(-54.3)NFLHY(-76.08)DR	4	3	694.953	0.9343	1	1	NaN									0.9343	1	2.4124
B5DF44	B5DF44	35	S	Kctd15 protein	Kctd15	1583737	>tr|B5DF44|B5DF44_RAT Kctd15 protein OS=Rattus norvegicus GN=Kctd15 PE=2 SV=1	yes	0.999918	40.875	-0.056287	178.22	2.16e-20	129.85	yes	yes	yes	yes	yes	yes	yes	yes	yes	yes	yes	yes	1	GTAEGGNMSRLSLTRSPVSPLAAQGIPLPAQ	_S(ph)PVSPLAAQGIPLPAQLTK_	S(1)PVSPLAAQGIPLPAQLTK	S(40.87)PVS(-40.87)PLAAQGIPLPAQLT(-117.22)K	1	2	984.532	0.96239	1	3	0.0314546	0.96239	1	6.3845	4	0.92823	1	11.588	4	0.98842	1	NaN
B5DF48	B5DF48	286	S	Protein Tyw1	Tyw1	1310420	>tr|B5DF48|B5DF48_RAT Protein Tyw1 OS=Rattus norvegicus GN=Tyw1 PE=2 SV=1	yes	0.991624	20.5306	0.1812	88.976	4.06e-07	88.976	no	no	no	no	no	yes	no	no	yes	no	no	no	3	GELHPGDAEEEEPCESSSEDEHGTKGYQSLN	_SHPHGELHPGDAEEEEPCES(ph)S(ph)S(ph)EDEHGTK_	SHPHGELHPGDAEEEEPCES(0.992)S(0.957)S(0.998)EDEHGT(0.054)K	S(-70.62)HPHGELHPGDAEEEEPCES(20.53)S(13.44)S(26.19)EDEHGT(-13.44)K	20	3	1151.74	0.74879	3	1	NaN									0.74879	3	2.7578
B5DF48	B5DF48	287	S	Protein Tyw1	Tyw1	1310420	>tr|B5DF48|B5DF48_RAT Protein Tyw1 OS=Rattus norvegicus GN=Tyw1 PE=2 SV=1	yes	0.9571	13.4364	0.1812	88.976	4.06e-07	88.976	no	no	no	no	no	yes	no	no	yes	no	no	no	3	ELHPGDAEEEEPCESSSEDEHGTKGYQSLNS	_SHPHGELHPGDAEEEEPCES(ph)S(ph)S(ph)EDEHGTK_	SHPHGELHPGDAEEEEPCES(0.992)S(0.957)S(0.998)EDEHGT(0.054)K	S(-70.62)HPHGELHPGDAEEEEPCES(20.53)S(13.44)S(26.19)EDEHGT(-13.44)K	21	3	1151.74	0.74879	3	1	NaN									0.74879	3	2.7578
B5DF48	B5DF48	288	S	Protein Tyw1	Tyw1	1310420	>tr|B5DF48|B5DF48_RAT Protein Tyw1 OS=Rattus norvegicus GN=Tyw1 PE=2 SV=1	yes	0.997727	26.1948	0.1812	88.976	4.06e-07	88.976	no	no	no	no	no	yes	no	no	yes	no	no	no	3	LHPGDAEEEEPCESSSEDEHGTKGYQSLNSV	_SHPHGELHPGDAEEEEPCES(ph)S(ph)S(ph)EDEHGTK_	SHPHGELHPGDAEEEEPCES(0.992)S(0.957)S(0.998)EDEHGT(0.054)K	S(-70.62)HPHGELHPGDAEEEEPCES(20.53)S(13.44)S(26.19)EDEHGT(-13.44)K	22	3	1151.74	0.74879	3	1	NaN									0.74879	3	2.7578
B5DF62	B5DF62	148	S	Non-specific serine/threonine protein kinase	Pak4	1307705	>tr|B5DF62|B5DF62_RAT Protein Pak4 OS=Rattus norvegicus GN=Pak4 PE=1 SV=1	yes	0.973121	15.5881	-0.21674	91.616	0.00120959	88.385	yes	yes	no	no	no	no	no	no	no	no	no	no	1	GGRGRATGHSEAGSGSGDRRRVGPEKRPKSS	_ATGHSEAGSGS(ph)GDR_	ATGHSEAGS(0.027)GS(0.973)GDR	AT(-76.96)GHS(-54.84)EAGS(-15.59)GS(15.59)GDR	11	2	684.762	0.407345	1	2	0.0110229	0.40417	1	2.6311	2	0.41052	1	1.7443	2
B5DF62	B5DF62	181	S	Non-specific serine/threonine protein kinase	Pak4	1307705	>tr|B5DF62|B5DF62_RAT Protein Pak4 OS=Rattus norvegicus GN=Pak4 PE=1 SV=1	yes	1	71.0841	0.10343	219.34	6.3e-39	219.34	yes	yes	yes	yes	yes	yes	yes	yes	yes	yes	yes	yes	1	GPGGPQEVSRDKRPLSGPDVSTPQPGSLASE	_RPLS(ph)GPDVSTPQPGSLASETK_	RPLS(1)GPDVSTPQPGSLASETK	RPLS(71.08)GPDVS(-71.08)T(-83.1)PQPGS(-111.87)LAS(-152.33)ET(-151.03)K	4	2	1102.53	0.54015	1	3	0.00681513	0.54015	1	9.218	13	0.53738	1	9.8704	13	0.54468	1	2.0251
B5DF62	B5DF62	104	S	Non-specific serine/threonine protein kinase	Pak4	1307705	>tr|B5DF62|B5DF62_RAT Protein Pak4 OS=Rattus norvegicus GN=Pak4 PE=1 SV=1	yes	1	115.175	-0.025975	172.8	1.26e-08	115.18	yes	yes	yes	yes	yes	yes	yes	yes	yes	yes	yes	yes	1	FENMSVTRSNSLRRESPPPPARAHQENGMLE	_RES(ph)PPPPAR_	RES(1)PPPPAR	RES(115.18)PPPPAR	3	2	543.758	0.62527	1	3	0.0497213	0.65917	1	3.5492	8	0.62527	1	5.5856	8	0.59689	1	NaN
B5DF62	B5DF62	476	S	Non-specific serine/threonine protein kinase	Pak4	1307705	>tr|B5DF62|B5DF62_RAT Protein Pak4 OS=Rattus norvegicus GN=Pak4 PE=1 SV=1	yes	1	83.0971	0.14179	263.2	2.06e-58	263.2	yes	yes	yes	yes	yes	yes	yes	yes	yes	yes	yes	yes	1;2	FGFCAQVSKEVPRRKSLVGTPYWMAPELISR	_S(ph)LVGTPYWMAPELISR_	S(1)LVGTPYWMAPELISR	S(83.1)LVGT(-83.1)PY(-202.65)WMAPELIS(-257.38)R	1	2	950.457	0.86793	1	3	0.0383374	0.86793	1	11.415	9	0.84603	1	10.853	7	0.91192	1	20.391
B5DF62	B5DF62	293	S	Non-specific serine/threonine protein kinase	Pak4	1307705	>tr|B5DF62|B5DF62_RAT Protein Pak4 OS=Rattus norvegicus GN=Pak4 PE=1 SV=1	yes	1	180.673	-0.24104	194.06	1.22e-16	180.67	yes	yes	yes	yes	yes	yes	yes	yes	yes	yes	yes	yes	1	AAPAVPPAPGPPGPRSPQREPQRVSHEQFRA	_S(ph)PQREPQR_	S(1)PQREPQR	S(180.67)PQREPQR	1	2	539.245	0.54821	1	3	0.0818486	0.55175	1	4.7083	7	0.54821	1	5.7984	7	0.47559	1	2.5917
B5DF66	B5DF66	130	S	Protein Supt7l	Supt7l	1562206	>tr|B5DF66|B5DF66_RAT Protein Supt7l OS=Rattus norvegicus GN=Supt7l PE=2 SV=1	yes	1	76.1493	-0.10931	108.72	0.00175857	108.72	no	no	no	no	no	yes	no	no	no	no	no	yes	1	PLDCKNPNAPFQIRHSDPESDFYRGKGEPVT	_HS(ph)DPESDFYR_	HS(1)DPESDFYR	HS(76.15)DPES(-76.15)DFY(-94.91)R	2	2	666.748	1.0718	1	1	NaN									1.0718	1	NaN
B5DF74	B5DF74	200	S	Oxysterol-binding protein	Osbpl11	1307294	>tr|B5DF74|B5DF74_RAT Oxysterol-binding protein OS=Rattus norvegicus GN=Osbpl11 PE=2 SV=1	yes	1	85.5069	0.028387	180.74	4.66e-10	157.68	yes	yes	yes	yes	no	no	yes	yes	no	yes	yes	no	1	SLASSGNSPISQRRPSQNAISFFNVGHSKLQ	_RPS(ph)QNAISFFNVGHSK_	RPS(1)QNAISFFNVGHSK	RPS(85.51)QNAIS(-85.51)FFNVGHS(-146.62)K	3	3	623.632	0.85478	1	3	0.00695269	0.85433	1	13.252	6	0.86488	1	22.899	6	0.85478	1	NaN
B5DF74	B5DF74	192	S	Oxysterol-binding protein	Osbpl11	1307294	>tr|B5DF74|B5DF74_RAT Oxysterol-binding protein OS=Rattus norvegicus GN=Osbpl11 PE=2 SV=1	yes	0.999996	54.9834	0.27171	239.18	3.69e-33	200.67	yes	yes	yes	yes	yes	yes	yes	yes	yes	yes	yes	yes	1	PPLKSRSFSLASSGNSPISQRRPSQNAISFF	_SFSLASSGNS(ph)PISQR_	SFSLASSGNS(1)PISQR	S(-79.9)FS(-90.11)LAS(-68.16)S(-54.98)GNS(54.98)PIS(-61.69)QR	10	2	809.367	0.8471	1	3	0.087165	0.8471	1	10.328	3	0.86628	1	17.119	2	0.73462	1	NaN
B5DF91	B5DF91	202	S	ELAV-like protein	Elavl1	1308649	>tr|B5DF91|B5DF91_RAT ELAV (Embryonic lethal, abnormal vision, Drosophila)-like 1 (Hu antigen R) OS=Rattus norvegicus GN=Elavl1 PE=2 SV=1	yes	1	121.5	-0.61599	256.49	2.89e-43	238.8	yes	yes	yes	yes	yes	yes	yes	yes	yes	yes	yes	yes	1	PNQNKNMALLSQLYHSPARRFGGPVHHQAQR	_NMALLSQLYHS(ph)PAR_	NMALLSQLYHS(1)PAR	NMALLS(-121.5)QLY(-140.2)HS(121.5)PAR	11	2	840.9	0.55222	1	3	0.0261728	0.52766	1	10.833	6	0.55222	1	6.2721	6	0.55243	1	5.0763
B5DF93	B5DF93	177	S	Protein PAT1 homolog 1	Patl1	1305514	>sp|B5DF93|PATL1_RAT Protein PAT1 homolog 1 OS=Rattus norvegicus GN=Patl1 PE=2 SV=1	yes	0.971034	14.4353	0.63755	123.76	0.000364674	70.41	yes	yes	no	yes	yes	no	yes	yes	yes	no	no	yes	1;2	PEDDRDLSERALPRRSTSPIIGSPPVRAVPI	_RS(ph)T(ph)SPIIGSPPVR_	RS(0.971)T(0.83)S(0.199)PIIGSPPVR	RS(14.44)T(6.73)S(-6.73)PIIGS(-36.41)PPVR	2	2	763.86	0.84253	2	2	0.0669399	0.88241	2	NaN	1	0.80265	2	NaN	1
B5DF93	B5DF93	179	S	Protein PAT1 homolog 1	Patl1	1305514	>sp|B5DF93|PATL1_RAT Protein PAT1 homolog 1 OS=Rattus norvegicus GN=Patl1 PE=2 SV=1	yes	0.996885	28.0655	0.10482	123.76	0.000141406	108.97	yes	yes	yes	yes	yes	yes	yes	yes	yes	yes	yes	yes	1;2	DDRDLSERALPRRSTSPIIGSPPVRAVPIGT	_STS(ph)PIIGSPPVR_	S(0.002)T(0.002)S(0.997)PIIGSPPVR	S(-28.07)T(-28.07)S(28.07)PIIGS(-56.08)PPVR	3	2	645.826	1.1725	1	3	0.042187	1.1725	1	2.9005	7	1.1298	1	3.767	4	1.2288	1	NaN
B5DF95	B5DF95	222	S	Family with sequence similarity 164, member A	Zc2hc1a	1311970	>tr|B5DF95|B5DF95_RAT Family with sequence similarity 164, member A OS=Rattus norvegicus GN=Zc2hc1a PE=2 SV=1	yes	0.902386	10.9124	0.62578	103.13	2.38e-05	79.942	yes	yes	no	yes	yes	no	yes	yes	no	yes	yes	no	1	ASSVNSPLGNKPQTLSPSHRALAAPQAGANT	_ASSVNSPLGNKPQTLS(ph)PSHR_	ASSVNSPLGNKPQT(0.024)LS(0.902)PS(0.073)HR	AS(-71.21)S(-66.54)VNS(-55.3)PLGNKPQT(-15.67)LS(10.91)PS(-10.91)HR	16	3	719.686	0.388295	1	2	0.0565074	0.37278	1	5.3149	3	0.40381	1	NaN	1
B5DFA0	B5DFA0	735	S	Protein Vil1	Vil1	1307048	>tr|B5DFA0|B5DFA0_RAT Protein Vil1 OS=Rattus norvegicus GN=Vil1 PE=2 SV=1	yes	1	83.5448	0.46332	198.55	5.64e-18	198.55	no	no	yes	no	no	no	no	no	no	no	no	no	1	SNTKSYDDLKAELGNSGDWSQIADEVMSPKV	_AELGNS(ph)GDWSQIADEVMSPK_	AELGNS(1)GDWSQIADEVMSPK	AELGNS(83.54)GDWS(-83.54)QIADEVMS(-176.6)PK	6	2	1107.47
B5DFC8	B5DFC8	166	S	Eukaryotic translation initiation factor 3 subunit C	Eif3c	1308871	>sp|B5DFC8|EIF3C_RAT Eukaryotic translation initiation factor 3 subunit C OS=Rattus norvegicus GN=Eif3c PE=2 SV=1	yes	1	147.262	0.10823	147.26	5.86e-05	147.26	no	no	yes	no	no	yes	no	no	yes	no	no	yes	1	DFESHITNYKQNPEQSADEDAEKNEEDSEGS	_QNPEQS(ph)ADEDAEK_	QNPEQS(1)ADEDAEK	QNPEQS(147.26)ADEDAEK	6	2	770.794	0.78473	1	1	NaN									0.78473	1	NaN
B5DFC8	B5DFC8	39	S	Eukaryotic translation initiation factor 3 subunit C	Eif3c	1308871	>sp|B5DFC8|EIF3C_RAT Eukaryotic translation initiation factor 3 subunit C OS=Rattus norvegicus GN=Eif3c PE=2 SV=1	yes	1	77.6507	-0.010827	173.28	3.59e-06	143.67	yes	yes	yes	yes	yes	yes	yes	yes	yes	yes	yes	yes	1	TKPVSGNYGKQPLLLSEDEEDTKRVVRSAKD	_QPLLLS(ph)EDEEDTKR_	QPLLLS(1)EDEEDTKR	QPLLLS(77.65)EDEEDT(-77.65)KR	6	2	876.906	0.87075	1	3	0.00855486	0.86961	1	6.3515	16	0.87075	1	6.9573	16	0.8831	1	7.6149
B5DFE0	B5DFE0	106	S	Mpp6 protein	Mpp6	1311833	>tr|B5DFE0|B5DFE0_RAT Mpp6 protein OS=Rattus norvegicus GN=Mpp6 PE=2 SV=1	yes	0.99548	26.5429	0.54518	137.42	4.82e-22	108.72	yes	yes	yes	yes	yes	yes	yes	yes	yes	yes	yes	yes	1;2	SLLEAHDIVASKCYESPPSSPEMNIPSLNNQ	_CYES(ph)PPSSPEMNIPSLNNQLLPVDAIR_	CY(0.002)ES(0.995)PPS(0.002)SPEMNIPSLNNQLLPVDAIR	CY(-26.54)ES(26.54)PPS(-27.19)S(-33.84)PEMNIPS(-66.96)LNNQLLPVDAIR	4	3	1041.15	0.93448	1	3	0.0122812	0.93711	1	8.393	3	0.91616	1	NaN	1	0.93448	1	NaN
B5DFE2	B5DFE2	362	S	Ezh2 protein	Ezh2	1595860	>tr|B5DFE2|B5DFE2_RAT Ezh2 protein OS=Rattus norvegicus GN=Ezh2 PE=2 SV=1	yes	0.85186	7.66205	0.87975	127.41	7.39e-05	127.41	no	yes	yes	yes	no	no	yes	yes	no	yes	yes	yes	2	PKRPGGRRRGRLPNNSSRPSTPTISVLESKD	_LPNNS(ph)SRPSTPT(ph)ISVLESK_	LPNNS(0.852)S(0.148)RPS(0.124)T(0.124)PT(0.719)IS(0.033)VLESK	LPNNS(7.66)S(-7.66)RPS(-7.66)T(-7.66)PT(7.66)IS(-13.4)VLES(-59.34)K	5	2	1094.01	0.9791	2	2	0.0849308	0.9203	2	NaN	1	1.0379	2	1.602	2
B5DFE2	B5DFE2	363	S	Ezh2 protein	Ezh2	1595860	>tr|B5DFE2|B5DFE2_RAT Ezh2 protein OS=Rattus norvegicus GN=Ezh2 PE=2 SV=1	yes	0.793277	6.02938	0.093603	148.26	9.14e-09	148.26	yes	yes	yes	yes	yes	no	yes	no	yes	yes	yes	no	2	KRPGGRRRGRLPNNSSRPSTPTISVLESKDT	_LPNNSS(ph)RPS(ph)TPTISVLESK_	LPNNS(0.198)S(0.793)RPS(0.336)T(0.336)PT(0.336)ISVLESK	LPNNS(-6.03)S(6.03)RPS(0)T(0)PT(0)IS(-35.52)VLES(-47.31)K	6	2	1094.01	0.86063	2	2	0.199176	0.73942	2	NaN	1	0.98184	2	NaN	1
B5DFE2	B5DFE2	366	S	Ezh2 protein	Ezh2	1595860	>tr|B5DFE2|B5DFE2_RAT Ezh2 protein OS=Rattus norvegicus GN=Ezh2 PE=2 SV=1	yes	0.938927	11.868	-0.2007	148.26	9.14e-09	117.86	yes	yes	yes	yes	yes	yes	yes	yes	yes	yes	yes	yes	1;2	GGRRRGRLPNNSSRPSTPTISVLESKDTDSD	_PS(ph)TPTISVLESK_	PS(0.939)T(0.061)PTISVLESK	PS(11.87)T(-11.87)PT(-56.38)IS(-71.18)VLES(-92.98)K	2	2	669.831	0.80399	1	3	0.0996397	0.80399	1	13.705	2	0.77181	1	NaN	1	0.92929	1	3.0212
B5DFJ0	B5DFJ0	421	S	Protein Slc7a4	Slc7a4	1305905	>tr|B5DFJ0|B5DFJ0_RAT Protein Slc7a4 OS=Rattus norvegicus GN=Slc7a4 PE=2 SV=1	yes	0.996669	23.6707	0.52738	93.572	0.00207137	53.403	yes	yes	no	yes	yes	no	yes	yes	no	yes	yes	no	2;3	ATSIIVLRFQKASPPSSPCPASPGPTVKKYD	_AS(ph)PPS(ph)S(ph)PCPASPGPTVK_	AS(0.869)PPS(0.997)S(0.87)PCPAS(0.263)PGPT(0.001)VK	AS(7.54)PPS(23.67)S(7.54)PCPAS(-7.54)PGPT(-30.93)VK	5	2	938.853	0.87189	3	3	0.0124969	0.88943	3	3.2601	10	0.87189	3	6.9114	10	0.86928	3	NaN
B5DFJ0	B5DFJ0	422	S	Protein Slc7a4	Slc7a4	1305905	>tr|B5DFJ0|B5DFJ0_RAT Protein Slc7a4 OS=Rattus norvegicus GN=Slc7a4 PE=2 SV=1	yes	0.985842	19.0771	0.32113	156.51	7.42e-11	38.175	yes	yes	no	yes	yes	no	yes	yes	no	yes	yes	no	2;3	TSIIVLRFQKASPPSSPCPASPGPTVKKYDS	_AS(ph)PPS(ph)S(ph)PCPASPGPTVK_	AS(0.995)PPS(0.99)S(0.986)PCPAS(0.025)PGPT(0.004)VK	AS(24.51)PPS(21.21)S(19.08)PCPAS(-19.08)PGPT(-30.31)VK	6	2	938.853	1.0023	2	1	NaN	0.88212	3	3.6151	10	1.0023	2	NaN	1	0.86928	3	NaN
B5DFJ0	B5DFJ0	427	S	Protein Slc7a4	Slc7a4	1305905	>tr|B5DFJ0|B5DFJ0_RAT Protein Slc7a4 OS=Rattus norvegicus GN=Slc7a4 PE=2 SV=1	yes	0.992925	21.6563	-0.43733	156.51	7.42e-11	156.51	no	yes	no	yes	yes	no	yes	yes	no	yes	yes	no	2;3	LRFQKASPPSSPCPASPGPTVKKYDSFSDHI	_ASPPSS(ph)PCPAS(ph)PGPTVK_	ASPPS(0.161)S(0.84)PCPAS(0.993)PGPT(0.007)VK	AS(-48.24)PPS(-7.19)S(7.19)PCPAS(21.66)PGPT(-21.66)VK	11	2	898.87	1.0023	2	1	NaN	0.86943	3	4.1158	7	1.0023	2	NaN	1
B5DFJ0	B5DFJ0	28	S	Protein Slc7a4	Slc7a4	1305905	>tr|B5DFJ0|B5DFJ0_RAT Protein Slc7a4 OS=Rattus norvegicus GN=Slc7a4 PE=2 SV=1	yes	0.970166	16.2805	-0.29196	193.32	3.19e-07	193.32	no	yes	yes	no	no	yes	no	no	yes	yes	no	yes	1	RFCQKLNRLKPLEESSTETSLRRCLSTLDLT	_LKPLEESS(ph)TETSLR_	LKPLEES(0.023)S(0.97)T(0.005)ETS(0.001)LR	LKPLEES(-16.28)S(16.28)T(-22.54)ET(-35.03)S(-28.79)LR	8	2	835.406	0.86091	1	3	0.0725395	0.86895	1	6.6399	2	0.86091	1	NaN	1	0.76085	1	NaN
B5DFK6	B5DFK6	754	S	AP-3 complex subunit delta	Ap3d1	1308659	>tr|B5DFK6|B5DFK6_RAT AP-3 complex subunit delta OS=Rattus norvegicus GN=Ap3d1 PE=2 SV=1	yes	0.983234	22.0177	-0.36841	86.539	0.00450971	86.539	yes	no	yes	yes	yes	no	yes	no	yes	yes	no	no	2;3	KDKKRKKKEKGKRRHSSLPTESDEDIAPAQR	_HS(ph)S(ph)LPTESDEDIAPAQR_	HS(0.983)S(0.944)LPT(0.039)ES(0.034)DEDIAPAQR	HS(22.02)S(15.39)LPT(-15.39)ES(-15.98)DEDIAPAQR	2	3	671.605	0.9724	2	3	0.408308	0.9724	2	61.366	2	0.59239	2	NaN	1	1.3986	2	NaN
B5DFK6	B5DFK6	755	S	AP-3 complex subunit delta	Ap3d1	1308659	>tr|B5DFK6|B5DFK6_RAT AP-3 complex subunit delta OS=Rattus norvegicus GN=Ap3d1 PE=2 SV=1	yes	0.999976	46.2911	-0.36736	339.22	2.97e-171	323.08	yes	yes	yes	yes	yes	yes	yes	yes	yes	yes	yes	yes	1;2;3	DKKRKKKEKGKRRHSSLPTESDEDIAPAQRV	_HSS(ph)LPTES(ph)DEDIAPAQR_	HSS(1)LPTES(1)DEDIAPAQR	HS(-46.29)S(46.29)LPT(-65.34)ES(65.36)DEDIAPAQR	3	2	1006.9	0.84589	1	1	NaN	1.0157	2	5.6987	3	1.0602	2	2.2419	2	0.84589	1	NaN
B5DFK6	B5DFK6	760	S	AP-3 complex subunit delta	Ap3d1	1308659	>tr|B5DFK6|B5DFK6_RAT AP-3 complex subunit delta OS=Rattus norvegicus GN=Ap3d1 PE=2 SV=1	yes	1	150.345	0.15566	339.22	2.97e-171	276.85	yes	yes	yes	yes	yes	yes	yes	yes	yes	yes	yes	yes	1;2;3	KKEKGKRRHSSLPTESDEDIAPAQRVDIITE	_HSS(ph)LPT(ph)ES(ph)DEDIAPAQR_	HSS(1)LPT(1)ES(1)DEDIAPAQR	HS(-35.14)S(35.14)LPT(93.8)ES(150.35)DEDIAPAQR	8	2	1046.89	0.85188	1	3	0.0320593	0.87578	1	2.8092	7	0.85188	1	7.2552	6	0.82143	1	4.7708
B5DFK6	B5DFK6	825	S	AP-3 complex subunit delta	Ap3d1	1308659	>tr|B5DFK6|B5DFK6_RAT AP-3 complex subunit delta OS=Rattus norvegicus GN=Ap3d1 PE=2 SV=1	yes	0.999999	58.7273	-0.21795	156.6	3.31e-06	110.6	yes	yes	no	yes	yes	yes	yes	yes	yes	yes	yes	no	1	EKLPVQKHRNAETVKSPEKEGVPGVEKKSKK	_NAETVKS(ph)PEKEGVPGVEK_	NAETVKS(1)PEKEGVPGVEK	NAET(-58.73)VKS(58.73)PEKEGVPGVEK	7	3	659.989	0.85579	1	3	0.213594	0.85579	1	37.551	7	0.73687	1	43.173	7	1.1138	1	NaN
B5DFK6	B5DFK6	784	S	AP-3 complex subunit delta	Ap3d1	1308659	>tr|B5DFK6|B5DFK6_RAT AP-3 complex subunit delta OS=Rattus norvegicus GN=Ap3d1 PE=2 SV=1	yes	1	81.5633	-0.11145	198.98	3.32e-52	148.34	yes	yes	yes	yes	yes	yes	yes	yes	yes	yes	yes	yes	1	RVDIITEEMPENALPSDEDDKDPNDPYRALD	_VDIITEEMPENALPS(ph)DEDDKDPNDPYR_	VDIITEEMPENALPS(1)DEDDKDPNDPYR	VDIIT(-108.27)EEMPENALPS(81.56)DEDDKDPNDPY(-81.56)R	15	2	1599.18	0.78137	1	3	0.0404032	0.77205	1	6.6681	10	0.78137	1	10.365	9	0.83176	1	9.0024
B6ID09	B6ID09	180	S	Fam117a protein	Fam117a	1561062	>tr|B6ID09|B6ID09_RAT Fam117a protein OS=Rattus norvegicus GN=Fam117a PE=2 SV=1	yes	0.987391	22.8865	-0.11816	72.916	0.000260452	72.916	no	no	yes	no	no	no	no	no	no	no	no	no	1	ASSAGHPAFLEDDSPSPVLAFAASPRPNHSY	_ASSAGHPAFLEDDSPS(ph)PVLAFAASPR_	AS(0.005)S(0.005)AGHPAFLEDDS(0.002)PS(0.987)PVLAFAASPR	AS(-22.89)S(-22.89)AGHPAFLEDDS(-26.1)PS(22.89)PVLAFAAS(-46.07)PR	16	3	893.081	0.68017	1	1	NaN									0.68017	1	NaN
B6ID09	B6ID09	39	S	Fam117a protein	Fam117a	1561062	>tr|B6ID09|B6ID09_RAT Fam117a protein OS=Rattus norvegicus GN=Fam117a PE=2 SV=1	yes	0.907226	9.90291	-0.75891	112.42	8.46e-05	112.42	yes	no	yes	no	no	yes	no	no	yes	yes	no	yes	1	LQRTKLSRSGKEKERSSPVQGDHAVLGAVRV	_S(ph)SPVQGDHAVLGAVR_	S(0.907)S(0.093)PVQGDHAVLGAVR	S(9.9)S(-9.9)PVQGDHAVLGAVR	1	2	786.88	0.71087	1	3	0.156251	0.68559	1	NaN	1	0.71087	1	NaN	1	0.90466	1	NaN
B6ID09	B6ID09	40	S	Fam117a protein	Fam117a	1561062	>tr|B6ID09|B6ID09_RAT Fam117a protein OS=Rattus norvegicus GN=Fam117a PE=2 SV=1	yes	0.907003	9.8914	0.063457	98.227	0.00049762	88.565	yes	no	yes	no	no	yes	yes	yes	no	no	no	yes	1	QRTKLSRSGKEKERSSPVQGDHAVLGAVRVS	_ERSS(ph)PVQGDHAVLGAVR_	ERS(0.093)S(0.907)PVQGDHAVLGAVR	ERS(-9.89)S(9.89)PVQGDHAVLGAVR	4	3	619.97	0.80593	1	3	0.154998	0.89892	1	NaN	1	0.65701	1	NaN	1	0.80593	1	15.212
B6ID09	B6ID09	75	S	Fam117a protein	Fam117a	1561062	>tr|B6ID09|B6ID09_RAT Fam117a protein OS=Rattus norvegicus GN=Fam117a PE=2 SV=1	yes	1	282.488	0.51835	357.37	2.88e-216	282.49	yes	yes	yes	yes	yes	yes	yes	yes	yes	yes	yes	yes	1	PAGSPVLRLSPCLHRSLEGLNQELEEVFVKE	_S(ph)LEGLNQELEEVFVK_	S(1)LEGLNQELEEVFVK	S(282.49)LEGLNQELEEVFVK	1	2	907.435	1.0267	1	3	0.0730058	1.0968	1	10.557	3	1.0267	1	12.185	3	0.94743	1	NaN
B6ID09	B6ID09	63	S	Fam117a protein	Fam117a	1561062	>tr|B6ID09|B6ID09_RAT Fam117a protein OS=Rattus norvegicus GN=Fam117a PE=2 SV=1	yes	0.999808	38.6114	0.32707	103.13	0.000435137	103.13	yes	no	yes	no	no	yes	no	no	yes	no	no	yes	1	VLGAVRVSLPSLPAGSPVLRLSPCLHRSLEG	_VSLPSLPAGS(ph)PVLR_	VSLPSLPAGS(1)PVLR	VS(-38.61)LPS(-42.64)LPAGS(38.61)PVLR	10	2	736.897	0.6365	1	3	0.0806435	0.58799	1	NaN	1	0.6365	1	NaN	1	0.69091	1	NaN
D2XV59	D2XV59	44	S	GTP-binding protein 1	Gtpbp1	1306758	>sp|D2XV59|GTPB1_RAT GTP-binding protein 1 OS=Rattus norvegicus GN=Gtpbp1 PE=1 SV=1	yes	1	86.3944	-1.4794	126.28	3.02e-16	88.836	yes	yes	no	yes	yes	yes	yes	yes	yes	yes	yes	yes	1;2	ARAAAAAARLHGGFDSDCSEDGEALNGEPEL	_LHGGFDS(ph)DCS(ph)EDGEALNGEPELDLTSK_	LHGGFDS(1)DCS(1)EDGEALNGEPELDLTSK	LHGGFDS(86.39)DCS(85.48)EDGEALNGEPELDLT(-86.03)S(-85.48)K	7	3	1018.06	1.0086	2	3	0.0202023	1.0086	2	6.5899	3	1.0441	2	7.5994	3	1.0082	2	NaN
D2XV59	D2XV59	47	S	GTP-binding protein 1	Gtpbp1	1306758	>sp|D2XV59|GTPB1_RAT GTP-binding protein 1 OS=Rattus norvegicus GN=Gtpbp1 PE=1 SV=1	yes	1	85.4837	-1.4794	126.28	3.02e-16	88.836	yes	yes	no	yes	yes	yes	yes	yes	yes	yes	yes	yes	2	AAAAARLHGGFDSDCSEDGEALNGEPELDLT	_LHGGFDS(ph)DCS(ph)EDGEALNGEPELDLTSK_	LHGGFDS(1)DCS(1)EDGEALNGEPELDLTSK	LHGGFDS(86.39)DCS(85.48)EDGEALNGEPELDLT(-86.03)S(-85.48)K	10	3	1018.06	1.0086	2	3	0.0202023	1.0086	2	6.5899	3	1.0441	2	7.5994	3	1.0082	2	NaN
D2XV59	D2XV59	580	S	GTP-binding protein 1	Gtpbp1	1306758	>sp|D2XV59|GTPB1_RAT GTP-binding protein 1 OS=Rattus norvegicus GN=Gtpbp1 PE=1 SV=1	yes	0.99992	43.3415	0.52727	178.56	3.22e-14	178.56	no	yes	yes	yes	no	yes	yes	yes	yes	yes	yes	yes	1	KAVGTITKLLQTTNNSPMNSKPQQIKMQSTK	_LLQTTNNS(ph)PMNSKPQQIK_	LLQTTNNS(1)PMNSKPQQIK	LLQT(-51.46)T(-43.34)NNS(43.34)PMNS(-45.79)KPQQIK	8	2	1061.52	0.90632	1	3	0.170254	0.90632	1	15.217	2	1.0515	1	NaN	1	0.74488	1	NaN
D2XV59	D2XV59	69	S	GTP-binding protein 1	Gtpbp1	1306758	>sp|D2XV59|GTPB1_RAT GTP-binding protein 1 OS=Rattus norvegicus GN=Gtpbp1 PE=1 SV=1	yes	0.932185	12.1742	-0.81204	104.81	0.000227936	78.78	no	no	yes	no	no	yes	no	no	no	no	no	no	1	NGEPELDLTSKLVLVSPTSEQYDSLLRQMWE	_LVLVS(ph)PTSEQYDSLLR_	LVLVS(0.932)PT(0.057)S(0.011)EQYDSLLR	LVLVS(12.17)PT(-12.17)S(-19.2)EQY(-41.79)DS(-45.11)LLR	5	2	950.477	0.79779	1	1	NaN									0.79779	1	NaN
D2XV59	D2XV59	8	S	GTP-binding protein 1	Gtpbp1	1306758	>sp|D2XV59|GTPB1_RAT GTP-binding protein 1 OS=Rattus norvegicus GN=Gtpbp1 PE=1 SV=1	yes	0.957548	15.484	0.044104	233.17	7.39e-66	174	yes	yes	yes	yes	yes	yes	yes	yes	yes	yes	yes	yes	1;2;3	________MAAERSRSPVDSPVPASMFAPEP	_SRS(ph)PVDSPVPASMFAPEPS(ph)SPGAAR_	S(0.027)RS(0.958)PVDS(0.015)PVPASMFAPEPS(0.5)S(0.5)PGAAR	S(-15.48)RS(15.48)PVDS(-17.95)PVPAS(-58.11)MFAPEPS(0)S(0)PGAAR	3	3	886.387	0.960145	1	2	0.0300549	0.85499	2	NaN	1	0.93974	1	NaN	1	0.98055	1	NaN
D2XV59	D2XV59	12	S	GTP-binding protein 1	Gtpbp1	1306758	>sp|D2XV59|GTPB1_RAT GTP-binding protein 1 OS=Rattus norvegicus GN=Gtpbp1 PE=1 SV=1	yes	0.997284	27.407	0.27382	125.45	3.89e-14	111.05	yes	yes	no	yes	yes	no	yes	yes	no	yes	yes	no	2;3	____MAAERSRSPVDSPVPASMFAPEPSSPG	_SRS(ph)PVDS(ph)PVPASMFAPEPSS(ph)PGAAR_	S(0.132)RS(0.869)PVDS(0.997)PVPAS(0.002)MFAPEPS(0.199)S(0.801)PGAAR	S(-8.25)RS(8.25)PVDS(27.41)PVPAS(-27.41)MFAPEPS(-6.08)S(6.08)PGAAR	7	3	913.043	0.554755	3	2	0.165409	0.48987	3	NaN	1	0.61964	3	NaN	1
D2XV59	D2XV59	24	S	GTP-binding protein 1	Gtpbp1	1306758	>sp|D2XV59|GTPB1_RAT GTP-binding protein 1 OS=Rattus norvegicus GN=Gtpbp1 PE=1 SV=1	yes	0.957531	13.3434	0.15571	233.17	7.39e-66	233.17	yes	yes	yes	yes	yes	no	yes	yes	yes	yes	yes	yes	1;2;3	PVDSPVPASMFAPEPSSPGAARAAAAAARLH	_S(ph)RSPVDSPVPASMFAPEPS(ph)SPGAAR_	S(0.499)RS(0.501)PVDSPVPASMFAPEPS(0.958)S(0.042)PGAAR	S(0)RS(0)PVDS(-45.97)PVPAS(-96.15)MFAPEPS(13.34)S(-13.34)PGAAR	19	2	1329.08	1.0865	1	3	0.105211	1.0865	1	6.6713	4	0.98501	1	NaN	1	1.215	1	NaN
D2XV59	D2XV59	25	S	GTP-binding protein 1	Gtpbp1	1306758	>sp|D2XV59|GTPB1_RAT GTP-binding protein 1 OS=Rattus norvegicus GN=Gtpbp1 PE=1 SV=1	yes	0.999539	33.3606	0.25626	219.32	7.02e-59	219.32	yes	yes	yes	yes	yes	yes	yes	yes	yes	yes	yes	yes	1;2;3	VDSPVPASMFAPEPSSPGAARAAAAAARLHG	_SPVDSPVPASMFAPEPSS(ph)PGAAR_	SPVDSPVPASMFAPEPSS(1)PGAAR	S(-177.15)PVDS(-148.32)PVPAS(-76.9)MFAPEPS(-33.36)S(33.36)PGAAR	18	2	1167.53	1.0547	1	3	0.0229355	1.0547	1	3.8224	4	1.0914	1	6.68	5	1.0452	1	NaN
D2XV59	D2XV59	6	S	GTP-binding protein 1	Gtpbp1	1306758	>sp|D2XV59|GTPB1_RAT GTP-binding protein 1 OS=Rattus norvegicus GN=Gtpbp1 PE=1 SV=1	yes	0.864002	8.03769	0.012863	233.17	7.39e-66	203.71	yes	yes	yes	yes	yes	no	yes	yes	yes	yes	yes	yes	1;2;3	__________MAAERSRSPVDSPVPASMFAP	_S(ph)RSPVDSPVPASMFAPEPSS(ph)PGAAR_	S(0.864)RS(0.136)PVDSPVPASMFAPEPS(0.039)S(0.961)PGAAR	S(8.04)RS(-8.04)PVDS(-45.07)PVPAS(-80.21)MFAPEPS(-13.99)S(13.99)PGAAR	1	2	1329.08	0.94776	1	2	0.0096543	0.94129	1	7.4686	2	0.95423	1	5.0602	2
D3Z7Z5	D3Z7Z5	518	S	Protein Ranbp10	Ranbp10	1311587	>tr|D3Z7Z5|D3Z7Z5_RAT Protein Ranbp10 OS=Rattus norvegicus GN=Ranbp10 PE=4 SV=1	yes	0.937685	11.7765	-0.68605	159.26	1.86e-12	159.26	no	no	yes	no	no	yes	no	no	yes	no	no	yes	1	VNGAYKHDDLQTDESSMDDGHPRRQLCGGNQ	_HDDLQTDESS(ph)MDDGHPR_	HDDLQTDES(0.062)S(0.938)MDDGHPR	HDDLQT(-45.53)DES(-11.78)S(11.78)MDDGHPR	10	3	678.921	0.80659	1	1	NaN									0.80659	1	NaN
D3ZW58;D3Z812	D3ZW58	365	S	Protein Casc4	Casc4	1305985	>tr|D3ZW58|D3ZW58_RAT Protein Casc4 OS=Rattus norvegicus GN=Casc4 PE=4 SV=2;>tr|D3Z812|D3Z812_RAT Protein Casc4 OS=Rattus norvegicus GN=Casc4 PE=4 SV=2	yes	1	107.731	0.090262	213.03	1.07e-15	154.75	yes	yes	yes	yes	yes	yes	yes	yes	yes	yes	yes	yes	1	DFHKLKQSRFFDENESPVDPQHGSKLADYNG	_FFDENES(ph)PVDPQHGSK_	FFDENES(1)PVDPQHGSK	FFDENES(107.73)PVDPQHGS(-107.73)K	7	2	956.891	0.69722	1	3	0.0489129	0.69188	1	7.3246	9	0.69722	1	10.829	9	0.75492	1	2.8284
D3ZW58;D3Z812	D3ZW58	373	S	Protein Casc4	Casc4	1305985	>tr|D3ZW58|D3ZW58_RAT Protein Casc4 OS=Rattus norvegicus GN=Casc4 PE=4 SV=2;>tr|D3Z812|D3Z812_RAT Protein Casc4 OS=Rattus norvegicus GN=Casc4 PE=4 SV=2	yes	1	106.591	0.15322	180.8	2.34e-09	146.97	no	no	yes	no	no	yes	no	no	yes	no	no	yes	1	RFFDENESPVDPQHGSKLADYNGDDGNVGEY	_FFDENESPVDPQHGS(ph)K_	FFDENESPVDPQHGS(1)K	FFDENES(-106.59)PVDPQHGS(106.59)K	15	2	956.891	0.86483	1	1	NaN									0.86483	1	4.8482
D3Z826	D3Z826	470	S	Protein Gpr75	Gpr75	1566385	>tr|D3Z826|D3Z826_RAT Protein Gpr75 OS=Rattus norvegicus GN=Gpr75 PE=4 SV=1	yes	0.826987	9.45242	-0.43359	73.279	0.00497475	73.279	no	yes	no	no	no	no	no	no	no	yes	no	no	2	VASPKVSAGHHPCGQSSSTPINTRIEPYYSI	_VSAGHHPCGQS(ph)S(ph)STPINTR_	VS(0.036)AGHHPCGQS(0.827)S(0.894)S(0.121)T(0.121)PINTR	VS(-14.3)AGHHPCGQS(9.45)S(9.45)S(-9.45)T(-9.45)PINT(-44.01)R	11	2	1076.94	1.05355	2	2	0.0477199	1.0891	2	NaN	1	1.018	2	NaN	1
D3Z826	D3Z826	471	S	Protein Gpr75	Gpr75	1566385	>tr|D3Z826|D3Z826_RAT Protein Gpr75 OS=Rattus norvegicus GN=Gpr75 PE=4 SV=1	yes	0.894159	9.45242	-0.43359	73.279	0.00497475	73.279	no	yes	no	no	no	no	no	no	no	yes	no	no	2	ASPKVSAGHHPCGQSSSTPINTRIEPYYSIY	_VSAGHHPCGQS(ph)S(ph)STPINTR_	VS(0.036)AGHHPCGQS(0.827)S(0.894)S(0.121)T(0.121)PINTR	VS(-14.3)AGHHPCGQS(9.45)S(9.45)S(-9.45)T(-9.45)PINT(-44.01)R	12	2	1076.94	1.05355	2	2	0.0477199	1.0891	2	NaN	1	1.018	2	NaN	1
D3Z837	D3Z837	1482	S	Non-specific serine/threonine protein kinase	Cdc42bpg	1307260	>tr|D3Z837|D3Z837_RAT CDC42 binding protein kinase gamma (DMPK-like) (Predicted) OS=Rattus norvegicus GN=Cdc42bpg PE=4 SV=2	yes	0.99994	42.2327	0.19032	120.06	0.0011305	91.313	yes	yes	yes	yes	yes	yes	yes	yes	yes	yes	yes	yes	1	QKSRGTRSSGPQRPHSFSEALRRPVSMGNDG	_PHS(ph)FSEALR_	PHS(1)FSEALR	PHS(42.23)FS(-42.23)EALR	3	2	562.25	0.57533	1	3	0.138581	0.52442	1	NaN	1	0.57533	1	2.7222	2	0.68576	1	11.779
D3Z837	D3Z837	1514	S	Non-specific serine/threonine protein kinase	Cdc42bpg	1307260	>tr|D3Z837|D3Z837_RAT CDC42 binding protein kinase gamma (DMPK-like) (Predicted) OS=Rattus norvegicus GN=Cdc42bpg PE=4 SV=2	yes	0.79506	7.27813	0.55327	139.51	1.78e-28	101.3	no	yes	no	no	yes	no	yes	yes	no	yes	yes	no	2	PGETDPLKRKVWTSLSSESVSCPQGSLSPAA	_VWTSLS(ph)SESVSCPQGSLS(ph)PAASLIQVSERPR_	VWT(0.007)S(0.036)LS(0.795)S(0.151)ES(0.014)VS(0.041)CPQGS(0.153)LS(0.804)PAASLIQVSERPR	VWT(-20.48)S(-13.58)LS(7.28)S(-7.28)ES(-20.48)VS(-13.58)CPQGS(-7.28)LS(7.28)PAAS(-34.29)LIQVS(-59.82)ERPR	6	3	1159.2
D3Z837	D3Z837	1526	S	Non-specific serine/threonine protein kinase	Cdc42bpg	1307260	>tr|D3Z837|D3Z837_RAT CDC42 binding protein kinase gamma (DMPK-like) (Predicted) OS=Rattus norvegicus GN=Cdc42bpg PE=4 SV=2	yes	0.991738	21.2895	0.55401	139.51	1.78e-28	139.51	yes	yes	no	no	yes	no	yes	yes	no	yes	yes	no	2	TSLSSESVSCPQGSLSPAASLIQVSERPRSL	_VWTSLS(ph)SESVSCPQGSLS(ph)PAASLIQVSERPR_	VWT(0.009)S(0.048)LS(0.775)S(0.149)ES(0.018)VS(0.001)CPQGS(0.008)LS(0.992)PAASLIQVSERPR	VWT(-19.52)S(-12.11)LS(7.15)S(-7.15)ES(-16.22)VS(-32.58)CPQGS(-21.29)LS(21.29)PAAS(-35.59)LIQVS(-68.7)ERPR	18	3	1159.2	0.589555	2	2	0.0222487	0.58028	2	NaN	1	0.59883	2	NaN	1
F1M3A0;M0RAC7;D3Z858	F1M3A0	766	S	Protein Fbrsl1	Fbrsl1	1563342	>tr|F1M3A0|F1M3A0_RAT Protein Fbrsl1 OS=Rattus norvegicus GN=Fbrsl1 PE=4 SV=2;>tr|M0RAC7|M0RAC7_RAT Protein Fbrsl1 OS=Rattus norvegicus GN=Fbrsl1 PE=4 SV=1;>tr|D3Z858|D3Z858_RAT Protein Fbrsl1 OS=Rattus norvegicus GN=Fbrsl1 PE=4 SV=1	yes	0.956565	13.4287	0.073428	106.23	1.36e-06	106.23	no	no	yes	no	no	yes	no	no	no	no	no	yes	1	HERNLLEKTRLLSHGSPIAPVGHPISSLLQR	_LLSHGS(ph)PIAPVGHPISSLLQR_	LLS(0.043)HGS(0.957)PIAPVGHPISSLLQR	LLS(-13.43)HGS(13.43)PIAPVGHPIS(-94.61)S(-101.35)LLQR	6	3	753.738	0.63082	1	1	NaN									0.63082	1	7.3842
D3ZGN0;D3Z881;M0RDQ6	D3ZGN0	597	S	Protein Tbc1d4	Tbc1d4	1561609	>tr|D3ZGN0|D3ZGN0_RAT Protein Tbc1d4 OS=Rattus norvegicus GN=Tbc1d4 PE=4 SV=2;>tr|D3Z881|D3Z881_RAT Protein Tbc1d4 OS=Rattus norvegicus GN=Tbc1d4 PE=4 SV=2;>tr|M0RDQ6|M0RDQ6_RAT Protein Tbc1d4 OS=Rattus norvegicus GN=Tbc1d4 PE=4 SV=1	yes	1	132.857	-0.18771	150.22	0.000255564	132.86	no	no	yes	no	yes	yes	yes	no	yes	yes	yes	yes	1;2	NIFSRGANRMRGRLGSVDSFERSNSLASEKD	_LGS(ph)VDS(ph)FER_	LGS(1)VDS(1)FER	LGS(132.86)VDS(132.86)FER	3	2	585.217	0.79142	1	3	0.0373174	0.78549	1	4.9759	3	0.79142	1	14.626	3	0.84028	1	7.552
D3ZGN0;D3Z881;M0RDQ6	D3ZGN0	600	S	Protein Tbc1d4	Tbc1d4	1561609	>tr|D3ZGN0|D3ZGN0_RAT Protein Tbc1d4 OS=Rattus norvegicus GN=Tbc1d4 PE=4 SV=2;>tr|D3Z881|D3Z881_RAT Protein Tbc1d4 OS=Rattus norvegicus GN=Tbc1d4 PE=4 SV=2;>tr|M0RDQ6|M0RDQ6_RAT Protein Tbc1d4 OS=Rattus norvegicus GN=Tbc1d4 PE=4 SV=1	yes	1	132.857	-0.18771	150.22	0.000239149	132.86	no	no	yes	no	yes	yes	no	no	yes	no	no	yes	1;2	SRGANRMRGRLGSVDSFERSNSLASEKDFSP	_LGS(ph)VDS(ph)FER_	LGS(1)VDS(1)FER	LGS(132.86)VDS(132.86)FER	6	2	585.217	0.83739	1	1	NaN	1.359	2	NaN	1	1.0581	2	NaN	1	0.83739	1	5.5648
D3ZGN0;D3Z881;M0RDQ6	D3ZGN0	578	S	Protein Tbc1d4	Tbc1d4	1561609	>tr|D3ZGN0|D3ZGN0_RAT Protein Tbc1d4 OS=Rattus norvegicus GN=Tbc1d4 PE=4 SV=2;>tr|D3Z881|D3Z881_RAT Protein Tbc1d4 OS=Rattus norvegicus GN=Tbc1d4 PE=4 SV=2;>tr|M0RDQ6|M0RDQ6_RAT Protein Tbc1d4 OS=Rattus norvegicus GN=Tbc1d4 PE=4 SV=1	yes	0.951444	13.0147	0.27331	179.65	1.89e-05	155.56	yes	yes	no	yes	yes	no	yes	yes	no	yes	yes	no	1	FKLDVLKNKAKRSLTSSLENIFSRGANRMRG	_SLTS(ph)SLENIFSR_	SLT(0.001)S(0.951)S(0.048)LENIFSR	S(-43.53)LT(-29.83)S(13.01)S(-13.01)LENIFS(-110.42)R	4	2	717.337	1.09505	1	2	0.153626	0.97609	1	8.371	2	1.214	1	NaN	1
D3ZGN0;D3Z881;M0RDQ6	D3ZGN0	579	S	Protein Tbc1d4	Tbc1d4	1561609	>tr|D3ZGN0|D3ZGN0_RAT Protein Tbc1d4 OS=Rattus norvegicus GN=Tbc1d4 PE=4 SV=2;>tr|D3Z881|D3Z881_RAT Protein Tbc1d4 OS=Rattus norvegicus GN=Tbc1d4 PE=4 SV=2;>tr|M0RDQ6|M0RDQ6_RAT Protein Tbc1d4 OS=Rattus norvegicus GN=Tbc1d4 PE=4 SV=1	yes	0.968591	14.9105	0.1419	172.82	2.74e-05	144.29	yes	yes	yes	yes	no	yes	yes	yes	yes	yes	yes	yes	1	KLDVLKNKAKRSLTSSLENIFSRGANRMRGR	_SLTSS(ph)LENIFSR_	SLTS(0.031)S(0.969)LENIFSR	S(-45.35)LT(-39.33)S(-14.91)S(14.91)LENIFS(-101.34)R	5	2	717.337	0.97485	1	3	0.0892186	1.0107	1	13.084	2	0.97485	1	12.726	2	0.85005	1	NaN
D3ZNX2;D3Z896	D3ZNX2	585	S	Protein Casc5	Casc5	1307498	>tr|D3ZNX2|D3ZNX2_RAT Protein Casc5 OS=Rattus norvegicus GN=Casc5 PE=4 SV=2;>tr|D3Z896|D3Z896_RAT Protein LOC100911204 OS=Rattus norvegicus GN=LOC100911204 PE=4 SV=1	yes	0.997829	26.6239	-0.71294	143.31	7.35e-05	107.53	no	no	yes	no	no	no	no	no	yes	no	no	no	1	DLASKNVTKSSSHSKSPSDEWEGLEKQIVLG	_S(ph)PSDEWEGLEK_	S(0.998)PS(0.002)DEWEGLEK	S(26.62)PS(-26.62)DEWEGLEK	1	2	678.771	1.811	1	1	NaN									1.811	1	NaN
D3Z898;D4A2W9	D3Z898	269	S	Protein Samhd1	Samhd1	1308369	>tr|D3Z898|D3Z898_RAT Protein Samhd1 OS=Rattus norvegicus GN=Samhd1 PE=4 SV=2;>tr|D4A2W9|D4A2W9_RAT Protein Samhd1 OS=Rattus norvegicus GN=Samhd1 PE=4 SV=2	yes	1	104.561	-0.20973	144.57	1.95e-07	144.57	no	yes	yes	yes	no	yes	yes	yes	no	yes	no	yes	1	EDITFIKEQIMGPPVSPVKDCLWPYKGRPAK	_EQIMGPPVS(ph)PVKDCLWPYK_	EQIMGPPVS(1)PVKDCLWPYK	EQIMGPPVS(104.56)PVKDCLWPY(-104.56)K	9	2	1162.55	0.97121	1	3	0.11248	0.84196	1	8.7907	3	0.97121	1	16.295	3	1.0555	1	NaN
D3Z899	D3Z899	276	S	Protein Fam73b	Fam73b	1310887	>tr|D3Z899|D3Z899_RAT Protein Fam73b OS=Rattus norvegicus GN=Fam73b PE=4 SV=1	yes	0.999557	33.5345	-0.89727	162.59	2.09e-05	162.59	yes	no	no	no	no	no	yes	no	no	yes	no	no	1	LLDLERTLMLPLTEGSLCLRADDEDSLTSED	_TLMLPLTEGS(ph)LCLR_	TLMLPLTEGS(1)LCLR	T(-132.01)LMLPLT(-33.53)EGS(33.53)LCLR	10	2	842.414	1.22235	1	2	0.130679	1.3353	1	NaN	1	1.1094	1	NaN	1
D3Z8B9	D3Z8B9	193	S	Protein Fam76b	Fam76b	1311077	>tr|D3Z8B9|D3Z8B9_RAT Protein Fam76b OS=Rattus norvegicus GN=Fam76b PE=4 SV=1	yes	0.999991	51.1318	0.48224	222.64	6.67e-17	204.07	yes	yes	yes	yes	yes	yes	yes	yes	yes	yes	yes	yes	1	HHHRHSSGHHKVSSLSPEQEQGLWKQSHKSS	_VSSLS(ph)PEQEQGLWK_	VSSLS(1)PEQEQGLWK	VS(-57.87)S(-51.13)LS(51.13)PEQEQGLWK	5	2	834.387	1.0344	1	3	0.0112516	1.0446	1	3.6847	4	1.0214	1	8.0174	5	1.0344	1	3.6856
D3Z8E0;F1LXV0;Q63531;F1LYL8	D3Z8E0	227	S	Ribosomal protein S6 kinase alpha-1;Ribosomal protein S6 kinase	Rps6ka3	1563860	>tr|D3Z8E0|D3Z8E0_RAT Ribosomal protein S6 kinase OS=Rattus norvegicus GN=Rps6ka3 PE=3 SV=2;>tr|F1LXV0|F1LXV0_RAT Ribosomal protein S6 kinase OS=Rattus norvegicus GN=Rps6ka1 PE=3 SV=2;>sp|Q63531|KS6A1_RAT Ribosomal protein S6 kinase alpha-1 OS=Rattus norve	yes	0.999974	45.8318	-0.37514	230.67	5.36e-32	188.26	yes	yes	no	no	yes	no	yes	yes	no	no	yes	no	1	FGLSKEAIDHEKKAYSFCGTVEYMAPEVVNR;FGLSKESIDHEKKAYSFCGTVEYMAPEVVNR;FGLSKESVDQEKKAYSFCGTVEYMAPEVVNR	_AYS(ph)FCGTVEYMAPEVVNR_	AYS(1)FCGTVEYMAPEVVNR	AY(-65.96)S(45.83)FCGT(-45.83)VEY(-122.32)MAPEVVNR	3	2	1086.96	0.95238	1	1	NaN					0.95238	1	NaN	1
D3Z8E0	D3Z8E0	415	S	Ribosomal protein S6 kinase	Rps6ka3	1563860	>tr|D3Z8E0|D3Z8E0_RAT Ribosomal protein S6 kinase OS=Rattus norvegicus GN=Rps6ka3 PE=3 SV=2	yes	1	89.1937	0.43899	153.23	6.82e-05	153.23	no	no	yes	no	no	yes	no	no	yes	no	no	yes	1	QTVGVHSIVQQLHRNSIQFTDGYEVKEDIGV	_NS(ph)IQFTDGYEVK_	NS(1)IQFTDGYEVK	NS(89.19)IQFT(-89.19)DGY(-131.18)EVK	2	2	740.821	1.0542	1	1	NaN									1.0542	1	19.28
D3Z8E6	D3Z8E6	1090	S	Calmodulin-regulated spectrin-associated protein 1	Camsap1	1565022	>sp|D3Z8E6|CAMP1_RAT Calmodulin-regulated spectrin-associated protein 1 OS=Rattus norvegicus GN=Camsap1 PE=1 SV=2	yes	1	36.0788	1.2308	165.06	4.06e-14	36.079	yes	yes	yes	yes	yes	yes	yes	yes	yes	yes	yes	yes	1;2	QDQKVKAPVHFVEPLSPTGVPGHRKPPRLGQ	_APVHFVEPLS(ph)PT(ph)GVPGHR_	APVHFVEPLS(1)PT(1)GVPGHR	APVHFVEPLS(36.08)PT(36.08)GVPGHR	10	2	1028.97	0.8306	1	3	0.0128721	0.81929	1	7.715	13	0.8306	1	9.9107	13	0.84065	1	12.91
D3Z8E6	D3Z8E6	755	S	Calmodulin-regulated spectrin-associated protein 1	Camsap1	1565022	>sp|D3Z8E6|CAMP1_RAT Calmodulin-regulated spectrin-associated protein 1 OS=Rattus norvegicus GN=Camsap1 PE=1 SV=2	yes	0.991201	20.5175	0.62437	128.88	5.8e-18	103.58	no	yes	no	no	no	yes	no	no	yes	no	no	no	1	PSSHDSEPWTILRQDSDSDVVDVEDAEQDFI	_QDS(ph)DSDVVDVEDAEQDFIGEDHPVVIPR_	QDS(0.991)DS(0.009)DVVDVEDAEQDFIGEDHPVVIPR	QDS(20.52)DS(-20.52)DVVDVEDAEQDFIGEDHPVVIPR	3	3	1069.13	0.782905	1	2	0.0274477	0.7981	1	NaN	1	0.76771	1	NaN	1
D3Z8E6	D3Z8E6	1154	S	Calmodulin-regulated spectrin-associated protein 1	Camsap1	1565022	>sp|D3Z8E6|CAMP1_RAT Calmodulin-regulated spectrin-associated protein 1 OS=Rattus norvegicus GN=Camsap1 PE=1 SV=2	yes	1	130.199	0.66575	151.74	7.36e-05	130.2	yes	yes	yes	yes	yes	yes	yes	yes	yes	yes	yes	yes	1	TLPHSRSLPPSTHPRSPLDPGGELPEKCLFD	_S(ph)PLDPGGELPEK_	S(1)PLDPGGELPEK	S(130.2)PLDPGGELPEK	1	2	659.8	0.69707	1	3	0.104186	0.76613	1	21.32	5	0.69707	1	8.609	5	0.62139	1	14.749
D3Z8E6	D3Z8E6	581	S	Calmodulin-regulated spectrin-associated protein 1	Camsap1	1565022	>sp|D3Z8E6|CAMP1_RAT Calmodulin-regulated spectrin-associated protein 1 OS=Rattus norvegicus GN=Camsap1 PE=1 SV=2	yes	0.823539	6.69034	0.14757	120.77	0.000823466	87.429	yes	yes	yes	yes	yes	yes	yes	yes	yes	yes	yes	yes	1	IRTDVSPHSPEIPRTSPQAPGLVASIRSPQR	_TS(ph)PQAPGLVASIR_	T(0.176)S(0.824)PQAPGLVASIR	T(-6.69)S(6.69)PQAPGLVAS(-80.11)IR	2	2	688.85	0.70838	1	3	0.0435562	0.75662	1	12.115	2	0.70838	1	NaN	1	0.69768	1	12.686
D3Z8E6	D3Z8E6	1429	S	Calmodulin-regulated spectrin-associated protein 1	Camsap1	1565022	>sp|D3Z8E6|CAMP1_RAT Calmodulin-regulated spectrin-associated protein 1 OS=Rattus norvegicus GN=Camsap1 PE=1 SV=2	yes	1	113.85	-0.48902	158.93	4.38e-05	146	yes	yes	yes	yes	yes	yes	yes	yes	yes	yes	yes	yes	1	PESVHSGGTPSHRVESLEALPILSRNPSRST	_VES(ph)LEALPILSR_	VES(1)LEALPILSR	VES(113.85)LEALPILS(-113.85)R	3	2	703.868	0.53272	1	3	0.122542	0.45127	1	21.048	3	0.53272	1	11.516	3	0.57697	1	NaN
D3Z8E6	D3Z8E6	739	S	Calmodulin-regulated spectrin-associated protein 1	Camsap1	1565022	>sp|D3Z8E6|CAMP1_RAT Calmodulin-regulated spectrin-associated protein 1 OS=Rattus norvegicus GN=Camsap1 PE=1 SV=2	yes	0.99589	25.1157	0.20965	174.19	4.62e-21	174.19	yes	yes	yes	yes	yes	yes	yes	yes	yes	yes	yes	yes	1	GRAEEDEGRWYVGSQSPSSHDSEPWTILRQD	_WYVGSQS(ph)PSSHDSEPWTILR_	WYVGS(0.001)QS(0.996)PS(0.003)SHDSEPWTILR	WY(-95.27)VGS(-31.65)QS(25.12)PS(-25.12)S(-34.4)HDS(-86.68)EPWT(-133.11)ILR	7	2	1206.54	0.78305	1	3	0.0817205	0.79532	1	NaN	1	0.68302	1	29.122	2	0.78305	1	5.0346
D3Z8F6;F1M6C6;M0R8I4	D3Z8F6	494	S	Protein Dennd1b	Dennd1b	1308441	>tr|D3Z8F6|D3Z8F6_RAT Protein Dennd1b (Fragment) OS=Rattus norvegicus GN=Dennd1b PE=4 SV=2;>tr|F1M6C6|F1M6C6_RAT Protein Dennd1b (Fragment) OS=Rattus norvegicus GN=Dennd1b PE=4 SV=2;>tr|M0R8I4|M0R8I4_RAT Protein Dennd1b (Fragment) OS=Rattus norvegicus GN=D	yes	0.999999	62.0362	-0.31694	181.72	1.48e-06	181.72	no	no	no	no	no	no	no	yes	no	no	yes	no	1	EKQKLSQAHLKRPHKSLDGTLYDDDDDIERA	_S(ph)LDGTLYDDDDDIER_	S(1)LDGTLYDDDDDIER	S(62.04)LDGT(-62.04)LY(-125.19)DDDDDIER	1	2	911.357	0.699615	1	2	0.173448	0.78542	1	NaN	1	0.61381	1	NaN	1
D3Z8F6;F1M6C6;M0R8I4	D3Z8F6	630	S	Protein Dennd1b	Dennd1b	1308441	>tr|D3Z8F6|D3Z8F6_RAT Protein Dennd1b (Fragment) OS=Rattus norvegicus GN=Dennd1b PE=4 SV=2;>tr|F1M6C6|F1M6C6_RAT Protein Dennd1b (Fragment) OS=Rattus norvegicus GN=Dennd1b PE=4 SV=2;>tr|M0R8I4|M0R8I4_RAT Protein Dennd1b (Fragment) OS=Rattus norvegicus GN=D	yes	0.973532	15.6866	-0.17512	88.133	0.00149619	88.133	yes	no	yes	no	no	no	no	no	yes	no	no	no	1	LHGKHLPPSPRKRVCSSGLTDSLFILKEENT	_VCS(ph)SGLTDSLFILK_	VCS(0.974)S(0.026)GLTDSLFILK	VCS(15.69)S(-15.69)GLT(-37.48)DS(-50.04)LFILK	3	2	810.391	1.3797	1	3	0.291598	0.92203	1	NaN	1	1.6945	1	NaN	1	1.3797	1	NaN
D3ZSU6;D3Z8F9	D3ZSU6	829	S	Protein Ankrd11	Ankrd11	1306679	>tr|D3ZSU6|D3ZSU6_RAT Protein Ankrd11 OS=Rattus norvegicus GN=Ankrd11 PE=4 SV=2;>tr|D3Z8F9|D3Z8F9_RAT Protein Ankrd11 OS=Rattus norvegicus GN=Ankrd11 PE=4 SV=2	yes	0.999851	38.273	-0.039817	138.21	0.000443946	138.21	no	no	yes	no	no	yes	no	no	no	yes	yes	no	1	NKSQFLDHEDTKFSLSDDQQERWFSDLSDSS	_FSLS(ph)DDQQER_	FSLS(1)DDQQER	FS(-38.27)LS(38.27)DDQQER	4	2	652.761	1.9111	1	2	0.307248					2.3263	1	NaN	1	1.4959	1	4.4312
D3ZSU6;D3Z8F9	D3ZSU6	276	S	Protein Ankrd11	Ankrd11	1306679	>tr|D3ZSU6|D3ZSU6_RAT Protein Ankrd11 OS=Rattus norvegicus GN=Ankrd11 PE=4 SV=2;>tr|D3Z8F9|D3Z8F9_RAT Protein Ankrd11 OS=Rattus norvegicus GN=Ankrd11 PE=4 SV=2	yes	0.999961	44.1296	0.020698	151.57	9.32e-06	138.97	yes	yes	yes	yes	yes	yes	yes	yes	yes	yes	yes	yes	1	QQSNRKGETPLKVANSPTMVNLLLGKGTYTS	_VANS(ph)PTMVNLLLGK_	VANS(1)PTMVNLLLGK	VANS(44.13)PT(-44.13)MVNLLLGK	4	2	768.896	0.83296	1	3	0.0513359	0.86485	1	7.7455	4	0.83296	1	9.5123	4	0.78083	1	5.4687
D3Z8G7	D3Z8G7	111	S	Protein Tjp3	Tjp3	1309247	>tr|D3Z8G7|D3Z8G7_RAT Protein Tjp3 OS=Rattus norvegicus GN=Tjp3 PE=1 SV=2	yes	0.898608	9.75276	-0.76745	108.37	1.37e-05	74.048	no	yes	no	yes	no	no	no	yes	no	yes	yes	yes	1	RPRRVQLPATKASPASGHQLSDQEEADHGRG	_ASPAS(ph)GHQLSDQEEADHGR_	AS(0.006)PAS(0.899)GHQLS(0.095)DQEEADHGR	AS(-21.56)PAS(9.75)GHQLS(-9.75)DQEEADHGR	5	3	691.287	0.95939	1	1	NaN					0.95939	1	NaN	1
D3Z8G7	D3Z8G7	116	S	Protein Tjp3	Tjp3	1309247	>tr|D3Z8G7|D3Z8G7_RAT Protein Tjp3 OS=Rattus norvegicus GN=Tjp3 PE=1 SV=2	yes	1	88.1001	0.3604	215.08	9.29e-31	215.08	yes	yes	yes	yes	yes	yes	yes	yes	yes	yes	yes	yes	1	QLPATKASPASGHQLSDQEEADHGRGYEGDS	_ASPASGHQLS(ph)DQEEADHGR_	ASPASGHQLS(1)DQEEADHGR	AS(-104.82)PAS(-88.1)GHQLS(88.1)DQEEADHGR	10	2	1036.43	0.97544	1	3	0.033854	1.0178	1	10.41	5	0.95225	1	7.3688	4	0.97544	1	20.188
D3Z8G7	D3Z8G7	200	S	Protein Tjp3	Tjp3	1309247	>tr|D3Z8G7|D3Z8G7_RAT Protein Tjp3 OS=Rattus norvegicus GN=Tjp3 PE=1 SV=2	yes	1	120.872	0.36696	166.7	9.56e-07	120.87	yes	yes	yes	yes	yes	yes	yes	yes	yes	yes	yes	yes	1	VLMRPLKSVLVKRRNSEEFGVKLGSQIFIKH	_RNS(ph)EEFGVK_	RNS(1)EEFGVK	RNS(120.87)EEFGVK	3	2	573.253	0.697055	1	2	0.574355	0.98015	1	NaN	1					0.41396	1	NaN
D3ZA47;D3Z8J4	D3ZA47	411	S	Protein RGD1305422	RGD1305422	1305422	>tr|D3ZA47|D3ZA47_RAT Protein RGD1305422 OS=Rattus norvegicus GN=RGD1305422 PE=4 SV=1;>tr|D3Z8J4|D3Z8J4_RAT Protein RGD1305422 OS=Rattus norvegicus GN=RGD1305422 PE=4 SV=1	yes	0.997086	26.5493	-0.54877	90.861	0.00412706	59.116	no	yes	no	yes	no	no	no	no	no	yes	no	no	1	VPAASGTKKSHIRSHSDTNIASRGAAGGPRN	_SHS(ph)DTNIASR_	S(0.002)HS(0.997)DT(0.001)NIASR	S(-26.55)HS(26.55)DT(-32.15)NIAS(-40.06)R	3	2	584.243
D3Z8J6	D3Z8J6	377	S	Protein Fam189b	Fam189b	1306107	>tr|D3Z8J6|D3Z8J6_RAT Protein Fam189b OS=Rattus norvegicus GN=Fam189b PE=4 SV=2	yes	0.999995	52.6229	1.1154	90.861	0.00201759	90.861	no	no	no	no	yes	no	yes	no	no	no	no	no	1	VLFRSIQRSRAGYCLSLDCGLRGPFEDSPLP	_AGYCLS(ph)LDCGLR_	AGYCLS(1)LDCGLR	AGY(-52.62)CLS(52.62)LDCGLR	6	2	732.804
D3Z8L5	D3Z8L5	710	S	Protein Pum1	Pum1	1307190	>tr|D3Z8L5|D3Z8L5_RAT Protein Pum1 OS=Rattus norvegicus GN=Pum1 PE=4 SV=1	yes	0.99998	47.4768	-0.15088	246.34	3.64e-33	246.34	yes	yes	yes	yes	yes	yes	yes	yes	yes	yes	yes	yes	1	TAVANSNTGSGSRRDSLTGSSDLYKRTSSSL	_RDS(ph)LTGSSDLYK_	RDS(1)LTGSSDLYK	RDS(47.48)LT(-47.48)GS(-57.95)S(-60.29)DLY(-186.77)K	3	2	711.319	0.87619	1	3	0.0262332	0.87619	1	11.553	8	0.86331	1	7.7657	10	0.90827	1	6.0791
D3Z8L5	D3Z8L5	209	S	Protein Pum1	Pum1	1307190	>tr|D3Z8L5|D3Z8L5_RAT Protein Pum1 OS=Rattus norvegicus GN=Pum1 PE=4 SV=1	yes	0.997952	26.8858	0.35105	97.059	5.07e-05	97.059	no	yes	no	no	yes	no	no	no	no	no	no	no	1	PGQSFHVNSEVNSVLSPRSESGGLGVSMVEY	_RPGQSFHVNSEVNSVLS(ph)PR_	RPGQSFHVNSEVNS(0.002)VLS(0.998)PR	RPGQS(-88.41)FHVNS(-54.44)EVNS(-26.89)VLS(26.89)PR	17	3	730.687	0.678295	1	2	0.157967	0.75406	1	NaN	1	0.60253	1	5.0348	2
D3Z8L5	D3Z8L5	124	S	Protein Pum1	Pum1	1307190	>tr|D3Z8L5|D3Z8L5_RAT Protein Pum1 OS=Rattus norvegicus GN=Pum1 PE=4 SV=1	yes	1	44.5672	0.4369	293.09	1.43e-99	44.567	yes	yes	yes	yes	yes	yes	yes	yes	yes	no	no	yes	1	RWPTGDNIHAEHQVRSMDELNHDFQALALEG	_S(ph)M(ox)DELNHDFQALALEGR_	S(1)MDELNHDFQALALEGR	S(44.57)MDELNHDFQALALEGR	1	3	681.294	0.94289	1	3	0.00375167	0.94837	1	15.802	3	0.94174	1	1.4509	3	0.94289	1	NaN
D3Z8N9;F1LXZ9	D3Z8N9	832	S	Protein Asxl2	Asxl2	1304710	>tr|D3Z8N9|D3Z8N9_RAT Protein Asxl2 OS=Rattus norvegicus GN=Asxl2 PE=4 SV=2;>tr|F1LXZ9|F1LXZ9_RAT Protein Asxl2 OS=Rattus norvegicus GN=Asxl2 PE=4 SV=2	yes	0.874832	8.44651	1.3176	186.84	8.02e-43	131.59	yes	yes	yes	yes	yes	yes	no	yes	no	yes	yes	yes	1	CHSQEPRSCRLERALSPTGPPLISGASPVCF	_ALS(ph)PTGPPLISGASPVCFVADGTVEPK_	ALS(0.875)PT(0.125)GPPLISGASPVCFVADGTVEPK	ALS(8.45)PT(-8.45)GPPLIS(-41.4)GAS(-71.13)PVCFVADGT(-110.06)VEPK	3	3	916.45	1.0399	1	1	NaN									1.0399	1	NaN
D3Z8N9;F1LXZ9	D3Z8N9	411	S	Protein Asxl2	Asxl2	1304710	>tr|D3Z8N9|D3Z8N9_RAT Protein Asxl2 OS=Rattus norvegicus GN=Asxl2 PE=4 SV=2;>tr|F1LXZ9|F1LXZ9_RAT Protein Asxl2 OS=Rattus norvegicus GN=Asxl2 PE=4 SV=2	yes	1	49.0806	-0.39131	124.12	0.0014883	49.081	yes	yes	no	yes	yes	no	yes	yes	no	yes	yes	no	1	SQKLTASPSDPKANKSPAEQPKSILPSEASP	_ANKS(ph)PAEQPK_	ANKS(1)PAEQPK	ANKS(49.08)PAEQPK	4	2	575.269	0.82879	1	2	0.0557809	0.7961	1	5.441	7	0.86148	1	12.608	7
D3Z8N9;F1LXZ9	D3Z8N9	1298	S	Protein Asxl2	Asxl2	1304710	>tr|D3Z8N9|D3Z8N9_RAT Protein Asxl2 OS=Rattus norvegicus GN=Asxl2 PE=4 SV=2;>tr|F1LXZ9|F1LXZ9_RAT Protein Asxl2 OS=Rattus norvegicus GN=Asxl2 PE=4 SV=2	yes	0.997849	26.6713	0.96106	109.07	0.000418335	89.484	no	no	yes	no	no	yes	no	yes	yes	yes	no	yes	1	QPLLLPPLQTPKLYGSPTQIGPSYRGMINVS	_LYGS(ph)PTQIGPSYR_	LYGS(0.998)PT(0.002)QIGPSYR	LY(-66)GS(26.67)PT(-26.67)QIGPS(-55)Y(-79.13)R	4	2	759.853	1.1038	1	1	NaN									1.1038	1	3.2352
D3Z8N9;F1LXZ9	D3Z8N9	425	S	Protein Asxl2	Asxl2	1304710	>tr|D3Z8N9|D3Z8N9_RAT Protein Asxl2 OS=Rattus norvegicus GN=Asxl2 PE=4 SV=2;>tr|F1LXZ9|F1LXZ9_RAT Protein Asxl2 OS=Rattus norvegicus GN=Asxl2 PE=4 SV=2	yes	0.995291	23.5579	0.23127	149.18	2.3e-13	149.18	no	no	yes	no	no	no	no	no	yes	no	no	no	1	KSPAEQPKSILPSEASPVSTIPVFPQSECKE	_SILPSEAS(ph)PVSTIPVFPQSECK_	SILPS(0.004)EAS(0.995)PVSTIPVFPQSECK	S(-41.28)ILPS(-23.56)EAS(23.56)PVS(-39.04)T(-39.04)IPVFPQS(-131.46)ECK	8	2	1227.09	1.0582	1	1	NaN									1.0582	1	NaN
D3Z8S0	D3Z8S0	65	S	Protein Sh3d19	Sh3d19	1304885	>tr|D3Z8S0|D3Z8S0_RAT Protein Sh3d19 OS=Rattus norvegicus GN=Sh3d19 PE=4 SV=1	yes	1	93.6965	0.52555	218.11	1.11e-16	218.11	no	yes	yes	no	no	yes	no	yes	yes	yes	yes	yes	1	SGKPLVAPKPAANRASGEWDSWAENRLKVTS	_AS(ph)GEWDSWAENR_	AS(1)GEWDSWAENR	AS(93.7)GEWDS(-93.7)WAENR	2	2	744.283	0.74383	1	3	0.133561	0.85506	1	4.4354	3	0.6548	1	25.259	3	0.74383	1	NaN
D3Z8X6	D3Z8X6	9	S	Protein Dtx3l	Dtx3l	1565144	>tr|D3Z8X6|D3Z8X6_RAT Protein Dtx3l OS=Rattus norvegicus GN=Dtx3l PE=4 SV=1	yes	1	84.4953	-1.3019	140.27	4.88e-05	119.32	yes	yes	yes	yes	yes	yes	yes	yes	yes	yes	yes	yes	1	_______MASSPDPPSPLLVRLPESIPRAHM	_(ac)ASSPDPPS(ph)PLLVR_	ASSPDPPS(1)PLLVR	AS(-84.5)S(-84.5)PDPPS(84.5)PLLVR	8	2	729.355	1.5081	1	3	0.0826205	1.3258	1	38.605	3	1.5081	1	2.2957	2	1.5544	1	NaN
D3Z937	D3Z937	105	S	High mobility group 20A (Predicted)	Hmg20a	1564760	>tr|D3Z937|D3Z937_RAT High mobility group 20A (Predicted) OS=Rattus norvegicus GN=Hmg20a PE=4 SV=1	yes	1	63.4354	-0.083732	129.85	0.00179607	107.21	yes	yes	yes	yes	yes	no	yes	yes	no	yes	yes	yes	1	GRKRKKPLRDSNAPKSPLTGYVRFMNERREQ	_S(ph)PLTGYVR_	S(1)PLTGYVR	S(63.44)PLT(-63.44)GY(-90.67)VR	1	2	486.731	0.98347	1	3	0.0750595	1.0409	1	11.327	6	0.98347	1	13.224	6	0.89582	1	NaN
D3Z941	D3Z941	827	S	Protein Mars	Mars	1305321	>tr|D3Z941|D3Z941_RAT Protein Mars OS=Rattus norvegicus GN=Mars PE=3 SV=1	yes	0.999972	48.6013	0.59153	187.16	6.29e-44	163.71	yes	yes	no	yes	yes	yes	yes	yes	yes	yes	yes	yes	1	IENLRQRFGGGQAKGSPKPAVVEAVTTAGSQ	_GS(ph)PKPAVVEAVTTAGSQDIQVLVDEVTK_	GS(1)PKPAVVEAVTTAGSQDIQVLVDEVTK	GS(48.6)PKPAVVEAVT(-48.6)T(-48.6)AGS(-84.88)QDIQVLVDEVT(-159.49)K	2	3	973.497	0.931795	1	2	0.0417452	0.90429	1	12.394	3	0.9593	1	28.334	5
D3Z951	D3Z951	826	S	Protein Arhgap11a	Arhgap11a	1309107	>tr|D3Z951|D3Z951_RAT Protein Arhgap11a OS=Rattus norvegicus GN=Arhgap11a PE=4 SV=2	yes	1	76.0961	0.19561	134.49	0.000448842	112.43	no	no	yes	no	no	yes	no	no	yes	no	no	no	1	KFQRTPVRQSVRRINSLLEYGRQPVRQKLAV	_INS(ph)LLEYGR_	INS(1)LLEYGR	INS(76.1)LLEY(-76.1)GR	3	2	572.774	1.457	1	1	NaN									1.457	1	NaN
D3Z951	D3Z951	655	S	Protein Arhgap11a	Arhgap11a	1309107	>tr|D3Z951|D3Z951_RAT Protein Arhgap11a OS=Rattus norvegicus GN=Arhgap11a PE=4 SV=2	yes	0.999951	43.0278	0.85299	132.51	0.000210186	132.51	no	no	no	no	no	no	no	no	no	yes	no	no	2	SYTGQDENYASERNLSPSQSPELAREASEEC	_NLS(ph)PSQS(ph)PELAR_	NLS(1)PS(0.011)QS(0.989)PELAR	NLS(43.03)PS(-19.5)QS(19.5)PELAR	3	2	729.805
D3Z951	D3Z951	659	S	Protein Arhgap11a	Arhgap11a	1309107	>tr|D3Z951|D3Z951_RAT Protein Arhgap11a OS=Rattus norvegicus GN=Arhgap11a PE=4 SV=2	yes	0.988899	19.4977	0.85299	132.51	0.000210186	132.51	yes	no	yes	yes	yes	no	yes	yes	no	yes	no	no	1;2	QDENYASERNLSPSQSPELAREASEECHSTQ	_NLS(ph)PSQS(ph)PELAR_	NLS(1)PS(0.011)QS(0.989)PELAR	NLS(43.03)PS(-19.5)QS(19.5)PELAR	7	2	729.805	0.98956	1	3	0.0456644	0.98956	1	7.9715	2	1.0324	1	NaN	1	0.9422	1	NaN
D3Z951	D3Z951	317	S	Protein Arhgap11a	Arhgap11a	1309107	>tr|D3Z951|D3Z951_RAT Protein Arhgap11a OS=Rattus norvegicus GN=Arhgap11a PE=4 SV=2	yes	0.974346	16.6925	0.30607	78.554	0.00505938	78.554	no	no	no	no	no	no	no	no	yes	no	no	no	1	PSITPQQDRTAQAPVSPLILTPSVKRKLPGE	_TAQAPVS(ph)PLILTPSVK_	TAQAPVS(0.974)PLILT(0.021)PS(0.005)VK	T(-47.98)AQAPVS(16.69)PLILT(-16.69)PS(-23.1)VK	7	2	851.463	0.90431	1	1	NaN									0.90431	1	NaN
D3Z955	D3Z955	175	S	Protein Pgm2l1	Pgm2l1	1583226	>tr|D3Z955|D3Z955_RAT Protein Pgm2l1 OS=Rattus norvegicus GN=Pgm2l1 PE=4 SV=1	yes	0.999979	46.8145	-0.52776	200.77	9.73e-08	126.16	yes	yes	yes	yes	yes	yes	yes	yes	yes	yes	yes	yes	1	AVQELKAVAGVMITASHNRKEDNGYKVYWET	_AVAGVMITAS(ph)HNR_	AVAGVMITAS(1)HNR	AVAGVMIT(-46.81)AS(46.81)HNR	10	2	703.834	0.68367	1	3	0.0178862	0.66614	1	15.288	8	0.6895	1	20.143	7	0.68367	1	15.887
D3Z977	D3Z977	4	S	Protein Tbx19	Tbx19	1310145	>tr|D3Z977|D3Z977_RAT Protein Tbx19 OS=Rattus norvegicus GN=Tbx19 PE=4 SV=1	yes	1	62.4631	-0.17627	67.252	0.000737941	62.463	yes	yes	yes	yes	no	yes	yes	no	no	yes	no	no	2	____________MAMSELATQKSGEGTVSRL	_(ac)M(ox)AM(ox)S(ph)ELAT(ph)QK_	MAMS(1)ELAT(1)QK	MAMS(62.46)ELAT(62.46)QK	4	2	672.237
D3Z991	D3Z991	594	S	Protein Rps6kc1	Rps6kc1	1306578	>tr|D3Z991|D3Z991_RAT Protein Rps6kc1 OS=Rattus norvegicus GN=Rps6kc1 PE=4 SV=1	yes	0.976823	16.3683	-0.73531	252.11	1.08e-56	143.71	no	no	yes	yes	no	yes	no	no	no	yes	yes	no	1	KPEPLKALFTLEDGDSPSQSFDAGKSQGESE	_ALFTLEDGDS(ph)PSQSFDAGK_	ALFTLEDGDS(0.977)PS(0.023)QS(0.001)FDAGK	ALFT(-49.45)LEDGDS(16.37)PS(-16.37)QS(-31.94)FDAGK	10	2	1032.94	1.849	1	1	NaN									1.849	1	NaN
D3Z991	D3Z991	596	S	Protein Rps6kc1	Rps6kc1	1306578	>tr|D3Z991|D3Z991_RAT Protein Rps6kc1 OS=Rattus norvegicus GN=Rps6kc1 PE=4 SV=1	yes	0.826651	6.78417	1.0221	283.64	5.72e-98	283.64	no	no	no	no	no	yes	yes	no	yes	no	no	yes	1;2	EPLKALFTLEDGDSPSQSFDAGKSQGESEAQ	_ALFTLEDGDSPS(ph)QSFDAGK_	ALFTLEDGDS(0.173)PS(0.827)QSFDAGK	ALFT(-134.98)LEDGDS(-6.78)PS(6.78)QS(-50.82)FDAGK	12	2	1032.94	0.87223	2	1	NaN									0.87223	2	NaN
D3Z992	D3Z992	46	S	Protein Foxj2	Foxj2	1565101	>tr|D3Z992|D3Z992_RAT Protein Foxj2 OS=Rattus norvegicus GN=Foxj2 PE=4 SV=1	yes	0.975061	17.0086	-0.36606	108.71	0.000141324	60.334	no	yes	no	yes	no	no	no	no	no	yes	yes	no	1	SQAGPPGGTRKCSPGSPTDPNATLSKDEASV	_CSPGS(ph)PTDPNATLSK_	CS(0.019)PGS(0.975)PT(0.006)DPNATLSK	CS(-17.01)PGS(17.01)PT(-22.48)DPNAT(-47.67)LS(-54.69)K	5	2	806.34
D3Z9A7	D3Z9A7	627	S	Protein Nckap5l	Nckap5l	1561571	>tr|D3Z9A7|D3Z9A7_RAT Protein Nckap5l OS=Rattus norvegicus GN=Nckap5l PE=4 SV=1	yes	0.997282	25.6488	0.42823	128.54	0.000880291	101.39	yes	no	no	yes	yes	no	no	no	no	yes	yes	no	1	YSSPQEKSVDRAGSESPHLSRRTPCGSSKKP	_AGSES(ph)PHLSR_	AGS(0.003)ES(0.997)PHLSR	AGS(-25.65)ES(25.65)PHLS(-57.19)R	5	2	560.743	0.90022	1	2	0.0785639	0.95023	1	5.7299	4	0.85021	1	11.813	4
D3Z9A7	D3Z9A7	654	S	Protein Nckap5l	Nckap5l	1561571	>tr|D3Z9A7|D3Z9A7_RAT Protein Nckap5l OS=Rattus norvegicus GN=Nckap5l PE=4 SV=1	yes	0.963049	14.1602	-0.33018	77.894	0.00569281	65.295	yes	yes	no	yes	yes	no	yes	yes	yes	yes	yes	no	1	SKKPGQGSGRRPGDPSHTPLRDRLAALGKLK	_RPGDPS(ph)HTPLR_	RPGDPS(0.963)HT(0.037)PLR	RPGDPS(14.16)HT(-14.16)PLR	6	2	656.812	0.837135	1	2	0.00990804	0.843	1	NaN	1	0.83127	1	1.417	3
D3Z9A7	D3Z9A7	475	S	Protein Nckap5l	Nckap5l	1561571	>tr|D3Z9A7|D3Z9A7_RAT Protein Nckap5l OS=Rattus norvegicus GN=Nckap5l PE=4 SV=1	yes	1	92.36	-0.51435	166.57	9.52e-07	144.33	yes	yes	yes	yes	yes	yes	yes	yes	yes	yes	yes	yes	1	PPASEKVPSPGGPQLSPQLPRSSRIPCRNSG	_VPSPGGPQLS(ph)PQLPR_	VPSPGGPQLS(1)PQLPR	VPS(-92.36)PGGPQLS(92.36)PQLPR	10	2	805.409	0.66602	1	3	0.0676678	0.6211	1	NaN	1	0.66602	1	6.1988	2	0.71125	1	NaN
D3Z9C0	D3Z9C0	766	S	Protein Mios	Mios	1308432	>tr|D3Z9C0|D3Z9C0_RAT Protein Mios OS=Rattus norvegicus GN=Mios PE=4 SV=1	yes	0.998291	28.8994	0.13531	160.64	4.25e-05	150.91	no	no	no	yes	yes	yes	yes	yes	yes	yes	yes	yes	1	VPHQGRGFSQYGVSGSPTKSKVTSCPGCRKP	_GFSQYGVSGS(ph)PTK_	GFSQYGVSGS(0.998)PT(0.001)K	GFS(-117.04)QY(-91.68)GVS(-33.73)GS(28.9)PT(-28.9)K	10	2	697.803	0.85885	1	2	0.12302	0.93356	1	NaN	1	0.78414	1	NaN	1
D3Z9C7;F1M7V4;Q9JKS6;Q9JKS6-3;Q9JKS6-2	Q9JKS6	3781	S	Protein piccolo	Pclo	69406	>tr|D3Z9C7|D3Z9C7_RAT Protein piccolo (Fragment) OS=Rattus norvegicus GN=Pclo PE=4 SV=2;>tr|F1M7V4|F1M7V4_RAT Protein piccolo (Fragment) OS=Rattus norvegicus GN=Pclo PE=4 SV=2;>sp|Q9JKS6|PCLO_RAT Protein piccolo OS=Rattus norvegicus GN=Pclo PE=1 SV=1;>sp|Q	yes	0.999957	43.6524	-0.27162	190.24	1.39e-06	190.24	yes	yes	yes	yes	yes	yes	yes	yes	yes	yes	yes	yes	1;4	ERAYLQGVAEDRDYMSDSEVSSTRPSRVESQ	_DYMS(ph)DSEVSSTR_	DYMS(1)DSEVSSTR	DY(-105.63)MS(43.65)DS(-43.65)EVS(-112.82)S(-132.82)T(-138.6)R	4	2	728.769	0.93097	1	3	0.0344125	0.92894	1	12.103	4	0.93097	1	6.0617	5	0.98648	1	3.6562
D3Z9C7;F1M7V4;Q9JKS6;Q9JKS6-3;Q9JKS6-2	Q9JKS6	1451	S	Protein piccolo	Pclo	69406	>tr|D3Z9C7|D3Z9C7_RAT Protein piccolo (Fragment) OS=Rattus norvegicus GN=Pclo PE=4 SV=2;>tr|F1M7V4|F1M7V4_RAT Protein piccolo (Fragment) OS=Rattus norvegicus GN=Pclo PE=4 SV=2;>sp|Q9JKS6|PCLO_RAT Protein piccolo OS=Rattus norvegicus GN=Pclo PE=1 SV=1;>sp|Q	yes	1	134.807	0.25654	134.81	0.000183522	134.81	no	no	yes	no	no	yes	yes	no	yes	yes	yes	yes	1	SRKEHKEKPELVDDLSPRRASYDSVEDSSES	_EKPELVDDLS(ph)PR_	EKPELVDDLS(1)PR	EKPELVDDLS(134.81)PR	10	2	739.35	0.79145	1	3	0.211757	0.79145	1	0.29311	2	0.96356	1	7.3517	2	0.62728	1	26.195
D3Z9C7;F1M7V4;Q9JKS6;Q9JKS6-3;Q9JKS6-2	Q9JKS6	1563	S	Protein piccolo	Pclo	69406	>tr|D3Z9C7|D3Z9C7_RAT Protein piccolo (Fragment) OS=Rattus norvegicus GN=Pclo PE=4 SV=2;>tr|F1M7V4|F1M7V4_RAT Protein piccolo (Fragment) OS=Rattus norvegicus GN=Pclo PE=4 SV=2;>sp|Q9JKS6|PCLO_RAT Protein piccolo OS=Rattus norvegicus GN=Pclo PE=1 SV=1;>sp|Q	yes	0.998018	26.1128	0.35379	133.52	0.000424069	133.52	no	no	no	no	no	yes	no	no	no	yes	no	no	1;2	GKGVAGKHRRLTRKSSTSFDDDAGRRHSWHD	_KSS(ph)TS(ph)FDDDAGR_	KSS(0.998)T(0.262)S(0.74)FDDDAGR	KS(-37.57)S(26.11)T(-4.53)S(4.53)FDDDAGR	3	2	723.253	0.70442	2	1	NaN									0.70442	2	NaN
D3Z9C7;F1M7V4;Q9JKS6;Q9JKS6-3;Q9JKS6-2	Q9JKS6	1575	S	Protein piccolo	Pclo	69406	>tr|D3Z9C7|D3Z9C7_RAT Protein piccolo (Fragment) OS=Rattus norvegicus GN=Pclo PE=4 SV=2;>tr|F1M7V4|F1M7V4_RAT Protein piccolo (Fragment) OS=Rattus norvegicus GN=Pclo PE=4 SV=2;>sp|Q9JKS6|PCLO_RAT Protein piccolo OS=Rattus norvegicus GN=Pclo PE=1 SV=1;>sp|Q	yes	1	76.4941	-0.023337	155.16	4.57e-10	148.66	no	no	yes	no	no	no	no	no	yes	no	no	no	1	RKSSTSFDDDAGRRHSWHDEDDETFDESPEL	_RHS(ph)WHDEDDETFDESPELK_	RHS(1)WHDEDDETFDESPELK	RHS(76.49)WHDEDDET(-76.49)FDES(-102.25)PELK	3	3	817.996	0.75673	1	1	NaN									0.75673	1	NaN
D3Z9D0;D3ZIE2	D3Z9D0	1610	S	Protein RGD1306271	RGD1306271	1306271	>tr|D3Z9D0|D3Z9D0_RAT Protein RGD1306271 OS=Rattus norvegicus GN=RGD1306271 PE=4 SV=2;>tr|D3ZIE2|D3ZIE2_RAT Protein RGD1306271 OS=Rattus norvegicus GN=RGD1306271 PE=4 SV=1	yes	0.999903	40.2813	0.97609	153.81	0.000281265	153.81	no	no	yes	no	no	yes	no	no	yes	no	no	yes	1;2	GCPADAEKDRLITTDSDGTYKRPPGVHNSAY	_LITT(ph)DS(ph)DGTYK_	LIT(0.004)T(0.996)DS(1)DGTYK	LIT(-24.44)T(24.44)DS(40.28)DGT(-40.28)Y(-55.95)K	6	2	687.267	0.5392	1	1	NaN									0.5392	1	NaN
D3Z9D0;D3ZIE2	D3Z9D0	1630	S	Protein RGD1306271	RGD1306271	1306271	>tr|D3Z9D0|D3Z9D0_RAT Protein RGD1306271 OS=Rattus norvegicus GN=RGD1306271 PE=4 SV=2;>tr|D3ZIE2|D3ZIE2_RAT Protein RGD1306271 OS=Rattus norvegicus GN=RGD1306271 PE=4 SV=1	yes	0.975847	18.8389	0.77972	71.903	3.61e-06	71.903	no	no	no	no	no	no	no	no	yes	no	no	no	1	KRPPGVHNSAYIGCPSDPDLPADVQTPSSAE	_RPPGVHNSAYIGCPS(ph)DPDLPADVQTPSSAELGR_	RPPGVHNS(0.013)AY(0.011)IGCPS(0.976)DPDLPADVQTPSSAELGR	RPPGVHNS(-18.84)AY(-19.35)IGCPS(18.84)DPDLPADVQT(-46.35)PS(-45.71)S(-49.17)AELGR	15	3	1180.88
D3Z9E6	D3Z9E6	419	S	Cleavage and polyadenylation specific factor 2 (Predicted)	Cpsf2	1309687	>tr|D3Z9E6|D3Z9E6_RAT Cleavage and polyadenylation specific factor 2 (Predicted) OS=Rattus norvegicus GN=Cpsf2 PE=4 SV=1	yes	1	118.841	0.19406	182.03	8.21e-32	128.36	yes	yes	yes	yes	yes	yes	yes	yes	yes	yes	yes	yes	3	EAAKKLEQSKEADIDSSDESDVEEDVDQPTA	_EADIDS(ph)S(ph)DES(ph)DVEEDVDQPTAHK_	EADIDS(1)S(1)DES(1)DVEEDVDQPTAHK	EADIDS(118.84)S(118.99)DES(88.32)DVEEDVDQPT(-88.32)AHK	6	2	1385.98	0.74046	3	3	0.0817394	0.83703	3	5.0449	2	0.74046	3	10.856	2	0.71976	3	3.596
D3Z9E6	D3Z9E6	420	S	Cleavage and polyadenylation specific factor 2 (Predicted)	Cpsf2	1309687	>tr|D3Z9E6|D3Z9E6_RAT Cleavage and polyadenylation specific factor 2 (Predicted) OS=Rattus norvegicus GN=Cpsf2 PE=4 SV=1	yes	1	118.992	0.19406	182.03	8.21e-32	128.36	yes	yes	yes	yes	yes	yes	yes	yes	yes	yes	yes	yes	3	AAKKLEQSKEADIDSSDESDVEEDVDQPTAH	_EADIDS(ph)S(ph)DES(ph)DVEEDVDQPTAHK_	EADIDS(1)S(1)DES(1)DVEEDVDQPTAHK	EADIDS(118.84)S(118.99)DES(88.32)DVEEDVDQPT(-88.32)AHK	7	2	1385.98	0.74046	3	3	0.0817394	0.83703	3	5.0449	2	0.74046	3	10.856	2	0.71976	3	3.596
D3Z9E6	D3Z9E6	423	S	Cleavage and polyadenylation specific factor 2 (Predicted)	Cpsf2	1309687	>tr|D3Z9E6|D3Z9E6_RAT Cleavage and polyadenylation specific factor 2 (Predicted) OS=Rattus norvegicus GN=Cpsf2 PE=4 SV=1	yes	1	88.3188	0.19406	182.03	8.21e-32	128.36	yes	yes	yes	yes	yes	yes	yes	yes	yes	yes	yes	yes	3	KLEQSKEADIDSSDESDVEEDVDQPTAHKTK	_EADIDS(ph)S(ph)DES(ph)DVEEDVDQPTAHK_	EADIDS(1)S(1)DES(1)DVEEDVDQPTAHK	EADIDS(118.84)S(118.99)DES(88.32)DVEEDVDQPT(-88.32)AHK	10	2	1385.98	0.74046	3	3	0.0817394	0.83703	3	5.0449	2	0.74046	3	10.856	2	0.71976	3	3.596
D3Z9U7;D3ZVW3	D3Z9U7	1270	S	Protein Zc3h4	Zc3h4	1596943	>tr|D3Z9U7|D3Z9U7_RAT Protein Zc3h4 OS=Rattus norvegicus GN=Zc3h4 PE=4 SV=1;>tr|D3ZVW3|D3ZVW3_RAT Protein Zc3h4 OS=Rattus norvegicus GN=Zc3h4 PE=4 SV=1	yes	0.999574	35.7346	-0.13056	163.78	1.17e-05	163.78	yes	yes	yes	yes	yes	yes	yes	yes	no	yes	yes	no	1;2	TLFGTVKPTPKTGTGSPFAGNSPAREGEQDA	_TGTGS(ph)PFAGNS(ph)PAR_	TGTGS(1)PFAGNS(1)PAR	T(-35.73)GT(-37.99)GS(35.73)PFAGNS(87.4)PAR	5	2	740.287	0.94168	2	3	0.076698	0.87164	2	NaN	1	0.94168	2	6.8054	2	1.0163	2	NaN
D3Z9U7;D3ZVW3	D3Z9U7	1276	S	Protein Zc3h4	Zc3h4	1596943	>tr|D3Z9U7|D3Z9U7_RAT Protein Zc3h4 OS=Rattus norvegicus GN=Zc3h4 PE=4 SV=1;>tr|D3ZVW3|D3ZVW3_RAT Protein Zc3h4 OS=Rattus norvegicus GN=Zc3h4 PE=4 SV=1	yes	1	80.5386	-0.19733	163.78	1.17e-05	111.4	yes	yes	yes	yes	yes	yes	yes	yes	no	yes	yes	no	1;2	KPTPKTGTGSPFAGNSPAREGEQDAGSLKDV	_TGTGS(ph)PFAGNS(ph)PAR_	T(0.015)GT(0.03)GS(0.954)PFAGNS(1)PAR	T(-17.9)GT(-15.01)GS(15.01)PFAGNS(80.54)PAR	11	2	740.287	0.94168	2	3	0.0899265	0.8484	2	6.5199	2	0.94168	2	6.8054	2	1.0163	2	NaN
D3ZRG7;D3Z9W9;D3ZRC3	D3ZRG7	127	S	Protein Rbm26	Rbm26	1308297	>tr|D3ZRG7|D3ZRG7_RAT Protein Rbm26 OS=Rattus norvegicus GN=Rbm26 PE=4 SV=1;>tr|D3Z9W9|D3Z9W9_RAT Protein Rbm26 OS=Rattus norvegicus GN=Rbm26 PE=4 SV=2;>tr|D3ZRC3|D3ZRC3_RAT Protein Rbm26 OS=Rattus norvegicus GN=Rbm26 PE=4 SV=1	yes	1	72.7018	0.02847	181.67	1.12e-07	181.67	yes	yes	yes	yes	yes	yes	yes	yes	yes	yes	yes	yes	1	KEEEREKKFSRRLNHSPPQSSSRYRDNRSRD	_LNHS(ph)PPQSSSR_	LNHS(1)PPQSSSR	LNHS(72.7)PPQS(-72.7)S(-78.77)S(-96.22)R	4	2	645.285	0.963475	1	2	0.00953353	0.96997	1	6.0441	6	0.95698	1	5.5334	6
D3Z9Y2;F1LTC1	D3Z9Y2	803	S	Protein unc-13 homolog B	Unc13b	619723	>tr|D3Z9Y2|D3Z9Y2_RAT Protein unc-13 homolog B OS=Rattus norvegicus GN=Unc13b PE=4 SV=2;>tr|F1LTC1|F1LTC1_RAT Protein unc-13 homolog B (Fragment) OS=Rattus norvegicus GN=Unc13b PE=4 SV=2	yes	1	80.3816	-2.5933	96.391	0.00480858	80.382	yes	yes	yes	yes	no	yes	no	no	no	no	yes	no	4	DSMPDLRRKKPLPLVSDLSLSLVQSRKAGIT	_PLPLVS(ph)DLS(ph)LS(ph)LVQS(ph)R_	PLPLVS(1)DLS(1)LS(1)LVQS(1)R	PLPLVS(80.38)DLS(80.38)LS(80.38)LVQS(80.38)R	6	2	1022.43
D3Z9Y2;F1LTC1	D3Z9Y2	806	S	Protein unc-13 homolog B	Unc13b	619723	>tr|D3Z9Y2|D3Z9Y2_RAT Protein unc-13 homolog B OS=Rattus norvegicus GN=Unc13b PE=4 SV=2;>tr|F1LTC1|F1LTC1_RAT Protein unc-13 homolog B (Fragment) OS=Rattus norvegicus GN=Unc13b PE=4 SV=2	yes	1	80.3816	-2.5933	96.391	0.00480858	80.382	yes	yes	yes	yes	no	yes	no	no	no	no	yes	no	4	PDLRRKKPLPLVSDLSLSLVQSRKAGITSAM	_PLPLVS(ph)DLS(ph)LS(ph)LVQS(ph)R_	PLPLVS(1)DLS(1)LS(1)LVQS(1)R	PLPLVS(80.38)DLS(80.38)LS(80.38)LVQS(80.38)R	9	2	1022.43
D3Z9Y2;F1LTC1	D3Z9Y2	808	S	Protein unc-13 homolog B	Unc13b	619723	>tr|D3Z9Y2|D3Z9Y2_RAT Protein unc-13 homolog B OS=Rattus norvegicus GN=Unc13b PE=4 SV=2;>tr|F1LTC1|F1LTC1_RAT Protein unc-13 homolog B (Fragment) OS=Rattus norvegicus GN=Unc13b PE=4 SV=2	yes	1	80.3816	-2.5933	96.391	0.00480858	80.382	yes	yes	yes	yes	no	yes	no	no	no	no	yes	no	4	LRRKKPLPLVSDLSLSLVQSRKAGITSAMAT	_PLPLVS(ph)DLS(ph)LS(ph)LVQS(ph)R_	PLPLVS(1)DLS(1)LS(1)LVQS(1)R	PLPLVS(80.38)DLS(80.38)LS(80.38)LVQS(80.38)R	11	2	1022.43
D3Z9Y2;F1LTC1	D3Z9Y2	812	S	Protein unc-13 homolog B	Unc13b	619723	>tr|D3Z9Y2|D3Z9Y2_RAT Protein unc-13 homolog B OS=Rattus norvegicus GN=Unc13b PE=4 SV=2;>tr|F1LTC1|F1LTC1_RAT Protein unc-13 homolog B (Fragment) OS=Rattus norvegicus GN=Unc13b PE=4 SV=2	yes	1	80.3816	-2.5933	96.391	0.00480858	80.382	yes	yes	yes	yes	no	yes	no	no	no	no	yes	no	4	KPLPLVSDLSLSLVQSRKAGITSAMATRTSL	_PLPLVS(ph)DLS(ph)LS(ph)LVQS(ph)R_	PLPLVS(1)DLS(1)LS(1)LVQS(1)R	PLPLVS(80.38)DLS(80.38)LS(80.38)LVQS(80.38)R	15	2	1022.43
D3Z9Z9	D3Z9Z9	124	S	SWI/SNF-related matrix-associated actin-dependent regulator of chromatin subfamily A containing DEAD/H box 1	Smarcad1	1309640	>sp|D3Z9Z9|SMRCD_RAT SWI/SNF-related matrix-associated actin-dependent regulator of chromatin subfamily A containing DEAD/H box 1 OS=Rattus norvegicus GN=Smarcad1 PE=3 SV=1	yes	0.999998	56.6213	-0.14079	191.13	1.49e-39	191.13	yes	yes	yes	yes	yes	yes	yes	yes	yes	yes	yes	yes	2	TVQEKKFSKDTVIIVSEPSEDEESHDLPSAT	_DTVIIVS(ph)EPS(ph)EDEESHDLPSATR_	DTVIIVS(1)EPS(1)EDEESHDLPSATR	DT(-56.62)VIIVS(56.62)EPS(49.41)EDEES(-49.41)HDLPS(-108.72)AT(-114.72)R	7	2	1343.56	0.91129	2	3	0.0237528	0.92503	2	9.1085	2	0.88282	2	22.487	3	0.91129	2	NaN
D3Z9Z9	D3Z9Z9	127	S	SWI/SNF-related matrix-associated actin-dependent regulator of chromatin subfamily A containing DEAD/H box 1	Smarcad1	1309640	>sp|D3Z9Z9|SMRCD_RAT SWI/SNF-related matrix-associated actin-dependent regulator of chromatin subfamily A containing DEAD/H box 1 OS=Rattus norvegicus GN=Smarcad1 PE=3 SV=1	yes	0.999989	49.4101	-0.14079	191.13	1.49e-39	191.13	yes	yes	yes	yes	yes	yes	yes	yes	yes	yes	yes	yes	2	EKKFSKDTVIIVSEPSEDEESHDLPSATRRN	_DTVIIVS(ph)EPS(ph)EDEESHDLPSATR_	DTVIIVS(1)EPS(1)EDEESHDLPSATR	DT(-56.62)VIIVS(56.62)EPS(49.41)EDEES(-49.41)HDLPS(-108.72)AT(-114.72)R	10	2	1343.56	0.91753	2	3	0.00749455	0.92503	2	9.1085	2	0.91753	2	6.8442	2	0.91129	2	NaN
D3Z9Z9	D3Z9Z9	151	S	SWI/SNF-related matrix-associated actin-dependent regulator of chromatin subfamily A containing DEAD/H box 1	Smarcad1	1309640	>sp|D3Z9Z9|SMRCD_RAT SWI/SNF-related matrix-associated actin-dependent regulator of chromatin subfamily A containing DEAD/H box 1 OS=Rattus norvegicus GN=Smarcad1 PE=3 SV=1	yes	0.997587	26.1631	-0.15632	74.786	0.00182674	74.786	no	no	no	no	no	no	no	no	no	yes	no	no	1	PSATRRNDISELEDLSELEDLKDAKLQTLKE	_NDISELEDLS(ph)ELEDLKDAK_	NDIS(0.002)ELEDLS(0.998)ELEDLKDAK	NDIS(-26.16)ELEDLS(26.16)ELEDLKDAK	10	3	752.677	1.02814	1	2	0.168727	0.90547	1	NaN	1	1.1508	1	NaN	1
D3ZA12	D3ZA12	21	S	Chromodomain-helicase-DNA-binding protein 6	Chd6	1310465	>sp|D3ZA12|CHD6_RAT Chromodomain-helicase-DNA-binding protein 6 OS=Rattus norvegicus GN=Chd6 PE=1 SV=2	yes	0.99969	35.0895	-0.28266	227.08	1.34e-29	184.62	no	no	yes	no	no	yes	no	no	no	no	no	no	1	QKKEKQLSKLRALNHSPMSDASVNFDYKSPS	_ALNHS(ph)PMSDASVNFDYK_	ALNHS(1)PMSDASVNFDYK	ALNHS(35.09)PMS(-35.09)DAS(-67.24)VNFDY(-148.02)K	5	2	988.416	0.92907	1	1	NaN									0.92907	1	NaN
D3ZA12	D3ZA12	1852	S	Chromodomain-helicase-DNA-binding protein 6	Chd6	1310465	>sp|D3ZA12|CHD6_RAT Chromodomain-helicase-DNA-binding protein 6 OS=Rattus norvegicus GN=Chd6 PE=1 SV=2	yes	1	156.148	0.51835	156.15	1.3e-07	156.15	no	no	no	no	no	yes	no	no	no	no	no	no	1	LLENKSLENKLILNQSDEEEEENEKETLAIV	_LILNQS(ph)DEEEEENEK_	LILNQS(1)DEEEEENEK	LILNQS(156.15)DEEEEENEK	6	2	949.899
D3ZA31	D3ZA31	631	S	Myotubularin related protein 2 (Predicted), isoform CRA_b	Mtmr2	1311865	>tr|D3ZA31|D3ZA31_RAT Myotubularin related protein 2 (Predicted), isoform CRA_b OS=Rattus norvegicus GN=Mtmr2 PE=4 SV=1	yes	0.816859	6.72477	0.16858	138.97	0.000699937	40.432	yes	yes	yes	yes	yes	no	no	no	no	yes	no	yes	1	REISNRSTSSSERASSPAQCVTPVQTVV___	_ASS(ph)PAQCVTPVQTVV_	AS(0.174)S(0.817)PAQCVT(0.009)PVQTVV	AS(-6.72)S(6.72)PAQCVT(-19.48)PVQT(-34.47)VV	3	2	812.376
D3ZA31	D3ZA31	4	S	Myotubularin related protein 2 (Predicted), isoform CRA_b	Mtmr2	1311865	>tr|D3ZA31|D3ZA31_RAT Myotubularin related protein 2 (Predicted), isoform CRA_b OS=Rattus norvegicus GN=Mtmr2 PE=4 SV=1	yes	0.92417	10.2069	-0.068159	137.81	2.65e-05	137.81	no	no	no	yes	yes	no	yes	yes	no	yes	no	no	1;2	____________MEKSSSCESLGAQLPAARL	_S(ph)S(ph)SCESLGAQLPAAR_	S(0.924)S(0.868)S(0.207)CES(0.001)LGAQLPAAR	S(10.21)S(7.8)S(-7.8)CES(-35.24)LGAQLPAAR	1	2	847.336	0.46911	1	1	NaN	0.46911	1	NaN	1
D3ZA31	D3ZA31	5	S	Myotubularin related protein 2 (Predicted), isoform CRA_b	Mtmr2	1311865	>tr|D3ZA31|D3ZA31_RAT Myotubularin related protein 2 (Predicted), isoform CRA_b OS=Rattus norvegicus GN=Mtmr2 PE=4 SV=1	yes	0.868157	7.79977	-0.068159	145.43	3.53e-06	137.81	no	yes	no	yes	yes	no	yes	yes	no	no	yes	no	2	___________MEKSSSCESLGAQLPAARLP	_S(ph)S(ph)SCESLGAQLPAAR_	S(0.924)S(0.868)S(0.207)CES(0.001)LGAQLPAAR	S(10.21)S(7.8)S(-7.8)CES(-35.24)LGAQLPAAR	2	2	847.336
D3ZA31	D3ZA31	9	S	Myotubularin related protein 2 (Predicted), isoform CRA_b	Mtmr2	1311865	>tr|D3ZA31|D3ZA31_RAT Myotubularin related protein 2 (Predicted), isoform CRA_b OS=Rattus norvegicus GN=Mtmr2 PE=4 SV=1	yes	0.999617	33.8271	-0.29256	145.43	3.53e-06	124.25	no	yes	no	yes	yes	no	no	no	no	no	yes	no	2	_______MEKSSSCESLGAQLPAARLPSEDS	_SS(ph)SCES(ph)LGAQLPAAR_	S(0.124)S(0.614)S(0.263)CES(1)LGAQLPAAR	S(-6.96)S(3.69)S(-3.69)CES(33.83)LGAQLPAAR	6	2	847.336	0.63901	2	1	NaN					0.63901	2	NaN	1
D4A3J2;D3ZA45	D4A3J2	360	S	Autophagy-related protein 13	Atg13	1310685	>tr|D4A3J2|D4A3J2_RAT Autophagy-related protein 13 OS=Rattus norvegicus GN=Atg13 PE=3 SV=2;>tr|D3ZA45|D3ZA45_RAT Autophagy-related protein 13 OS=Rattus norvegicus GN=Atg13 PE=3 SV=2	yes	1	90.5448	-3.0494	114.69	0.000282367	107.07	yes	no	no	yes	no	no	no	no	yes	no	no	no	1	SEDTETVSNSSEGRASPHDILETIFVRKVGA	_AS(ph)PHDILETIFVR_	AS(1)PHDILETIFVR	AS(90.54)PHDILET(-90.54)IFVR	2	2	789.39	0.70384	1	1	NaN					0.70384	1	NaN	1
D3ZA46	D3ZA46	451	S	Gem-interacting protein (Predicted)	Gmip	1565577	>tr|D3ZA46|D3ZA46_RAT Gem-interacting protein (Predicted) OS=Rattus norvegicus GN=Gmip PE=4 SV=1	yes	0.801382	6.47026	0.54175	124.68	5.81e-05	124.68	no	no	yes	no	no	no	no	no	no	no	no	no	1	TSSPGAGARRLVKASSTGTESSDDFEERDPD	_ASS(ph)TGTESSDDFEER_	AS(0.181)S(0.801)T(0.018)GTESSDDFEER	AS(-6.47)S(6.47)T(-16.49)GT(-53.87)ES(-72.16)S(-83.88)DDFEER	3	2	849.312	0.58782	1	1	NaN									0.58782	1	NaN
D3ZA46	D3ZA46	434	S	Gem-interacting protein (Predicted)	Gmip	1565577	>tr|D3ZA46|D3ZA46_RAT Gem-interacting protein (Predicted) OS=Rattus norvegicus GN=Gmip PE=4 SV=1	yes	0.998892	29.3005	0.18324	203.53	1.72e-10	151.44	yes	yes	no	yes	yes	no	yes	no	no	yes	yes	no	1;2	DVDSVGGGSESRSLDSPTSSPGAGARRLVKA	_SLDS(ph)PTSS(ph)PGAGAR_	S(0.001)LDS(0.999)PT(0.002)S(0.469)S(0.529)PGAGAR	S(-29.3)LDS(29.3)PT(-24.12)S(-0.53)S(0.53)PGAGAR	4	2	731.784	0.589575	1	2	0.0488735	0.5692	1	NaN	1	0.60995	1	NaN	1
D3ZA46	D3ZA46	438	S	Gem-interacting protein (Predicted)	Gmip	1565577	>tr|D3ZA46|D3ZA46_RAT Gem-interacting protein (Predicted) OS=Rattus norvegicus GN=Gmip PE=4 SV=1	yes	0.898688	9.6892	-0.025527	203.53	1.72e-10	149.97	yes	no	no	yes	yes	no	yes	yes	no	yes	yes	no	2	VGGGSESRSLDSPTSSPGAGARRLVKASSTG	_SLDS(ph)PTSS(ph)PGAGAR_	S(0.046)LDS(0.953)PT(0.002)S(0.101)S(0.899)PGAGAR	S(-13.57)LDS(13.57)PT(-29.2)S(-9.69)S(9.69)PGAGAR	8	2	731.784	0.5315	2	1	NaN	0.5315	2	NaN	1
D3ZA78	D3ZA78	736	S	Protein Tpx2	Tpx2	1311894	>tr|D3ZA78|D3ZA78_RAT Protein Tpx2 OS=Rattus norvegicus GN=Tpx2 PE=4 SV=1	yes	0.999999	60.3737	0.24302	153.94	2.91e-05	120.92	no	no	yes	yes	yes	yes	yes	yes	yes	yes	yes	yes	1	AVEVKSSELPLTVPVSPKFSTRFQ_______	_SSELPLTVPVS(ph)PK_	SSELPLTVPVS(1)PK	S(-115.46)S(-115.46)ELPLT(-60.37)VPVS(60.37)PK	11	2	717.368	0.54858	1	3	0.043917	0.54858	1	11.979	5	0.53083	1	7.5469	5	0.57884	1	NaN
D3ZA78	D3ZA78	484	S	Protein Tpx2	Tpx2	1311894	>tr|D3ZA78|D3ZA78_RAT Protein Tpx2 OS=Rattus norvegicus GN=Tpx2 PE=4 SV=1	yes	1	74.1053	0.38886	137.45	1.34e-05	102.58	yes	yes	yes	yes	yes	no	yes	yes	yes	yes	yes	yes	1	VGVPEKKVIPATVPKSPVFALKNRIRVPVKE	_VIPATVPKS(ph)PVFALK_	VIPATVPKS(1)PVFALK	VIPAT(-74.11)VPKS(74.11)PVFALK	9	2	823.968	0.60343	1	3	0.0704197	0.60343	1	9.6842	6	0.64436	1	11.652	6	0.55953	1	NaN
D3ZAD5;O88943-7;O88943-2;F1M6X3;O88943-5;D3ZZ47;O88943-8;O88943;O88943-3	D3ZAD5	489	S	Potassium voltage-gated channel subfamily KQT member 2	Kcnq2	621504	>tr|D3ZAD5|D3ZAD5_RAT Potassium voltage-gated channel subfamily KQT member 2 OS=Rattus norvegicus GN=Kcnq2 PE=4 SV=1;>sp|O88943-7|KCNQ2_RAT Isoform G of Potassium voltage-gated channel subfamily KQT member 2 OS=Rattus norvegicus GN=Kcnq2;>sp|O88943-2|KCNQ2	yes	0.999998	57.9487	0.51162	116.43	0.000975832	116.43	no	no	no	no	no	yes	no	no	no	no	no	no	1	ARQAFRIKGAASRQNSEEASLPGEDIVEDNK	_QNS(ph)EEASLPGEDIVEDNK_	QNS(1)EEASLPGEDIVEDNK	QNS(57.95)EEAS(-57.95)LPGEDIVEDNK	3	2	1027.43
D3ZAD7	D3ZAD7	8	S	Protein Slamf1	Slamf1	1560634	>tr|D3ZAD7|D3ZAD7_RAT Protein Slamf1 OS=Rattus norvegicus GN=Slamf1 PE=4 SV=1	yes	0.999437	32.496	-0.17974	82.452	0.00430821	78.149	no	no	no	yes	yes	no	no	yes	no	yes	no	no	1	________MDPNRSLSLRILLFLSLAVELSY	_(ac)DPNRSLS(ph)LR_	DPNRS(0.001)LS(0.999)LR	DPNRS(-32.5)LS(32.5)LR	7	2	590.28
D3ZAE5;D3ZAX3;P11505;P11505-4;P11505-3;P11505-6;P11505-2;F1LRW6;P11505-5;F1LSX8;Q64542;D4A1Z6;Q64542-4;Q64542-2;D3ZH00;Q64542-3	D3ZAE5	242	S	Plasma membrane calcium-transporting ATPase 1;Plasma membrane calcium-transporting ATPase 4	Atp2b1	621303	>tr|D3ZAE5|D3ZAE5_RAT Calcium-transporting ATPase OS=Rattus norvegicus GN=Atp2b1 PE=3 SV=1;>tr|D3ZAX3|D3ZAX3_RAT Calcium-transporting ATPase OS=Rattus norvegicus GN=Atp2b1 PE=3 SV=1;>sp|P11505|AT2B1_RAT Plasma membrane calcium-transporting ATPase 1 OS=Ratt	yes	0.997264	26.7633	0.077776	151.44	9.49e-06	151.44	no	no	yes	no	no	yes	no	no	yes	no	no	yes	1	DGILIQGNDLKIDESSLTGESDHVKKSLDKD	_IDESS(ph)LTGESDHVK_	IDES(0.001)S(0.997)LT(0.002)GESDHVK	IDES(-31.96)S(26.76)LT(-26.76)GES(-69.09)DHVK	5	2	798.843	1.0352	1	1	NaN									1.0352	1	NaN
D3ZAE5;D3ZAX3	D3ZAE5	1155	S	Calcium-transporting ATPase	Atp2b1	621303	>tr|D3ZAE5|D3ZAE5_RAT Calcium-transporting ATPase OS=Rattus norvegicus GN=Atp2b1 PE=3 SV=1;>tr|D3ZAX3|D3ZAX3_RAT Calcium-transporting ATPase OS=Rattus norvegicus GN=Atp2b1 PE=3 SV=1	yes	1	113.066	-0.21344	197.07	5.34e-46	166.28	yes	yes	yes	yes	yes	yes	yes	yes	yes	yes	yes	yes	1	SIHNFMTHPEFRIEDSEPHIPLIDDTDAEDD	_IEDS(ph)EPHIPLIDDTDAEDDAPTKR_	IEDS(1)EPHIPLIDDTDAEDDAPTKR	IEDS(113.07)EPHIPLIDDT(-113.07)DAEDDAPT(-151.55)KR	4	3	924.746	0.87249	1	3	0.0361474	0.89546	1	11.285	6	0.83346	1	7.951	7	0.87249	1	6.5668
D3ZAE5;D3ZAX3;P11505;P11505-4;P11505-3;P11505-6	D3ZAE5	1178	S	Plasma membrane calcium-transporting ATPase 1	Atp2b1	621303	>tr|D3ZAE5|D3ZAE5_RAT Calcium-transporting ATPase OS=Rattus norvegicus GN=Atp2b1 PE=3 SV=1;>tr|D3ZAX3|D3ZAX3_RAT Calcium-transporting ATPase OS=Rattus norvegicus GN=Atp2b1 PE=3 SV=1;>sp|P11505|AT2B1_RAT Plasma membrane calcium-transporting ATPase 1 OS=Ratt	yes	0.999976	46.2209	0.30143	164.88	1.38e-06	155.66	yes	yes	no	yes	yes	no	yes	yes	no	yes	yes	no	1;2	DDTDAEDDAPTKRNSSPPPSPNKNNNAVDSG	_NSS(ph)PPPS(ph)PNK_	NSS(1)PPPS(1)PNK	NS(-46.22)S(46.22)PPPS(126.68)PNK	3	2	592.723	0.71627	2	2	0.0853342	0.75949	2	NaN	1	0.67305	2	NaN	1
D3ZAE5;D3ZAX3;P11505;P11505-4;P11505-3;P11505-6	D3ZAE5	1182	S	Plasma membrane calcium-transporting ATPase 1	Atp2b1	621303	>tr|D3ZAE5|D3ZAE5_RAT Calcium-transporting ATPase OS=Rattus norvegicus GN=Atp2b1 PE=3 SV=1;>tr|D3ZAX3|D3ZAX3_RAT Calcium-transporting ATPase OS=Rattus norvegicus GN=Atp2b1 PE=3 SV=1;>sp|P11505|AT2B1_RAT Plasma membrane calcium-transporting ATPase 1 OS=Ratt	yes	1	126.677	0.30143	164.88	1.38e-06	155.66	yes	yes	no	yes	yes	no	yes	yes	no	yes	yes	no	2	AEDDAPTKRNSSPPPSPNKNNNAVDSGIHLT	_NSS(ph)PPPS(ph)PNK_	NSS(1)PPPS(1)PNK	NS(-46.22)S(46.22)PPPS(126.68)PNK	7	2	592.723	0.71627	2	2	0.0853342	0.75949	2	NaN	1	0.67305	2	NaN	1
D3ZAE5;D3ZAX3;P11505;P11505-4;P11505-3;P11505-6	D3ZAE5	1207	S	Plasma membrane calcium-transporting ATPase 1	Atp2b1	621303	>tr|D3ZAE5|D3ZAE5_RAT Calcium-transporting ATPase OS=Rattus norvegicus GN=Atp2b1 PE=3 SV=1;>tr|D3ZAX3|D3ZAX3_RAT Calcium-transporting ATPase OS=Rattus norvegicus GN=Atp2b1 PE=3 SV=1;>sp|P11505|AT2B1_RAT Plasma membrane calcium-transporting ATPase 1 OS=Ratt	yes	0.913221	13.575	0.41155	174.65	6.53e-07	174.65	yes	yes	yes	yes	yes	no	yes	yes	no	yes	yes	yes	1;2;3	SGIHLTIEMNKSATSSSPGSPLHSLETSL__	_SATSS(ph)SPGS(ph)PLHSLETSL_	S(0.04)AT(0.012)S(0.012)S(0.913)S(0.023)PGS(0.998)PLHS(0.002)LETSL	S(-13.57)AT(-18.77)S(-18.77)S(13.57)S(-16.08)PGS(27.87)PLHS(-27.87)LET(-76.21)S(-83.92)L	5	2	959.398
D3ZAE5;D3ZAX3;P11505;P11505-4;P11505-3;P11505-6	D3ZAE5	1208	S	Plasma membrane calcium-transporting ATPase 1	Atp2b1	621303	>tr|D3ZAE5|D3ZAE5_RAT Calcium-transporting ATPase OS=Rattus norvegicus GN=Atp2b1 PE=3 SV=1;>tr|D3ZAX3|D3ZAX3_RAT Calcium-transporting ATPase OS=Rattus norvegicus GN=Atp2b1 PE=3 SV=1;>sp|P11505|AT2B1_RAT Plasma membrane calcium-transporting ATPase 1 OS=Ratt	yes	0.916146	14.3801	0.81698	94.281	0.00465342	87.49	yes	no	no	yes	yes	no	yes	yes	no	no	no	no	1	GIHLTIEMNKSATSSSPGSPLHSLETSL___	_SATSSS(ph)PGSPLHSLETSL_	S(0.033)AT(0.005)S(0.004)S(0.024)S(0.916)PGS(0.017)PLHSLETSL	S(-14.38)AT(-22.66)S(-23.29)S(-15.75)S(14.38)PGS(-17.38)PLHS(-45.58)LET(-76.65)S(-76.65)L	6	2	919.414
D3ZAE5;D3ZAX3;P11505;P11505-4;P11505-3;P11505-6	D3ZAE5	1211	S	Plasma membrane calcium-transporting ATPase 1	Atp2b1	621303	>tr|D3ZAE5|D3ZAE5_RAT Calcium-transporting ATPase OS=Rattus norvegicus GN=Atp2b1 PE=3 SV=1;>tr|D3ZAX3|D3ZAX3_RAT Calcium-transporting ATPase OS=Rattus norvegicus GN=Atp2b1 PE=3 SV=1;>sp|P11505|AT2B1_RAT Plasma membrane calcium-transporting ATPase 1 OS=Ratt	yes	0.999986	49.5272	0.85324	185.33	2.82e-11	165.66	yes	yes	yes	yes	yes	yes	yes	yes	yes	yes	yes	yes	1;2;3	LTIEMNKSATSSSPGSPLHSLETSL______	_SATSSSPGS(ph)PLHSLETSL_	SATSSSPGS(1)PLHSLETSL	S(-85.98)AT(-85.98)S(-78.86)S(-63.74)S(-49.53)PGS(49.53)PLHS(-55.94)LET(-100.24)S(-106.97)L	9	2	919.414
D3ZAE5;D3ZAX3;P11505;P11505-4;P11505-3;P11505-6	D3ZAE5	1219	S	Plasma membrane calcium-transporting ATPase 1	Atp2b1	621303	>tr|D3ZAE5|D3ZAE5_RAT Calcium-transporting ATPase OS=Rattus norvegicus GN=Atp2b1 PE=3 SV=1;>tr|D3ZAX3|D3ZAX3_RAT Calcium-transporting ATPase OS=Rattus norvegicus GN=Atp2b1 PE=3 SV=1;>sp|P11505|AT2B1_RAT Plasma membrane calcium-transporting ATPase 1 OS=Ratt	yes	0.996296	24.3011	-0.24291	143.46	0.00096507	141.6	yes	yes	yes	yes	yes	yes	yes	yes	no	yes	yes	no	1	ATSSSPGSPLHSLETSL______________	_SATSSSPGSPLHSLETS(ph)L_	SATSSSPGSPLHSLET(0.004)S(0.996)L	S(-131.25)AT(-134.5)S(-136.93)S(-136.79)S(-134.16)PGS(-80.5)PLHS(-54.19)LET(-24.3)S(24.3)L	17	2	919.414
D3ZAE5;D3ZAX3;P11505;P11505-4;P11505-3;P11505-6	D3ZAE5	1139	S	Plasma membrane calcium-transporting ATPase 1	Atp2b1	621303	>tr|D3ZAE5|D3ZAE5_RAT Calcium-transporting ATPase OS=Rattus norvegicus GN=Atp2b1 PE=3 SV=1;>tr|D3ZAX3|D3ZAX3_RAT Calcium-transporting ATPase OS=Rattus norvegicus GN=Atp2b1 PE=3 SV=1;>sp|P11505|AT2B1_RAT Plasma membrane calcium-transporting ATPase 1 OS=Ratt	yes	0.877391	8.54679	-0.080708	166.9	2.78e-05	91.076	yes	yes	yes	yes	yes	yes	yes	yes	yes	yes	yes	yes	1	FRSSLYEGLEKPESRSSIHNFMTHPEFRIED	_S(ph)SIHNFMTHPEFR_	S(0.877)S(0.123)IHNFMTHPEFR	S(8.55)S(-8.55)IHNFMT(-55.75)HPEFR	1	3	561.576	1.8223	1	3	0.0446166	1.7653	1	9.1527	4	1.927	1	3.693	7	1.8223	1	3.2951
D3ZAE5;D3ZAX3;P11505;P11505-4;P11505-3;P11505-6	D3ZAE5	1140	S	Plasma membrane calcium-transporting ATPase 1	Atp2b1	621303	>tr|D3ZAE5|D3ZAE5_RAT Calcium-transporting ATPase OS=Rattus norvegicus GN=Atp2b1 PE=3 SV=1;>tr|D3ZAX3|D3ZAX3_RAT Calcium-transporting ATPase OS=Rattus norvegicus GN=Atp2b1 PE=3 SV=1;>sp|P11505|AT2B1_RAT Plasma membrane calcium-transporting ATPase 1 OS=Ratt	yes	0.895033	9.41208	0.61921	166.9	2.78e-05	44.616	yes	yes	yes	yes	yes	yes	yes	yes	yes	yes	yes	yes	1	RSSLYEGLEKPESRSSIHNFMTHPEFRIEDS	_SS(ph)IHNFM(ox)THPEFR_	S(0.102)S(0.895)IHNFMT(0.002)HPEFR	S(-9.41)S(9.41)IHNFMT(-25.56)HPEFR	2	3	566.908	1.6626	1	3	0.0890572	1.6526	1	NaN	1	1.927	1	3.693	7	1.6626	1	NaN
D3ZYD7;D3ZDQ5;D3ZAF0	D3ZYD7	1679	S	Protein Ccdc88a	Ccdc88a	1306694	>tr|D3ZYD7|D3ZYD7_RAT Protein Ccdc88a OS=Rattus norvegicus GN=Ccdc88a PE=4 SV=2;>tr|D3ZDQ5|D3ZDQ5_RAT Protein Ccdc88a OS=Rattus norvegicus GN=Ccdc88a PE=4 SV=2;>tr|D3ZAF0|D3ZAF0_RAT Protein Ccdc88a OS=Rattus norvegicus GN=Ccdc88a PE=4 SV=2	yes	1	76.4995	0.12971	291.31	1.04e-114	291.31	yes	yes	yes	yes	yes	yes	yes	yes	yes	yes	yes	yes	1	SETVDSQAHHKMNAGSPGSEVVTLQQFLEES	_MNAGS(ph)PGSEVVTLQQFLEESNK_	MNAGS(1)PGSEVVTLQQFLEESNK	MNAGS(76.5)PGS(-76.5)EVVT(-174.76)LQQFLEES(-281.69)NK	5	2	1223.05	0.61348	1	3	0.0426386	0.61348	1	7.4007	6	0.5961	1	8.316	4	0.64797	1	12.462
D3ZYD7;D3ZDQ5;D3ZAF0	D3ZYD7	1682	S	Protein Ccdc88a	Ccdc88a	1306694	>tr|D3ZYD7|D3ZYD7_RAT Protein Ccdc88a OS=Rattus norvegicus GN=Ccdc88a PE=4 SV=2;>tr|D3ZDQ5|D3ZDQ5_RAT Protein Ccdc88a OS=Rattus norvegicus GN=Ccdc88a PE=4 SV=2;>tr|D3ZAF0|D3ZAF0_RAT Protein Ccdc88a OS=Rattus norvegicus GN=Ccdc88a PE=4 SV=2	yes	0.955324	13.5792	0.39288	218.25	4.64e-48	147.9	no	yes	yes	no	yes	no	yes	no	yes	yes	yes	yes	1	VDSQAHHKMNAGSPGSEVVTLQQFLEESNKL	_M(ox)NAGSPGS(ph)EVVTLQQFLEESNK_	MNAGS(0.042)PGS(0.955)EVVT(0.003)LQQFLEESNK	MNAGS(-13.58)PGS(13.58)EVVT(-25.37)LQQFLEES(-116.14)NK	8	3	821.037	0.654735	1	2	0.0375512					0.63735	1	NaN	1	0.67212	1	1.509
D3ZYD7;D3ZDQ5;D3ZAF0	D3ZYD7	1721	S	Protein Ccdc88a	Ccdc88a	1306694	>tr|D3ZYD7|D3ZYD7_RAT Protein Ccdc88a OS=Rattus norvegicus GN=Ccdc88a PE=4 SV=2;>tr|D3ZDQ5|D3ZDQ5_RAT Protein Ccdc88a OS=Rattus norvegicus GN=Ccdc88a PE=4 SV=2;>tr|D3ZAF0|D3ZAF0_RAT Protein Ccdc88a OS=Rattus norvegicus GN=Ccdc88a PE=4 SV=2	yes	0.988814	20.027	0.2401	102.73	0.000732043	82.069	yes	no	yes	yes	yes	no	yes	yes	no	yes	yes	no	1	SQENLLDEVMKSLSVSSDFLGKDKPVSCTLA	_SLSVS(ph)SDFLGK_	SLS(0.001)VS(0.989)S(0.01)DFLGK	S(-62.39)LS(-28.62)VS(20.03)S(-20.03)DFLGK	5	2	610.284	0.55124	1	3	0.11237	0.55124	1	8.1962	3	0.53309	1	12.595	3	0.65383	1	7.8486
D3ZYD7;D3ZDQ5;D3ZAF0	D3ZYD7	1704	S	Protein Ccdc88a	Ccdc88a	1306694	>tr|D3ZYD7|D3ZYD7_RAT Protein Ccdc88a OS=Rattus norvegicus GN=Ccdc88a PE=4 SV=2;>tr|D3ZDQ5|D3ZDQ5_RAT Protein Ccdc88a OS=Rattus norvegicus GN=Ccdc88a PE=4 SV=2;>tr|D3ZAF0|D3ZAF0_RAT Protein Ccdc88a OS=Rattus norvegicus GN=Ccdc88a PE=4 SV=2	yes	0.844424	8.15153	-0.3252	148.7	5.23e-05	81.448	yes	yes	yes	no	yes	no	no	no	yes	yes	yes	yes	1	QFLEESNKLTSIQLKSSSQENLLDEVMKSLS	_S(ph)SSQENLLDEVMK_	S(0.844)S(0.129)S(0.026)QENLLDEVMK	S(8.15)S(-8.15)S(-15.06)QENLLDEVMK	1	2	780.337	0.58458	1	1	NaN					0.58458	1	NaN	1
D3ZYD7;D3ZDQ5;D3ZAF0	D3ZYD7	1706	S	Protein Ccdc88a	Ccdc88a	1306694	>tr|D3ZYD7|D3ZYD7_RAT Protein Ccdc88a OS=Rattus norvegicus GN=Ccdc88a PE=4 SV=2;>tr|D3ZDQ5|D3ZDQ5_RAT Protein Ccdc88a OS=Rattus norvegicus GN=Ccdc88a PE=4 SV=2;>tr|D3ZAF0|D3ZAF0_RAT Protein Ccdc88a OS=Rattus norvegicus GN=Ccdc88a PE=4 SV=2	yes	0.998666	31.7527	0.24213	186.77	1.99e-05	156	yes	yes	yes	yes	yes	yes	yes	yes	yes	yes	yes	yes	1	LEESNKLTSIQLKSSSQENLLDEVMKSLSVS	_SSS(ph)QENLLDEVMK_	S(0.001)S(0.001)S(0.999)QENLLDEVMK	S(-31.75)S(-31.75)S(31.75)QENLLDEVMK	3	2	780.337	0.56508	1	3	0.028364	0.58697	1	3.9504	2	0.56508	1	10.179	2	0.55547	1	1.0275
D3ZAF7	D3ZAF7	831	S	Protein Tbc1d2b	Tbc1d2b	1307436	>tr|D3ZAF7|D3ZAF7_RAT Protein Tbc1d2b OS=Rattus norvegicus GN=Tbc1d2b PE=4 SV=2	yes	0.999852	38.3075	1.2547	118.19	7.02e-05	118.19	no	no	no	no	no	no	no	no	yes	no	no	no	1	FLRERDTSPDKGELVSDEEEDT_________	_DTSPDKGELVS(ph)DEEEDT_	DTSPDKGELVS(1)DEEEDT	DT(-75.28)S(-75.28)PDKGELVS(38.31)DEEEDT(-38.31)	11	2	973.375	0.87832	1	1	NaN									0.87832	1	NaN
D3ZAG3	D3ZAG3	635	S	Protein Map9	Map9	1560368	>tr|D3ZAG3|D3ZAG3_RAT Protein Map9 OS=Rattus norvegicus GN=Map9 PE=4 SV=1	yes	0.990167	20.0393	0.27719	88.282	0.00118483	88.282	no	yes	yes	no	no	yes	yes	no	yes	no	no	no	1	KKRHSFLESETHPPWSPPSRTAPSKVF____	_HSFLESETHPPWS(ph)PPSR_	HSFLESETHPPWS(0.99)PPS(0.01)R	HS(-70.6)FLES(-49.83)ET(-49.83)HPPWS(20.04)PPS(-20.04)R	13	3	690.974	0.63066	1	3	0.0624419	0.689	1	2.8383	2	0.63066	1	11.831	2	0.61191	1	NaN
D3ZAG3	D3ZAG3	414	S	Protein Map9	Map9	1560368	>tr|D3ZAG3|D3ZAG3_RAT Protein Map9 OS=Rattus norvegicus GN=Map9 PE=4 SV=1	yes	1	67.5191	-0.096209	172.13	3.06e-07	67.519	yes	yes	yes	yes	yes	yes	yes	yes	yes	yes	yes	yes	1	LGSLKVLDQKPPRKQSLEPDKADHIRAAVYQ	_KQS(ph)LEPDKADHIR_	KQS(1)LEPDKADHIR	KQS(67.52)LEPDKADHIR	3	3	539.598	0.87893	1	3	0.000393206	0.87855	1	9.1802	11	0.87924	1	7.6686	10	0.87893	1	4.5017
D3ZAG3	D3ZAG3	79	S	Protein Map9	Map9	1560368	>tr|D3ZAG3|D3ZAG3_RAT Protein Map9 OS=Rattus norvegicus GN=Map9 PE=4 SV=1	yes	1	89.7421	-0.018789	228.68	7.8e-27	119.23	yes	yes	yes	yes	yes	yes	yes	yes	yes	yes	yes	yes	1	TDESLIRKKMNDFHMSDDEEKNSPRLSFLKT	_M(ox)NDFHMS(ph)DDEEKNSPR_	MNDFHMS(1)DDEEKNSPR	MNDFHMS(89.74)DDEEKNS(-89.74)PR	7	3	683.256	0.86312	1	3	0.0841934	0.82788	1	13.91	4	0.86312	1	10.147	4	0.97126	1	9.6972
D3ZAG3	D3ZAG3	389	S	Protein Map9	Map9	1560368	>tr|D3ZAG3|D3ZAG3_RAT Protein Map9 OS=Rattus norvegicus GN=Map9 PE=4 SV=1	yes	0.994897	22.8999	-0.044029	137.19	3.87e-05	137.19	no	yes	no	yes	yes	yes	yes	yes	yes	yes	yes	yes	1	LMTSEFLKRSGPTKRSPSAATSSHYLGSLKV	_S(ph)PSAATSSHYLGSLK_	S(0.995)PS(0.005)AATSSHYLGSLK	S(22.9)PS(-22.9)AAT(-75.38)S(-82.22)S(-96.35)HY(-120.76)LGS(-124.48)LK	1	2	793.367	0.93322	1	3	0.129181	0.93322	1	15.307	4	1.1081	1	25.803	5	0.86553	1	NaN
D3ZAH8;Q63358	D3ZAH8	1398	S	Unconventional myosin-IXb	Myo9b	3146	>tr|D3ZAH8|D3ZAH8_RAT Unconventional myosin-IXb OS=Rattus norvegicus GN=Myo9b PE=4 SV=2;>sp|Q63358|MYO9B_RAT Unconventional myosin-IXb OS=Rattus norvegicus GN=Myo9b PE=1 SV=1	yes	0.999998	56.172	-0.28595	155.25	1.05e-24	155.25	yes	no	yes	no	yes	yes	no	yes	no	yes	no	no	1	AFKRLFLHKAKDKKPSLEGVEETEGSGGQAA	_DKKPS(ph)LEGVEETEGSGGQAAQEAPAR_	DKKPS(1)LEGVEETEGSGGQAAQEAPAR	DKKPS(56.17)LEGVEET(-56.17)EGS(-76.27)GGQAAQEAPAR	5	3	907.75	0.92192	1	3	0.251272	1.0313	1	3.5438	3	0.92192	1	9.8679	3	0.61611	1	NaN
D3ZAH8;Q63358	D3ZAH8	1329	S	Unconventional myosin-IXb	Myo9b	3146	>tr|D3ZAH8|D3ZAH8_RAT Unconventional myosin-IXb OS=Rattus norvegicus GN=Myo9b PE=4 SV=2;>sp|Q63358|MYO9B_RAT Unconventional myosin-IXb OS=Rattus norvegicus GN=Myo9b PE=1 SV=1	yes	0.991481	21.4168	0.49715	94.122	0.00347583	94.122	no	no	no	no	no	no	no	no	yes	no	no	yes	1	AGAALTPTEERRISFSTSDVSKLSPVKTSTE	_ISFS(ph)TSDVSK_	ISFS(0.991)T(0.007)S(0.001)DVSK	IS(-48.06)FS(21.42)T(-21.42)S(-28.83)DVS(-42.99)K	4	2	575.755	1.8224	1	1	NaN									1.8224	1	NaN
D3ZAH8;Q63358	D3ZAH8	1177	S	Unconventional myosin-IXb	Myo9b	3146	>tr|D3ZAH8|D3ZAH8_RAT Unconventional myosin-IXb OS=Rattus norvegicus GN=Myo9b PE=4 SV=2;>sp|Q63358|MYO9B_RAT Unconventional myosin-IXb OS=Rattus norvegicus GN=Myo9b PE=1 SV=1	yes	0.99998	47.0106	0.73921	222.39	4.94e-25	156.73	yes	yes	yes	yes	yes	yes	yes	yes	yes	yes	yes	yes	1	CREENSTLREPSRKASLETGESFPEDTKEPR	_KAS(ph)LETGESFPEDTK_	KAS(1)LETGESFPEDTK	KAS(47.01)LET(-47.01)GES(-70.79)FPEDT(-140.71)K	3	2	859.88	0.75933	1	3	0.0174219	0.77859	1	5.6493	6	0.75306	1	28.872	8	0.75933	1	11.83
D3ZAH8;Q63358	D3ZAH8	1183	S	Unconventional myosin-IXb	Myo9b	3146	>tr|D3ZAH8|D3ZAH8_RAT Unconventional myosin-IXb OS=Rattus norvegicus GN=Myo9b PE=4 SV=2;>sp|Q63358|MYO9B_RAT Unconventional myosin-IXb OS=Rattus norvegicus GN=Myo9b PE=1 SV=1	yes	0.772969	6.70083	1.2378	87.676	0.00182657	87.676	yes	no	yes	no	no	no	no	no	no	no	no	no	1	TLREPSRKASLETGESFPEDTKEPREDGLET	_KASLETGES(ph)FPEDTK_	KAS(0.062)LET(0.165)GES(0.773)FPEDTK	KAS(-10.97)LET(-6.7)GES(6.7)FPEDT(-59.91)K	9	2	859.88	0.7908	1	2	0.052273	0.76157	1	NaN	1					0.82003	1	NaN
D3ZAH8;Q63358	D3ZAH8	1229	S	Unconventional myosin-IXb	Myo9b	3146	>tr|D3ZAH8|D3ZAH8_RAT Unconventional myosin-IXb OS=Rattus norvegicus GN=Myo9b PE=4 SV=2;>sp|Q63358|MYO9B_RAT Unconventional myosin-IXb OS=Rattus norvegicus GN=Myo9b PE=1 SV=1	yes	1	92.6051	-0.36294	128.28	0.000705619	128.28	no	no	yes	no	no	yes	no	no	yes	no	no	yes	1	VGDPPRSPSPLQRPASLDLDSRVSPVLPSSS	_PAS(ph)LDLDSR_	PAS(1)LDLDSR	PAS(92.61)LDLDS(-92.61)R	3	2	527.234	1.106	1	1	NaN									1.106	1	6.7087
D3ZAH8;Q63358	D3ZAH8	1266	S	Unconventional myosin-IXb	Myo9b	3146	>tr|D3ZAH8|D3ZAH8_RAT Unconventional myosin-IXb OS=Rattus norvegicus GN=Myo9b PE=4 SV=2;>sp|Q63358|MYO9B_RAT Unconventional myosin-IXb OS=Rattus norvegicus GN=Myo9b PE=1 SV=1	yes	0.99901	30.4872	-0.051095	247	2.11e-36	223.11	yes	yes	yes	yes	yes	no	yes	yes	yes	yes	yes	yes	1	EDKGENSTKVQDKPESPSGSTQIQRYQHPDT	_VQDKPES(ph)PSGSTQIQR_	VQDKPES(0.999)PS(0.001)GSTQIQR	VQDKPES(30.49)PS(-30.49)GS(-40.94)T(-47.71)QIQR	7	2	918.928	1.0106	1	3	0.0739641	1.0133	1	14.615	9	1.0106	1	12.738	11	0.88764	1	NaN
D3ZAH8;Q63358	D3ZAH8	1268	S	Unconventional myosin-IXb	Myo9b	3146	>tr|D3ZAH8|D3ZAH8_RAT Unconventional myosin-IXb OS=Rattus norvegicus GN=Myo9b PE=4 SV=2;>sp|Q63358|MYO9B_RAT Unconventional myosin-IXb OS=Rattus norvegicus GN=Myo9b PE=1 SV=1	yes	0.772901	6.03925	0.72228	186.56	9.83e-10	183.06	no	no	no	no	no	yes	no	yes	no	no	yes	no	1	KGENSTKVQDKPESPSGSTQIQRYQHPDTER	_VQDKPESPS(ph)GSTQIQR_	VQDKPES(0.192)PS(0.773)GS(0.017)T(0.017)QIQR	VQDKPES(-6.04)PS(6.04)GS(-16.49)T(-16.49)QIQR	9	2	918.928
D3ZAH8;Q63358	D3ZAH8	1247	S	Unconventional myosin-IXb	Myo9b	3146	>tr|D3ZAH8|D3ZAH8_RAT Unconventional myosin-IXb OS=Rattus norvegicus GN=Myo9b PE=4 SV=2;>sp|Q63358|MYO9B_RAT Unconventional myosin-IXb OS=Rattus norvegicus GN=Myo9b PE=1 SV=1	yes	0.943622	13.0939	-0.15428	67.928	0.00198417	67.928	no	no	no	yes	no	no	yes	yes	no	yes	yes	no	1	LDSRVSPVLPSSSLESPQDEDKGENSTKVQD	_VSPVLPSSSLES(ph)PQDEDKGENSTK_	VSPVLPS(0.003)S(0.003)S(0.046)LES(0.944)PQDEDKGENS(0.002)T(0.002)K	VS(-56.8)PVLPS(-25.29)S(-25.29)S(-13.09)LES(13.09)PQDEDKGENS(-26.22)T(-26.22)K	12	3	870.732	1.02038	1	2	0.106193	1.097	1	NaN	1	0.94376	1	NaN	1
D3ZAI0	D3ZAI0	67	S	Protein U2surp	U2surp	1307882	>tr|D3ZAI0|D3ZAI0_RAT Protein U2surp OS=Rattus norvegicus GN=U2surp PE=4 SV=1	yes	1	64.2785	0.05636	150.37	4.49e-05	134.81	yes	yes	yes	yes	yes	yes	yes	yes	yes	yes	yes	yes	1	KHNYRNESGRESLCDSPHQNLSRPLLENKLK	_ESLCDS(ph)PHQNLSR_	ESLCDS(1)PHQNLSR	ES(-64.28)LCDS(64.28)PHQNLS(-90.5)R	6	2	811.835	1.0102	1	3	0.0682923	1.0102	1	12.152	6	1.0399	1	16.47	6	0.91116	1	NaN
D3ZAI0;D4A4B4	D3ZAI0	930	S	Protein U2surp	U2surp	1307882	>tr|D3ZAI0|D3ZAI0_RAT Protein U2surp OS=Rattus norvegicus GN=U2surp PE=4 SV=1;>tr|D4A4B4|D4A4B4_RAT Protein U2surp OS=Rattus norvegicus GN=U2surp PE=4 SV=1	yes	0.999981	47.1277	0.24623	189.1	9.39e-12	152.07	yes	yes	no	yes	yes	no	yes	yes	no	yes	yes	no	2;3	KDECTPTRKERKRRHSTSPSPSRSSSGRRVK	_RHS(ph)TS(ph)PS(ph)PSR_	RHS(1)T(0.014)S(0.986)PS(0.998)PS(0.002)R	RHS(47.13)T(-18.58)S(18.58)PS(27.87)PS(-27.87)R	3	2	676.233	1.02979	2	2	0.0570058	1.0713	2	NaN	1	0.98828	2	NaN	1
D3ZAI0;D4A4B4	D3ZAI0	932	S	Protein U2surp	U2surp	1307882	>tr|D3ZAI0|D3ZAI0_RAT Protein U2surp OS=Rattus norvegicus GN=U2surp PE=4 SV=1;>tr|D4A4B4|D4A4B4_RAT Protein U2surp OS=Rattus norvegicus GN=U2surp PE=4 SV=1	yes	0.999006	30.9686	0.19216	189.1	9.39e-12	172.82	yes	yes	no	yes	yes	no	yes	yes	no	yes	yes	no	2;3	ECTPTRKERKRRHSTSPSPSRSSSGRRVKSP	_RHS(ph)TS(ph)PS(ph)PSR_	RHS(1)T(0.001)S(0.999)PS(0.999)PS(0.001)R	RHS(39.34)T(-30.97)S(30.97)PS(30.37)PS(-30.37)R	5	2	676.233	0.98828	2	1	NaN	0.96515	3	0.77922	2	0.98828	2	NaN	1
D3ZAI0;D4A4B4	D3ZAI0	934	S	Protein U2surp	U2surp	1307882	>tr|D3ZAI0|D3ZAI0_RAT Protein U2surp OS=Rattus norvegicus GN=U2surp PE=4 SV=1;>tr|D4A4B4|D4A4B4_RAT Protein U2surp OS=Rattus norvegicus GN=U2surp PE=4 SV=1	yes	0.999484	32.9238	0.24246	189.1	9.39e-12	189.1	yes	yes	no	yes	yes	no	yes	yes	no	yes	yes	no	2;3	TPTRKERKRRHSTSPSPSRSSSGRRVKSPSP	_RHS(ph)TS(ph)PS(ph)PSR_	RHS(1)T(0.005)S(0.996)PS(0.999)PS(0.001)R	RHS(43.67)T(-23.45)S(23.45)PS(32.92)PS(-32.92)R	7	2	676.233	1.0713	2	1	NaN	1.0713	2	NaN	1	0.97119	3	6.0634	3
D3ZAI0;D4A4B4	D3ZAI0	946	S	Protein U2surp	U2surp	1307882	>tr|D3ZAI0|D3ZAI0_RAT Protein U2surp OS=Rattus norvegicus GN=U2surp PE=4 SV=1;>tr|D4A4B4|D4A4B4_RAT Protein U2surp OS=Rattus norvegicus GN=U2surp PE=4 SV=1	yes	1	135.09	0.43407	160.04	7.75e-06	135.09	no	no	no	no	yes	no	yes	no	no	yes	no	no	3	TSPSPSRSSSGRRVKSPSPKSERSERSERSH	_VKS(ph)PS(ph)PKS(ph)ER_	VKS(1)PS(1)PKS(1)ER	VKS(135.09)PS(135.09)PKS(135.09)ER	3	2	677.764	0.87888	3	2	0.0720881	0.83408	3	NaN	1	0.92368	3	NaN	1
D3ZAI0;D4A4B4	D3ZAI0	948	S	Protein U2surp	U2surp	1307882	>tr|D3ZAI0|D3ZAI0_RAT Protein U2surp OS=Rattus norvegicus GN=U2surp PE=4 SV=1;>tr|D4A4B4|D4A4B4_RAT Protein U2surp OS=Rattus norvegicus GN=U2surp PE=4 SV=1	yes	1	135.09	0.43407	160.04	7.75e-06	135.09	no	no	no	no	yes	no	yes	no	no	yes	no	no	3	PSPSRSSSGRRVKSPSPKSERSERSERSHKE	_VKS(ph)PS(ph)PKS(ph)ER_	VKS(1)PS(1)PKS(1)ER	VKS(135.09)PS(135.09)PKS(135.09)ER	5	2	677.764	0.87888	3	2	0.0720881	0.83408	3	NaN	1	0.92368	3	NaN	1
D3ZAI0;D4A4B4	D3ZAI0	951	S	Protein U2surp	U2surp	1307882	>tr|D3ZAI0|D3ZAI0_RAT Protein U2surp OS=Rattus norvegicus GN=U2surp PE=4 SV=1;>tr|D4A4B4|D4A4B4_RAT Protein U2surp OS=Rattus norvegicus GN=U2surp PE=4 SV=1	yes	1	135.09	0.43407	160.04	7.75e-06	135.09	no	no	no	no	yes	no	yes	no	no	yes	no	no	3	SRSSSGRRVKSPSPKSERSERSERSHKESSR	_VKS(ph)PS(ph)PKS(ph)ER_	VKS(1)PS(1)PKS(1)ER	VKS(135.09)PS(135.09)PKS(135.09)ER	8	2	677.764	0.87888	3	2	0.0720881	0.83408	3	NaN	1	0.92368	3	NaN	1
D3ZUT9;D3ZAI3	D3ZUT9	497	S	Protein Ints3	Ints3	1304593	>tr|D3ZUT9|D3ZUT9_RAT Protein Ints3 OS=Rattus norvegicus GN=Ints3 PE=4 SV=1;>tr|D3ZAI3|D3ZAI3_RAT Protein Ints3 OS=Rattus norvegicus GN=Ints3 PE=4 SV=1	yes	0.795736	6.27095	-1.0997	169.25	7.41e-10	134.32	yes	no	yes	yes	no	yes	yes	no	no	yes	yes	no	1;2	KELRSMLREKFPEFCSSPSPPVEVKIEEPVS	_EKFPEFCS(ph)SPSPPVEVK_	EKFPEFCS(0.796)S(0.188)PS(0.016)PPVEVK	EKFPEFCS(6.27)S(-6.27)PS(-16.84)PPVEVK	8	2	1022.46	1.1331	1	1	NaN	1.1331	1	9.2359	2	1.0184	2	36.242	5
D3ZUT9;D3ZAI3	D3ZUT9	500	S	Protein Ints3	Ints3	1304593	>tr|D3ZUT9|D3ZUT9_RAT Protein Ints3 OS=Rattus norvegicus GN=Ints3 PE=4 SV=1;>tr|D3ZAI3|D3ZAI3_RAT Protein Ints3 OS=Rattus norvegicus GN=Ints3 PE=4 SV=1	yes	0.998787	32.167	-1.3601	144.72	5.71e-05	144.72	no	yes	yes	yes	yes	yes	yes	yes	no	yes	yes	yes	1;2	RSMLREKFPEFCSSPSPPVEVKIEEPVSMEM	_EKFPEFCSSPS(ph)PPVEVK_	EKFPEFCS(0.001)S(0.001)PS(0.999)PPVEVK	EKFPEFCS(-32.17)S(-32.17)PS(32.17)PPVEVK	11	2	1022.46	1.0439	1	3	0.0956239	0.89316	1	13.637	2	1.0439	1	24.532	2	1.0712	1	NaN
D3ZH46;D3ZAK7	D3ZH46	1052	S	Protein Ibtk	Ibtk	1311697	>tr|D3ZH46|D3ZH46_RAT Protein Ibtk OS=Rattus norvegicus GN=Ibtk PE=4 SV=2;>tr|D3ZAK7|D3ZAK7_RAT Protein Ibtk OS=Rattus norvegicus GN=Ibtk PE=4 SV=2	yes	1	80.4193	0.12697	230.05	1.59e-24	167.97	yes	yes	yes	yes	yes	yes	yes	yes	yes	yes	yes	yes	1	SEGSYAGVGSPRDLQSPDFTAGFHSDKVEGK	_DLQS(ph)PDFTAGFHSDK_	DLQS(1)PDFTAGFHSDK	DLQS(80.42)PDFT(-80.42)AGFHS(-104.54)DK	4	2	872.864	0.97408	1	3	0.0623141	0.97408	1	14.554	9	0.91803	1	18.179	9	1.0397	1	4.7348
D3ZAN6	D3ZAN6	556	S	Poly(A) polymerase gamma (Predicted)	Papolg	1310337	>tr|D3ZAN6|D3ZAN6_RAT Poly(A) polymerase gamma (Predicted) OS=Rattus norvegicus GN=Papolg PE=4 SV=1	yes	0.979605	17.686	0.018651	93.21	1.13e-07	93.21	no	no	no	yes	no	no	yes	yes	no	yes	no	no	1	PFNSPGSAHKPSNPDSPTGDAERSNAEPMAV	_DTDSGTPFNSPGSAHKPSNPDS(ph)PTGDAER_	DTDSGTPFNSPGSAHKPS(0.017)NPDS(0.98)PT(0.004)GDAER	DT(-69.32)DS(-69.32)GT(-69.32)PFNS(-59.17)PGS(-48.53)AHKPS(-17.69)NPDS(17.69)PT(-24.24)GDAER	22	3	1007.75	0.887735	1	2	0.0372855	0.86433	1	8.7236	2	0.91114	1	3.8085	2
D3ZAN6	D3ZAN6	651	S	Poly(A) polymerase gamma (Predicted)	Papolg	1310337	>tr|D3ZAN6|D3ZAN6_RAT Poly(A) polymerase gamma (Predicted) OS=Rattus norvegicus GN=Papolg PE=4 SV=1	yes	0.99985	39.7854	-0.38919	125.03	0.000260022	98.902	no	yes	no	yes	yes	no	yes	yes	no	yes	yes	no	1	GISNITKNVTPKRSHSPPTDGTAKRLKDIEK	_SHS(ph)PPTDGTAK_	SHS(1)PPTDGTAK	S(-39.79)HS(39.79)PPT(-43.71)DGT(-56.91)AK	3	2	589.248	1.6403	1	2	0.107254	1.7647	1	12.458	3	1.5159	1	10.338	2
D4AC97;D3ZJ14;D3ZAP4	D4AC97	159	S	Protein RGD1310712	RGD1310712	1310712	>tr|D4AC97|D4AC97_RAT Protein RGD1310712 OS=Rattus norvegicus GN=RGD1310712 PE=4 SV=2;>tr|D3ZJ14|D3ZJ14_RAT Protein RGD1310712 OS=Rattus norvegicus GN=RGD1310712 PE=4 SV=2;>tr|D3ZAP4|D3ZAP4_RAT Protein RGD1310712 OS=Rattus norvegicus GN=RGD1310712 PE=4 SV=	yes	0.999312	31.6194	-1.7471	121.99	0.00033554	121.99	no	no	yes	no	no	no	no	no	no	no	no	yes	1	LPVPAETASKEGVSCSDEDEKPRKRRRTNSS	_EGVSCS(ph)DEDEKPR_	EGVS(0.001)CS(0.999)DEDEKPR	EGVS(-31.62)CS(31.62)DEDEKPR	6	2	794.303	1.0039	1	1	NaN									1.0039	1	NaN
D4AC97;D3ZJ14;D3ZAP4	D4AC97	173	S	Protein RGD1310712	RGD1310712	1310712	>tr|D4AC97|D4AC97_RAT Protein RGD1310712 OS=Rattus norvegicus GN=RGD1310712 PE=4 SV=2;>tr|D3ZJ14|D3ZJ14_RAT Protein RGD1310712 OS=Rattus norvegicus GN=RGD1310712 PE=4 SV=2;>tr|D3ZAP4|D3ZAP4_RAT Protein RGD1310712 OS=Rattus norvegicus GN=RGD1310712 PE=4 SV=	yes	0.999477	34.0364	0.082946	148.7	9.7e-05	96.414	no	yes	no	yes	no	no	yes	yes	no	yes	yes	no	1	CSDEDEKPRKRRRTNSSSSSPVVLKEVPKAV	_TNS(ph)SSSSPVVLK_	TNS(0.999)SSSSPVVLK	T(-42.59)NS(34.04)S(-34.04)S(-42.42)S(-50.55)S(-51.61)PVVLK	3	2	643.305	1.2744	1	2	0.0561513	1.325	1	7.9319	2	1.2238	1	NaN	1
D3ZAP7	D3ZAP7	2170	S	Protein Chd7	Chd7	1311921	>tr|D3ZAP7|D3ZAP7_RAT Protein Chd7 OS=Rattus norvegicus GN=Chd7 PE=4 SV=1	yes	1	64.1212	-0.33833	151.55	4.97e-05	64.121	yes	yes	yes	yes	yes	no	yes	yes	no	yes	yes	yes	1	KVMEQAEGKAEECEHSPAKERSDGKEEEEEA	_AEECEHS(ph)PAK_	AEECEHS(1)PAK	AEECEHS(64.12)PAK	7	2	619.231	0.78059	1	2	0.0264512	0.79519	1	17.589	8	0.76599	1	9.0573	8
D3ZAP7	D3ZAP7	2944	S	Protein Chd7	Chd7	1311921	>tr|D3ZAP7|D3ZAP7_RAT Protein Chd7 OS=Rattus norvegicus GN=Chd7 PE=4 SV=1	yes	1	115.143	0.50756	347.57	1.82e-192	301.59	yes	yes	yes	yes	yes	yes	yes	yes	yes	yes	yes	yes	1	KAEGGPCKDGETLEGSDAEENLDKTIESSIL	_DGETLEGS(ph)DAEENLDK_	DGETLEGS(1)DAEENLDK	DGET(-115.14)LEGS(115.14)DAEENLDK	8	2	901.354	0.76989	1	3	0.0267525	0.78787	1	3.3984	2	0.74687	1	6.3718	3	0.76989	1	NaN
D3ZAP7	D3ZAP7	2547	S	Protein Chd7	Chd7	1311921	>tr|D3ZAP7|D3ZAP7_RAT Protein Chd7 OS=Rattus norvegicus GN=Chd7 PE=4 SV=1	yes	1	76.2238	-0.046668	112.34	0.000295645	100.58	yes	yes	yes	yes	yes	yes	yes	yes	yes	yes	yes	yes	1	AFEEDIETPPIRNIPSPGQLDPDTRIPVINL	_NIPS(ph)PGQLDPDTR_	NIPS(1)PGQLDPDTR	NIPS(76.22)PGQLDPDT(-76.22)R	4	2	745.338	0.79318	1	2	0.01068	0.78719	1	6.6479	5	0.79917	1	5.9259	5
D3ZAP7	D3ZAP7	549	S	Protein Chd7	Chd7	1311921	>tr|D3ZAP7|D3ZAP7_RAT Protein Chd7 OS=Rattus norvegicus GN=Chd7 PE=4 SV=1	yes	0.796182	5.91812	-0.45398	52.321	0.00401058	52.321	no	no	no	no	no	no	no	no	no	no	no	yes	1	PSPQNTPQKVPVRQHSPSEPFLEKPVPDMTQ	_QHS(ph)PSEPFLEKPVPDMTQVSGQNAQLVK_	QHS(0.796)PS(0.204)EPFLEKPVPDMTQVSGQNAQLVK	QHS(5.92)PS(-5.92)EPFLEKPVPDMT(-49.97)QVS(-48.55)GQNAQLVK	3	3	1057.84	0.8795	1	1	NaN									0.8795	1	NaN
D3ZAP7	D3ZAP7	2260	S	Protein Chd7	Chd7	1311921	>tr|D3ZAP7|D3ZAP7_RAT Protein Chd7 OS=Rattus norvegicus GN=Chd7 PE=4 SV=1	yes	0.99997	45.9754	0.49421	116.39	0.000416454	116.39	no	no	yes	no	no	no	no	no	no	no	no	no	2	PEAGAVSRGKTFDEESNASMSTARDETRDGF	_TFDEES(ph)NAS(ph)MSTAR_	TFDEES(1)NAS(1)MSTAR	T(-45.98)FDEES(45.98)NAS(36.15)MS(-36.15)T(-48.46)AR	6	2	853.294	1.0003	2	1	NaN									1.0003	2	NaN
D3ZAP7	D3ZAP7	2263	S	Protein Chd7	Chd7	1311921	>tr|D3ZAP7|D3ZAP7_RAT Protein Chd7 OS=Rattus norvegicus GN=Chd7 PE=4 SV=1	yes	0.999737	36.153	0.49421	116.39	0.000416454	116.39	no	no	yes	no	no	no	no	no	no	no	no	no	2	GAVSRGKTFDEESNASMSTARDETRDGFYME	_TFDEES(ph)NAS(ph)MSTAR_	TFDEES(1)NAS(1)MSTAR	T(-45.98)FDEES(45.98)NAS(36.15)MS(-36.15)T(-48.46)AR	9	2	853.294	1.0003	2	1	NaN									1.0003	2	NaN
D3ZAR2;M0R3L1;M0RCX3;F1M4F3;Q810W7;Q810W7-2	Q810W7	1260	S	Microtubule-associated serine/threonine-protein kinase 1	Mast1	631372	>tr|D3ZAR2|D3ZAR2_RAT Microtubule associated serine/threonine kinase 2 (Predicted), isoform CRA_a OS=Rattus norvegicus GN=Mast2 PE=4 SV=2;>tr|M0R3L1|M0R3L1_RAT Protein Mast4 OS=Rattus norvegicus GN=Mast4 PE=1 SV=1;>tr|M0RCX3|M0RCX3_RAT Protein Mast4 (Fragm	yes	0.999982	47.4557	0.10691	99.941	0.00114589	84.468	yes	yes	no	yes	yes	no	yes	no	no	yes	yes	no	1	IVRHIVRPKSAEPPRSPLLKRVQSEEKLSPS;LGRQLSRPKSAEPPRSPLLKRVQSAEKLAAA;PPIVRPRPKSAEPPRSPLLKRVQSAEKLGAS	_SAEPPRS(ph)PLLK_	SAEPPRS(1)PLLK	S(-47.46)AEPPRS(47.46)PLLK	7	2	637.829	0.759795	1	2	0.000362955	0.7596	1	2.0344	3	0.75999	1	7.8284	3
D3ZAR9	D3ZAR9	121	S	Chromatin accessibility complex 1 (Predicted), isoform CRA_b	Chrac1	1309321	>tr|D3ZAR9|D3ZAR9_RAT Chromatin accessibility complex 1 (Predicted), isoform CRA_b OS=Rattus norvegicus GN=Chrac1 PE=4 SV=1	yes	1	99.1105	0.097369	131.82	1.18e-05	99.11	yes	yes	yes	yes	yes	yes	yes	yes	yes	yes	yes	yes	1	MLKEKREEEDDDDDGSDLGEVPA________	_REEEDDDDDGS(ph)DLGEVPA_	REEEDDDDDGS(1)DLGEVPA	REEEDDDDDGS(99.11)DLGEVPA	11	2	1021.87	0.81203	1	3	0.050035	0.87923	1	3.9272	2	0.80314	1	0.43507	2	0.81203	1	NaN
D3ZAS1;F1M5X9	D3ZAS1	51	S	Similar to 40S ribosomal protein S2	RGD1562399	1562399	>tr|D3ZAS1|D3ZAS1_RAT Protein RGD1562399 OS=Rattus norvegicus GN=RGD1562399 PE=3 SV=2;>tr|F1M5X9|F1M5X9_RAT Protein RGD1562399 OS=Rattus norvegicus GN=RGD1562399 PE=4 SV=2	yes	1	67.144	0.28904	102.67	0.000404631	102.67	no	no	no	no	no	yes	no	no	yes	no	no	yes	1	PVTKLGRLVKDMKIKSLEEIYLFSLPLKESE	_IKS(ph)LEEIYLFSLPLK_	IKS(1)LEEIYLFSLPLK	IKS(67.14)LEEIY(-67.14)LFS(-69.59)LPLK	3	2	937.01	1.1292	1	1	NaN									1.1292	1	NaN
D3ZAS1;P27952;D3ZQW7;E9PT76;M0R865;G3V957;M0RAJ8;D3ZIY7;O55215	D3ZAS1	236	S	40S ribosomal protein S2	RGD1562399	1562399	>tr|D3ZAS1|D3ZAS1_RAT Protein RGD1562399 OS=Rattus norvegicus GN=RGD1562399 PE=3 SV=2;>sp|P27952|RS2_RAT 40S ribosomal protein S2 OS=Rattus norvegicus GN=Rps2 PE=1 SV=1;>tr|D3ZQW7|D3ZQW7_RAT Uncharacterized protein OS=Rattus norvegicus PE=3 SV=1;>tr|E9PT76	yes	1	111.907	0.02381	233.59	3.86e-24	233.59	yes	yes	yes	yes	yes	yes	no	no	yes	no	no	yes	1	NYLTPDLWKETVFTKSPYQEFTDHLVKTHTR	_S(ph)PYQEFTDHLVK_	S(1)PYQEFTDHLVK	S(111.91)PY(-111.91)QEFT(-139.56)DHLVK	1	2	772.345	0.96301	1	3	0.0877363	1.0452	1	0.47089	2	0.96301	1	17.823	2	0.87649	1	10.862
D3ZAV1;Q9Z2I7	D3ZAV1	31	S	Synaptic vesicle 2-related protein	Svop	620277	>tr|D3ZAV1|D3ZAV1_RAT Synaptic vesicle 2-related protein OS=Rattus norvegicus GN=Svop PE=4 SV=1;>sp|Q9Z2I7|SVOP_RAT Synaptic vesicle 2-related protein OS=Rattus norvegicus GN=Svop PE=1 SV=1	yes	1	75.44	-1.122	229.15	6.74e-32	125.67	yes	no	yes	no	yes	yes	no	no	yes	no	no	yes	1	FRRTGESARSEDDAASGEHDVQIEGVRVGLE	_SEDDAAS(ph)GEHDVQIEGVR_	SEDDAAS(1)GEHDVQIEGVR	S(-75.44)EDDAAS(75.44)GEHDVQIEGVR	7	3	665.276	0.77639	1	1	NaN									0.77639	1	0.3191
D3ZAW6;F1LY64	D3ZAW6	554	S	Protein Tfe3	Tfe3	1559642	>tr|D3ZAW6|D3ZAW6_RAT Protein Tfe3 OS=Rattus norvegicus GN=Tfe3 PE=4 SV=1;>tr|F1LY64|F1LY64_RAT Protein Tfe3 OS=Rattus norvegicus GN=Tfe3 PE=4 SV=2	yes	0.997328	26.7251	0.11679	120.11	7.08e-05	120.11	no	no	no	no	no	yes	no	no	no	no	no	no	1	LSPLRAASDPLLSSVSPAVSKSSSRRSSFSM	_AASDPLLSSVS(ph)PAVSK_	AASDPLLS(0.001)S(0.002)VS(0.997)PAVSK	AAS(-91.97)DPLLS(-32.69)S(-26.73)VS(26.73)PAVS(-47.9)K	11	2	804.898
D3ZAX5	D3ZAX5	823	S	Calcium homeostasis endoplasmic reticulum protein (Predicted)	Cherp	1305279	>tr|D3ZAX5|D3ZAX5_RAT Calcium homeostasis endoplasmic reticulum protein (Predicted) OS=Rattus norvegicus GN=Cherp PE=4 SV=2	yes	0.999979	47.1705	0.047342	128.58	3.33e-13	128.58	yes	yes	no	yes	yes	no	yes	yes	no	yes	yes	no	3	SRSKSYSPGRRRRSRSRSPTPPSAAGLGSNS	_S(ph)RS(ph)PT(ph)PPSAAGLGSNSAPPIPDSR_	S(1)RS(1)PT(0.993)PPS(0.008)AAGLGSNSAPPIPDSR	S(47.17)RS(35.3)PT(21.34)PPS(-21.34)AAGLGS(-40.59)NS(-48.51)APPIPDS(-118.43)R	1	3	853.694	0.94458	3	2	0.0246437	0.96104	3	13.493	2	0.92812	3	10.402	3
D3ZAX5	D3ZAX5	825	S	Calcium homeostasis endoplasmic reticulum protein (Predicted)	Cherp	1305279	>tr|D3ZAX5|D3ZAX5_RAT Calcium homeostasis endoplasmic reticulum protein (Predicted) OS=Rattus norvegicus GN=Cherp PE=4 SV=2	yes	0.999696	35.2981	0.047342	128.58	3.33e-13	128.58	yes	yes	no	yes	yes	no	yes	yes	no	yes	yes	no	3	SKSYSPGRRRRSRSRSPTPPSAAGLGSNSAP	_S(ph)RS(ph)PT(ph)PPSAAGLGSNSAPPIPDSR_	S(1)RS(1)PT(0.993)PPS(0.008)AAGLGSNSAPPIPDSR	S(47.17)RS(35.3)PT(21.34)PPS(-21.34)AAGLGS(-40.59)NS(-48.51)APPIPDS(-118.43)R	3	3	853.694	0.94458	3	2	0.0246437	0.96104	3	13.493	2	0.92812	3	10.402	3
D3ZAY8	D3ZAY8	346	S	Protein Pnn	Pnn	1597086	>tr|D3ZAY8|D3ZAY8_RAT Protein Pnn OS=Rattus norvegicus GN=Pnn PE=4 SV=1	yes	1	115.591	-0.056282	331.54	2.61e-177	127.17	yes	yes	yes	yes	yes	yes	yes	yes	yes	yes	yes	yes	1	IEEAGEEEKEAGVVHSDAEKDQEEEEQKQET	_EAGVVHS(ph)DAEKDQEEEEQKQETEAR_	EAGVVHS(1)DAEKDQEEEEQKQETEAR	EAGVVHS(115.59)DAEKDQEEEEQKQET(-115.59)EAR	7	3	984.423	0.79915	1	3	0.120815	0.74794	1	10.222	19	0.79915	1	11.484	22	0.94136	1	12.533
D3ZAY8	D3ZAY8	100	S	Protein Pnn	Pnn	1597086	>tr|D3ZAY8|D3ZAY8_RAT Protein Pnn OS=Rattus norvegicus GN=Pnn PE=4 SV=1	yes	1	94.1358	0.13655	262.56	6.88e-58	111.55	yes	yes	yes	yes	yes	yes	yes	yes	yes	yes	yes	yes	1	RLGGERRTRRESRQESDPEDDDVKKPALQSS	_QES(ph)DPEDDDVKKPALQSSVVATSK_	QES(1)DPEDDDVKKPALQSSVVATSK	QES(94.14)DPEDDDVKKPALQS(-94.14)S(-96.83)VVAT(-96.83)S(-96.83)K	3	2	1327.12	0.8984	1	3	0.0170139	0.91164	1	14.489	10	0.8984	1	16.905	11	0.8812	1	11.432
D3ZAY8	D3ZAY8	380	S	Protein Pnn	Pnn	1597086	>tr|D3ZAY8|D3ZAY8_RAT Protein Pnn OS=Rattus norvegicus GN=Pnn PE=4 SV=1	yes	1	139.753	-0.92103	214.81	7.97e-32	214.81	yes	yes	yes	yes	yes	yes	yes	yes	yes	no	yes	yes	1	MEEETGVREGEKQQDSQPEEVMDVLEMVESV	_QQDS(ph)QPEEVMDVLEMVESVK_	QQDS(1)QPEEVMDVLEMVESVK	QQDS(139.75)QPEEVMDVLEMVES(-139.75)VK	4	3	800.683	1.084	1	3	0.157245	1.3499	1	5.0077	4	1.006	1	18.843	2	1.084	1	NaN
D3ZAY8	D3ZAY8	440	S	Protein Pnn	Pnn	1597086	>tr|D3ZAY8|D3ZAY8_RAT Protein Pnn OS=Rattus norvegicus GN=Pnn PE=4 SV=1	yes	1	80.4961	-0.19197	156.36	1.28e-09	156.36	yes	yes	yes	yes	yes	yes	yes	yes	yes	yes	yes	yes	1;2	EPEMEFDVEPDKECKSLSPGKENINSLEVEK	_S(ph)LS(ph)PGKENINSLEVEK_	S(1)LS(1)PGKENINSLEVEK	S(80.5)LS(68.71)PGKENINS(-68.71)LEVEK	1	2	952.426	1.0216	1	3	0.075649	1.0216	1	4.9582	8	1.0697	1	NaN	1	0.92086	1	12.159
D3ZAY8	D3ZAY8	442	S	Protein Pnn	Pnn	1597086	>tr|D3ZAY8|D3ZAY8_RAT Protein Pnn OS=Rattus norvegicus GN=Pnn PE=4 SV=1	yes	1	77.6353	-0.41679	156.36	1.28e-09	144.27	yes	yes	yes	yes	yes	yes	yes	yes	yes	yes	yes	yes	1;2	EMEFDVEPDKECKSLSPGKENINSLEVEKES	_S(ph)LS(ph)PGKENINSLEVEK_	S(1)LS(1)PGKENINSLEVEK	S(89.6)LS(77.64)PGKENINS(-77.64)LEVEK	3	2	952.426	1.0041	1	3	0.0786655	0.95767	1	8.2732	8	1.0041	1	3.6018	9	1.1147	1	25.928
Q00438;F1LM18;D3ZB30;Q00438-2	Q00438	139	S	Polypyrimidine tract-binding protein 1	Ptbp1	62047	>sp|Q00438|PTBP1_RAT Polypyrimidine tract-binding protein 1 OS=Rattus norvegicus GN=Ptbp1 PE=1 SV=1;>tr|F1LM18|F1LM18_RAT Polypyrimidine tract-binding protein 1 OS=Rattus norvegicus GN=Ptbp1 PE=4 SV=1;>tr|D3ZB30|D3ZB30_RAT Polypyrimidine tract binding prot	yes	0.987388	20.8493	-0.13212	99.752	0.00323856	99.752	yes	yes	no	yes	yes	no	yes	yes	no	yes	yes	no	1	PIYIQFSNHKELKTDSSPNQARAQAALQAVN	_TDS(ph)SPNQAR_	T(0.004)DS(0.987)S(0.008)PNQAR	T(-23.42)DS(20.85)S(-20.85)PNQAR	3	2	528.211	0.83393	1	1	NaN					0.83393	1	NaN	1
Q00438;F1LM18;D3ZB30;Q00438-2	Q00438	140	S	Polypyrimidine tract-binding protein 1	Ptbp1	62047	>sp|Q00438|PTBP1_RAT Polypyrimidine tract-binding protein 1 OS=Rattus norvegicus GN=Ptbp1 PE=1 SV=1;>tr|F1LM18|F1LM18_RAT Polypyrimidine tract-binding protein 1 OS=Rattus norvegicus GN=Ptbp1 PE=4 SV=1;>tr|D3ZB30|D3ZB30_RAT Polypyrimidine tract binding prot	yes	0.999932	41.6698	-0.24669	124.67	0.000861433	106.4	yes	yes	no	yes	yes	no	yes	yes	no	yes	yes	no	1	IYIQFSNHKELKTDSSPNQARAQAALQAVNS	_TDSS(ph)PNQAR_	TDSS(1)PNQAR	T(-75.71)DS(-41.67)S(41.67)PNQAR	4	2	528.211	0.82713	1	2	0.0294767	0.80989	1	2.7559	5	0.84437	1	3.1086	3
D3ZB48	D3ZB48	450	S	Hook homolog 1 (Drosophila) (Predicted)	Hook1	1309987	>tr|D3ZB48|D3ZB48_RAT Hook homolog 1 (Drosophila) (Predicted) OS=Rattus norvegicus GN=Hook1 PE=4 SV=1	yes	0.999996	54.4755	-0.21035	135.21	1.2e-05	135.21	no	no	no	no	no	no	no	no	no	yes	no	yes	1	AQQDHLNQADSSATKSYENLAAEIMPVEYRE	_S(ph)YENLAAEIMPVEYR_	S(1)YENLAAEIMPVEYR	S(54.48)Y(-54.48)ENLAAEIMPVEY(-133.2)R	1	2	932.913	0.97243	1	3	0.251881	1.398	1	NaN	1	0.97243	1	NaN	1	0.8875	1	NaN
D3ZB99	D3ZB99	1067	S	Protein Nek1	Nek1	1309375	>tr|D3ZB99|D3ZB99_RAT Protein Nek1 OS=Rattus norvegicus GN=Nek1 PE=4 SV=2	yes	0.999819	37.5688	1.1576	121.82	6.87e-05	121.82	no	no	yes	yes	no	yes	yes	no	yes	no	no	yes	1	ASMEQLLREQPGDEYSEEEESVLKSSNVERA	_EQPGDEYS(ph)EEEESVLK_	EQPGDEYS(1)EEEESVLK	EQPGDEY(-52.33)S(37.57)EEEES(-37.57)VLK	8	2	974.391	0.87283	1	2	0.282201					0.69866	1	NaN	1	1.047	1	NaN
D3ZBB7	D3ZBB7	1249	S	Ubiquitin carboxyl-terminal hydrolase	Usp32	1306657	>tr|D3ZBB7|D3ZBB7_RAT Ubiquitin carboxyl-terminal hydrolase OS=Rattus norvegicus GN=Usp32 PE=3 SV=1	yes	0.752679	6.06381	-0.88061	120.7	0.00199559	120.7	no	yes	no	yes	no	no	yes	yes	no	no	yes	yes	1	GRLRLPQIGSKNKLSSSKENLDASRENGAGQ	_LSS(ph)SKENLDASR_	LS(0.186)S(0.753)S(0.061)KENLDASR	LS(-6.06)S(6.06)S(-10.91)KENLDAS(-104.86)R	3	2	693.817
D3ZBB7	D3ZBB7	1250	S	Ubiquitin carboxyl-terminal hydrolase	Usp32	1306657	>tr|D3ZBB7|D3ZBB7_RAT Ubiquitin carboxyl-terminal hydrolase OS=Rattus norvegicus GN=Usp32 PE=3 SV=1	yes	0.99932	31.8402	-0.12084	136.39	0.000180794	135.72	yes	yes	yes	yes	yes	yes	yes	yes	yes	yes	yes	yes	1	RLRLPQIGSKNKLSSSKENLDASRENGAGQI	_LSSS(ph)KENLDASR_	LSS(0.001)S(0.999)KENLDASR	LS(-45.8)S(-31.84)S(31.84)KENLDAS(-93.47)R	4	2	693.817	0.48965	1	3	0.20283	0.48965	1	17.089	7	0.53828	1	34.842	5	0.35731	1	NaN
D3ZBH5	D3ZBH5	704	S	Protein Lmtk2	Lmtk2	1598332	>tr|D3ZBH5|D3ZBH5_RAT Protein Lmtk2 OS=Rattus norvegicus GN=Lmtk2 PE=3 SV=1	yes	1	107.539	-1.0019	220.34	2.76e-16	169.64	yes	yes	yes	yes	yes	yes	yes	yes	yes	yes	yes	yes	1	QTELKDAGFISEMLESPRRGSVSSGLELLEH	_DAGFISEMLES(ph)PR_	DAGFISEMLES(1)PR	DAGFIS(-107.54)EMLES(107.54)PR	11	2	766.329	0.51864	1	3	0.100077	0.51864	1	20.578	3	0.49959	1	19.321	3	0.60122	1	32.604
D3ZBH5	D3ZBH5	580	S	Protein Lmtk2	Lmtk2	1598332	>tr|D3ZBH5|D3ZBH5_RAT Protein Lmtk2 OS=Rattus norvegicus GN=Lmtk2 PE=3 SV=1	yes	0.999885	39.4076	0.46178	119.34	1.38e-11	119.34	yes	no	yes	yes	yes	yes	no	yes	yes	no	no	yes	1;2	EANSAEDSHAASIPGSPFNIFSDLDKADDLP	_EANSAEDSHAASIPGS(ph)PFNIFSDLDK_	EANSAEDSHAASIPGS(1)PFNIFSDLDK	EANS(-90.21)AEDS(-86.48)HAAS(-73.55)IPGS(39.41)PFNIFS(-39.41)DLDK	16	3	933.743	0.63586	1	3	0.0436806	0.64107	1	6.4894	2	0.59156	1	5.0439	3	0.63586	1	NaN
D4A022;D3ZBJ3	D4A022	763	S	Protein Gapvd1	Gapvd1	1307479	>tr|D4A022|D4A022_RAT Protein Gapvd1 OS=Rattus norvegicus GN=Gapvd1 PE=4 SV=2;>tr|D3ZBJ3|D3ZBJ3_RAT Protein Gapvd1 OS=Rattus norvegicus GN=Gapvd1 PE=4 SV=2	yes	0.84611	8.9101	1.1099	98.3	3.69e-10	56.68	yes	yes	yes	yes	yes	no	yes	yes	no	yes	yes	yes	2	SGLGSTSDDTDVREVSSRPSTPGLSVVSGIS	_EVS(ph)S(ph)RPSTPGLSVVSGISATSEDIPNK_	EVS(0.846)S(0.858)RPS(0.203)T(0.086)PGLS(0.006)VVSGISATSEDIPNK	EVS(8.91)S(9.36)RPS(-8.91)T(-13.52)PGLS(-26.07)VVS(-42.14)GIS(-51.85)AT(-50.51)S(-50.51)EDIPNK	3	2	1437.66	0.833	2	3	0.135062	1.0136	2	NaN	1	0.833	2	21.651	3	0.78987	2	NaN
D4A022;D3ZBJ3	D4A022	764	S	Protein Gapvd1	Gapvd1	1307479	>tr|D4A022|D4A022_RAT Protein Gapvd1 OS=Rattus norvegicus GN=Gapvd1 PE=4 SV=2;>tr|D3ZBJ3|D3ZBJ3_RAT Protein Gapvd1 OS=Rattus norvegicus GN=Gapvd1 PE=4 SV=2	yes	0.858477	9.36126	1.1099	106.94	3.39e-13	56.68	yes	yes	yes	yes	yes	yes	yes	yes	no	yes	yes	yes	2	GLGSTSDDTDVREVSSRPSTPGLSVVSGISA	_EVS(ph)S(ph)RPSTPGLSVVSGISATSEDIPNK_	EVS(0.846)S(0.858)RPS(0.203)T(0.086)PGLS(0.006)VVSGISATSEDIPNK	EVS(8.91)S(9.36)RPS(-8.91)T(-13.52)PGLS(-26.07)VVS(-42.14)GIS(-51.85)AT(-50.51)S(-50.51)EDIPNK	4	2	1437.66	0.833	2	3	0.110092	0.97209	2	3.7925	2	0.833	2	21.651	3	0.78987	2	NaN
D4A022;D3ZBJ3	D4A022	767	S	Protein Gapvd1	Gapvd1	1307479	>tr|D4A022|D4A022_RAT Protein Gapvd1 OS=Rattus norvegicus GN=Gapvd1 PE=4 SV=2;>tr|D3ZBJ3|D3ZBJ3_RAT Protein Gapvd1 OS=Rattus norvegicus GN=Gapvd1 PE=4 SV=2	yes	0.818775	7.82528	0.4796	106.94	3.39e-13	98.3	yes	yes	yes	yes	yes	no	yes	yes	yes	yes	yes	yes	1;2	STSDDTDVREVSSRPSTPGLSVVSGISATSE	_EVS(ph)SRPS(ph)TPGLSVVSGISATSEDIPNK_	EVS(0.501)S(0.501)RPS(0.819)T(0.143)PGLS(0.036)VVSGISATSEDIPNK	EVS(0)S(0)RPS(7.83)T(-7.83)PGLS(-13.97)VVS(-40.29)GIS(-62.36)AT(-62.36)S(-74.86)EDIPNK	7	3	958.777	0.81143	1	2	0.112119	0.87576	1	NaN	1	0.7471	1	NaN	1
D4A022;D3ZBJ3	D4A022	772	S	Protein Gapvd1	Gapvd1	1307479	>tr|D4A022|D4A022_RAT Protein Gapvd1 OS=Rattus norvegicus GN=Gapvd1 PE=4 SV=2;>tr|D3ZBJ3|D3ZBJ3_RAT Protein Gapvd1 OS=Rattus norvegicus GN=Gapvd1 PE=4 SV=2	yes	0.972997	15.9658	0.28534	85.013	9.29e-05	78.202	no	yes	yes	yes	yes	yes	yes	no	no	no	no	no	2	TDVREVSSRPSTPGLSVVSGISATSEDIPNK	_EVSSRPS(ph)TPGLS(ph)VVSGISATSEDIPNK_	EVS(0.059)S(0.059)RPS(0.45)T(0.45)PGLS(0.973)VVS(0.006)GIS(0.003)ATSEDIPNK	EVS(-9.05)S(-9.05)RPS(0)T(0)PGLS(15.97)VVS(-22.32)GIS(-26.9)AT(-36.1)S(-35.4)EDIPNK	12	3	958.777	0.89796	2	3	0.0181731	0.8939	2	NaN	1	0.92421	2	NaN	1	0.89796	2	NaN
D4A022;D3ZBJ3	D4A022	752	S	Protein Gapvd1	Gapvd1	1307479	>tr|D4A022|D4A022_RAT Protein Gapvd1 OS=Rattus norvegicus GN=Gapvd1 PE=4 SV=2;>tr|D3ZBJ3|D3ZBJ3_RAT Protein Gapvd1 OS=Rattus norvegicus GN=Gapvd1 PE=4 SV=2	yes	0.827935	9.5877	0.43442	109.19	2.42e-06	109.19	no	no	no	no	no	no	no	yes	no	no	no	no	1	QEERLQELESCSGLGSTSDDTDVREVSSRPS	_LQELESCSGLGS(ph)TSDDTDVR_	LQELES(0.005)CS(0.091)GLGS(0.828)T(0.062)S(0.014)DDTDVR	LQELES(-22.24)CS(-9.59)GLGS(9.59)T(-11.25)S(-17.77)DDT(-38.13)DVR	12	2	1124.97	1.2014	1	2	0.0989973	1.2855	1	NaN	1	1.1173	1	NaN	1
D4A022;D3ZBJ3	D4A022	1048	S	Protein Gapvd1	Gapvd1	1307479	>tr|D4A022|D4A022_RAT Protein Gapvd1 OS=Rattus norvegicus GN=Gapvd1 PE=4 SV=2;>tr|D3ZBJ3|D3ZBJ3_RAT Protein Gapvd1 OS=Rattus norvegicus GN=Gapvd1 PE=4 SV=2	yes	0.834171	7.76031	-0.33589	183.81	4.07e-50	137.26	yes	yes	yes	yes	yes	yes	yes	yes	yes	yes	yes	yes	1	AEDILDKYRNAIKRTSPSEGALANDESTEVM	_RTS(ph)PSEGALANDESTEVMGDGESAHDSPR_	RT(0.14)S(0.834)PS(0.026)EGALANDESTEVMGDGESAHDSPR	RT(-7.76)S(7.76)PS(-15.04)EGALANDES(-54.06)T(-59.32)EVMGDGES(-125.5)AHDS(-136.02)PR	3	3	1028.09	0.671485	1	2	0.144826	0.74025	1	NaN	1	0.60272	1	NaN	1
D4A022;D3ZBJ3	D4A022	906	S	Protein Gapvd1	Gapvd1	1307479	>tr|D4A022|D4A022_RAT Protein Gapvd1 OS=Rattus norvegicus GN=Gapvd1 PE=4 SV=2;>tr|D3ZBJ3|D3ZBJ3_RAT Protein Gapvd1 OS=Rattus norvegicus GN=Gapvd1 PE=4 SV=2	yes	0.995869	23.7623	-3.9604	156.6	1.79e-05	32.275	yes	no	no	yes	yes	no	no	yes	no	no	yes	yes	1;3	EAFRQRHSYPERLVRSRSSDIVSCVRRPMSD	_S(ph)RS(ph)S(ph)DIVSCVR_	S(0.996)RS(0.993)S(0.993)DIVS(0.018)CVR	S(23.76)RS(21.62)S(21.62)DIVS(-21.62)CVR	1	3	502.513
D4A022;D3ZBJ3	D4A022	908	S	Protein Gapvd1	Gapvd1	1307479	>tr|D4A022|D4A022_RAT Protein Gapvd1 OS=Rattus norvegicus GN=Gapvd1 PE=4 SV=2;>tr|D3ZBJ3|D3ZBJ3_RAT Protein Gapvd1 OS=Rattus norvegicus GN=Gapvd1 PE=4 SV=2	yes	0.999651	35.5143	0.2391	202.03	7.19e-20	167.37	yes	yes	yes	yes	yes	yes	yes	yes	yes	yes	yes	no	1;3	FRQRHSYPERLVRSRSSDIVSCVRRPMSDPS	_SRS(ph)SDIVSCVR_	SRS(1)SDIVSCVR	S(-35.51)RS(35.51)S(-41.65)DIVS(-80.62)CVR	3	2	673.3	0.87307	1	3	0.0462216	0.94402	1	7.9726	4	0.87307	1	11.171	6	0.8715	1	NaN
D4A022;D3ZBJ3	D4A022	909	S	Protein Gapvd1	Gapvd1	1307479	>tr|D4A022|D4A022_RAT Protein Gapvd1 OS=Rattus norvegicus GN=Gapvd1 PE=4 SV=2;>tr|D3ZBJ3|D3ZBJ3_RAT Protein Gapvd1 OS=Rattus norvegicus GN=Gapvd1 PE=4 SV=2	yes	0.99323	21.6169	-3.9604	191.53	1.97e-18	32.275	yes	yes	yes	yes	yes	yes	yes	yes	no	yes	yes	yes	1;3	RQRHSYPERLVRSRSSDIVSCVRRPMSDPSW	_S(ph)RS(ph)S(ph)DIVSCVR_	S(0.996)RS(0.993)S(0.993)DIVS(0.018)CVR	S(23.76)RS(21.62)S(21.62)DIVS(-21.62)CVR	4	3	502.513	0.991295	1	2	0.0301091	0.97019	1	9.045	5	1.0124	1	10.644	2
D3ZBL3	D3ZBL3	142	S	Protein Ngdn	Ngdn	1310211	>tr|D3ZBL3|D3ZBL3_RAT Protein Ngdn OS=Rattus norvegicus GN=Ngdn PE=4 SV=1	yes	1	254.075	0.69616	275.37	8.85e-90	275.37	yes	no	no	no	yes	yes	yes	yes	no	no	no	yes	2	PLRFKPHPSNMMSKLSSEDEEENEAEEDQSE	_LS(ph)S(ph)EDEEENEAEEDQSEASGK_	LS(1)S(1)EDEEENEAEEDQSEASGK	LS(254.07)S(253.65)EDEEENEAEEDQS(-253.65)EAS(-261.13)GK	2	2	1236.43	1.1689	2	3	0.120071	1.3967	2	NaN	1	1.1689	2	NaN	1	1.1204	2	NaN
D3ZBL3	D3ZBL3	143	S	Protein Ngdn	Ngdn	1310211	>tr|D3ZBL3|D3ZBL3_RAT Protein Ngdn OS=Rattus norvegicus GN=Ngdn PE=4 SV=1	yes	1	253.649	0.69616	275.37	8.85e-90	275.37	yes	no	no	no	yes	yes	yes	yes	no	no	no	yes	2	LRFKPHPSNMMSKLSSEDEEENEAEEDQSEA	_LS(ph)S(ph)EDEEENEAEEDQSEASGK_	LS(1)S(1)EDEEENEAEEDQSEASGK	LS(254.07)S(253.65)EDEEENEAEEDQS(-253.65)EAS(-261.13)GK	3	2	1236.43	1.1689	2	3	0.120071	1.3967	2	NaN	1	1.1689	2	NaN	1	1.1204	2	NaN
D3ZBL6	D3ZBL6	1090	S	Protein Nup160	Nup160	1311052	>tr|D3ZBL6|D3ZBL6_RAT Protein Nup160 OS=Rattus norvegicus GN=Nup160 PE=4 SV=2	yes	0.959888	16.7998	0.37917	105.06	1.9e-07	78.324	yes	yes	yes	yes	yes	yes	yes	yes	yes	yes	yes	yes	1	LRLIRPEYAWIVQPASGAVSDRPGASPKRNH	_LIRPEYAWIVQPAS(ph)GAVSDRPGASPK_	LIRPEYAWIVQPAS(0.96)GAVS(0.02)DRPGAS(0.02)PK	LIRPEY(-62.64)AWIVQPAS(16.8)GAVS(-16.8)DRPGAS(-16.8)PK	14	4	712.115	0.74251	1	3	0.0470964	0.72406	1	1.0162	2	0.7926	1	NaN	1	0.74251	1	NaN
D3ZBL6	D3ZBL6	1094	S	Protein Nup160	Nup160	1311052	>tr|D3ZBL6|D3ZBL6_RAT Protein Nup160 OS=Rattus norvegicus GN=Nup160 PE=4 SV=2	yes	0.77669	5.54636	0.10439	93.572	1.64e-05	84.689	yes	yes	no	yes	no	no	no	no	no	yes	yes	yes	1	RPEYAWIVQPASGAVSDRPGASPKRNHDGEC	_LIRPEYAWIVQPASGAVS(ph)DRPGASPK_	LIRPEYAWIVQPAS(0.217)GAVS(0.777)DRPGAS(0.007)PK	LIRPEY(-67.24)AWIVQPAS(-5.55)GAVS(5.55)DRPGAS(-20.62)PK	18	4	712.115	0.76664	1	1	NaN					0.76664	1	3.7992	2
D3ZBL6	D3ZBL6	1100	S	Protein Nup160	Nup160	1311052	>tr|D3ZBL6|D3ZBL6_RAT Protein Nup160 OS=Rattus norvegicus GN=Nup160 PE=4 SV=2	yes	1	73.2269	0.31858	210.7	5.94e-63	183.48	yes	yes	yes	yes	yes	yes	yes	yes	yes	yes	yes	yes	1	IVQPASGAVSDRPGASPKRNHDGECTAAPTN	_LIRPEYAWIVQPASGAVSDRPGAS(ph)PK_	LIRPEYAWIVQPASGAVSDRPGAS(1)PK	LIRPEY(-166.27)AWIVQPAS(-107.27)GAVS(-73.23)DRPGAS(73.23)PK	24	3	949.151	0.7394	1	3	0.0208712	0.75991	1	5.1102	7	0.7394	1	4.1324	7	0.72951	1	11.028
D3ZBM2	D3ZBM2	1015	S	Membrane associated DNA binding protein (Predicted)	Rc3h2	1304833	>tr|D3ZBM2|D3ZBM2_RAT Membrane associated DNA binding protein (Predicted) OS=Rattus norvegicus GN=Rc3h2 PE=4 SV=1	yes	1	78.3345	0.1945	135.83	0.00104513	78.334	no	no	yes	no	no	yes	no	no	yes	no	no	yes	1	LQREANALAMQQKWNSLDEGRHLTLNLLSKE	_WNS(ph)LDEGR_	WNS(1)LDEGR	WNS(78.33)LDEGR	3	2	528.711	0.81615	1	1	NaN									0.81615	1	13.314
D3ZBP2	D3ZBP2	833	S	Protein Sin3a	Sin3a	1311598	>tr|D3ZBP2|D3ZBP2_RAT Protein Sin3a OS=Rattus norvegicus GN=Sin3a PE=4 SV=1	yes	1	202.2	-0.092003	257.51	9.83e-85	206.03	no	yes	no	yes	no	no	no	no	no	no	no	no	1	HHFIPDLLFAQRGDLSDVEEEEEEEMDVDEA	_GDLS(ph)DVEEEEEEEMDVDEATGAPK_	GDLS(1)DVEEEEEEEMDVDEATGAPK	GDLS(202.2)DVEEEEEEEMDVDEAT(-202.2)GAPK	4	2	1352.02	0.935445	1	2	0.0265398	0.953	1	NaN	1	0.91789	1	NaN	1
D3ZBP2	D3ZBP2	277	S	Protein Sin3a	Sin3a	1311598	>tr|D3ZBP2|D3ZBP2_RAT Protein Sin3a OS=Rattus norvegicus GN=Sin3a PE=4 SV=1	yes	0.998775	30.0067	0.12654	93.969	1.73e-15	71.267	yes	yes	no	no	yes	no	no	no	no	yes	yes	no	1	ASQQTPPLPPYASPRSPPVQPHTPVTISLGT	_S(ph)PPVQPHTPVTISLGTAPSLQNNQPVEFNHAINYVNK_	S(0.999)PPVQPHT(0.001)PVTISLGTAPSLQNNQPVEFNHAINYVNK	S(30.01)PPVQPHT(-30.01)PVT(-44.42)IS(-40.59)LGT(-40.59)APS(-48.4)LQNNQPVEFNHAINY(-54.56)VNK	1	3	1363.68	0.978475	1	2	0.0444076	0.94775	1	2.9947	3	1.0092	1	1.6426	2
D3ZBP2	D3ZBP2	1113	S	Protein Sin3a	Sin3a	1311598	>tr|D3ZBP2|D3ZBP2_RAT Protein Sin3a OS=Rattus norvegicus GN=Sin3a PE=4 SV=1	yes	0.998479	28.9251	0.12698	249.33	4.37e-43	249.33	yes	yes	yes	yes	yes	yes	yes	yes	yes	yes	yes	yes	1	RWSDYVERYMSSDTTSPELREHLAQKPVFLP	_YMSSDTTS(ph)PELR_	YMSSDTT(0.001)S(0.998)PELR	Y(-220.03)MS(-128.49)S(-100.65)DT(-36.15)T(-28.93)S(28.93)PELR	8	2	733.797	1.1201	1	1	NaN									1.1201	1	2.9668
D3ZBQ1;A0A096MJN1	D3ZBQ1	7	S	Forkhead box O3a (Predicted)	Foxo3	1309196	>tr|D3ZBQ1|D3ZBQ1_RAT Forkhead box O3a (Predicted) OS=Rattus norvegicus GN=Foxo3 PE=4 SV=1;>tr|A0A096MJN1|A0A096MJN1_RAT Protein Foxo3 OS=Rattus norvegicus GN=Foxo3 PE=4 SV=1	yes	0.999999	58.4201	-0.030379	137.23	2.77e-22	72.316	yes	yes	yes	yes	yes	yes	yes	yes	no	yes	yes	no	1;2	_________MAEAPASPVPLSPLEVELDPEF	_(ac)AEAPAS(ph)PVPLS(ph)PLEVELDPEFEPQSR_	AEAPAS(1)PVPLS(1)PLEVELDPEFEPQSR	AEAPAS(58.42)PVPLS(47.42)PLEVELDPEFEPQS(-47.42)R	6	3	1002.79	0.77426	1	3	0.0706184	0.81431	1	14.181	3	0.77426	1	8.1538	3	0.70734	1	NaN
D3ZBQ1;A0A096MJN1	D3ZBQ1	12	S	Forkhead box O3a (Predicted)	Foxo3	1309196	>tr|D3ZBQ1|D3ZBQ1_RAT Forkhead box O3a (Predicted) OS=Rattus norvegicus GN=Foxo3 PE=4 SV=1;>tr|A0A096MJN1|A0A096MJN1_RAT Protein Foxo3 OS=Rattus norvegicus GN=Foxo3 PE=4 SV=1	yes	0.999982	47.563	0.40786	72.316	0.000231114	65.833	yes	yes	no	no	yes	no	yes	yes	no	yes	no	no	2	____MAEAPASPVPLSPLEVELDPEFEPQSR	_(ac)AEAPAS(ph)PVPLS(ph)PLEVELDPEFEPQSR_	AEAPAS(1)PVPLS(1)PLEVELDPEFEPQSR	AEAPAS(55.21)PVPLS(47.56)PLEVELDPEFEPQS(-47.56)R	11	3	1002.79	0.69157	2	2	0.100938	0.74093	2	NaN	1	0.64221	2	NaN	1
D3ZBQ1	D3ZBQ1	298	S	Forkhead box O3a (Predicted)	Foxo3	1309196	>tr|D3ZBQ1|D3ZBQ1_RAT Forkhead box O3a (Predicted) OS=Rattus norvegicus GN=Foxo3 PE=4 SV=1	yes	0.968775	14.9173	-0.012376	297.16	1e-102	209.39	yes	yes	yes	yes	yes	no	yes	no	yes	yes	yes	yes	1	SPSQLSKWPGSPTSRSSDELDAWTDFRSRTN	_S(ph)SDELDAWTDFR_	S(0.969)S(0.031)DELDAWTDFR	S(14.92)S(-14.92)DELDAWT(-176.69)DFR	1	2	761.298	0.85911	1	3	0.0641534	0.90103	1	4.5318	2	0.85911	1	NaN	1	0.79276	1	NaN
D3ZBQ1	D3ZBQ1	299	S	Forkhead box O3a (Predicted)	Foxo3	1309196	>tr|D3ZBQ1|D3ZBQ1_RAT Forkhead box O3a (Predicted) OS=Rattus norvegicus GN=Foxo3 PE=4 SV=1	yes	0.859154	7.85327	-0.052672	297.16	1e-102	176.89	yes	yes	yes	yes	yes	yes	yes	yes	no	no	yes	yes	1	PSQLSKWPGSPTSRSSDELDAWTDFRSRTNS	_SS(ph)DELDAWTDFR_	S(0.141)S(0.859)DELDAWTDFR	S(-7.85)S(7.85)DELDAWT(-130.58)DFR	2	2	761.298	0.81898	1	3	0.0923392	0.94	1	NaN	1	0.81898	1	NaN	1	0.79276	1	NaN
D3ZBQ1	D3ZBQ1	293	S	Forkhead box O3a (Predicted)	Foxo3	1309196	>tr|D3ZBQ1|D3ZBQ1_RAT Forkhead box O3a (Predicted) OS=Rattus norvegicus GN=Foxo3 PE=4 SV=1	yes	0.876023	8.91717	0.038463	121.5	0.00343527	82.417	no	no	no	no	yes	no	no	no	no	yes	yes	no	1	ESADDSPSQLSKWPGSPTSRSSDELDAWTDF	_WPGS(ph)PTSR_	WPGS(0.876)PT(0.112)S(0.012)R	WPGS(8.92)PT(-8.92)S(-18.79)R	4	2	484.205	0.84433	1	2	0.150528	0.75446	1	NaN	1	0.9342	1	NaN	1
D3ZBT4	D3ZBT4	5	S	Metal response element binding transcription factor 1 (Predicted)	Mtf1	1308956	>tr|D3ZBT4|D3ZBT4_RAT Metal response element binding transcription factor 1 (Predicted) OS=Rattus norvegicus GN=LOC100909856 PE=4 SV=1	yes	1	168.047	0.14221	204.52	3.5e-11	168.05	yes	no	yes	yes	yes	yes	yes	yes	yes	no	yes	yes	1	___________MGEHSPDDNIIFFKGEEDDL	_(ac)GEHS(ph)PDDNIIFFK_	GEHS(1)PDDNIIFFK	GEHS(168.05)PDDNIIFFK	4	2	820.853	0.87542	1	3	0.155361	1.1239	1	NaN	1	0.8601	1	NaN	1	0.87542	1	NaN
D3ZBT5	D3ZBT5	767	S	Protein Mtcl1 (Fragment)	Mtcl1	1308319	>tr|D3ZBT5|D3ZBT5_RAT Protein Mtcl1 (Fragment) OS=Rattus norvegicus GN=Mtcl1 PE=4 SV=2	yes	0.990649	20.2507	0.29978	192.62	4.3e-11	192.62	no	no	yes	no	yes	yes	yes	no	yes	no	no	yes	1	GRLPQPKREGPVGGESDSEDMFEKTSGFGSG	_EGPVGGES(ph)DSEDMFEK_	EGPVGGES(0.991)DS(0.009)EDMFEK	EGPVGGES(20.25)DS(-20.25)EDMFEK	8	2	896.835	0.80152	1	1	NaN									0.80152	1	NaN
D3ZBT5	D3ZBT5	769	S	Protein Mtcl1 (Fragment)	Mtcl1	1308319	>tr|D3ZBT5|D3ZBT5_RAT Protein Mtcl1 (Fragment) OS=Rattus norvegicus GN=Mtcl1 PE=4 SV=2	yes	0.940988	12.0265	1.0683	183.25	1.5e-09	129.43	yes	no	no	yes	no	no	no	no	yes	no	yes	no	1	LPQPKREGPVGGESDSEDMFEKTSGFGSGKP	_REGPVGGESDS(ph)EDMFEK_	REGPVGGES(0.059)DS(0.941)EDMFEK	REGPVGGES(-12.03)DS(12.03)EDMFEK	11	2	974.885	1.1139	1	1	NaN	1.1139	1	NaN	1
D3ZBT9;F1MAH5	D3ZBT9	579	S	Protein Ppp6r3	Ppp6r3	1307145	>tr|D3ZBT9|D3ZBT9_RAT Protein Ppp6r3 OS=Rattus norvegicus GN=Ppp6r3 PE=4 SV=2;>tr|F1MAH5|F1MAH5_RAT Protein Ppp6r3 OS=Rattus norvegicus GN=Ppp6r3 PE=4 SV=2	yes	1	79.4887	0.46471	79.489	0.00359178	79.489	no	no	no	no	no	yes	no	no	no	no	no	no	1	FNDEKFADQDDIGNVSFDRVSDINFTLNTNE	_FADQDDIGNVS(ph)FDR_	FADQDDIGNVS(1)FDR	FADQDDIGNVS(79.49)FDR	11	2	839.841	0.53058	1	1	NaN									0.53058	1	NaN
D3ZBT9;F1MAH5	D3ZBT9	617	S	Protein Ppp6r3	Ppp6r3	1307145	>tr|D3ZBT9|D3ZBT9_RAT Protein Ppp6r3 OS=Rattus norvegicus GN=Ppp6r3 PE=4 SV=2;>tr|F1MAH5|F1MAH5_RAT Protein Ppp6r3 OS=Rattus norvegicus GN=Ppp6r3 PE=4 SV=2	yes	1	196.297	0.13372	279.66	2.24e-77	196.3	yes	yes	yes	yes	yes	yes	yes	yes	yes	yes	yes	yes	1	EACCKERIQQFDDGGSDEEDIWEEKHIAFTP	_IQQFDDGGS(ph)DEEDIWEEK_	IQQFDDGGS(1)DEEDIWEEK	IQQFDDGGS(196.3)DEEDIWEEK	9	3	740.627	0.90145	1	3	0.00951707	0.90221	1	10.946	7	0.88706	1	6.7201	7	0.90145	1	6.7187
D3ZBT9	D3ZBT9	523	S	Protein Ppp6r3	Ppp6r3	1307145	>tr|D3ZBT9|D3ZBT9_RAT Protein Ppp6r3 OS=Rattus norvegicus GN=Ppp6r3 PE=4 SV=2	yes	0.758885	9.11511	0.27827	167.92	1.96e-19	98.165	yes	yes	yes	no	yes	no	yes	no	yes	no	yes	yes	1	NKRNTADLVTTCHIHSSSDDEIDFKDTGFSQ	_NTADLVTTCHIHS(ph)SSDDEIDFK_	NTADLVT(0.028)T(0.028)CHIHS(0.759)S(0.093)S(0.093)DDEIDFK	NT(-48.4)ADLVT(-14.41)T(-14.41)CHIHS(9.12)S(-9.12)S(-9.12)DDEIDFK	13	3	862.367
D3ZBT9	D3ZBT9	525	S	Protein Ppp6r3	Ppp6r3	1307145	>tr|D3ZBT9|D3ZBT9_RAT Protein Ppp6r3 OS=Rattus norvegicus GN=Ppp6r3 PE=4 SV=2	yes	0.809403	6.41528	0.02453	167.99	1.26e-19	136.43	yes	yes	yes	yes	yes	yes	yes	yes	yes	yes	yes	yes	1	RNTADLVTTCHIHSSSDDEIDFKDTGFSQDS	_NTADLVTTCHIHSSS(ph)DDEIDFK_	NTADLVTTCHIHS(0.006)S(0.185)S(0.809)DDEIDFK	NT(-105.77)ADLVT(-61.63)T(-48.04)CHIHS(-21.44)S(-6.42)S(6.42)DDEIDFK	15	3	862.367	0.93598	1	1	NaN	0.93598	1	NaN	1
D3ZBU5	D3ZBU5	653	S	AF4/FMR2 family, member 1 (Predicted), isoform CRA_a	Aff1	1307940	>tr|D3ZBU5|D3ZBU5_RAT AF4/FMR2 family, member 1 (Predicted), isoform CRA_a OS=Rattus norvegicus GN=Aff1 PE=4 SV=1	yes	1	46.8189	-0.59419	128.27	0.00287508	46.819	yes	yes	no	yes	yes	no	yes	yes	no	yes	yes	no	1	DKPKVKTKGRPRAVGSREPKSEVPVPVPQAA	_AVGS(ph)REPK_	AVGS(1)REPK	AVGS(46.82)REPK	4	2	462.221	0.93991	1	2	0.00251273	0.93824	1	6.5181	3	0.94158	1	3.2593	3
D3ZBU7;D4A9L0	D3ZBU7	68	S	Protein RGD1310819 (Fragment)	RGD1310819	1310819	>tr|D3ZBU7|D3ZBU7_RAT Protein RGD1310819 (Fragment) OS=Rattus norvegicus GN=RGD1310819 PE=4 SV=2;>tr|D4A9L0|D4A9L0_RAT Protein RGD1310819 OS=Rattus norvegicus GN=RGD1310819 PE=4 SV=1	yes	0.990937	20.3879	-0.32945	77.681	0.00178209	77.681	no	no	yes	no	no	no	no	no	no	no	no	no	1	DELEESRGTMGSRALSHDSIFFPESGQDPAR	_ALS(ph)HDSIFFPESGQDPAR_	ALS(0.991)HDS(0.009)IFFPESGQDPAR	ALS(20.39)HDS(-20.39)IFFPES(-62.55)GQDPAR	3	2	1027.45	1.0163	1	1	NaN									1.0163	1	NaN
D3ZBV9	D3ZBV9	446	S	Protein Yeats2	Yeats2	1566176	>tr|D3ZBV9|D3ZBV9_RAT Protein Yeats2 OS=Rattus norvegicus GN=Yeats2 PE=4 SV=1	yes	1	65.6576	-0.07831	89.668	0.00137464	89.668	yes	yes	no	yes	yes	no	yes	yes	no	yes	yes	no	1	SSCKIVPQSQVPNPESPGKSFQPITMSCKIV	_IVPQSQVPNPES(ph)PGK_	IVPQSQVPNPES(1)PGK	IVPQS(-65.66)QVPNPES(65.66)PGK	12	2	828.903	0.97832	1	2	0.0215387	0.96342	1	8.645	3	0.99322	1	7.9582	2
D3ZBV9	D3ZBV9	462	S	Protein Yeats2	Yeats2	1566176	>tr|D3ZBV9|D3ZBV9_RAT Protein Yeats2 OS=Rattus norvegicus GN=Yeats2 PE=4 SV=1	yes	0.965609	14.4938	0.17266	122.94	3.76e-05	122.94	yes	yes	yes	yes	yes	no	yes	yes	no	no	yes	yes	1	PGKSFQPITMSCKIVSGSPISTPSPSPLPRT	_IVS(ph)GSPISTPSPSPLPR_	IVS(0.966)GS(0.034)PISTPSPSPLPR	IVS(14.49)GS(-14.49)PIS(-41.06)T(-53.19)PS(-73.17)PS(-89.69)PLPR	3	2	886.453	0.962005	1	2	0.0264392					0.97999	1	NaN	1	0.94402	1	NaN
D3ZBV9	D3ZBV9	464	S	Protein Yeats2	Yeats2	1566176	>tr|D3ZBV9|D3ZBV9_RAT Protein Yeats2 OS=Rattus norvegicus GN=Yeats2 PE=4 SV=1	yes	0.991638	20.7493	0.48764	129.2	4.42e-05	129.2	yes	yes	yes	yes	yes	no	yes	yes	yes	yes	yes	yes	1	KSFQPITMSCKIVSGSPISTPSPSPLPRTPT	_IVSGS(ph)PISTPSPSPLPR_	IVS(0.008)GS(0.992)PISTPSPSPLPR	IVS(-20.75)GS(20.75)PIS(-49.05)T(-53.86)PS(-66.46)PS(-71.78)PLPR	5	2	886.453	0.98406	1	2	0.0575423					1.0241	1	14.66	2	0.94402	1	NaN
D3ZBV9	D3ZBV9	529	S	Protein Yeats2	Yeats2	1566176	>tr|D3ZBV9|D3ZBV9_RAT Protein Yeats2 OS=Rattus norvegicus GN=Yeats2 PE=4 SV=1	yes	0.963865	15.2298	-0.47371	192.25	8.83e-14	192.25	no	yes	no	yes	yes	no	no	no	no	yes	no	no	1	SAGSPTSKLPVASQASQGTGSPVPKIHGSSF	_LPVASQAS(ph)QGTGSPVPK_	LPVASQAS(0.964)QGT(0.029)GS(0.007)PVPK	LPVAS(-59.01)QAS(15.23)QGT(-15.23)GS(-21.25)PVPK	8	2	852.422	1.0525	1	1	NaN					1.0525	1	NaN	1
D3ZBV9	D3ZBV9	534	S	Protein Yeats2	Yeats2	1566176	>tr|D3ZBV9|D3ZBV9_RAT Protein Yeats2 OS=Rattus norvegicus GN=Yeats2 PE=4 SV=1	yes	0.999916	41.0581	-0.21791	199.7	2.38e-14	189.07	yes	yes	yes	yes	yes	yes	yes	yes	yes	yes	yes	yes	1	TSKLPVASQASQGTGSPVPKIHGSSFLTSTV	_LPVASQASQGTGS(ph)PVPK_	LPVASQASQGTGS(1)PVPK	LPVAS(-77.45)QAS(-52.61)QGT(-41.06)GS(41.06)PVPK	13	2	852.422	0.99742	1	3	0.0477069	0.99742	1	7.2	3	1.0753	1	5.9941	3	0.98588	1	NaN
D3ZBV9	D3ZBV9	371	S	Protein Yeats2	Yeats2	1566176	>tr|D3ZBV9|D3ZBV9_RAT Protein Yeats2 OS=Rattus norvegicus GN=Yeats2 PE=4 SV=1	yes	0.999946	42.6632	0.1945	162.82	5.43e-18	131.94	no	yes	yes	yes	yes	no	yes	yes	no	no	no	no	1	SLTIPAPVKASPVARSPEPASAAPVGEGFPD	_S(ph)PEPASAAPVGEGFPDSTEAER_	S(1)PEPASAAPVGEGFPDSTEAER	S(42.66)PEPAS(-42.66)AAPVGEGFPDS(-128.3)T(-129.56)EAER	1	2	1140.99	0.83171	1	1	NaN					0.83171	1	10.961	2
D3ZBW3	D3ZBW3	454	S	Protein Tmem201	Tmem201	1583947	>tr|D3ZBW3|D3ZBW3_RAT Protein Tmem201 OS=Rattus norvegicus GN=Tmem201 PE=4 SV=1	yes	0.999996	53.5671	0.049157	106.14	0.000478966	82.908	yes	yes	yes	yes	yes	yes	yes	yes	yes	yes	yes	yes	1;3	RVSPSSLPGRLSRALSLGTIPSLTRTDSGYL	_ALS(ph)LGTIPSLTR_	ALS(1)LGTIPSLTR	ALS(53.57)LGT(-53.57)IPS(-77.48)LT(-74.57)R	3	2	654.85	0.85108	1	3	0.0519306	0.85108	1	23.81	4	0.90396	1	30.103	5	0.81553	1	NaN
D3ZBW5	D3ZBW5	24	S	Protein LOC685203	LOC685203	1596493	>tr|D3ZBW5|D3ZBW5_RAT Protein LOC685203 OS=Rattus norvegicus GN=LOC685203 PE=4 SV=1	yes	1	106.112	-0.11854	174.2	6.82e-12	172.23	no	no	yes	no	no	yes	no	no	yes	no	no	yes	1	TFPFPTTLDIDKLHESEEAFMPGDTCQYRTP	_LHES(ph)EEAFMPGDTCQYR_	LHES(1)EEAFMPGDTCQYR	LHES(106.11)EEAFMPGDT(-106.11)CQY(-143.28)R	4	2	1075.42	0.73627	1	1	NaN									0.73627	1	2.1119
D3ZBX9	D3ZBX9	192	S	Protein Ccdc92	Ccdc92	1601131	>tr|D3ZBX9|D3ZBX9_RAT Protein Ccdc92 OS=Rattus norvegicus GN=Ccdc92 PE=4 SV=1	yes	0.855905	7.73776	0.5455	132.47	2e-05	129.88	no	no	yes	no	no	no	no	no	yes	no	no	yes	1	PKDKLPETPRRRMKKSLSAPLHPEFEEVYRF	_S(ph)LSAPLHPEFEEVYR_	S(0.856)LS(0.144)APLHPEFEEVYR	S(7.74)LS(-7.74)APLHPEFEEVY(-120.03)R	1	2	927.427	1.0525	1	1	NaN									1.0525	1	NaN
D3ZBX9	D3ZBX9	194	S	Protein Ccdc92	Ccdc92	1601131	>tr|D3ZBX9|D3ZBX9_RAT Protein Ccdc92 OS=Rattus norvegicus GN=Ccdc92 PE=4 SV=1	yes	0.993087	21.5732	-0.087309	94.569	0.000872431	76.341	no	no	yes	no	no	yes	no	no	yes	no	no	yes	1	DKLPETPRRRMKKSLSAPLHPEFEEVYRFGA	_SLS(ph)APLHPEFEEVYR_	S(0.007)LS(0.993)APLHPEFEEVYR	S(-21.57)LS(21.57)APLHPEFEEVY(-64.87)R	3	3	618.62	0.98523	1	1	NaN									0.98523	1	1.1757
D3ZBY5	D3ZBY5	540	S	DEAD (Asp-Glu-Ala-Asp) box polypeptide 10 (Predicted)	Ddx10	1308990	>tr|D3ZBY5|D3ZBY5_RAT DEAD (Asp-Glu-Ala-Asp) box polypeptide 10 (Predicted) OS=Rattus norvegicus GN=Ddx10 PE=3 SV=1	yes	0.999569	34.4897	0.58515	86.378	0.00311743	86.378	no	no	yes	no	no	yes	no	no	yes	no	no	yes	1	LGKNQVTEAIQPRAPSLTSDEVEEFRAYFSE	_APS(ph)LTSDEVEEFR_	APS(1)LTSDEVEEFR	APS(34.49)LT(-34.49)S(-41.24)DEVEEFR	3	2	780.335	1.1919	1	1	NaN									1.1919	1	1.0585
D3ZBZ6	D3ZBZ6	1181	S	Dispatched homolog 2 (Drosophila) (Predicted), isoform CRA_d	Disp2	1309569	>tr|D3ZBZ6|D3ZBZ6_RAT Dispatched homolog 2 (Drosophila) (Predicted), isoform CRA_d OS=Rattus norvegicus GN=Disp2 PE=4 SV=1	yes	0.834927	8.22577	0.48622	137.73	5.35e-11	137.73	no	no	yes	no	yes	no	no	no	no	no	no	no	1	DHQTVFSQCPALQTSSPYKQVGPNPQTWIRQ	_DLLLDHQTVFSQCPALQTSS(ph)PYK_	DLLLDHQTVFSQCPALQT(0.005)S(0.034)S(0.835)PY(0.126)K	DLLLDHQT(-136.21)VFS(-119.49)QCPALQT(-21.85)S(-13.9)S(8.23)PY(-8.23)K	20	3	910.094	0.505855	1	2	0.0903427	0.53817	1	NaN	1	0.47354	1	NaN	1
D3ZBZ6	D3ZBZ6	1318	S	Dispatched homolog 2 (Drosophila) (Predicted), isoform CRA_d	Disp2	1309569	>tr|D3ZBZ6|D3ZBZ6_RAT Dispatched homolog 2 (Drosophila) (Predicted), isoform CRA_d OS=Rattus norvegicus GN=Disp2 PE=4 SV=1	yes	1	103.488	0.25018	206.33	2.49e-54	163.31	yes	yes	yes	yes	yes	yes	yes	yes	no	yes	yes	no	1	HSSLSWKGRGGPGDISPVVLPNSQPDLPDVW	_GGPGDIS(ph)PVVLPNSQPDLPDVWLR_	GGPGDIS(1)PVVLPNSQPDLPDVWLR	GGPGDIS(103.49)PVVLPNS(-103.49)QPDLPDVWLR	7	2	1304.64	0.52133	1	3	0.0289959	0.52133	1	8.6401	6	0.54215	1	7.1811	6	0.51248	1	6.9746
D3ZC04	D3ZC04	702	S	Protein Esyt3	Esyt3	1561304	>tr|D3ZC04|D3ZC04_RAT Protein Esyt3 OS=Rattus norvegicus GN=Esyt3 PE=4 SV=1	yes	0.999672	34.8671	-0.23835	84.946	0.000333962	84.946	no	no	no	no	yes	no	no	no	no	no	no	no	1	KKNPATTFLTVPGPHSPGPIKSPRPMSRPAF	_NPATTFLTVPGPHS(ph)PGPIK_	NPATTFLTVPGPHS(1)PGPIK	NPAT(-62.25)T(-57.8)FLT(-34.87)VPGPHS(34.87)PGPIK	14	3	671.006	0.54593	1	1	NaN					0.54593	1	NaN	1
Q9Z330;F1LQT9;Q9Z330-2;D3ZS06;Q9Z330-6;D3ZC19;Q9Z330-5;D4A0P3;Q9Z330-7;Q9Z330-3;Q9Z330-4;Q9Z330-8	Q9Z330	122	S	DNA (cytosine-5)-methyltransferase 1;Cytosine-specific methyltransferase;Cytosine-specific methyltransferase	Dnmt1	620979	>sp|Q9Z330|DNMT1_RAT DNA (cytosine-5)-methyltransferase 1 OS=Rattus norvegicus GN=Dnmt1 PE=1 SV=2;>tr|F1LQT9|F1LQT9_RAT Cytosine-specific methyltransferase OS=Rattus norvegicus GN=Dnmt1 PE=3 SV=2;>sp|Q9Z330-2|DNMT1_RAT Isoform 2 of DNA (cytosine-5)-methylt	yes	0.988511	19.3472	0.18618	139.48	0.000156331	136.38	no	yes	no	yes	yes	no	yes	yes	no	yes	no	no	1	PANGSRPTWKAEMADSNRSPRSRPKPRGPRR	_AEMADS(ph)NRSPR_	AEMADS(0.989)NRS(0.011)PR	AEMADS(19.35)NRS(-19.35)PR	6	2	657.269	0.61856	1	1	NaN					0.61856	1	7.4062	4
Q9Z330;F1LQT9;Q9Z330-2;D3ZS06;Q9Z330-6;D3ZC19;Q9Z330-5;D4A0P3;Q9Z330-7;Q9Z330-3;Q9Z330-4;Q9Z330-8	Q9Z330	125	S	DNA (cytosine-5)-methyltransferase 1;Cytosine-specific methyltransferase;Cytosine-specific methyltransferase	Dnmt1	620979	>sp|Q9Z330|DNMT1_RAT DNA (cytosine-5)-methyltransferase 1 OS=Rattus norvegicus GN=Dnmt1 PE=1 SV=2;>tr|F1LQT9|F1LQT9_RAT Cytosine-specific methyltransferase OS=Rattus norvegicus GN=Dnmt1 PE=3 SV=2;>sp|Q9Z330-2|DNMT1_RAT Isoform 2 of DNA (cytosine-5)-methylt	yes	0.999998	58.0721	-0.043788	162.48	8.91e-06	162.48	yes	yes	no	yes	yes	no	yes	yes	no	yes	yes	no	1	GSRPTWKAEMADSNRSPRSRPKPRGPRRSKS	_AEMADSNRS(ph)PR_	AEMADSNRS(1)PR	AEMADS(-58.07)NRS(58.07)PR	9	2	657.269	0.64087	1	2	0.19408	0.55292	1	14.589	9	0.72882	1	NaN	1
Q9Z330;F1LQT9;Q9Z330-2;D3ZS06;Q9Z330-6;D3ZC19;Q9Z330-5;D4A0P3;Q9Z330-7;Q9Z330-3;Q9Z330-4;Q9Z330-8;Q9Z330-9	Q9Z330	718	S	DNA (cytosine-5)-methyltransferase 1;Cytosine-specific methyltransferase;Cytosine-specific methyltransferase	Dnmt1	620979	>sp|Q9Z330|DNMT1_RAT DNA (cytosine-5)-methyltransferase 1 OS=Rattus norvegicus GN=Dnmt1 PE=1 SV=2;>tr|F1LQT9|F1LQT9_RAT Cytosine-specific methyltransferase OS=Rattus norvegicus GN=Dnmt1 PE=3 SV=2;>sp|Q9Z330-2|DNMT1_RAT Isoform 2 of DNA (cytosine-5)-methylt	yes	1	225.496	-0.55554	243.99	1.29e-46	225.5	yes	yes	yes	yes	yes	yes	yes	yes	yes	yes	yes	yes	1	ADEDEEADDDIPELPSPKKLHQGKKKKQNKD	_EADEDEEADDDIPELPS(ph)PK_	EADEDEEADDDIPELPS(1)PK	EADEDEEADDDIPELPS(225.5)PK	17	2	1097.43	0.72878	1	3	0.0349758	0.72878	1	11.369	3	0.73691	1	8.4608	3	0.68989	1	3.1476
Q9Z330;F1LQT9;Q9Z330-2;D3ZS06;Q9Z330-6;D3ZC19;Q9Z330-5;D4A0P3;Q9Z330-7;Q9Z330-3;Q9Z330-4;Q9Z330-8	Q9Z330	15	S	DNA (cytosine-5)-methyltransferase 1;Cytosine-specific methyltransferase;Cytosine-specific methyltransferase	Dnmt1	620979	>sp|Q9Z330|DNMT1_RAT DNA (cytosine-5)-methyltransferase 1 OS=Rattus norvegicus GN=Dnmt1 PE=1 SV=2;>tr|F1LQT9|F1LQT9_RAT Cytosine-specific methyltransferase OS=Rattus norvegicus GN=Dnmt1 PE=3 SV=2;>sp|Q9Z330-2|DNMT1_RAT Isoform 2 of DNA (cytosine-5)-methylt	yes	0.999996	54.5233	-0.42364	119.92	0.00087716	101.32	no	yes	no	yes	no	no	yes	yes	yes	yes	yes	no	1	_MPARTAPARVPALASPAGSLPDHVRRRLKD	_VPALAS(ph)PAGSLPDHVR_	VPALAS(1)PAGSLPDHVR	VPALAS(54.52)PAGS(-54.52)LPDHVR	6	3	556.282
D3ZC46;D4A712	D3ZC46	603	S	Protein Tcf25	Tcf25	1309054	>tr|D3ZC46|D3ZC46_RAT Protein Tcf25 OS=Rattus norvegicus GN=Tcf25 PE=4 SV=1;>tr|D4A712|D4A712_RAT Protein Tcf25 OS=Rattus norvegicus GN=Tcf25 PE=4 SV=2	yes	0.999992	50.866	0.21718	176.94	9.52e-07	176.94	no	yes	yes	yes	no	yes	no	no	yes	no	no	yes	1;2	PPVDTIYSYVRPERLSPVSHGNTIALFFRSL	_LS(ph)PVSHGNTIALFFR_	LS(1)PVSHGNTIALFFR	LS(50.87)PVS(-50.87)HGNT(-105.25)IALFFR	2	2	869.937	0.72199	1	3	0.0384266	0.73659	1	13.573	2	0.68348	1	7.324	2	0.72199	1	3.9567
D3ZC46;D4A712	D3ZC46	606	S	Protein Tcf25	Tcf25	1309054	>tr|D3ZC46|D3ZC46_RAT Protein Tcf25 OS=Rattus norvegicus GN=Tcf25 PE=4 SV=1;>tr|D4A712|D4A712_RAT Protein Tcf25 OS=Rattus norvegicus GN=Tcf25 PE=4 SV=2	yes	0.946264	12.6426	0.028615	80.545	0.00368665	80.545	no	no	no	no	no	yes	no	no	no	no	no	no	1	DTIYSYVRPERLSPVSHGNTIALFFRSLLPN	_LSPVS(ph)HGNTIALFFR_	LS(0.051)PVS(0.946)HGNT(0.002)IALFFR	LS(-12.64)PVS(12.64)HGNT(-26.25)IALFFR	5	2	869.937
D3ZC55	D3ZC55	20	S	Heat shock 70kDa protein 12A (Predicted), isoform CRA_a	Hspa12a	1305531	>tr|D3ZC55|D3ZC55_RAT Heat shock 70kDa protein 12A (Predicted), isoform CRA_a OS=Rattus norvegicus GN=Hspa12a PE=1 SV=1	yes	0.979206	17.5479	-0.23741	167.28	0.0001	167.28	yes	yes	no	yes	yes	no	yes	yes	no	yes	yes	no	2	EAGGGDAGPRETAPTSAYSSPARSLGDTGIT	_ETAPTS(ph)AYSS(ph)PAR_	ETAPT(0.017)S(0.979)AY(0.004)S(0.042)S(0.958)PAR	ET(-94.11)APT(-17.55)S(17.55)AY(-24.37)S(-13.56)S(13.56)PAR	6	2	749.287	0.555785	2	2	0.0393003	0.57123	2	NaN	1	0.54034	2	19.289	2
D3ZC55	D3ZC55	23	S	Heat shock 70kDa protein 12A (Predicted), isoform CRA_a	Hspa12a	1305531	>tr|D3ZC55|D3ZC55_RAT Heat shock 70kDa protein 12A (Predicted), isoform CRA_a OS=Rattus norvegicus GN=Hspa12a PE=1 SV=1	yes	0.993327	22.6156	-0.1848	216.27	5.02e-16	166.9	yes	yes	no	yes	yes	yes	yes	yes	yes	yes	yes	yes	1;2	GGDAGPRETAPTSAYSSPARSLGDTGITPLS	_ETAPTSAYS(ph)SPAR_	ETAPTS(0.001)AYS(0.993)S(0.005)PAR	ET(-95.39)APT(-36.29)S(-30.08)AY(-46.03)S(22.62)S(-22.62)PAR	9	2	709.303	0.311855	1	2	0.619301	0.17529	1	110.72	2	0.44842	1	NaN	1
D3ZC55	D3ZC55	24	S	Heat shock 70kDa protein 12A (Predicted), isoform CRA_a	Hspa12a	1305531	>tr|D3ZC55|D3ZC55_RAT Heat shock 70kDa protein 12A (Predicted), isoform CRA_a OS=Rattus norvegicus GN=Hspa12a PE=1 SV=1	yes	0.996558	24.6203	0.056902	220.27	2.8e-16	185.27	yes	yes	yes	yes	yes	no	yes	yes	no	yes	yes	no	1;2	GDAGPRETAPTSAYSSPARSLGDTGITPLSP	_ETAPTSAYSS(ph)PAR_	ETAPTSAYS(0.003)S(0.997)PAR	ET(-138.23)APT(-91.18)S(-55.5)AY(-66.4)S(-24.62)S(24.62)PAR	10	2	709.303	0.43936	1	3	0.0397069	0.45069	1	6.9748	5	0.43936	1	4.7135	3	0.41672	1	1.3012
F1M118;F1M0Y4;D3ZC56;F1LU52;D3ZS33	F1M118	207	S	Protein Dst (Fragment)	Dst	1306566	>tr|F1M118|F1M118_RAT Protein Dst (Fragment) OS=Rattus norvegicus GN=Dst PE=1 SV=2;>tr|F1M0Y4|F1M0Y4_RAT Protein Dst (Fragment) OS=Rattus norvegicus GN=Dst PE=1 SV=2;>tr|D3ZC56|D3ZC56_RAT Protein Dst (Fragment) OS=Rattus norvegicus GN=Dst PE=1 SV=2;>tr|F1L	yes	0.999051	30.2214	0.10237	192.16	2.24e-08	157.54	yes	yes	yes	yes	yes	yes	no	no	yes	no	no	yes	1	IGVIRLLDPEDVDVSSPDEKSVITYVSSLYD	_LLDPEDVDVSS(ph)PDEK_	LLDPEDVDVS(0.001)S(0.999)PDEK	LLDPEDVDVS(-30.22)S(30.22)PDEK	11	2	869.377	0.95611	1	3	0.0764918	0.88605	1	NaN	1	1.0326	1	30.905	2	0.95611	1	NaN
F1M118;F1M0Y4;D3ZC56;F1LU52	F1M118	3845	S	Protein Dst (Fragment)	Dst	1306566	>tr|F1M118|F1M118_RAT Protein Dst (Fragment) OS=Rattus norvegicus GN=Dst PE=1 SV=2;>tr|F1M0Y4|F1M0Y4_RAT Protein Dst (Fragment) OS=Rattus norvegicus GN=Dst PE=1 SV=2;>tr|D3ZC56|D3ZC56_RAT Protein Dst (Fragment) OS=Rattus norvegicus GN=Dst PE=1 SV=2;>tr|F1L	yes	0.99945	32.5938	0.03535	169.52	1.19e-09	160.67	yes	yes	yes	yes	yes	yes	yes	yes	yes	yes	yes	yes	1	ADDLSGLTDKLARQKSFSEDVISHKGDLRYI	_S(ph)FSEDVISHK_	S(0.999)FS(0.001)EDVISHK	S(32.59)FS(-32.59)EDVIS(-112.63)HK	1	2	614.766	0.953	1	3	0.0402973	0.96229	1	4.3392	4	0.89281	1	6.845	5	0.953	1	3.5528
F1M118;F1M0Y4;D3ZC56;F1LU52	F1M118	3847	S	Protein Dst (Fragment)	Dst	1306566	>tr|F1M118|F1M118_RAT Protein Dst (Fragment) OS=Rattus norvegicus GN=Dst PE=1 SV=2;>tr|F1M0Y4|F1M0Y4_RAT Protein Dst (Fragment) OS=Rattus norvegicus GN=Dst PE=1 SV=2;>tr|D3ZC56|D3ZC56_RAT Protein Dst (Fragment) OS=Rattus norvegicus GN=Dst PE=1 SV=2;>tr|F1L	yes	0.985614	18.3576	-0.36551	190.53	7.99e-13	190.53	yes	yes	yes	yes	yes	yes	yes	yes	yes	yes	no	yes	1	DLSGLTDKLARQKSFSEDVISHKGDLRYITI	_SFS(ph)EDVISHK_	S(0.014)FS(0.986)EDVISHK	S(-18.36)FS(18.36)EDVIS(-98.28)HK	3	2	614.766	1.0509	1	3	0.105373	1.0547	1	NaN	1	0.8717	1	9.6875	3	1.0509	1	NaN
F1M118;F1M0Y4;D3ZC56;F1LU52	F1M118	7298	S	Protein Dst (Fragment)	Dst	1306566	>tr|F1M118|F1M118_RAT Protein Dst (Fragment) OS=Rattus norvegicus GN=Dst PE=1 SV=2;>tr|F1M0Y4|F1M0Y4_RAT Protein Dst (Fragment) OS=Rattus norvegicus GN=Dst PE=1 SV=2;>tr|D3ZC56|D3ZC56_RAT Protein Dst (Fragment) OS=Rattus norvegicus GN=Dst PE=1 SV=2;>tr|F1L	yes	0.997663	26.5315	0.27161	73.676	4.31e-06	57.902	no	no	no	no	no	no	no	yes	yes	no	no	no	1;2	RAGSKAGSRASSRRGSDASDFDISEIQSVCS	_RGS(ph)DAS(ph)DFDISEIQSVCSDVETVPQTHRPAPR_	RGS(0.998)DAS(0.991)DFDIS(0.011)EIQSVCSDVETVPQTHRPAPR	RGS(26.53)DAS(20.56)DFDIS(-20.56)EIQS(-40.98)VCS(-50.28)DVET(-52.95)VPQT(-54.99)HRPAPR	3	4	929.907	0.74445	1	1	NaN	0.86728	2	NaN	1					0.74445	1	NaN
F1M118;F1M0Y4;D3ZC56;F1LU52	F1M118	7301	S	Protein Dst (Fragment)	Dst	1306566	>tr|F1M118|F1M118_RAT Protein Dst (Fragment) OS=Rattus norvegicus GN=Dst PE=1 SV=2;>tr|F1M0Y4|F1M0Y4_RAT Protein Dst (Fragment) OS=Rattus norvegicus GN=Dst PE=1 SV=2;>tr|D3ZC56|D3ZC56_RAT Protein Dst (Fragment) OS=Rattus norvegicus GN=Dst PE=1 SV=2;>tr|F1L	yes	0.991102	20.5575	0.27161	66.793	1.45e-05	57.902	yes	no	no	no	no	no	no	yes	no	no	no	no	1;2	SKAGSRASSRRGSDASDFDISEIQSVCSDVE	_RGS(ph)DAS(ph)DFDISEIQSVCSDVETVPQTHRPAPR_	RGS(0.998)DAS(0.991)DFDIS(0.011)EIQSVCSDVETVPQTHRPAPR	RGS(26.53)DAS(20.56)DFDIS(-20.56)EIQS(-40.98)VCS(-50.28)DVET(-52.95)VPQT(-54.99)HRPAPR	6	4	929.907	0.76443	1	2	0.179119	0.66761	1	NaN	1	0.86125	1	NaN	1
F1M118;F1M0Y4;D3ZC56;F1LU52	F1M118	4631	S	Protein Dst (Fragment)	Dst	1306566	>tr|F1M118|F1M118_RAT Protein Dst (Fragment) OS=Rattus norvegicus GN=Dst PE=1 SV=2;>tr|F1M0Y4|F1M0Y4_RAT Protein Dst (Fragment) OS=Rattus norvegicus GN=Dst PE=1 SV=2;>tr|D3ZC56|D3ZC56_RAT Protein Dst (Fragment) OS=Rattus norvegicus GN=Dst PE=1 SV=2;>tr|F1L	yes	0.998757	31.2438	-0.14718	179.65	1.89e-05	179.65	no	yes	yes	yes	no	yes	yes	no	yes	no	no	no	1	AIVKSTQYQSLLRSLSGTLTELDEKLSSSLI	_SLS(ph)GTLTELDEK_	S(0.001)LS(0.999)GTLTELDEK	S(-31.24)LS(31.24)GT(-33.06)LT(-82.38)ELDEK	3	2	686.816	0.87606	1	3	0.0778715	0.87606	1	NaN	1	0.91085	1	10.041	2	0.78196	1	10.53
D3ZC82;D3ZQG1	D3ZC82	625	S	Protein Nufip2	LOC687994	1594858	>tr|D3ZC82|D3ZC82_RAT Protein LOC687994 OS=Rattus norvegicus GN=LOC687994 PE=4 SV=2;>tr|D3ZQG1|D3ZQG1_RAT Protein LOC687994 OS=Rattus norvegicus GN=LOC687994 PE=4 SV=2	yes	0.999985	48.262	-0.17495	315.24	7.21e-151	271.44	yes	yes	yes	yes	yes	yes	yes	yes	yes	yes	yes	yes	1	FLSKDYEIENQNPLASPTNTLLGSAKEQRYQ	_DYEIENQNPLAS(ph)PTNTLLGSAK_	DYEIENQNPLAS(1)PTNTLLGSAK	DY(-220.59)EIENQNPLAS(48.26)PT(-48.26)NT(-67.72)LLGS(-130.08)AK	12	2	1228.07	0.9512	1	3	0.0302482	0.99065	1	8.1416	6	0.93411	1	7.0087	5	0.9512	1	4.1658
D3ZC82;D3ZQG1	D3ZC82	212	S	Protein Nufip2	LOC687994	1594858	>tr|D3ZC82|D3ZC82_RAT Protein LOC687994 OS=Rattus norvegicus GN=LOC687994 PE=4 SV=2;>tr|D3ZQG1|D3ZQG1_RAT Protein LOC687994 OS=Rattus norvegicus GN=LOC687994 PE=4 SV=2	yes	0.999861	41.8533	-0.5798	222.91	3.3e-23	166.61	yes	yes	yes	yes	yes	yes	yes	yes	yes	yes	yes	yes	1;2	YITNGYMSKGADNDGSGSESGYTTPKKRKAR	_GADNDGS(ph)GSESGYTTPK_	GADNDGS(1)GSESGYTTPK	GADNDGS(41.85)GS(-41.85)ES(-41.85)GY(-92.46)T(-50.73)T(-76.69)PK	7	2	861.828	1.0026	1	3	0.0540108	1.021	1	4.353	3	0.92136	1	0.4426	2	1.0026	1	6.9689
D3ZC82;D3ZQG1	D3ZC82	214	S	Protein Nufip2	LOC687994	1594858	>tr|D3ZC82|D3ZC82_RAT Protein LOC687994 OS=Rattus norvegicus GN=LOC687994 PE=4 SV=2;>tr|D3ZQG1|D3ZQG1_RAT Protein LOC687994 OS=Rattus norvegicus GN=LOC687994 PE=4 SV=2	yes	0.780777	5.96211	0.40939	149	3.54e-09	149	no	no	yes	no	no	no	no	no	no	no	no	no	2	TNGYMSKGADNDGSGSESGYTTPKKRKARRN	_GADNDGS(ph)GS(ph)ESGYTTPK_	GADNDGS(0.78)GS(0.781)ES(0.219)GY(0.199)T(0.017)T(0.004)PK	GADNDGS(5.96)GS(5.96)ES(-5.96)GY(-5.96)T(-16.64)T(-22.68)PK	9	2	901.811	0.89639	2	1	NaN									0.89639	2	NaN
D3ZC82	D3ZC82	688	S	Protein Nufip2	LOC687994	1594858	>tr|D3ZC82|D3ZC82_RAT Protein LOC687994 OS=Rattus norvegicus GN=LOC687994 PE=4 SV=2	yes	1	99.0223	0.60629	216.29	3.89e-22	144.3	no	no	yes	yes	yes	yes	no	no	yes	no	no	yes	1	KQDPKRIITYNEAMDSPDQ____________	_IITYNEAMDS(ph)PDQ_	IITYNEAMDS(1)PDQ	IIT(-109.91)Y(-99.02)NEAMDS(99.02)PDQ	10	2	788.815
D3ZC82;D3ZQG1	D3ZC82	648	S	Protein Nufip2	LOC687994	1594858	>tr|D3ZC82|D3ZC82_RAT Protein LOC687994 OS=Rattus norvegicus GN=LOC687994 PE=4 SV=2;>tr|D3ZQG1|D3ZQG1_RAT Protein LOC687994 OS=Rattus norvegicus GN=LOC687994 PE=4 SV=2	yes	1	88.2158	0.10281	221.86	2.85e-23	197.36	yes	yes	yes	yes	yes	yes	yes	yes	yes	yes	yes	yes	1	SAKEQRYQRGLERNDSWGSFDLRAAIVYHTK	_NDS(ph)WGSFDLR_	NDS(1)WGSFDLR	NDS(88.22)WGS(-88.22)FDLR	3	2	638.753	1.0548	1	3	0.0170788	1.0323	1	5.9067	6	1.0548	1	10.264	6	1.0678	1	NaN
D3ZC82;D3ZQG1	D3ZC82	651	S	Protein Nufip2	LOC687994	1594858	>tr|D3ZC82|D3ZC82_RAT Protein LOC687994 OS=Rattus norvegicus GN=LOC687994 PE=4 SV=2;>tr|D3ZQG1|D3ZQG1_RAT Protein LOC687994 OS=Rattus norvegicus GN=LOC687994 PE=4 SV=2	yes	0.999989	49.4892	-0.21012	135.02	0.00281628	135.02	no	no	no	no	no	no	no	no	yes	no	no	no	1	EQRYQRGLERNDSWGSFDLRAAIVYHTKEME	_NDSWGS(ph)FDLR_	NDSWGS(1)FDLR	NDS(-49.49)WGS(49.49)FDLR	6	2	638.753
D3ZC82;D3ZQG1;M0R4K6	D3ZC82	112	S	Protein Nufip2	LOC687994	1594858	>tr|D3ZC82|D3ZC82_RAT Protein LOC687994 OS=Rattus norvegicus GN=LOC687994 PE=4 SV=2;>tr|D3ZQG1|D3ZQG1_RAT Protein LOC687994 OS=Rattus norvegicus GN=LOC687994 PE=4 SV=2;>tr|M0R4K6|M0R4K6_RAT Protein RGD1564405 (Fragment) OS=Rattus norvegicus GN=RGD1564405 P	yes	0.99999	50.0354	0.87705	188.71	1.18e-05	183.31	no	yes	yes	yes	no	yes	yes	yes	yes	yes	yes	yes	1	INGNAGEREISLKNLSSDEATNPISRVLNGN	_NLS(ph)SDEATNPISR_	NLS(1)SDEATNPISR	NLS(50.04)S(-50.04)DEAT(-73.84)NPIS(-161.41)R	3	2	742.325	0.92575	1	3	0.0962086	0.78954	1	NaN	1	0.94681	1	NaN	1	0.92575	1	NaN
D3ZC84	D3ZC84	374	S	Ubiquitin carboxyl-terminal hydrolase	Usp9x	1560056	>tr|D3ZC84|D3ZC84_RAT Ubiquitin carboxyl-terminal hydrolase OS=Rattus norvegicus GN=Usp9x PE=3 SV=1	yes	0.987333	18.9178	0.55389	239.55	2.81e-32	239.55	no	no	no	no	no	yes	no	no	yes	no	no	yes	1;2	NKVISSVSYYTHRHGSSEEEEWLTAERMAEW	_HGS(ph)SEEEEWLTAER_	HGS(0.987)S(0.013)EEEEWLTAER	HGS(18.92)S(-18.92)EEEEWLT(-179.31)AER	3	2	870.349	1.5267	1	1	NaN	0.22258	2	NaN	1	0.16042	2	NaN	1	1.5267	1	NaN
D3ZC84	D3ZC84	1600	S	Ubiquitin carboxyl-terminal hydrolase	Usp9x	1560056	>tr|D3ZC84|D3ZC84_RAT Ubiquitin carboxyl-terminal hydrolase OS=Rattus norvegicus GN=Usp9x PE=3 SV=1	yes	1	88.9122	-0.090309	307.49	4.24e-150	256.01	yes	no	yes	yes	yes	yes	no	yes	yes	yes	yes	yes	1	ILAIEGTGSDVDDDMSGDEKQDNESNVDPRD	_NGILAIEGTGSDVDDDMS(ph)GDEK_	NGILAIEGTGSDVDDDMS(1)GDEK	NGILAIEGT(-137.47)GS(-88.91)DVDDDMS(88.91)GDEK	18	2	1159.47	0.74868	1	3	0.0869676	0.85337	1	1.3079	2	0.72715	1	3.3574	2	0.74868	1	NaN
D3ZC96	D3ZC96	27	S	Tetratricopeptide repeat protein 39B	Ttc39b	1305797	>sp|D3ZC96|TT39B_RAT Tetratricopeptide repeat protein 39B OS=Rattus norvegicus GN=Ttc39b PE=3 SV=1	yes	0.985573	18.7647	0.35185	103.85	6.24e-05	103.85	yes	no	yes	no	yes	no	no	no	no	no	yes	yes	1	ADEDIFEDALETISRSPSDMATSGFHFVPCD	_S(ph)PSDMATSGFHFVPCDTK_	S(0.986)PS(0.013)DMATS(0.001)GFHFVPCDTK	S(18.76)PS(-18.76)DMAT(-33.01)S(-30.71)GFHFVPCDT(-97.01)K	1	2	1032.42	1.2901	1	3	0.0921966	1.2901	1	NaN	1	1.2154	1	NaN	1	1.4533	1	NaN
Q810T5;Q810T5-2;D3ZCG0	Q810T5	51	S	Histone acetyltransferase KAT7	Kat7	727966	>sp|Q810T5|KAT7_RAT Histone acetyltransferase KAT7 OS=Rattus norvegicus GN=Kat7 PE=2 SV=1;>sp|Q810T5-2|KAT7_RAT Isoform 2 of Histone acetyltransferase KAT7 OS=Rattus norvegicus GN=Kat7;>tr|D3ZCG0|D3ZCG0_RAT Histone acetyltransferase (Fragment) OS=Rattus no	yes	0.985537	16.6906	-0.22769	110.44	0.000766048	110.44	no	yes	no	no	yes	no	no	yes	no	yes	no	no	3	TSRRSARVTRSSARLSQSSQDSSPVRNLPSF	_LS(ph)QSS(ph)QDSS(ph)PVR_	LS(0.986)QS(0.329)S(0.685)QDS(0.091)S(0.91)PVR	LS(16.69)QS(-3.29)S(3.29)QDS(-10.05)S(10.05)PVR	2	2	765.767
Q810T5;Q810T5-2;D3ZCG0	Q810T5	54	S	Histone acetyltransferase KAT7	Kat7	727966	>sp|Q810T5|KAT7_RAT Histone acetyltransferase KAT7 OS=Rattus norvegicus GN=Kat7 PE=2 SV=1;>sp|Q810T5-2|KAT7_RAT Isoform 2 of Histone acetyltransferase KAT7 OS=Rattus norvegicus GN=Kat7;>tr|D3ZCG0|D3ZCG0_RAT Histone acetyltransferase (Fragment) OS=Rattus no	yes	0.9972	25.6726	0.19794	169.64	8.97e-05	135.47	no	no	no	yes	yes	no	yes	yes	no	yes	yes	no	2;3	RSARVTRSSARLSQSSQDSSPVRNLPSFGTE	_LSQSS(ph)QDSS(ph)PVR_	LSQS(0.003)S(0.997)QDS(0.043)S(0.957)PVR	LS(-44.9)QS(-25.67)S(25.67)QDS(-13.48)S(13.48)PVR	5	2	725.784
Q810T5;Q810T5-2;D3ZCG0	Q810T5	57	S	Histone acetyltransferase KAT7	Kat7	727966	>sp|Q810T5|KAT7_RAT Histone acetyltransferase KAT7 OS=Rattus norvegicus GN=Kat7 PE=2 SV=1;>sp|Q810T5-2|KAT7_RAT Isoform 2 of Histone acetyltransferase KAT7 OS=Rattus norvegicus GN=Kat7;>tr|D3ZCG0|D3ZCG0_RAT Histone acetyltransferase (Fragment) OS=Rattus no	yes	0.989324	19.6702	0.20396	99.481	0.00113845	99.481	no	no	yes	no	yes	no	no	no	yes	yes	no	no	1;3	RVTRSSARLSQSSQDSSPVRNLPSFGTEEPA	_LSQSSQDS(ph)SPVR_	LSQSSQDS(0.989)S(0.011)PVR	LS(-83.05)QS(-64.13)S(-57.39)QDS(19.67)S(-19.67)PVR	8	2	685.801
Q810T5;Q810T5-2;D3ZCG0	Q810T5	58	S	Histone acetyltransferase KAT7	Kat7	727966	>sp|Q810T5|KAT7_RAT Histone acetyltransferase KAT7 OS=Rattus norvegicus GN=Kat7 PE=2 SV=1;>sp|Q810T5-2|KAT7_RAT Isoform 2 of Histone acetyltransferase KAT7 OS=Rattus norvegicus GN=Kat7;>tr|D3ZCG0|D3ZCG0_RAT Histone acetyltransferase (Fragment) OS=Rattus no	yes	0.999847	38.1667	0.14011	231.58	6.31e-24	165.49	yes	yes	yes	yes	yes	yes	yes	yes	yes	yes	yes	yes	1;2;3	VTRSSARLSQSSQDSSPVRNLPSFGTEEPAY	_LSQSSQDSS(ph)PVR_	LSQSSQDSS(1)PVR	LS(-113.72)QS(-95.23)S(-80.73)QDS(-38.17)S(38.17)PVR	9	2	685.801	0.83001	1	3	0.0643708	0.83001	1	3.0947	6	0.82754	1	5.1629	6	0.92472	1	20.714
Q810T5;Q810T5-2;D3ZCG0	Q810T5	125	S	Histone acetyltransferase KAT7	Kat7	727966	>sp|Q810T5|KAT7_RAT Histone acetyltransferase KAT7 OS=Rattus norvegicus GN=Kat7 PE=2 SV=1;>sp|Q810T5-2|KAT7_RAT Isoform 2 of Histone acetyltransferase KAT7 OS=Rattus norvegicus GN=Kat7;>tr|D3ZCG0|D3ZCG0_RAT Histone acetyltransferase (Fragment) OS=Rattus no	yes	1	92.7787	-0.13456	125.22	0.000258122	125.22	no	no	no	no	no	no	no	yes	no	no	yes	no	1	DFSDRETKNTADHDESPPRTPTGNAPSSESD	_NTADHDES(ph)PPR_	NTADHDES(1)PPR	NT(-92.78)ADHDES(92.78)PPR	8	2	659.757	0.980475	1	2	0.0422977	1.0098	1	6.9942	2	0.95115	1	4.7429	2
Q810T5;Q810T5-2;D3ZCG0	Q810T5	100	S	Histone acetyltransferase KAT7	Kat7	727966	>sp|Q810T5|KAT7_RAT Histone acetyltransferase KAT7 OS=Rattus norvegicus GN=Kat7 PE=2 SV=1;>sp|Q810T5-2|KAT7_RAT Isoform 2 of Histone acetyltransferase KAT7 OS=Rattus norvegicus GN=Kat7;>tr|D3ZCG0|D3ZCG0_RAT Histone acetyltransferase (Fragment) OS=Rattus no	yes	0.889146	8.25453	-0.16481	165.17	4.65e-07	128.67	no	yes	yes	no	no	yes	yes	yes	yes	yes	no	yes	1;2	PTPVTPKKYPLRQTRSSGSETEQAVDFSDRE	_S(ph)SGS(ph)ETEQAVDFSDR_	S(0.889)S(0.28)GS(0.819)ET(0.011)EQAVDFSDR	S(8.25)S(-6.14)GS(6.14)ET(-20.22)EQAVDFS(-112.61)DR	1	2	887.814	0.82021	1	2	0.0588128	0.85432	1	19.034	2	0.7861	1	15.613	2	1.208	2	NaN
Q810T5;Q810T5-2;D3ZCG0	Q810T5	101	S	Histone acetyltransferase KAT7	Kat7	727966	>sp|Q810T5|KAT7_RAT Histone acetyltransferase KAT7 OS=Rattus norvegicus GN=Kat7 PE=2 SV=1;>sp|Q810T5-2|KAT7_RAT Isoform 2 of Histone acetyltransferase KAT7 OS=Rattus norvegicus GN=Kat7;>tr|D3ZCG0|D3ZCG0_RAT Histone acetyltransferase (Fragment) OS=Rattus no	yes	0.974425	17.2533	-0.27179	177	4.65e-07	177	no	yes	yes	yes	yes	yes	yes	yes	yes	yes	yes	yes	1;2	TPVTPKKYPLRQTRSSGSETEQAVDFSDRET	_SS(ph)GS(ph)ETEQAVDFSDR_	S(0.026)S(0.974)GS(0.974)ET(0.026)EQAVDFSDR	S(-17.25)S(17.25)GS(17.25)ET(-17.25)EQAVDFS(-153.87)DR	2	2	887.814	1.0931	2	3	0.108747	1.0931	2	NaN	1	0.97083	2	NaN	1	1.208	2	NaN
Q810T5;Q810T5-2;D3ZCG0	Q810T5	103	S	Histone acetyltransferase KAT7	Kat7	727966	>sp|Q810T5|KAT7_RAT Histone acetyltransferase KAT7 OS=Rattus norvegicus GN=Kat7 PE=2 SV=1;>sp|Q810T5-2|KAT7_RAT Isoform 2 of Histone acetyltransferase KAT7 OS=Rattus norvegicus GN=Kat7;>tr|D3ZCG0|D3ZCG0_RAT Histone acetyltransferase (Fragment) OS=Rattus no	yes	0.974425	17.2533	-0.27179	177	3.01e-07	177	no	yes	yes	yes	yes	no	yes	yes	yes	no	yes	no	1;2	VTPKKYPLRQTRSSGSETEQAVDFSDRETKN	_SS(ph)GS(ph)ETEQAVDFSDR_	S(0.026)S(0.974)GS(0.974)ET(0.026)EQAVDFSDR	S(-17.25)S(17.25)GS(17.25)ET(-17.25)EQAVDFS(-153.87)DR	4	2	887.814	0.8811	1	2	0.00534483	0.87777	1	NaN	1	0.88443	1	NaN	1
D3ZCG2;D3ZYN2	D3ZCG2	1227	S	Kinesin-like protein	Kif21a	1305126	>tr|D3ZCG2|D3ZCG2_RAT Protein Kif21a (Fragment) OS=Rattus norvegicus GN=Kif21a PE=1 SV=2;>tr|D3ZYN2|D3ZYN2_RAT Protein Kif21a (Fragment) OS=Rattus norvegicus GN=Kif21a PE=1 SV=2	yes	0.999953	43.2773	0.10058	167.32	1.32e-07	131.35	yes	yes	yes	yes	yes	yes	yes	yes	yes	yes	yes	yes	1	ISRQPSVSEKKVPEPSPVTRRKAYEKADKAK	_KVPEPS(ph)PVTR_	KVPEPS(1)PVTR	KVPEPS(43.28)PVT(-43.28)R	6	2	595.302	0.77329	1	3	0.0122628	0.78662	1	3.9465	6	0.76819	1	3.9554	4	0.77329	1	7.8571
D3ZKH2;D3ZCG3	D3ZKH2	1168	S	Protein Mon2 (Fragment)	Mon2	1308808	>tr|D3ZKH2|D3ZKH2_RAT Protein Mon2 (Fragment) OS=Rattus norvegicus GN=Mon2 PE=4 SV=2;>tr|D3ZCG3|D3ZCG3_RAT Protein Mon2 (Fragment) OS=Rattus norvegicus GN=Mon2 PE=4 SV=2	yes	1	150.55	0.26289	209.89	5.23e-11	209.89	no	no	yes	no	no	yes	no	no	yes	no	no	yes	1	SLAALKSFQEILQIVSPARDSEKPETPVGTV	_SFQEILQIVS(ph)PAR_	SFQEILQIVS(1)PAR	S(-150.55)FQEILQIVS(150.55)PAR	10	2	784.398	0.90068	1	1	NaN									0.90068	1	NaN
G3V9D7;D3ZCH7;Q62847;Q62847-2	Q62847	31	S	Gamma-adducin	Add3	2043	>tr|G3V9D7|G3V9D7_RAT Adducin 3 (Gamma), isoform CRA_a OS=Rattus norvegicus GN=Add3 PE=4 SV=1;>tr|D3ZCH7|D3ZCH7_RAT Adducin 3 (Gamma), isoform CRA_b OS=Rattus norvegicus GN=Add3 PE=4 SV=2;>sp|Q62847|ADDG_RAT Gamma-adducin OS=Rattus norvegicus GN=Add3 PE=1	yes	0.999999	62.9436	-1.0166	93.494	0.00360124	93.494	no	no	yes	no	no	no	no	no	no	no	no	no	1	PSMPHKERYFDRINESDPEYLRERNMSPDLR	_INES(ph)DPEYLR_	INES(1)DPEYLR	INES(62.94)DPEY(-62.94)LR	4	2	658.282	0.72912	1	1	NaN									0.72912	1	NaN
G3V9D7;D3ZCH7;Q62847;Q62847-2	Q62847	42	S	Gamma-adducin	Add3	2043	>tr|G3V9D7|G3V9D7_RAT Adducin 3 (Gamma), isoform CRA_a OS=Rattus norvegicus GN=Add3 PE=4 SV=1;>tr|D3ZCH7|D3ZCH7_RAT Adducin 3 (Gamma), isoform CRA_b OS=Rattus norvegicus GN=Add3 PE=4 SV=2;>sp|Q62847|ADDG_RAT Gamma-adducin OS=Rattus norvegicus GN=Add3 PE=1	yes	1	150.351	0.36419	150.35	0.0029643	150.35	yes	yes	yes	yes	yes	no	yes	yes	no	yes	yes	no	1	RINESDPEYLRERNMSPDLREDFNMMEQRKR;RINESDPEYLRERNMSPDLRQDFNMMEQRKR	_NMS(ph)PDLR_	NMS(1)PDLR	NMS(150.35)PDLR	3	2	456.686	0.56489	1	2	0.133262	0.51166	1	13.253	3	0.61812	1	46.676	3
G3V9D7;D3ZCH7;Q62847;Q62847-2	Q62847	678	S	Gamma-adducin	Add3	2043	>tr|G3V9D7|G3V9D7_RAT Adducin 3 (Gamma), isoform CRA_a OS=Rattus norvegicus GN=Add3 PE=4 SV=1;>tr|D3ZCH7|D3ZCH7_RAT Adducin 3 (Gamma), isoform CRA_b OS=Rattus norvegicus GN=Add3 PE=4 SV=2;>sp|Q62847|ADDG_RAT Gamma-adducin OS=Rattus norvegicus GN=Add3 PE=1	yes	0.767372	7.53955	0.52583	200.6	2.21e-14	200.6	no	no	no	no	no	no	yes	no	no	no	no	no	1	SPDRTEEVLSPDGSPSKSPSKKKKKFRTPSF	_TEEVLSPDGSPS(ph)KSPSK_	TEEVLSPDGS(0.135)PS(0.767)KS(0.097)PSK	T(-115.4)EEVLS(-52.08)PDGS(-7.54)PS(7.54)KS(-8.97)PS(-46.34)K	12	2	912.917	1.02712	1	2	0.0987016	1.0988	1	NaN	1	0.95543	1	NaN	1
G3V9D7;D3ZCH7;Q62847;Q62847-2	Q62847	682	S	Gamma-adducin	Add3	2043	>tr|G3V9D7|G3V9D7_RAT Adducin 3 (Gamma), isoform CRA_a OS=Rattus norvegicus GN=Add3 PE=4 SV=1;>tr|D3ZCH7|D3ZCH7_RAT Adducin 3 (Gamma), isoform CRA_b OS=Rattus norvegicus GN=Add3 PE=4 SV=2;>sp|Q62847|ADDG_RAT Gamma-adducin OS=Rattus norvegicus GN=Add3 PE=1	yes	0.790592	5.7725	0.047128	134.52	2.31e-06	134.52	no	no	no	no	yes	no	no	no	no	no	no	no	1	TEEVLSPDGSPSKSPSKKKKKFRTPSFLKKN	_TEEVLSPDGSPSKSPS(ph)K_	TEEVLSPDGSPSKS(0.209)PS(0.791)K	T(-120.15)EEVLS(-75.95)PDGS(-46.34)PS(-38.14)KS(-5.77)PS(5.77)K	16	2	912.917	1.01636	1	2	0.0847876	1.0773	1	NaN	1	0.95543	1	NaN	1
G3V9D7;D3ZCH7;Q62847;Q62847-2	Q62847	442	S	Gamma-adducin	Add3	2043	>tr|G3V9D7|G3V9D7_RAT Adducin 3 (Gamma), isoform CRA_a OS=Rattus norvegicus GN=Add3 PE=4 SV=1;>tr|D3ZCH7|D3ZCH7_RAT Adducin 3 (Gamma), isoform CRA_b OS=Rattus norvegicus GN=Add3 PE=4 SV=2;>sp|Q62847|ADDG_RAT Gamma-adducin OS=Rattus norvegicus GN=Add3 PE=1	yes	0.999795	36.8836	0.29873	149.23	7.14e-05	141.13	no	no	yes	no	no	yes	no	no	yes	no	no	yes	1	YMAQRQQREKTRWLNSPNTYMKVNVPEESRN	_WLNS(ph)PNTYMK_	WLNS(1)PNTYMK	WLNS(36.88)PNT(-36.88)Y(-64.9)MK	4	2	667.286	0.29879	1	1	NaN									0.29879	1	3.4708
D3ZCI2	D3ZCI2	271	S	Sodium/hydrogen exchanger	Slc9a7	1561385	>tr|D3ZCI2|D3ZCI2_RAT Protein Slc9a7 OS=Rattus norvegicus GN=Slc9a7 PE=4 SV=2	yes	0.96554	15.2668	-5.7102	111.22	0.00135326	93.768	no	no	yes	no	yes	yes	no	no	no	no	no	no	1	TTLPAWCGLMARCLTSPQVYDNQEPLREDDS	_CLTS(ph)PQVYDNQEPLR_	CLT(0.029)S(0.966)PQVY(0.006)DNQEPLR	CLT(-15.27)S(15.27)PQVY(-22.25)DNQEPLR	4	2	950.419
D3ZCI2	D3ZCI2	179	S	Sodium/hydrogen exchanger	Slc9a7	1561385	>tr|D3ZCI2|D3ZCI2_RAT Protein Slc9a7 OS=Rattus norvegicus GN=Slc9a7 PE=4 SV=2	yes	1	85.3625	-0.25094	293.83	2.04e-87	85.362	yes	yes	yes	yes	yes	yes	yes	yes	yes	yes	yes	yes	1	PMLSWLNIRVGVEELSEEDQNEHRWQYFRVG	_VGVEELS(ph)EEDQNEHR_	VGVEELS(1)EEDQNEHR	VGVEELS(85.36)EEDQNEHR	7	3	617.258	0.71414	1	3	0.106197	0.68444	1	19.546	5	0.71414	1	14.374	4	0.83372	1	12.787
D3ZCJ3	D3ZCJ3	647	S	Protein Mfsd6	Mfsd6	1562317	>tr|D3ZCJ3|D3ZCJ3_RAT Protein Mfsd6 OS=Rattus norvegicus GN=Mfsd6 PE=4 SV=1	yes	0.815425	6.51275	-0.42662	178.44	7.61e-44	83.312	yes	yes	yes	yes	yes	no	yes	yes	yes	yes	yes	no	1	EEDKTMLAERIPVPSSPVPIATIDLVQQQTE	_IPVPSS(ph)PVPIATIDLVQQQTEDVMPHIEAR_	IPVPS(0.182)S(0.815)PVPIAT(0.003)IDLVQQQTEDVMPHIEAR	IPVPS(-6.51)S(6.51)PVPIAT(-25.04)IDLVQQQT(-52.14)EDVMPHIEAR	6	4	840.928	0.665415	1	2	0.105362	0.71499	1	NaN	1	0.61584	1	NaN	1
D3ZCP0	D3ZCP0	382	S	Histone-lysine N-methyltransferase, H3 lysine-79 specific	Dot1l	1306644	>tr|D3ZCP0|D3ZCP0_RAT Histone-lysine N-methyltransferase, H3 lysine-79 specific OS=Rattus norvegicus GN=Dot1l PE=1 SV=1	yes	1	111.013	-0.0091439	229.6	4.97e-27	226.74	yes	yes	yes	yes	yes	yes	yes	yes	yes	yes	yes	yes	1	KVPESKAAATEAPADSGAEEEKSGVATVKKQ	_AAATEAPADS(ph)GAEEEK_	AAATEAPADS(1)GAEEEK	AAAT(-111.01)EAPADS(111.01)GAEEEK	10	2	813.83	0.634165	1	2	0.0027095					0.63538	1	NaN	1	0.63295	1	23.934
D3ZCP0	D3ZCP0	465	S	Histone-lysine N-methyltransferase, H3 lysine-79 specific	Dot1l	1306644	>tr|D3ZCP0|D3ZCP0_RAT Histone-lysine N-methyltransferase, H3 lysine-79 specific OS=Rattus norvegicus GN=Dot1l PE=1 SV=1	yes	0.955376	13.5843	-0.10297	64.289	4.84e-05	64.289	no	no	yes	no	no	no	no	no	no	no	no	no	1	APPSASPQDAYRAPHSPFYQLPPSTPLHSPD	_APHS(ph)PFYQLPPSTPLHSPDPLLVAPTPPALQK_	APHS(0.955)PFY(0.042)QLPPS(0.001)T(0.001)PLHSPDPLLVAPTPPALQK	APHS(13.58)PFY(-13.58)QLPPS(-28.64)T(-29.18)PLHS(-34.91)PDPLLVAPT(-59.71)PPALQK	4	3	1165.27	0.58077	1	1	NaN									0.58077	1	NaN
D3ZCP0	D3ZCP0	793	S	Histone-lysine N-methyltransferase, H3 lysine-79 specific	Dot1l	1306644	>tr|D3ZCP0|D3ZCP0_RAT Histone-lysine N-methyltransferase, H3 lysine-79 specific OS=Rattus norvegicus GN=Dot1l PE=1 SV=1	yes	1	71.0497	0.31998	146.96	4.78e-05	107.99	yes	yes	no	yes	yes	yes	yes	yes	yes	yes	yes	no	1	YTRLSPAKIVLRRHLSQDHTGASKAATSEPH	_HLS(ph)QDHTGASK_	HLS(1)QDHTGASK	HLS(71.05)QDHT(-71.05)GAS(-83.46)K	3	2	630.772	0.751585	1	2	0.0118826	0.7579	1	12.207	5	0.74527	1	2.9293	3
D3ZCP0	D3ZCP0	1012	S	Histone-lysine N-methyltransferase, H3 lysine-79 specific	Dot1l	1306644	>tr|D3ZCP0|D3ZCP0_RAT Histone-lysine N-methyltransferase, H3 lysine-79 specific OS=Rattus norvegicus GN=Dot1l PE=1 SV=1	yes	0.997828	26.6226	-0.42656	118.36	0.000208889	118.36	yes	yes	no	no	no	no	no	no	no	no	no	no	2	QHPPLLPQSRNSGPASPAHQLAASPRLSVTT	_NSGPAS(ph)PAHQLAAS(ph)PR_	NS(0.002)GPAS(0.998)PAHQLAAS(1)PR	NS(-26.62)GPAS(26.62)PAHQLAAS(77.1)PR	6	2	860.864	0.628155	2	2	0.0881301	0.58901	2	NaN	1	0.6673	2	NaN	1
D3ZCP0	D3ZCP0	1020	S	Histone-lysine N-methyltransferase, H3 lysine-79 specific	Dot1l	1306644	>tr|D3ZCP0|D3ZCP0_RAT Histone-lysine N-methyltransferase, H3 lysine-79 specific OS=Rattus norvegicus GN=Dot1l PE=1 SV=1	yes	1	77.0999	-0.42656	118.36	0.000208889	118.36	yes	yes	no	no	no	no	no	no	no	no	no	no	2	SRNSGPASPAHQLAASPRLSVTTQGSLPDTG	_NSGPAS(ph)PAHQLAAS(ph)PR_	NS(0.002)GPAS(0.998)PAHQLAAS(1)PR	NS(-26.62)GPAS(26.62)PAHQLAAS(77.1)PR	14	2	860.864	0.628155	2	2	0.0881301	0.58901	2	NaN	1	0.6673	2	NaN	1
D3ZCR5	D3ZCR5	409	S	La ribonucleoprotein domain family, member 6 (Predicted)	Larp6	1308414	>tr|D3ZCR5|D3ZCR5_RAT La ribonucleoprotein domain family, member 6 (Predicted) OS=Rattus norvegicus GN=Larp6 PE=4 SV=1	yes	0.992604	21.2777	0.34441	178.84	1.54e-07	178.84	yes	yes	yes	yes	yes	yes	yes	yes	no	no	yes	no	1	RKSPLAEEGRLNFSTSPEIFRKCMDYSSDSS	_LNFSTS(ph)PEIFR_	LNFST(0.007)S(0.993)PEIFR	LNFS(-85.49)T(-21.28)S(21.28)PEIFR	6	2	695.824	0.56339	1	3	0.0743909	0.56339	1	NaN	1	0.5904	1	NaN	1	0.5094	1	NaN
D3ZCR5	D3ZCR5	56	S	La ribonucleoprotein domain family, member 6 (Predicted)	Larp6	1308414	>tr|D3ZCR5|D3ZCR5_RAT La ribonucleoprotein domain family, member 6 (Predicted) OS=Rattus norvegicus GN=Larp6 PE=4 SV=1	yes	0.979146	16.7166	0.34245	206.59	9.35e-15	206.59	no	no	yes	no	no	yes	no	no	yes	no	no	yes	1	RAAGDTARYLSPGWGSASEEEPSRGHSSATT	_YLSPGWGS(ph)ASEEEPSR_	YLSPGWGS(0.979)AS(0.021)EEEPSR	Y(-149.99)LS(-121.02)PGWGS(16.72)AS(-16.72)EEEPS(-80.86)R	8	2	916.38	0.80152	1	1	NaN									0.80152	1	NaN
D3ZCX1	D3ZCX1	385	S	Protein Mbd6	Mbd6	1311050	>tr|D3ZCX1|D3ZCX1_RAT Protein Mbd6 OS=Rattus norvegicus GN=Mbd6 PE=4 SV=2	yes	1	105.992	-0.045399	113.35	0.000425791	105.99	yes	yes	no	no	yes	no	yes	yes	no	yes	yes	no	1	RPPTVLRLLEGGGPQSPRRSRPRAPAPVPQP	_LLEGGGPQS(ph)PR_	LLEGGGPQS(1)PR	LLEGGGPQS(105.99)PR	9	2	595.782	0.52256	1	2	0.169064	0.46009	1	16.287	3	0.58503	1	12.438	2
D3ZCX6	D3ZCX6	500	S	Protein Rexo1	Rexo1	1309872	>tr|D3ZCX6|D3ZCX6_RAT Protein Rexo1 OS=Rattus norvegicus GN=Rexo1 PE=4 SV=1	yes	1	68.4292	0.73948	264.57	5.08e-96	264.57	no	no	yes	no	no	yes	no	no	yes	no	no	yes	1	LKKRALSHAELFGDESEEEDSGLGTAPRVWP	_ALSHAELFGDES(ph)EEEDSGLGTAPR_	ALSHAELFGDES(1)EEEDSGLGTAPR	ALS(-162.11)HAELFGDES(68.43)EEEDS(-68.43)GLGT(-117.92)APR	12	2	1299.06	0.94277	1	1	NaN									0.94277	1	NaN
D3ZCX6	D3ZCX6	505	S	Protein Rexo1	Rexo1	1309872	>tr|D3ZCX6|D3ZCX6_RAT Protein Rexo1 OS=Rattus norvegicus GN=Rexo1 PE=4 SV=1	yes	0.888957	9.03996	0.14284	102.21	3.78e-07	102.21	no	no	yes	no	no	no	no	no	no	no	no	no	1	LSHAELFGDESEEEDSGLGTAPRVWPPTLPS	_ALSHAELFGDESEEEDS(ph)GLGTAPR_	ALSHAELFGDES(0.111)EEEDS(0.889)GLGTAPR	ALS(-38.34)HAELFGDES(-9.04)EEEDS(9.04)GLGT(-45.52)APR	17	3	866.373	0.66874	1	1	NaN									0.66874	1	NaN
D3ZCX6	D3ZCX6	338	S	Protein Rexo1	Rexo1	1309872	>tr|D3ZCX6|D3ZCX6_RAT Protein Rexo1 OS=Rattus norvegicus GN=Rexo1 PE=4 SV=1	yes	0.954626	13.2303	-0.038485	218.14	2.67e-17	198.51	yes	yes	no	yes	yes	no	yes	yes	yes	yes	yes	no	1	GQPPKAPDTVSVVKPSSPARASQDAGVPKEG	_APDTVSVVKPS(ph)SPAR_	APDTVSVVKPS(0.955)S(0.045)PAR	APDT(-147.54)VS(-110.32)VVKPS(13.23)S(-13.23)PAR	11	2	795.898	0.777025	1	2	0.0360094	0.79681	1	7.8138	6	0.75724	1	12.262	7
D3ZCX6	D3ZCX6	339	S	Protein Rexo1	Rexo1	1309872	>tr|D3ZCX6|D3ZCX6_RAT Protein Rexo1 OS=Rattus norvegicus GN=Rexo1 PE=4 SV=1	yes	0.997287	25.6531	0.28455	205.88	6.31e-12	142.26	yes	yes	yes	yes	yes	yes	yes	yes	yes	yes	yes	yes	1	QPPKAPDTVSVVKPSSPARASQDAGVPKEGK	_APDTVSVVKPSS(ph)PAR_	APDTVSVVKPS(0.003)S(0.997)PAR	APDT(-101.46)VS(-79.6)VVKPS(-25.65)S(25.65)PAR	12	2	795.898	0.79533	1	3	0.0279622	0.76464	1	6.9006	6	0.79533	1	5.7703	6	0.80745	1	NaN
D3ZCX6	D3ZCX6	271	S	Protein Rexo1	Rexo1	1309872	>tr|D3ZCX6|D3ZCX6_RAT Protein Rexo1 OS=Rattus norvegicus GN=Rexo1 PE=4 SV=1	yes	0.999956	44.1693	0.21273	186.77	2.12e-05	101.67	no	no	yes	no	no	yes	no	no	yes	no	no	yes	1;2	LKKPCDPSGGCEARFSDSEDDVSSPPKADDP	_FS(ph)DS(ph)EDDVSSPPK_	FS(1)DS(0.998)EDDVS(0.001)SPPK	FS(44.17)DS(28.46)EDDVS(-28.46)S(-37.15)PPK	2	2	785.273	0.73053	1	1	NaN									0.73053	1	NaN
D3ZCX6	D3ZCX6	273	S	Protein Rexo1	Rexo1	1309872	>tr|D3ZCX6|D3ZCX6_RAT Protein Rexo1 OS=Rattus norvegicus GN=Rexo1 PE=4 SV=1	yes	0.998384	28.4603	0.21273	101.67	0.00252365	101.67	no	no	no	no	no	no	no	no	no	no	no	yes	2	KPCDPSGGCEARFSDSEDDVSSPPKADDPES	_FS(ph)DS(ph)EDDVSSPPK_	FS(1)DS(0.998)EDDVS(0.001)SPPK	FS(44.17)DS(28.46)EDDVS(-28.46)S(-37.15)PPK	4	2	785.273	0.83212	2	1	NaN									0.83212	2	NaN
D3ZCZ3	D3ZCZ3	116	S	Protein Cys1	Cys1	1596023	>tr|D3ZCZ3|D3ZCZ3_RAT Protein Cys1 OS=Rattus norvegicus GN=Cys1 PE=4 SV=1	yes	0.950195	12.8054	-0.32363	174.01	3.31e-20	174.01	no	no	no	no	no	yes	no	no	no	no	no	yes	1	TGNPEDSCASEAPGSSPKRPEGQSAISYDYS	_VTGNPEDSCASEAPGSS(ph)PK_	VTGNPEDSCASEAPGS(0.05)S(0.95)PK	VT(-168.66)GNPEDS(-113.73)CAS(-90.94)EAPGS(-12.81)S(12.81)PK	17	2	985.396	0.96049	1	1	NaN									0.96049	1	NaN
D3ZD48	D3ZD48	227	S	Protein Rab11fip2	Rab11fip2	1308538	>tr|D3ZD48|D3ZD48_RAT Protein Rab11fip2 OS=Rattus norvegicus GN=Rab11fip2 PE=4 SV=2	yes	0.999952	44.3577	0.56987	150.91	1.57e-09	147.67	yes	yes	yes	yes	yes	yes	yes	yes	yes	yes	yes	yes	1	KKPFLLGPQRLSSAHSMSDLTGSHLSSEKLK	_LSSAHS(ph)MSDLTGSHLSSEK_	LSSAHS(1)MSDLTGSHLSSEK	LS(-52.47)S(-52.47)AHS(44.36)MS(-44.36)DLT(-71.89)GS(-89.56)HLS(-99.92)S(-100.51)EK	6	2	1027.45	1.1538	1	1	NaN									1.1538	1	8.2042
D3ZD48	D3ZD48	229	S	Protein Rab11fip2	Rab11fip2	1308538	>tr|D3ZD48|D3ZD48_RAT Protein Rab11fip2 OS=Rattus norvegicus GN=Rab11fip2 PE=4 SV=2	yes	0.762304	5.36112	-0.60501	120.63	1.5e-05	100.59	yes	yes	yes	yes	no	yes	yes	yes	yes	yes	no	yes	1	PFLLGPQRLSSAHSMSDLTGSHLSSEKLKSS	_LSSAHSMS(ph)DLTGSHLSSEK_	LS(0.003)S(0.013)AHS(0.222)MS(0.762)DLTGSHLSSEK	LS(-23.81)S(-17.79)AHS(-5.36)MS(5.36)DLT(-48.49)GS(-67.85)HLS(-83.35)S(-83.35)EK	8	3	685.301	1.1997	1	3	0.103752	1.4129	1	NaN	1	1.1745	1	NaN	1	1.1997	1	NaN
D3ZD48;Q3B7T9	Q3B7T9	159	S	Rab11 family-interacting protein 1	Rab11fip1	1562965	>tr|D3ZD48|D3ZD48_RAT Protein Rab11fip2 OS=Rattus norvegicus GN=Rab11fip2 PE=4 SV=2;>sp|Q3B7T9|RFIP1_RAT Rab11 family-interacting protein 1 OS=Rattus norvegicus GN=Rab11fip1 PE=2 SV=1	yes	0.999999	58.8701	-0.24597	232.15	2e-23	232.15	yes	yes	yes	yes	yes	yes	yes	yes	yes	yes	yes	yes	1	EIEVDIQFMRNNMTASMFDLSMKDKSRNPFG;EIKVNIQFMRNNMTASMFDLSMKDKTRSPFA	_NNMTAS(ph)MFDLSMK_	NNMTAS(1)MFDLSMK	NNMT(-58.87)AS(58.87)MFDLS(-72.8)MK	6	2	785.311	1.4586	1	3	0.0357051	1.5466	1	2.2774	5	1.4513	1	11.551	5	1.4586	1	10.138
D3ZD72	D3ZD72	330	S	Protein Ncapg (Fragment)	Ncapg	1562646	>tr|D3ZD72|D3ZD72_RAT Protein Ncapg (Fragment) OS=Rattus norvegicus GN=Ncapg PE=4 SV=2	yes	0.972679	15.5147	-1.4791	183.25	5.67e-32	154.26	no	no	yes	no	no	yes	no	no	no	no	no	no	1	AQKVKAVHCEGAELSSPDEQEEDAEDRATAK	_AVHCEGAELSS(ph)PDEQEEDAEDR_	AVHCEGAELS(0.027)S(0.973)PDEQEEDAEDR	AVHCEGAELS(-15.51)S(15.51)PDEQEEDAEDR	11	3	851.662	0.70709	1	1	NaN									0.70709	1	15.563
D3ZD80	D3ZD80	18	S	Protein Gtf3c4	Gtf3c4	1592609	>tr|D3ZD80|D3ZD80_RAT Protein Gtf3c4 OS=Rattus norvegicus GN=Gtf3c4 PE=4 SV=1	yes	0.999975	46.0948	-0.32654	219.06	1.19e-22	183.22	no	yes	yes	no	yes	yes	yes	yes	yes	yes	yes	yes	1	EADQARVGPKADEPSSPAEEKDEGGGKEAAA	_ADEPSS(ph)PAEEKDEGGGK_	ADEPSS(1)PAEEKDEGGGK	ADEPS(-46.09)S(46.09)PAEEKDEGGGK	6	2	891.857	0.91557	1	3	0.0160169	0.89057	1	13.334	3	0.91557	1	15.996	3	0.91591	1	0.042804
D3ZD80	D3ZD80	607	S	Protein Gtf3c4	Gtf3c4	1592609	>tr|D3ZD80|D3ZD80_RAT Protein Gtf3c4 OS=Rattus norvegicus GN=Gtf3c4 PE=4 SV=1	yes	1	238.266	0.37455	302.77	3.13e-132	286.85	yes	yes	yes	yes	yes	yes	yes	yes	yes	yes	yes	yes	1	LWKPTHEDSKILLVDSPGMGDGEDEQQEEGT	_ILLVDS(ph)PGM(ox)GDGEDEQQEEGTSK_	ILLVDS(1)PGMGDGEDEQQEEGTSK	ILLVDS(238.27)PGMGDGEDEQQEEGT(-238.27)S(-238.27)K	6	2	1265.53	1.0466	1	3	0.0326293	1.0466	1	8.8179	6	1.0019	1	11.079	6	1.0684	1	13.421
D3ZD89	D3ZD89	854	S	NMDA receptor-regulated gene 1 (Predicted), isoform CRA_b	Naa15	1310984	>tr|D3ZD89|D3ZD89_RAT NMDA receptor-regulated gene 1 (Predicted), isoform CRA_b OS=Rattus norvegicus GN=Naa15 PE=4 SV=2	yes	0.785434	5.64619	-0.27785	206.11	2.4e-17	199.7	yes	no	no	yes	no	no	yes	yes	no	yes	no	yes	1	PPGYEEDMKITVNGDSSAETEELANEI____	_ITVNGDS(ph)SAETEELANEI_	ITVNGDS(0.785)S(0.214)AETEELANEI	IT(-33.08)VNGDS(5.65)S(-5.65)AET(-37.44)EELANEI	7	2	986.425
D3ZD89	D3ZD89	855	S	NMDA receptor-regulated gene 1 (Predicted), isoform CRA_b	Naa15	1310984	>tr|D3ZD89|D3ZD89_RAT NMDA receptor-regulated gene 1 (Predicted), isoform CRA_b OS=Rattus norvegicus GN=Naa15 PE=4 SV=2	yes	0.82189	6.74124	0.16398	227.6	1.52e-31	227.6	no	no	no	no	no	yes	yes	yes	no	no	no	no	1	PGYEEDMKITVNGDSSAETEELANEI_____	_ITVNGDSS(ph)AETEELANEI_	ITVNGDS(0.174)S(0.822)AET(0.004)EELANEI	IT(-44.37)VNGDS(-6.74)S(6.74)AET(-23.1)EELANEI	8	2	986.425
D3ZDA6	D3ZDA6	1907	S	Protein Sdk2	Sdk2	1310397	>tr|D3ZDA6|D3ZDA6_RAT Protein Sdk2 OS=Rattus norvegicus GN=Sdk2 PE=4 SV=1	yes	0.999742	35.8871	0.20125	151.95	0.000557669	151.95	no	no	yes	no	no	yes	no	no	no	no	no	no	1	KNGLYTRPSPGSLHYSDEDVTKYNDLIPAES	_PSPGSLHYS(ph)DEDVTK_	PSPGSLHYS(1)DEDVTK	PS(-64.86)PGS(-35.89)LHY(-73.26)S(35.89)DEDVT(-74.44)K	9	2	856.364
D3ZDC2	D3ZDC2	297	S	Protein Slc43a2	Slc43a2	1305819	>tr|D3ZDC2|D3ZDC2_RAT Protein Slc43a2 OS=Rattus norvegicus GN=Slc43a2 PE=1 SV=1	yes	0.998832	29.3205	0.17311	188.13	3.54e-08	186.13	yes	yes	yes	yes	yes	yes	yes	yes	yes	yes	yes	yes	1	AKEQAALQEGHKLCLSTVDLEVKCQPDAAAA	_LCLS(ph)TVDLEVK_	LCLS(0.999)T(0.001)VDLEVK	LCLS(29.32)T(-29.32)VDLEVK	4	2	678.828	0.9961	1	3	0.00672074	0.9961	1	8.3452	6	0.99013	1	5.7862	6	1.0035	1	4.6206
D3ZDC2	D3ZDC2	274	S	Protein Slc43a2	Slc43a2	1305819	>tr|D3ZDC2|D3ZDC2_RAT Protein Slc43a2 OS=Rattus norvegicus GN=Slc43a2 PE=1 SV=1	yes	0.999974	45.8668	0.26785	163.12	3.34e-06	163.12	yes	yes	yes	yes	yes	yes	yes	yes	yes	yes	yes	yes	1	GKQFYKQVTTVGRRLSVGSSMRTAKEQAALQ	_RLS(ph)VGSSMR_	RLS(1)VGSSMR	RLS(45.87)VGS(-45.87)S(-78.43)MR	3	2	536.752	0.58264	1	3	0.0748232	0.58264	1	2.8375	2	0.59288	1	NaN	1	0.51526	1	NaN
D3ZDC7	D3ZDC7	638	S	Protein Zfyve9	Zfyve9	1310856	>tr|D3ZDC7|D3ZDC7_RAT Protein Zfyve9 OS=Rattus norvegicus GN=Zfyve9 PE=4 SV=2	yes	0.991231	20.5321	0.90685	212.92	1.23e-14	160.64	yes	no	no	yes	yes	no	yes	yes	no	yes	yes	yes	1	ESFEADISSRPCLALSPDSPDNDLRAGQFGI	_PCLALS(ph)PDSPDNDLR_	PCLALS(0.991)PDS(0.009)PDNDLR	PCLALS(20.53)PDS(-20.53)PDNDLR	6	2	875.379	1.2239	1	1	NaN	1.2239	1	NaN	1
D3ZDC7	D3ZDC7	641	S	Protein Zfyve9	Zfyve9	1310856	>tr|D3ZDC7|D3ZDC7_RAT Protein Zfyve9 OS=Rattus norvegicus GN=Zfyve9 PE=4 SV=2	yes	0.923001	10.7871	0.87848	153.36	4.16e-07	153.36	no	yes	no	yes	no	no	no	no	yes	yes	no	no	1	EADISSRPCLALSPDSPDNDLRAGQFGISAR	_PCLALSPDS(ph)PDNDLR_	PCLALS(0.077)PDS(0.923)PDNDLR	PCLALS(-10.79)PDS(10.79)PDNDLR	9	2	875.379	1.0267	1	1	NaN					1.0267	1	NaN	1
D3ZDD7;Q9JKU6	D3ZDD7	465	S	Spermatid perinuclear RNA-binding protein	Strbp	620673	>tr|D3ZDD7|D3ZDD7_RAT Spermatid perinuclear RNA binding protein, isoform CRA_a OS=Rattus norvegicus GN=Strbp PE=4 SV=1;>sp|Q9JKU6|STRBP_RAT Spermatid perinuclear RNA-binding protein OS=Rattus norvegicus GN=Strbp PE=1 SV=1	yes	0.765741	5.14386	-0.25433	126.99	5.14e-10	118.44	no	no	yes	no	no	no	no	no	no	no	no	yes	1	AMGYPTGFDADIECMSSDEKSDNESKNDTVS	_VLQAMGYPTGFDADIECMS(ph)SDEK_	VLQAMGYPTGFDADIECMS(0.766)S(0.234)DEK	VLQAMGY(-112.45)PT(-87.37)GFDADIECMS(5.14)S(-5.14)DEK	19	2	1322.54	0.9703	1	1	NaN									0.9703	1	NaN
Q9WV48;Q9WV48-4;Q9WV48-3;Q9WV48-5;Q9WV48-2;D3ZDD9	Q9WV48	1291	S	SH3 and multiple ankyrin repeat domains protein 1	Shank1	621011	>sp|Q9WV48|SHAN1_RAT SH3 and multiple ankyrin repeat domains protein 1 OS=Rattus norvegicus GN=Shank1 PE=1 SV=1;>sp|Q9WV48-4|SHAN1_RAT Isoform 4 of SH3 and multiple ankyrin repeat domains protein 1 OS=Rattus norvegicus GN=Shank1;>sp|Q9WV48-3|SHAN1_RAT Isof	yes	1	87.5629	0.083901	218.78	1.63e-16	165.75	yes	no	yes	yes	no	yes	no	no	yes	no	no	yes	1	LGPGGPPGPRLRHSKSIDEGMFSAEPYLRLE	_S(ph)IDEGMFSAEPYLR_	S(1)IDEGMFSAEPYLR	S(87.56)IDEGMFS(-87.56)AEPY(-153.84)LR	1	2	847.86	0.65625	1	3	0.0976743	0.72631	1	NaN	1	0.59754	1	NaN	1	0.65625	1	NaN
D3ZDH8;Q9JJM9-2;D3ZT07;Q9JJM9;G3V990;Q9JJM9-3	D3ZDH8	234	S	Septin-5	2015-09-05	621763	>tr|D3ZDH8|D3ZDH8_RAT Platelet glycoprotein Ib beta chain OS=Rattus norvegicus GN=Sept5 PE=3 SV=1;>sp|Q9JJM9-2|SEPT5_RAT Isoform 2 of Septin-5 OS=Rattus norvegicus GN=Sept5;>tr|D3ZT07|D3ZT07_RAT Platelet glycoprotein Ib beta chain OS=Rattus norvegicus GN=S	yes	1	77.5087	0.41008	196.78	1.53e-23	141.21	yes	yes	yes	yes	yes	yes	yes	yes	yes	yes	yes	yes	1	IDKFGIHVYQFPECDSDEDEDFKQQDRELKE	_FGIHVYQFPECDS(ph)DEDEDFKQQDR_	FGIHVYQFPECDS(1)DEDEDFKQQDR	FGIHVY(-77.51)QFPECDS(77.51)DEDEDFKQQDR	13	3	1028.75	0.76155	1	3	0.0163103	0.75698	1	5.4366	4	0.78055	1	10.317	4	0.76155	1	8.9693
D3ZDI5	D3ZDI5	240	S	Protein Arhgap12	Arhgap12	1310017	>tr|D3ZDI5|D3ZDI5_RAT Protein Arhgap12 OS=Rattus norvegicus GN=Arhgap12 PE=4 SV=2	yes	1	126.861	0.0781	151.06	1.41e-32	151.06	yes	yes	yes	yes	no	yes	yes	yes	yes	no	yes	yes	1	QVAEADEAAEEEAPDSPGVEKQDKEKDQKEL	_VLSSTINNQVAEADEAAEEEAPDS(ph)PGVEK_	VLSSTINNQVAEADEAAEEEAPDS(1)PGVEK	VLS(-131.13)S(-131.13)T(-126.86)INNQVAEADEAAEEEAPDS(126.86)PGVEK	24	3	1027.13	0.83299	1	3	0.13537	0.69927	1	NaN	1	0.83299	1	NaN	1	0.91872	1	NaN
D3ZDJ2	D3ZDJ2	42	S	Protein C2cd4b	C2cd4b	1591932	>tr|D3ZDJ2|D3ZDJ2_RAT Protein C2cd4b OS=Rattus norvegicus GN=C2cd4b PE=4 SV=1	yes	0.999995	52.8056	0.078032	129.85	1.37e-05	129.85	no	no	no	no	no	no	no	no	yes	no	no	yes	1	EFCIPPRLPVPDAPESPLPAASLPWRCAAEP	_LPVPDAPES(ph)PLPAASLPWR_	LPVPDAPES(1)PLPAASLPWR	LPVPDAPES(52.81)PLPAAS(-52.81)LPWR	9	2	1047.03	0.75613	1	1	NaN									0.75613	1	NaN
D3ZDN1	D3ZDN1	174	S	Protein Fmnl3	LOC100912815	6485555	>tr|D3ZDN1|D3ZDN1_RAT Protein Fmnl3 OS=Rattus norvegicus GN=LOC100912815 PE=4 SV=2	yes	1	76.6386	1.2106	134.68	8.74e-08	108.77	yes	yes	no	yes	no	no	no	no	no	yes	no	no	1	SGDDGAFDKLRSWSRSIEDLQPPNALSAPFT	_S(ph)IEDLQPPNALSAPFTNSLAR_	S(1)IEDLQPPNALSAPFTNSLAR	S(76.64)IEDLQPPNALS(-76.64)APFT(-90.76)NS(-85.84)LAR	1	2	1161.06	0.90245	1	2	0.141288	0.81229	1	19.416	3	0.99261	1	12.598	3
D3ZDN4	D3ZDN4	94	S	Protein Fam26d	Fam26d	1595701	>tr|D3ZDN4|D3ZDN4_RAT Protein Fam26d OS=Rattus norvegicus GN=Fam26d PE=4 SV=1	yes	0.998637	28.6488	1.0689	150.35	0.00516057	107.21	yes	yes	no	yes	no	no	yes	no	no	no	yes	no	1	SEYCCCSCTPPYRRSSPLERRLACLMFFNIT	_RSS(ph)PLER_	RS(0.001)S(0.999)PLER	RS(-28.65)S(28.65)PLER	3	2	462.719	0.37623	1	2	0.617739	0.54057	1	18.981	2	0.21189	1	104.98	2
D3ZDN7	D3ZDN7	500	S	Protein Fgd6	Fgd6	1565609	>tr|D3ZDN7|D3ZDN7_RAT Protein Fgd6 OS=Rattus norvegicus GN=Fgd6 PE=4 SV=2	yes	1	75.1019	0.22727	138.45	0.0003397	75.102	no	no	yes	yes	no	yes	no	no	yes	yes	no	yes	1	QRHSLPAAGVLKKAASEELVEKNSSSKETNS	_KAAS(ph)EELVEK_	KAAS(1)EELVEK	KAAS(75.1)EELVEK	4	2	592.284	0.57664	1	1	NaN									0.57664	1	3.382
D3ZDN7	D3ZDN7	399	S	Protein Fgd6	Fgd6	1565609	>tr|D3ZDN7|D3ZDN7_RAT Protein Fgd6 OS=Rattus norvegicus GN=Fgd6 PE=4 SV=2	yes	0.843649	10.3309	0.14543	136.3	0.000144587	132.79	yes	yes	yes	yes	no	yes	yes	yes	yes	no	no	yes	1	RQDSVSSQKAVQHETSSFEKVAPSLDTDSSL	_AVQHETS(ph)SFEK_	AVQHET(0.078)S(0.844)S(0.078)FEK	AVQHET(-10.33)S(10.33)S(-10.33)FEK	7	2	671.787	0.99863	1	1	NaN	0.99863	1	NaN	1
D3ZDN7	D3ZDN7	400	S	Protein Fgd6	Fgd6	1565609	>tr|D3ZDN7|D3ZDN7_RAT Protein Fgd6 OS=Rattus norvegicus GN=Fgd6 PE=4 SV=2	yes	0.988592	20.2237	0.42569	134.04	0.00018523	133.48	no	yes	yes	yes	yes	yes	yes	yes	yes	yes	yes	yes	1	QDSVSSQKAVQHETSSFEKVAPSLDTDSSLT	_AVQHETSS(ph)FEK_	AVQHET(0.002)S(0.009)S(0.989)FEK	AVQHET(-26.9)S(-20.22)S(20.22)FEK	8	2	671.787	0.90099	1	3	0.0209057	0.8723	1	22.331	2	0.90737	1	NaN	1	0.90099	1	NaN
D3ZDN7	D3ZDN7	563	S	Protein Fgd6	Fgd6	1565609	>tr|D3ZDN7|D3ZDN7_RAT Protein Fgd6 OS=Rattus norvegicus GN=Fgd6 PE=4 SV=2	yes	1	70.9858	0.41125	162.77	2.05e-09	70.986	yes	yes	yes	yes	yes	no	yes	yes	yes	yes	yes	yes	1	KPVWKLPHPILPFPGSPEALKRVTLSLNNEP	_LPHPILPFPGS(ph)PEALKR_	LPHPILPFPGS(1)PEALKR	LPHPILPFPGS(70.99)PEALKR	11	3	650.352	0.56085	1	3	0.0353359	0.56085	1	12.712	11	0.55319	1	19.545	12	0.59117	1	NaN
D3ZDR1	D3ZDR1	661	S	Protein Fam193b	Fam193b	1562335	>tr|D3ZDR1|D3ZDR1_RAT Protein Fam193b OS=Rattus norvegicus GN=Fam193b PE=4 SV=2	yes	1	72.7049	0.44838	148.62	7.71e-05	72.705	yes	no	yes	yes	yes	yes	yes	yes	no	yes	yes	no	1	GEGSRGSRPGPIQAASPKTDKKGSSWQNWPG	_PGPIQAAS(ph)PK_	PGPIQAAS(1)PK	PGPIQAAS(72.7)PK	8	2	523.258	0.60535	1	3	0.0877558	0.60535	1	8.9593	4	0.55472	1	5.8196	3	0.66123	1	NaN
D3ZDR9	D3ZDR9	54	S	Protein Nrde2	Nrde2	1565082	>tr|D3ZDR9|D3ZDR9_RAT Protein Nrde2 OS=Rattus norvegicus GN=Nrde2 PE=4 SV=1	yes	0.994708	22.9602	-0.55343	157.28	6.09e-13	157.28	no	no	no	no	no	yes	no	no	yes	no	no	yes	1	LSRQTEEVPALASEASPLTRYLLNRSPLKSE	_QTEEVPALASEAS(ph)PLTR_	QTEEVPALAS(0.005)EAS(0.995)PLTR	QT(-118)EEVPALAS(-22.96)EAS(22.96)PLT(-35.81)R	13	2	939.946
D3ZDT1;D3ZAY7;D3ZM69;D3ZAY2	D3ZM69	55	S	Protein Epb41l2	Epb41l2	1563977	>tr|D3ZDT1|D3ZDT1_RAT Protein Epb41l2 OS=Rattus norvegicus GN=Epb41l2 PE=4 SV=2;>tr|D3ZAY7|D3ZAY7_RAT Protein Epb41l2 OS=Rattus norvegicus GN=Epb41l2 PE=4 SV=2;>tr|D3ZM69|D3ZM69_RAT Protein Epb41l2 OS=Rattus norvegicus GN=Epb41l2 PE=4 SV=1;>tr|D3ZAY2|D3ZAY	yes	0.930199	14.3719	-0.35482	184.83	1.7e-09	61.409	yes	yes	yes	yes	yes	yes	yes	yes	yes	yes	yes	yes	1	ELDEGKASQPGPTAESQSSPHRRKRGKDPSE	_ASQPGPTAES(ph)QSSPHRR_	ASQPGPT(0.034)AES(0.93)QS(0.018)S(0.018)PHRR	AS(-49.45)QPGPT(-14.37)AES(14.37)QS(-17.16)S(-17.16)PHRR	10	3	624.95	0.76892	1	3	0.0233728	0.78325	1	0.88339	2	0.76892	1	5.3932	2	0.74764	1	NaN
D3ZDT1;D3ZAY7;D3ZM69;D3ZAY2	D3ZM69	57	S	Protein Epb41l2	Epb41l2	1563977	>tr|D3ZDT1|D3ZDT1_RAT Protein Epb41l2 OS=Rattus norvegicus GN=Epb41l2 PE=4 SV=2;>tr|D3ZAY7|D3ZAY7_RAT Protein Epb41l2 OS=Rattus norvegicus GN=Epb41l2 PE=4 SV=2;>tr|D3ZM69|D3ZM69_RAT Protein Epb41l2 OS=Rattus norvegicus GN=Epb41l2 PE=4 SV=1;>tr|D3ZAY2|D3ZAY	yes	0.982273	20.4463	-0.047169	244.1	5.19e-36	244.1	yes	yes	yes	yes	yes	no	yes	yes	yes	yes	yes	yes	1	DEGKASQPGPTAESQSSPHRRKRGKDPSENR	_ASQPGPTAESQS(ph)SPHR_	ASQPGPTAES(0.009)QS(0.982)S(0.009)PHR	AS(-144.71)QPGPT(-86.63)AES(-20.45)QS(20.45)S(-20.45)PHR	12	2	858.87	0.756555	1	2	0.040068	0.73512	1	14.667	2	0.77799	1	13.062	4
D3ZDT1;D3ZAY7;D3ZM69;D3ZAY2	D3ZM69	58	S	Protein Epb41l2	Epb41l2	1563977	>tr|D3ZDT1|D3ZDT1_RAT Protein Epb41l2 OS=Rattus norvegicus GN=Epb41l2 PE=4 SV=2;>tr|D3ZAY7|D3ZAY7_RAT Protein Epb41l2 OS=Rattus norvegicus GN=Epb41l2 PE=4 SV=2;>tr|D3ZM69|D3ZM69_RAT Protein Epb41l2 OS=Rattus norvegicus GN=Epb41l2 PE=4 SV=1;>tr|D3ZAY2|D3ZAY	yes	0.995521	23.522	0.15715	278.07	1.48e-72	192.16	yes	yes	yes	yes	yes	yes	yes	yes	yes	yes	yes	yes	1	EGKASQPGPTAESQSSPHRRKRGKDPSENRG	_ASQPGPTAESQSS(ph)PHR_	ASQPGPTAESQS(0.004)S(0.996)PHR	AS(-133.45)QPGPT(-77.64)AES(-42.64)QS(-23.52)S(23.52)PHR	13	2	858.87	0.75727	1	3	0.0466145	0.73212	1	4.9096	6	0.75727	1	11.665	6	0.8024	1	NaN
D3ZDT1;D3ZM69	D3ZM69	823	S	Protein Epb41l2	Epb41l2	1563977	>tr|D3ZDT1|D3ZDT1_RAT Protein Epb41l2 OS=Rattus norvegicus GN=Epb41l2 PE=4 SV=2;>tr|D3ZM69|D3ZM69_RAT Protein Epb41l2 OS=Rattus norvegicus GN=Epb41l2 PE=4 SV=1	yes	1	100.116	-0.22427	255.98	3.25e-49	255.98	no	no	yes	no	no	yes	no	no	yes	no	no	yes	1	PGEKGAHRGTAEQDMSEEAEEDQHRVNGEVP	_GTAEQDMS(ph)EEAEEDQHR_	GTAEQDMS(1)EEAEEDQHR	GT(-100.12)AEQDMS(100.12)EEAEEDQHR	8	2	1021.38	0.94202	1	1	NaN									0.94202	1	12.18
D3ZDT1;D3ZAY7	D3ZDT1	597	S	Protein Epb41l2	Epb41l2	1563977	>tr|D3ZDT1|D3ZDT1_RAT Protein Epb41l2 OS=Rattus norvegicus GN=Epb41l2 PE=4 SV=2;>tr|D3ZAY7|D3ZAY7_RAT Protein Epb41l2 OS=Rattus norvegicus GN=Epb41l2 PE=4 SV=2	yes	0.907484	9.9165	0.073067	218.6	1.03e-16	154.72	yes	yes	yes	yes	yes	yes	yes	yes	yes	yes	yes	yes	1	GKSPTKVTPLLAEGKSSHETLNVVEEKKRAE	_S(ph)SHETLNVVEEK_	S(0.907)S(0.093)HETLNVVEEK	S(9.92)S(-9.92)HET(-51.58)LNVVEEK	1	2	726.324	0.84979	1	1	NaN					0.84979	1	NaN	1
D3ZDT1;D3ZAY7	D3ZDT1	598	S	Protein Epb41l2	Epb41l2	1563977	>tr|D3ZDT1|D3ZDT1_RAT Protein Epb41l2 OS=Rattus norvegicus GN=Epb41l2 PE=4 SV=2;>tr|D3ZAY7|D3ZAY7_RAT Protein Epb41l2 OS=Rattus norvegicus GN=Epb41l2 PE=4 SV=2	yes	0.805227	6.17834	-0.47826	218.6	1.03e-16	139.66	yes	yes	yes	yes	yes	yes	yes	yes	yes	yes	yes	yes	1	KSPTKVTPLLAEGKSSHETLNVVEEKKRAEV	_SS(ph)HETLNVVEEK_	S(0.194)S(0.805)HET(0.001)LNVVEEK	S(-6.18)S(6.18)HET(-30.95)LNVVEEK	2	2	726.324	0.81655	1	1	NaN	0.81655	1	NaN	1
D3ZDU2	D3ZDU2	877	S	Protein Rptor	Rptor	1311784	>tr|D3ZDU2|D3ZDU2_RAT Protein Rptor OS=Rattus norvegicus GN=Rptor PE=4 SV=2	yes	0.999996	55.4739	0.55639	142.41	1.75e-22	130.29	yes	yes	yes	yes	yes	yes	yes	yes	yes	yes	yes	yes	1	ASPTNKGMHIHQVGGSPPASSTSSCSLTNDV	_GMHIHQVGGS(ph)PPASSTSSCSLTNDVAK_	GMHIHQVGGS(1)PPASSTSSCSLTNDVAK	GMHIHQVGGS(55.47)PPAS(-55.47)S(-65.53)T(-65.53)S(-71.25)S(-65.08)CS(-77.5)LT(-95.48)NDVAK	10	3	935.749	0.86704	1	3	0.00452473	0.86153	1	4.1831	5	0.86704	1	7.0654	4	0.86911	1	NaN
D3ZDU2	D3ZDU2	859	S	Protein Rptor	Rptor	1311784	>tr|D3ZDU2|D3ZDU2_RAT Protein Rptor OS=Rattus norvegicus GN=Rptor PE=4 SV=2	yes	0.986166	18.5354	1.0678	283.64	5.81e-92	210.64	yes	yes	no	yes	yes	no	yes	yes	no	yes	yes	no	2	NARPQRILDTSSLTQSAPASPTNKGMHIHQV	_ILDTSSLTQS(ph)APAS(ph)PTNK_	ILDTSSLT(0.014)QS(0.986)APAS(0.998)PT(0.002)NK	ILDT(-77.37)S(-57.68)S(-50.28)LT(-18.54)QS(18.54)APAS(27.57)PT(-27.57)NK	10	2	995.942	0.89083	2	2	0.000254004	0.89099	2	3.0539	3	0.89067	2	11.165	3
D3ZDU2	D3ZDU2	863	S	Protein Rptor	Rptor	1311784	>tr|D3ZDU2|D3ZDU2_RAT Protein Rptor OS=Rattus norvegicus GN=Rptor PE=4 SV=2	yes	0.999991	50.6079	0.81416	312.26	3.22e-129	229.78	yes	yes	yes	yes	yes	yes	yes	yes	yes	yes	yes	yes	1;2	QRILDTSSLTQSAPASPTNKGMHIHQVGGSP	_ILDTSSLTQS(ph)APAS(ph)PTNK_	ILDTSSLT(0.415)QS(0.585)APAS(1)PTNK	ILDT(-63.18)S(-67.67)S(-44.16)LT(-1.49)QS(1.49)APAS(50.61)PT(-50.61)NK	14	2	995.942	0.85179	1	3	0.12102	0.82391	1	5.2484	6	0.85179	1	10.213	6	1.025	1	22.705
D3ZDU2	D3ZDU2	722	S	Protein Rptor	Rptor	1311784	>tr|D3ZDU2|D3ZDU2_RAT Protein Rptor OS=Rattus norvegicus GN=Rptor PE=4 SV=2	yes	0.968365	14.8712	-0.22196	92.247	0.005658	85.813	no	yes	no	yes	yes	no	yes	yes	no	no	yes	no	1	PVRDSPCTPRLRSVSSYGNIRAVTTARNLNK	_SVSS(ph)YGNIR_	SVS(0.032)S(0.968)YGNIR	S(-54.39)VS(-14.87)S(14.87)Y(-40.44)GNIR	4	2	531.734	0.7862	1	2	0.109367	0.847	1	14.951	3	0.7254	1	13.294	3
D3ZDV9	D3ZDV9	630	S	NIMA (Never in mitosis gene a)-related expressed kinase 4	Nek4	1304995	>tr|D3ZDV9|D3ZDV9_RAT NIMA (Never in mitosis gene a)-related expressed kinase 4 OS=Rattus norvegicus GN=Nek4 PE=4 SV=2	yes	1	84.8748	-0.70981	237.5	3.28e-46	192.27	no	no	yes	no	no	yes	no	no	yes	no	no	yes	1	NPTLLREKKRLIHGLSEDELSSSTSSTDKSD	_LIHGLS(ph)EDELSSSTSSTDK_	LIHGLS(1)EDELSSSTSSTDK	LIHGLS(84.87)EDELS(-84.87)S(-92.66)S(-113.91)T(-119.35)S(-124.51)S(-123.18)T(-129.68)DK	6	2	1043.46	0.90438	1	1	NaN									0.90438	1	2.3251
D3ZE17;Q8VHK2	D3ZE17	1258	S	Caskin-1	Caskin1	620191	>tr|D3ZE17|D3ZE17_RAT Caskin-1 OS=Rattus norvegicus GN=Caskin1 PE=4 SV=2;>sp|Q8VHK2|CSKI1_RAT Caskin-1 OS=Rattus norvegicus GN=Caskin1 PE=1 SV=1	yes	1	144.73	0.079849	171.26	2.98e-05	144.73	yes	yes	yes	yes	yes	yes	yes	yes	yes	yes	yes	yes	1	SPTPASKKVPLPGPGSPEVKRAHGTPPPVSP	_KVPLPGPGS(ph)PEVK_	KVPLPGPGS(1)PEVK	KVPLPGPGS(144.73)PEVK	9	2	692.865	0.77777	1	3	0.0329678	0.77777	1	12.309	6	0.76365	1	5.2585	6	0.81384	1	NaN
D3ZE20	D3ZE20	247	S	Protein Nfatc1	RGD1560225	1560225	>tr|D3ZE20|D3ZE20_RAT Protein RGD1560225 OS=Rattus norvegicus GN=RGD1560225 PE=4 SV=2	yes	0.868376	8.19396	0.71622	116.19	0.000962072	116.19	no	no	yes	no	no	no	no	no	no	no	no	no	1	LLGSPRHSPSTSPRASVTEESWLGARGSRPT	_AS(ph)VTEESWLGAR_	AS(0.868)VT(0.132)EESWLGAR	AS(8.19)VT(-8.19)EES(-51.15)WLGAR	2	2	693.308
D3ZE20	D3ZE20	816	S	Protein Nfatc1	RGD1560225	1560225	>tr|D3ZE20|D3ZE20_RAT Protein RGD1560225 OS=Rattus norvegicus GN=RGD1560225 PE=4 SV=2	yes	0.999836	39.3266	-0.010055	177.02	3.31e-09	177.02	no	no	no	no	no	no	no	no	no	no	no	yes	1	PTMQELPRPMAVQPNSPEQPTSVRLQPQ___	_PMAVQPNS(ph)PEQPTSVR_	PMAVQPNS(1)PEQPTSVR	PMAVQPNS(39.33)PEQPT(-39.33)S(-43.24)VR	8	2	909.416	1.3246	1	1	NaN									1.3246	1	NaN
D3ZE20	D3ZE20	235	S	Protein Nfatc1	RGD1560225	1560225	>tr|D3ZE20|D3ZE20_RAT Protein RGD1560225 OS=Rattus norvegicus GN=RGD1560225 PE=4 SV=2	yes	1	86.698	-1.1535	153.94	6.37e-05	127.18	yes	yes	yes	yes	yes	yes	yes	yes	yes	yes	yes	yes	1	EEGFPRSLGACHLLGSPRHSPSTSPRASVTE	_SLGACHLLGS(ph)PR_	SLGACHLLGS(1)PR	S(-86.7)LGACHLLGS(86.7)PR	10	2	674.316	0.97852	1	3	0.13214	0.97852	1	18.993	3	1.0385	1	14.202	5	0.79997	1	NaN
D3ZE20	D3ZE20	366	S	Protein Nfatc1	RGD1560225	1560225	>tr|D3ZE20|D3ZE20_RAT Protein RGD1560225 OS=Rattus norvegicus GN=RGD1560225 PE=4 SV=2	yes	0.820521	9.43272	0.30374	145.13	1.64e-24	134.29	yes	no	no	no	no	no	no	no	yes	no	no	no	1	KVEPAGEDLGTTPPTSDFPPEEFAFQHLRKG	_VEPAGEDLGTTPPTS(ph)DFPPEEFAFQHLR_	VEPAGEDLGT(0.009)T(0.077)PPT(0.094)S(0.821)DFPPEEFAFQHLR	VEPAGEDLGT(-19.45)T(-10.3)PPT(-9.43)S(9.43)DFPPEEFAFQHLR	15	3	1055.48
D3ZE26	D3ZE26	435	S	Protein Tmcc2	Tmcc2	1311960	>tr|D3ZE26|D3ZE26_RAT Protein Tmcc2 OS=Rattus norvegicus GN=Tmcc2 PE=1 SV=1	yes	1	48.1796	-0.54763	186.34	2.18e-36	48.18	yes	yes	yes	yes	yes	yes	yes	yes	yes	yes	yes	yes	1	SKPREFASLIRNKFGSADNIAHLKDPMEDGP	_FGS(ph)ADNIAHLKDPM(ox)EDGPPEEAAR_	FGS(1)ADNIAHLKDPMEDGPPEEAAR	FGS(48.18)ADNIAHLKDPMEDGPPEEAAR	3	3	888.386	0.82993	1	3	0.0304765	0.79474	1	9.8651	10	0.82993	1	12.528	9	0.84327	1	13.908
D3ZE26	D3ZE26	75	S	Protein Tmcc2	Tmcc2	1311960	>tr|D3ZE26|D3ZE26_RAT Protein Tmcc2 OS=Rattus norvegicus GN=Tmcc2 PE=1 SV=1	yes	0.999214	31.0409	-0.57232	149.52	8.11e-07	149.52	no	no	no	no	no	yes	no	no	no	no	no	no	1;2	GPRSKPPDLKKIQQLSEGSMFGHGLKHLFHS	_IQQLS(ph)EGSMFGHGLK_	IQQLS(0.999)EGS(0.001)MFGHGLK	IQQLS(31.04)EGS(-31.04)MFGHGLK	5	2	856.397	0.61166	1	1	NaN	0.76186	2	11.953	2	0.72704	2	2.799	2	0.61166	1	NaN
D3ZEA8	D3ZEA8	2239	S	Protein Syne1	Syne1	620546	>tr|D3ZEA8|D3ZEA8_RAT Protein Syne1 OS=Rattus norvegicus GN=Syne1 PE=4 SV=2	yes	1	134.903	0.33316	203.27	2.03e-12	134.9	yes	yes	yes	yes	yes	yes	yes	yes	yes	yes	yes	yes	1	HKKLIRLPLPDDHDLSDRELDLEDSMALSDL	_LPLPDDHDLS(ph)DR_	LPLPDDHDLS(1)DR	LPLPDDHDLS(134.9)DR	10	2	736.824	0.91636	1	3	0.0708205	0.95682	1	16.944	6	0.91636	1	13.961	5	0.83169	1	3.2758
D3ZEI6	D3ZEI6	9	S	Nuclear receptor coactivator 5 (Predicted)	Ncoa5	1307702	>tr|D3ZEI6|D3ZEI6_RAT Nuclear receptor coactivator 5 (Predicted) OS=Rattus norvegicus GN=Ncoa5 PE=4 SV=1	yes	0.999535	33.7312	-0.34023	196.67	4.34e-08	196.67	yes	yes	yes	yes	yes	yes	yes	yes	yes	yes	yes	yes	1;3	_______MNTAPSRPSPTRRDPYSFGDSRDT	_(ac)MNTAPSRPS(ph)PTR_	MNTAPSRPS(1)PTR	MNT(-109.59)APS(-43.8)RPS(33.73)PT(-33.73)R	9	2	718.821	0.80847	1	3	0.0128354	0.80847	1	3.4834	15	0.80099	1	5.4324	15	0.82154	1	2.0509
D3ZEI6	D3ZEI6	65	S	Nuclear receptor coactivator 5 (Predicted)	Ncoa5	1307702	>tr|D3ZEI6|D3ZEI6_RAT Nuclear receptor coactivator 5 (Predicted) OS=Rattus norvegicus GN=Ncoa5 PE=4 SV=1	yes	1	174.407	1.6724	174.41	9.43e-12	174.41	yes	no	no	yes	no	no	no	yes	no	no	no	no	1	DRDIRDPRELRDRRDSRDIRDHRDSRSVREA	_RDS(ph)RDIR_	RDS(1)RDIR	RDS(174.41)RDIR	3	2	499.232
D3ZEI6	D3ZEI6	125	S	Nuclear receptor coactivator 5 (Predicted)	Ncoa5	1307702	>tr|D3ZEI6|D3ZEI6_RAT Nuclear receptor coactivator 5 (Predicted) OS=Rattus norvegicus GN=Ncoa5 PE=4 SV=1	yes	0.999999	61.1715	-0.86011	157.66	0.00437102	157.66	yes	yes	yes	yes	yes	no	yes	yes	no	yes	yes	yes	1	REIRDSRDPLYRREGSYDRYLRVDDYCRRKD	_REGS(ph)YDR_	REGS(1)YDR	REGS(61.17)Y(-61.17)DR	4	2	481.69	0.75173	1	3	0.0263341	0.75173	1	6.637	3	0.75414	1	4.5104	4	0.71917	1	NaN
D3ZEJ9	D3ZEJ9	18	S	Protein RGD1310429	RGD1310429	1310429	>tr|D3ZEJ9|D3ZEJ9_RAT Protein RGD1310429 OS=Rattus norvegicus GN=RGD1310429 PE=4 SV=1	yes	0.999998	57.8841	-0.5177	239.58	2.8e-32	97.271	yes	yes	yes	yes	yes	yes	yes	yes	yes	yes	yes	yes	1;2	PSLQESLDGDEKELESSEEGGSAEERRLEPP	_ELES(ph)S(ph)EEGGSAEER_	ELES(1)S(1)EEGGSAEER	ELES(57.88)S(52.48)EEGGS(-52.48)AEER	4	2	834.787	0.8138	1	3	0.0624508	0.8138	1	11.073	2	0.77628	1	NaN	1	0.87788	1	11.544
D3ZEJ9	D3ZEJ9	19	S	Protein RGD1310429	RGD1310429	1310429	>tr|D3ZEJ9|D3ZEJ9_RAT Protein RGD1310429 OS=Rattus norvegicus GN=RGD1310429 PE=4 SV=1	yes	0.999994	52.4829	-0.5177	158.17	7.16e-06	97.271	yes	yes	no	yes	no	yes	yes	no	no	yes	no	no	1;2	SLQESLDGDEKELESSEEGGSAEERRLEPPP	_ELES(ph)S(ph)EEGGSAEER_	ELES(1)S(1)EEGGSAEER	ELES(57.88)S(52.48)EEGGS(-52.48)AEER	5	2	834.787	0.754215	1	2	0.111727	0.8138	1	11.073	2	0.69463	1	NaN	1	0.98445	2	NaN
D3ZEJ9	D3ZEJ9	8	S	Protein RGD1310429	RGD1310429	1310429	>tr|D3ZEJ9|D3ZEJ9_RAT Protein RGD1310429 OS=Rattus norvegicus GN=RGD1310429 PE=4 SV=1	yes	0.999922	41.0848	0.20229	130.4	3.64e-05	130.4	no	yes	yes	yes	yes	yes	no	yes	yes	yes	yes	yes	1	________MLPSLQESLDGDEKELESSEEGG	_(ac)MLPSLQES(ph)LDGDEK_	MLPSLQES(1)LDGDEK	MLPS(-41.08)LQES(41.08)LDGDEK	8	2	842.363	1.0578	1	3	0.0625487	1.1445	1	NaN	1	1.0126	1	2.3556	2	1.0578	1	11.06
F1LY38;D3ZEL0	F1LY38	61	S	Protein Cwc22	Cwc22	1565385	>tr|F1LY38|F1LY38_RAT Protein Cwc22 OS=Rattus norvegicus GN=Cwc22 PE=4 SV=2;>tr|D3ZEL0|D3ZEL0_RAT Protein LOC500684 OS=Rattus norvegicus GN=LOC500684 PE=4 SV=2	yes	1	96.3974	0.55361	200.16	2.86e-10	200.16	no	no	yes	no	no	yes	no	no	yes	no	no	yes	1;5	SDYSRSDYERSRRGYSYDDSMESRSRDREKR	_GYS(ph)YDDSMESR_	GYS(1)YDDSMESR	GY(-96.73)S(96.4)Y(-108.2)DDS(-96.4)MES(-159.22)R	3	2	695.237	0.93039	1	1	NaN									0.93039	1	9.7203
F1LY38;D3ZEL0	F1LY38	825	S	Protein Cwc22	Cwc22	1565385	>tr|F1LY38|F1LY38_RAT Protein Cwc22 OS=Rattus norvegicus GN=Cwc22 PE=4 SV=2;>tr|D3ZEL0|D3ZEL0_RAT Protein LOC500684 OS=Rattus norvegicus GN=LOC500684 PE=4 SV=2	yes	0.99994	42.2249	0.21739	175.48	7.59e-09	161.48	yes	yes	yes	yes	yes	yes	yes	yes	yes	yes	yes	yes	1	DRHGEPRKKRRERRDSFSENEKQRARNQDSD	_RDS(ph)FSENEK_	RDS(1)FSENEK	RDS(42.22)FS(-42.22)ENEK	3	2	596.238	1.1068	1	3	0.137413	1.2245	1	27.475	7	1.1068	1	32.938	5	0.92801	1	7.359
F1LY38;D3ZEL0	F1LY38	827	S	Protein Cwc22	Cwc22	1565385	>tr|F1LY38|F1LY38_RAT Protein Cwc22 OS=Rattus norvegicus GN=Cwc22 PE=4 SV=2;>tr|D3ZEL0|D3ZEL0_RAT Protein LOC500684 OS=Rattus norvegicus GN=LOC500684 PE=4 SV=2	yes	0.916235	10.3894	-0.066517	122.33	0.00106999	122.33	no	no	no	no	no	no	no	no	yes	no	yes	no	1	HGEPRKKRRERRDSFSENEKQRARNQDSDNV	_RDSFS(ph)ENEK_	RDS(0.084)FS(0.916)ENEK	RDS(-10.39)FS(10.39)ENEK	5	2	596.238	0.95631	1	1	NaN					0.95631	1	NaN	1
F1LY38;D3ZEL0	F1LY38	39	S	Protein Cwc22	Cwc22	1565385	>tr|F1LY38|F1LY38_RAT Protein Cwc22 OS=Rattus norvegicus GN=Cwc22 PE=4 SV=2;>tr|D3ZEL0|D3ZEL0_RAT Protein LOC500684 OS=Rattus norvegicus GN=LOC500684 PE=4 SV=2	yes	0.999996	53.6672	0.67324	101.71	0.0041553	101.71	yes	yes	yes	yes	yes	yes	yes	yes	yes	yes	yes	no	1	RRSSSPEDRYTEQDRSPRDRDYSDYSRSDYE	_YTEQDRS(ph)PR_	YTEQDRS(1)PR	Y(-81.95)T(-53.67)EQDRS(53.67)PR	7	2	616.259	0.86822	1	3	0.0358084	0.86103	1	13.115	5	0.86822	1	10.742	5	0.91902	1	NaN
D3ZEM6	D3ZEM6	216	S	Protein Trps1	Trps1	1311883	>tr|D3ZEM6|D3ZEM6_RAT Protein Trps1 OS=Rattus norvegicus GN=Trps1 PE=4 SV=1	yes	1	66.5308	-1.7734	150.36	1.02e-07	150.36	no	no	no	no	no	no	no	no	no	no	no	yes	1	KSDLLVSDNPDPAPLSPELQDFKCNICGYGY	_SDLLVSDNPDPAPLS(ph)PELQDFK_	SDLLVSDNPDPAPLS(1)PELQDFK	S(-98.96)DLLVS(-66.53)DNPDPAPLS(66.53)PELQDFK	15	2	1239.08
D3ZET9	D3ZET9	253	S	Uncharacterized protein	Cep170	621868	>tr|D3ZET9|D3ZET9_RAT Uncharacterized protein OS=Rattus norvegicus PE=4 SV=2	yes	0.999895	39.7922	-0.152	229.2	4.17e-29	169.08	yes	yes	yes	yes	yes	no	yes	yes	no	yes	yes	no	2	NPPQMVWERAEEDSKSIQSDAPVYLRRLKGN	_AEEDSKS(ph)IQS(ph)DAPVYLR_	AEEDSKS(1)IQS(1)DAPVYLR	AEEDS(-39.79)KS(39.79)IQS(69.12)DAPVY(-108.48)LR	7	2	1034.44	0.607535	2	2	0.024337	0.59708	2	NaN	1	0.61799	2	NaN	1
D3ZET9	D3ZET9	256	S	Uncharacterized protein	Cep170	621868	>tr|D3ZET9|D3ZET9_RAT Uncharacterized protein OS=Rattus norvegicus PE=4 SV=2	yes	1	92.562	0.43955	229.2	4.17e-29	229.2	yes	yes	yes	yes	yes	no	yes	yes	no	yes	yes	no	2	QMVWERAEEDSKSIQSDAPVYLRRLKGNKHD	_AEEDSKS(ph)IQS(ph)DAPVYLR_	AEEDS(0.002)KS(0.998)IQS(1)DAPVYLR	AEEDS(-27.03)KS(27.03)IQS(92.56)DAPVY(-131.93)LR	10	2	1034.44	0.607535	2	2	0.024337	0.59708	2	NaN	1	0.61799	2	NaN	1
D3ZET9	D3ZET9	276	S	Uncharacterized protein	Cep170	621868	>tr|D3ZET9|D3ZET9_RAT Uncharacterized protein OS=Rattus norvegicus PE=4 SV=2	yes	0.999941	43.1325	-0.81854	267.56	3.55e-66	240.59	yes	yes	yes	yes	yes	yes	yes	yes	yes	yes	yes	yes	1	YLRRLKGNKHDDGTQSDSENAGVHRRCGKRA	_HDDGTQS(ph)DSENAGVHR_	HDDGTQS(1)DSENAGVHR	HDDGT(-43.13)QS(43.13)DS(-50.04)ENAGVHR	7	3	602.234	0.80977	1	3	0.0416387	0.78728	1	18.922	10	0.85414	1	11.713	8	0.80977	1	26.579
D3ZET9	D3ZET9	278	S	Uncharacterized protein	Cep170	621868	>tr|D3ZET9|D3ZET9_RAT Uncharacterized protein OS=Rattus norvegicus PE=4 SV=2	yes	0.880691	8.71762	0.29358	133.95	3.93e-06	133.95	no	no	no	no	no	no	no	no	yes	no	no	yes	1	RRLKGNKHDDGTQSDSENAGVHRRCGKRAAL	_HDDGTQSDS(ph)ENAGVHR_	HDDGT(0.001)QS(0.118)DS(0.881)ENAGVHR	HDDGT(-29.5)QS(-8.72)DS(8.72)ENAGVHR	9	2	902.848
D3ZET9	D3ZET9	789	S	Uncharacterized protein	Cep170	621868	>tr|D3ZET9|D3ZET9_RAT Uncharacterized protein OS=Rattus norvegicus PE=4 SV=2	yes	0.97522	16.1305	0.403	69.122	0.00225613	51.46	yes	yes	yes	yes	yes	yes	yes	yes	no	yes	yes	yes	1	KGDKKESSKSLVRQGSFTIDKPSSNIPIELI	_QGS(ph)FTIDKPSSNIPIELIPHINK_	QGS(0.975)FT(0.024)IDKPS(0.001)S(0.001)NIPIELIPHINK	QGS(16.13)FT(-16.13)IDKPS(-32.86)S(-32.86)NIPIELIPHINK	3	3	876.786	0.9202	1	3	0.051702	0.96954	1	9.0637	5	0.9202	1	7.2101	3	0.87429	1	NaN
D3ZET9	D3ZET9	403	S	Uncharacterized protein	Cep170	621868	>tr|D3ZET9|D3ZET9_RAT Uncharacterized protein OS=Rattus norvegicus PE=4 SV=2	yes	0.999805	36.7963	4.9714	119.46	1.86e-05	45.423	yes	yes	yes	yes	yes	yes	yes	yes	yes	yes	yes	yes	1;3	RGGHGVPHGKLLKQKSEEPSVSLPFLQTALL	_QKS(ph)EEPS(ph)VS(ph)LPFLQTALLR_	QKS(1)EEPS(0.973)VS(0.961)LPFLQT(0.065)ALLR	QKS(36.8)EEPS(15.46)VS(13.82)LPFLQT(-13.82)ALLR	3	2	1192.04	0.748175	1	2	0.10055	0.69498	1	4.8437	2	0.80137	1	2.8753	4
D3ZET9	D3ZET9	407	S	Uncharacterized protein	Cep170	621868	>tr|D3ZET9|D3ZET9_RAT Uncharacterized protein OS=Rattus norvegicus PE=4 SV=2	yes	0.973445	15.4643	4.9714	131.56	1.23e-05	45.423	yes	yes	yes	no	yes	no	yes	yes	no	no	yes	no	1;3	GVPHGKLLKQKSEEPSVSLPFLQTALLRSSG	_QKS(ph)EEPS(ph)VS(ph)LPFLQTALLR_	QKS(1)EEPS(0.973)VS(0.961)LPFLQT(0.065)ALLR	QKS(36.8)EEPS(15.46)VS(13.82)LPFLQT(-13.82)ALLR	7	2	1192.04	0.87205	1	2	0.00285421	0.87029	1	1.7195	2	0.87381	1	NaN	1
D3ZEX7	D3ZEX7	336	S	Protein Spire1	Spire1	1305892	>tr|D3ZEX7|D3ZEX7_RAT Protein Spire1 OS=Rattus norvegicus GN=Spire1 PE=4 SV=1	yes	1	138.02	-0.01774	161.21	1.43e-06	138.02	yes	yes	yes	yes	yes	yes	yes	yes	yes	yes	yes	yes	1	RILEEIKAERKLRPVSPEEIRRSRLDVTTPE	_LRPVS(ph)PEEIR_	LRPVS(1)PEEIR	LRPVS(138.02)PEEIR	5	2	638.326	0.65665	1	3	0.00527129	0.65946	1	6.6785	7	0.65258	1	5.3007	7	0.65665	1	NaN
D3ZEY4	D3ZEY4	22	S	Diacylglycerol kinase	Dgkq	2320722	>tr|D3ZEY4|D3ZEY4_RAT Diacylglycerol kinase OS=Rattus norvegicus GN=Dgkq PE=3 SV=1	yes	1	136.063	0.59228	206.11	1.26e-11	139.44	yes	yes	yes	yes	yes	yes	yes	yes	yes	yes	yes	yes	2	SGARTWPGSGSPRLGSPAGSPVLGISGRARP	_LGS(ph)PAGS(ph)PVLGISGR_	LGS(1)PAGS(1)PVLGISGR	LGS(136.06)PAGS(77.44)PVLGIS(-77.44)GR	3	2	764.352	0.92511	2	3	0.0777661	0.85538	2	NaN	1	0.99948	2	NaN	1	0.92511	2	NaN
D3ZEY4	D3ZEY4	26	S	Diacylglycerol kinase	Dgkq	2320722	>tr|D3ZEY4|D3ZEY4_RAT Diacylglycerol kinase OS=Rattus norvegicus GN=Dgkq PE=3 SV=1	yes	1	77.442	0.59228	206.11	1.26e-11	139.44	yes	yes	yes	yes	yes	yes	yes	yes	yes	yes	yes	yes	2	TWPGSGSPRLGSPAGSPVLGISGRARPGSGP	_LGS(ph)PAGS(ph)PVLGISGR_	LGS(1)PAGS(1)PVLGISGR	LGS(136.06)PAGS(77.44)PVLGIS(-77.44)GR	7	2	764.352	0.92511	2	3	0.0777661	0.85538	2	NaN	1	0.99948	2	NaN	1	0.92511	2	NaN
D3ZF21	D3ZF21	530	S	Protein Gprin3	Gprin3	1565690	>tr|D3ZF21|D3ZF21_RAT Protein Gprin3 OS=Rattus norvegicus GN=Gprin3 PE=4 SV=1	yes	1	130.717	0.35268	156.6	1.79e-05	130.72	yes	yes	yes	yes	yes	yes	yes	yes	yes	yes	yes	yes	1	LDPTDKRDAKDKNPASPLIVKDHAPGATSTP	_DKNPAS(ph)PLIVK_	DKNPAS(1)PLIVK	DKNPAS(130.72)PLIVK	6	2	631.331	0.54152	1	3	0.0188433	0.54152	1	2.4353	8	0.54516	1	4.7655	8	0.52608	1	NaN
D3ZF21	D3ZF21	450	S	Protein Gprin3	Gprin3	1565690	>tr|D3ZF21|D3ZF21_RAT Protein Gprin3 OS=Rattus norvegicus GN=Gprin3 PE=4 SV=1	yes	0.864429	8.06896	-0.033858	98.676	0.000923428	45.723	no	no	no	no	no	no	no	yes	no	no	no	no	1	SKEATSRELTGTNLGSQKATTIAQISVLAGS	_ELTGTNLGS(ph)QK_	ELT(0.001)GT(0.135)NLGS(0.864)QK	ELT(-30.75)GT(-8.07)NLGS(8.07)QK	9	2	614.284	0.88558	1	2	0.196295	0.76266	1	NaN	1	1.0085	1	NaN	1
D3ZF21	D3ZF21	89	S	Protein Gprin3	Gprin3	1565690	>tr|D3ZF21|D3ZF21_RAT Protein Gprin3 OS=Rattus norvegicus GN=Gprin3 PE=4 SV=1	yes	1	74.4733	-0.42078	115.27	5.05e-24	115.27	no	no	no	no	no	no	no	no	yes	no	no	yes	1	QDMTSPGMLNEVEQVSPKNNTPDDSQPQGSK	_LSSAAPALMQACVHESSPQDMTSPGMLNEVEQVS(ph)PK_	LSSAAPALMQACVHESSPQDMTSPGMLNEVEQVS(1)PK	LS(-114.36)S(-113.55)AAPALMQACVHES(-104.81)S(-102.01)PQDMT(-83.74)S(-74.47)PGMLNEVEQVS(74.47)PK	34	3	1302.92	0.92154	1	1	NaN									0.92154	1	NaN
D3ZF21	D3ZF21	258	S	Protein Gprin3	Gprin3	1565690	>tr|D3ZF21|D3ZF21_RAT Protein Gprin3 OS=Rattus norvegicus GN=Gprin3 PE=4 SV=1	yes	0.999609	34.1285	0.1659	187	6.8e-06	158.29	yes	yes	yes	yes	yes	yes	yes	yes	no	yes	yes	yes	1	TVLDTTDEKSENPPLSPLTSREATCSSEARQ	_SENPPLS(ph)PLTSR_	SENPPLS(1)PLTSR	S(-107.42)ENPPLS(34.13)PLT(-34.13)S(-53.26)R	7	2	689.324	0.96007	1	3	0.00984092	0.96866	1	3.3546	4	0.9498	1	2.9162	2	0.96007	1	4.8692
D3ZF21	D3ZF21	565	S	Protein Gprin3	Gprin3	1565690	>tr|D3ZF21|D3ZF21_RAT Protein Gprin3 OS=Rattus norvegicus GN=Gprin3 PE=4 SV=1	yes	1	75.3722	0.082653	214.65	4.19e-22	214.65	yes	yes	no	no	no	no	no	no	no	no	no	no	2	LLLNPKSHGSEGPEVSPAPSPGRKSTVEEHR	_SHGSEGPEVS(ph)PAPS(ph)PGR_	SHGSEGPEVS(1)PAPS(1)PGR	S(-107.41)HGS(-75.37)EGPEVS(75.37)PAPS(151.81)PGR	10	2	904.356	0.1647	2	1	NaN					0.1647	2	NaN	1
D3ZF21	D3ZF21	569	S	Protein Gprin3	Gprin3	1565690	>tr|D3ZF21|D3ZF21_RAT Protein Gprin3 OS=Rattus norvegicus GN=Gprin3 PE=4 SV=1	yes	1	78.6495	-0.17476	214.65	4.19e-22	177.09	yes	yes	yes	yes	yes	yes	yes	yes	no	yes	no	no	1;2	PKSHGSEGPEVSPAPSPGRKSTVEEHRQTKT	_SHGSEGPEVSPAPS(ph)PGR_	SHGSEGPEVSPAPS(1)PGR	S(-140.35)HGS(-134.56)EGPEVS(-78.65)PAPS(78.65)PGR	14	2	864.373	0.399485	1	2	0.00638987	0.39768	1	26.17	5	0.40129	1	35.082	4
D3ZF21	D3ZF21	322	S	Protein Gprin3	Gprin3	1565690	>tr|D3ZF21|D3ZF21_RAT Protein Gprin3 OS=Rattus norvegicus GN=Gprin3 PE=4 SV=1	yes	0.999878	39.3027	0.36499	245.97	2.07e-32	205.78	yes	yes	yes	yes	yes	yes	yes	yes	yes	yes	yes	yes	1;2;3	WQDAEVQAVASVESRSVSTSPSILPAFLKEN	_S(ph)VSTS(ph)PSILPAFLK_	S(1)VS(0.008)T(0.004)S(0.988)PSILPAFLK	S(39.3)VS(-20.75)T(-24.06)S(20.75)PS(-35.62)ILPAFLK	1	2	803.88	0.99788	2	3	0.0295025	1.0384	2	NaN	1	0.9806	2	3.357	2	0.99788	2	12.921
D3ZF21	D3ZF21	324	S	Protein Gprin3	Gprin3	1565690	>tr|D3ZF21|D3ZF21_RAT Protein Gprin3 OS=Rattus norvegicus GN=Gprin3 PE=4 SV=1	yes	0.879963	9.23343	-0.0097619	124.29	0.00036318	82.529	no	yes	yes	no	no	yes	no	no	yes	no	no	yes	1;2;3	DAEVQAVASVESRSVSTSPSILPAFLKENPA	_SVS(ph)TSPSILPAFLK_	S(0.008)VS(0.88)T(0.006)S(0.105)PS(0.001)ILPAFLK	S(-20.17)VS(9.23)T(-21.98)S(-9.23)PS(-29.36)ILPAFLK	3	2	763.897	1.0367	2	1	NaN									1.0367	2	27.816
D3ZF21	D3ZF21	326	S	Protein Gprin3	Gprin3	1565690	>tr|D3ZF21|D3ZF21_RAT Protein Gprin3 OS=Rattus norvegicus GN=Gprin3 PE=4 SV=1	yes	0.996883	27.2755	0.23947	245.97	2.07e-32	109.48	yes	yes	yes	yes	yes	yes	yes	yes	yes	yes	yes	yes	1;2;3	EVQAVASVESRSVSTSPSILPAFLKENPALE	_SVSTS(ph)PSILPAFLK_	SVST(0.002)S(0.997)PS(0.001)ILPAFLK	S(-47.37)VS(-34.59)T(-27.28)S(27.28)PS(-30.51)ILPAFLK	5	2	763.897	1.0713	1	3	0.0331701	1.0845	1	3.9525	7	1.0713	1	4.4263	6	1.0182	1	0.70697
D3ZF21	D3ZF21	328	S	Protein Gprin3	Gprin3	1565690	>tr|D3ZF21|D3ZF21_RAT Protein Gprin3 OS=Rattus norvegicus GN=Gprin3 PE=4 SV=1	yes	0.913168	10.161	0.1018	120.9	0.00185299	120.9	no	no	yes	no	no	yes	no	no	no	no	yes	yes	2;3	QAVASVESRSVSTSPSILPAFLKENPALEQE	_SVST(ph)SPS(ph)ILPAFLK_	S(0.001)VS(0.132)T(0.843)S(0.111)PS(0.913)ILPAFLK	S(-29.5)VS(-8.08)T(8.08)S(-10.16)PS(10.16)ILPAFLK	7	2	803.88	0.681	3	1	NaN									0.681	3	NaN
D3ZF21	D3ZF21	598	S	Protein Gprin3	Gprin3	1565690	>tr|D3ZF21|D3ZF21_RAT Protein Gprin3 OS=Rattus norvegicus GN=Gprin3 PE=4 SV=1	yes	0.889663	9.39291	-0.19418	184.32	8e-29	160.84	yes	yes	no	yes	yes	yes	yes	yes	yes	yes	yes	yes	1	KTVTSLSLPSDGTGDSSPGSGKRTPSRSVKA	_TVTSLSLPSDGTGDS(ph)SPGSGK_	TVTSLSLPSDGTGDS(0.89)S(0.102)PGS(0.008)GK	T(-90.14)VT(-86.28)S(-86.28)LS(-63.78)LPS(-40.51)DGT(-35.07)GDS(9.39)S(-9.39)PGS(-20.65)GK	15	2	1015.45	0.73816	1	1	NaN					0.73816	1	NaN	1
D3ZF21	D3ZF21	599	S	Protein Gprin3	Gprin3	1565690	>tr|D3ZF21|D3ZF21_RAT Protein Gprin3 OS=Rattus norvegicus GN=Gprin3 PE=4 SV=1	yes	0.943048	12.2956	-0.0025198	216.17	8.68e-39	141.36	yes	yes	yes	yes	yes	no	yes	yes	no	no	yes	yes	1	TVTSLSLPSDGTGDSSPGSGKRTPSRSVKAS	_TVTSLSLPSDGTGDSS(ph)PGSGK_	TVTSLSLPSDGT(0.001)GDS(0.056)S(0.943)PGSGK	T(-91.7)VT(-86.78)S(-86.06)LS(-63.83)LPS(-34.12)DGT(-29.76)GDS(-12.3)S(12.3)PGS(-53.9)GK	16	2	1015.45	0.79159	1	3	0.0321132	0.79159	1	NaN	1	0.80282	1	NaN	1	0.75475	1	NaN
D3ZF21	D3ZF21	602	S	Protein Gprin3	Gprin3	1565690	>tr|D3ZF21|D3ZF21_RAT Protein Gprin3 OS=Rattus norvegicus GN=Gprin3 PE=4 SV=1	yes	0.983588	20.8128	-0.52322	165.38	9.68e-16	165.38	yes	yes	yes	no	no	no	no	yes	no	yes	no	no	1	SLSLPSDGTGDSSPGSGKRTPSRSVKASPRR	_TVTSLSLPSDGTGDSSPGS(ph)GK_	TVTSLSLPSDGTGDS(0.008)S(0.008)PGS(0.984)GK	T(-85.69)VT(-87.1)S(-87.1)LS(-87.1)LPS(-58.74)DGT(-40.06)GDS(-20.81)S(-20.81)PGS(20.81)GK	19	2	1015.45	0.69719	1	3	0.0825613	0.69488	1	NaN	1	0.80053	1	NaN	1	0.69719	1	NaN
[truncated: 7,802 more rows]
[truncated: 102 more columns]

## Sheet: ambiguous sites
Proteins	Protein	Position within protein	Phosphorylation residue	Protein name	Gene name	RGD	Fasta headers	Class 1 sites?	Localization prob	Score diff	Mass error [ppm]	Andromeda Score	PEP	Score for localization	Identified in Exp GSIS_0min_MT_Rep1	Identified in Exp GSIS_0min_MT_Rep2	Identified in Exp GSIS_0min_TA	Identified in Exp GSIS_2min_MT_Rep1	Identified in Exp GSIS_2min_MT_Rep2	Identified in Exp GSIS_2min_TA	Identified in Exp GSIS_8min_MT_Rep1	Identified in Exp GSIS_8min_MT_Rep2	Identified Exp GSIS_8min_TA	Identified in Exp GSIS_30min_MT_Rep1	Identified in Exp GSIS_30min_MT_Rep2	Identified in Exp GSIS_30min_TA	Number of Phospho (STY)	Sequence window	Modified sequence	Phospho (STY) Probabilities	Phospho (STY) Score diffs	Position in peptide	Charge	m/z	Ratio H/L GSIS_0min median	Ratio H/L nmods GSIS_0min	Exp counts for quantification GSIS_0min	Ratio RSD GSIS_0min	Ratio H/L GSIS_0min_MT_Rep1	Ratio H/L nmods GSIS_0min_MT_Rep1	Ratio H/L variability [%] GSIS_0min_MT_Rep1	Ratio H/L count GSIS_0min_MT_Rep1	Ratio H/L GSIS_0min_MT_Rep2	Ratio H/L nmods GSIS_0min_MT_Rep2	Ratio H/L variability [%] GSIS_0min_MT_Rep2	Ratio H/L count GSIS_0min_MT_Rep2	Ratio H/L GSIS_0min_TA	Ratio H/L nmods GSIS_0min_TA	Ratio H/L variability [%] GSIS_0min_TA
[truncated: 1,915 more rows]
[truncated: 102 more columns]
