# Supplementary material for: Systematic Synergy of Glucose and GLP-1 to Stimulate Insulin Secretion Revealed by Quantitative Phosphoproteomics
Source: Sci Rep. 2017 Apr 21;7:1018. doi: 10.1038/s41598-017-00841-1 (PMC5430885; doi:10.1038/s41598-017-00841-1)
Supplement: Supplementary file 5 — Supplementary Table S4 [file 41598_2017_841_MOESM5_ESM.xls]

## Sheet: Sheet1
Supplementary Table S4. All regulated phosphorylation sites in glucose time course experiments.
See Supplementary methods for criterions of selecting glucose regulated phosphorylation sites in glucose time course data. MT is short for multiple TiO2 incubation strategy; TA is short for TiO2 + SAX
Proteins	Protein	Position within protein	Phosphorylation residue	Protein name	Gene name	RGD	Fasta headers	Class 1 sites?	Localization prob	Score diff	Mass error [ppm]	Andromeda Score	PEP	Score for localization	Identified in Exp GSIS_0min_MT_Rep1	Identified in Exp GSIS_0min_MT_Rep2	Identified in Exp GSIS_0min_TA	Identified in Exp GSIS_2min_MT_Rep1	Identified in Exp GSIS_2min_MT_Rep2	Identified in Exp GSIS_2min_TA	Identified in Exp GSIS_8min_MT_Rep1	Identified in Exp GSIS_8min_MT_Rep2	Identified Exp GSIS_8min_TA	Identified in Exp GSIS_30min_MT_Rep1	Identified in Exp GSIS_30min_MT_Rep2	Identified in Exp GSIS_30min_TA	Number of Phospho (STY)	Sequence window	Modified sequence	Phospho (STY) Probabilities	Phospho (STY) Score diffs	Position in peptide	Charge	m/z	Ratio H/L GSIS_0min median	Ratio H/L nmods GSIS_0min	Exp counts for quantification GSIS_0min	Ratio RSD GSIS_0min	GSIS_0min_MT_Rep1 used for quantification?	GSIS_0min_MT_Rep2 used for quantification?	GSIS_0min_TA used for quantification?	Ratio H/L GSIS_2min median	Ratio H/L nmods GSIS_2min	Exp counts for quantification GSIS_2min	Ratio RSD GSIS_2min	GSIS_2min_MT_Rep1 used for quantification?	GSIS_2min_MT_Rep2 used for quantification?	GSIS_2min_TA used for quantification?	Ratio H/L GSIS_8min median
B2RYP6	B2RYP6	18	S	LUC7-like 2 (S. cerevisiae)	Luc7l2	1308651	>tr|B2RYP6|B2RYP6_RAT LUC7-like 2 (S. cerevisiae) OS=Rattus norvegicus GN=Luc7l2 PE=2 SV=1	yes	0.999141	30.6581	0.0082206	214.47	9.28e-19	126.09	yes	yes	yes	yes	yes	yes	yes	yes	yes	yes	yes	yes	1	AQAQMRAMLDQLMGTSRDGDTTRQRIKFSDD	_AMLDQLMGTS(ph)R_	AMLDQLMGT(0.001)S(0.999)R	AMLDQLMGT(-30.66)S(30.66)R	10	2	651.783	0.76859	1	3	0.0728516	yes	yes	yes	0.4881	1	3	0.075185	yes	yes	yes	0.50042
D3ZDN7	D3ZDN7	400	S	Protein Fgd6	Fgd6	1565609	>tr|D3ZDN7|D3ZDN7_RAT Protein Fgd6 OS=Rattus norvegicus GN=Fgd6 PE=4 SV=2	yes	0.988592	20.2237	0.42569	134.04	0.00018523	133.48	no	yes	yes	yes	yes	yes	yes	yes	yes	yes	yes	yes	1	QDSVSSQKAVQHETSSFEKVAPSLDTDSSLT	_AVQHETSS(ph)FEK_	AVQHET(0.002)S(0.009)S(0.989)FEK	AVQHET(-26.9)S(-20.22)S(20.22)FEK	8	2	671.787	0.90099	1	3	0.0209057	yes	yes	yes	0.43494	1	1	NaN			yes	0.44428
D3ZGD0	D3ZGD0	1409	S	Protein Gemin5	Gemin5	1586275	>tr|D3ZGD0|D3ZGD0_RAT Protein Gemin5 OS=Rattus norvegicus GN=Gemin5 PE=4 SV=2	yes	0.877339	8.54461	-1.4222	165.49	3.62e-05	104.21	yes	yes	no	yes	yes	no	yes	yes	yes	yes	yes	no	1;2	DEPSQQAERAPSQPPSPTEERNAPVSLPELT	_APS(ph)QPPS(ph)PTEER_	APS(1)QPPS(0.877)PT(0.123)EER	APS(87.98)QPPS(8.54)PT(-8.54)EER	7	2	728.281	1.48202	1	2	0.710227	yes	yes		0.64602	1	3	0.559872	yes	yes	yes	0.96783
D3ZR53;Q10728;D4A1S6;Q10728-3	D3ZR53	618	S	Protein phosphatase 1 regulatory subunit 12A	Ppp1r12a	620013	>tr|D3ZR53|D3ZR53_RAT Protein phosphatase 1 regulatory subunit 12 OS=Rattus norvegicus GN=Ppp1r12a PE=1 SV=2;>sp|Q10728|MYPT1_RAT Protein phosphatase 1 regulatory subunit 12A OS=Rattus norvegicus GN=Ppp1r12a PE=1 SV=2;>tr|D4A1S6|D4A1S6_RAT Protein phosphat	yes	0.919802	10.5953	0.0064207	218.06	8.63e-19	148.62	no	no	yes	yes	yes	yes	yes	yes	yes	yes	yes	yes	1	AGTQSSTSNRLWAEDSTEKEKDSAPTAATIP	_LWAEDS(ph)TEKEK_	LWAEDS(0.92)T(0.08)EKEK	LWAEDS(10.6)T(-10.6)EKEK	6	2	708.308	1.2599	1	3	0.0974505	yes	yes	yes	0.64027	1	3	0.0787384	yes	yes	yes	0.5367
D3ZSX2	D3ZSX2	536	S	AF4/FMR2 family, member 4 (Predicted)	Aff4	1311694	>tr|D3ZSX2|D3ZSX2_RAT AF4/FMR2 family, member 4 (Predicted) OS=Rattus norvegicus GN=Aff4 PE=4 SV=2	yes	0.999957	43.6868	0.10256	166.04	0.000109201	134.14	yes	yes	no	yes	yes	no	yes	yes	no	no	yes	no	1;3	KTIQKGSESGRGRQKSPAQSDSTTQRRTVGK	_QKS(ph)PAQSDSTTQR_	QKS(1)PAQSDSTTQR	QKS(43.69)PAQS(-43.69)DS(-75.89)T(-81.57)T(-81.57)QR	3	2	757.336	0.35652	1	1	NaN	yes			1.1376	1	2	0.0921178	yes	yes		0.855845
D3ZUB7	D3ZUB7	777	S	Anaphase promoting complex subunit 4, isoform CRA_a	Anapc4	1306572	>tr|D3ZUB7|D3ZUB7_RAT Anaphase promoting complex subunit 4, isoform CRA_a OS=Rattus norvegicus GN=Anapc4 PE=4 SV=1	yes	0.988956	22.531	-0.27149	110.25	7.1e-09	110.25	yes	yes	no	yes	yes	no	yes	yes	yes	yes	yes	no	1	EEAAGKPVKIKEEVLSESETEAHQDAAALDS	_IKEEVLS(ph)ESETEAHQDAAALDSDVVIK_	IKEEVLS(0.989)ES(0.006)ET(0.006)EAHQDAAALDSDVVIK	IKEEVLS(22.53)ES(-22.53)ET(-22.53)EAHQDAAALDS(-79.48)DVVIK	7	3	1002.81	1.7216	1	1	NaN	yes			0.89647	1	2	0.0333176	yes	yes		0.85059
D3ZUJ7	D3ZUJ7	552	S	Ankyrin repeat domain 13 family, member D (Predicted)	Ankrd13d	1309156	>tr|D3ZUJ7|D3ZUJ7_RAT Ankyrin repeat domain 13 family, member D (Predicted) OS=Rattus norvegicus GN=Ankrd13d PE=4 SV=1	yes	1	75.4447	0.5423	91.541	0.00030446	91.541	yes	no	no	no	yes	no	yes	yes	no	yes	yes	no	2	LQESLQLSTESRGPESPQKTPPPPAPPSFEE	_GPES(ph)PQKT(ph)PPPPAPPSFEEQLR_	GPES(1)PQKT(1)PPPPAPPSFEEQLR	GPES(75.44)PQKT(67.22)PPPPAPPS(-67.22)FEEQLR	4	3	849.384	0.716385	2	2	0.0742162	yes	yes		1.402	2	1	NaN		yes		1.31315
D3ZVD8	D3ZVD8	912	S	Protein Hdac6	Hdac6	619981	>tr|D3ZVD8|D3ZVD8_RAT Protein Hdac6 OS=Rattus norvegicus GN=Hdac6 PE=4 SV=2	yes	0.985209	18.2354	-0.64217	222.64	6.67e-17	177.58	yes	yes	yes	yes	yes	yes	yes	yes	yes	yes	yes	yes	1	QAKAKTAKALLAQGQSSEQAAKGTTLDLATS	_ALLAQGQS(ph)SEQAAK_	ALLAQGQS(0.985)S(0.015)EQAAK	ALLAQGQS(18.24)S(-18.24)EQAAK	8	2	741.353	1.236	1	3	0.084825	yes	yes	yes	0.49867	1	3	0.0450284	yes	yes	yes	0.49752
D3ZVD8	D3ZVD8	913	S	Protein Hdac6	Hdac6	619981	>tr|D3ZVD8|D3ZVD8_RAT Protein Hdac6 OS=Rattus norvegicus GN=Hdac6 PE=4 SV=2	yes	0.830048	6.88777	0.38979	199.65	7.01e-08	160.64	yes	yes	yes	yes	yes	yes	yes	yes	yes	yes	yes	yes	1	AKAKTAKALLAQGQSSEQAAKGTTLDLATSK	_ALLAQGQSS(ph)EQAAK_	ALLAQGQS(0.17)S(0.83)EQAAK	ALLAQGQS(-6.89)S(6.89)EQAAK	9	2	741.353	1.2203	1	3	0.0513537	yes	yes	yes	0.45383	1	3	0.066829	yes	yes	yes	0.47882
D4A4K4;D4A4H3	D4A4K4	735	S	Protein Vps13c	Vps13c	1560364	>tr|D4A4K4|D4A4K4_RAT Protein Vps13c OS=Rattus norvegicus GN=Vps13c PE=4 SV=2;>tr|D4A4H3|D4A4H3_RAT Protein Vps13c OS=Rattus norvegicus GN=Vps13c PE=4 SV=2	yes	0.973636	16.5613	0.27791	122.75	0.000133626	68.257	no	yes	yes	no	yes	yes	no	no	yes	no	yes	yes	1	QLNSKDQGAQKTTNSSLEEIIDKAYDKFDVE	_TTNSS(ph)LEEIIDK_	T(0.004)T(0.001)NS(0.021)S(0.974)LEEIIDK	T(-24)T(-29.88)NS(-16.56)S(16.56)LEEIIDK	5	2	715.327	1.7096	1	2	0.0964537	yes		yes	1.1209	1	3	0.194489	yes	yes	yes	1.0162
D4A5G8;F7FKI5;P26284	D4A5G8	235	S	Pyruvate dehydrogenase E1 component subunit alpha, somatic form, mitochondrial	Pdha1l1	1590190	>tr|D4A5G8|D4A5G8_RAT Pyruvate dehydrogenase E1 component subunit alpha OS=Rattus norvegicus GN=Pdha1l1 PE=1 SV=2;>tr|F7FKI5|F7FKI5_RAT Pyruvate dehydrogenase E1 component subunit alpha OS=Rattus norvegicus GN=Pdha1 PE=1 SV=1;>sp|P26284|ODPA_RAT Pyruvate d	yes	0.988275	19.2578	0.80159	179.19	1.41e-09	179.19	yes	yes	yes	yes	yes	yes	yes	yes	yes	yes	yes	yes	1	PCIFICENNRYGMGTSVERAAASTDYYKRGD	_YGMGTS(ph)VER_	YGMGT(0.012)S(0.988)VER	Y(-161.14)GMGT(-19.26)S(19.26)VER	6	2	540.215	5.8017	1	1	NaN			yes	3.5649	1	3	0.147262	yes	yes	yes	1.0004
D4A5G8;F7FKI5;P26284	D4A5G8	296	S	Pyruvate dehydrogenase E1 component subunit alpha, somatic form, mitochondrial	Pdha1l1	1590190	>tr|D4A5G8|D4A5G8_RAT Pyruvate dehydrogenase E1 component subunit alpha OS=Rattus norvegicus GN=Pdha1l1 PE=1 SV=2;>tr|F7FKI5|F7FKI5_RAT Pyruvate dehydrogenase E1 component subunit alpha OS=Rattus norvegicus GN=Pdha1 PE=1 SV=1;>sp|P26284|ODPA_RAT Pyruvate d	yes	0.998461	28.0912	0.14383	188.04	1.26e-05	188.04	yes	yes	yes	yes	yes	yes	yes	yes	yes	yes	yes	yes	1;2	GPILMELQTYRYHGHSMSDPGVSYRTREEIQ	_YHGHS(ph)MSDPGVS(ph)YR_	YHGHS(0.998)MS(0.009)DPGVS(0.993)YR	Y(-101.68)HGHS(28.09)MS(-21.53)DPGVS(21.53)Y(-46.18)R	5	2	876.815	2.8888	1	3	0.128221	yes	yes	yes	1.2419	1	3	0.0161424	yes	yes	yes	0.7872
D4A5G8;F7FKI5;P26284	D4A5G8	298	S	Pyruvate dehydrogenase E1 component subunit alpha, somatic form, mitochondrial	Pdha1l1	1590190	>tr|D4A5G8|D4A5G8_RAT Pyruvate dehydrogenase E1 component subunit alpha OS=Rattus norvegicus GN=Pdha1l1 PE=1 SV=2;>tr|F7FKI5|F7FKI5_RAT Pyruvate dehydrogenase E1 component subunit alpha OS=Rattus norvegicus GN=Pdha1 PE=1 SV=1;>sp|P26284|ODPA_RAT Pyruvate d	yes	0.997724	27.7759	-0.52521	139.49	7.36e-05	72.891	yes	yes	yes	yes	yes	yes	yes	yes	yes	yes	yes	yes	1;2	ILMELQTYRYHGHSMSDPGVSYRTREEIQEV	_YHGHSMS(ph)DPGVSYR_	Y(0.002)HGHS(0.001)MS(0.998)DPGVSYR	Y(-27.78)HGHS(-32.98)MS(27.78)DPGVS(-42.32)Y(-42.95)R	7	3	558.224	2.1382	1	3	0.144577	yes	yes	yes	1.1997	1	3	0.0614059	yes	yes	yes	0.73731
D4A5G8;F7FKI5;P26284	D4A5G8	303	S	Pyruvate dehydrogenase E1 component subunit alpha, somatic form, mitochondrial	Pdha1l1	1590190	>tr|D4A5G8|D4A5G8_RAT Pyruvate dehydrogenase E1 component subunit alpha OS=Rattus norvegicus GN=Pdha1l1 PE=1 SV=2;>tr|F7FKI5|F7FKI5_RAT Pyruvate dehydrogenase E1 component subunit alpha OS=Rattus norvegicus GN=Pdha1 PE=1 SV=1;>sp|P26284|ODPA_RAT Pyruvate d	yes	0.999823	37.6623	-0.13557	188.04	1.81e-05	114.99	no	no	yes	no	no	yes	no	no	yes	no	no	yes	2	QTYRYHGHSMSDPGVSYRTREEIQEVRSKSD	_YHGHS(ph)MSDPGVS(ph)YR_	YHGHS(0.986)MS(0.014)DPGVS(1)YR	Y(-34.38)HGHS(18.54)MS(-18.54)DPGVS(37.66)Y(-37.66)R	12	2	876.815	8.9107	2	1	NaN			yes	3.3278	2	1	NaN			yes	0.73054
D4A7M6;Q4KLN6	D4A7M6	55	S	Ribonucleoside-diphosphate reductase subunit M2	LOC100359539	2323655	>tr|D4A7M6|D4A7M6_RAT Protein LOC100359539 OS=Rattus norvegicus GN=LOC100359539 PE=4 SV=1;>sp|Q4KLN6|RIR2_RAT Ribonucleoside-diphosphate reductase subunit M2 OS=Rattus norvegicus GN=Rrm2 PE=2 SV=1	yes	0.99999	50.0056	-0.22307	147.12	4.72e-05	122.33	no	no	yes	no	no	yes	no	no	yes	no	no	yes	1	ARVLASKAARRIFQDSAELESKAPTKPSIEE	_IFQDS(ph)AELESK_	IFQDS(1)AELESK	IFQDS(50.01)AELES(-50.01)K	5	2	673.797	0.6137	1	1	NaN			yes	0.21384	1	1	NaN			yes	0.19452
Q5QD51;Q5QD51-2;E9PU09;Q5QD51-3	Q5QD51	304	S	A-kinase anchor protein 12	Akap12	70988	>sp|Q5QD51|AKA12_RAT A-kinase anchor protein 12 OS=Rattus norvegicus GN=Akap12 PE=1 SV=1;>sp|Q5QD51-2|AKA12_RAT Isoform 2 of A-kinase anchor protein 12 OS=Rattus norvegicus GN=Akap12;>tr|E9PU09|E9PU09_RAT A-kinase anchor protein 12 OS=Rattus norvegicus GN=	yes	1	98.5741	-0.21193	182.02	2.52e-08	171.26	no	no	yes	no	no	yes	no	yes	yes	no	no	yes	1	THGWAGWRKKTSFKKSKEDDLETAEKRKEQE	_S(ph)KEDDLETAEK_	S(1)KEDDLETAEK	S(98.57)KEDDLET(-98.57)AEK	1	2	672.782	0.89125	1	1	NaN			yes	0.46147	1	1	NaN			yes	0.44836
F1LM15;P53565	F1LM15	1497	S	Homeobox protein cut-like 1	Cux1	620618	>tr|F1LM15|F1LM15_RAT Homeobox protein cut-like 1 (Fragment) OS=Rattus norvegicus GN=Cux1 PE=4 SV=2;>sp|P53565|CUX1_RAT Homeobox protein cut-like 1 OS=Rattus norvegicus GN=Cux1 PE=1 SV=2	yes	1	88.311	-0.10681	122.63	0.000185892	88.311	yes	yes	yes	yes	yes	yes	yes	yes	yes	yes	yes	yes	1	AANLNSIIHRLEKAASREEPIEWEF______	_AAS(ph)REEPIEWEF_	AAS(1)REEPIEWEF	AAS(88.31)REEPIEWEF	3	2	772.327	1.5453	1	3	0.00435723	yes	yes	yes	0.70029	1	3	0.0372427	yes	yes	yes	0.66801
F1LNA5	F1LNA5	136	S	Protein Tbc1d22b (Fragment)	Tbc1d22b	1564987	>tr|F1LNA5|F1LNA5_RAT Protein Tbc1d22b (Fragment) OS=Rattus norvegicus GN=Tbc1d22b PE=4 SV=2	yes	1	49.2228	-0.5248	82.349	0.00440973	49.223	no	no	yes	yes	yes	yes	yes	yes	yes	yes	yes	no	1	NSSDTCLRNTLHKQQSLPLRPIIPLVARISD	_QQS(ph)LPLRPIIPLVAR_	QQS(1)LPLRPIIPLVAR	QQS(49.22)LPLRPIIPLVAR	3	3	594.345	1.1075	1	3	0.115072	yes	yes	yes	0.49971	1	3	0.0821614	yes	yes	yes	0.43681
F1LNS0;P0C6C0	F1LNS0	1105	S	A-kinase anchor protein SPHKAP	Sphkap	1311951	>tr|F1LNS0|F1LNS0_RAT A-kinase anchor protein SPHKAP (Fragment) OS=Rattus norvegicus GN=Sphkap PE=4 SV=2;>sp|P0C6C0|SPKAP_RAT A-kinase anchor protein SPHKAP OS=Rattus norvegicus GN=Sphkap PE=1 SV=1	yes	0.994427	22.5479	0.20813	129.43	0.000776281	127.61	yes	yes	yes	no	yes	yes	yes	yes	yes	yes	yes	yes	2	PVSRASSVSKQSSCESITDEFSRFMVKQMEN	_QSS(ph)CES(ph)ITDEFSR_	QS(0.047)S(0.953)CES(0.994)IT(0.006)DEFSR	QS(-13.05)S(13.05)CES(22.55)IT(-22.55)DEFS(-77.83)R	6	2	853.294	1.633	2	3	0.0403938	yes	yes	yes	1.0875	2	2	0.0344613		yes	yes	1.0192
F1LQJ2;F1LRX2;F1LP58;F1LVM2	F1LQJ2	677	S	Protein Fhod3 (Fragment)	Fhod3	2322319	>tr|F1LQJ2|F1LQJ2_RAT Protein Fhod3 (Fragment) OS=Rattus norvegicus GN=Fhod3 PE=4 SV=2;>tr|F1LRX2|F1LRX2_RAT Protein Fhod3 (Fragment) OS=Rattus norvegicus GN=Fhod3 PE=4 SV=1;>tr|F1LP58|F1LP58_RAT Protein Fhod3 (Fragment) OS=Rattus norvegicus GN=Fhod3 PE=4	yes	0.915365	10.3405	0.13211	203.53	8.33e-11	200.58	no	no	yes	no	no	yes	no	no	yes	no	no	yes	1	SKRFMLDMLYAHNRKSTEDEEKGDGEPGRSA	_S(ph)TEDEEKGDGEPGR_	S(0.915)T(0.085)EDEEKGDGEPGR	S(10.34)T(-10.34)EDEEKGDGEPGR	1	2	793.304	0.58119	1	1	NaN			yes	0.27888	1	1	NaN			yes	0.29349
F1LR10	F1LR10	616	S	Epithelial protein lost in neoplasm	Lima1	1564050	>tr|F1LR10|F1LR10_RAT Epithelial protein lost in neoplasm OS=Rattus norvegicus GN=Lima1 PE=1 SV=2	yes	0.999335	31.7698	-0.30253	119.22	1.59e-11	112.47	no	no	yes	no	no	yes	no	no	yes	no	no	yes	1	VKSPKPLSPSLRKGWSEPEPEQSEEFGGGTV	_KGWS(ph)EPEPEQSEEFGGGTVTQTESPR_	KGWS(0.999)EPEPEQS(0.001)EEFGGGTVTQTESPR	KGWS(31.77)EPEPEQS(-31.77)EEFGGGT(-82.45)VT(-88.32)QT(-98.74)ES(-109.93)PR	4	3	977.089	1.1752	1	1	NaN			yes	0.60686	1	1	NaN			yes	0.59676
F1LR10	F1LR10	653	S	Epithelial protein lost in neoplasm	Lima1	1564050	>tr|F1LR10|F1LR10_RAT Epithelial protein lost in neoplasm OS=Rattus norvegicus GN=Lima1 PE=1 SV=2	yes	1	190.55	-0.54696	255.98	4.49e-44	190.55	yes	yes	yes	yes	yes	yes	yes	yes	yes	yes	yes	yes	1	RPSREKESVGKSRWQSEEAEAEAEEAPRGRD	_WQS(ph)EEAEAEAEEAPR_	WQS(1)EEAEAEAEEAPR	WQS(190.55)EEAEAEAEEAPR	3	3	604.576	1.0691	1	3	0.0284855	yes	yes	yes	0.54716	1	3	0.118928	yes	yes	yes	0.54321
F1LRS2	F1LRS2	460	S	Protein Dock7	Dock7	1309790	>tr|F1LRS2|F1LRS2_RAT Protein Dock7 OS=Rattus norvegicus GN=Dock7 PE=4 SV=2	yes	0.999477	32.8121	0.53949	218.12	1.79e-16	168.05	yes	yes	no	yes	yes	no	yes	yes	no	yes	yes	no	1	RNSSLVGRRSLERTASGDDACNLTSFRPATL	_TAS(ph)GDDACNLTSFR_	T(0.001)AS(0.999)GDDACNLTSFR	T(-32.81)AS(32.81)GDDACNLT(-118.7)S(-129.16)FR	3	2	797.814	1.47555	1	2	0.0202708	yes	yes		0.811125	1	2	0.0523667	yes	yes		0.71807
F1LU10;F1M816;F1M455	F1LU10	721	S	Protein Spen	Spen	1589867	>tr|F1LU10|F1LU10_RAT Protein Spen (Fragment) OS=Rattus norvegicus GN=Spen PE=4 SV=2;>tr|F1M816|F1M816_RAT Protein Spen (Fragment) OS=Rattus norvegicus GN=Spen PE=4 SV=2;>tr|F1M455|F1M455_RAT Protein Spen (Fragment) OS=Rattus norvegicus GN=Spen PE=4 SV=2	yes	1	78.9027	0.30764	139.43	0.00090975	78.903	yes	yes	no	yes	yes	no	yes	yes	no	yes	yes	no	1;2	RFESDRDHERRPIERSQSPVHLRRPQSPGVS	_S(ph)QS(ph)PVHLR_	S(1)QS(1)PVHLR	S(78.9)QS(78.9)PVHLR	1	2	542.223	0.46432	1	1	NaN		yes		0.94245	1	1	NaN	yes			0.95519
F1M3G7	F1M3G7	2666	S	A kinase (PRKA) anchor protein 13, isoform CRA_b	Akap13	727893	>tr|F1M3G7|F1M3G7_RAT A kinase (PRKA) anchor protein 13, isoform CRA_b OS=Rattus norvegicus GN=Akap13 PE=4 SV=2	yes	0.982452	17.4821	0.038345	135.14	0.000248436	125.22	no	yes	no	yes	yes	no	yes	yes	yes	yes	yes	no	1	NSDEFSLLSTPSITKSGSLDSELSVSPKRNS	_S(ph)GSLDSELSVSPK_	S(0.982)GS(0.018)LDSELSVSPK	S(17.48)GS(-17.48)LDS(-52.9)ELS(-67.8)VS(-84.42)PK	1	2	693.313	1.3954	1	2	0.0878689	yes	yes		0.72777	1	2	0.0504459	yes	yes		0.60404
F1M3G7	F1M3G7	2668	S	A kinase (PRKA) anchor protein 13, isoform CRA_b	Akap13	727893	>tr|F1M3G7|F1M3G7_RAT A kinase (PRKA) anchor protein 13, isoform CRA_b OS=Rattus norvegicus GN=Akap13 PE=4 SV=2	yes	0.962546	14.1149	1.3993	131.86	0.000254984	85.469	no	no	yes	yes	yes	yes	yes	yes	yes	yes	no	yes	1;2	DEFSLLSTPSITKSGSLDSELSVSPKRNSIS	_SGS(ph)LDSELSVSPK_	S(0.037)GS(0.963)LDSELSVSPK	S(-14.11)GS(14.11)LDS(-39.31)ELS(-46.66)VS(-57.49)PK	3	2	693.313	1.5009	1	3	0.0992252	yes	yes	yes	0.87493	1	3	0.0660474	yes	yes	yes	0.63345
G3V6R9	G3V6R9	11	S	Cappuccino homolog (Mouse)	Bloc1s4	1306037	>tr|G3V6R9|G3V6R9_RAT Cappuccino homolog (Mouse) OS=Rattus norvegicus GN=Bloc1s4 PE=4 SV=1	yes	0.999968	44.9522	0.37678	175.15	6.96e-06	175.15	yes	yes	no	yes	yes	yes	yes	yes	yes	yes	yes	yes	1	_____MEEGPAIGTLSREVSTEEAEPLVAAW	_(ac)MEEGPAIGTLS(ph)R_	MEEGPAIGTLS(1)R	MEEGPAIGT(-44.95)LS(44.95)R	11	2	691.805	1.19955	1	2	0.185744	yes	yes		0.60772	1	3	0.22104	yes	yes	yes	0.66521
M0R5T5;Q9QX74-2;Q9QX74-3;Q9QX74-4;Q9QX74-5;Q9QX74-6;M0RDX8;Q9QX74;M0R805;Q9QX74-7;M0R8T7	M0R5T5	753	S	SH3 and multiple ankyrin repeat domains protein 2	Shank2	628772	>tr|M0R5T5|M0R5T5_RAT SH3 and multiple ankyrin repeat domains protein 2 OS=Rattus norvegicus GN=Shank2 PE=4 SV=1;>sp|Q9QX74-2|SHAN2_RAT Isoform 2 of SH3 and multiple ankyrin repeat domains protein 2 OS=Rattus norvegicus GN=Shank2;>sp|Q9QX74-3|SHAN2_RAT Iso	yes	0.999886	40.5387	-0.36478	130.71	1.14e-14	130.71	yes	yes	yes	yes	no	no	no	no	yes	no	no	yes	1;2	GAVRDREKRLEARRNSPAFLSTDLGDEDVGL	_RNS(ph)PAFLSTDLGDEDVGLGPPAPR_	RNS(1)PAFLSTDLGDEDVGLGPPAPR	RNS(40.54)PAFLS(-40.54)T(-45.83)DLGDEDVGLGPPAPR	3	2	1281.11	0.37534	1	3	0.123003	yes	yes	yes	0.65893	1	3	0.123987	yes	yes	yes	0.871
O35867	O35867	294	S	Neurabin-1	Ppp1r9a	632280	>sp|O35867|NEB1_RAT Neurabin-1 OS=Rattus norvegicus GN=Ppp1r9a PE=1 SV=1	yes	0.998701	28.8918	-0.55911	108.37	0.000363426	106.67	yes	yes	no	yes	yes	yes	yes	yes	yes	yes	yes	no	1	VPEVAQKGTSLASLPSEERQLSTEAEDVTAQ	_GTSLASLPS(ph)EER_	GTSLAS(0.001)LPS(0.999)EER	GT(-57.18)S(-50.77)LAS(-28.89)LPS(28.89)EER	9	2	663.8	1.2014	1	3	0.0707999	yes	yes	yes	0.56477	1	3	0.111922	yes	yes	yes	0.55449
O88656	O88656	310	S	Actin-related protein 2/3 complex subunit 1B	Arpc1b	2155	>sp|O88656|ARC1B_RAT Actin-related protein 2/3 complex subunit 1B OS=Rattus norvegicus GN=Arpc1b PE=2 SV=3	yes	0.961263	13.9489	-0.88896	125.78	1.48e-05	102.21	yes	yes	no	yes	yes	no	yes	yes	yes	yes	yes	no	1	GLTARERFQNLDKKASSEGGAATGAGLDSLH	_KAS(ph)SEGGAATGAGLDSLHK_	KAS(0.961)S(0.039)EGGAATGAGLDSLHK	KAS(13.95)S(-13.95)EGGAAT(-47.98)GAGLDS(-98.03)LHK	3	3	612.954	1.45335	1	2	0.0307977	yes	yes		0.63079	1	3	0.272644	yes	yes	yes	0.59628
O88656	O88656	311	S	Actin-related protein 2/3 complex subunit 1B	Arpc1b	2155	>sp|O88656|ARC1B_RAT Actin-related protein 2/3 complex subunit 1B OS=Rattus norvegicus GN=Arpc1b PE=2 SV=3	yes	0.766055	5.15313	-0.031184	110.44	1.48e-05	99.454	yes	yes	no	yes	yes	no	yes	yes	no	yes	yes	no	1	LTARERFQNLDKKASSEGGAATGAGLDSLHK	_KASS(ph)EGGAATGAGLDSLHK_	KAS(0.234)S(0.766)EGGAATGAGLDSLHK	KAS(-5.15)S(5.15)EGGAAT(-39.32)GAGLDS(-89.61)LHK	4	3	612.954	1.64245	1	2	0.2525	yes	yes		0.656255	1	2	0.0747453	yes	yes		0.55693
P09456	P09456	77	S	cAMP-dependent protein kinase type I-alpha regulatory subunit	Prkar1a	3391	>sp|P09456|KAP0_RAT cAMP-dependent protein kinase type I-alpha regulatory subunit OS=Rattus norvegicus GN=Prkar1a PE=2 SV=2	yes	0.97533	17.6704	0.85092	230.29	7.96e-32	125.28	yes	yes	yes	yes	yes	yes	yes	yes	yes	yes	yes	yes	1;2	ARQIQSLQKSGIRTDSREDEISPPPPNPVVK	_TDS(ph)REDEISPPPPNPVVK_	T(0.008)DS(0.975)REDEIS(0.017)PPPPNPVVK	T(-20.86)DS(17.67)REDEIS(-17.67)PPPPNPVVK	3	3	686.324	1.2486	1	3	0.0387064	yes	yes	yes	0.75201	1	3	0.0777961	yes	yes	yes	0.7026
P14270	P14270	14	S	cAMP-specific 3',5'-cyclic phosphodiesterase 4D	Pde4d	3281	>sp|P14270|PDE4D_RAT cAMP-specific 3',5'-cyclic phosphodiesterase 4D OS=Rattus norvegicus GN=Pde4d PE=1 SV=4	yes	1	83.4861	-0.0091955	212.92	1.22e-15	192.24	yes	yes	yes	yes	yes	yes	yes	yes	yes	yes	yes	yes	1	__MEAEGSSVPARAGSHEGSDSSGGAALKAP	_AGS(ph)HEGSDSSGGAALK_	AGS(1)HEGSDSSGGAALK	AGS(83.49)HEGS(-83.49)DS(-97.85)S(-110.73)GGAALK	3	2	755.812	1.716	1	3	0.0837774	yes	yes	yes	0.71288	1	3	0.0524443	yes	yes	yes	0.70739
P19836	P19836	343	S	Choline-phosphate cytidylyltransferase A	Pcyt1a	70515	>sp|P19836|PCY1A_RAT Choline-phosphate cytidylyltransferase A OS=Rattus norvegicus GN=Pcyt1a PE=1 SV=2	yes	0.977227	16.3666	0.11645	116.54	0.000183629	101.89	yes	yes	yes	yes	yes	yes	yes	yes	yes	yes	yes	yes	1;2	RSPSPSFRWPFSGKTSPSSSPASLSRCKAVT	_TS(ph)PSSSPASLSR_	T(0.023)S(0.977)PSSSPASLSR	T(-16.37)S(16.37)PS(-37.64)S(-43.57)S(-56.68)PAS(-79.52)LS(-88.72)R	2	2	628.78	0.751005	1	2	0.603522		yes	yes	1.2922	1	2	0.0659937	yes	yes		1.3939
P41516	P41516	4	S	DNA topoisomerase 2-alpha	Top2a	62048	>sp|P41516|TOP2A_RAT DNA topoisomerase 2-alpha OS=Rattus norvegicus GN=Top2a PE=2 SV=1	yes	1	46.4609	-0.58677	130.72	1.04e-05	46.461	yes	yes	no	no	yes	no	yes	yes	yes	yes	yes	no	1	____________MELSPLQPVNENMLLNKKK	_(ac)MELS(ph)PLQPVNENMLLNK_	MELS(1)PLQPVNENMLLNK	MELS(46.46)PLQPVNENMLLNK	4	2	1046.5	0.317825	1	2	0.0253408	yes	yes		0.679235	1	2	0.0925167	yes	yes		0.68026
Q5M7V8	Q5M7V8	572	S	Thyroid hormone receptor-associated protein 3	Thrap3	1306129	>sp|Q5M7V8|TR150_RAT Thyroid hormone receptor-associated protein 3 OS=Rattus norvegicus GN=Thrap3 PE=1 SV=1	yes	1	110.923	-0.059426	266.78	3.38e-62	110.92	yes	yes	yes	yes	yes	yes	yes	yes	yes	yes	yes	yes	1	SFSITREAQVNVRMDSFDEDLARPSGLLAQE	_MDS(ph)FDEDLAR_	MDS(1)FDEDLAR	MDS(110.92)FDEDLAR	3	2	639.739	1.7602	1	3	0.0423262	yes	yes	yes	0.80672	1	3	0.0539384	yes	yes	yes	0.66724
Q5M7V8	Q5M7V8	860	S	Thyroid hormone receptor-associated protein 3	Thrap3	1306129	>sp|Q5M7V8|TR150_RAT Thyroid hormone receptor-associated protein 3 OS=Rattus norvegicus GN=Thrap3 PE=1 SV=1	yes	1	92.0483	0.46653	162.81	7.97e-05	145.61	no	no	yes	no	yes	yes	no	yes	yes	no	no	yes	1	SGNNNNNSNNDFQKRSREEEWDPEYTPKSKK	_S(ph)REEEWDPEYTPK_	S(1)REEEWDPEYTPK	S(92.05)REEEWDPEY(-105.14)T(-92.05)PK	1	2	873.356	1.5722	1	3	0.193571	yes	yes	yes	0.71321	1	3	0.111878	yes	yes	yes	0.54928
Q5RKG9	Q5RKG9	497	S	Eukaryotic translation initiation factor 4B	Eif4b	1306479	>tr|Q5RKG9|Q5RKG9_RAT Eukaryotic translation initiation factor 4B OS=Rattus norvegicus GN=Eif4b PE=2 SV=1	yes	0.999928	44.4283	-0.067048	282.62	1.74e-90	259.49	yes	yes	no	yes	yes	yes	yes	yes	no	yes	yes	no	1;2	NAWVKRSSNPPARSQSSDTEQPSPTSGGGKV	_SQS(ph)SDTEQPSPTSGGGK_	SQS(1)SDTEQPSPTSGGGK	S(-44.43)QS(44.43)S(-44.43)DT(-77.28)EQPS(-140.95)PT(-166.93)S(-172.74)GGGK	3	2	865.349	1.5915	1	3	0.0319706	yes	yes	yes	0.85381	1	3	0.0102506	yes	yes	yes	0.80877
Q5RKG9	Q5RKG9	422	S	Eukaryotic translation initiation factor 4B	Eif4b	1306479	>tr|Q5RKG9|Q5RKG9_RAT Eukaryotic translation initiation factor 4B OS=Rattus norvegicus GN=Eif4b PE=2 SV=1	yes	0.977897	16.4765	2.2155	232.15	3.2e-27	142.88	yes	yes	no	yes	yes	no	yes	yes	no	yes	yes	no	1;2	WRSEETQERERSRTGSESSQTGTSATSGRNT	_TGS(ph)ESSQTGTSATSGR_	T(0.022)GS(0.978)ESSQTGTSATSGR	T(-16.48)GS(16.48)ES(-40.29)S(-61.07)QT(-72.78)GT(-72.78)S(-91.92)AT(-118.85)S(-123.3)GR	3	2	797.323	0.782895	1	2	0.0704221	yes	yes		1.2531	1	2	0.0864486	yes	yes		1.33995
Q62896	Q62896	50	S	BET1 homolog	Bet1	2203	>sp|Q62896|BET1_RAT BET1 homolog OS=Rattus norvegicus GN=Bet1 PE=1 SV=1	yes	0.999977	46.3776	0.3562	126.09	0.000249193	122.97	no	yes	yes	yes	yes	yes	yes	yes	yes	yes	yes	yes	1	LTESLRSKVTAIKSLSIEIGHEVKNQNKLLA	_SLS(ph)IEIGHEVK_	SLS(1)IEIGHEVK	S(-46.38)LS(46.38)IEIGHEVK	3	2	646.318	1.466	1	3	0.049108	yes	yes	yes	0.62905	1	3	0.0794682	yes	yes	yes	0.66259
Q6AXS5;Q6AXS5-2	Q6AXS5	329	S	Plasminogen activator inhibitor 1 RNA-binding protein	Serbp1	619907	>sp|Q6AXS5|PAIRB_RAT Plasminogen activator inhibitor 1 RNA-binding protein OS=Rattus norvegicus GN=Serbp1 PE=1 SV=2;>sp|Q6AXS5-2|PAIRB_RAT Isoform 2 of Plasminogen activator inhibitor 1 RNA-binding protein OS=Rattus norvegicus GN=Serbp1	yes	1	80.2693	-0.52206	178.77	3.22e-14	109.36	yes	yes	yes	yes	yes	yes	yes	yes	yes	yes	yes	yes	1	ADGQWKKGFVLHKSKSEEAHAEDSVMDHHFR	_S(ph)EEAHAEDSVMDHHFR_	S(1)EEAHAEDSVMDHHFR	S(80.27)EEAHAEDS(-80.27)VMDHHFR	1	3	659.591	1.5587	1	3	0.0319099	yes	yes	yes	0.99709	1	3	0.134113	yes	yes	yes	0.83742
Q80Z30	Q80Z30	532	S	Protein phosphatase 1E	Ppm1e	735028	>sp|Q80Z30|PPM1E_RAT Protein phosphatase 1E OS=Rattus norvegicus GN=Ppm1e PE=1 SV=1	yes	1	74.6386	0.48331	145.44	1.43e-06	145.44	yes	yes	yes	yes	yes	yes	yes	yes	yes	yes	yes	yes	1	ENHGECKRPWPQHQCSAPADLGYEGRVDSFT	_RPWPQHQCS(ph)APADLGYEGR_	RPWPQHQCS(1)APADLGYEGR	RPWPQHQCS(74.64)APADLGY(-74.64)EGR	9	2	1153	1.2056	1	3	0.11832	yes	yes	yes	0.52092	1	3	0.0274066	yes	yes	yes	0.51838
Q9JHL4;Q9JHL4-2;Q9JHL4-3;Q9JHL4-4	Q9JHL4	277	S	Drebrin-like protein	Dbnl	70941	>sp|Q9JHL4|DBNL_RAT Drebrin-like protein OS=Rattus norvegicus GN=Dbnl PE=1 SV=1;>sp|Q9JHL4-2|DBNL_RAT Isoform 2 of Drebrin-like protein OS=Rattus norvegicus GN=Dbnl;>sp|Q9JHL4-3|DBNL_RAT Isoform 3 of Drebrin-like protein OS=Rattus norvegicus GN=Dbnl;>sp|Q9	yes	0.999895	40.0876	-0.40905	162.81	2.5e-06	125.45	yes	yes	yes	yes	yes	no	yes	yes	yes	yes	yes	no	1	APHPREIFKQKERAMSTTSVSSSQPGKLRSP	_AMS(ph)TTSVSSSQPGK_	AMS(1)TTSVSSSQPGK	AMS(40.09)T(-40.09)T(-52.87)S(-58.64)VS(-77.53)S(-83.39)S(-83.39)QPGK	3	2	724.31	1.7061	1	3	0.262041	yes	yes	yes	0.98787	1	3	0.167334	yes	yes	yes	0.70863
B1WBN3;P11960	B1WBN3	339	T	2-oxoisovalerate dehydrogenase subunit alpha, mitochondrial	Bckdha	2196	>tr|B1WBN3|B1WBN3_RAT 2-oxoisovalerate dehydrogenase subunit alpha, mitochondrial OS=Rattus norvegicus GN=Bckdha PE=1 SV=1;>sp|P11960|ODBA_RAT 2-oxoisovalerate dehydrogenase subunit alpha, mitochondrial (Fragment) OS=Rattus norvegicus GN=Bckdha PE=1 SV=1	yes	0.835845	9.7289	0.16771	125.82	0.000127075	101.39	yes	yes	yes	yes	yes	yes	yes	yes	yes	yes	yes	no	1	PFLIEAMTYRIGHHSTSDDSSAYRSVDEVNY	_IGHHST(ph)SDDSSAYR_	IGHHS(0.075)T(0.836)S(0.089)DDSSAYR	IGHHS(-10.46)T(9.73)S(-9.73)DDS(-59.51)S(-59.51)AY(-82.65)R	6	3	538.218	1.4617	1	1	NaN		yes		0.825875	1	2	0.08097	yes	yes		0.67787
D3ZR53;Q10728;D4A1S6;Q10728-3	D3ZR53	619	T	Protein phosphatase 1 regulatory subunit 12A	Ppp1r12a	620013	>tr|D3ZR53|D3ZR53_RAT Protein phosphatase 1 regulatory subunit 12 OS=Rattus norvegicus GN=Ppp1r12a PE=1 SV=2;>sp|Q10728|MYPT1_RAT Protein phosphatase 1 regulatory subunit 12A OS=Rattus norvegicus GN=Ppp1r12a PE=1 SV=2;>tr|D4A1S6|D4A1S6_RAT Protein phosphat	yes	0.988414	19.31	-0.46728	218.06	8.63e-19	174.39	no	yes	yes	yes	yes	yes	yes	yes	yes	yes	yes	yes	1	GTQSSTSNRLWAEDSTEKEKDSAPTAATIPV	_LWAEDST(ph)EKEK_	LWAEDS(0.012)T(0.988)EKEK	LWAEDS(-19.31)T(19.31)EKEK	7	2	708.308	1.2599	1	3	0.106562	yes	yes	yes	0.64027	1	3	0.0993688	yes	yes	yes	0.51318
D3ZUJ7	D3ZUJ7	556	T	Ankyrin repeat domain 13 family, member D (Predicted)	Ankrd13d	1309156	>tr|D3ZUJ7|D3ZUJ7_RAT Ankyrin repeat domain 13 family, member D (Predicted) OS=Rattus norvegicus GN=Ankrd13d PE=4 SV=1	yes	1	77.6975	0.45421	91.541	0.00030446	87.792	yes	no	no	no	yes	no	yes	yes	no	yes	yes	no	2	LQLSTESRGPESPQKTPPPPAPPSFEEQLRL	_GPES(ph)PQKT(ph)PPPPAPPSFEEQLR_	GPES(1)PQKT(1)PPPPAPPSFEEQLR	GPES(80.03)PQKT(77.7)PPPPAPPS(-77.7)FEEQLR	8	3	849.384	0.716385	2	2	0.0742162	yes	yes		1.402	2	1	NaN		yes		1.31315
D3ZXN9	D3ZXN9	955	T	Nuclear receptor co-repressor 2 (Predicted), isoform CRA_a	Ncor2	1310293	>tr|D3ZXN9|D3ZXN9_RAT Nuclear receptor co-repressor 2 (Predicted), isoform CRA_a OS=Rattus norvegicus GN=Ncor2 PE=1 SV=1	yes	0.913948	12.5058	-0.32863	164.53	0.000172286	162.72	yes	yes	yes	yes	yes	yes	yes	yes	no	yes	yes	yes	1	PRPSLLTPAGDPRASTSPQKPLDLKQLKQRA	_AST(ph)SPQKPLDLK_	AS(0.051)T(0.914)S(0.035)PQKPLDLK	AS(-12.51)T(12.51)S(-14.2)PQKPLDLK	3	2	682.845	0.33369	1	1	NaN		yes		0.56315	1	3	0.134355	yes	yes	yes	0.82938
F1LRJ2	F1LRJ2	364	T	Protein Srrm2	Srrm2	1310163	>tr|F1LRJ2|F1LRJ2_RAT Protein Srrm2 OS=Rattus norvegicus GN=Srrm2 PE=1 SV=2	yes	0.815176	9.67312	-0.080962	77.026	1.18e-15	61.402	no	yes	yes	yes	yes	no	yes	yes	no	yes	yes	yes	2	PSPERSSTGPELPAPTPLLVEQHGDSPRPLA	_SSTGPELPAPT(ph)PLLVEQHGDSPRPLAAIPSSQEPVNPSSEASPT(ph)R_	S(0.031)S(0.031)T(0.031)GPELPAPT(0.815)PLLVEQHGDS(0.092)PRPLAAIPS(0.001)S(0.001)QEPVNPS(0.161)S(0.161)EAS(0.161)PT(0.516)R	S(-14.46)S(-14.46)T(-14.46)GPELPAPT(9.67)PLLVEQHGDS(-9.67)PRPLAAIPS(-30.24)S(-30.24)QEPVNPS(-5.14)S(-5.14)EAS(-5.14)PT(5.14)R	11	4	1191.07	0.3424	2	2	1.22183	yes	yes		0.6862	2	2	0.0435063	yes	yes		0.684135
G3V6R9	G3V6R9	9	T	Cappuccino homolog (Mouse)	Bloc1s4	1306037	>tr|G3V6R9|G3V6R9_RAT Cappuccino homolog (Mouse) OS=Rattus norvegicus GN=Bloc1s4 PE=4 SV=1	yes	0.863283	8.00329	0.28652	107.99	0.000190999	107.99	yes	no	no	yes	yes	no	yes	no	no	yes	yes	no	1	_______MEEGPAIGTLSREVSTEEAEPLVA	_(ac)MEEGPAIGT(ph)LSR_	MEEGPAIGT(0.863)LS(0.137)R	MEEGPAIGT(8)LS(-8)R	9	2	691.805	1.4317	1	2	0.0719108	yes	yes		0.92225	1	1	NaN		yes		0.73343
G3V8Q2;P23565	P23565	478	T	Alpha-internexin	Ina	2911	>tr|G3V8Q2|G3V8Q2_RAT Alpha-internexin OS=Rattus norvegicus GN=Ina PE=3 SV=1;>sp|P23565|AINX_RAT Alpha-internexin OS=Rattus norvegicus GN=Ina PE=1 SV=2	yes	0.831144	6.9216	-0.38758	171.78	7.06e-12	115.26	yes	no	no	no	yes	yes	yes	yes	no	yes	yes	no	1	EVTKKTSKVGESFEETLEETVVSTKKTEKST	_VGESFEET(ph)LEETVVSTK_	VGES(0.169)FEET(0.831)LEETVVSTK	VGES(-6.92)FEET(6.92)LEET(-70.12)VVS(-107.98)T(-112.3)K	8	3	655.298	1.929	1	1	NaN	yes			1.045	1	1	NaN			yes	0.968935
P09456	P09456	75	T	cAMP-dependent protein kinase type I-alpha regulatory subunit	Prkar1a	3391	>sp|P09456|KAP0_RAT cAMP-dependent protein kinase type I-alpha regulatory subunit OS=Rattus norvegicus GN=Prkar1a PE=2 SV=2	yes	0.907984	9.97227	-0.0094367	224.57	2.69e-25	89.624	yes	yes	yes	yes	yes	yes	yes	yes	yes	yes	yes	yes	1;2	EEARQIQSLQKSGIRTDSREDEISPPPPNPV	_T(ph)DSREDEISPPPPNPVVK_	T(0.908)DS(0.091)REDEIS(0.001)PPPPNPVVK	T(9.97)DS(-9.97)REDEIS(-31.55)PPPPNPVVK	1	3	686.324	1.232	1	3	0.0426832	yes	yes	yes	0.70443	1	3	0.161167	yes	yes	yes	0.71079
A0A096MKC0;B2RYE6	A0A096MKC0	140	S	Protein Gigyf2	Gigyf2	2318130	>tr|A0A096MKC0|A0A096MKC0_RAT Protein Gigyf2 OS=Rattus norvegicus GN=Gigyf2 PE=4 SV=1;>tr|B2RYE6|B2RYE6_RAT Protein Gigyf2 OS=Rattus norvegicus GN=Gigyf2 PE=2 SV=1	yes	1	139.464	0.13229	189.3	2.16e-08	139.46	no	no	yes	no	no	yes	no	no	yes	yes	no	yes	1	RGRGRGRGECGFYQRSFDEVEGVFGRGGGRE	_S(ph)FDEVEGVFGR_	S(1)FDEVEGVFGR	S(139.46)FDEVEGVFGR	1	2	661.277	0.67381	1	1	NaN			yes	0.42393	1	1	NaN			yes	0.32086
B1WBS4	B1WBS4	304	S	Protein Vps26b	Vps26b	1597170	>tr|B1WBS4|B1WBS4_RAT Protein Vps26b OS=Rattus norvegicus GN=Vps26b PE=2 SV=1	yes	0.999316	31.6433	-0.21794	190.82	4.98e-07	118.19	yes	yes	yes	yes	yes	yes	yes	yes	yes	yes	yes	yes	1	EVVLWRKGDIVRKSMSHQAAIASQRFEGTTS	_SMS(ph)HQAAIASQR_	S(0.001)MS(0.999)HQAAIASQR	S(-31.64)MS(31.64)HQAAIAS(-91.7)QR	3	2	683.8	1.4453	1	3	0.176068	yes	yes	yes	1.3059	1	3	0.193317	yes	yes	yes	0.90937
B1WC01	B1WC01	542	S	Kinesin-like protein	Kif20a	1307695	>tr|B1WC01|B1WC01_RAT Kif20a protein OS=Rattus norvegicus GN=Kif20a PE=2 SV=1	yes	1	75.3674	-0.10402	198.98	9.34e-24	198.98	no	no	yes	no	no	yes	no	no	yes	no	no	yes	1	SLQVSPGLKKEGKADSDLEDSPEDEADISMY	_ADS(ph)DLEDSPEDEADISMYGK_	ADS(1)DLEDSPEDEADISMYGK	ADS(75.37)DLEDS(-75.37)PEDEADIS(-175.85)MY(-198.85)GK	3	2	1133.93	1.0661	1	1	NaN			yes	0.7363	1	1	NaN			yes	0.51849
B2GV74	B2GV74	589	S	Kinesin light chain 2 (Predicted), isoform CRA_b	Klc2	1307377	>tr|B2GV74|B2GV74_RAT Kinesin light chain 2 (Predicted), isoform CRA_b OS=Rattus norvegicus GN=Klc2 PE=1 SV=1	yes	1	89.1482	0.057597	178.71	3.64e-12	108.17	no	yes	no	yes	yes	no	yes	yes	no	yes	yes	no	1	NSRMKRASSLNFLNKSVEEPVQPGGTGLSDS	_S(ph)VEEPVQPGGTGLSDSR_	S(1)VEEPVQPGGTGLSDSR	S(89.15)VEEPVQPGGT(-89.15)GLS(-95.88)DS(-101.41)R	1	2	897.899	0.98174	1	2	0.021723	yes	yes		0.532755	1	2	0.0710485	yes	yes		0.530195
B3DMA1	B3DMA1	681	S	Atxn2l protein	Atxn2l	1565868	>tr|B3DMA1|B3DMA1_RAT Atxn2l protein OS=Rattus norvegicus GN=Atxn2l PE=2 SV=1	yes	0.978163	16.5376	-1.016	107.53	0.000574344	87.568	yes	yes	no	yes	yes	no	yes	yes	no	yes	yes	no	1	TKPLLSVNKSTSTPTSPGPRTHSTPSIPVLT	_STSTPTS(ph)PGPR_	STSTPT(0.022)S(0.978)PGPR	S(-61.44)T(-61.44)S(-46.84)T(-39.65)PT(-16.54)S(16.54)PGPR	7	2	584.256	0.45066	1	2	0.0282428	yes	yes		0.596795	1	2	0.0140878	yes	yes		1.0576
D3ZA78	D3ZA78	484	S	Protein Tpx2	Tpx2	1311894	>tr|D3ZA78|D3ZA78_RAT Protein Tpx2 OS=Rattus norvegicus GN=Tpx2 PE=4 SV=1	yes	1	74.1053	0.38886	137.45	1.34e-05	102.58	yes	yes	yes	yes	yes	no	yes	yes	yes	yes	yes	yes	1	VGVPEKKVIPATVPKSPVFALKNRIRVPVKE	_VIPATVPKS(ph)PVFALK_	VIPATVPKS(1)PVFALK	VIPAT(-74.11)VPKS(74.11)PVFALK	9	2	823.968	0.60343	1	3	0.0704197	yes	yes	yes	0.69952	1	3	0.0683131	yes	yes	yes	0.39747
D3ZAE5;D3ZAX3;P11505;P11505-4;P11505-3;P11505-6	D3ZAE5	1139	S	Plasma membrane calcium-transporting ATPase 1	Atp2b1	621303	>tr|D3ZAE5|D3ZAE5_RAT Calcium-transporting ATPase OS=Rattus norvegicus GN=Atp2b1 PE=3 SV=1;>tr|D3ZAX3|D3ZAX3_RAT Calcium-transporting ATPase OS=Rattus norvegicus GN=Atp2b1 PE=3 SV=1;>sp|P11505|AT2B1_RAT Plasma membrane calcium-transporting ATPase 1 OS=Ratt	yes	0.877391	8.54679	-0.080708	166.9	2.78e-05	91.076	yes	yes	yes	yes	yes	yes	yes	yes	yes	yes	yes	yes	1	FRSSLYEGLEKPESRSSIHNFMTHPEFRIED	_S(ph)SIHNFMTHPEFR_	S(0.877)S(0.123)IHNFMTHPEFR	S(8.55)S(-8.55)IHNFMT(-55.75)HPEFR	1	3	561.576	1.8223	1	3	0.0446166	yes	yes	yes	1.6661	1	3	0.0304301	yes	yes	yes	0.92769
D3ZAE5;D3ZAX3;P11505;P11505-4;P11505-3;P11505-6	D3ZAE5	1140	S	Plasma membrane calcium-transporting ATPase 1	Atp2b1	621303	>tr|D3ZAE5|D3ZAE5_RAT Calcium-transporting ATPase OS=Rattus norvegicus GN=Atp2b1 PE=3 SV=1;>tr|D3ZAX3|D3ZAX3_RAT Calcium-transporting ATPase OS=Rattus norvegicus GN=Atp2b1 PE=3 SV=1;>sp|P11505|AT2B1_RAT Plasma membrane calcium-transporting ATPase 1 OS=Ratt	yes	0.895033	9.41208	0.61921	166.9	2.78e-05	44.616	yes	yes	yes	yes	yes	yes	yes	yes	yes	yes	yes	yes	1	RSSLYEGLEKPESRSSIHNFMTHPEFRIEDS	_SS(ph)IHNFM(ox)THPEFR_	S(0.102)S(0.895)IHNFMT(0.002)HPEFR	S(-9.41)S(9.41)IHNFMT(-25.56)HPEFR	2	3	566.908	1.6626	1	3	0.0890572	yes	yes	yes	1.6661	1	3	0.0304301	yes	yes	yes	0.92769
D3ZBM2	D3ZBM2	1015	S	Membrane associated DNA binding protein (Predicted)	Rc3h2	1304833	>tr|D3ZBM2|D3ZBM2_RAT Membrane associated DNA binding protein (Predicted) OS=Rattus norvegicus GN=Rc3h2 PE=4 SV=1	yes	1	78.3345	0.1945	135.83	0.00104513	78.334	no	no	yes	no	no	yes	no	no	yes	no	no	yes	1	LQREANALAMQQKWNSLDEGRHLTLNLLSKE	_WNS(ph)LDEGR_	WNS(1)LDEGR	WNS(78.33)LDEGR	3	2	528.711	0.81615	1	1	NaN			yes	0.38554	1	1	NaN			yes	0.3693
D3ZC55	D3ZC55	23	S	Heat shock 70kDa protein 12A (Predicted), isoform CRA_a	Hspa12a	1305531	>tr|D3ZC55|D3ZC55_RAT Heat shock 70kDa protein 12A (Predicted), isoform CRA_a OS=Rattus norvegicus GN=Hspa12a PE=1 SV=1	yes	0.993327	22.6156	-0.1848	216.27	5.02e-16	166.9	yes	yes	no	yes	yes	yes	yes	yes	yes	yes	yes	yes	1;2	GGDAGPRETAPTSAYSSPARSLGDTGITPLS	_ETAPTSAYS(ph)SPAR_	ETAPTS(0.001)AYS(0.993)S(0.005)PAR	ET(-95.39)APT(-36.29)S(-30.08)AY(-46.03)S(22.62)S(-22.62)PAR	9	2	709.303	0.311855	1	2	0.619301	yes	yes		0.4476	1	3	0.0940509	yes	yes	yes	0.48241
D3ZCR5	D3ZCR5	409	S	La ribonucleoprotein domain family, member 6 (Predicted)	Larp6	1308414	>tr|D3ZCR5|D3ZCR5_RAT La ribonucleoprotein domain family, member 6 (Predicted) OS=Rattus norvegicus GN=Larp6 PE=4 SV=1	yes	0.992604	21.2777	0.34441	178.84	1.54e-07	178.84	yes	yes	yes	yes	yes	yes	yes	yes	no	no	yes	no	1	RKSPLAEEGRLNFSTSPEIFRKCMDYSSDSS	_LNFSTS(ph)PEIFR_	LNFST(0.007)S(0.993)PEIFR	LNFS(-85.49)T(-21.28)S(21.28)PEIFR	6	2	695.824	0.56339	1	3	0.0743909	yes	yes	yes	0.67685	1	3	0.0413497	yes	yes	yes	1.0917
D3ZDN7	D3ZDN7	399	S	Protein Fgd6	Fgd6	1565609	>tr|D3ZDN7|D3ZDN7_RAT Protein Fgd6 OS=Rattus norvegicus GN=Fgd6 PE=4 SV=2	yes	0.843649	10.3309	0.14543	136.3	0.000144587	132.79	yes	yes	yes	yes	no	yes	yes	yes	yes	no	no	yes	1	RQDSVSSQKAVQHETSSFEKVAPSLDTDSSL	_AVQHETS(ph)SFEK_	AVQHET(0.078)S(0.844)S(0.078)FEK	AVQHET(-10.33)S(10.33)S(-10.33)FEK	7	2	671.787	0.99863	1	1	NaN	yes			0.45235	1	1	NaN			yes	0.44201
D3ZDU2	D3ZDU2	722	S	Protein Rptor	Rptor	1311784	>tr|D3ZDU2|D3ZDU2_RAT Protein Rptor OS=Rattus norvegicus GN=Rptor PE=4 SV=2	yes	0.968365	14.8712	-0.22196	92.247	0.005658	85.813	no	yes	no	yes	yes	no	yes	yes	no	no	yes	no	1	PVRDSPCTPRLRSVSSYGNIRAVTTARNLNK	_SVSS(ph)YGNIR_	SVS(0.032)S(0.968)YGNIR	S(-54.39)VS(-14.87)S(14.87)Y(-40.44)GNIR	4	2	531.734	0.7862	1	2	0.109367	yes	yes		1.01151	1	2	0.122749	yes	yes		1.2155
D3ZE20	D3ZE20	235	S	Protein Nfatc1	RGD1560225	1560225	>tr|D3ZE20|D3ZE20_RAT Protein RGD1560225 OS=Rattus norvegicus GN=RGD1560225 PE=4 SV=2	yes	1	86.698	-1.1535	153.94	6.37e-05	127.18	yes	yes	yes	yes	yes	yes	yes	yes	yes	yes	yes	yes	1	EEGFPRSLGACHLLGSPRHSPSTSPRASVTE	_SLGACHLLGS(ph)PR_	SLGACHLLGS(1)PR	S(-86.7)LGACHLLGS(86.7)PR	10	2	674.316	0.97852	1	3	0.13214	yes	yes	yes	1.4701	1	3	0.221371	yes	yes	yes	1.7091
D3ZF21	D3ZF21	530	S	Protein Gprin3	Gprin3	1565690	>tr|D3ZF21|D3ZF21_RAT Protein Gprin3 OS=Rattus norvegicus GN=Gprin3 PE=4 SV=1	yes	1	130.717	0.35268	156.6	1.79e-05	130.72	yes	yes	yes	yes	yes	yes	yes	yes	yes	yes	yes	yes	1	LDPTDKRDAKDKNPASPLIVKDHAPGATSTP	_DKNPAS(ph)PLIVK_	DKNPAS(1)PLIVK	DKNPAS(130.72)PLIVK	6	2	631.331	0.54152	1	3	0.0188433	yes	yes	yes	0.63864	1	3	0.00416973	yes	yes	yes	0.96381
D3ZF21	D3ZF21	569	S	Protein Gprin3	Gprin3	1565690	>tr|D3ZF21|D3ZF21_RAT Protein Gprin3 OS=Rattus norvegicus GN=Gprin3 PE=4 SV=1	yes	1	78.6495	-0.17476	214.65	4.19e-22	177.09	yes	yes	yes	yes	yes	yes	yes	yes	no	yes	no	no	1;2	PKSHGSEGPEVSPAPSPGRKSTVEEHRQTKT	_SHGSEGPEVSPAPS(ph)PGR_	SHGSEGPEVSPAPS(1)PGR	S(-140.35)HGS(-134.56)EGPEVS(-78.65)PAPS(78.65)PGR	14	2	864.373	0.399485	1	2	0.00638987	yes	yes		0.49483	1	3	0.191255	yes	yes	yes	1.19
D3ZF21	D3ZF21	598	S	Protein Gprin3	Gprin3	1565690	>tr|D3ZF21|D3ZF21_RAT Protein Gprin3 OS=Rattus norvegicus GN=Gprin3 PE=4 SV=1	yes	0.889663	9.39291	-0.19418	184.32	8e-29	160.84	yes	yes	no	yes	yes	yes	yes	yes	yes	yes	yes	yes	1	KTVTSLSLPSDGTGDSSPGSGKRTPSRSVKA	_TVTSLSLPSDGTGDS(ph)SPGSGK_	TVTSLSLPSDGTGDS(0.89)S(0.102)PGS(0.008)GK	T(-90.14)VT(-86.28)S(-86.28)LS(-63.78)LPS(-40.51)DGT(-35.07)GDS(9.39)S(-9.39)PGS(-20.65)GK	15	2	1015.45	0.73816	1	1	NaN		yes		0.856655	1	2	0.000899716	yes		yes	1.24235
D3ZF42	D3ZF42	47	S	Sentrin-specific protease 7	Senp7	1305510	>sp|D3ZF42|SENP7_RAT Sentrin-specific protease 7 OS=Rattus norvegicus GN=Senp7 PE=3 SV=1	yes	1	74.4116	0.13941	104.95	0.0005403	104.95	yes	yes	no	no	no	no	yes	yes	no	yes	no	no	1	ITKLLTVKSEDVLAQSPLPKLRGSECWWTRS	_SEDVLAQS(ph)PLPK_	SEDVLAQS(1)PLPK	S(-74.41)EDVLAQS(74.41)PLPK	8	2	682.329	1.4558	1	2	0.156984	yes	yes		1.22625	1	2	0.108928	yes	yes		0.78508
D3ZF89	D3ZF89	254	S	Protein Ubap2	Ubap2	1311717	>tr|D3ZF89|D3ZF89_RAT Protein Ubap2 OS=Rattus norvegicus GN=Ubap2 PE=4 SV=2	yes	1	120.895	0.36763	307.48	2.65e-134	278.52	yes	yes	no	yes	yes	no	yes	yes	no	yes	yes	no	1	LPSKSSYGLKGAWKNSVEEWTAEDWTEDLSE	_NS(ph)VEEWTAEDWTEDLSETK_	NS(1)VEEWTAEDWTEDLSETK	NS(120.9)VEEWT(-120.9)AEDWT(-193.51)EDLS(-251.73)ET(-246.92)K	2	2	1174.98	1.09155	1	2	0.00148994	yes	yes		0.536105	1	2	0.0234117	yes	yes		0.51156
D3ZFD0	D3ZFD0	145	S	Protein Myo18a	Myo18a	1562698	>tr|D3ZFD0|D3ZFD0_RAT Protein Myo18a OS=Rattus norvegicus GN=Myo18a PE=1 SV=2	yes	0.995709	24.106	-0.27961	129.51	1.63e-16	105.21	no	yes	yes	yes	yes	yes	yes	yes	yes	yes	yes	yes	1	QNSQMIVKRFSFSQRSRDESASETSTPSEHS	_S(ph)RDESASETSTPSEHSAAPSPQVEVR_	S(0.996)RDES(0.004)ASETSTPSEHSAAPSPQVEVR	S(24.11)RDES(-24.11)AS(-40.02)ET(-40.02)S(-39.91)T(-39.13)PS(-59.68)EHS(-82)AAPS(-86.94)PQVEVR	1	3	941.081	0.755565	1	2	0.321872	yes	yes		0.4614	1	3	0.0334328	yes	yes	yes	0.42302
D3ZHI1;D3ZVL1	D3ZHI1	543	S	Protein Ctage5	Ctage5	6488546	>tr|D3ZHI1|D3ZHI1_RAT Protein LOC100912115 OS=Rattus norvegicus GN=LOC100912115 PE=4 SV=2;>tr|D3ZVL1|D3ZVL1_RAT Protein LOC100912115 OS=Rattus norvegicus GN=LOC100912115 PE=4 SV=2	yes	1	38.3002	0.74773	111.5	3.31e-10	38.3	yes	yes	yes	yes	yes	no	no	yes	yes	no	yes	yes	1;2	AFLSPPTLLEGPLRLSPLLPGGGGRGSRGPE	_LS(ph)PLLPGGGGR_	LS(1)PLLPGGGGR	LS(38.3)PLLPGGGGR	2	2	552.284	0.59331	1	3	0.112859	yes	yes	yes	0.83201	1	3	0.0684064	yes	yes	yes	1.2454
D3ZIC4	D3ZIC4	709	S	Protein phosphatase 1 regulatory subunit 12	Ppp1r12b	1309287	>tr|D3ZIC4|D3ZIC4_RAT Protein phosphatase 1 regulatory subunit 12 OS=Rattus norvegicus GN=Ppp1r12b PE=4 SV=1	yes	1	84.4251	-0.2374	151.98	4.56e-05	91.313	no	no	yes	yes	yes	yes	yes	yes	yes	yes	yes	yes	1	APTKEAGEGQQPWGRSLDEEPIYHRLRCPTQ	_S(ph)LDEEPIYHR_	S(1)LDEEPIYHR	S(84.43)LDEEPIY(-84.43)HR	1	2	669.79	0.86787	1	3	0.121671	yes	yes	yes	0.33911	1	3	0.119684	yes	yes	yes	0.33887
D3ZIE4	D3ZIE4	203	S	Protein Fyb	Fyb	1563421	>tr|D3ZIE4|D3ZIE4_RAT Protein Fyb OS=Rattus norvegicus GN=Fyb PE=4 SV=1	yes	0.976048	16.1999	0.15733	234.38	1.65e-27	194.92	yes	yes	yes	yes	yes	yes	yes	yes	yes	yes	yes	yes	1	KPRFPRHTYGQKPSLSTEDAQEEESIPKNTP	_PSLS(ph)TEDAQEEESIPK_	PS(0.001)LS(0.976)T(0.023)EDAQEEESIPK	PS(-32.59)LS(16.2)T(-16.2)EDAQEEES(-130.62)IPK	4	2	920.398	0.89141	1	3	0.185465	yes	yes	yes	0.43509	1	3	0.031312	yes	yes	yes	0.56786
D3ZIE4	D3ZIE4	319	S	Protein Fyb	Fyb	1563421	>tr|D3ZIE4|D3ZIE4_RAT Protein Fyb OS=Rattus norvegicus GN=Fyb PE=4 SV=1	yes	1	84.7568	-0.1702	161.24	3.82e-07	146.2	yes	yes	yes	yes	yes	yes	yes	yes	yes	yes	yes	yes	1	PKAPSKLTAGTPWGQSQEKEGDKDSATPKQK	_LTAGTPWGQS(ph)QEK_	LTAGTPWGQS(1)QEK	LT(-116.86)AGT(-84.76)PWGQS(84.76)QEK	10	2	741.835	0.96653	1	3	0.146266	yes	yes	yes	0.39606	1	3	0.037288	yes	yes	yes	0.46386
D3ZIP3;D4A9A6;D3ZKF7;D4A6Q4	D3ZIP3	703	S	Protein Epb4.1	Epb4.1	1564762	>tr|D3ZIP3|D3ZIP3_RAT Protein Epb4.1 OS=Rattus norvegicus GN=Epb4.1 PE=4 SV=1;>tr|D4A9A6|D4A9A6_RAT Protein Epb4.1 OS=Rattus norvegicus GN=Epb4.1 PE=4 SV=2;>tr|D3ZKF7|D3ZKF7_RAT Protein Epb4.1 OS=Rattus norvegicus GN=Epb4.1 PE=4 SV=1;>tr|D4A6Q4|D4A6Q4_RAT	yes	0.99994	45.255	0.17248	127.71	0.00232457	50.353	yes	yes	yes	yes	yes	yes	yes	yes	yes	yes	yes	yes	1;2	PEPRPSEWDKRLSTHSPFRTLNINGQVPTGD	_LSTHS(ph)PFR_	LSTHS(1)PFR	LS(-45.26)T(-45.26)HS(45.26)PFR	5	2	512.734	0.46912	1	3	0.0237719	yes	yes	yes	0.49055	1	3	0.0477201	yes	yes	yes	0.79255
D3ZJ86	D3ZJ86	657	S	Sodium/hydrogen exchanger	Slc9a6	1563582	>tr|D3ZJ86|D3ZJ86_RAT Sodium/hydrogen exchanger OS=Rattus norvegicus GN=Slc9a6 PE=3 SV=1	yes	0.968004	15.2486	-0.02242	153.09	6.91e-05	138.21	no	no	yes	no	no	yes	no	no	yes	no	no	yes	1;2	TESATASAPRRFMGTSTEDALDRELTFGDHE	_FMGTS(ph)TEDALDR_	FMGT(0.003)S(0.968)T(0.029)EDALDR	FMGT(-24.96)S(15.25)T(-15.25)EDALDR	5	2	711.784	0.91928	1	1	NaN			yes	0.6058	1	1	NaN			yes	0.60201
D3ZJ92	D3ZJ92	881	S	Pre-mRNA processing factor 40 homolog A (Yeast) (Predicted)	Prpf40a	1311401	>tr|D3ZJ92|D3ZJ92_RAT Pre-mRNA processing factor 40 homolog A (Yeast) (Predicted) OS=Rattus norvegicus GN=Prpf40a PE=4 SV=1	yes	1	76.4489	-0.41177	203.06	4.04e-10	180.31	no	no	yes	yes	yes	yes	no	no	yes	no	no	yes	2;3	KKHKKKSKKRRHKSDSPESDTEREKDKKEKD	_HKS(ph)DS(ph)PES(ph)DTER_	HKS(1)DS(1)PES(1)DTER	HKS(146.65)DS(76.45)PES(33.21)DT(-33.21)ER	5	2	814.257	0.58852	2	1	NaN			yes	1.5597	2	1	NaN			yes	1.1081
D3ZJA3	D3ZJA3	126	S	Protein Spry4	Spry4	1305324	>tr|D3ZJA3|D3ZJA3_RAT Protein Spry4 OS=Rattus norvegicus GN=Spry4 PE=4 SV=1	yes	1	74.3815	-0.43669	166.57	9.88e-13	162.77	yes	yes	yes	yes	yes	yes	yes	yes	yes	yes	yes	yes	1	RLLDHMAPPPVTEQASPRAVRLQPKVVHCKP	_LLDHMAPPPVTEQAS(ph)PR_	LLDHMAPPPVTEQAS(1)PR	LLDHMAPPPVT(-74.38)EQAS(74.38)PR	15	3	646.976	0.70654	1	3	0.0604581	yes	yes	yes	0.74605	1	3	0.0142581	yes	yes	yes	1.1286
D3ZMG0	D3ZMG0	637	S	Protein Ulk1	Ulk1	1589743	>tr|D3ZMG0|D3ZMG0_RAT Protein Ulk1 OS=Rattus norvegicus GN=Ulk1 PE=4 SV=2	yes	0.999962	44.2276	0.16527	164.41	1.99e-05	156	yes	yes	yes	yes	yes	yes	yes	yes	yes	no	no	yes	1;3	SPTKAGPSFDFPKAPSSQSLLTLLARQGVVM	_APS(ph)SQSLLTLLAR_	APS(1)SQSLLTLLAR	APS(44.23)S(-44.23)QS(-67.58)LLT(-77.68)LLAR	3	2	718.879	0.28954	1	3	0.042744	yes	yes	yes	0.43428	1	3	0.0535294	yes	yes	yes	0.7212
D3ZMJ7	D3ZMJ7	1774	S	Protein Wnk2	Wnk2	1307284	>tr|D3ZMJ7|D3ZMJ7_RAT Protein Wnk2 OS=Rattus norvegicus GN=Wnk2 PE=4 SV=2	yes	0.988182	19.2471	0.62282	144.17	3.79e-07	104.45	yes	yes	yes	yes	yes	yes	yes	yes	yes	yes	yes	yes	1	GDECPRRRTQVQKQSSLPGSGGVASDFVKKA	_QSS(ph)LPGSGGVASDFVK_	QS(0.012)S(0.988)LPGSGGVASDFVK	QS(-19.25)S(19.25)LPGS(-41.86)GGVAS(-57.94)DFVK	3	2	808.372	1.0642	1	3	0.0996898	yes	yes	yes	0.56275	1	3	0.0104149	yes	yes	yes	0.61799
D3ZML2-2;H9KVG0	D3ZML2-2	417	S	Serine/threonine-protein kinase BRSK2	Brsk2	1566256	>sp|D3ZML2-2|BRSK2_RAT Isoform 2 of Serine/threonine-protein kinase BRSK2 OS=Rattus norvegicus GN=Brsk2;>tr|H9KVG0|H9KVG0_RAT Serine/threonine-protein kinase BRSK2 (Fragment) OS=Rattus norvegicus GN=Brsk2 PE=4 SV=2	yes	1	167.237	0.31056	209.6	5.62e-11	176.49	yes	yes	yes	yes	yes	yes	yes	yes	yes	yes	yes	yes	1	IEMAQHGQSKAVFSKSLDIAEAHPQFSKEDR	_S(ph)LDIAEAHPQFSK_	S(1)LDIAEAHPQFSK	S(167.24)LDIAEAHPQFS(-167.24)K	1	2	761.851	0.95622	1	3	0.0585171	yes	yes	yes	0.57895	1	3	0.0652086	yes	yes	yes	0.57559
D3ZNA6;P19332-8;F1LST4;P19332;D4A1Q2;P19332-2;D3ZRX4;P19332-4;P19332-5;E9PTR5;P19332-3;E9PT48;P19332-7;D3ZKD9;P19332-6	D3ZNA6	727	S	Microtubule-associated protein;Microtubule-associated protein;Microtubule-associated protein tau;Microtubule-associated protein;Microtubule-associated protein;Microtubule-associated protein;Microtubule-associated protein;Microtubule-associated protein	Mapt	69329	>tr|D3ZNA6|D3ZNA6_RAT Microtubule-associated protein OS=Rattus norvegicus GN=Mapt PE=4 SV=1;>sp|P19332-8|TAU_RAT Isoform Tau-H of Microtubule-associated protein tau OS=Rattus norvegicus GN=Mapt;>tr|F1LST4|F1LST4_RAT Microtubule-associated protein OS=Rattus	yes	0.947085	14.69	-0.81627	215.46	1.18e-92	148.3	yes	yes	yes	yes	yes	yes	yes	yes	yes	yes	yes	yes	1;2;3	GDTSPRHLSNVSSTGSIDMVDSPQLATLADE	_HLSNVSSTGS(ph)IDM(ox)VDSPQLATLADEVSASLAK_	HLS(0.002)NVS(0.011)S(0.007)T(0.032)GS(0.947)IDMVDSPQLATLADEVSASLAK	HLS(-26.58)NVS(-19.41)S(-21.06)T(-14.69)GS(14.69)IDMVDS(-33.62)PQLAT(-91.45)LADEVS(-129.54)AS(-139.12)LAK	10	3	1113.86	1.18345	1	2	0.00603471	yes	yes		0.69852	1	3	0.0895152	yes	yes	yes	0.68772
D3ZND9	D3ZND9	512	S	Protein Riok3	Riok3	1310833	>tr|D3ZND9|D3ZND9_RAT Protein Riok3 OS=Rattus norvegicus GN=Riok3 PE=4 SV=1	yes	1	76.0686	0.31808	121.46	0.000114577	93.011	yes	yes	yes	yes	yes	yes	no	yes	yes	yes	no	yes	1	QKNGRKAASFLKDEGSPPMLYAE________	_DEGS(ph)PPMLYAE_	DEGS(1)PPMLYAE	DEGS(76.07)PPMLY(-76.07)AE	4	2	644.744	0.784275	1	2	0.146502	yes	yes		1.01807	1	2	0.0643576	yes	yes		1.2246
D3ZNS1;Q63312	D3ZNS1	552	S	Pleckstrin homology-like domain family B member 1	Phldb1	620878	>tr|D3ZNS1|D3ZNS1_RAT Pleckstrin homology-like domain family B member 1 OS=Rattus norvegicus GN=Phldb1 PE=4 SV=2;>sp|Q63312|PHLB1_RAT Pleckstrin homology-like domain family B member 1 (Fragment) OS=Rattus norvegicus GN=Phldb1 PE=2 SV=2	yes	0.999999	59.4337	0.3179	201.13	1.63e-11	201.13	yes	yes	no	yes	yes	no	yes	no	no	no	yes	no	2	GRLSPAYSLGSLTGASPRQSPHAQRKLSSGD	_LS(ph)PAYSLGSLTGAS(ph)PR_	LS(1)PAYSLGSLTGAS(1)PR	LS(68.37)PAY(-76.1)S(-68.37)LGS(-83.08)LT(-59.43)GAS(59.43)PR	14	2	868.886	0.51269	2	2	0.0639126	yes	yes		0.59521	2	2	0.05384	yes	yes		0.790895
D3ZPA8	D3ZPA8	158	S	Protein Gtse1	Gtse1	1563164	>tr|D3ZPA8|D3ZPA8_RAT Protein Gtse1 OS=Rattus norvegicus GN=Gtse1 PE=4 SV=1	yes	1	80.5856	-0.098107	185.61	3.02e-11	157.78	yes	yes	no	yes	yes	no	yes	yes	yes	yes	yes	yes	1	QLKISLFEKEQKRDKSPLSLKRETFCLPSSR	_DKS(ph)PLSLK_	DKS(1)PLSLK	DKS(80.59)PLS(-80.59)LK	3	2	484.247	0.8467	1	3	0.265951	yes	yes	yes	0.7015	1	3	0.137168	yes	yes	yes	0.55105
D3ZPI4	D3ZPI4	324	S	GTPase activating RANGAP domain-like 4 (Predicted), isoform CRA_a	Rap1gap2	1304590	>tr|D3ZPI4|D3ZPI4_RAT GTPase activating RANGAP domain-like 4 (Predicted), isoform CRA_a OS=Rattus norvegicus GN=Rap1gap2 PE=4 SV=1	yes	0.999947	42.7363	0.3912	128.95	0.000133376	128.95	yes	yes	no	yes	yes	no	yes	yes	no	yes	no	no	1	RSPIKRRSGLFPRLHSGSEGQGDSRTRCDSA	_LHS(ph)GSEGQGDSR_	LHS(1)GSEGQGDSR	LHS(42.74)GS(-42.74)EGQGDS(-102.97)R	3	2	655.262	1.0668	1	2	0.0186918	yes	yes		0.491725	1	2	0.0742446	yes	yes		0.48478
D3ZPN3	D3ZPN3	239	S	Myeloid leukemia factor 2 (Predicted), isoform CRA_a	Mlf2	1306294	>tr|D3ZPN3|D3ZPN3_RAT Myeloid leukemia factor 2 (Predicted), isoform CRA_a OS=Rattus norvegicus GN=Mlf2 PE=4 SV=1	yes	1	31.8756	0.25258	89.992	0.00213792	31.876	no	yes	no	no	yes	no	yes	no	no	yes	no	no	1;2	EGPPRLAIQGPEDSPSRQSRRYDW_______	_LAIQGPEDS(ph)PS(ph)R_	LAIQGPEDS(1)PS(1)R	LAIQGPEDS(31.88)PS(31.88)R	11	2	715.292	0.70956	1	1	NaN		yes		1.26255	1	2	0.0579665	yes	yes		1.0966
D3ZQJ3	D3ZQJ3	137	S	PERQ amino acid rich, with GYF domain 1 (Predicted)	Gigyf1	1309933	>tr|D3ZQJ3|D3ZQJ3_RAT PERQ amino acid rich, with GYF domain 1 (Predicted) OS=Rattus norvegicus GN=Gigyf1 PE=4 SV=1	yes	1	139.781	0.22534	225.23	7.11e-21	139.78	yes	yes	yes	yes	yes	yes	yes	yes	yes	yes	yes	yes	1	RSRGRGRGDSCFYQRSIEEGDGAFGRNPREI	_S(ph)IEEGDGAFGR_	S(1)IEEGDGAFGR	S(139.78)IEEGDGAFGR	1	2	609.245	0.86898	1	3	0.0704209	yes	yes	yes	0.45067	1	3	0.0258384	yes	yes	yes	0.41417
D3ZSX9	D3ZSX9	294	S	Protein S100pbp	S100pbp	1564943	>tr|D3ZSX9|D3ZSX9_RAT Protein S100pbp OS=Rattus norvegicus GN=S100pbp PE=4 SV=1	yes	0.997233	25.568	-0.66039	93.839	0.00513261	67.252	no	no	yes	no	no	yes	no	no	yes	no	no	yes	1	LGKVIPVLQTRTRMFSQSDLEKQKDIYLSKV	_MFS(ph)QSDLEK_	MFS(0.997)QS(0.003)DLEK	MFS(25.57)QS(-25.57)DLEK	3	2	582.736	1.9634	1	1	NaN			yes								0.84958
D4A779;D3ZTL3	D4A779	359	S	Protein Phldb2	Phldb2	1591402	>tr|D4A779|D4A779_RAT Protein Phldb2 OS=Rattus norvegicus GN=Phldb2 PE=4 SV=2;>tr|D3ZTL3|D3ZTL3_RAT Protein Phldb2 OS=Rattus norvegicus GN=Phldb2 PE=4 SV=2	yes	0.960257	14.2861	0.57251	173.43	3.47e-20	173.43	yes	yes	yes	no	yes	yes	no	no	yes	no	yes	no	1	STSSDDFDRASYSGTSPSHSFLSGEPDRVLV	_ASYSGTS(ph)PSHSFLSGEPDR_	ASYS(0.001)GT(0.036)S(0.96)PS(0.003)HSFLSGEPDR	AS(-51.8)Y(-73.54)S(-30.58)GT(-14.29)S(14.29)PS(-24.91)HS(-54.05)FLS(-73.83)GEPDR	7	2	1031.43	0.49663	1	3	0.0557697	yes	yes	yes	0.53484	1	3	0.0332243	yes	yes	yes	0.80867
D3ZU13;D4AD15	D3ZU13	1079	S	Protein Eif4g1	LOC100911431	6492984	>tr|D3ZU13|D3ZU13_RAT Protein Eif4g1 OS=Rattus norvegicus GN=LOC100911431 PE=4 SV=1;>tr|D4AD15|D4AD15_RAT Protein Eif4g1 OS=Rattus norvegicus GN=Eif4g1 PE=4 SV=1	yes	0.999996	54.3667	0.16543	189.51	3.68e-21	189.19	yes	yes	yes	yes	yes	yes	yes	yes	yes	yes	yes	yes	1	RPIDTSRLTKITKPGSIDSNNQLFAPGGRLS	_ITKPGS(ph)IDSNNQLFAPGGR_	ITKPGS(1)IDSNNQLFAPGGR	IT(-54.37)KPGS(54.37)IDS(-66.07)NNQLFAPGGR	6	2	1026.5	0.84472	1	3	0.0794747	yes	yes	yes	0.47034	1	3	0.0322951	yes	yes	yes	0.45894
D3ZU85	D3ZU85	363	S	Protein Frmd4a (Fragment)	Frmd4a	1309050	>tr|D3ZU85|D3ZU85_RAT Protein Frmd4a (Fragment) OS=Rattus norvegicus GN=Frmd4a PE=4 SV=2	yes	0.953037	13.7797	0.06358	203.27	1.4e-10	131.86	no	yes	yes	no	yes	yes	no	yes	yes	no	yes	yes	1	DYDKSPLKPKMWSESSLDEPYEKVKKRSSHG	_M(ox)WSESS(ph)LDEPYEK_	MWS(0.007)ES(0.04)S(0.953)LDEPYEK	MWS(-21.31)ES(-13.78)S(13.78)LDEPY(-57.1)EK	6	2	848.826	0.878835	1	2	0.0819481		yes	yes	0.42179	1	3	0.0794396	yes	yes	yes	0.46224
D3ZUD3	D3ZUD3	235	S	Protein Wipf2	Wipf2	1561080	>tr|D3ZUD3|D3ZUD3_RAT Protein Wipf2 OS=Rattus norvegicus GN=Wipf2 PE=4 SV=1	yes	1	71.3086	0.26624	166.91	1.09e-14	71.309	yes	yes	yes	yes	yes	yes	yes	yes	yes	yes	yes	yes	1	GREGHPAPPPVKPPPSPVNVRTGPSGQSLAP	_EGHPAPPPVKPPPS(ph)PVNVR_	EGHPAPPPVKPPPS(1)PVNVR	EGHPAPPPVKPPPS(71.31)PVNVR	14	3	684.686	0.53568	1	3	0.0354476	yes	yes	yes	0.57334	1	3	0.0674304	yes	yes	yes	0.95517
F1M823;Q9WVE9;D3ZV52;Q9WVE9-2	F1M823	203	S	Intersectin-1	Itsn1	2935	>tr|F1M823|F1M823_RAT Intersectin-1 OS=Rattus norvegicus GN=Itsn1 PE=4 SV=2;>sp|Q9WVE9|ITSN1_RAT Intersectin-1 OS=Rattus norvegicus GN=Itsn1 PE=1 SV=1;>tr|D3ZV52|D3ZV52_RAT Intersectin-1 OS=Rattus norvegicus GN=Itsn1 PE=4 SV=2;>sp|Q9WVE9-2|ITSN1_RAT Isofor	yes	1	79.9398	-0.078271	203.79	6.2e-43	203.79	yes	yes	yes	yes	yes	yes	yes	yes	yes	no	yes	yes	1	SGPGSQLNTKLQKAQSFDVASAPAAAEWAVP	_AQS(ph)FDVASAPAAAEWAVPQSSR_	AQS(1)FDVASAPAAAEWAVPQSSR	AQS(79.94)FDVAS(-79.94)APAAAEWAVPQS(-197.67)S(-199.76)R	3	2	1163.53	1.0171	1	3	0.045912	yes	yes	yes	0.60737	1	3	0.0354953	yes	yes	yes	0.53827
D3ZWL9	D3ZWL9	1725	S	Protein Dido1	Dido1	1311173	>tr|D3ZWL9|D3ZWL9_RAT Protein Dido1 OS=Rattus norvegicus GN=Dido1 PE=4 SV=1	yes	0.967362	14.7187	-0.88786	136.43	7.86e-06	91.076	yes	yes	yes	yes	yes	no	yes	yes	yes	yes	yes	yes	1	SSQYEDPRGAQSAGRSDSPVADMEDSREPQP	_S(ph)DSPVADMEDSREPQPR_	S(0.967)DS(0.033)PVADMEDSREPQPR	S(14.72)DS(-14.72)PVADMEDS(-69.54)REPQPR	1	2	998.409	0.7266	1	3	0.287107	yes	yes	yes	0.59594	1	2	0.398678	yes	yes		0.45111
D3ZWL9	D3ZWL9	1727	S	Protein Dido1	Dido1	1311173	>tr|D3ZWL9|D3ZWL9_RAT Protein Dido1 OS=Rattus norvegicus GN=Dido1 PE=4 SV=1	yes	0.991387	20.6112	0.22071	158.98	2.34e-12	78.69	yes	yes	yes	yes	yes	yes	yes	yes	yes	yes	yes	yes	1	QYEDPRGAQSAGRSDSPVADMEDSREPQPRP	_SDS(ph)PVADMEDSR_	S(0.009)DS(0.991)PVADMEDSR	S(-20.61)DS(20.61)PVADMEDS(-59.9)R	3	2	694.755	0.39656	1	3	0.479274	yes	yes	yes	0.64114	1	3	0.466611	yes	yes	yes	0.43919
D3ZYQ9	D3ZYQ9	136	S	Protein Rnf20	Rnf20	1311936	>tr|D3ZYQ9|D3ZYQ9_RAT Protein Rnf20 OS=Rattus norvegicus GN=Rnf20 PE=1 SV=1	yes	1	183.007	0.30717	211.13	6.98e-18	183.01	no	yes	yes	yes	no	yes	yes	yes	yes	no	yes	yes	1;2	LTERKALVVPEPEPDSDSNQERKDDRERGEG	_ALVVPEPEPDS(ph)DS(ph)NQER_	ALVVPEPEPDS(1)DS(1)NQER	ALVVPEPEPDS(183.01)DS(183.01)NQER	11	2	1021.41	1.31661	1	2	0.5348	yes	yes		1.11189	1	2	0.654151	yes	yes		0.74365
D3ZZ51	D3ZZ51	992	S	Protein Prrc2b (Fragment)	Prrc2b	1595906	>tr|D3ZZ51|D3ZZ51_RAT Protein Prrc2b (Fragment) OS=Rattus norvegicus GN=Prrc2b PE=4 SV=2	yes	0.998213	27.4731	-0.25598	190.23	5.11e-13	190.23	no	no	yes	no	no	yes	no	no	yes	no	no	yes	1	PPEDCPRAKPRRRIASETHSEGSEYEELPKR	_IAS(ph)ETHSEGSEYEELPK_	IAS(0.998)ET(0.002)HSEGSEYEELPK	IAS(27.47)ET(-27.47)HS(-61.49)EGS(-108.91)EY(-167)EELPK	3	2	993.422	1.6884	1	1	NaN			yes	1.531	1	1	NaN			yes	0.92484
D3ZZ81;D3ZRB1	D3ZZ81	1132	S	Protein Ppfia1	Ppfia1	1309009	>tr|D3ZZ81|D3ZZ81_RAT Protein Ppfia1 OS=Rattus norvegicus GN=Ppfia1 PE=4 SV=1;>tr|D3ZRB1|D3ZRB1_RAT Uncharacterized protein OS=Rattus norvegicus PE=4 SV=2	yes	1	104.824	-0.24124	136.3	0.000744843	104.82	no	no	yes	no	no	yes	no	no	yes	no	no	yes	1	LVTGTDRRFDEDDDKSFRRAPSWRKKFRPKD	_RFDEDDDKS(ph)FR_	RFDEDDDKS(1)FR	RFDEDDDKS(104.82)FR	9	3	503.872	0.93579	1	1	NaN			yes	0.70212	1	1	NaN			yes	0.513
D3ZZZ0	D3ZZZ0	1305	S	Protein Ahctf1	Ahctf1	1561291	>tr|D3ZZZ0|D3ZZZ0_RAT Protein Ahctf1 OS=Rattus norvegicus GN=Ahctf1 PE=4 SV=1	yes	0.999249	32.0021	-1.853	168.5	9.47e-09	90.725	yes	yes	yes	yes	yes	no	yes	yes	no	yes	yes	no	1	AKVPQKVVAESLDTHSPRSLEKLDVSKDSTV	_VVAESLDTHS(ph)PR_	VVAESLDT(0.001)HS(0.999)PR	VVAES(-39.18)LDT(-32)HS(32)PR	10	2	695.822	0.5767	1	2	0.331446	yes	yes		0.51037	1	1	NaN		yes		0.378575
D4A0X3	D4A0X3	348	S	Protein Btbd8	Btbd8	2321418	>tr|D4A0X3|D4A0X3_RAT Protein Btbd8 OS=Rattus norvegicus GN=Btbd8 PE=4 SV=2	yes	0.999078	32.217	-0.32834	226.08	1.77e-37	111.83	yes	yes	yes	yes	yes	yes	yes	yes	yes	yes	yes	yes	1	SRSANSSMERLASTGSVDETKENGSVEDKSC	_LASTGS(ph)VDETK_	LASTGS(0.999)VDET(0.001)K	LAS(-48.65)T(-35.1)GS(32.22)VDET(-32.22)K	6	2	594.263	1.5878	1	3	0.0609214	yes	yes	yes	0.97971	1	3	0.0947366	yes	yes	yes	1.0348
D4A0X3	D4A0X3	1091	S	Protein Btbd8	Btbd8	2321418	>tr|D4A0X3|D4A0X3_RAT Protein Btbd8 OS=Rattus norvegicus GN=Btbd8 PE=4 SV=2	yes	1	99.4999	0.060274	118.87	0.00237359	99.5	yes	yes	no	yes	yes	no	yes	yes	no	yes	yes	no	1	YSRGNDGHKNEGFLLSPRSRDFPRQGKQCVS	_NEGFLLS(ph)PR_	NEGFLLS(1)PR	NEGFLLS(99.5)PR	7	2	556.76	0.74456	1	2	0.0986926	yes	yes		1.11668	1	2	0.156938	yes	yes		1.36
D4A0X3	D4A0X3	1179	S	Protein Btbd8	Btbd8	2321418	>tr|D4A0X3|D4A0X3_RAT Protein Btbd8 OS=Rattus norvegicus GN=Btbd8 PE=4 SV=2	yes	0.999992	50.9069	-0.13766	189.64	2.01e-37	149.04	yes	yes	yes	yes	yes	yes	yes	yes	yes	yes	yes	yes	1	QREPSSTIPKISSARSLDSCPSQVLPQDGQV	_S(ph)LDSCPSQVLPQDGQVTATHPTPPK_	S(1)LDSCPSQVLPQDGQVTATHPTPPK	S(50.91)LDS(-50.91)CPS(-96.08)QVLPQDGQVT(-143.79)AT(-143.79)HPT(-143.59)PPK	1	3	914.093	1.2608	1	3	0.0647351	yes	yes	yes	0.63429	1	3	0.0245516	yes	yes	yes	0.73079
D4A0Y6	D4A0Y6	503	S	Protein Mki67	Mki67	1305476	>tr|D4A0Y6|D4A0Y6_RAT Protein Mki67 OS=Rattus norvegicus GN=Mki67 PE=4 SV=1	yes	0.999999	59.2199	0.008654	136.93	0.000138165	109.44	yes	yes	yes	yes	yes	yes	yes	yes	yes	yes	yes	yes	1	KRGETPTKRKSLGTHSPAGLKKIIKERPPSP	_SLGTHS(ph)PAGLK_	SLGTHS(1)PAGLK	S(-78.23)LGT(-59.22)HS(59.22)PAGLK	6	2	574.279	0.85683	1	3	0.0280078	yes	yes	yes	0.78005	1	3	0.0218609	yes	yes	yes	0.55974
D4A0Y6	D4A0Y6	2524	S	Protein Mki67	Mki67	1305476	>tr|D4A0Y6|D4A0Y6_RAT Protein Mki67 OS=Rattus norvegicus GN=Mki67 PE=4 SV=1	yes	0.999999	60.042	-0.084108	138.04	3.97e-06	119.54	yes	yes	yes	yes	yes	no	yes	yes	yes	yes	yes	yes	1	MDSVIVDKTTKVPSKSPEPVDTTSEIKPRRR	_S(ph)PEPVDTTSEIKPR_	S(1)PEPVDTTSEIKPR	S(60.04)PEPVDT(-60.04)T(-65.54)S(-70.92)EIKPR	1	2	818.385	0.558765	1	2	0.432352	yes	yes		0.512615	1	2	0.151694	yes	yes		0.34022
D4A1G8	D4A1G8	881	S	Protein Cep170b	Cep170b	1595689	>tr|D4A1G8|D4A1G8_RAT Protein Cep170b OS=Rattus norvegicus GN=Cep170b PE=1 SV=1	no	0.5		-0.42881	106.42	0.000123562	86.214	yes	yes	yes	yes	yes	yes	yes	yes	yes	yes	yes	yes	1	EPTSGPPAPGKLPHISSHPLLQDLAAARASR	_LPHIS(ph)SHPLLQDLAAAR_	LPHIS(0.5)S(0.5)HPLLQDLAAAR	LPHIS(0)S(0)HPLLQDLAAAR	5	3	640.335	0.4946	1	3	0.0542554	yes	yes	yes	0.66396	1	3	0.0430978	yes	yes	yes	0.99025
D4A1G8	D4A1G8	882	S	Protein Cep170b	Cep170b	1595689	>tr|D4A1G8|D4A1G8_RAT Protein Cep170b OS=Rattus norvegicus GN=Cep170b PE=1 SV=1	yes	0.845473	7.38097	-0.49133	123.29	3.64e-05	123.29	yes	yes	yes	yes	yes	yes	yes	yes	yes	yes	yes	yes	1	PTSGPPAPGKLPHISSHPLLQDLAAARASRM	_LPHISS(ph)HPLLQDLAAAR_	LPHIS(0.155)S(0.845)HPLLQDLAAAR	LPHIS(-7.38)S(7.38)HPLLQDLAAAR	6	3	640.335	0.4946	1	3	0.033521	yes	yes	yes	0.63161	1	3	0.0315262	yes	yes	yes	0.91332
D4A1K2	D4A1K2	54	S	Protein Rpl7l1	Rpl7l1	1308469	>tr|D4A1K2|D4A1K2_RAT Protein Rpl7l1 OS=Rattus norvegicus GN=Rpl7l1 PE=3 SV=1	yes	1	75.4433	0.14821	108.72	0.00175857	108.72	no	no	yes	no	no	yes	no	no	yes	no	no	yes	1	KRERKGKEFRFRRLESFVHDSWRQQRDKVRV	_LES(ph)FVHDSWR_	LES(1)FVHDSWR	LES(75.44)FVHDS(-75.44)WR	3	2	678.293	1.8265	1	1	NaN			yes	1.0741	1	1	NaN			yes	0.96721
D4A1W1	D4A1W1	395	S	Protein Hjurp	Hjurp	1305846	>tr|D4A1W1|D4A1W1_RAT Protein Hjurp OS=Rattus norvegicus GN=Hjurp PE=4 SV=2	yes	1	61.1103	0.19813	156.81	1.68e-06	61.11	yes	yes	yes	yes	yes	yes	yes	yes	yes	yes	yes	yes	1	HLGREDRVKALQWLISPVKMAPRLRVPPGQV	_ALQWLIS(ph)PVK_	ALQWLIS(1)PVK	ALQWLIS(61.11)PVK	7	2	617.833	0.98226	1	3	0.041254	yes	yes	yes	0.87388	1	3	0.0119024	yes	yes	yes	0.64832
D4A229	D4A229	216	S	Serine/threonine-protein kinase D	Prkd3	1310236	>tr|D4A229|D4A229_RAT Serine/threonine-protein kinase D OS=Rattus norvegicus GN=Prkd3 PE=1 SV=1	yes	0.999963	44.2674	0.14695	181.75	3.74e-10	156.74	yes	no	no	yes	no	no	yes	yes	no	yes	yes	no	2	PNNCSGVRKRRLSNVSLPGPGLSVPRPLQPE	_RLS(ph)NVS(ph)LPGPGLSVPR_	RLS(1)NVS(1)LPGPGLSVPR	RLS(96.82)NVS(44.27)LPGPGLS(-44.27)VPR	6	2	904.945	1.8496	2	2	0.076384	yes	yes		1.2965	2	2		yes	yes		0.841075
D4A229;Q9WTQ1	Q9WTQ1	748	S	Serine/threonine-protein kinase D1	Prkd1	620964	>tr|D4A229|D4A229_RAT Serine/threonine-protein kinase D OS=Rattus norvegicus GN=Prkd3 PE=1 SV=1;>sp|Q9WTQ1|KPCD1_RAT Serine/threonine-protein kinase D1 OS=Rattus norvegicus GN=Prkd1 PE=1 SV=2	yes	1	67.558	0.25887	193.64	6.74e-10	169.64	yes	yes	yes	yes	yes	yes	yes	yes	yes	no	yes	yes	1	DFGFARIIGEKSFRRSVVGTPAYLAPEVLRN;DFGFARIIGEKSFRRSVVGTPAYLAPEVLRS	_S(ph)VVGTPAYLAPEVLR_	S(1)VVGTPAYLAPEVLR	S(67.56)VVGT(-67.56)PAY(-138.68)LAPEVLR	1	2	826.426	1.61745	1	2	0.0859047	yes	yes		1.2759	1	2	0.00997564	yes	yes		0.827
D4A417	D4A417	140	S	Protein Pcif1	Pcif1	1310800	>tr|D4A417|D4A417_RAT Protein Pcif1 OS=Rattus norvegicus GN=Pcif1 PE=4 SV=1	yes	0.922072	12.0097	0.13765	86.982	0.000132704	62.064	yes	yes	no	no	yes	no	yes	yes	no	no	yes	no	2	VKKPKIEIPVTPTSQSVPSSPSIPGTPILKI	_IEIPVTPTSQS(ph)VPS(ph)SPSIPGTPILK_	IEIPVT(0.001)PT(0.015)S(0.059)QS(0.922)VPS(0.334)S(0.334)PS(0.334)IPGT(0.001)PILK	IEIPVT(-29.11)PT(-18.01)S(-12.01)QS(12.01)VPS(0)S(0)PS(0)IPGT(-25.81)PILK	11	3	902.453	1.3315	2	1	NaN	yes			1.08895	2	2	0.0660386	yes	yes		0.822675
D4A450	D4A450	404	S	Protein Bclaf1	Bclaf1	1309704	>tr|D4A450|D4A450_RAT Protein Bclaf1 OS=Rattus norvegicus GN=Bclaf1 PE=1 SV=2	yes	0.996543	25.2996	1.6638	242.22	2.17e-35	159.14	yes	no	yes	yes	yes	no	yes	yes	yes	yes	yes	yes	2	STVHSAKNTPSQHSHSIQHSPERSGSGSVGN	_NTPSQHSHS(ph)IQHS(ph)PER_	NTPSQHS(0.003)HS(0.997)IQHS(1)PER	NT(-35.78)PS(-36.02)QHS(-25.3)HS(25.3)IQHS(57.54)PER	9	2	1001.4	1.6125	2	3	0.260903	yes	yes	yes	1.0319	2	2	0.0438629	yes	yes		1.2725
D4A7D8	D4A7D8	3321	S	Protein Wdfy3	Wdfy3	1307097	>tr|D4A7D8|D4A7D8_RAT Protein Wdfy3 OS=Rattus norvegicus GN=Wdfy3 PE=4 SV=2	yes	1	84.0757	-0.38061	186.05	7.14e-12	159.18	no	no	yes	no	no	yes	no	no	yes	no	no	yes	1	TDSGSDDSRRWSDQLSLDEKDGFIFVNYSEG	_WSDQLS(ph)LDEK_	WSDQLS(1)LDEK	WS(-84.08)DQLS(84.08)LDEK	6	2	650.776	0.89379	1	1	NaN			yes	0.58586	1	1	NaN			yes	0.5761
D4A853	D4A853	436	S	Protein Cic	Cic	1310706	>tr|D4A853|D4A853_RAT Protein Cic OS=Rattus norvegicus GN=Cic PE=4 SV=2	yes	0.947564	12.5698	0.16334	223.39	2.95e-17	163.64	no	no	yes	no	no	yes	no	no	yes	no	no	yes	1;2	SRASRSQRAASEDMTSDEERMVICEEEGDDD	_AASEDMTS(ph)DEER_	AASEDMT(0.052)S(0.948)DEER	AAS(-120.32)EDMT(-12.57)S(12.57)DEER	8	2	710.75	0.46695	1	1	NaN			yes	0.73031	1	1	NaN			yes	0.94211
D4A8A0	D4A8A0	1858	S	DNA fragmentation factor subunit beta	Cad	1588606	>tr|D4A8A0|D4A8A0_RAT DNA fragmentation factor subunit beta OS=Rattus norvegicus GN=Cad PE=3 SV=2	yes	1	113.542	-0.15935	159.75	1.04e-06	113.54	yes	yes	yes	yes	yes	yes	yes	yes	yes	yes	yes	yes	1	LPDGRFHLPPRIHRASDPGLPAEEPKEKPPR	_IHRAS(ph)DPGLPAEEPK_	IHRAS(1)DPGLPAEEPK	IHRAS(113.54)DPGLPAEEPK	5	2	848.906	0.67432	1	3	0.0388098	yes	yes	yes	0.71709	1	3	0.0293089	yes	yes	yes	1.0547
D4AAY3	D4AAY3	636	S	Protein Rasal2	Rasal2	1307566	>tr|D4AAY3|D4AAY3_RAT Protein Rasal2 OS=Rattus norvegicus GN=Rasal2 PE=4 SV=1	yes	0.988097	19.1913	-0.042166	198.55	2.02e-18	198.55	no	no	yes	no	no	yes	no	no	yes	no	no	yes	2	LSGPSNSSMEDFTKRSSHSEDFSRRHTAPDR	_S(ph)SHS(ph)EDFSR_	S(0.988)S(0.012)HS(1)EDFSR	S(19.19)S(-19.19)HS(49.32)EDFS(-84.94)R	1	2	606.192	0.80794	2	1	NaN			yes	0.81897	2	1	NaN			yes	1.2382
D4AAY3	D4AAY3	639	S	Protein Rasal2	Rasal2	1307566	>tr|D4AAY3|D4AAY3_RAT Protein Rasal2 OS=Rattus norvegicus GN=Rasal2 PE=4 SV=1	yes	0.999988	49.3203	-0.042166	198.55	2.02e-18	198.55	no	no	yes	no	no	yes	no	no	yes	no	no	yes	2	PSNSSMEDFTKRSSHSEDFSRRHTAPDRHIP	_S(ph)SHS(ph)EDFSR_	S(0.988)S(0.012)HS(1)EDFSR	S(19.19)S(-19.19)HS(49.32)EDFS(-84.94)R	4	2	606.192	0.80794	2	1	NaN			yes	0.81897	2	1	NaN			yes	1.2382
E9PST5	E9PST5	826	S	Protein Acin1	Acin1	1311945	>tr|E9PST5|E9PST5_RAT Protein Acin1 OS=Rattus norvegicus GN=Acin1 PE=1 SV=1	yes	0.998981	32.7087	0.83241	95.094	0.00524161	74.392	yes	yes	no	yes	yes	no	yes	yes	no	yes	yes	no	1	ERKESSMPKSFKRKISVVSATKGVQAGNSDT	_KIS(ph)VVSATK_	KIS(0.999)VVS(0.001)ATK	KIS(32.71)VVS(-32.71)AT(-33.15)K	3	2	506.776	1.86825	1	2	0.0791415	yes	yes		1.27175	1	2	0.0588815	yes	yes		0.9878
Q9Z1I6;E9PTJ8	Q9Z1I6	301	S	Rho guanine nucleotide exchange factor 1	Arhgef1	620951	>sp|Q9Z1I6|ARHG1_RAT Rho guanine nucleotide exchange factor 1 OS=Rattus norvegicus GN=Arhgef1 PE=1 SV=1;>tr|E9PTJ8|E9PTJ8_RAT Rho guanine nucleotide exchange factor 1 OS=Rattus norvegicus GN=Arhgef1 PE=4 SV=2	yes	1	90.8655	0.1748	144.1	0.000204208	144.1	yes	yes	no	yes	yes	no	yes	yes	no	yes	yes	no	1	KVEVDEKPGPADRKGSLGISSRDRTVGTPGQ	_KGS(ph)LGISSR_	KGS(1)LGISSR	KGS(90.87)LGIS(-90.87)S(-92.82)R	3	2	492.747	0.522705	1	2	0.0010687	yes	yes		0.874135	1	2	0.0413602	yes	yes		0.907425
E9PTK8	E9PTK8	1541	S	Protein Lmo7	Lmo7	1302984	>tr|E9PTK8|E9PTK8_RAT Protein Lmo7 OS=Rattus norvegicus GN=Lmo7 PE=1 SV=1	yes	0.833102	6.98262	0.35525	113.86	0.000108985	66.325	yes	yes	no	yes	no	no	no	yes	no	yes	no	no	1	KKTSLHNDNSWIRQRSASVNKEPICLTGIMR	_S(ph)ASVNKEPICLTGIMR_	S(0.833)AS(0.167)VNKEPICLTGIMR	S(6.98)AS(-6.98)VNKEPICLT(-52.18)GIMR	1	2	928.444	0.935775	1	2	0.290656	yes	yes		0.70989	1	2	0.165867	yes	yes		0.607155
E9PTK8	E9PTK8	1543	S	Protein Lmo7	Lmo7	1302984	>tr|E9PTK8|E9PTK8_RAT Protein Lmo7 OS=Rattus norvegicus GN=Lmo7 PE=1 SV=1	yes	0.962234	14.062	0.5	125.03	7.38e-05	83.423	yes	yes	yes	yes	yes	yes	yes	yes	yes	yes	yes	yes	1	TSLHNDNSWIRQRSASVNKEPICLTGIMRRG	_SAS(ph)VNKEPICLTGIMR_	S(0.038)AS(0.962)VNKEPICLTGIMR	S(-14.06)AS(14.06)VNKEPICLT(-57.54)GIMR	3	2	928.444	0.86048	1	3	0.0129982	yes	yes	yes	0.62257	1	3	0.203354	yes	yes	yes	0.54688
E9PTT1	E9PTT1	397	S	Protein Gpr39	Gpr39	1306745	>tr|E9PTT1|E9PTT1_RAT Protein Gpr39 OS=Rattus norvegicus GN=Gpr39 PE=3 SV=1	yes	1	113.094	-0.0084672	190.53	5.57e-14	134.49	yes	yes	yes	yes	yes	yes	yes	yes	yes	no	yes	no	1	KNSSRSARSPLIFLASRRSNSSSRRTNKVFL	_SPLIFLAS(ph)R_	SPLIFLAS(1)R	S(-113.09)PLIFLAS(113.09)R	8	2	542.284	1.2982	1	3	0.0790638	yes	yes	yes	1.2339	1	3	0.219466	yes	yes	yes	0.78834
F1LMN3-2;F1LMN3	F1LMN3-2	71	S	Isoform 2 of Transcription factor E2F8	E2f8	1308091	>sp|F1LMN3-2|E2F8_RAT Isoform 2 of Transcription factor E2F8 OS=Rattus norvegicus GN=E2f8;>sp|F1LMN3|E2F8_RAT Transcription factor E2F8 OS=Rattus norvegicus GN=E2f8 PE=2 SV=2	yes	1	70.5978	0.087171	166.03	2.63e-06	166.03	yes	yes	yes	yes	yes	yes	yes	yes	yes	yes	yes	yes	1	PWTPTANLKMLISAVSPEIRSRDQKRGLSDN	_MLISAVS(ph)PEIR_	MLISAVS(1)PEIR	MLIS(-70.6)AVS(70.6)PEIR	7	2	648.325	0.65522	1	3	0.106123	yes	yes	yes	0.42809	1	3	0.0454141	yes	yes	yes	0.49172
Q925N3;F1LMT5	Q925N3	233	S	PEX5-related protein	Pex5l	708407	>sp|Q925N3|PEX5R_RAT PEX5-related protein OS=Rattus norvegicus GN=Pex5l PE=1 SV=1;>tr|F1LMT5|F1LMT5_RAT PEX5-related protein OS=Rattus norvegicus GN=Pex5l PE=4 SV=1	yes	1	76.1872	-0.63568	141.08	0.000847712	118.9	yes	yes	yes	yes	yes	yes	yes	yes	yes	yes	yes	yes	1	QARLTKEHRWGSALLSRNHSLEEEFERAKAA	_WGSALLS(ph)R_	WGSALLS(1)R	WGS(-76.19)ALLS(76.19)R	7	2	485.231	1.3116	1	3	0.0771493	yes	yes	yes	0.93969	1	3	0.0383413	yes	yes	yes	0.81242
F1LN75;Q9QZR6	F1LN75	24	S	Septin-9	2015-09-09	708523	>tr|F1LN75|F1LN75_RAT Septin-9 (Fragment) OS=Rattus norvegicus GN=Sept9 PE=1 SV=2;>sp|Q9QZR6|SEPT9_RAT Septin-9 OS=Rattus norvegicus GN=Sept9 PE=1 SV=1	yes	1	175.392	0.26873	213.69	2.39e-16	205.88	yes	yes	yes	yes	yes	yes	yes	yes	yes	yes	yes	yes	1	RLVNGVVTDSAALKRSFEVEEIEPPNSTPPR	_S(ph)FEVEEIEPPNSTPPR_	S(1)FEVEEIEPPNSTPPR	S(175.39)FEVEEIEPPNS(-175.39)T(-184.93)PPR	1	2	954.425	0.85524	1	3	0.0140989	yes	yes	yes	0.41395	1	3	0.0169068	yes	yes	yes	0.43833
F1LNI8;P11730-2;F1M3F8;P11730-3;F1LUE2	F1LNI8	315	S	Calcium/calmodulin-dependent protein kinase type II subunit beta	Camk2b	2262	>tr|F1LNI8|F1LNI8_RAT Calcium/calmodulin-dependent protein kinase type II subunit beta OS=Rattus norvegicus GN=Camk2b PE=4 SV=1;>sp|P11730-2|KCC2G_RAT Isoform B of Calcium/calmodulin-dependent protein kinase type II subunit gamma OS=Rattus norvegicus GN=Ca	yes	1	101.203	-0.030157	112.02	0.0017788	101.2	yes	no	no	yes	yes	no	yes	yes	no	no	no	no	2	LKGAILTTMLATRNFSAAKSLLNKKADGVKP;LKGAILTTMLVSRNFSAAKSLLNKKSDGGVP	_NFS(ph)AAKS(ph)LLNK_	NFS(1)AAKS(1)LLNK	NFS(101.2)AAKS(101.2)LLNK	3	2	676.804	0.76111	2	2	0.0725957	yes	yes		0.29481	2	1	NaN		yes		0.23962
F1LNI8;P11730-2;F1M3F8;P11730-3;F1LUE2	F1LNI8	319	S	Calcium/calmodulin-dependent protein kinase type II subunit beta	Camk2b	2262	>tr|F1LNI8|F1LNI8_RAT Calcium/calmodulin-dependent protein kinase type II subunit beta OS=Rattus norvegicus GN=Camk2b PE=4 SV=1;>sp|P11730-2|KCC2G_RAT Isoform B of Calcium/calmodulin-dependent protein kinase type II subunit gamma OS=Rattus norvegicus GN=Ca	yes	1	101.203	-0.030157	112.02	0.0017788	101.2	yes	no	no	yes	yes	no	yes	yes	no	no	no	no	2	ILTTMLATRNFSAAKSLLNKKADGVKPQTNS;ILTTMLVSRNFSAAKSLLNKKSDGGVPEQQQ	_NFS(ph)AAKS(ph)LLNK_	NFS(1)AAKS(1)LLNK	NFS(101.2)AAKS(101.2)LLNK	7	2	676.804	0.76111	2	2	0.0725957	yes	yes		0.29481	2	1	NaN		yes		0.23962
F1LNS0;P0C6C0	F1LNS0	1389	S	A-kinase anchor protein SPHKAP	Sphkap	1311951	>tr|F1LNS0|F1LNS0_RAT A-kinase anchor protein SPHKAP (Fragment) OS=Rattus norvegicus GN=Sphkap PE=4 SV=2;>sp|P0C6C0|SPKAP_RAT A-kinase anchor protein SPHKAP OS=Rattus norvegicus GN=Sphkap PE=1 SV=1	yes	0.840957	7.34706	-0.25189	198.51	3.95e-08	57.525	yes	no	yes	yes	yes	no	yes	no	yes	no	no	no	1	APVKKPSGFDPTRETSACHNAVALKSPRRSL	_ETS(ph)ACHNAVALKSPR_	ET(0.155)S(0.841)ACHNAVALKS(0.004)PR	ET(-7.35)S(7.35)ACHNAVALKS(-23.08)PR	3	3	574.266	0.40052	1	1	NaN	yes			0.62103	1	2	0.0124791	yes	yes		1.00855
F1LNS0;P0C6C0	F1LNS0	1399	S	A-kinase anchor protein SPHKAP	Sphkap	1311951	>tr|F1LNS0|F1LNS0_RAT A-kinase anchor protein SPHKAP (Fragment) OS=Rattus norvegicus GN=Sphkap PE=4 SV=2;>sp|P0C6C0|SPKAP_RAT A-kinase anchor protein SPHKAP OS=Rattus norvegicus GN=Sphkap PE=1 SV=1	yes	1	69.3028	-0.088252	200.67	5.34e-09	136.99	yes	yes	yes	yes	yes	yes	yes	yes	yes	yes	yes	yes	1	PTRETSACHNAVALKSPRRSLCSREVPLIQI	_ETSACHNAVALKS(ph)PR_	ETSACHNAVALKS(1)PR	ET(-69.3)S(-69.3)ACHNAVALKS(69.3)PR	13	3	574.266	0.43532	1	3	0.0659274	yes	yes	yes	0.56595	1	3	0.0145053	yes	yes	yes	1.0545
F1LNS0;P0C6C0	F1LNS0	1101	S	A-kinase anchor protein SPHKAP	Sphkap	1311951	>tr|F1LNS0|F1LNS0_RAT A-kinase anchor protein SPHKAP (Fragment) OS=Rattus norvegicus GN=Sphkap PE=4 SV=2;>sp|P0C6C0|SPKAP_RAT A-kinase anchor protein SPHKAP OS=Rattus norvegicus GN=Sphkap PE=1 SV=1	yes	0.978675	16.7062	0.77135	109	0.000423165	66.004	no	yes	no	yes	yes	yes	yes	no	yes	yes	yes	no	1;2	TLSQPVSRASSVSKQSSCESITDEFSRFMVK	_QS(ph)SCESITDEFSR_	QS(0.979)S(0.021)CESITDEFSR	QS(16.71)S(-16.71)CES(-33.73)IT(-47.9)DEFS(-63.58)R	2	2	813.311	1.2844	1	2	0.134991	yes	yes		0.84732	1	3	0.189303	yes	yes	yes	0.67067
F1LNS0;P0C6C0	F1LNS0	1102	S	A-kinase anchor protein SPHKAP	Sphkap	1311951	>tr|F1LNS0|F1LNS0_RAT A-kinase anchor protein SPHKAP (Fragment) OS=Rattus norvegicus GN=Sphkap PE=4 SV=2;>sp|P0C6C0|SPKAP_RAT A-kinase anchor protein SPHKAP OS=Rattus norvegicus GN=Sphkap PE=1 SV=1	yes	0.992985	21.6533	-0.10317	129.43	0.000261046	94.544	yes	yes	yes	yes	yes	yes	yes	yes	yes	yes	yes	yes	1;2	LSQPVSRASSVSKQSSCESITDEFSRFMVKQ	_QSS(ph)CESITDEFSR_	QS(0.007)S(0.993)CESITDEFSR	QS(-21.65)S(21.65)CES(-37.02)IT(-44.99)DEFS(-75.96)R	3	2	813.311	1.3701	1	3	0.0620917	yes	yes	yes	0.76161	1	3	0.0372693	yes	yes	yes	0.80223
F1LNS0;P0C6C0	F1LNS0	1219	S	A-kinase anchor protein SPHKAP	Sphkap	1311951	>tr|F1LNS0|F1LNS0_RAT A-kinase anchor protein SPHKAP (Fragment) OS=Rattus norvegicus GN=Sphkap PE=4 SV=2;>sp|P0C6C0|SPKAP_RAT A-kinase anchor protein SPHKAP OS=Rattus norvegicus GN=Sphkap PE=1 SV=1	yes	0.997211	25.5334	0.73331	122.33	0.00309045	97.734	yes	yes	no	yes	yes	no	yes	yes	no	yes	yes	no	1	LLSPSARSPLCYRQSSMPDSRSPCSRLTVNA	_QSS(ph)MPDSR_	QS(0.003)S(0.997)MPDSR	QS(-25.53)S(25.53)MPDS(-64.65)R	3	2	494.184	1.1443	1	2	0.0736582	yes	yes		0.716915	1	2	0.0145877	yes	yes		0.751815
F1LNS0;P0C6C0	F1LNS0	1167	S	A-kinase anchor protein SPHKAP	Sphkap	1311951	>tr|F1LNS0|F1LNS0_RAT A-kinase anchor protein SPHKAP (Fragment) OS=Rattus norvegicus GN=Sphkap PE=4 SV=2;>sp|P0C6C0|SPKAP_RAT A-kinase anchor protein SPHKAP OS=Rattus norvegicus GN=Sphkap PE=1 SV=1	yes	0.956965	14.0085	0.40269	104.26	0.00071895	101.53	yes	yes	yes	yes	yes	yes	yes	yes	yes	yes	yes	yes	1;2	NDHLNVRPSCPSKQSSTESITEEFYKYMLRD	_QSS(ph)TESITEEFYK_	QS(0.005)S(0.957)T(0.038)ESITEEFYK	QS(-22.84)S(14.01)T(-14.01)ES(-44.58)IT(-67.75)EEFY(-87.5)K	3	2	814.84	1.4406	1	3	0.0125206	yes	yes	yes	0.87475	1	3	0.00863513	yes	yes	yes	0.95328
F1LNS0;P0C6C0	F1LNS0	1006	S	A-kinase anchor protein SPHKAP	Sphkap	1311951	>tr|F1LNS0|F1LNS0_RAT A-kinase anchor protein SPHKAP (Fragment) OS=Rattus norvegicus GN=Sphkap PE=4 SV=2;>sp|P0C6C0|SPKAP_RAT A-kinase anchor protein SPHKAP OS=Rattus norvegicus GN=Sphkap PE=1 SV=1	yes	1	138.221	-0.14643	232.18	2.36e-66	191.98	yes	yes	yes	yes	yes	yes	yes	yes	yes	yes	yes	yes	1	HPELKEKLMNRVMDESMNLEDIPDSVSTFAN	_VMDES(ph)MNLEDIPDSVSTFANEVAAK_	VMDES(1)MNLEDIPDSVSTFANEVAAK	VMDES(138.22)MNLEDIPDS(-138.22)VS(-169.64)T(-171.99)FANEVAAK	5	2	1396.61	0.93205	1	3	0.0196596	yes	yes	yes	0.4185	1	3	0.0159879	yes	yes	yes	0.40206
F1LNT3	F1LNT3	381	S	Protein R3hdm1	R3hdm1	1307497	>tr|F1LNT3|F1LNT3_RAT Protein R3hdm1 OS=Rattus norvegicus GN=R3hdm1 PE=4 SV=1	yes	0.996808	27.4005	0.3097	159.18	4.35e-05	109.1	yes	yes	yes	yes	yes	yes	yes	yes	yes	yes	yes	yes	1	DSSLRNLKPAVTKASSFSGISVLTRGDSSGS	_ASS(ph)FSGISVLTR_	AS(0.001)S(0.997)FS(0.002)GISVLTR	AS(-28.6)S(27.4)FS(-27.4)GIS(-58.09)VLT(-85.74)R	3	2	652.816	1.1963	1	3	0.0561562	yes	yes	yes	0.75743	1	3	0.0477151	yes	yes	yes	0.62532
F1LNT3	F1LNT3	261	S	Protein R3hdm1	R3hdm1	1307497	>tr|F1LNT3|F1LNT3_RAT Protein R3hdm1 OS=Rattus norvegicus GN=R3hdm1 PE=4 SV=1	yes	0.999958	43.7718	1.5204	153.22	4.49e-05	53.768	no	yes	yes	no	no	yes	no	no	yes	yes	no	yes	1;2	RGEDFQKRYILKRDNSSFDKDDSQMRIRLKD	_DNS(ph)S(ph)FDKDDSQMR_	DNS(1)S(1)FDKDDS(0.001)QMR	DNS(43.77)S(33.21)FDKDDS(-33.21)QMR	3	2	852.784	1.0224	1	1	NaN			yes	0.53368	2	1	NaN			yes	0.56648
F1LNT3	F1LNT3	362	S	Protein R3hdm1	R3hdm1	1307497	>tr|F1LNT3|F1LNT3_RAT Protein R3hdm1 OS=Rattus norvegicus GN=R3hdm1 PE=4 SV=1	yes	0.996567	25.153	0.33245	173.25	2.69e-05	139.86	no	no	yes	no	no	yes	no	no	yes	no	no	yes	1	STENELKYSEPRPWSSTDSDSSLRNLKPAVT	_PWSS(ph)TDSDSSLR_	PWSS(0.997)T(0.003)DSDSSLR	PWS(-34.67)S(25.15)T(-25.15)DS(-43.88)DS(-54.4)S(-52.36)LR	4	2	709.285	0.95028	1	1	NaN			yes	0.50407	1	1	NaN			yes	0.48976
F1LPM3;O35413	F1LPM3	330	S	Sorbin and SH3 domain-containing protein 2	Sorbs2	620061	>tr|F1LPM3|F1LPM3_RAT Sorbin and SH3 domain-containing protein 2 OS=Rattus norvegicus GN=Sorbs2 PE=4 SV=2;>sp|O35413|SRBS2_RAT Sorbin and SH3 domain-containing protein 2 OS=Rattus norvegicus GN=Sorbs2 PE=1 SV=2	yes	0.992203	21.0498	-0.49803	239.87	7.07e-35	110.51	no	yes	yes	yes	yes	yes	yes	yes	yes	yes	yes	yes	1;2	SSILQHERPVSVYQSSIDRSLERPSSSASMA	_PVSVYQSS(ph)IDR_	PVSVYQS(0.008)S(0.992)IDR	PVS(-68.93)VY(-52.38)QS(-21.05)S(21.05)IDR	8	2	665.806	0.93199	1	3	0.0725357	yes	yes	yes	0.53623	1	3	0.0896804	yes	yes	yes	0.49524
F1LPM3;O35413;O35413-2;D3ZP16	F1LPM3	254	S	Sorbin and SH3 domain-containing protein 2	Sorbs2	620061	>tr|F1LPM3|F1LPM3_RAT Sorbin and SH3 domain-containing protein 2 OS=Rattus norvegicus GN=Sorbs2 PE=4 SV=2;>sp|O35413|SRBS2_RAT Sorbin and SH3 domain-containing protein 2 OS=Rattus norvegicus GN=Sorbs2 PE=1 SV=2;>sp|O35413-2|SRBS2_RAT Isoform 2 of Sorbin an	yes	0.999994	55.3215	0.16243	190.03	1.28e-08	159.5	no	no	yes	no	no	yes	no	no	yes	no	yes	yes	1	PAAKTQTYRPLSKSHSDNGTDAFKEAPSPVP	_SHS(ph)DNGTDAFK_	SHS(1)DNGTDAFK	S(-55.32)HS(55.32)DNGT(-55.32)DAFK	3	2	629.74	1.2662	1	3	0.113351	yes	yes	yes	0.92895	1	3	0.175771	yes	yes	yes	0.71768
F1LR78;Q5XIS1	F1LR78	37	S	Protein phosphatase Slingshot homolog 3	Ssh3	1308679	>tr|F1LR78|F1LR78_RAT Protein phosphatase Slingshot homolog 3 OS=Rattus norvegicus GN=Ssh3 PE=4 SV=2;>sp|Q5XIS1|SSH3_RAT Protein phosphatase Slingshot homolog 3 OS=Rattus norvegicus GN=Ssh3 PE=2 SV=1	yes	1	141.095	0.018034	208.6	3.65e-24	141.1	yes	yes	yes	yes	yes	yes	yes	yes	yes	yes	yes	yes	1	TDRVIRRRGRLQRRQSFAVLRGAVLGLQDGG	_RQS(ph)FAVLR_	RQS(1)FAVLR	RQS(141.1)FAVLR	3	2	528.771	0.89133	1	2	0.0633225	yes	yes		0.54644	1	3	0.131837	yes	yes	yes	0.46459
F1LRL9;P15205	F1LRL9	1250	S	Microtubule-associated protein 1B;MAP1 light chain LC1	Map1b	3043	>tr|F1LRL9|F1LRL9_RAT Microtubule-associated protein 1B OS=Rattus norvegicus GN=Map1b PE=1 SV=1;>sp|P15205|MAP1B_RAT Microtubule-associated protein 1B OS=Rattus norvegicus GN=Map1b PE=1 SV=2	yes	0.99895	29.7925	0.58312	189.64	1.01e-20	147.09	yes	yes	yes	yes	yes	no	yes	yes	no	yes	yes	no	2;3;4	IKDVSDERLSPAKSPSLSPSPPSPIEKTPLG	_S(ph)PS(ph)LSPSPPSPIEK_	S(0.995)PS(0.999)LS(0.006)PSPPSPIEK	S(23.46)PS(29.79)LS(-23.46)PS(-47.68)PPS(-55.47)PIEK	3	2	791.844	1.6305	2	1	NaN		yes		0.76447	2	1	NaN	yes
F1LRV7;Q68FQ7	F1LRV7	87	S	RNA polymerase II-associated protein 3	Rpap3	1303036	>tr|F1LRV7|F1LRV7_RAT RNA polymerase II-associated protein 3 OS=Rattus norvegicus GN=Rpap3 PE=4 SV=2;>sp|Q68FQ7|RPAP3_RAT RNA polymerase II-associated protein 3 OS=Rattus norvegicus GN=Rpap3 PE=2 SV=1	yes	1	80.9782	0.10187	127.57	0.000325431	127.57	no	no	yes	no	no	yes	no	no	yes	no	no	yes	1	SSKKTKEENTKNRIKSFDYDAWAKLDVDSIL	_IKS(ph)FDYDAWAK_	IKS(1)FDYDAWAK	IKS(80.98)FDY(-80.98)DAWAK	3	2	712.318	0.6675	1	1	NaN			yes	0.3167	1	1	NaN			yes	0.31316
F1LWN1	F1LWN1	190	S	Protein Ncoa7 (Fragment)	Ncoa7	1566426	>tr|F1LWN1|F1LWN1_RAT Protein Ncoa7 (Fragment) OS=Rattus norvegicus GN=Ncoa7 PE=4 SV=2	yes	0.99705	25.7085	0.28055	225.68	2.63e-24	200.58	no	no	yes	no	no	yes	yes	yes	yes	yes	yes	yes	1;2	ADLARKALKPIERVLSSTSEEDEPGVVKFLK	_VLS(ph)STSEEDEPGVVK_	VLS(0.997)S(0.003)TSEEDEPGVVK	VLS(25.71)S(-25.71)T(-35.65)S(-62.85)EEDEPGVVK	3	2	828.374	0.89975	1	1	NaN			yes	0.43246	1	1	NaN			yes	0.51279
F1LWX5	F1LWX5	584	S	PHD finger protein 2 (Predicted)	Phf2	1305228	>tr|F1LWX5|F1LWX5_RAT PHD finger protein 2 (Predicted) OS=Rattus norvegicus GN=Phf2 PE=4 SV=2	yes	1	98.9017	-0.53857	172.27	2.7e-07	98.902	yes	yes	yes	yes	yes	yes	yes	yes	yes	yes	yes	yes	1	EFPIRRKKNPPKRDLSFLLDKKETLLIPTSK	_RDLS(ph)FLLDK_	RDLS(1)FLLDK	RDLS(98.9)FLLDK	4	2	593.797	1.0219	1	3	0.069189	yes	yes	yes	0.47354	1	3	0.0601229	yes	yes	yes	0.41402
F1M049;F1LXI6;F1M3W2	F1M049	188	S	Protein Atxn2 (Fragment)	Atxn2	1306637	>tr|F1M049|F1M049_RAT Protein Atxn2 (Fragment) OS=Rattus norvegicus GN=Atxn2 PE=4 SV=2;>tr|F1LXI6|F1LXI6_RAT Protein Atxn2 (Fragment) OS=Rattus norvegicus GN=Atxn2 PE=4 SV=2;>tr|F1M3W2|F1M3W2_RAT Protein Atxn2 (Fragment) OS=Rattus norvegicus GN=Atxn2 PE=4	yes	1	120.09	-0.2225	150.04	0.000441225	120.09	no	no	yes	no	no	yes	no	no	yes	no	no	yes	1	DSSLSSYTVPLERDNSEEFLKREARANQLAE	_DNS(ph)EEFLK_	DNS(1)EEFLK	DNS(120.09)EEFLK	3	2	531.213	1.8551	1	1	NaN			yes	1.5265	1	1	NaN			yes	1.1552
F1LYQ8	F1LYQ8	373	S	FERM, RhoGEF and pleckstrin domain-containing protein 1	Farp1	1305346	>sp|F1LYQ8|FARP1_RAT FERM, RhoGEF and pleckstrin domain-containing protein 1 OS=Rattus norvegicus GN=Farp1 PE=1 SV=2	yes	0.999982	47.4959	-0.59721	202.18	5.42e-10	133.86	no	yes	yes	yes	yes	yes	yes	yes	yes	yes	yes	yes	1	KVQFERKHSKIHSTRSLVSQPTAPNSEVPKQ	_S(ph)LVSQPTAPNSEVPK_	S(1)LVSQPTAPNSEVPK	S(47.5)LVS(-47.5)QPT(-82.06)APNS(-92.44)EVPK	1	2	817.395	1.5161	1	3	0.194128	yes	yes	yes	1.5922	1	3	0.0502033	yes	yes	yes	0.93017
F1LZD9	F1LZD9	115	S	Protein LOC102554700	LOC102554700	7707863	>tr|F1LZD9|F1LZD9_RAT Protein LOC102554700 (Fragment) OS=Rattus norvegicus GN=LOC102554700 PE=4 SV=1	yes	1	134.453	-0.057479	173.05	1.51e-28	134.45	yes	yes	yes	yes	yes	yes	yes	yes	yes	yes	yes	yes	1	QSGKKSRFLPVNQQASEDPGEPDVFAIAPFR	_FLPVNQQAS(ph)EDPGEPDVFAIAPFR_	FLPVNQQAS(1)EDPGEPDVFAIAPFR	FLPVNQQAS(134.45)EDPGEPDVFAIAPFR	9	2	1362.64	0.68339	1	3	0.00715686	yes	yes	yes	0.36365	1	3	0.0221543	yes	yes	yes	0.36864
F1M090	F1M090	975	S	Protein Asxl3	Asxl3	1305869	>tr|F1M090|F1M090_RAT Protein Asxl3 (Fragment) OS=Rattus norvegicus GN=Asxl3 PE=1 SV=2	yes	0.82544	6.75058	0.40651	105.65	0.00197363	105.65	no	no	yes	no	no	yes	no	no	yes	no	no	yes	1	ARIEDDPSPRNLASSSPPEKEQPPREEPRVP	_NLASSS(ph)PPEK_	NLASS(0.174)S(0.825)PPEK	NLAS(-38.13)S(-6.75)S(6.75)PPEK	6	2	555.247	1.8923	1	1	NaN			yes	1.201	1	1	NaN			yes	1.2704
Q9Z272;F1M3T0	Q9Z272	601	S	ARF GTPase-activating protein GIT1	Git1	69331	>sp|Q9Z272|GIT1_RAT ARF GTPase-activating protein GIT1 OS=Rattus norvegicus GN=Git1 PE=1 SV=1;>tr|F1M3T0|F1M3T0_RAT ARF GTPase-activating protein GIT1 (Fragment) OS=Rattus norvegicus GN=Git1 PE=4 SV=2	yes	0.999973	45.6578	0.67785	247.69	2.56e-75	193.81	yes	yes	yes	yes	yes	yes	yes	yes	yes	yes	yes	yes	1	SQEGSRHASKLSRHGSGAESDYENTQSGEPL	_HGS(ph)GAESDYENTQSGEPLLGLEGK_	HGS(1)GAESDYENTQSGEPLLGLEGK	HGS(45.66)GAES(-45.66)DY(-117.76)ENT(-114.83)QS(-141.66)GEPLLGLEGK	3	2	1278.05	1.107	1	3	0.0395129	yes	yes	yes	0.62611	1	3	0.0303223	yes	yes	yes	0.62439
F1M400	F1M400	1011	S	Protein Ankrd28 (Fragment)	Ankrd28	1559931	>tr|F1M400|F1M400_RAT Protein Ankrd28 (Fragment) OS=Rattus norvegicus GN=Ankrd28 PE=4 SV=1	yes	0.99998	46.9306	-0.13701	182.89	9.77e-08	166.62	yes	yes	yes	yes	yes	yes	yes	yes	yes	yes	yes	yes	1	TFNAINRYTNTSKTVSFEALPIMRNEPSSYC	_TVS(ph)FEALPIMR_	TVS(1)FEALPIMR	T(-46.93)VS(46.93)FEALPIMR	3	2	672.325	0.84457	1	3	0.0513167	yes	yes	yes	0.5142	1	3	0.0865915	yes	yes	yes	0.47979
M0R3L1;M0RCX3;F1M4F3	M0R3L1	2051	S	Protein Mast4	Mast4	1310139	>tr|M0R3L1|M0R3L1_RAT Protein Mast4 OS=Rattus norvegicus GN=Mast4 PE=1 SV=1;>tr|M0RCX3|M0RCX3_RAT Protein Mast4 (Fragment) OS=Rattus norvegicus GN=Mast4 PE=1 SV=1;>tr|F1M4F3|F1M4F3_RAT Protein Mast4 (Fragment) OS=Rattus norvegicus GN=Mast4 PE=1 SV=2	yes	0.999836	38.5975	0.026543	88.021	0.00255993	88.021	no	no	yes	no	no	yes	no	no	yes	no	no	yes	1	HKDSQDEVKSLAREDSLHSASLLYEKEVGQA	_EDS(ph)LHSASLLYEK_	EDS(1)LHSASLLYEK	EDS(38.6)LHS(-38.6)AS(-45.93)LLY(-67.59)EK	3	2	786.353	0.60809	1	1	NaN			yes	0.32438	1	1	NaN			yes	0.30515
M0R3L1;M0RCX3;F1M4F3;F1M4F5	M0R3L1	912	S	Protein Mast4	Mast4	1310139	>tr|M0R3L1|M0R3L1_RAT Protein Mast4 OS=Rattus norvegicus GN=Mast4 PE=1 SV=1;>tr|M0RCX3|M0RCX3_RAT Protein Mast4 (Fragment) OS=Rattus norvegicus GN=Mast4 PE=1 SV=1;>tr|F1M4F3|F1M4F3_RAT Protein Mast4 (Fragment) OS=Rattus norvegicus GN=Mast4 PE=1 SV=2;>tr|F1	yes	0.99807	27.1363	0.39406	141.2	0.00564568	107.57	no	no	yes	no	no	yes	no	no	yes	no	no	yes	1	RQFSSCSHRFSKVFSSIDRITQNSGEDKDDS	_VFSS(ph)IDR_	VFS(0.002)S(0.998)IDR	VFS(-27.14)S(27.14)IDR	4	2	452.202	0.63809	1	1	NaN			yes	0.34541	1	1	NaN			yes	0.35757
F1M801	F1M801	547	S	Anaphase promoting complex subunit 1 (Predicted)	Anapc1	1306629	>tr|F1M801|F1M801_RAT Anaphase promoting complex subunit 1 (Predicted) OS=Rattus norvegicus GN=Anapc1 PE=4 SV=2	yes	1	83.1704	-0.066231	181.34	1.95e-14	119.38	yes	yes	yes	yes	yes	yes	yes	yes	yes	yes	yes	yes	1	LDGVSTPKPLSKLLGSMDEVVLLSPVPELRD	_LLGS(ph)MDEVVLLSPVPELR_	LLGS(1)MDEVVLLSPVPELR	LLGS(83.17)MDEVVLLS(-83.17)PVPELR	4	3	683.023	1.0297	1	3	0.0568255	yes	yes	yes	0.52349	1	3	0.0249827	yes	yes	yes	0.52826
F1MAA5	F1MAA5	441	S	Protein Rangap1	Rangap1	1310380	>tr|F1MAA5|F1MAA5_RAT Protein Rangap1 OS=Rattus norvegicus GN=Rangap1 PE=4 SV=2	yes	0.99993	43.5224	0.20418	123.86	2.5e-22	104.05	yes	yes	yes	yes	yes	yes	yes	yes	no	yes	yes	yes	1;2	SSPPPTDLSTFLSFPSPEKLLRLGPKVSVLI	_ILDPNSGEPAPVLS(ph)SPPPTDLSTFLSFPS(ph)PEK_	ILDPNSGEPAPVLS(0.83)S(0.169)PPPTDLSTFLSFPS(1)PEK	ILDPNS(-32.75)GEPAPVLS(6.92)S(-6.92)PPPT(-36.41)DLS(-36.41)T(-41.19)FLS(-43.52)FPS(43.52)PEK	29	3	1166.21	0.26979	1	3	0.464429	yes	yes	yes	0.543675	1	2	0.137877	yes	yes		0.263285
F1MAK3	F1MAK3	682	S	Protein Arhgap32	Arhgap32	1305267	>tr|F1MAK3|F1MAK3_RAT Protein Arhgap32 OS=Rattus norvegicus GN=Arhgap32 PE=4 SV=1	yes	0.999972	45.5037	0.76979	126.19	0.000795674	126.19	no	no	yes	no	no	yes	no	no	yes	no	no	yes	1	GKSSSVSKRKLQRNESEPSEMKAMALKGGRA	_NES(ph)EPSEMK_	NES(1)EPSEMK	NES(45.5)EPS(-45.5)EMK	3	2	565.707	0.77301	1	1	NaN			yes	0.48714	1	1	NaN			yes	0.43357
F7EY92	F7EY92	56	S	Methyl-CpG binding domain protein 3 (Predicted), isoform CRA_a	Mbd3	1307389	>tr|F7EY92|F7EY92_RAT Methyl-CpG binding domain protein 3 (Predicted), isoform CRA_a OS=Rattus norvegicus GN=Mbd3 PE=4 SV=1	yes	0.999997	55.7752	0.35765	164.93	7.6e-05	129.05	yes	yes	no	no	yes	yes	no	yes	yes	no	yes	yes	1;2	KKFRSKPQLARYLGGSMDLSTFDFRTGKMLM	_YLGGS(ph)MDLSTFDFR_	YLGGS(1)MDLSTFDFR	Y(-68.65)LGGS(55.78)MDLS(-55.78)T(-69.33)FDFR	5	2	844.855	1.06265	1	2	0.0181659	yes	yes		0.46849	1	3	0.0810714	yes	yes	yes	0.43038
G3V621;Q91Y77	G3V621	497	S	Monocarboxylate transporter 10	Slc16a10	69197	>tr|G3V621|G3V621_RAT Monocarboxylate transporter 10 OS=Rattus norvegicus GN=Slc16a10 PE=4 SV=1;>sp|Q91Y77|MOT10_RAT Monocarboxylate transporter 10 OS=Rattus norvegicus GN=Slc16a10 PE=1 SV=1	yes	0.993921	22.139	0.74698	172.83	2.97e-12	172.83	yes	yes	yes	yes	yes	no	yes	yes	yes	yes	no	yes	1;2	NTGGEKMEKMLANQSSLLSSSSGIFKKESDS	_MLANQSS(ph)LLSSSSGIFK_	MLANQS(0.006)S(0.994)LLSSSSGIFK	MLANQS(-22.14)S(22.14)LLS(-54.29)S(-60.39)S(-66.44)S(-72.44)GIFK	7	2	925.442	1.2875	1	3	0.0636623	yes	yes	yes	0.786595	1	2	0.0403177		yes	yes	0.71973
G3V659;P52591	G3V659	116	S	Nuclear envelope pore membrane protein POM 121	Pom121	620680	>tr|G3V659|G3V659_RAT Nuclear envelope pore membrane protein POM 121 OS=Rattus norvegicus GN=Pom121 PE=4 SV=1;>sp|P52591|PO121_RAT Nuclear envelope pore membrane protein POM 121 OS=Rattus norvegicus GN=Pom121 PE=1 SV=1	yes	1	132.715	0.40668	185.61	7.2e-22	185.61	no	no	yes	yes	no	yes	no	no	yes	no	no	yes	1	LPAKSPVNGSLCEPRSPLGGPDPAELLLMGS	_S(ph)PLGGPDPAELLLMGSYLGK_	S(1)PLGGPDPAELLLMGSYLGK	S(132.72)PLGGPDPAELLLMGS(-132.72)Y(-143.55)LGK	1	2	1048.01	0.685885	1	2	0.186074	yes		yes	0.65913	1	2	0.284589	yes		yes	0.41863
G3V6G6;D3ZTZ2;Q8VHQ7;Q8VHQ7-2	G3V6G6	221	S	Synaptotagmin-like protein 4	Sytl4	620204	>tr|G3V6G6|G3V6G6_RAT Synaptotagmin-like 4, isoform CRA_a OS=Rattus norvegicus GN=Sytl4 PE=4 SV=1;>tr|D3ZTZ2|D3ZTZ2_RAT Synaptotagmin-like 4, isoform CRA_b OS=Rattus norvegicus GN=Sytl4 PE=4 SV=1;>sp|Q8VHQ7|SYTL4_RAT Synaptotagmin-like protein 4 OS=Rattus	yes	1	50.2836	-0.31736	163.78	0.000151996	50.284	yes	yes	yes	yes	yes	yes	yes	yes	yes	yes	yes	yes	1;2	TADSDSTSRRDSLDKSGLFPEWKKMSAPKSQ	_S(ph)GLFPEWK_	S(1)GLFPEWK	S(50.28)GLFPEWK	1	2	522.234	0.53721	1	3	0.0974304	yes	yes	yes	0.81162	1	2	0.0135912		yes	yes	0.78001
G3V7G3	G3V7G3	98	S	Activity-dependent neuroprotector homeobox protein	Adnp	71030	>tr|G3V7G3|G3V7G3_RAT Activity-dependent neuroprotector homeobox protein OS=Rattus norvegicus GN=Adnp PE=4 SV=1	yes	1	124.119	-0.075962	177.42	2.65e-10	124.12	yes	no	yes	yes	no	yes	no	no	yes	no	no	yes	1	SKFFSAYKSHFRNVHSEDFENRILLNCPYCT	_NVHS(ph)EDFENR_	NVHS(1)EDFENR	NVHS(124.12)EDFENR	4	2	663.759	0.59425	1	3	0.0773139	yes	yes	yes	0.64301	1	1	NaN			yes	0.38902
G3V7P7;O55081	G3V7P7	1076	S	Retinoblastoma-like protein 2	Rbl2	3541	>tr|G3V7P7|G3V7P7_RAT Retinoblastoma-like 2, isoform CRA_a OS=Rattus norvegicus GN=Rbl2 PE=4 SV=1;>sp|O55081|RBL2_RAT Retinoblastoma-like protein 2 OS=Rattus norvegicus GN=Rbl2 PE=1 SV=1	yes	0.988127	19.7328	0.36801	136.24	0.000145147	136.24	no	no	yes	no	no	yes	no	no	yes	no	no	yes	1;5	AMLSPREKIFYYFSNSPSKRLREINSMIRTG	_IFYYFSNS(ph)PSK_	IFYYFS(0.011)NS(0.988)PS(0.001)K	IFY(-88.94)Y(-72.62)FS(-19.73)NS(19.73)PS(-28.6)K	8	2	716.813	0.86241	1	1	NaN			yes	0.88835	1	1	NaN			yes	1.5155
G3V7Q4	G3V7Q4	448	S	Protein-tyrosine-phosphatase	Ptpn12	620894	>tr|G3V7Q4|G3V7Q4_RAT Protein Ptpn12 OS=Rattus norvegicus GN=Ptpn12 PE=4 SV=1	yes	1	80.5972	0.20549	179.35	3.93e-11	162.31	yes	yes	no	yes	yes	no	yes	yes	no	yes	no	no	1	LSFEIKKVPLQEGPKSFDGNTLLNRGHAIKI	_S(ph)FDGNTLLNR_	S(1)FDGNTLLNR	S(80.6)FDGNT(-80.6)LLNR	1	2	608.772	0.909445	1	2	0.108767	yes	yes		0.435865	1	2	0.0272385	yes	yes		0.43068
G3V8Q2;P23565	P23565	474	S	Alpha-internexin	Ina	2911	>tr|G3V8Q2|G3V8Q2_RAT Alpha-internexin OS=Rattus norvegicus GN=Ina PE=3 SV=1;>sp|P23565|AINX_RAT Alpha-internexin OS=Rattus norvegicus GN=Ina PE=1 SV=2	yes	1	76.8873	0.79601	312.86	2.3e-127	181.34	yes	yes	yes	yes	yes	yes	yes	yes	yes	yes	yes	yes	1	GASKEVTKKTSKVGESFEETLEETVVSTKKT	_VGES(ph)FEETLEETVVSTK_	VGES(1)FEETLEETVVSTK	VGES(76.89)FEET(-76.89)LEET(-120.24)VVS(-173.51)T(-173.51)K	4	2	982.443	1.627	1	3	0.0604465	yes	yes	yes	1.123	1	3	0.0395603	yes	yes	yes	0.99415
G3V9G7	G3V9G7	344	S	Protein R3hdm2	R3hdm2	1310066	>tr|G3V9G7|G3V9G7_RAT Protein R3hdm2 OS=Rattus norvegicus GN=R3hdm2 PE=4 SV=1	yes	0.999356	32.0696	-0.22713	210.91	1.16e-11	210.91	no	no	yes	no	no	yes	no	no	yes	no	no	yes	1	STDSELKSLEPRPWSSTDSDGSVRSMRPPVT	_PWSS(ph)TDSDGSVR_	PWSS(0.999)T(0.001)DSDGSVR	PWS(-46.26)S(32.07)T(-32.07)DS(-71.05)DGS(-96.2)VR	4	2	687.272	0.87745	1	1	NaN			yes	0.54843	1	1	NaN			yes	0.48424
G3V9G7	G3V9G7	872	S	Protein R3hdm2	R3hdm2	1310066	>tr|G3V9G7|G3V9G7_RAT Protein R3hdm2 OS=Rattus norvegicus GN=R3hdm2 PE=4 SV=1	yes	0.96922	17.2469	0.95229	248.06	5.3e-35	195.38	yes	yes	yes	yes	yes	yes	yes	yes	yes	yes	yes	yes	1	LKHGNRGKRQALKSASTDLGTADVVLGRVLE	_SAS(ph)TDLGTADVVLGR_	S(0.018)AS(0.969)T(0.013)DLGTADVVLGR	S(-17.25)AS(17.25)T(-18.89)DLGT(-84.82)ADVVLGR	3	2	771.364	0.81104	1	3	0.116873	yes	yes	yes	0.5318	1	3	0.107988	yes	yes	yes	0.49952
Q62671;H9KVE3	Q62671	317	S	E3 ubiquitin-protein ligase UBR5	Ubr5	621236	>sp|Q62671|UBR5_RAT E3 ubiquitin-protein ligase UBR5 OS=Rattus norvegicus GN=Ubr5 PE=1 SV=3;>tr|H9KVE3|H9KVE3_RAT E3 ubiquitin-protein ligase UBR5 (Fragment) OS=Rattus norvegicus GN=Ubr5 PE=4 SV=2	yes	1	138.012	0.15252	169.4	3.75e-07	138.01	yes	yes	yes	yes	yes	yes	yes	yes	yes	yes	yes	yes	1	ESVLRLRERRWLDGASFDNERGSTSKEGEPN	_WLDGAS(ph)FDNER_	WLDGAS(1)FDNER	WLDGAS(138.01)FDNER	6	2	695.277	0.98898	1	3	0.0588933	yes	yes	yes	0.37087	1	3	0.0599272	yes	yes	yes	0.35483
M0R5T5;Q9QX74-2;Q9QX74-3;Q9QX74-4;Q9QX74-5;Q9QX74-6;M0RDX8;Q9QX74;M0R805;Q9QX74-7;M0R8T7	M0R5T5	502	S	SH3 and multiple ankyrin repeat domains protein 2	Shank2	628772	>tr|M0R5T5|M0R5T5_RAT SH3 and multiple ankyrin repeat domains protein 2 OS=Rattus norvegicus GN=Shank2 PE=4 SV=1;>sp|Q9QX74-2|SHAN2_RAT Isoform 2 of SH3 and multiple ankyrin repeat domains protein 2 OS=Rattus norvegicus GN=Shank2;>sp|Q9QX74-3|SHAN2_RAT Iso	yes	0.999999	59.5558	0.85468	177.6	2.75e-07	169.43	yes	yes	yes	yes	yes	yes	yes	yes	yes	yes	yes	yes	1	YERQGIAVMTPTVPGSPKGPFLGLPRGITEE;YERQGIAVMTPTVPGSPKGPFLGLPRGTMRR	_QGIAVMTPTVPGS(ph)PK_	QGIAVMTPTVPGS(1)PK	QGIAVMT(-79.96)PT(-59.56)VPGS(59.56)PK	13	2	781.886	0.64585	1	3	0.133734	yes	yes	yes	0.78737	1	3	0.0588837	yes	yes	yes	1.0937
M0R762	M0R762	3558	S	Protein Smg1	Smg1	1563508	>tr|M0R762|M0R762_RAT Protein Smg1 OS=Rattus norvegicus GN=Smg1 PE=4 SV=1	yes	0.918892	15.6707	1.813	135.64	4.33e-05	69.03	no	yes	no	yes	yes	no	yes	no	no	yes	yes	no	2	MSQNAKKLIQKNLATSADTPPSTIPGTGKSI	_NLAT(ph)S(ph)ADTPPSTIPGTGK_	NLAT(0.916)S(0.919)ADT(0.042)PPS(0.064)T(0.059)IPGTGK	NLAT(15.67)S(15.67)ADT(-16.94)PPS(-15.67)T(-15.67)IPGT(-65.19)GK	5	2	944.41	0.59114	2	1	NaN		yes		0.91447	2	1	NaN	yes
M0R766	M0R766	6	S	Golgi apparatus membrane protein TVP23 homolog	Tvp23b	1586539	>tr|M0R766|M0R766_RAT Golgi apparatus membrane protein TVP23 homolog OS=Rattus norvegicus GN=Tvp23b PE=3 SV=1	yes	0.999753	37.0839	0.18249	163.45	1.78e-29	160.27	no	no	yes	yes	yes	yes	yes	yes	yes	yes	yes	no	1	__________MLSQDSNDDTEDVSLFDAEEE	_(ac)MLSQDS(ph)NDDTEDVSLFDAEEETTSRPR_	MLSQDS(1)NDDTEDVSLFDAEEETTSRPR	MLS(-42.9)QDS(37.08)NDDT(-37.08)EDVS(-84.5)LFDAEEET(-142.8)T(-145.01)S(-145.01)RPR	6	3	1070.44	0.596815	1	2	0.823401	yes		yes	0.92048	1	3	0.0717773	yes	yes	yes	1.0074
M0R7U6	M0R7U6	207	S	Protein Sowahc	Sowahc	1595666	>tr|M0R7U6|M0R7U6_RAT Protein Sowahc OS=Rattus norvegicus GN=Sowahc PE=4 SV=1	yes	0.994989	22.979	-0.0018552	150.26	3.58e-05	114.83	yes	yes	yes	yes	yes	yes	yes	yes	yes	yes	yes	yes	1	PRSARQNFRDLVMGSSPQLKRSAGPGDGSAG	_DLVMGSS(ph)PQLK_	DLVMGS(0.005)S(0.995)PQLK	DLVMGS(-22.98)S(22.98)PQLK	7	2	627.794	0.97196	1	3	0.0204934	yes	yes	yes	1.0415	1	3	0.0432541	yes	yes	yes	1.747
M0R9R0;Q920R4	M0R9R0	345	S	G-protein coupled receptor-associated sorting protein 1	Gprasp1	621343	>tr|M0R9R0|M0R9R0_RAT G protein-coupled receptor associated sorting protein 1 OS=Rattus norvegicus GN=Gprasp1 PE=4 SV=1;>sp|Q920R4|GASP1_RAT G-protein coupled receptor-associated sorting protein 1 OS=Rattus norvegicus GN=Gprasp1 PE=1 SV=1	yes	0.999504	33.2343	0.41011	143.28	0.000108584	110.56	no	no	yes	yes	no	yes	no	no	yes	no	no	yes	1	RHQAKREAYSDVTSGSVDKNKKDSWFLPEEK	_EAYSDVTSGS(ph)VDK_	EAYSDVTSGS(1)VDK	EAY(-103.83)S(-62.15)DVT(-46.88)S(-33.23)GS(33.23)VDK	10	2	719.293	0.69206	1	1	NaN			yes	0.34514	1	1	NaN			yes	0.36527
M0RBZ7;Q925Q9;Q925Q9-2;Q925Q9-7;Q925Q9-3;Q925Q9-6;Q925Q9-4	Q925Q9	631	S	SH3 domain-containing kinase-binding protein 1	Sh3kbp1	620904	>tr|M0RBZ7|M0RBZ7_RAT SH3 domain-containing kinase-binding protein 1 (Fragment) OS=Rattus norvegicus GN=Sh3kbp1 PE=4 SV=1;>sp|Q925Q9|SH3K1_RAT SH3 domain-containing kinase-binding protein 1 OS=Rattus norvegicus GN=Sh3kbp1 PE=1 SV=2;>sp|Q925Q9-2|SH3K1_RAT I	yes	0.998195	27.4286	-0.057672	158.52	4.57e-05	157.2	yes	yes	yes	yes	yes	yes	yes	yes	yes	yes	yes	yes	1	SPMSSSLGTAGQRASSPSLFSAEGKAKTESA	_ASS(ph)PSLFSAEGK_	AS(0.002)S(0.998)PSLFSAEGK	AS(-27.43)S(27.43)PS(-63.72)LFS(-96.03)AEGK	3	2	630.779	0.37346	1	3	0.0578062	yes	yes	yes	0.41948	1	3	0.0725978	yes	yes	yes	0.56774
O08875	O08875	56	S	Serine/threonine-protein kinase DCLK1	Dclk1	68437	>sp|O08875|DCLK1_RAT Serine/threonine-protein kinase DCLK1 OS=Rattus norvegicus GN=Dclk1 PE=2 SV=1	no	0.499998		0.32563	93.446	7.85e-08	74.763	yes	yes	no	yes	yes	yes	yes	no	yes	yes	yes	no	1	QHGGSSTSLSSTKVCSSMDENDGPGEEESDE	_VCS(ph)SMDENDGPGEEESDEGFQIPATITER_	VCS(0.5)S(0.5)MDENDGPGEEESDEGFQIPATITER	VCS(0)S(0)MDENDGPGEEES(-52.07)DEGFQIPAT(-66.3)IT(-68.52)ER	3	3	1093.77	0.84501	1	3	0.0617077	yes	yes	yes	0.385305	1	2	0.769402		yes	yes	0.54805
O35274	O35274	99	S	Neurabin-2	Ppp1r9b	632281	>sp|O35274|NEB2_RAT Neurabin-2 OS=Rattus norvegicus GN=Ppp1r9b PE=1 SV=1	no	0.5		0.066507	171.71	2.33e-06	139.46	yes	yes	yes	yes	no	no	yes	yes	no	no	yes	no	1	PRASDRGVRLSLPRASSLNENVDHSALLKLG	_AS(ph)SLNENVDHSALLK_	AS(0.5)S(0.5)LNENVDHSALLK	AS(0)S(0)LNENVDHS(-96.2)ALLK	2	2	839.396	0.81991	1	3	0.00980852	yes	yes	yes	0.43111	1	1	NaN	yes			0.44405
O35274	O35274	100	S	Neurabin-2	Ppp1r9b	632281	>sp|O35274|NEB2_RAT Neurabin-2 OS=Rattus norvegicus GN=Ppp1r9b PE=1 SV=1	yes	0.986729	18.7131	-0.72984	182.15	1.32e-07	98.227	yes	yes	yes	yes	yes	yes	yes	yes	yes	yes	yes	yes	1	RASDRGVRLSLPRASSLNENVDHSALLKLGT	_ASS(ph)LNENVDHSALLK_	AS(0.013)S(0.987)LNENVDHSALLK	AS(-18.71)S(18.71)LNENVDHS(-64.56)ALLK	3	2	839.396	0.87732	1	3	0.149309	yes	yes	yes	0.43912	1	3	0.0245044	yes	yes	yes	0.44915
O89038	O89038	180	S	Myocyte-specific enhancer factor 2D	Mef2d	621489	>sp|O89038|MEF2D_RAT Myocyte-specific enhancer factor 2D OS=Rattus norvegicus GN=Mef2d PE=1 SV=1	yes	1	144.999	0.12025	174.39	2.58e-07	145	yes	yes	yes	yes	yes	yes	yes	yes	yes	yes	yes	yes	1	TPSLVTSSLTDPRLLSPQQPALQRNSVSPGL	_LLS(ph)PQQPALQR_	LLS(1)PQQPALQR	LLS(145)PQQPALQR	3	2	665.848	0.34636	1	3	0.0408898	yes	yes	yes	0.43874	1	3	0.0254057	yes	yes	yes	0.62384
O89038	O89038	192	S	Myocyte-specific enhancer factor 2D	Mef2d	621489	>sp|O89038|MEF2D_RAT Myocyte-specific enhancer factor 2D OS=Rattus norvegicus GN=Mef2d PE=1 SV=1	yes	1	68.3211	0.5971	145.29	0.000108166	122.34	yes	yes	no	yes	yes	yes	yes	yes	no	yes	no	no	1	RLLSPQQPALQRNSVSPGLPQRPASAGAMLG	_NSVS(ph)PGLPQR_	NSVS(1)PGLPQR	NS(-68.32)VS(68.32)PGLPQR	4	2	567.769	0.29206	1	2	0.0233394	yes	yes		0.39	1	3	0.0638608	yes	yes	yes	0.67173
O89038	O89038	251	S	Myocyte-specific enhancer factor 2D	Mef2d	621489	>sp|O89038|MEF2D_RAT Myocyte-specific enhancer factor 2D OS=Rattus norvegicus GN=Mef2d PE=1 SV=1	yes	0.999973	47.1264	-0.42353	116.6	1e-06	92.474	yes	yes	yes	yes	yes	yes	yes	yes	yes	yes	yes	yes	1	PVANGNGLNKVIPAKSPPPPTHNTQLGAPSR	_VIPAKS(ph)PPPPTHNTQLGAPSR_	VIPAKS(1)PPPPTHNTQLGAPSR	VIPAKS(47.13)PPPPT(-47.13)HNT(-51.51)QLGAPS(-72.22)R	6	3	749.054	0.36735	1	3	0.0281451	yes	yes	yes	0.4157	1	3	0.0448277	yes	yes	yes	0.58994
P11497;P11497-2	P11497	25	S	Acetyl-CoA carboxylase 1;Biotin carboxylase	Acaca	621248	>sp|P11497|ACACA_RAT Acetyl-CoA carboxylase 1 OS=Rattus norvegicus GN=Acaca PE=1 SV=1;>sp|P11497-2|ACACA_RAT Isoform 2 of Acetyl-CoA carboxylase 1 OS=Rattus norvegicus GN=Acaca	yes	0.99999	50.1089	-0.69849	243.72	1.15e-47	219.95	yes	yes	yes	yes	yes	yes	yes	yes	yes	yes	yes	yes	1;2	TLELNQHSRFIIGSVSEDNSEDEISNLVKLD	_FIIGSVS(ph)EDNS(ph)EDEISNLVK_	FIIGSVS(1)EDNS(1)EDEISNLVK	FIIGS(-50.11)VS(50.11)EDNS(86.8)EDEIS(-86.8)NLVK	7	2	1178.01	1.0859	1	3	0.0800696	yes	yes	yes	0.45468	1	3	0.0972651	yes	yes	yes	0.48499
P11497;P11497-2	P11497	79	S	Acetyl-CoA carboxylase 1;Biotin carboxylase	Acaca	621248	>sp|P11497|ACACA_RAT Acetyl-CoA carboxylase 1 OS=Rattus norvegicus GN=Acaca PE=1 SV=1;>sp|P11497-2|ACACA_RAT Isoform 2 of Acetyl-CoA carboxylase 1 OS=Rattus norvegicus GN=Acaca	yes	1	82.3412	0.77502	162.68	8.09e-07	117.09	yes	yes	yes	yes	yes	yes	yes	yes	yes	yes	yes	yes	1	SALQDGLAFHMRSSMSGLHLVKQGRDRKKID	_SSMS(ph)GLHLVK_	SSMS(1)GLHLVK	S(-82.34)S(-82.34)MS(82.34)GLHLVK	4	2	569.77	0.5626	1	3	0.0172525	yes	yes	yes	0.72602	1	3	0.0288097	yes	yes	yes	1.1195
Q5U328;P13383	Q5U328	584	S	Nucleolin	Ncl	3153	>tr|Q5U328|Q5U328_RAT Nucleolin OS=Rattus norvegicus GN=Ncl PE=1 SV=1;>sp|P13383|NUCL_RAT Nucleolin OS=Rattus norvegicus GN=Ncl PE=1 SV=3	yes	0.999999	60.7999	-0.70168	151.56	7.89e-05	118.13	no	no	yes	no	no	yes	no	no	yes	no	no	yes	1	NARSQPSKTLFVKGLSEDTTEETLKESFEGS	_GLS(ph)EDTTEETLK_	GLS(1)EDTTEETLK	GLS(60.8)EDT(-60.8)T(-67.97)EET(-93.94)LK	3	2	701.803	3.3096	1	1	NaN			yes	2.6106	1	1	NaN			yes	1.8392
P14270;P14270-4;P14270-8;P14270-9;P14270-6;P14270-1;P14270-2;P14270-7;P14270-3	P14270	369	S	cAMP-specific 3',5'-cyclic phosphodiesterase 4D	Pde4d	3281	>sp|P14270|PDE4D_RAT cAMP-specific 3',5'-cyclic phosphodiesterase 4D OS=Rattus norvegicus GN=Pde4d PE=1 SV=4;>sp|P14270-4|PDE4D_RAT Isoform 7 of cAMP-specific 3',5'-cyclic phosphodiesterase 4D OS=Rattus norvegicus GN=Pde4d;>sp|P14270-8|PDE4D_RAT Isoform 5	no	0.674319	3.49511	0.48257	146.2	1.65e-05	105.39	yes	yes	no	yes	yes	no	yes	yes	no	no	no	no	1	RPMSQISGVKKLMHSSSLTNSCIPRFGVKTE	_LMHSS(ph)SLTNSCIPR_	LMHS(0.001)S(0.674)S(0.302)LT(0.022)NS(0.002)CIPR	LMHS(-29.05)S(3.5)S(-3.5)LT(-14.94)NS(-26.07)CIPR	5	2	841.873	1.03915	1	2	0.00646443	yes	yes		0.61994	1	2	0.0864807	yes	yes		0.62958
P14270;P14270-4;P14270-8;P14270-9;P14270-6;P14270-1;P14270-2;P14270-7;P14270-3	P14270	370	S	cAMP-specific 3',5'-cyclic phosphodiesterase 4D	Pde4d	3281	>sp|P14270|PDE4D_RAT cAMP-specific 3',5'-cyclic phosphodiesterase 4D OS=Rattus norvegicus GN=Pde4d PE=1 SV=4;>sp|P14270-4|PDE4D_RAT Isoform 7 of cAMP-specific 3',5'-cyclic phosphodiesterase 4D OS=Rattus norvegicus GN=Pde4d;>sp|P14270-8|PDE4D_RAT Isoform 5	yes	0.993762	22.4915	0.10532	197.75	1.18e-07	197.75	yes	yes	yes	yes	yes	no	yes	yes	yes	yes	yes	yes	1	PMSQISGVKKLMHSSSLTNSCIPRFGVKTEQ	_LMHSSS(ph)LTNSCIPR_	LMHSS(0.006)S(0.994)LT(0.001)NSCIPR	LMHS(-61.12)S(-22.49)S(22.49)LT(-32.17)NS(-44.53)CIPR	6	2	841.873	1.0095	1	3	0.014139	yes	yes	yes	0.65188	1	2	0.0818095	yes	yes		0.64758
P14270;D4A9E0	P14270	137	S	cAMP-specific 3',5'-cyclic phosphodiesterase 4D	Pde4d	3281	>sp|P14270|PDE4D_RAT cAMP-specific 3',5'-cyclic phosphodiesterase 4D OS=Rattus norvegicus GN=Pde4d PE=1 SV=4;>tr|D4A9E0|D4A9E0_RAT Uncharacterized protein OS=Rattus norvegicus PE=4 SV=2	yes	0.999999	60.5451	0.46264	106.32	0.000613981	105	yes	yes	yes	yes	yes	yes	yes	yes	yes	yes	no	yes	1	AVETGHRPGLKKSRMSWPSSFQGLRRFDVDN	_MS(ph)WPSSFQGLR_	MS(1)WPSSFQGLR	MS(60.55)WPS(-60.55)S(-67.41)FQGLR	2	2	688.297	1.6116	1	3	0.0845679	yes	yes	yes	0.90658	1	3	0.048529	yes	yes	yes	0.89708
P17425	P17425	471	S	Hydroxymethylglutaryl-CoA synthase, cytoplasmic	Hmgcs1	70970	>sp|P17425|HMCS1_RAT Hydroxymethylglutaryl-CoA synthase, cytoplasmic OS=Rattus norvegicus GN=Hmgcs1 PE=1 SV=1	no	0.598796	2.76118	-0.28421	96.019	1.68e-08	49.623	yes	yes	no	yes	yes	no	yes	yes	no	no	yes	no	1	VRVDEKHRRTYARRPSTNDHSLDEGVGLVHS	_RPS(ph)TNDHSLDEGVGLVHSNTATEHIPSPAK_	RPS(0.599)T(0.317)NDHS(0.083)LDEGVGLVHSNTATEHIPSPAK	RPS(2.76)T(-2.76)NDHS(-8.58)LDEGVGLVHS(-33.02)NT(-32.61)AT(-32.61)EHIPS(-40.4)PAK	3	4	812.385	0.38274	1	1	NaN		yes									0.59812
P31643	P31643	21	S	Sodium- and chloride-dependent taurine transporter	Slc6a6	61912	>sp|P31643|SC6A6_RAT Sodium- and chloride-dependent taurine transporter OS=Rattus norvegicus GN=Slc6a6 PE=2 SV=1	yes	1	72.2905	0.71439	127.56	0.00384682	72.29	yes	yes	yes	yes	yes	no	no	no	no	yes	no	no	1	KLQCLKDFHKDILKPSPGKSPGTRPEDEADG	_DILKPS(ph)PGK_	DILKPS(1)PGK	DILKPS(72.29)PGK	6	2	517.768	0.14584	1	1	NaN	yes			0.26514	1	1	NaN	yes			0.5666
P34058;F1LTA7	P34058	452	S	Heat shock protein HSP 90-beta	Hsp90ab1	1303075	>sp|P34058|HS90B_RAT Heat shock protein HSP 90-beta OS=Rattus norvegicus GN=Hsp90ab1 PE=1 SV=4;>tr|F1LTA7|F1LTA7_RAT Protein LOC100909504 (Fragment) OS=Rattus norvegicus GN=LOC100909504 PE=4 SV=2	yes	1	223.837	-0.053105	253.64	2.09e-69	223.84	yes	yes	yes	yes	yes	yes	yes	yes	yes	yes	yes	yes	1	LKLGIHEDSTNRRRLSELLRYHTSQSGDEMT	_RLS(ph)ELLR_	RLS(1)ELLR	RLS(223.84)ELLR	3	2	483.76	0.23207	1	3	0.0064195	yes	yes	yes	0.24564	1	3	0.0201208	yes	yes	yes	0.38416
P38652;Q499Q4	P38652	117	S	Phosphoglucomutase-1	Pgm1	3316	>sp|P38652|PGM1_RAT Phosphoglucomutase-1 OS=Rattus norvegicus GN=Pgm1 PE=1 SV=2;>tr|Q499Q4|Q499Q4_RAT Phosphoglucomutase 1 OS=Rattus norvegicus GN=Pgm1 PE=2 SV=2	yes	0.999999	58.4264	-0.018741	216.82	2.34e-48	185.18	yes	yes	yes	yes	yes	yes	yes	yes	yes	yes	yes	yes	1	IIRKIKAIGGIILTASHNPGGPNGDFGIKFN	_AIGGIILTAS(ph)HNPGGPNGDFGIK_	AIGGIILTAS(1)HNPGGPNGDFGIK	AIGGIILT(-58.43)AS(58.43)HNPGGPNGDFGIK	10	2	1143.57	1.9118	1	3	0.0153822	yes	yes	yes	1.6014	1	3	0.0171357	yes	yes	yes	1.1849
P63012	P63012	188	S	Ras-related protein Rab-3A	Rab3a	3528	>sp|P63012|RAB3A_RAT Ras-related protein Rab-3A OS=Rattus norvegicus GN=Rab3a PE=1 SV=1	yes	0.987121	18.9533	-0.9467	136.2	3.15e-06	73.918	yes	yes	yes	yes	no	no	yes	yes	no	yes	yes	yes	1	KQTFERLVDVICEKMSESLDTADPAVTGAKQ	_MS(ph)ESLDTADPAVTGAK_	MS(0.987)ES(0.013)LDTADPAVTGAK	MS(18.95)ES(-18.95)LDT(-34.92)ADPAVT(-70.8)GAK	2	2	836.86	1.6646	1	3	0.132317	yes	yes	yes	1.22545	1	2	0.132887	yes		yes	0.80036
P81377	P81377	3	S	cAMP-dependent protein kinase type I-beta regulatory subunit	Prkar1b	3392	>sp|P81377|KAP1_RAT cAMP-dependent protein kinase type I-beta regulatory subunit OS=Rattus norvegicus GN=Prkar1b PE=2 SV=2	yes	0.980192	16.945	-0.45194	246.95	1.44e-34	139.08	no	yes	yes	no	no	yes	no	no	yes	no	no	yes	1	_____________MASPSCFHSEDEDSLKGC	_(ac)AS(ph)PSCFHSEDEDSLK_	AS(0.98)PS(0.02)CFHSEDEDSLK	AS(16.94)PS(-16.94)CFHS(-57.74)EDEDS(-120.99)LK	2	2	915.848	0.824305	1	2	0.883033		yes	yes	0.35792	1	1	NaN			yes	0.49127
P81377	P81377	9	S	cAMP-dependent protein kinase type I-beta regulatory subunit	Prkar1b	3392	>sp|P81377|KAP1_RAT cAMP-dependent protein kinase type I-beta regulatory subunit OS=Rattus norvegicus GN=Prkar1b PE=2 SV=2	yes	1	79.7695	0.009386	231.37	3.63e-25	200.67	yes	yes	yes	yes	yes	yes	yes	yes	yes	yes	yes	yes	1	_______MASPSCFHSEDEDSLKGCEMYVQK	_(ac)ASPSCFHS(ph)EDEDSLK_	ASPSCFHS(1)EDEDSLK	AS(-90.62)PS(-79.77)CFHS(79.77)EDEDS(-119.16)LK	8	2	915.848	1.2803	1	3	0.0792994	yes	yes	yes	0.74553	1	3	0.0338373	yes	yes	yes	0.69738
P84903	P84903	521	S	Stromal interaction molecule 1	Stim1	1306831	>sp|P84903|STIM1_RAT Stromal interaction molecule 1 OS=Rattus norvegicus GN=Stim1 PE=1 SV=1	yes	0.999599	37.0362	0.045997	215.75	1.89e-19	215.75	yes	yes	yes	yes	yes	yes	yes	yes	yes	no	yes	yes	1;2	PQHGLGSQRDLTHSDSESSLHTSDRQRVAPK	_DLTHS(ph)DS(ph)ESSLHTSDR_	DLTHS(1)DS(1)ESSLHTSDR	DLT(-48.22)HS(48.22)DS(37.04)ES(-37.04)S(-37.04)LHT(-81.47)S(-80.37)DR	7	2	973.862	0.50099	1	3	0.0210356	yes	yes	yes	0.68511	1	3	0.258334	yes	yes	yes	0.841325
Q02356	Q02356	113	S	AMP deaminase 2	Ampd2	2110	>sp|Q02356|AMPD2_RAT AMP deaminase 2 OS=Rattus norvegicus GN=Ampd2 PE=2 SV=2	yes	1	130.412	0.42158	172.59	3.18e-06	130.41	yes	yes	yes	yes	yes	yes	yes	yes	yes	yes	yes	yes	1	IEQLEERRQRLERQISQDVKLEPDILLRAKQ	_QIS(ph)QDVK_	QIS(1)QDVK	QIS(130.41)QDVK	3	2	449.208	1.0234	1	2	0.0226628	yes	yes		0.68183	1	3	0.0762065	yes	yes	yes	0.61231
Q02356	Q02356	21	S	AMP deaminase 2	Ampd2	2110	>sp|Q02356|AMPD2_RAT AMP deaminase 2 OS=Rattus norvegicus GN=Ampd2 PE=2 SV=2	yes	1	76.7183	-0.46363	244.1	1.48e-32	201.18	no	yes	yes	yes	yes	yes	yes	yes	yes	yes	yes	yes	1	GPGKSKAKYPFKKRASLQASAAAPEARSGLG	_RAS(ph)LQASAAAPEAR_	RAS(1)LQASAAAPEAR	RAS(76.72)LQAS(-76.72)AAAPEAR	3	2	739.859	0.76373	1	3	0.109018	yes	yes	yes	0.40215	1	3	0.024009	yes	yes	yes	0.34388
Q0D2L6	Q0D2L6	94	S	Protein Rragc	Rragc	1311760	>tr|Q0D2L6|Q0D2L6_RAT Protein Rragc OS=Rattus norvegicus GN=Rragc PE=2 SV=1	yes	0.985605	18.3558	-0.61416	213.69	1.08e-12	112.74	yes	yes	yes	yes	yes	yes	yes	yes	yes	yes	yes	no	1	VVFHKMSPNETLFLESTNKIYKDDISNSSFV	_MSPNETLFLES(ph)TNK_	MSPNETLFLES(0.986)T(0.014)NK	MS(-86.19)PNET(-54.81)LFLES(18.36)T(-18.36)NK	11	2	845.873	1.7649	1	3	0.0425348	yes	yes	yes	1.67365	1	2	0.017956	yes	yes		1.0653
Q0D2L6	Q0D2L6	15	S	Protein Rragc	Rragc	1311760	>tr|Q0D2L6|Q0D2L6_RAT Protein Rragc OS=Rattus norvegicus GN=Rragc PE=2 SV=1	yes	0.800009	8.54072	0.020766	134.87	2.09e-11	44.161	yes	yes	no	yes	yes	yes	yes	yes	yes	no	yes	no	1	_MSLQYGAEETPLAGSYGAADSFPKDFGYGV	_(ac)SLQYGAEETPLAGS(ph)YGAADSFPK_	S(0.001)LQY(0.004)GAEET(0.032)PLAGS(0.8)Y(0.051)GAADS(0.112)FPK	S(-31.71)LQY(-23.24)GAEET(-13.92)PLAGS(8.54)Y(-11.93)GAADS(-8.54)FPK	14	3	827.7	0.526255	1	2	0.0171585	yes	yes		0.5883	1	1	NaN	yes			0.80119
Q3KRD8	Q3KRD8	239	S	Eukaryotic translation initiation factor 6	Eif6	1305373	>sp|Q3KRD8|IF6_RAT Eukaryotic translation initiation factor 6 OS=Rattus norvegicus GN=Eif6 PE=2 SV=1	yes	0.99788	27.033	0.22929	119.18	6.66e-05	101.48	yes	yes	yes	no	yes	no	yes	yes	no	yes	yes	no	1	LNEAKPSTIATSMRDSLIDSLT_________	_PSTIATSMRDS(ph)LIDSLT_	PSTIATS(0.002)MRDS(0.998)LIDSLT	PS(-65.48)T(-60.36)IAT(-38.63)S(-27.03)MRDS(27.03)LIDS(-53.73)LT(-58.57)	11	2	944.442	1.7115	1	3	0.0421518	yes	yes	yes	1.6547	1	1	NaN		yes		1.0999
Q3MID3	Q3MID3	431	S	ADP-ribosylation factor GTPase-activating protein 2	Arfgap2	1306177	>sp|Q3MID3|ARFG2_RAT ADP-ribosylation factor GTPase-activating protein 2 OS=Rattus norvegicus GN=Arfgap2 PE=2 SV=1	yes	0.999324	31.7005	-0.64287	226.04	6.05e-30	100.38	yes	yes	yes	yes	yes	yes	yes	yes	yes	yes	yes	yes	1	ESSEARQKFAGAKAISSDMFFGREVDSEYEA	_AIS(ph)SDMFFGR_	AIS(0.999)S(0.001)DMFFGR	AIS(31.7)S(-31.7)DMFFGR	3	2	605.752	0.84797	1	3	0.0203662	yes	yes	yes	0.46074	1	3	0.0564469	yes	yes	yes	0.44931
Q3MJK5;Q3MJK5-2	Q3MJK5	1078	S	Cyclin-dependent kinase 12	Cdk12	621111	>sp|Q3MJK5|CDK12_RAT Cyclin-dependent kinase 12 OS=Rattus norvegicus GN=Cdk12 PE=1 SV=1;>sp|Q3MJK5-2|CDK12_RAT Isoform 2 of Cyclin-dependent kinase 12 OS=Rattus norvegicus GN=Cdk12	no	0.708769	3.86266	0.4512	196.18	3.67e-07	196.18	yes	yes	no	no	no	yes	no	no	yes	yes	no	no	1	RKETTSGTAAEPVKNSSPAPPQPAPVKAEPG	_NS(ph)SPAPPQPAPVK_	NS(0.709)S(0.291)PAPPQPAPVK	NS(3.86)S(-3.86)PAPPQPAPVK	2	2	685.329	1.5563	1	1	NaN	yes										1.007
Q3ZAV8	Q3ZAV8	3	S	Enhancer of mRNA-decapping protein 4	Edc4	1562009	>sp|Q3ZAV8|EDC4_RAT Enhancer of mRNA-decapping protein 4 OS=Rattus norvegicus GN=Edc4 PE=2 SV=1	yes	0.98978	19.8608	0.23048	190.55	4.85e-11	175.8	yes	yes	no	no	yes	no	yes	no	no	no	no	no	1	_____________MASCASIDIEDATQHLRD	_(ac)AS(ph)CASIDIEDATQHLR_	AS(0.99)CAS(0.01)IDIEDATQHLR	AS(19.86)CAS(-19.86)IDIEDAT(-113.86)QHLR	2	2	954.912	1.04875	1	2	0.0654685	yes	yes		0.4082	1	1	NaN		yes		0.50477
Q3ZAV8	Q3ZAV8	6	S	Enhancer of mRNA-decapping protein 4	Edc4	1562009	>sp|Q3ZAV8|EDC4_RAT Enhancer of mRNA-decapping protein 4 OS=Rattus norvegicus GN=Edc4 PE=2 SV=1	yes	0.999999	58.9032	-0.33411	223.11	4.32e-21	223.11	yes	yes	yes	yes	yes	yes	yes	yes	yes	yes	yes	yes	1	__________MASCASIDIEDATQHLRDILK	_(ac)ASCAS(ph)IDIEDATQHLR_	ASCAS(1)IDIEDATQHLR	AS(-58.9)CAS(58.9)IDIEDAT(-128.72)QHLR	5	2	954.912	0.90705	1	3	0.124871	yes	yes	yes	0.43236	1	3	0.0140987	yes	yes	yes	0.43652
Q499Q2	Q499Q2	86	S	Protein Tpd52l1	Tpd52l1	1594796	>tr|Q499Q2|Q499Q2_RAT Protein Tpd52l1 OS=Rattus norvegicus GN=Tpd52l1 PE=2 SV=1	yes	1	79.5317	-0.15332	157.23	4.57e-05	143.93	no	no	yes	no	no	yes	no	no	yes	no	no	yes	1	LGMNLMNELKQNFSRSWHDMQTTTAYKKTHE	_S(ph)WHDMQTTTAYK_	S(1)WHDMQTTTAYK	S(79.53)WHDMQT(-79.53)T(-88.08)T(-82.52)AY(-121.87)K	1	2	774.813	1.5821	1	1	NaN			yes	1.4418	1	1	NaN			yes	1.0004
Q4KLN7	Q4KLN7	242	S	ADP-ribosylation factor GTPase-activating protein 3	Arfgap3	1560066	>sp|Q4KLN7|ARFG3_RAT ADP-ribosylation factor GTPase-activating protein 3 OS=Rattus norvegicus GN=Arfgap3 PE=2 SV=1	yes	0.981311	17.2399	0.26655	186.05	6.01e-08	142.85	yes	yes	yes	yes	yes	yes	yes	yes	yes	yes	yes	yes	1	GAKKGSLGAQKLTNTSFTEIEKQAQAVDKRK	_LTNTS(ph)FTEIEK_	LTNTS(0.981)FT(0.019)EIEK	LT(-89.28)NT(-37.82)S(17.24)FT(-17.24)EIEK	5	2	681.813	1.1523	1	3	0.0526336	yes	yes	yes	0.48828	1	3	0.0557099	yes	yes	yes	0.48859
Q4KM98	Q4KM98	129	S	Mitochondrial fission factor	Mff	1310230	>sp|Q4KM98|MFF_RAT Mitochondrial fission factor OS=Rattus norvegicus GN=Mff PE=1 SV=1	yes	1	101.431	0.22792	155.06	0.00296155	101.43	yes	yes	no	yes	yes	no	yes	yes	no	yes	yes	no	1;2	QSEEIRAVGRLKRERSMSENAVRQNGQLVRN	_ERS(ph)MS(ph)ENAVR_	ERS(1)MS(1)ENAVR	ERS(101.43)MS(101.43)ENAVR	3	2	669.749	0.69613	1	2	0.0791487	yes	yes		0.44849	1	2	0.0180683	yes	yes		0.415355
Q4KM98	Q4KM98	131	S	Mitochondrial fission factor	Mff	1310230	>sp|Q4KM98|MFF_RAT Mitochondrial fission factor OS=Rattus norvegicus GN=Mff PE=1 SV=1	yes	1	101.431	0.22792	155.11	0.000100063	101.43	yes	yes	no	yes	yes	no	yes	yes	no	yes	yes	no	1;2	EEIRAVGRLKRERSMSENAVRQNGQLVRNDS	_ERS(ph)MS(ph)ENAVR_	ERS(1)MS(1)ENAVR	ERS(101.43)MS(101.43)ENAVR	5	2	669.749	0.65934	2	2	0.121015	yes	yes		0.339785	2	2	0.0686536	yes	yes		0.39252
Q4V8C2	Q4V8C2	14	S	Centromere/kinetochore protein zw10 homolog	Zw10	1309197	>sp|Q4V8C2|ZW10_RAT Centromere/kinetochore protein zw10 homolog OS=Rattus norvegicus GN=Zw10 PE=2 SV=3	yes	0.989356	19.6825	0.64147	181.34	4.28e-10	181.34	no	no	yes	yes	yes	no	yes	yes	yes	no	no	no	1	__MASFVTEVLAHSGSLEKEDLGTRISRLTR	_(ac)ASFVTEVLAHSGS(ph)LEK_	ASFVTEVLAHS(0.011)GS(0.989)LEK	AS(-129.54)FVT(-103.32)EVLAHS(-19.68)GS(19.68)LEK	13	2	898.927	1.3861	1	3	0.0156258	yes	yes	yes	0.79281	1	3	0.166352	yes	yes	yes	0.85788
Q5FVG6	Q5FVG6	11	S	Proline-rich protein 5	Prr5	1307954	>sp|Q5FVG6|PRR5_RAT Proline-rich protein 5 OS=Rattus norvegicus GN=Prr5 PE=2 SV=1	yes	0.997313	25.6952	0.11659	159.22	4.34e-05	159.18	no	no	yes	no	no	yes	no	no	yes	no	no	yes	1	_____MRTLRRLKFMSSPSLSDLGKREPGAA	_FMS(ph)SPSLSDLGK_	FMS(0.997)S(0.003)PSLSDLGK	FMS(25.7)S(-25.7)PS(-72.96)LS(-93.12)DLGK	3	2	674.796	0.89969	1	1	NaN			yes	1.0702	1	1	NaN			yes	1.3955
Q5FVG8	Q5FVG8	84	S	GRAM domain-containing protein 3	Gramd3	1311016	>sp|Q5FVG8|GRAM3_RAT GRAM domain-containing protein 3 OS=Rattus norvegicus GN=Gramd3 PE=2 SV=1	yes	0.907043	9.89345	0.13014	143.93	0.000120664	141.85	yes	yes	yes	yes	yes	yes	yes	yes	yes	yes	yes	yes	1	AESPDQKRSLGLWSKSSFDGSNLLSDKNDCK	_S(ph)SFDGSNLLSDK_	S(0.907)S(0.093)FDGSNLLSDK	S(9.89)S(-9.89)FDGS(-75.46)NLLS(-126.22)DK	1	2	675.285	0.9604	1	3	0.264514	yes	yes	yes	0.62446	1	3	0.03364	yes	yes	yes	0.63979
Q5M7A4	Q5M7A4	380	S	Ubiquitin-like modifier-activating enzyme 5	Uba5	1311702	>sp|Q5M7A4|UBA5_RAT Ubiquitin-like modifier-activating enzyme 5 OS=Rattus norvegicus GN=Uba5 PE=2 SV=1	yes	0.890661	9.11058	-0.023107	166.21	1.24e-22	145.02	yes	yes	yes	yes	yes	yes	yes	yes	yes	no	no	yes	1	EGITVAYTVPKKREDSVSEVTVEDSGESLED	_KREDS(ph)VSEVTVEDSGESLEDLMAR_	KREDS(0.891)VS(0.109)EVTVEDSGESLEDLMAR	KREDS(9.11)VS(-9.11)EVT(-44.74)VEDS(-98.84)GES(-112.32)LEDLMAR	5	3	921.079	1.149	1	3	0.0424092	yes	yes	yes	0.63795	1	2	0.160031	yes	yes		0.60163
Q5PPJ8	Q5PPJ8	84	S	CCR4-NOT transcription complex, subunit 2	Cnot2	1311672	>tr|Q5PPJ8|Q5PPJ8_RAT CCR4-NOT transcription complex, subunit 2 OS=Rattus norvegicus GN=Cnot2 PE=2 SV=1	yes	0.974226	15.8261	0.1369	107.03	0.0018772	86.911	yes	yes	yes	yes	yes	no	yes	yes	yes	yes	yes	yes	1	RTNSMSSSGLGSPNRSSPSIICMPKQQPSRQ	_S(ph)SPSIICMPK_	S(0.974)S(0.025)PSIICMPK	S(15.83)S(-15.83)PS(-35.07)IICMPK	1	2	600.264	1.1728	1	3	0.0624933	yes	yes	yes	0.325925	1	2	0.0369906	yes	yes		0.980075
Q5U205	Q5U205	39	S	Protein Stard3nl	Stard3nl	1308633	>tr|Q5U205|Q5U205_RAT Protein Stard3nl OS=Rattus norvegicus GN=Stard3nl PE=2 SV=1	yes	0.999994	51.8701	0.9217	152.34	0.00230864	137.14	no	no	yes	no	no	yes	no	no	yes	no	no	yes	1	DIHSINPGQLMARIESYEGREKKGISDVRRT	_IES(ph)YEGR_	IES(1)YEGR	IES(51.87)Y(-51.87)EGR	3	2	467.189	1.1743	1	1	NaN			yes	0.99896	1	1	NaN			yes	0.76258
Q5XI67	Q5XI67	393	S	F-box only protein 30	Fbxo30	1359367	>sp|Q5XI67|FBX30_RAT F-box only protein 30 OS=Rattus norvegicus GN=Fbxo30 PE=2 SV=1	yes	0.993787	22.0622	0.047952	140.91	0.000315396	125.03	no	no	yes	no	no	yes	no	no	yes	no	no	yes	1	GSPLSHATSFKFLSNSWYIPKEDKAVDTSDL	_FLSNS(ph)WYIPK_	FLS(0.006)NS(0.994)WYIPK	FLS(-22.06)NS(22.06)WY(-44.93)IPK	5	2	667.813	1.3872	1	1	NaN			yes	1.2679	1	1	NaN			yes	0.89018
Q5XIC3	Q5XIC3	88	S	Hsp90 co-chaperone Cdc37-like 1	Cdc37l1	1309295	>sp|Q5XIC3|CD37L_RAT Hsp90 co-chaperone Cdc37-like 1 OS=Rattus norvegicus GN=Cdc37l1 PE=2 SV=1	yes	0.99988	39.2094	-0.50033	105.06	5.77e-05	105.06	no	no	yes	no	no	yes	no	no	yes	no	no	yes	1	EAQQKLGSLALHNSESLDQEHAKAQTAVSEL	_LGSLALHNSES(ph)LDQEHAK_	LGSLALHNSES(1)LDQEHAK	LGS(-76.3)LALHNS(-39.21)ES(39.21)LDQEHAK	11	3	676.984	1.1441	1	1	NaN			yes	0.47085	1	1	NaN			yes	0.39568
Q62950	Q62950	542	S	Dihydropyrimidinase-related protein 1	Crmp1	2407	>sp|Q62950|DPYL1_RAT Dihydropyrimidinase-related protein 1 OS=Rattus norvegicus GN=Crmp1 PE=1 SV=1	yes	0.999879	39.1662	0.36037	253.98	1.38e-56	253.98	yes	yes	no	yes	yes	yes	yes	yes	no	yes	yes	no	1	QPPPIRNLHQSNFSLSGAQIDDNNPRRTGHR	_NLHQSNFSLS(ph)GAQIDDNNPR_	NLHQSNFSLS(1)GAQIDDNNPR	NLHQS(-104.91)NFS(-39.17)LS(39.17)GAQIDDNNPR	10	2	1154.01	0.91496	1	2	0.150763	yes	yes		0.324475	1	2	0.0958209	yes	yes		0.263665
Q63190;Q6PCU4	Q63190	69	S	Emerin	Emd	2551	>sp|Q63190|EMD_RAT Emerin OS=Rattus norvegicus GN=Emd PE=2 SV=1;>tr|Q6PCU4|Q6PCU4_RAT Emd protein OS=Rattus norvegicus GN=Emd PE=2 SV=1	yes	0.999568	33.6725	0.20823	221.25	3.19e-25	221.25	no	yes	no	yes	yes	yes	no	yes	yes	yes	yes	yes	1;2	SSSSFSYRFSDLDSASVDSDMYDLPKKEDAL	_FSDLDSAS(ph)VDSDMYDLPK_	FSDLDSAS(1)VDSDMYDLPK	FS(-90.51)DLDS(-33.67)AS(33.67)VDS(-55.71)DMY(-135.88)DLPK	8	2	1042.92	1.0969	1	3	0.266374	yes	yes	yes	0.5154	1	3	0.127084	yes	yes	yes	0.39917
Q63635	Q63635	2	S	Syntaxin-6	Stx6	61915	>sp|Q63635|STX6_RAT Syntaxin-6 OS=Rattus norvegicus GN=Stx6 PE=1 SV=1	yes	1	49.9341	-0.75024	164.81	1.4e-07	49.934	yes	yes	yes	yes	yes	yes	yes	yes	yes	yes	yes	yes	1	______________MSMEDPFFVVKGEVQKA	_(ac)S(ph)M(ox)EDPFFVVK_	S(1)MEDPFFVVK	S(49.93)MEDPFFVVK	1	2	668.78	1.204	1	3	0.0847745	yes	yes	yes	0.53171	1	3	0.0738204	yes	yes	yes	0.59731
Q64303	Q64303	58	S	Serine/threonine-protein kinase PAK 2;PAK-2p27;PAK-2p34	Pak2	61953	>sp|Q64303|PAK2_RAT Serine/threonine-protein kinase PAK 2 OS=Rattus norvegicus GN=Pak2 PE=1 SV=1	yes	0.981439	20.2433	-0.15037	147.26	8.98e-05	124.12	yes	yes	yes	yes	yes	yes	yes	yes	yes	no	yes	yes	1	VPEEKKPRNKIISIFSSTEKGSKKKEKERPE	_IISIFS(ph)STEK_	IISIFS(0.981)S(0.009)T(0.009)EK	IIS(-58.28)IFS(20.24)S(-20.24)T(-20.24)EK	6	2	602.797	1.153	1	3	0.116515	yes	yes	yes	0.55825	1	3	0.10498	yes	yes	yes	0.47037
Q66H02	Q66H02	32	S	Centromere protein Q	Cenpq	1359451	>sp|Q66H02|CENPQ_RAT Centromere protein Q OS=Rattus norvegicus GN=Cenpq PE=2 SV=1	yes	1	246.125	1.4835	298.84	3.61e-102	246.12	no	no	yes	no	no	yes	no	no	yes	no	no	yes	1	RNVKQRADKEDEELDSPENKVGNRAKRNRSH	_ADKEDEELDS(ph)PENK_	ADKEDEELDS(1)PENK	ADKEDEELDS(246.12)PENK	10	2	849.841	0.40516	1	1	NaN			yes	0.77463	1	1	NaN			yes	0.51815
Q6AXS5;Q6AXS5-2	Q6AXS5	327	S	Plasminogen activator inhibitor 1 RNA-binding protein	Serbp1	619907	>sp|Q6AXS5|PAIRB_RAT Plasminogen activator inhibitor 1 RNA-binding protein OS=Rattus norvegicus GN=Serbp1 PE=1 SV=2;>sp|Q6AXS5-2|PAIRB_RAT Isoform 2 of Plasminogen activator inhibitor 1 RNA-binding protein OS=Rattus norvegicus GN=Serbp1	yes	0.969755	15.8634	-0.35507	138.28	2.48e-06	42.338	yes	yes	yes	yes	yes	yes	yes	yes	yes	yes	yes	yes	1	EGADGQWKKGFVLHKSKSEEAHAEDSVMDHH	_S(ph)KSEEAHAEDSVMDHHFR_	S(0.97)KS(0.025)EEAHAEDS(0.005)VMDHHFR	S(15.86)KS(-15.86)EEAHAEDS(-22.78)VMDHHFR	1	4	548.727	1.5317	1	3	0.100746	yes	yes	yes	1.0995	1	3	0.0491117	yes	yes	yes	0.9
Q6AXS5;Q6AXS5-2	Q6AXS5	202	S	Plasminogen activator inhibitor 1 RNA-binding protein	Serbp1	619907	>sp|Q6AXS5|PAIRB_RAT Plasminogen activator inhibitor 1 RNA-binding protein OS=Rattus norvegicus GN=Serbp1 PE=1 SV=2;>sp|Q6AXS5-2|PAIRB_RAT Isoform 2 of Plasminogen activator inhibitor 1 RNA-binding protein OS=Rattus norvegicus GN=Serbp1	yes	0.845716	7.43138	0.5083	108.35	0.0017844	90.614	yes	yes	yes	yes	yes	yes	yes	yes	yes	yes	yes	yes	1	SRGKREFDRHSGSDRSSFSHYSGLKHEDKRG	_S(ph)SFSHYSGLK_	S(0.846)S(0.153)FS(0.001)HYSGLK	S(7.43)S(-7.43)FS(-27.52)HY(-81.87)S(-66.26)GLK	1	2	596.755	0.696865	1	2	0.0224755		yes	yes	1.0566	1	1	NaN			yes	1.3235
Q6AXS5;Q6AXS5-2	Q6AXS5	203	S	Plasminogen activator inhibitor 1 RNA-binding protein	Serbp1	619907	>sp|Q6AXS5|PAIRB_RAT Plasminogen activator inhibitor 1 RNA-binding protein OS=Rattus norvegicus GN=Serbp1 PE=1 SV=2;>sp|Q6AXS5-2|PAIRB_RAT Isoform 2 of Plasminogen activator inhibitor 1 RNA-binding protein OS=Rattus norvegicus GN=Serbp1	yes	0.879208	9.02726	0.10858	108.35	0.0017844	63.727	yes	yes	yes	yes	yes	yes	yes	yes	yes	yes	yes	yes	1	RGKREFDRHSGSDRSSFSHYSGLKHEDKRGG	_SS(ph)FSHYSGLK_	S(0.11)S(0.879)FS(0.011)HYSGLK	S(-9.03)S(9.03)FS(-19.11)HY(-60.3)S(-50.05)GLK	2	2	596.755	0.66132	1	1	NaN		yes		1.04573	1	2	0.0750159	yes		yes	1.13094
Q6AY96	Q6AY96	433	S	General transcription factor IIF subunit 1	Gtf2f1	1359646	>sp|Q6AY96|T2FA_RAT General transcription factor IIF subunit 1 OS=Rattus norvegicus GN=Gtf2f1 PE=2 SV=1	yes	0.999999	58.7799	0.12353	162.41	6.49e-06	159.18	yes	yes	yes	yes	yes	yes	yes	yes	yes	yes	yes	yes	1;2	PAAKRLRMDTGPQSLSGKSTPSSGDVQVTED	_MDTGPQSLS(ph)GK_	MDTGPQSLS(1)GK	MDT(-107.24)GPQS(-58.78)LS(58.78)GK	9	2	600.752	1.8144	1	3	0.0268815	yes	yes	yes	1.4816	1	3	0.0275771	yes	yes	yes	1.1659
Q6AYG7	Q6AYG7	87	S	NFATC2-interacting protein	Nfatc2ip	1359096	>sp|Q6AYG7|NF2IP_RAT NFATC2-interacting protein OS=Rattus norvegicus GN=Nfatc2ip PE=2 SV=1	yes	1	99.9303	-0.22255	159.8	2.4e-28	99.93	yes	yes	yes	yes	yes	yes	yes	yes	yes	yes	yes	yes	2;3	RLPAPAAPEQDSDSDSEGAAEGPAGAPRTLV	_LPAPAAPEQDS(ph)DS(ph)DS(ph)EGAAEGPAGAPR_	LPAPAAPEQDS(1)DS(1)DS(1)EGAAEGPAGAPR	LPAPAAPEQDS(99.93)DS(99.93)DS(99.93)EGAAEGPAGAPR	15	3	935.023	1.1963	3	3	0.291949	yes	yes	yes	0.77081	3	3	0.0774497	yes	yes	yes	0.63526
Q6AYU5	Q6AYU5	271	S	Poly(RC) binding protein 2	Pcbp2	1309626	>tr|Q6AYU5|Q6AYU5_RAT Poly(RC) binding protein 2 OS=Rattus norvegicus GN=Pcbp2 PE=2 SV=1	no	0.506634	1.22421	-0.03447	125.91	3.74e-22	92.198	yes	yes	yes	yes	yes	yes	yes	yes	yes	no	yes	yes	1	FPMTHGNTGFSGIESSSPEVKGYWGLDASAQ	_LHQLAMQQSHFPM(ox)THGNTGFSGIESS(ph)SPEVK_	LHQLAMQQSHFPMTHGNTGFS(0.001)GIES(0.11)S(0.507)S(0.383)PEVK	LHQLAMQQS(-66.1)HFPMT(-61.9)HGNT(-53.85)GFS(-29.82)GIES(-6.66)S(1.22)S(-1.22)PEVK	26	4	870.394	0.53622	1	1	NaN			yes	0.6898	1	1	NaN			yes	0.97337
Q6IMY8	Q6IMY8	3	S	Heterogeneous nuclear ribonucleoprotein U	Hnrnpu	620372	>tr|Q6IMY8|Q6IMY8_RAT Heterogeneous nuclear ribonucleoprotein U OS=Rattus norvegicus GN=Hnrnpu PE=2 SV=1	no	0.73067	6.60019	0.028329	106.04	0.00283085	106.04	yes	no	no	no	yes	yes	yes	yes	no	no	yes	no	1	_____________MSSSPVNVKKLKVSELKE	_(ac)SS(ph)SPVNVK_	S(0.109)S(0.731)S(0.16)PVNVK	S(-8.24)S(6.6)S(-6.6)PVNVK	2	2	470.213	1.7365	1	2	0.0550537	yes	yes									1.0876
Q6MG75;A0A096MJX9	Q6MG75	115	S	Protein Nelfe	Nelfe	1303325	>tr|Q6MG75|Q6MG75_RAT Protein Nelfe OS=Rattus norvegicus GN=Nelfe PE=2 SV=1;>tr|A0A096MJX9|A0A096MJX9_RAT Protein Nelfe OS=Rattus norvegicus GN=Nelfe PE=4 SV=1	yes	0.999674	34.8707	-0.41767	211.12	3.62e-11	185.26	yes	yes	yes	yes	yes	yes	yes	yes	yes	yes	yes	yes	1	EKGPVPTFQPFQRSMSADEDLQEPSRRPQRK	_SMS(ph)ADEDLQEPSR_	SMS(1)ADEDLQEPSR	S(-34.87)MS(34.87)ADEDLQEPS(-151.39)R	3	2	772.8	1.1894	1	3	0.0407531	yes	yes	yes	0.78687	1	3	0.0350738	yes	yes	yes	0.71629
Q6TRW4;Q6TRW4-3;D3ZXE2;M0RA56;F1M797;D3ZU56;Q6TRW4-2;D3ZMU3	Q6TRW4	1257	S	Sister chromatid cohesion protein PDS5 homolog B	Pds5b	1310838	>sp|Q6TRW4|PDS5B_RAT Sister chromatid cohesion protein PDS5 homolog B OS=Rattus norvegicus GN=Pds5b PE=2 SV=2;>sp|Q6TRW4-3|PDS5B_RAT Isoform 3 of Sister chromatid cohesion protein PDS5 homolog B OS=Rattus norvegicus GN=Pds5b;>tr|D3ZXE2|D3ZXE2_RAT Sister ch	yes	0.999954	43.3417	-0.059927	217.98	5.05e-20	208.28	no	no	yes	no	no	yes	no	no	yes	no	no	yes	1	KPKGSQRGRKRGHAASESEEQQWPEEKRHKE	_GHAAS(ph)ESEEQQWPEEK_	GHAAS(1)ESEEQQWPEEK	GHAAS(43.34)ES(-43.34)EEQQWPEEK	5	2	961.384	0.83465	1	1	NaN			yes	1.1743	1	1	NaN			yes	1.2873
Q80X08	Q80X08	1041	S	WASH complex subunit FAM21	Fam21c	735230	>sp|Q80X08|FAM21_RAT WASH complex subunit FAM21 OS=Rattus norvegicus GN=Fam21 PE=2 SV=1	yes	0.993556	21.8804	-0.44142	232.49	2.96e-27	232.49	no	yes	yes	yes	yes	yes	yes	yes	yes	yes	yes	yes	1	RRPQTRAARRLAAQESSEAEDVTIDRGPVTQ	_LAAQES(ph)SEAEDVTIDR_	LAAQES(0.994)S(0.006)EAEDVTIDR	LAAQES(21.88)S(-21.88)EAEDVT(-108.24)IDR	6	2	907.396	0.99542	1	3	0.0791123	yes	yes	yes	0.67319	1	3	0.110863	yes	yes	yes	0.54768
Q80X08	Q80X08	1042	S	WASH complex subunit FAM21	Fam21c	735230	>sp|Q80X08|FAM21_RAT WASH complex subunit FAM21 OS=Rattus norvegicus GN=Fam21 PE=2 SV=1	yes	0.795273	5.8934	0.17024	195.18	3.18e-11	190.57	yes	no	yes	no	yes	no	yes	yes	yes	no	no	no	1	RPQTRAARRLAAQESSEAEDVTIDRGPVTQL	_LAAQESS(ph)EAEDVTIDR_	LAAQES(0.205)S(0.795)EAEDVTIDR	LAAQES(-5.89)S(5.89)EAEDVT(-92.18)IDR	7	2	907.396	1.03188	1	2	0.216852	yes		yes	0.66626	1	1	NaN		yes		0.59223
Q80Z30	Q80Z30	545	S	Protein phosphatase 1E	Ppm1e	735028	>sp|Q80Z30|PPM1E_RAT Protein phosphatase 1E OS=Rattus norvegicus GN=Ppm1e PE=1 SV=1	yes	0.999999	59.3608	0.36143	207.29	5.87e-23	190.02	no	yes	yes	yes	yes	yes	yes	yes	yes	yes	yes	yes	1	QCSAPADLGYEGRVDSFTDRTSLSPGPQINV	_VDS(ph)FTDR_	VDS(1)FTDR	VDS(59.36)FT(-59.36)DR	3	2	460.181	0.78807	1	3	0.0786473	yes	yes	yes	0.42354	1	3	0.0328033	yes	yes	yes	0.45468
Q920Q0	Q920Q0	345	S	Paralemmin-1	Palm	620341	>sp|Q920Q0|PALM_RAT Paralemmin-1 OS=Rattus norvegicus GN=Palm PE=1 SV=1	yes	1	71.2018	-0.5012	111.62	8.11e-05	104.45	yes	yes	yes	yes	yes	yes	yes	yes	yes	yes	yes	yes	1	IEDSVTPREPAPLNGSAAELPATKEENQTGP	_EPAPLNGS(ph)AAELPATK_	EPAPLNGS(1)AAELPATK	EPAPLNGS(71.2)AAELPAT(-71.2)K	8	2	823.395	0.45658	1	3	0.0356607	yes	yes	yes	0.51054	1	3	0.0278192	yes	yes	yes	0.72952
Q99P99	Q99P99	466	S	Histone deacetylase 4	Hdac4	619979	>sp|Q99P99|HDAC4_RAT Histone deacetylase 4 OS=Rattus norvegicus GN=Hdac4 PE=1 SV=2	yes	0.810433	6.30954	-0.12019	76.835	7.32e-06	72.687	no	no	yes	no	no	yes	yes	yes	yes	no	yes	yes	1	SIHKLRQHRPLGRTQSAPLPQNAQALQHLVI	_TQS(ph)APLPQNAQALQHLVIQQQHQQFLEK_	T(0.19)QS(0.81)APLPQNAQALQHLVIQQQHQQFLEK	T(-6.31)QS(6.31)APLPQNAQALQHLVIQQQHQQFLEK	3	3	1101.89	1.2042	1	3	0.104582	yes	yes	yes	0.9259	1	3	0.0529681	yes	yes	yes	0.77013
Q9ER24	Q9ER24	12	S	Ataxin-10	Atxn10	621813	>sp|Q9ER24|ATX10_RAT Ataxin-10 OS=Rattus norvegicus GN=Atxn10 PE=1 SV=1	yes	1	56.5288	-0.83752	123.6	3.54e-05	56.529	yes	yes	no	yes	yes	yes	yes	yes	yes	yes	yes	yes	1	____MAAPRMPPSRLSGIMVPAPIQDLEALR	_LS(ph)GIM(ox)VPAPIQDLEALR_	LS(1)GIMVPAPIQDLEALR	LS(56.53)GIMVPAPIQDLEALR	2	2	959.989	0.76218	1	3	0.0565097	yes	yes	yes	0.47284	1	3	0.0368301	yes	yes	yes	0.43836
Q9JID1;Q9JID1-2	Q9JID1	457	S	Programmed cell death protein 4	Pdcd4	620816	>sp|Q9JID1|PDCD4_RAT Programmed cell death protein 4 OS=Rattus norvegicus GN=Pdcd4 PE=1 SV=2;>sp|Q9JID1-2|PDCD4_RAT Isoform 2 of Programmed cell death protein 4 OS=Rattus norvegicus GN=Pdcd4	yes	1	65.2317	-0.15973	110.08	0.00191356	65.232	no	no	yes	no	yes	yes	no	yes	yes	yes	yes	yes	1	QLRDLCPSRGRKRFVSEGDGGRLKPESY___	_FVS(ph)EGDGGR_	FVS(1)EGDGGR	FVS(65.23)EGDGGR	3	2	502.198	1.3695	1	1	NaN			yes	1.1732	1	3	0.17002	yes	yes	yes	0.72793
Q9JIS1;Q9JIS1-9;Q9JIS1-8;Q9JIS1-7;Q9JIS1-2;Q9JIS1-5;Q9JIS1-4;Q9JIS1-3;Q9JIS1-6;A0A096P6M3;A0A096P6L3;F1LNC5;A0A096P6M8;D4ABU5;D3ZHZ8	Q9JIS1	894	S	Regulating synaptic membrane exocytosis protein 2	Rims2	620001	>sp|Q9JIS1|RIMS2_RAT Regulating synaptic membrane exocytosis protein 2 OS=Rattus norvegicus GN=Rims2 PE=1 SV=1;>sp|Q9JIS1-9|RIMS2_RAT Isoform 9 of Regulating synaptic membrane exocytosis protein 2 OS=Rattus norvegicus GN=Rims2;>sp|Q9JIS1-8|RIMS2_RAT Isofor	yes	0.975964	16.0856	0.57128	92.19	0.0042895	72.29	yes	yes	yes	yes	yes	yes	yes	yes	no	yes	yes	no	1	PHPSPYMPRRQLHGESPTRRLQRSKRISDSE	_QLHGES(ph)PTR_	QLHGES(0.976)PT(0.024)R	QLHGES(16.09)PT(-16.09)R	6	2	552.745	0.70761	1	3	0.0858567	yes	yes	yes	1.0038	1	3	0.134011	yes	yes	yes	1.2016
Q9JKA7	Q9JKA7	918	S	Potassium/sodium hyperpolarization-activated cyclic nucleotide-gated channel 4	Hcn4	71065	>sp|Q9JKA7|HCN4_RAT Potassium/sodium hyperpolarization-activated cyclic nucleotide-gated channel 4 OS=Rattus norvegicus GN=Hcn4 PE=2 SV=1	no	0.743116	7.70986	1.0379	202.66	6.9e-43	130.83	no	no	yes	yes	no	yes	no	no	yes	no	no	no	1	TTGFGHFHKALGGSLSSSDSPLLTPLQPGAR	_ALGGSLS(ph)SSDSPLLTPLQPGAR_	ALGGS(0.104)LS(0.743)S(0.126)S(0.022)DS(0.005)PLLTPLQPGAR	ALGGS(-8.53)LS(7.71)S(-7.71)S(-15.3)DS(-21.87)PLLT(-85.57)PLQPGAR	7	3	735.37	1.3044	1	1	NaN			yes	0.77212	1	1	NaN			yes	0.71029
Q9WU49	Q9WU49	30	S	Calcium-regulated heat stable protein 1	Carhsp1	708415	>sp|Q9WU49|CHSP1_RAT Calcium-regulated heat stable protein 1 OS=Rattus norvegicus GN=Carhsp1 PE=1 SV=1	yes	1	135.599	0.30155	201.46	4.09e-17	135.6	yes	yes	yes	yes	yes	yes	yes	yes	yes	yes	yes	yes	1;2	QTSIGLLDTPRARDRSPSPLRGNVVPSPLPT	_DRS(ph)PS(ph)PLR_	DRS(1)PS(1)PLR	DRS(135.6)PS(135.6)PLR	3	2	544.22	1.22385	1	2	0.0369197	yes	yes		0.911315	1	2	0.0585586	yes	yes		0.618595
Q9Z136	Q9Z136	1077	S	Hamartin	Tsc1	620124	>sp|Q9Z136|TSC1_RAT Hamartin OS=Rattus norvegicus GN=Tsc1 PE=1 SV=1	yes	0.996536	28.2382	0.31587	196.02	2.95e-40	134.03	no	no	yes	no	no	yes	no	no	yes	no	no	yes	1	PTMGEPSSSIPTTVGSLPSSKSFLGMKTREL	_WEPTMGEPSSSIPTTVGS(ph)LPSSK_	WEPTMGEPSSSIPTTVGS(0.997)LPS(0.001)S(0.001)K	WEPT(-115.16)MGEPS(-69.76)S(-64.18)S(-58.5)IPT(-40.86)T(-34.07)VGS(28.24)LPS(-28.24)S(-28.24)K	18	2	1228.06	0.74709	1	1	NaN			yes	0.90047	1	1	NaN			yes	1.2645
B3DMA1	B3DMA1	680	T	Atxn2l protein	Atxn2l	1565868	>tr|B3DMA1|B3DMA1_RAT Atxn2l protein OS=Rattus norvegicus GN=Atxn2l PE=2 SV=1	no	0.617555	2.08519	-0.12418	100.19	0.00270736	88.552	yes	yes	no	yes	yes	no	yes	yes	no	yes	yes	no	1	PTKPLLSVNKSTSTPTSPGPRTHSTPSIPVL	_STSTPT(ph)SPGPR_	STSTPT(0.618)S(0.382)PGPR	S(-62.57)T(-62.57)S(-48.49)T(-32.43)PT(2.09)S(-2.09)PGPR	6	2	584.256	0.43936	1	2	0.0210188	yes	yes		0.59409	1	1	NaN	yes			0.940355
D3ZET9	D3ZET9	274	T	Uncharacterized protein	Cep170	621868	>tr|D3ZET9|D3ZET9_RAT Uncharacterized protein OS=Rattus norvegicus PE=4 SV=2	yes	0.961219	13.9461	0.22791	231.21	8.78e-43	231.21	no	yes	yes	no	no	yes	yes	no	no	no	no	yes	1	PVYLRRLKGNKHDDGTQSDSENAGVHRRCGK	_HDDGT(ph)QSDSENAGVHR_	HDDGT(0.961)QS(0.039)DSENAGVHR	HDDGT(13.95)QS(-13.95)DS(-44.24)ENAGVHR	5	2	902.848	1.5437	1	1	NaN		yes		0.72463	1	1	NaN			yes	0.88486
D4A5G8;F7FKI5;P26284	D4A5G8	234	T	Pyruvate dehydrogenase E1 component subunit alpha, somatic form, mitochondrial	Pdha1l1	1590190	>tr|D4A5G8|D4A5G8_RAT Pyruvate dehydrogenase E1 component subunit alpha OS=Rattus norvegicus GN=Pdha1l1 PE=1 SV=2;>tr|F7FKI5|F7FKI5_RAT Pyruvate dehydrogenase E1 component subunit alpha OS=Rattus norvegicus GN=Pdha1 PE=1 SV=1;>sp|P26284|ODPA_RAT Pyruvate d	no	0.705103	3.78583	0.52079	158.05	2e-05	122.69	no	yes	yes	no	no	yes	no	yes	yes	no	no	no	1	LPCIFICENNRYGMGTSVERAAASTDYYKRG	_YGMGT(ph)SVER_	YGMGT(0.705)S(0.295)VER	Y(-108.92)GMGT(3.79)S(-3.79)VER	5	2	540.215	5.8621	1	1	NaN			yes	3.8663	1	1	NaN			yes	0.97318
D4ABT8	D4ABT8	163	T	Protein Hnrnpul2	Hnrnpul2	1562784	>tr|D4ABT8|D4ABT8_RAT Protein Hnrnpul2 OS=Rattus norvegicus GN=Hnrnpul2 PE=1 SV=1	yes	1	84.1066	0.36955	263.99	1.1e-54	84.107	yes	yes	yes	yes	yes	yes	yes	yes	yes	yes	yes	yes	1;2;3	GKGEEDGPEERSGDETPGSEAPGDKAVEEQG	_S(ph)GDET(ph)PGS(ph)EAPGDK_	S(1)GDET(1)PGS(1)EAPGDK	S(84.11)GDET(84.11)PGS(84.11)EAPGDK	5	2	793.738	0.99381	1	3	0.0967283	yes	yes	yes	1.497	1	3	0.211691	yes	yes	yes	1.594
E9PTK8	E9PTK8	956	T	Protein Lmo7	Lmo7	1302984	>tr|E9PTK8|E9PTK8_RAT Protein Lmo7 OS=Rattus norvegicus GN=Lmo7 PE=1 SV=1	yes	0.999981	47.2644	0.47345	136.53	0.0013031	136.53	yes	yes	yes	yes	yes	yes	yes	yes	yes	yes	yes	yes	1;3	FGTSSRGISSLPRSYTMDDGWKYNGDVEVVK	_SYT(ph)MDDGWK_	SYT(1)MDDGWK	S(-47.26)Y(-69.2)T(47.26)MDDGWK	3	2	591.712	1.5304	1	3	0.0498648	yes	yes	yes	1.4464	1	3	0.0878853	yes	yes	yes	0.94694
E9PTK9	E9PTK9	10	T	Protein Ankhd1	Ankhd1	4892133	>tr|E9PTK9|E9PTK9_RAT Protein Ankhd1 OS=Rattus norvegicus GN=Ankhd1 PE=4 SV=2	no	0.746957	4.77734	-0.10803	108.71	1.5e-08	72.421	no	yes	yes	yes	yes	yes	yes	yes	no	yes	yes	no	1;3	______MLTDSGGGGTSFEEDLDSVAPRSAP	_(ac)MLTDSGGGGT(ph)SFEEDLDSVAPR_	MLTDS(0.004)GGGGT(0.747)S(0.249)FEEDLDSVAPR	MLT(-34.04)DS(-22.65)GGGGT(4.78)S(-4.78)FEEDLDS(-41.06)VAPR	10	3	788.33	1.315	1	1	NaN			yes	0.6396	1	1	NaN			yes	0.71718
F1M7A0;P41516	F1M7A0	1349	T	DNA topoisomerase 2;DNA topoisomerase 2-alpha	Top2a	62048	>tr|F1M7A0|F1M7A0_RAT DNA topoisomerase 2 (Fragment) OS=Rattus norvegicus GN=Top2a PE=3 SV=2;>sp|P41516|TOP2A_RAT DNA topoisomerase 2-alpha OS=Rattus norvegicus GN=Top2a PE=2 SV=1	yes	1	149.521	0.82847	164.57	9.12e-07	149.52	yes	yes	yes	yes	no	yes	no	yes	yes	no	yes	yes	1	LDEKDEDEDFFPLDDTPPKTKMPPKNTKKAL	_DEDEDFFPLDDT(ph)PPK_	DEDEDFFPLDDT(1)PPK	DEDEDFFPLDDT(149.52)PPK	12	2	930.367	0.74303	1	3	0.105593	yes	yes	yes	0.6956	1	3	0.12009	yes	yes	yes	0.47652
F1MA98	F1MA98	2113	T	Nucleoprotein TPR	Tpr	1310664	>sp|F1MA98|TPR_RAT Nucleoprotein TPR OS=Rattus norvegicus GN=Tpr PE=1 SV=1	yes	1	49.3404	0.47789	155.8	3.67e-11	49.34	yes	yes	yes	yes	yes	yes	yes	yes	yes	yes	yes	yes	1	IQMTRRQSVGRGLQLTPGIGGMQQHFFDDED	_GLQLT(ph)PGIGGM(ox)QQHFFDDEDR_	GLQLT(1)PGIGGMQQHFFDDEDR	GLQLT(49.34)PGIGGMQQHFFDDEDR	5	3	819.69	1.2269	1	3	0.0245623	yes	yes	yes	1.2988	1	3	0.151787	yes	yes	yes	0.61272
F1MAL6;F7F744;F7F9U6;P30427;P30427-4;P30427-2;P30427-3	F1MAL6	3903	T	Plectin	Plec	621649	>tr|F1MAL6|F1MAL6_RAT Plectin (Fragment) OS=Rattus norvegicus GN=Plec PE=1 SV=2;>tr|F7F744|F7F744_RAT Plectin OS=Rattus norvegicus GN=Plec PE=1 SV=1;>tr|F7F9U6|F7F9U6_RAT Plectin OS=Rattus norvegicus GN=Plec PE=1 SV=1;>sp|P30427|PLEC_RAT Plectin OS=Rattus	yes	1	30.6123	0.18908	164.88	1.78e-06	30.612	yes	yes	no	yes	yes	yes	yes	yes	yes	yes	yes	yes	1	SDARKLTFRGLRKQITVEELVRSQVMDEATA	_QIT(ph)VEELVR_	QIT(1)VEELVR	QIT(30.61)VEELVR	3	2	583.794	1.1259	1	3	0.0662882	yes	yes	yes	0.54815	1	3	0.107622	yes	yes	yes	0.47852
G3V779	G3V779	19	T	Ladinin (Predicted), isoform CRA_b	Lad1	1310652	>tr|G3V779|G3V779_RAT Ladinin (Predicted), isoform CRA_b OS=Rattus norvegicus GN=Lad1 PE=4 SV=1	yes	1	149.693	-0.083136	230.96	3.26e-23	149.69	yes	yes	yes	yes	yes	yes	yes	yes	yes	yes	yes	yes	1	SRKDWSALSSLARQRTLEDEEEQERERRRRH	_T(ph)LEDEEEQER_	T(1)LEDEEEQER	T(149.69)LEDEEEQER	1	2	679.261	0.89158	1	3	0.0567587	yes	yes	yes	0.58534	1	3	0.0231913	yes	yes	yes	0.58137
M0R3Z8	M0R3Z8	264	T	Protein Rbm15	Rbm15	1592713	>tr|M0R3Z8|M0R3Z8_RAT Protein Rbm15 OS=Rattus norvegicus GN=Rbm15 PE=1 SV=1	no	0.750162	4.44823	0.048097	92.034	0.000696397	80.109	no	yes	no	no	no	no	no	yes	no	no	yes	no	2	VYVSRRRSRSPLDKDTYAPSSSVVGSSVGSH	_SRSPLDKDT(ph)Y(ph)APSSSVVGSSVGSHR_	S(0.214)RS(0.397)PLDKDT(0.75)Y(0.617)APS(0.009)S(0.006)S(0.006)VVGSSVGSHR	S(-4.45)RS(-4.45)PLDKDT(4.45)Y(4.45)APS(-22)S(-22)S(-22)VVGS(-45.46)S(-45.46)VGS(-62.55)HR	9	4	684.806	1.3351	2	1	NaN		yes									0.84219
M0R451;P04797;M0R660;D3ZGY4;M0R590;M0R9M4	P04797	180	T	Glyceraldehyde-3-phosphate dehydrogenase;Glyceraldehyde-3-phosphate dehydrogenase	Gapdh	2661	>tr|M0R451|M0R451_RAT Glyceraldehyde-3-phosphate dehydrogenase OS=Rattus norvegicus PE=3 SV=1;>sp|P04797|G3P_RAT Glyceraldehyde-3-phosphate dehydrogenase OS=Rattus norvegicus GN=Gapdh PE=1 SV=3;>tr|M0R660|M0R660_RAT Glyceraldehyde-3-phosphate dehydrogenase	yes	0.876375	8.57284	-0.64541	106.75	6.01e-07	106.75	yes	yes	no	no	yes	no	yes	yes	no	yes	no	no	1	NFGIVEGLMTTVHAITATQKTVAGPSGKLWC;NFGIVEGLMTTVHAITATQKTVDGPSGKLWR	_VIHDNFGIVEGLMTTVHAIT(ph)ATQK_	VIHDNFGIVEGLMT(0.001)T(0.001)VHAIT(0.876)AT(0.122)QK	VIHDNFGIVEGLMT(-29.67)T(-29.67)VHAIT(8.57)AT(-8.57)QK	20	4	669.587	2.1929	1	1	NaN		yes		1.1697	1	1	NaN	yes			1.4006
M0R5T5;Q9QX74-2;Q9QX74-3;Q9QX74-4;Q9QX74-5;Q9QX74-6;M0RDX8;Q9QX74;M0R805;Q9QX74-7;M0R8T7	M0R5T5	1028	T	SH3 and multiple ankyrin repeat domains protein 2	Shank2	628772	>tr|M0R5T5|M0R5T5_RAT SH3 and multiple ankyrin repeat domains protein 2 OS=Rattus norvegicus GN=Shank2 PE=4 SV=1;>sp|Q9QX74-2|SHAN2_RAT Isoform 2 of SH3 and multiple ankyrin repeat domains protein 2 OS=Rattus norvegicus GN=Shank2;>sp|Q9QX74-3|SHAN2_RAT Iso	yes	0.97253	15.4904	0.33229	119.8	0.000153437	45.257	yes	no	no	yes	no	yes	yes	yes	yes	no	no	yes	1	LQISAAPEPAAAPGRTIVAAGSVEEAVILPF	_T(ph)IVAAGSVEEAVILPFR_	T(0.973)IVAAGS(0.027)VEEAVILPFR	T(15.49)IVAAGS(-15.49)VEEAVILPFR	1	2	926.484	0.88662	1	3	0.0578564	yes	yes	yes	0.51728	1	3	0.0769399	yes	yes	yes	0.58372
O88339	O88339	415	T	Epsin-1	Epn1	619772	>sp|O88339|EPN1_RAT Epsin-1 OS=Rattus norvegicus GN=Epn1 PE=1 SV=1	yes	0.911887	11.4732	0.062647	217.93	6.74e-48	217.93	yes	yes	no	yes	yes	yes	yes	yes	no	yes	yes	yes	1	PDEFSDFDRLRTALPTSGSSTGELELLAGEV	_TALPT(ph)SGSSTGELELLAGEVPAR_	TALPT(0.912)S(0.065)GS(0.019)S(0.003)T(0.001)GELELLAGEVPAR	T(-35.91)ALPT(11.47)S(-11.47)GS(-16.78)S(-24.74)T(-31.11)GELELLAGEVPAR	5	2	1168.57	1.3928	1	1	NaN		yes		1.1927	1	1	NaN		yes		0.77953
P38652;Q499Q4	P38652	115	T	Phosphoglucomutase-1	Pgm1	3316	>sp|P38652|PGM1_RAT Phosphoglucomutase-1 OS=Rattus norvegicus GN=Pgm1 PE=1 SV=2;>tr|Q499Q4|Q499Q4_RAT Phosphoglucomutase 1 OS=Rattus norvegicus GN=Pgm1 PE=2 SV=2	yes	0.970138	15.1171	0.31763	159.26	1.26e-17	140.35	yes	yes	yes	yes	yes	yes	yes	yes	yes	yes	yes	yes	1	SCIIRKIKAIGGIILTASHNPGGPNGDFGIK	_AIGGIILT(ph)ASHNPGGPNGDFGIK_	AIGGIILT(0.97)AS(0.03)HNPGGPNGDFGIK	AIGGIILT(15.12)AS(-15.12)HNPGGPNGDFGIK	8	3	762.714	1.9346	1	3	0.127112	yes	yes	yes	1.5187	1	3	0.0224171	yes	yes	yes	1.1643
P39951	P39951	161	T	Cyclin-dependent kinase 1	Cdk1	2319	>sp|P39951|CDK1_RAT Cyclin-dependent kinase 1 OS=Rattus norvegicus GN=Cdk1 PE=1 SV=1	yes	0.999842	38.0219	0.91929	127.32	0.000442925	127.32	no	no	yes	no	no	yes	no	no	yes	no	no	yes	1	DFGLARAFGIPIRVYTHEVVTLWYRSPEVLL	_VYT(ph)HEVVTLWYR_	VYT(1)HEVVTLWYR	VY(-38.02)T(38.02)HEVVT(-83.19)LWY(-112.22)R	3	2	823.392	1.1142	1	1	NaN			yes	0.90802	1	1	NaN			yes	0.62952
P83732	P83732	83	T	60S ribosomal protein L24	Rpl24	621191	>sp|P83732|RL24_RAT 60S ribosomal protein L24 OS=Rattus norvegicus GN=Rpl24 PE=2 SV=1	yes	1	71.649	-0.24286	216	1.72e-15	179.14	yes	yes	yes	yes	yes	yes	yes	yes	yes	yes	yes	yes	1	QKKRTRRAVKFQRAITGASLADIMAKRNQKP	_AIT(ph)GASLADIMAK_	AIT(1)GASLADIMAK	AIT(71.65)GAS(-71.65)LADIMAK	3	2	671.328	1.3073	1	3	0.00854916	yes	yes	yes	0.65857	1	3	0.0251588	yes	yes	yes	0.64192
Q4KLN7	Q4KLN7	244	T	ADP-ribosylation factor GTPase-activating protein 3	Arfgap3	1560066	>sp|Q4KLN7|ARFG3_RAT ADP-ribosylation factor GTPase-activating protein 3 OS=Rattus norvegicus GN=Arfgap3 PE=2 SV=1	yes	0.99106	20.5931	-0.0014508	188.13	6.01e-08	137.8	yes	no	yes	yes	yes	yes	yes	yes	no	no	yes	yes	1	KKGSLGAQKLTNTSFTEIEKQAQAVDKRKEQ	_LTNTSFT(ph)EIEK_	LTNTS(0.009)FT(0.991)EIEK	LT(-79.48)NT(-35.28)S(-20.59)FT(20.59)EIEK	7	2	681.813	1.1443	1	2	0.00877472	yes		yes	0.47493	1	1	NaN		yes		0.472095
Q5XHX3	Q5XHX3	445	T	Enabled homolog (Drosophila)	Enah	1307666	>tr|Q5XHX3|Q5XHX3_RAT Enabled homolog (Drosophila) OS=Rattus norvegicus GN=Enah PE=1 SV=1	yes	0.989728	22.2318	0.49317	101.32	0.00370153	101.32	yes	yes	no	yes	yes	no	yes	yes	no	yes	yes	no	1	SEDAEPVTSKAASTSTPEPTRKPWERTNTMN	_AASTST(ph)PEPTR_	AASTS(0.006)T(0.99)PEPT(0.004)R	AAS(-57.73)T(-51.99)S(-22.23)T(22.23)PEPT(-23.58)R	6	2	599.261	0.489945	1	2	1.24359	yes	yes		0.84909	1	2	0.0644906	yes	yes		0.85959
Q68FR9-2;Q68FR9	Q68FR9-2	498	T	Elongation factor 1-delta	Eef1d	621174	>sp|Q68FR9-2|EF1D_RAT Isoform 2 of Elongation factor 1-delta OS=Rattus norvegicus GN=Eef1d;>sp|Q68FR9|EF1D_RAT Elongation factor 1-delta OS=Rattus norvegicus GN=Eef1d PE=1 SV=2	yes	0.997119	25.4657	0.51025	157.58	0.000606556	75.819	yes	no	no	yes	yes	no	yes	yes	yes	yes	yes	yes	1;3	TLEKSSPTHRATAPQTQHVSPMRQVEPPAKK	_ATAPQT(ph)QHVSPM(ox)R_	ATAPQT(0.997)QHVS(0.003)PMR	AT(-43.12)APQT(25.47)QHVS(-25.47)PMR	6	3	507.229	0.76431	1	2	0.179573	yes	yes		1.30762	1	2	0.540413	yes	yes		0.99292
Q6PCT3	Q6PCT3	177	T	Tumor protein D54	Tpd52l2	735167	>sp|Q6PCT3|TPD54_RAT Tumor protein D54 OS=Rattus norvegicus GN=Tpd52l2 PE=2 SV=1	yes	0.988913	19.5799	0.4801	118.52	0.00159925	118.52	no	yes	no	yes	yes	no	no	yes	no	no	no	no	1	SIRHSISMPVMRNSATFKSFEDRVGTIKSKV	_NSAT(ph)FKSFEDR_	NS(0.011)AT(0.989)FKSFEDR	NS(-19.58)AT(19.58)FKS(-37.07)FEDR	4	2	691.293	0.67418	1	2	0.279537	yes	yes		0.38421	1	2	0.010748	yes	yes		0.24145
Q9JHL4;Q9JHL4-2;Q9JHL4-3;Q9JHL4-4	Q9JHL4	299	T	Drebrin-like protein	Dbnl	70941	>sp|Q9JHL4|DBNL_RAT Drebrin-like protein OS=Rattus norvegicus GN=Dbnl PE=1 SV=1;>sp|Q9JHL4-2|DBNL_RAT Isoform 2 of Drebrin-like protein OS=Rattus norvegicus GN=Dbnl;>sp|Q9JHL4-3|DBNL_RAT Isoform 3 of Drebrin-like protein OS=Rattus norvegicus GN=Dbnl;>sp|Q9	yes	1	91.4874	0.83925	122.97	0.000933588	122.97	yes	yes	yes	yes	yes	yes	yes	yes	yes	yes	yes	no	1;2	SQPGKLRSPFLQKQFTQPEASYGREPTSPVS	_QFT(ph)QPEASYGR_	QFT(1)QPEASYGR	QFT(91.49)QPEAS(-91.49)Y(-98.27)GR	3	2	682.288	1.1479	1	3	0.144722	yes	yes	yes	0.61198	1	3	0.287667	yes	yes	yes	0.497995
P21708-2;P21708	P21708-2	205	Y	Mitogen-activated protein kinase 3	Mapk3	3046	>sp|P21708-2|MK03_RAT Isoform 2 of Mitogen-activated protein kinase 3 OS=Rattus norvegicus GN=Mapk3;>sp|P21708|MK03_RAT Mitogen-activated protein kinase 3 OS=Rattus norvegicus GN=Mapk3 PE=1 SV=5	yes	0.999732	36.9516	-0.26666	174.52	2.1e-19	149.97	yes	yes	yes	yes	yes	yes	yes	yes	yes	yes	yes	yes	1	RIADPEHDHTGFLTEYVATRWYRAPEIMLNS	_IADPEHDHTGFLTEY(ph)VATR_	IADPEHDHTGFLTEY(1)VATR	IADPEHDHT(-114.66)GFLT(-41.78)EY(36.95)VAT(-36.95)R	15	3	751.339	1.0699	1	3	0.137581	yes	yes	yes	1.1516	1	3	0.0986458	yes	yes	yes	0.65699
P63086	P63086	185	Y	Mitogen-activated protein kinase 1	Mapk1	70500	>sp|P63086|MK01_RAT Mitogen-activated protein kinase 1 OS=Rattus norvegicus GN=Mapk1 PE=1 SV=3	yes	0.999436	33.4558	0.25398	153.22	6.23e-09	143.67	yes	yes	yes	yes	yes	yes	yes	yes	yes	yes	yes	yes	1	RVADPDHDHTGFLTEYVATRWYRAPEIMLNS	_VADPDHDHTGFLTEY(ph)VATR_	VADPDHDHTGFLTEY(0.999)VATR	VADPDHDHT(-104.48)GFLT(-33.46)EY(33.46)VAT(-39.48)R	15	3	741.995	1.1847	1	3	0.0518678	yes	yes	yes	1.2277	1	3	0.0793736	yes	yes	yes	0.65471
Q66HC1;A0A096MIS7	Q66HC1	256	S	Tudor domain-containing protein 3	Tdrd3	1310126	>sp|Q66HC1|TDRD3_RAT Tudor domain-containing protein 3 OS=Rattus norvegicus GN=Tdrd3 PE=2 SV=1;>tr|A0A096MIS7|A0A096MIS7_RAT Tudor domain-containing protein 3 OS=Rattus norvegicus GN=Tdrd3 PE=4 SV=1	yes	1	109.381	0.34432	182.49	5.85e-05	109.38	no	no	yes	no	no	yes	no	no	yes	no	no	no	1	GPPPRGRGKGRGRVRSEDEEDLGNARPSAPS	_VRS(ph)EDEEDLGNAR_	VRS(1)EDEEDLGNAR	VRS(109.38)EDEEDLGNAR	3	2	785.331	0.87173	1	1	NaN			yes	0.78924	1	1	NaN			yes	0.41721
Q9JIH7-2;D3ZX61;Q9JIH7-3;A0A096MIS8;Q9JIH7	Q9JIH7-2	1515	S	Serine/threonine-protein kinase WNK1	Wnk1	621141	>sp|Q9JIH7-2|WNK1_RAT Isoform 3 of Serine/threonine-protein kinase WNK1 OS=Rattus norvegicus GN=Wnk1;>tr|D3ZX61|D3ZX61_RAT Serine/threonine-protein kinase WNK1 OS=Rattus norvegicus GN=Wnk1 PE=4 SV=2;>sp|Q9JIH7-3|WNK1_RAT Isoform 2 of Serine/threonine-prote	yes	1	78.3239	-0.72219	138.24	0.00110198	78.324	yes	yes	no	no	no	yes	yes	no	yes	no	no	no	1;2	SLTQVVHSAGRRFIVSPVPESRLRESKIFTS	_FIVS(ph)PVPES(ph)R_	FIVS(1)PVPES(1)R	FIVS(78.32)PVPES(78.32)R	4	2	645.78	0.3996	1	2	0.186368	yes	yes		0.539975	1	2	0.115696	yes	yes		1.18095
A1L1L5	A1L1L5	336	S	Ccnk protein	Ccnk	1595690	>tr|A1L1L5|A1L1L5_RAT Ccnk protein OS=Rattus norvegicus GN=Ccnk PE=2 SV=1	yes	1	97.7971	2.9884	189.86	5.57e-12	97.797	yes	yes	yes	yes	yes	yes	yes	yes	yes	yes	yes	no	1;2	QQQQAQQPKKPSPQPSPPRQAKRAVVVSPKE	_KPS(ph)PQPS(ph)PPR_	KPS(1)PQPS(1)PPR	KPS(97.8)PQPS(97.8)PPR	7	2	625.77	0.70792	1	3	0.190246	yes	yes	yes	0.75021	1	3	0.0549882	yes	yes	yes	0.80601
Q9JMB3;A3E0T0;G3V874	Q9JMB3	980	S	Erythrocyte protein band 4.1-like 3, isoform CRA_d	Epb41l3	71089	>tr|Q9JMB3|Q9JMB3_RAT Erythrocyte protein band 4.1-like 3, isoform CRA_d OS=Rattus norvegicus GN=Epb41l3 PE=2 SV=1;>tr|A3E0T0|A3E0T0_RAT Erythrocyte protein band 4.1-like 3 OS=Rattus norvegicus GN=Epb41l3 PE=2 SV=1;>tr|G3V874|G3V874_RAT Erythrocyte protein	yes	0.970586	15.1849	-0.056335	161.91	3.1e-07	98.062	yes	yes	yes	no	yes	yes	yes	yes	yes	yes	yes	yes	1	ESSTVKVESISVGSVSPGGVKLETSTKEVPV	_VESISVGSVS(ph)PGGVK_	VESISVGS(0.029)VS(0.971)PGGVK	VES(-76.39)IS(-59.84)VGS(-15.18)VS(15.18)PGGVK	10	2	741.366	0.48474	1	3	0.014803	yes	yes	yes	0.52728	1	3	0.0221631	yes	yes	yes	0.60978
A8IHN8	A8IHN8	232	S	Uncharacterized protein C11orf96 homolog	Ag2	1564664	>sp|A8IHN8|CK096_RAT Uncharacterized protein C11orf96 homolog OS=Rattus norvegicus GN=Ag2 PE=2 SV=1	yes	0.992788	21.6956	0.036111	78.441	0.0053525	78.441	no	no	yes	no	no	no	no	no	yes	no	no	yes	1	LSLQREPLGSCKLRNSLDSSDSDSAL_____	_LRNS(ph)LDSSDSDSAL_	LRNS(0.993)LDS(0.007)SDSDSAL	LRNS(21.7)LDS(-21.7)S(-33.06)DS(-56.24)DS(-67.32)AL	4	2	780.333	0.96383	1	1	NaN			yes	0.92952	1	1	NaN			yes	0.81305
A9CMB8	A9CMB8	271	S	DNA helicase	Mcm6	61967	>tr|A9CMB8|A9CMB8_RAT DNA replication licensing factor MCM6 OS=Rattus norvegicus GN=Mcm6 PE=2 SV=1	yes	1	79.8419	-0.27699	147.1	5.94e-05	104.26	no	no	yes	no	no	yes	no	no	yes	no	no	yes	1	KLSTPGARAETNSRVSGADGYETEGIRGLRA	_VS(ph)GADGYETEGIR_	VS(1)GADGYETEGIR	VS(79.84)GADGY(-79.84)ET(-80.73)EGIR	2	2	717.301	0.67151	1	1	NaN			yes	0.7396	1	1	NaN			yes	0.45093
B0BNK5	B0BNK5	204	S	Pde4c protein	LOC100360908	2321151	>tr|B0BNK5|B0BNK5_RAT Pde4c protein OS=Rattus norvegicus GN=LOC100360908 PE=2 SV=1	yes	0.999908	43.0182	0.85646	162.09	0.00012504	142.43	yes	no	no	yes	yes	no	yes	yes	no	yes	yes	no	2	HFNRDVPAFRNLDTVSMGSVSQRLPFADRLQ	_NLDTVS(ph)MGS(ph)VSQR_	NLDTVS(1)MGS(0.942)VS(0.058)QR	NLDT(-43.34)VS(43.02)MGS(12.07)VS(-12.07)QR	6	2	777.307	1.9203	2	1	NaN	yes			1.09502	2	2	0.891225	yes	yes		2.1439
B1WBN3;P11960	B1WBN3	338	S	2-oxoisovalerate dehydrogenase subunit alpha, mitochondrial	Bckdha	2196	>tr|B1WBN3|B1WBN3_RAT 2-oxoisovalerate dehydrogenase subunit alpha, mitochondrial OS=Rattus norvegicus GN=Bckdha PE=1 SV=1;>sp|P11960|ODBA_RAT 2-oxoisovalerate dehydrogenase subunit alpha, mitochondrial (Fragment) OS=Rattus norvegicus GN=Bckdha PE=1 SV=1	yes	0.99743	26.2876	-0.20621	190.44	2.86e-09	190.44	yes	yes	yes	yes	yes	yes	yes	yes	yes	yes	yes	yes	1	QPFLIEAMTYRIGHHSTSDDSSAYRSVDEVN	_IGHHS(ph)TSDDSSAYR_	IGHHS(0.997)T(0.002)SDDSSAYR	IGHHS(26.29)T(-26.29)S(-36.5)DDS(-58.58)S(-72.36)AY(-120.57)R	5	2	806.823	1.087	1	3	0.150868	yes	yes	yes	0.9801	1	3	0.127403	yes	yes	yes	0.80248
B1WBS4	B1WBS4	302	S	Protein Vps26b	Vps26b	1597170	>tr|B1WBS4|B1WBS4_RAT Protein Vps26b OS=Rattus norvegicus GN=Vps26b PE=2 SV=1	yes	0.973048	15.5756	-0.29575	143.97	0.000120605	85.006	yes	yes	no	yes	yes	yes	yes	no	no	no	yes	yes	1	QQEVVLWRKGDIVRKSMSHQAAIASQRFEGT	_S(ph)MSHQAAIASQR_	S(0.973)MS(0.027)HQAAIASQR	S(15.58)MS(-15.58)HQAAIAS(-59.58)QR	1	2	683.8	1.2952	1	2	0.0498993	yes	yes		1.51775	1	2	0.249951	yes		yes
B1WBX6	B1WBX6	219	S	Protein Smap2	Smap2	1308418	>tr|B1WBX6|B1WBX6_RAT Protein Smap2 OS=Rattus norvegicus GN=Smap2 PE=2 SV=1	yes	0.991088	20.4806	0.37948	181.26	7.31e-10	181.26	yes	yes	yes	yes	yes	yes	yes	yes	yes	yes	yes	yes	1	SNALEKDLDLLASVPSPSSVSRKAVGSMPTA	_DLDLLASVPS(ph)PSSVSR_	DLDLLASVPS(0.991)PS(0.009)SVSR	DLDLLAS(-46.38)VPS(20.48)PS(-20.48)S(-47.79)VS(-82.32)R	10	2	861.919	0.42666	1	3	0.00710214	yes	yes	yes	0.49615	1	3	0.0152649	yes	yes	yes	0.62073
B1WBX6	B1WBX6	222	S	Protein Smap2	Smap2	1308418	>tr|B1WBX6|B1WBX6_RAT Protein Smap2 OS=Rattus norvegicus GN=Smap2 PE=2 SV=1	no	0.548132	1.42359	0.29935	145.29	8.45e-09	136.33	yes	no	yes	no	no	no	no	no	no	yes	no	no	1	LEKDLDLLASVPSPSSVSRKAVGSMPTAGSA	_DLDLLASVPSPSS(ph)VSR_	DLDLLASVPS(0.395)PS(0.057)S(0.548)VSR	DLDLLAS(-38.91)VPS(-1.42)PS(-9.84)S(1.42)VS(-44.51)R	13	2	861.919	0.38971	1	1	NaN	yes
B1WC01	B1WC01	531	S	Kinesin-like protein	Kif20a	1307695	>tr|B1WC01|B1WC01_RAT Kif20a protein OS=Rattus norvegicus GN=Kif20a PE=2 SV=1	yes	0.999031	30.1333	0.59073	110.51	0.00310168	95.428	no	yes	no	no	no	no	yes	no	no	no	yes	no	1	IPSLHSFIKEHSLQVSPGLKKEGKADSDLED	_EHSLQVS(ph)PGLK_	EHS(0.001)LQVS(0.999)PGLK	EHS(-30.13)LQVS(30.13)PGLK	7	2	637.811	0.55889	1	2	0.11073	yes	yes		0.55665	1	1	NaN	yes			0.47199
B2RYJ1	B2RYJ1	546	S	Anapc2 protein	Anapc2	1305546	>tr|B2RYJ1|B2RYJ1_RAT Anapc2 protein OS=Rattus norvegicus GN=Anapc2 PE=2 SV=1	yes	0.99623	24.2202	0.80101	116.63	0.00037532	103.83	yes	no	yes	yes	no	yes	yes	no	no	yes	no	no	1	NEYRSLLADRLLHQFSFSPEREIRNVELLKL	_LLHQFS(ph)FSPER_	LLHQFS(0.996)FS(0.004)PER	LLHQFS(24.22)FS(-24.22)PER	6	2	720.837	1.01836	1	2	0.0961473	yes		yes	0.72752	1	2	0.388174	yes		yes	0.566675
B2RYM2	B2RYM2	267	S	Protein Wipi1	Wipi1	1307754	>tr|B2RYM2|B2RYM2_RAT Protein Wipi1 OS=Rattus norvegicus GN=Wipi1 PE=2 SV=1	yes	0.996091	24.3698	0.20341	99.413	4.33e-06	97.124	yes	yes	yes	yes	yes	yes	yes	yes	no	yes	yes	yes	1	NTETVHIFKLEQLTDSRPEEPSTWSGYMGKM	_LEQLTDS(ph)RPEEPSTWSGYMGK_	LEQLT(0.004)DS(0.996)RPEEPSTWSGYMGK	LEQLT(-24.37)DS(24.37)RPEEPS(-39.39)T(-38.19)WS(-57.91)GY(-78.81)MGK	7	2	1246.05	2.2504	1	3	0.319103	yes	yes	yes	2.1264	1	3	0.0899289	yes	yes	yes	1.6182
B2RZD1	B2RZD1	19	S	Protein Sec61b	Sec61b	1304997	>tr|B2RZD1|B2RZD1_RAT Protein Sec61b OS=Rattus norvegicus GN=Sec61b PE=2 SV=1	yes	0.882122	8.75138	0.36452	184.68	5.2e-10	184.68	yes	yes	yes	yes	yes	no	yes	no	no	yes	yes	no	1	PTPSATNVGSSGRSPSKAVAARAAGSTVRQR	_PGPTPSATNVGSSGRSPS(ph)K_	PGPTPSATNVGSSGRS(0.118)PS(0.882)K	PGPT(-127.29)PS(-82.25)AT(-77.29)NVGS(-37.96)S(-37.96)GRS(-8.75)PS(8.75)K	18	2	932.433	0.518755	1	2	0.293813	yes	yes		0.67676	1	1	NaN	yes
B3DM92;Q7TMB0	B3DM92	426	S	Lipid phosphate phosphatase-related protein type 3	Lppr3	727823	>tr|B3DM92|B3DM92_RAT Lipid phosphate phosphatase-related protein type 3 OS=Rattus norvegicus GN=Lppr3 PE=2 SV=1;>sp|Q7TMB0|LPPR3_RAT Lipid phosphate phosphatase-related protein type 3 OS=Rattus norvegicus GN=Lppr3 PE=2 SV=1	yes	1	72.7971	-0.09865	145.52	8.63e-05	72.797	yes	yes	no	yes	yes	no	no	yes	no	no	yes	no	1	QKSLEGRGLGLPDEASPAHLRAPAEQVAEEE	_GLGLPDEAS(ph)PAHLR_	GLGLPDEAS(1)PAHLR	GLGLPDEAS(72.8)PAHLR	9	2	756.864	0.226805	1	2	0.0201714	yes	yes		0.19002	1	2	0.133815	yes	yes		0.254525
B5DEG7	B5DEG7	394	S	Protein Champ1	Champ1	1311283	>tr|B5DEG7|B5DEG7_RAT Protein Champ1 OS=Rattus norvegicus GN=Champ1 PE=2 SV=1	yes	1	86.4383	-0.62928	142.38	8.29e-05	102.53	yes	yes	yes	yes	yes	yes	yes	yes	yes	yes	yes	yes	1	WKSGPPELRKTALPLSPEHWKAVPPVSPELR	_TALPLS(ph)PEHWK_	TALPLS(1)PEHWK	T(-86.44)ALPLS(86.44)PEHWK	6	2	679.829	0.80085	1	3	0.152956	yes	yes	yes	0.56285	1	3	0.0757292	yes	yes	yes	0.50847
B5DF95	B5DF95	222	S	Family with sequence similarity 164, member A	Zc2hc1a	1311970	>tr|B5DF95|B5DF95_RAT Family with sequence similarity 164, member A OS=Rattus norvegicus GN=Zc2hc1a PE=2 SV=1	yes	0.902386	10.9124	0.62578	103.13	2.38e-05	79.942	yes	yes	no	yes	yes	no	yes	yes	no	yes	yes	no	1	ASSVNSPLGNKPQTLSPSHRALAAPQAGANT	_ASSVNSPLGNKPQTLS(ph)PSHR_	ASSVNSPLGNKPQT(0.024)LS(0.902)PS(0.073)HR	AS(-71.21)S(-66.54)VNS(-55.3)PLGNKPQT(-15.67)LS(10.91)PS(-10.91)HR	16	3	719.686	0.388295	1	2	0.0565074	yes	yes		0.39055	1	2	0.112579	yes	yes		0.542815
B5DFK6	B5DFK6	754	S	AP-3 complex subunit delta	Ap3d1	1308659	>tr|B5DFK6|B5DFK6_RAT AP-3 complex subunit delta OS=Rattus norvegicus GN=Ap3d1 PE=2 SV=1	yes	0.983234	22.0177	-0.36841	86.539	0.00450971	86.539	yes	no	yes	yes	yes	no	yes	no	yes	yes	no	no	2;3	KDKKRKKKEKGKRRHSSLPTESDEDIAPAQR	_HS(ph)S(ph)LPTESDEDIAPAQR_	HS(0.983)S(0.944)LPT(0.039)ES(0.034)DEDIAPAQR	HS(22.02)S(15.39)LPT(-15.39)ES(-15.98)DEDIAPAQR	2	3	671.605	0.9724	2	3	0.408308	yes	yes	yes	0.65248	2	2	0.286644	yes	yes		0.60073
B6ID09	B6ID09	63	S	Fam117a protein	Fam117a	1561062	>tr|B6ID09|B6ID09_RAT Fam117a protein OS=Rattus norvegicus GN=Fam117a PE=2 SV=1	yes	0.999808	38.6114	0.32707	103.13	0.000435137	103.13	yes	no	yes	no	no	yes	no	no	yes	no	no	yes	1	VLGAVRVSLPSLPAGSPVLRLSPCLHRSLEG	_VSLPSLPAGS(ph)PVLR_	VSLPSLPAGS(1)PVLR	VS(-38.61)LPS(-42.64)LPAGS(38.61)PVLR	10	2	736.897	0.6365	1	3	0.0806435	yes	yes	yes	0.72986	1	3	0.121208	yes	yes	yes	0.93366
D3ZGN0;D3Z881;M0RDQ6	D3ZGN0	597	S	Protein Tbc1d4	Tbc1d4	1561609	>tr|D3ZGN0|D3ZGN0_RAT Protein Tbc1d4 OS=Rattus norvegicus GN=Tbc1d4 PE=4 SV=2;>tr|D3Z881|D3Z881_RAT Protein Tbc1d4 OS=Rattus norvegicus GN=Tbc1d4 PE=4 SV=2;>tr|M0RDQ6|M0RDQ6_RAT Protein Tbc1d4 OS=Rattus norvegicus GN=Tbc1d4 PE=4 SV=1	yes	1	132.857	-0.18771	150.22	0.000255564	132.86	no	no	yes	no	yes	yes	yes	no	yes	yes	yes	yes	1;2	NIFSRGANRMRGRLGSVDSFERSNSLASEKD	_LGS(ph)VDS(ph)FER_	LGS(1)VDS(1)FER	LGS(132.86)VDS(132.86)FER	3	2	585.217	0.79142	1	3	0.0373174	yes	yes	yes	1.2538	1	3	0.0302972	yes	yes	yes	1.143
D3Z8E6	D3Z8E6	1154	S	Calmodulin-regulated spectrin-associated protein 1	Camsap1	1565022	>sp|D3Z8E6|CAMP1_RAT Calmodulin-regulated spectrin-associated protein 1 OS=Rattus norvegicus GN=Camsap1 PE=1 SV=2	yes	1	130.199	0.66575	151.74	7.36e-05	130.2	yes	yes	yes	yes	yes	yes	yes	yes	yes	yes	yes	yes	1	TLPHSRSLPPSTHPRSPLDPGGELPEKCLFD	_S(ph)PLDPGGELPEK_	S(1)PLDPGGELPEK	S(130.2)PLDPGGELPEK	1	2	659.8	0.69707	1	3	0.104186	yes	yes	yes	0.71966	1	3	0.0700421	yes	yes	yes	0.89025
D3ZSU6;D3Z8F9	D3ZSU6	829	S	Protein Ankrd11	Ankrd11	1306679	>tr|D3ZSU6|D3ZSU6_RAT Protein Ankrd11 OS=Rattus norvegicus GN=Ankrd11 PE=4 SV=2;>tr|D3Z8F9|D3Z8F9_RAT Protein Ankrd11 OS=Rattus norvegicus GN=Ankrd11 PE=4 SV=2	yes	0.999851	38.273	-0.039817	138.21	0.000443946	138.21	no	no	yes	no	no	yes	no	no	no	yes	yes	no	1	NKSQFLDHEDTKFSLSDDQQERWFSDLSDSS	_FSLS(ph)DDQQER_	FSLS(1)DDQQER	FS(-38.27)LS(38.27)DDQQER	4	2	652.761	1.9111	1	2	0.307248		yes	yes	1.60805	1	2	0.0908921		yes	yes	1.3842
D3Z951	D3Z951	826	S	Protein Arhgap11a	Arhgap11a	1309107	>tr|D3Z951|D3Z951_RAT Protein Arhgap11a OS=Rattus norvegicus GN=Arhgap11a PE=4 SV=2	yes	1	76.0961	0.19561	134.49	0.000448842	112.43	no	no	yes	no	no	yes	no	no	yes	no	no	no	1	KFQRTPVRQSVRRINSLLEYGRQPVRQKLAV	_INS(ph)LLEYGR_	INS(1)LLEYGR	INS(76.1)LLEY(-76.1)GR	3	2	572.774	1.457	1	1	NaN			yes	0.7544	1	1	NaN			yes
D3Z9A7	D3Z9A7	475	S	Protein Nckap5l	Nckap5l	1561571	>tr|D3Z9A7|D3Z9A7_RAT Protein Nckap5l OS=Rattus norvegicus GN=Nckap5l PE=4 SV=1	yes	1	92.36	-0.51435	166.57	9.52e-07	144.33	yes	yes	yes	yes	yes	yes	yes	yes	yes	yes	yes	yes	1	PPASEKVPSPGGPQLSPQLPRSSRIPCRNSG	_VPSPGGPQLS(ph)PQLPR_	VPSPGGPQLS(1)PQLPR	VPS(-92.36)PGGPQLS(92.36)PQLPR	10	2	805.409	0.66602	1	3	0.0676678	yes	yes	yes	0.71656	1	3	0.0463091	yes	yes	yes	1.05
D3Z9D0;D3ZIE2	D3Z9D0	1610	S	Protein RGD1306271	RGD1306271	1306271	>tr|D3Z9D0|D3Z9D0_RAT Protein RGD1306271 OS=Rattus norvegicus GN=RGD1306271 PE=4 SV=2;>tr|D3ZIE2|D3ZIE2_RAT Protein RGD1306271 OS=Rattus norvegicus GN=RGD1306271 PE=4 SV=1	yes	0.999903	40.2813	0.97609	153.81	0.000281265	153.81	no	no	yes	no	no	yes	no	no	yes	no	no	yes	1;2	GCPADAEKDRLITTDSDGTYKRPPGVHNSAY	_LITT(ph)DS(ph)DGTYK_	LIT(0.004)T(0.996)DS(1)DGTYK	LIT(-24.44)T(24.44)DS(40.28)DGT(-40.28)Y(-55.95)K	6	2	687.267	0.5392	1	1	NaN			yes	0.5572	1	1	NaN			yes	0.67348
D3ZA78	D3ZA78	736	S	Protein Tpx2	Tpx2	1311894	>tr|D3ZA78|D3ZA78_RAT Protein Tpx2 OS=Rattus norvegicus GN=Tpx2 PE=4 SV=1	yes	0.999999	60.3737	0.24302	153.94	2.91e-05	120.92	no	no	yes	yes	yes	yes	yes	yes	yes	yes	yes	yes	1	AVEVKSSELPLTVPVSPKFSTRFQ_______	_SSELPLTVPVS(ph)PK_	SSELPLTVPVS(1)PK	S(-115.46)S(-115.46)ELPLT(-60.37)VPVS(60.37)PK	11	2	717.368	0.54858	1	3	0.043917	yes	yes	yes	0.64981	1	3	0.0277807	yes	yes	yes	0.38749
D3ZYD7;D3ZDQ5;D3ZAF0	D3ZYD7	1721	S	Protein Ccdc88a	Ccdc88a	1306694	>tr|D3ZYD7|D3ZYD7_RAT Protein Ccdc88a OS=Rattus norvegicus GN=Ccdc88a PE=4 SV=2;>tr|D3ZDQ5|D3ZDQ5_RAT Protein Ccdc88a OS=Rattus norvegicus GN=Ccdc88a PE=4 SV=2;>tr|D3ZAF0|D3ZAF0_RAT Protein Ccdc88a OS=Rattus norvegicus GN=Ccdc88a PE=4 SV=2	yes	0.988814	20.027	0.2401	102.73	0.000732043	82.069	yes	no	yes	yes	yes	no	yes	yes	no	yes	yes	no	1	SQENLLDEVMKSLSVSSDFLGKDKPVSCTLA	_SLSVS(ph)SDFLGK_	SLS(0.001)VS(0.989)S(0.01)DFLGK	S(-62.39)LS(-28.62)VS(20.03)S(-20.03)DFLGK	5	2	610.284	0.55124	1	3	0.11237	yes	yes	yes	0.95692	1	3	0.149856	yes	yes	yes	0.73902
D4AC97;D3ZJ14;D3ZAP4	D4AC97	159	S	Protein RGD1310712	RGD1310712	1310712	>tr|D4AC97|D4AC97_RAT Protein RGD1310712 OS=Rattus norvegicus GN=RGD1310712 PE=4 SV=2;>tr|D3ZJ14|D3ZJ14_RAT Protein RGD1310712 OS=Rattus norvegicus GN=RGD1310712 PE=4 SV=2;>tr|D3ZAP4|D3ZAP4_RAT Protein RGD1310712 OS=Rattus norvegicus GN=RGD1310712 PE=4 SV=	yes	0.999312	31.6194	-1.7471	121.99	0.00033554	121.99	no	no	yes	no	no	no	no	no	no	no	no	yes	1	LPVPAETASKEGVSCSDEDEKPRKRRRTNSS	_EGVSCS(ph)DEDEKPR_	EGVS(0.001)CS(0.999)DEDEKPR	EGVS(-31.62)CS(31.62)DEDEKPR	6	2	794.303	1.0039	1	1	NaN			yes
D4A022;D3ZBJ3	D4A022	1048	S	Protein Gapvd1	Gapvd1	1307479	>tr|D4A022|D4A022_RAT Protein Gapvd1 OS=Rattus norvegicus GN=Gapvd1 PE=4 SV=2;>tr|D3ZBJ3|D3ZBJ3_RAT Protein Gapvd1 OS=Rattus norvegicus GN=Gapvd1 PE=4 SV=2	yes	0.834171	7.76031	-0.33589	183.81	4.07e-50	137.26	yes	yes	yes	yes	yes	yes	yes	yes	yes	yes	yes	yes	1	AEDILDKYRNAIKRTSPSEGALANDESTEVM	_RTS(ph)PSEGALANDESTEVMGDGESAHDSPR_	RT(0.14)S(0.834)PS(0.026)EGALANDESTEVMGDGESAHDSPR	RT(-7.76)S(7.76)PS(-15.04)EGALANDES(-54.06)T(-59.32)EVMGDGES(-125.5)AHDS(-136.02)PR	3	3	1028.09	0.671485	1	2	0.144826	yes	yes		0.69509	1	3	0.0719598	yes	yes	yes	0.84196
D3ZBL6	D3ZBL6	1090	S	Protein Nup160	Nup160	1311052	>tr|D3ZBL6|D3ZBL6_RAT Protein Nup160 OS=Rattus norvegicus GN=Nup160 PE=4 SV=2	yes	0.959888	16.7998	0.37917	105.06	1.9e-07	78.324	yes	yes	yes	yes	yes	yes	yes	yes	yes	yes	yes	yes	1	LRLIRPEYAWIVQPASGAVSDRPGASPKRNH	_LIRPEYAWIVQPAS(ph)GAVSDRPGASPK_	LIRPEYAWIVQPAS(0.96)GAVS(0.02)DRPGAS(0.02)PK	LIRPEY(-62.64)AWIVQPAS(16.8)GAVS(-16.8)DRPGAS(-16.8)PK	14	4	712.115	0.74251	1	3	0.0470964	yes	yes	yes	0.77028	1	3	0.0651097	yes	yes	yes	0.74406
D3ZBV9	D3ZBV9	462	S	Protein Yeats2	Yeats2	1566176	>tr|D3ZBV9|D3ZBV9_RAT Protein Yeats2 OS=Rattus norvegicus GN=Yeats2 PE=4 SV=1	yes	0.965609	14.4938	0.17266	122.94	3.76e-05	122.94	yes	yes	yes	yes	yes	no	yes	yes	no	no	yes	yes	1	PGKSFQPITMSCKIVSGSPISTPSPSPLPRT	_IVS(ph)GSPISTPSPSPLPR_	IVS(0.966)GS(0.034)PISTPSPSPLPR	IVS(14.49)GS(-14.49)PIS(-41.06)T(-53.19)PS(-73.17)PS(-89.69)PLPR	3	2	886.453	0.962005	1	2	0.0264392		yes	yes	1.059	1	1	NaN			yes	1.6252
D3ZBX9	D3ZBX9	192	S	Protein Ccdc92	Ccdc92	1601131	>tr|D3ZBX9|D3ZBX9_RAT Protein Ccdc92 OS=Rattus norvegicus GN=Ccdc92 PE=4 SV=1	yes	0.855905	7.73776	0.5455	132.47	2e-05	129.88	no	no	yes	no	no	no	no	no	yes	no	no	yes	1	PKDKLPETPRRRMKKSLSAPLHPEFEEVYRF	_S(ph)LSAPLHPEFEEVYR_	S(0.856)LS(0.144)APLHPEFEEVYR	S(7.74)LS(-7.74)APLHPEFEEVY(-120.03)R	1	2	927.427	1.0525	1	1	NaN			yes								0.70457
D3ZBZ6	D3ZBZ6	1318	S	Dispatched homolog 2 (Drosophila) (Predicted), isoform CRA_d	Disp2	1309569	>tr|D3ZBZ6|D3ZBZ6_RAT Dispatched homolog 2 (Drosophila) (Predicted), isoform CRA_d OS=Rattus norvegicus GN=Disp2 PE=4 SV=1	yes	1	103.488	0.25018	206.33	2.49e-54	163.31	yes	yes	yes	yes	yes	yes	yes	yes	no	yes	yes	no	1	HSSLSWKGRGGPGDISPVVLPNSQPDLPDVW	_GGPGDIS(ph)PVVLPNSQPDLPDVWLR_	GGPGDIS(1)PVVLPNSQPDLPDVWLR	GGPGDIS(103.49)PVVLPNS(-103.49)QPDLPDVWLR	7	2	1304.64	0.52133	1	3	0.0289959	yes	yes	yes	0.53016	1	3	0.030896	yes	yes	yes	0.723065
D3ZDC2	D3ZDC2	297	S	Protein Slc43a2	Slc43a2	1305819	>tr|D3ZDC2|D3ZDC2_RAT Protein Slc43a2 OS=Rattus norvegicus GN=Slc43a2 PE=1 SV=1	yes	0.998832	29.3205	0.17311	188.13	3.54e-08	186.13	yes	yes	yes	yes	yes	yes	yes	yes	yes	yes	yes	yes	1	AKEQAALQEGHKLCLSTVDLEVKCQPDAAAA	_LCLS(ph)TVDLEVK_	LCLS(0.999)T(0.001)VDLEVK	LCLS(29.32)T(-29.32)VDLEVK	4	2	678.828	0.9961	1	3	0.00672074	yes	yes	yes	1.0307	1	3	0.00451179	yes	yes	yes	0.78594
D3ZDN4	D3ZDN4	94	S	Protein Fam26d	Fam26d	1595701	>tr|D3ZDN4|D3ZDN4_RAT Protein Fam26d OS=Rattus norvegicus GN=Fam26d PE=4 SV=1	yes	0.998637	28.6488	1.0689	150.35	0.00516057	107.21	yes	yes	no	yes	no	no	yes	no	no	no	yes	no	1	SEYCCCSCTPPYRRSSPLERRLACLMFFNIT	_RSS(ph)PLER_	RS(0.001)S(0.999)PLER	RS(-28.65)S(28.65)PLER	3	2	462.719	0.37623	1	2	0.617739	yes	yes		0.51792	1	2	0.107038	yes	yes		0.967885
D3ZF21	D3ZF21	599	S	Protein Gprin3	Gprin3	1565690	>tr|D3ZF21|D3ZF21_RAT Protein Gprin3 OS=Rattus norvegicus GN=Gprin3 PE=4 SV=1	yes	0.943048	12.2956	-0.0025198	216.17	8.68e-39	141.36	yes	yes	yes	yes	yes	no	yes	yes	no	no	yes	yes	1	TVTSLSLPSDGTGDSSPGSGKRTPSRSVKAS	_TVTSLSLPSDGTGDSS(ph)PGSGK_	TVTSLSLPSDGT(0.001)GDS(0.056)S(0.943)PGSGK	T(-91.7)VT(-86.78)S(-86.06)LS(-63.83)LPS(-34.12)DGT(-29.76)GDS(-12.3)S(12.3)PGS(-53.9)GK	16	2	1015.45	0.79159	1	3	0.0321132	yes	yes	yes	0.83479	1	2	0.0260552	yes	yes		1.15805
D3ZF21	D3ZF21	602	S	Protein Gprin3	Gprin3	1565690	>tr|D3ZF21|D3ZF21_RAT Protein Gprin3 OS=Rattus norvegicus GN=Gprin3 PE=4 SV=1	yes	0.983588	20.8128	-0.52322	165.38	9.68e-16	165.38	yes	yes	yes	no	no	no	no	yes	no	yes	no	no	1	SLSLPSDGTGDSSPGSGKRTPSRSVKASPRR	_TVTSLSLPSDGTGDSSPGS(ph)GK_	TVTSLSLPSDGTGDS(0.008)S(0.008)PGS(0.984)GK	T(-85.69)VT(-87.1)S(-87.1)LS(-87.1)LPS(-58.74)DGT(-40.06)GDS(-20.81)S(-20.81)PGS(20.81)GK	19	2	1015.45	0.69719	1	3	0.0825613	yes	yes	yes	0.77035	1	1	NaN			yes	0.9665
D3ZF64;O88563;F1LMJ7	D3ZF64	906	S	Canalicular multispecific organic anion transporter 2	Abcc3	71101	>tr|D3ZF64|D3ZF64_RAT Canalicular multispecific organic anion transporter 2 OS=Rattus norvegicus GN=Abcc3 PE=3 SV=2;>sp|O88563|MRP3_RAT Canalicular multispecific organic anion transporter 2 OS=Rattus norvegicus GN=Abcc3 PE=2 SV=1;>tr|F1LMJ7|F1LMJ7_RAT Cana	yes	0.993859	23.2871	0.38254	179.46	3.21e-14	128.79	yes	yes	no	no	yes	yes	no	no	yes	yes	yes	no	1;2;3	IYEVRKQFMREMSSLSSEGEGQNRPVLKRYT	_EMSSLS(ph)SEGEGQNRPVLK_	EMS(0.001)S(0.005)LS(0.994)S(0.001)EGEGQNRPVLK	EMS(-30.4)S(-23.29)LS(23.29)S(-32.4)EGEGQNRPVLK	6	2	1014.46	1.72325	1	2	0.0158799	yes	yes		1.63205	1	2	0.0475289	yes	yes		1.3149
D3ZF86	D3ZF86	1852	S	Protein RGD1309903 (Fragment)	Arfgef3	1309903	>tr|D3ZF86|D3ZF86_RAT Protein RGD1309903 (Fragment) OS=Rattus norvegicus GN=RGD1309903 PE=4 SV=2	yes	0.999713	35.4204	-0.29047	124.3	0.000267529	118.51	no	yes	yes	yes	no	yes	yes	no	yes	no	no	yes	1	RPQHLIDQGQMRHSFSAGPELLRQEKRPRSG	_HSFS(ph)AGPELLR_	HSFS(1)AGPELLR	HS(-35.42)FS(35.42)AGPELLR	4	2	647.303	1.0833	1	3	0.19699	yes	yes	yes	1.3244	1	3	0.257884	yes	yes	yes	0.99133
D3ZFB1	D3ZFB1	471	S	Protein Plekha6 (Fragment)	Plekha6	1564395	>tr|D3ZFB1|D3ZFB1_RAT Protein Plekha6 (Fragment) OS=Rattus norvegicus GN=Plekha6 PE=4 SV=2	yes	0.99897	29.9076	0.35743	91.657	0.00190722	80.738	yes	yes	yes	yes	yes	yes	yes	no	no	no	no	no	1	ESTSYGRQDGTVWIPSPSRQPVYYDEPRSHS	_QDGTVWIPS(ph)PSR_	QDGTVWIPS(0.999)PS(0.001)R	QDGT(-50.16)VWIPS(29.91)PS(-29.91)R	9	2	711.824	0.34905	1	3	0.0645168	yes	yes	yes	0.3959	1	3	0.111247	yes	yes	yes	0.58779
D3ZFD0	D3ZFD0	142	S	Protein Myo18a	Myo18a	1562698	>tr|D3ZFD0|D3ZFD0_RAT Protein Myo18a OS=Rattus norvegicus GN=Myo18a PE=1 SV=2	yes	0.993905	22.1234	-0.3468	185.81	3.4e-10	140.83	yes	yes	no	yes	yes	no	yes	yes	no	no	yes	no	1	LAKQNSQMIVKRFSFSQRSRDESASETSTPS	_RFSFS(ph)QR_	RFS(0.006)FS(0.994)QR	RFS(-22.12)FS(22.12)QR	5	2	504.227	1.19065	1	2	0.221221	yes	yes		0.8591	1	2	0.154969	yes	yes		0.760965
D3ZFT1	D3ZFT1	245	S	Protein Rfc1	Rfc1	620619	>tr|D3ZFT1|D3ZFT1_RAT Protein Rfc1 OS=Rattus norvegicus GN=Rfc1 PE=4 SV=2	yes	1	70.1089	-0.3806	201.57	5.61e-08	198.85	no	no	yes	no	no	yes	no	no	yes	no	yes	yes	1	ALLDEEPKTKKARKDSEEGESFSPAKAELSK	_KDS(ph)EEGESFSPAK_	KDS(1)EEGESFSPAK	KDS(70.11)EEGES(-70.11)FS(-93.32)PAK	3	2	745.806	0.99179	1	3	0.0541056	yes	yes	yes	1.0958	1	3	0.0745819	yes	yes	yes	0.74099
D3ZFU9	D3ZFU9	1802	S	Protein Mylk	Mylk	1310915	>tr|D3ZFU9|D3ZFU9_RAT Protein Mylk OS=Rattus norvegicus GN=Mylk PE=4 SV=2	yes	1	41.0881	0.54415	93.51	0.00181935	41.088	no	yes	yes	no	no	no	no	no	no	yes	no	no	1;4	KWQKTGNAVRAIGRLSSMAMISGLSGRKSST	_LS(ph)S(ph)MAMIS(ph)GLS(ph)GR_	LS(1)S(1)MAMIS(1)GLS(1)GR	LS(41.09)S(41.09)MAMIS(41.09)GLS(41.09)GR	2	2	815.266	0.66209	1	1	NaN		yes		1.0383	3	1	NaN			yes	1.2983
D3ZG78	D3ZG78	1538	S	Protein Zzef1	Zzef1	1311189	>tr|D3ZG78|D3ZG78_RAT Protein Zzef1 OS=Rattus norvegicus GN=Zzef1 PE=4 SV=1	yes	1	71.2594	-0.012716	183.23	1.81e-05	176.4	yes	yes	yes	yes	yes	yes	yes	yes	yes	yes	yes	yes	1	RPPFTRGRLRLLSFRSMEETRPVPTVKEKYP	_S(ph)MEETRPVPTVK_	S(1)MEETRPVPTVK	S(71.26)MEET(-71.26)RPVPT(-123.9)VK	1	2	727.341	0.98326	1	3	0.00388735	yes	yes	yes	0.68505	1	3	0.0518483	yes	yes	yes	0.65073
Q9Z1W6;Q9Z1W6-2;D3ZGX7;Q9Z1W6-3;Q9Z1W6-4	Q9Z1W6	297	S	Protein LYRIC	Mtdh	620992	>sp|Q9Z1W6|LYRIC_RAT Protein LYRIC OS=Rattus norvegicus GN=Mtdh PE=2 SV=2;>sp|Q9Z1W6-2|LYRIC_RAT Isoform 2 of Protein LYRIC OS=Rattus norvegicus GN=Mtdh;>tr|D3ZGX7|D3ZGX7_RAT Protein LYRIC OS=Rattus norvegicus GN=Mtdh PE=4 SV=1;>sp|Q9Z1W6-3|LYRIC_RAT Isofo	yes	0.999997	55.9012	-0.1813	149.22	3.96e-05	126.16	yes	yes	yes	yes	yes	yes	yes	yes	yes	yes	yes	yes	1	GGGWSEKSVKLSSQLSAGEEKWNSVPPASAG	_LSSQLS(ph)AGEEK_	LSSQLS(1)AGEEK	LS(-81.72)S(-55.9)QLS(55.9)AGEEK	6	2	614.776	1.1346	1	3	0.00239448	yes	yes	yes	0.88948	1	3	0.066004	yes	yes	yes	0.73933
D3ZH55	D3ZH55	232	S	Protein Fam53c	Fam53c	1593851	>tr|D3ZH55|D3ZH55_RAT Protein Fam53c OS=Rattus norvegicus GN=Fam53c PE=4 SV=1	yes	1	89.6823	0.29314	190.96	1.65e-08	160.67	yes	yes	no	yes	no	yes	yes	yes	yes	yes	yes	yes	2;3	SDGESLSPCPPQRRFSLSPSLGPQASRFLPS	_RFS(ph)LS(ph)PSLGPQASR_	RFS(1)LS(1)PSLGPQASR	RFS(89.68)LS(48.09)PS(-48.09)LGPQAS(-104.36)R	3	2	831.874	0.76115	2	3	0.0410061	yes	yes	yes	0.45148	2	3	0.79597	yes	yes	yes	0.78821
D3ZH55	D3ZH55	234	S	Protein Fam53c	Fam53c	1593851	>tr|D3ZH55|D3ZH55_RAT Protein Fam53c OS=Rattus norvegicus GN=Fam53c PE=4 SV=1	yes	0.999984	48.086	0.29314	190.96	1.65e-08	160.67	yes	yes	no	yes	no	yes	yes	yes	yes	yes	yes	no	2;3	GESLSPCPPQRRFSLSPSLGPQASRFLPSAR	_RFS(ph)LS(ph)PSLGPQASR_	RFS(1)LS(1)PSLGPQASR	RFS(89.68)LS(48.09)PS(-48.09)LGPQAS(-104.36)R	5	2	831.874	0.76115	2	3	0.0410061	yes	yes	yes	0.45148	2	3	0.79597	yes	yes	yes	0.78821
D3ZHI1;D3ZVL1	D3ZHI1	531	S	Protein Ctage5	Ctage5	6488546	>tr|D3ZHI1|D3ZHI1_RAT Protein LOC100912115 OS=Rattus norvegicus GN=LOC100912115 PE=4 SV=2;>tr|D3ZVL1|D3ZVL1_RAT Protein LOC100912115 OS=Rattus norvegicus GN=LOC100912115 PE=4 SV=2	yes	1	69.7296	0.27943	181.51	3.31e-10	181.51	yes	yes	yes	yes	yes	yes	yes	yes	yes	yes	yes	yes	1;2	PSPLGRPPSETRAFLSPPTLLEGPLRLSPLL	_AFLS(ph)PPTLLEGPLR_	AFLS(1)PPTLLEGPLR	AFLS(69.73)PPT(-69.73)LLEGPLR	4	2	795.918	1.4828	1	3	0.01179	yes	yes	yes	1.2791	1	3	0.00375372	yes	yes	yes	1.1091
D3ZHK4	D3ZHK4	623	S	Protein Rb1cc1	Rb1cc1	1309346	>tr|D3ZHK4|D3ZHK4_RAT Protein Rb1cc1 OS=Rattus norvegicus GN=Rb1cc1 PE=4 SV=1	yes	1	107.321	0.24854	264.08	6.65e-70	211.98	yes	yes	yes	yes	yes	yes	yes	yes	yes	yes	yes	yes	1	HQHVLALHNLVKAAQSLDEMSQTITDLLNEQ	_AAQS(ph)LDEMSQTITDLLNEQK_	AAQS(1)LDEMSQTITDLLNEQK	AAQS(107.32)LDEMS(-107.32)QT(-124.51)IT(-145.58)DLLNEQK	4	2	1158.03	1.2615	1	3	0.105503	yes	yes	yes	1.1929	1	3	0.0815684	yes	yes	yes	0.97108
D3ZHL6	D3ZHL6	335	S	Mitogen-activated protein kinase kinase kinase kinase	Map4k5	1562028	>tr|D3ZHL6|D3ZHL6_RAT Mitogen-activated protein kinase kinase kinase kinase OS=Rattus norvegicus GN=Map4k5 PE=3 SV=2	yes	0.998389	27.921	0.063412	114.72	0.00152502	91.961	no	no	yes	no	no	yes	no	no	yes	no	no	yes	1	TIRSTNRNSRAERTASEINFDKLQFEPPLRK	_TAS(ph)EINFDK_	T(0.002)AS(0.998)EINFDK	T(-27.92)AS(27.92)EINFDK	3	2	552.734	0.90201	1	1	NaN			yes	0.97945	1	1	NaN			yes	0.72861
Q6GMN2;Q6GMN2-2;F1LML9;D3ZI67	Q6GMN2	339	S	Brain-specific angiogenesis inhibitor 1-associated protein 2	Baiap2	619814	>sp|Q6GMN2|BAIP2_RAT Brain-specific angiogenesis inhibitor 1-associated protein 2 OS=Rattus norvegicus GN=Baiap2 PE=1 SV=1;>sp|Q6GMN2-2|BAIP2_RAT Isoform 2 of Brain-specific angiogenesis inhibitor 1-associated protein 2 OS=Rattus norvegicus GN=Baiap2;>tr|F	yes	0.895757	9.38468	0.21834	165.86	3.58e-05	104.95	no	yes	no	yes	yes	no	no	no	no	yes	no	no	1	SLSPPQSQSKLSDSYSNTLPVRKSVTPKNSY	_LSDSYS(ph)NTLPVR_	LSDS(0.001)YS(0.896)NT(0.103)LPVR	LS(-42.67)DS(-31.12)Y(-34.87)S(9.38)NT(-9.38)LPVR	6	2	716.329	1.5039	1	2	0.00573622	yes	yes		1.34615	1	2	0.0372424	yes	yes
D3ZIE4	D3ZIE4	201	S	Protein Fyb	Fyb	1563421	>tr|D3ZIE4|D3ZIE4_RAT Protein Fyb OS=Rattus norvegicus GN=Fyb PE=4 SV=1	yes	0.810801	9.33455	-0.045869	212.18	2.17e-15	43.81	no	no	yes	no	no	no	no	no	yes	no	no	yes	1	DSKPRFPRHTYGQKPSLSTEDAQEEESIPKN	_PS(ph)LSTEDAQEEESIPK_	PS(0.811)LS(0.095)T(0.095)EDAQEEESIPK	PS(9.33)LS(-9.33)T(-9.33)EDAQEEES(-36.36)IPK	2	2	920.398	0.83393	1	1	NaN			yes								0.40541
D3ZIE4	D3ZIE4	114	S	Protein Fyb	Fyb	1563421	>tr|D3ZIE4|D3ZIE4_RAT Protein Fyb OS=Rattus norvegicus GN=Fyb PE=4 SV=1	yes	0.999985	52.1139	0.36571	105.39	0.000461632	103.66	yes	yes	no	yes	yes	no	yes	no	no	no	no	no	1	VSRDPEVKVGFLKPVSPKPTSLTKEDSKPVI	_VGFLKPVS(ph)PKPTSLTK_	VGFLKPVS(1)PKPTSLTK	VGFLKPVS(52.11)PKPT(-52.11)S(-52.11)LT(-56.13)K	8	3	593.665	0.435845	1	2	0.139768	yes	yes		0.438425	1	2	0.02337	yes	yes		0.816805
D3ZJ92	D3ZJ92	884	S	Pre-mRNA processing factor 40 homolog A (Yeast) (Predicted)	Prpf40a	1311401	>tr|D3ZJ92|D3ZJ92_RAT Pre-mRNA processing factor 40 homolog A (Yeast) (Predicted) OS=Rattus norvegicus GN=Prpf40a PE=4 SV=1	yes	0.999653	37.1464	0.096311	203.06	4.04e-10	148.15	no	no	yes	yes	yes	yes	no	no	yes	no	no	yes	2;3	KKKSKKRRHKSDSPESDTEREKDKKEKDRES	_HKSDS(ph)PES(ph)DTER_	HKS(0.006)DS(0.994)PES(1)DTER	HKS(-22.08)DS(22.08)PES(37.15)DT(-37.15)ER	8	2	774.274	0.89038	2	1	NaN			yes	1.5597	2	1	NaN			yes	1.1081
D3ZJR1	D3ZJR1	581	S	Epidermal growth factor receptor pathway substrate 15-like 1	Eps15l1	1565708	>tr|D3ZJR1|D3ZJR1_RAT Epidermal growth factor receptor pathway substrate 15-like 1 OS=Rattus norvegicus GN=Eps15l1 PE=2 SV=2	yes	0.999986	48.5379	-0.075809	154.33	3.02e-14	154.33	yes	yes	yes	yes	yes	yes	yes	yes	yes	yes	yes	yes	1	QDDPFKNKALLFSNNSQELHPDPFQAEDPFK	_ALLFSNNS(ph)QELHPDPFQAEDPFK_	ALLFSNNS(1)QELHPDPFQAEDPFK	ALLFS(-48.54)NNS(48.54)QELHPDPFQAEDPFK	8	2	1362.62	1.1593	1	3	0.0979735	yes	yes	yes	0.90005	1	3	0.0383675	yes	yes	yes	0.80434
D3ZJR6	D3ZJR6	491	S	Protein Smcr8	Smcr8	1564621	>tr|D3ZJR6|D3ZJR6_RAT Protein Smcr8 OS=Rattus norvegicus GN=Smcr8 PE=4 SV=1	yes	0.993364	20.5078	0.90396	118.05	0.000151941	118.05	no	yes	no	no	yes	no	no	no	no	no	yes	no	3	TEKSASVLSKSDSQASLTVPLSPHVVRSKAV	_S(ph)DSQAS(ph)LTVPLS(ph)PHVVR_	S(0.75)DS(0.256)QAS(0.993)LTVPLS(1)PHVVR	S(4.74)DS(-4.74)QAS(20.51)LT(-46.99)VPLS(54.67)PHVVR	6	2	1016.93	0.70904	3	1	NaN		yes		0.83046	3	1	NaN		yes		1.3838
D3ZJR6	D3ZJR6	497	S	Protein Smcr8	Smcr8	1564621	>tr|D3ZJR6|D3ZJR6_RAT Protein Smcr8 OS=Rattus norvegicus GN=Smcr8 PE=4 SV=1	yes	0.999996	54.6737	0.90396	118.05	0.000151941	118.05	no	yes	no	no	yes	no	yes	no	no	no	yes	no	1;3	VLSKSDSQASLTVPLSPHVVRSKAVSHRTIS	_S(ph)DSQAS(ph)LTVPLS(ph)PHVVR_	S(0.75)DS(0.256)QAS(0.993)LTVPLS(1)PHVVR	S(4.74)DS(-4.74)QAS(20.51)LT(-46.99)VPLS(54.67)PHVVR	12	2	1016.93	0.70904	3	1	NaN		yes		0.83046	3	1	NaN		yes		0.86304
D3ZKI5	D3ZKI5	659	S	PHD finger protein 3 (Predicted)	Phf3	1304925	>tr|D3ZKI5|D3ZKI5_RAT PHD finger protein 3 (Predicted) OS=Rattus norvegicus GN=Phf3 PE=4 SV=1	yes	0.978332	16.5466	0.56874	233.89	3.41e-38	171.39	yes	yes	yes	yes	yes	yes	yes	yes	yes	yes	yes	yes	1	KLDRNLQPRQRRSSRSFSLDEPPLFIPDNIA	_S(ph)FSLDEPPLFIPDNIATVK_	S(0.978)FS(0.022)LDEPPLFIPDNIATVK	S(16.55)FS(-16.55)LDEPPLFIPDNIAT(-160.58)VK	1	2	1092.04	1.3773	1	3	0.0284119	yes	yes	yes	0.98999	1	3	0.0651833	yes	yes	yes	0.80168
D3ZL83	D3ZL83	680	S	Protein Fhdc1	Fhdc1	1311955	>tr|D3ZL83|D3ZL83_RAT Protein Fhdc1 OS=Rattus norvegicus GN=Fhdc1 PE=4 SV=2	yes	1	76.4257	-0.10978	209.66	1.07e-17	114.31	yes	no	yes	yes	yes	yes	no	no	yes	no	no	yes	1	REHELVTGLTQFDLQSPKSLEETSQLTLNDF	_EHELVTGLTQFDLQS(ph)PK_	EHELVTGLTQFDLQS(1)PK	EHELVT(-97.59)GLT(-76.43)QFDLQS(76.43)PK	15	3	674.658	0.89556	1	3	0.0263774	yes	yes	yes	0.93732	1	3	0.0612195	yes	yes	yes	1.0494
D4A456;D3ZLJ4;D4A4F8	D4A456	341	S	Protein Lrch2	Lrch2	1590569	>tr|D4A456|D4A456_RAT Protein Lrch2 OS=Rattus norvegicus GN=Lrch2 PE=4 SV=1;>tr|D3ZLJ4|D3ZLJ4_RAT Protein Lrch2 OS=Rattus norvegicus GN=Lrch2 PE=4 SV=1;>tr|D4A4F8|D4A4F8_RAT Protein Lrch2 OS=Rattus norvegicus GN=Lrch2 PE=4 SV=1	yes	0.999998	57.1499	0.41414	196.76	4.92e-14	192.64	no	no	yes	no	no	yes	no	no	yes	yes	no	no	1;2	LPSLNKRMPSQPLTDSMEDFYPNKNHGPDSG	_MPSQPLTDS(ph)MEDFYPNK_	MPSQPLTDS(1)MEDFYPNK	MPS(-124.47)QPLT(-57.15)DS(57.15)MEDFY(-99.66)PNK	9	2	1040.43	0.50426	1	1	NaN			yes	0.57585	1	1	NaN			yes	0.78527
D3ZLU0	D3ZLU0	206	S	Protein C2cd4c	C2cd4c	1561354	>tr|D3ZLU0|D3ZLU0_RAT Protein C2cd4c OS=Rattus norvegicus GN=C2cd4c PE=4 SV=1	yes	0.999945	42.5933	0.0107	145.1	0.000121781	145.1	yes	yes	yes	yes	yes	yes	yes	yes	yes	yes	yes	yes	1	NGGDGGSREVGGGLMSPSRYFSGGESDTGSS	_EVGGGLMS(ph)PSR_	EVGGGLMS(1)PSR	EVGGGLMS(42.59)PS(-42.59)R	8	2	585.255	0.789475	1	2	0.00681603	yes	yes		0.67817	1	3	0.0181489	yes	yes	yes
D3ZMG0	D3ZMG0	640	S	Protein Ulk1	Ulk1	1589743	>tr|D3ZMG0|D3ZMG0_RAT Protein Ulk1 OS=Rattus norvegicus GN=Ulk1 PE=4 SV=2	yes	0.999991	51.1209	-0.39251	205.52	1.1e-10	185.26	no	no	yes	no	no	yes	no	yes	yes	no	no	yes	1;3	KAGPSFDFPKAPSSQSLLTLLARQGVVMTPP	_APSSQS(ph)LLTLLAR_	APSSQS(1)LLTLLAR	APS(-99.79)S(-59.76)QS(51.12)LLT(-51.12)LLAR	6	2	718.879	0.99322	1	1	NaN			yes	0.84465	1	1	NaN			yes	0.70288
D3ZMI4;Q9WTP0-2;D4A9L5;Q9WTP0;D4ACZ4	D3ZMI4	60	S	Band 4.1-like protein 1	Epb41l1	71087	>tr|D3ZMI4|D3ZMI4_RAT Band 4.1-like protein 1 OS=Rattus norvegicus GN=Epb41l1 PE=1 SV=1;>sp|Q9WTP0-2|E41L1_RAT Isoform L of Band 4.1-like protein 1 OS=Rattus norvegicus GN=Epb41l1;>tr|D4A9L5|D4A9L5_RAT Band 4.1-like protein 1 OS=Rattus norvegicus GN=Epb41l	yes	1	121.182	-0.066048	145.86	5.18e-05	121.18	no	no	yes	no	no	yes	no	no	yes	no	no	yes	1	NEKHLTQQDTRPAEQSLDMEEKDYCEADGLS	_PAEQS(ph)LDMEEK_	PAEQS(1)LDMEEK	PAEQS(121.18)LDMEEK	5	2	678.773	0.67569	1	1	NaN			yes	0.5922	1	1	NaN			yes	0.65361
D3ZMJ7	D3ZMJ7	1689	S	Protein Wnk2	Wnk2	1307284	>tr|D3ZMJ7|D3ZMJ7_RAT Protein Wnk2 OS=Rattus norvegicus GN=Wnk2 PE=4 SV=2	yes	0.999466	33.3254	0.057289	160.48	4.66e-05	111.83	yes	yes	no	yes	yes	no	yes	yes	no	yes	yes	no	1	DSGSPHKRPGQQDSSSPAKTVGRFSVVSTQD	_RPGQQDSSS(ph)PAK_	RPGQQDSSS(0.999)PAK	RPGQQDS(-41.57)S(-33.33)S(33.33)PAK	9	2	669.296	0.30962	1	2	0.180328	yes	yes		0.324295	1	2	0.0817012	yes	yes		0.439245
D3ZMR2	D3ZMR2	750	S	Protein Uhrf1bp1	Uhrf1bp1	1307264	>tr|D3ZMR2|D3ZMR2_RAT Protein Uhrf1bp1 OS=Rattus norvegicus GN=Uhrf1bp1 PE=4 SV=2	yes	0.93394	14.8224	0.27324	91.64	2.67e-05	91.64	yes	yes	yes	yes	yes	yes	no	yes	yes	no	yes	yes	1	LLASEGRLKPSASFGSPVHSEALAPESVSHQ	_LKPSASFGS(ph)PVHSEALAPESVSHQR_	LKPS(0.004)AS(0.031)FGS(0.934)PVHS(0.031)EALAPESVSHQR	LKPS(-23.18)AS(-14.82)FGS(14.82)PVHS(-14.82)EALAPES(-44.66)VS(-51.63)HQR	9	4	675.33	0.45649	1	3	0.187779	yes	yes	yes	0.487995	1	2	0.100604	yes	yes		0.626375
D3ZNA6;P19332-8;F1LST4;P19332;D4A1Q2;P19332-2;D3ZRX4;P19332-4;P19332-5;E9PTR5;P19332-3;E9PT48;P19332-7;D3ZKD9;P19332-6	D3ZNA6	723	S	Microtubule-associated protein;Microtubule-associated protein;Microtubule-associated protein tau;Microtubule-associated protein;Microtubule-associated protein;Microtubule-associated protein;Microtubule-associated protein;Microtubule-associated protein	Mapt	69329	>tr|D3ZNA6|D3ZNA6_RAT Microtubule-associated protein OS=Rattus norvegicus GN=Mapt PE=4 SV=1;>sp|P19332-8|TAU_RAT Isoform Tau-H of Microtubule-associated protein tau OS=Rattus norvegicus GN=Mapt;>tr|F1LST4|F1LST4_RAT Microtubule-associated protein OS=Rattus	yes	0.90794	15.3133	0.24669	208.96	2.44e-80	158.2	yes	yes	yes	yes	yes	yes	yes	yes	yes	yes	yes	yes	1;2;3	PVVSGDTSPRHLSNVSSTGSIDMVDSPQLAT	_HLS(ph)NVS(ph)STGSIDMVDSPQLATLADEVSASLAK_	HLS(0.946)NVS(0.908)S(0.055)T(0.062)GS(0.029)IDMVDSPQLATLADEVSASLAK	HLS(16.98)NVS(15.31)S(-16.04)T(-15.31)GS(-16.43)IDMVDS(-63.24)PQLAT(-87.49)LADEVS(-114.47)AS(-141.96)LAK	6	3	1135.18	1.092	1	1	NaN		yes		0.897165	2	2	0.0210674	yes	yes		0.67389
D3ZNA6;P19332-8;F1LST4;P19332;D4A1Q2;P19332-2;D3ZRX4;P19332-4;P19332-5;E9PTR5;P19332-3;E9PT48;P19332-7;D3ZKD9;P19332-6	D3ZNA6	513	S	Microtubule-associated protein;Microtubule-associated protein;Microtubule-associated protein tau;Microtubule-associated protein;Microtubule-associated protein;Microtubule-associated protein;Microtubule-associated protein;Microtubule-associated protein	Mapt	69329	>tr|D3ZNA6|D3ZNA6_RAT Microtubule-associated protein OS=Rattus norvegicus GN=Mapt PE=4 SV=1;>sp|P19332-8|TAU_RAT Isoform Tau-H of Microtubule-associated protein tau OS=Rattus norvegicus GN=Mapt;>tr|F1LST4|F1LST4_RAT Microtubule-associated protein OS=Rattus	yes	1	78.193	0.98465	143.97	2.61e-06	129.77	yes	yes	yes	yes	yes	yes	yes	yes	no	yes	yes	yes	1;2;3;4	EPPKSGERSGYSSPGSPGTPGSRSRTPSLPT	_SGYS(ph)S(ph)PGS(ph)PGT(ph)PGSR_	S(0.017)GY(0.001)S(0.985)S(0.997)PGS(1)PGT(1)PGSR	S(-18.39)GY(-34.15)S(18.39)S(25.25)PGS(78.19)PGT(41.14)PGS(-41.14)R	8	2	857.253	1.1516	1	1	NaN		yes		1.91785	1	2	0.222067	yes	yes		1.65655
D3ZNI3	D3ZNI3	1480	S	Protein Pdcd11	Pdcd11	1304933	>tr|D3ZNI3|D3ZNI3_RAT Protein Pdcd11 OS=Rattus norvegicus GN=Pdcd11 PE=4 SV=1	yes	1	67.742	-0.65434	309.15	2.98e-121	263.2	yes	yes	yes	yes	yes	yes	yes	yes	yes	yes	yes	yes	1	RKSQRGGQSKRERQESESEQELVNKRPKKSG	_ERQES(ph)ESEQELVNK_	ERQES(1)ESEQELVNK	ERQES(67.74)ES(-67.74)EQELVNK	5	2	892.889	0.74114	1	3	0.138185	yes	yes	yes	1.0472	1	3	0.20193	yes	yes	yes	1.0916
D3ZNS1;Q63312	D3ZNS1	540	S	Pleckstrin homology-like domain family B member 1	Phldb1	620878	>tr|D3ZNS1|D3ZNS1_RAT Pleckstrin homology-like domain family B member 1 OS=Rattus norvegicus GN=Phldb1 PE=4 SV=2;>sp|Q63312|PHLB1_RAT Pleckstrin homology-like domain family B member 1 (Fragment) OS=Rattus norvegicus GN=Phldb1 PE=2 SV=2	yes	1	73.3338	0.67498	201.13	1.63e-11	188.69	yes	yes	no	yes	yes	no	yes	no	no	no	no	no	2	GESLAPRKGSFSGRLSPAYSLGSLTGASPRQ	_LS(ph)PAYSLGSLTGAS(ph)PR_	LS(1)PAYSLGSLTGAS(1)PR	LS(73.33)PAY(-82.2)S(-73.33)LGS(-65.09)LT(-54.95)GAS(54.95)PR	2	2	868.886	0.51269	2	2	0.0639126	yes	yes		0.59521	2	2	0.05384	yes	yes		0.790895
D3ZNT6	D3ZNT6	13	S	Killer cell lectin-like receptor subfamily G member 1	Mafa	1562627	>tr|D3ZNT6|D3ZNT6_RAT Killer cell lectin-like receptor subfamily G member 1 OS=Rattus norvegicus GN=Mafa PE=4 SV=1	yes	0.891592	9.15108	-0.28492	181.85	5.01e-43	128.98	yes	yes	no	yes	yes	no	yes	yes	no	yes	yes	no	1	___MAAELAMGAELPSSPLAIEYVNDFDLMK	_(ac)AAELAMGAELPS(ph)SPLAIEYVNDFDLMK_	AAELAMGAELPS(0.892)S(0.108)PLAIEYVNDFDLMK	AAELAMGAELPS(9.15)S(-9.15)PLAIEY(-59.84)VNDFDLMK	12	3	1006.47	0.50106	1	2	0.10762	yes	yes		0.88816	1	2	0.155997	yes	yes		0.688815
D3ZNT6	D3ZNT6	14	S	Killer cell lectin-like receptor subfamily G member 1	Mafa	1562627	>tr|D3ZNT6|D3ZNT6_RAT Killer cell lectin-like receptor subfamily G member 1 OS=Rattus norvegicus GN=Mafa PE=4 SV=1	yes	0.912074	10.1614	0.21735	181.85	5.01e-43	127.8	yes	yes	no	yes	yes	no	yes	yes	no	yes	yes	no	1	__MAAELAMGAELPSSPLAIEYVNDFDLMKF	_(ac)AAELAMGAELPSS(ph)PLAIEYVNDFDLMK_	AAELAMGAELPS(0.088)S(0.912)PLAIEYVNDFDLMK	AAELAMGAELPS(-10.16)S(10.16)PLAIEY(-43.04)VNDFDLMK	13	3	1006.47	0.5108	1	2	0.132534	yes	yes		0.604085	1	2	0.000503333	yes	yes		0.79842
D3ZNU1	D3ZNU1	2	S	Protein Cebpz	Cebpz	1304994	>tr|D3ZNU1|D3ZNU1_RAT Protein Cebpz OS=Rattus norvegicus GN=Cebpz PE=4 SV=1	yes	1	37.7696	0.26937	148.33	2.82e-05	37.77	yes	yes	no	no	yes	no	no	no	no	yes	no	no	1	______________MSADQEPLEFLAKNPWR	_(ac)S(ph)ADQEPLEFLAK_	S(1)ADQEPLEFLAK	S(37.77)ADQEPLEFLAK	1	2	735.332	1.1268	1	2	0.0657657	yes	yes		0.705265	1	2	0.210097	yes	yes		0.81807
D3ZUH5;D3ZPT0	D3ZUH5	497	S	Protein RGD1566084	Prr36	1566084	>tr|D3ZUH5|D3ZUH5_RAT Protein RGD1566084 OS=Rattus norvegicus GN=RGD1566084 PE=4 SV=2;>tr|D3ZPT0|D3ZPT0_RAT Protein RGD1566084 OS=Rattus norvegicus GN=RGD1566084 PE=4 SV=2	yes	0.786692	5.82085	0.31053	62.871	0.000238352	62.871	no	no	yes	no	no	yes	no	no	no	no	no	no	1	LPLSTLTAPPSPVNFSGSPPLPQATPSNRNT	_LPLSTLTAPPSPVNFS(ph)GSPPLPQATPSNR_	LPLSTLTAPPS(0.006)PVNFS(0.787)GS(0.206)PPLPQATPSNR	LPLS(-36.21)T(-36.21)LT(-33.82)APPS(-20.84)PVNFS(5.82)GS(-5.82)PPLPQAT(-36.74)PS(-44.57)NR	16	3	1008.51	0.75988	1	1	NaN			yes	0.43696	1	1	NaN			yes
D3ZQQ2	D3ZQQ2	292	S	Protein Wiz	Wiz	1307771	>tr|D3ZQQ2|D3ZQQ2_RAT Protein Wiz OS=Rattus norvegicus GN=Wiz PE=4 SV=1	yes	0.977219	19.5438	0.26307	173.72	7.16e-07	128.54	yes	yes	no	yes	yes	no	yes	yes	no	yes	yes	no	1	IKSPPGFSAKGLTHPSSSPLLKKAPLTLAGS	_GLTHPS(ph)SSPLLK_	GLT(0.001)HPS(0.977)S(0.011)S(0.011)PLLK	GLT(-29.6)HPS(19.54)S(-19.54)S(-19.54)PLLK	6	2	658.834	1.049	1	2	0.0311424	yes	yes		0.88437	1	1	NaN	yes			0.90943
D3ZQQ2	D3ZQQ2	294	S	Protein Wiz	Wiz	1307771	>tr|D3ZQQ2|D3ZQQ2_RAT Protein Wiz OS=Rattus norvegicus GN=Wiz PE=4 SV=1	yes	0.876432	8.92064	0.42021	146.79	9.47e-05	111.79	yes	yes	no	no	yes	no	yes	yes	no	yes	yes	no	1	SPPGFSAKGLTHPSSSPLLKKAPLTLAGSPT	_GLTHPSSS(ph)PLLK_	GLTHPS(0.011)S(0.112)S(0.876)PLLK	GLT(-60.07)HPS(-18.94)S(-8.92)S(8.92)PLLK	8	2	658.834	1.00657	1	2	0.131541	yes	yes		1.01034	1	2	0.0872878	yes	yes		0.79558
D3ZRK0	D3ZRK0	778	S	Protein Fam83h	Fam83h	1305866	>tr|D3ZRK0|D3ZRK0_RAT Protein Fam83h OS=Rattus norvegicus GN=Fam83h PE=1 SV=1	yes	0.999998	57.7348	-0.091875	188.91	3.1e-12	188.91	yes	yes	yes	yes	yes	yes	no	no	no	no	no	no	1	REEVVAPGGAGAERRSLESCLLDLRDSFAQQ	_S(ph)LESCLLDLR_	S(1)LESCLLDLR	S(57.73)LES(-57.73)CLLDLR	1	2	643.297	1.14955	1	2	0.00338314	yes	yes		0.28182	1	1	NaN	yes
D3ZT56;D4A549	D3ZT56	373	S	Protein Zfp687	Zfp687	2323182	>tr|D3ZT56|D3ZT56_RAT Protein Zfp687 OS=Rattus norvegicus GN=Zfp687 PE=4 SV=1;>tr|D4A549|D4A549_RAT Protein Zfp687 OS=Rattus norvegicus GN=Zfp687 PE=4 SV=1	yes	0.999993	51.8693	-0.73205	104.12	7.28e-20	74.475	yes	yes	yes	yes	yes	yes	yes	no	no	no	yes	no	1	LAEGAFLAEASFLKLSPVTPTPEGPKVVSVQ	_LS(ph)PVTPTPEGPK_	LS(1)PVTPTPEGPK	LS(51.87)PVT(-51.87)PT(-69.72)PEGPK	2	2	651.821	1.2762	1	3	0.38582	yes	yes	yes	1.0665	1	3	0.185561	yes	yes	yes	1.18505
D3ZU13;D4AD15	D3ZU13	1082	S	Protein Eif4g1	LOC100911431	6492984	>tr|D3ZU13|D3ZU13_RAT Protein Eif4g1 OS=Rattus norvegicus GN=LOC100911431 PE=4 SV=1;>tr|D4AD15|D4AD15_RAT Protein Eif4g1 OS=Rattus norvegicus GN=Eif4g1 PE=4 SV=1	no	0.657819	2.91118	-0.069869	70.783	0.00338824	53.565	yes	yes	no	no	yes	no	yes	yes	no	no	yes	no	1	DTSRLTKITKPGSIDSNNQLFAPGGRLSWGK	_ITKPGSIDS(ph)NNQLFAPGGR_	IT(0.006)KPGS(0.337)IDS(0.658)NNQLFAPGGR	IT(-20.64)KPGS(-2.91)IDS(2.91)NNQLFAPGGR	9	3	684.669	0.91499	1	2	0.102845	yes	yes									0.4251
D3ZUD5	D3ZUD5	748	S	Protein Ofd1	Ofd1	1562231	>tr|D3ZUD5|D3ZUD5_RAT Protein Ofd1 OS=Rattus norvegicus GN=Ofd1 PE=4 SV=1	yes	1	123.398	0.65436	157.58	4.53e-05	157.58	no	no	yes	no	no	no	yes	no	yes	no	no	yes	1;2	SSTRLSSTPHPKSRRSLDNEMYLEGLRRLHI	_S(ph)LDNEMYLEGLR_	S(1)LDNEMYLEGLR	S(123.4)LDNEMY(-123.4)LEGLR	1	2	760.329	1.1261	1	2	0.0705788	yes		yes	0.8235	1	2	0.0872742	yes		yes	0.7952
Q63531	Q63531	363	S	Ribosomal protein S6 kinase alpha-1	Rps6ka1	620675	>sp|Q63531|KS6A1_RAT Ribosomal protein S6 kinase alpha-1 OS=Rattus norvegicus GN=Rps6ka1 PE=1 SV=1	yes	1	65.8997	-0.16775	56.215	0.00132563	56.215	no	yes	no	no	no	no	no	no	no	yes	no	no	1	TFYFDTEFTSRTPRDSPGIPPSAGAHQLFRG	_DS(ph)PGIPPSAGAHQLFR_	DS(1)PGIPPSAGAHQLFR	DS(65.9)PGIPPS(-65.9)AGAHQLFR	2	2	865.407	1.0694	1	1	NaN		yes		0.89868	1	2	0.213119	yes	yes		0.72101
D3ZUW8	D3ZUW8	131	S	Bromodomain containing 1 (Predicted)	Brd1	1311855	>tr|D3ZUW8|D3ZUW8_RAT Bromodomain containing 1 (Predicted) OS=Rattus norvegicus GN=Brd1 PE=4 SV=2	yes	0.969912	15.0905	0.33976	129.37	0.000215461	105.95	yes	yes	no	yes	yes	yes	yes	yes	no	yes	yes	no	1	ALPEPKVRIVEYSPPSAPRRPPVYYKFIEKS	_IVEYSPPS(ph)APR_	IVEYS(0.03)PPS(0.97)APR	IVEY(-42.88)S(-15.09)PPS(15.09)APR	8	2	648.305	0.864285	1	2	0.213363	yes	yes		0.78607	1	2	0.00291453		yes	yes	0.614
D3ZV15	D3ZV15	668	S	Protein Cbl	Cbl	1561386	>tr|D3ZV15|D3ZV15_RAT Protein Cbl OS=Rattus norvegicus GN=Cbl PE=4 SV=1	yes	0.964081	14.475	-0.059073	106.39	0.000264666	93.269	yes	yes	no	no	no	yes	yes	no	no	yes	yes	yes	1;5	VAGPESEHPKIKPSSSANAIYSLAARPLPVP	_IKPSSS(ph)ANAIYSLAAR_	IKPS(0.001)S(0.034)S(0.964)ANAIYSLAAR	IKPS(-29.69)S(-14.47)S(14.47)ANAIY(-40.1)S(-33.99)LAAR	6	2	864.938	0.98392	1	3	0.0797943	yes	yes	yes	0.90612	1	3	0.125961	yes	yes	yes	0.867005
F1M823;Q9WVE9;D3ZV52;Q9WVE9-2	F1M823	208	S	Intersectin-1	Itsn1	2935	>tr|F1M823|F1M823_RAT Intersectin-1 OS=Rattus norvegicus GN=Itsn1 PE=4 SV=2;>sp|Q9WVE9|ITSN1_RAT Intersectin-1 OS=Rattus norvegicus GN=Itsn1 PE=1 SV=1;>tr|D3ZV52|D3ZV52_RAT Intersectin-1 OS=Rattus norvegicus GN=Itsn1 PE=4 SV=2;>sp|Q9WVE9-2|ITSN1_RAT Isofor	yes	0.805876	6.18189	-0.063563	70.452	0.00166441	70.452	no	no	yes	yes	no	no	no	no	no	yes	no	no	1	QLNTKLQKAQSFDVASAPAAAEWAVPQSSRL	_AQSFDVAS(ph)APAAAEWAVPQSSR_	AQS(0.194)FDVAS(0.806)APAAAEWAVPQSSR	AQS(-6.18)FDVAS(6.18)APAAAEWAVPQS(-63.99)S(-63.99)R	8	3	776.022	0.96752	1	1	NaN			yes	0.58498	1	1	NaN	yes
D3ZVB3	D3ZVB3	1127	S	Protein Fam135a	Fam135a	1304927	>tr|D3ZVB3|D3ZVB3_RAT Protein Fam135a OS=Rattus norvegicus GN=Fam135a PE=4 SV=1	yes	0.966067	14.8019	-0.48055	198.95	2.04e-07	147.64	no	no	yes	no	no	yes	no	no	yes	no	no	yes	1	ADELGGQRHELSENLSSDYLRAAVTVPAVCT	_HELSENLS(ph)SDYLR_	HELS(0.002)ENLS(0.966)S(0.032)DYLR	HELS(-26.93)ENLS(14.8)S(-14.8)DY(-86.53)LR	8	2	821.859	0.43589	1	1	NaN			yes	0.48874	1	1	NaN			yes	0.60445
D3ZVD1	D3ZVD1	683	S	Polyhomeotic-like 1 (Drosophila) (Predicted)	Phc1	1309203	>tr|D3ZVD1|D3ZVD1_RAT Polyhomeotic-like 1 (Drosophila) (Predicted) OS=Rattus norvegicus GN=Phc1 PE=4 SV=1	yes	0.998712	28.9671	-0.24771	73.783	0.0023439	73.783	no	no	yes	no	no	yes	no	no	no	no	no	no	1	LPGKAQTLAVKRKAESEEEREDLSALGSVLP	_KAES(ph)EEEREDLSALGSVLPTK_	KAES(0.999)EEEREDLS(0.001)ALGSVLPTK	KAES(28.97)EEEREDLS(-28.97)ALGS(-46.83)VLPT(-69.23)K	4	3	790.048	1.308	1	1	NaN			yes	0.86406	1	1	NaN			yes
D3ZWT6;A0A096MJD8	D3ZWT6	12	S	Protein Sh2d5	Sh2d5	1305952	>tr|D3ZWT6|D3ZWT6_RAT Protein Sh2d5 OS=Rattus norvegicus GN=Sh2d5 PE=4 SV=2;>tr|A0A096MJD8|A0A096MJD8_RAT Protein Sh2d5 OS=Rattus norvegicus GN=Sh2d5 PE=4 SV=1	yes	1	70.3177	-0.19868	110.38	0.000725932	110.38	no	no	yes	no	no	yes	no	no	no	yes	no	yes	1	____MQRAGAGARRASDCGPAPYRPRCIAKF	_RAS(ph)DCGPAPYRPR_	RAS(1)DCGPAPYRPR	RAS(70.32)DCGPAPY(-70.32)RPR	3	3	528.236	0.487065	1	2	0.292285		yes	yes	0.77016	1	2	0.367197		yes	yes	0.54702
D3ZX13	D3ZX13	1693	S	Kinesin-like protein	Kif20b	1308497	>tr|D3ZX13|D3ZX13_RAT Protein Kif20b OS=Rattus norvegicus GN=Kif20b PE=3 SV=1	yes	0.990166	20.0299	-0.1505	185.55	1.32e-07	91.622	no	yes	yes	yes	no	yes	no	no	yes	yes	no	yes	1	KKEGTLQKFGDFLQHSPTILQSKAKKIIETM	_FGDFLQHS(ph)PTILQSK_	FGDFLQHS(0.99)PT(0.01)ILQSK	FGDFLQHS(20.03)PT(-20.03)ILQS(-76.1)K	8	2	899.432	0.82487	1	3	0.149807	yes	yes	yes	0.73507	1	3	0.13231	yes	yes	yes	0.53086
D3ZXK3;D4A858	D3ZXK3	2398	S	Protein Tacc2	Tacc2	1303004	>tr|D3ZXK3|D3ZXK3_RAT Protein Tacc2 OS=Rattus norvegicus GN=Tacc2 PE=4 SV=1;>tr|D4A858|D4A858_RAT Protein Tacc2 OS=Rattus norvegicus GN=Tacc2 PE=4 SV=1	yes	0.999998	57.1755	0.25179	194.55	9.93e-10	167.61	no	no	yes	no	no	yes	no	no	yes	yes	no	yes	1	QPSDLSNFVNETKFNSPSEELDYRNSYEIEY	_FNS(ph)PSEELDYR_	FNS(1)PSEELDYR	FNS(57.18)PS(-57.18)EELDY(-96.58)R	3	2	718.79	0.81961	1	2	0.267586	yes		yes	0.97208	1	3	0.0299305	yes	yes	yes	1.06195
D3ZXQ2	D3ZXQ2	829	S	Protein Camsap3	Camsap3	1597412	>tr|D3ZXQ2|D3ZXQ2_RAT Protein Camsap3 OS=Rattus norvegicus GN=Camsap3 PE=4 SV=2	yes	0.999989	49.5688	0.18587	140.96	0.000138104	120.92	yes	yes	no	yes	yes	no	yes	yes	no	yes	no	yes	1	TPPHDVDSLPHLRKFSPSQVPVQTRSSILLS	_KFS(ph)PSQVPVQTR_	KFS(1)PSQVPVQTR	KFS(49.57)PS(-49.57)QVPVQT(-79.18)R	3	2	727.364	0.6895	1	3	0.0826183	yes	yes	yes	0.71497	1	2	0.0619115	yes	yes		0.96906
D3ZXY1	D3ZXY1	259	S	Inner centromere protein (Predicted)	Incenp	1305292	>tr|D3ZXY1|D3ZXY1_RAT Inner centromere protein (Predicted) OS=Rattus norvegicus GN=Incenp PE=1 SV=1	yes	1	74.3562	0.61272	225.08	1.58e-21	201.67	no	no	yes	yes	yes	yes	yes	yes	no	yes	yes	no	1	VSKLKIARASRGLQDSPGSTDSPWQERVLSP	_GLQDS(ph)PGSTDSPWQER_	GLQDS(1)PGSTDSPWQER	GLQDS(74.36)PGS(-74.36)T(-88.13)DS(-99.28)PWQER	5	2	920.381	0.60888	1	3	0.138626	yes	yes	yes	0.581275	1	2	0.117645	yes	yes		0.4759
D3ZXY1	D3ZXY1	114	S	Inner centromere protein (Predicted)	Incenp	1305292	>tr|D3ZXY1|D3ZXY1_RAT Inner centromere protein (Predicted) OS=Rattus norvegicus GN=Incenp PE=1 SV=1	yes	1	118.308	-0.25228	199.08	8.45e-08	118.31	yes	yes	yes	yes	yes	yes	yes	yes	yes	yes	yes	yes	1	RHRRSKLGAVVEENGSPVLRRITRAAAAAAA	_LGAVVEENGS(ph)PVLR_	LGAVVEENGS(1)PVLR	LGAVVEENGS(118.31)PVLR	10	2	760.379	0.71444	1	3	0.0424867	yes	yes	yes	0.58116	1	3	0.00276437	yes	yes	yes	0.48852
D3ZZ81	D3ZZ81	244	S	Protein Ppfia1	Ppfia1	1309009	>tr|D3ZZ81|D3ZZ81_RAT Protein Ppfia1 OS=Rattus norvegicus GN=Ppfia1 PE=4 SV=1	yes	0.979606	16.8166	0.15544	240.68	7.77e-32	214.66	yes	no	yes	no	no	yes	no	no	yes	yes	no	no	2	NAPSTNGKRSSDGSLSHEDLAKVLELQEVID	_RSS(ph)DGSLS(ph)HEDLAK_	RSS(1)DGS(0.02)LS(0.98)HEDLAK	RS(-45.66)S(45.66)DGS(-16.82)LS(16.82)HEDLAK	8	2	831.332	0.886455	2	2	0.188165	yes		yes	0.86748	2	1	NaN			yes	0.68573
D3ZZ81;D3ZRB1	D3ZZ81	1173	S	Protein Ppfia1	Ppfia1	1309009	>tr|D3ZZ81|D3ZZ81_RAT Protein Ppfia1 OS=Rattus norvegicus GN=Ppfia1 PE=4 SV=1;>tr|D3ZRB1|D3ZRB1_RAT Uncharacterized protein OS=Rattus norvegicus PE=4 SV=2	yes	0.878415	10.9182	0.096115	141.34	0.00025195	94.122	yes	yes	no	yes	yes	no	yes	no	no	no	no	no	1	TLPANFRVTSSMSSPSMQPKKVQMDVYPHYF	_VTSSMSSPS(ph)MQPK_	VTS(0.001)S(0.002)MS(0.047)S(0.071)PS(0.878)MQPK	VT(-37.59)S(-31.76)S(-25.84)MS(-12.67)S(-10.92)PS(10.92)MQPK	9	2	723.804	0.89158	1	1	NaN		yes		0.43406	1	1	NaN	yes			0.77687
D4A020	D4A020	1133	S	Protein Med14	Med14	1560170	>tr|D4A020|D4A020_RAT Protein Med14 OS=Rattus norvegicus GN=Med14 PE=4 SV=1	yes	0.983996	17.8911	0.064105	79.731	0.000883241	72.514	no	yes	no	yes	no	no	yes	yes	no	yes	no	no	2;3	PQVSGPSPATRLPGMSPANPSLHSPVPDVSH	_LPGMS(ph)PANPSLHS(ph)PVPDVSHS(ph)PR_	LPGMS(0.984)PANPS(0.038)LHS(0.978)PVPDVS(0.124)HS(0.876)PR	LPGMS(17.89)PANPS(-16.47)LHS(16.47)PVPDVS(-8.51)HS(8.51)PR	5	3	873.7	0.87634	2	2	0.0789135	yes	yes		0.80041	2	1	NaN		yes		0.7664
M0R3M4;D4A054	M0R3M4	1383	S	Protein Ranbp2	Ranbp2	1560047	>tr|M0R3M4|M0R3M4_RAT Protein LOC100911178 OS=Rattus norvegicus GN=LOC100911178 PE=4 SV=1;>tr|D4A054|D4A054_RAT Protein LOC100911178 OS=Rattus norvegicus GN=Ranbp2 PE=1 SV=1	yes	1	78.3108	0.2762	95.205	0.000807277	90.379	yes	no	yes	yes	no	yes	no	no	yes	no	yes	no	1	SCQNTKPTNGKELLGSPLVENGFASKTGPEN	_ELLGS(ph)PLVENGFASK_	ELLGS(1)PLVENGFASK	ELLGS(78.31)PLVENGFAS(-78.31)K	5	2	820.9	0.70744	1	3	0.0587669	yes	yes	yes	0.78545	1	1	NaN	yes			0.93963
D4A0C3	D4A0C3	673	S	Protein Hid1	Hid1	1311422	>tr|D4A0C3|D4A0C3_RAT Protein Hid1 OS=Rattus norvegicus GN=Hid1 PE=4 SV=1	yes	0.999123	30.5737	0.029414	253.66	1.51e-64	197.01	yes	yes	no	yes	yes	no	yes	yes	no	yes	yes	no	1;2	EPNQTWREQRRLSNASASGQWSPTSDWILSW	_RLS(ph)NAS(ph)ASGQWSPTSDWILSWK_	RLS(1)NAS(0.999)AS(0.001)GQWSPTSDWILSWK	RLS(50.98)NAS(30.57)AS(-30.57)GQWS(-58.1)PT(-78.33)S(-85.83)DWILS(-145.25)WK	6	2	1319.08	0.806275	1	2	0.221259	yes	yes		1.0084	1	1	NaN	yes			1.2652
D4A0I5	D4A0I5	743	S	DnaJ (Hsp40) homolog, subfamily C, member 6 (Predicted)	Dnajc6	1309900	>tr|D4A0I5|D4A0I5_RAT DnaJ (Hsp40) homolog, subfamily C, member 6 (Predicted) OS=Rattus norvegicus GN=Dnajc6 PE=4 SV=1	no	0.656877	4.44803	0.329	72.474	8.86e-06	63.372	yes	yes	yes	yes	yes	yes	yes	no	no	no	no	no	1	WQQAQPKPQSSMPHSSPQNRPNYNVSFSAMP	_PQSSMPHSS(ph)PQNRPNYNVSFSAMPAGQSDR_	PQS(0.001)S(0.001)MPHS(0.236)S(0.657)PQNRPNY(0.044)NVS(0.03)FS(0.03)AMPAGQS(0.001)DR	PQS(-29.56)S(-29.56)MPHS(-4.45)S(4.45)PQNRPNY(-11.75)NVS(-13.34)FS(-13.34)AMPAGQS(-27.83)DR	9	3	1118.82	0.31454	1	3	0.121771	yes	yes	yes	0.42244	1	1	NaN	yes			0.471895
D4A0Y6	D4A0Y6	956	S	Protein Mki67	Mki67	1305476	>tr|D4A0Y6|D4A0Y6_RAT Protein Mki67 OS=Rattus norvegicus GN=Mki67 PE=4 SV=1	yes	1	72.2905	0.34174	106.49	0.00330188	72.29	no	yes	no	no	no	no	no	yes	no	yes	yes	no	1	KDEPIGDDETKVLCKSPQPKTENLKASAKPR	_VLCKS(ph)PQPK_	VLCKS(1)PQPK	VLCKS(72.29)PQPK	5	2	568.78	0.927015	1	2	0.0711443	yes	yes		0.98635	1	2	0.0749153	yes	yes		0.65985
D4A0Y6	D4A0Y6	1323	S	Protein Mki67	Mki67	1305476	>tr|D4A0Y6|D4A0Y6_RAT Protein Mki67 OS=Rattus norvegicus GN=Mki67 PE=4 SV=1	yes	0.987528	18.9862	0.58274	254.87	3.77e-53	231.37	yes	yes	no	yes	yes	no	yes	yes	no	no	no	no	2	VSLESVQPQLVITPASTKRLSKTGLSKVDVR	_VSLESVQPQLVIT(ph)PAS(ph)TK_	VSLESVQPQLVIT(1)PAS(0.988)T(0.012)K	VS(-181.1)LES(-163.54)VQPQLVIT(63.93)PAS(18.99)T(-18.99)K	16	2	1029	0.17081	2	1	NaN	yes			0.276355	2	2	0.0660398	yes	yes		0.20404
D4A1G8	D4A1G8	843	S	Protein Cep170b	Cep170b	1595689	>tr|D4A1G8|D4A1G8_RAT Protein Cep170b OS=Rattus norvegicus GN=Cep170b PE=1 SV=1	yes	0.99279	21.3889	-0.18422	125.67	0.000336881	121.82	yes	yes	yes	yes	yes	no	yes	yes	yes	yes	no	yes	1	ISSNGRMVIQLRSGRSPEPDPAPPKETLTFA	_SGRS(ph)PEPDPAPPK_	S(0.007)GRS(0.993)PEPDPAPPK	S(-21.39)GRS(21.39)PEPDPAPPK	4	2	707.822	0.42682	1	3	0.0458921	yes	yes	yes	0.42627	1	2	0.0657558	yes	yes		0.50721
D4A1Y0	D4A1Y0	677	S	Protein Scyl2	Scyl2	1305665	>tr|D4A1Y0|D4A1Y0_RAT Protein Scyl2 OS=Rattus norvegicus GN=Scyl2 PE=4 SV=1	yes	0.99856	28.4099	-0.1284	142.1	0.000265648	142.1	yes	yes	yes	yes	no	yes	no	no	yes	no	no	yes	1	SENREDGLQGKQKRGSLTLEEKQKLAKEQEQ	_RGS(ph)LTLEEK_	RGS(0.999)LT(0.001)LEEK	RGS(28.41)LT(-28.41)LEEK	3	2	556.771	0.62675	1	3	0.209042	yes	yes	yes	0.79654	1	1	NaN			yes	0.94134
D4A2G9	D4A2G9	60	S	Protein RGD1565297	Ranbp1	1310521	>tr|D4A2G9|D4A2G9_RAT Protein Ranbp1 OS=Rattus norvegicus GN=Ranbp1 PE=4 SV=1	yes	1	220.971	0.46311	239.75	7.17e-35	220.97	yes	yes	yes	yes	yes	yes	yes	yes	yes	yes	yes	yes	1	EEELFKMRAKLFRFASENDLPEWKERGTGDV	_FAS(ph)ENDLPEWK_	FAS(1)ENDLPEWK	FAS(220.97)ENDLPEWK	3	2	708.298	1.1874	1	3	0.0428283	yes	yes	yes	1.1828	1	3	0.028367	yes	yes	yes	1.1678
D4A3G2	D4A3G2	72	S	Similar to cell division cycle 2-like 1	RGD1566355	1566355	>tr|D4A3G2|D4A3G2_RAT Uncharacterized protein OS=Rattus norvegicus PE=4 SV=2	yes	1	125.97	-0.071899	165.63	2.35e-05	125.97	yes	yes	no	no	yes	no	yes	yes	no	yes	yes	yes	1	RMEITIRNSPYRREDSMEDRGEEDDSLAIKP	_REDS(ph)MEDR_	REDS(1)MEDR	REDS(125.97)MEDR	4	2	559.203	0.97703	1	3	0.116657	yes	yes	yes	0.82241	1	3	0.0644994	yes	yes	yes	0.642125
D4A3K5	D4A3K5	106	S	Histone H1.1	Hist1h1a	1305706	>sp|D4A3K5|H11_RAT Histone H1.1 OS=Rattus norvegicus GN=Hist1h1a PE=3 SV=1	yes	1	93.9093	-0.094645	138.24	0.000345583	116.24	yes	yes	no	yes	yes	no	yes	yes	no	yes	yes	no	1	NKGTLVQTKGTGAAGSFKLNKKAESKASTTK	_GTGAAGS(ph)FK_	GTGAAGS(1)FK	GT(-93.91)GAAGS(93.91)FK	7	2	438.187	1.60245	1	2	0.100123	yes	yes		1.1439	1	2	0.054274	yes	yes		1.16245
D4A3X1;M0R621	D4A3X1	67	S	Protein LOC100909715	RGD1308601	1308601	>tr|D4A3X1|D4A3X1_RAT Protein LOC100909715 OS=Rattus norvegicus GN=LOC100909715 PE=4 SV=1;>tr|M0R621|M0R621_RAT Protein LOC100909715 OS=Rattus norvegicus GN=LOC100909715 PE=4 SV=1	yes	0.801947	6.02938	-0.1882	185.34	1.63e-21	148.26	yes	yes	no	no	no	no	no	no	yes	no	yes	no	2	LSSMPCLLMELRRDSSESQLASTESDKPTTG	_RDS(ph)S(ph)ESQLASTESDKPTTGR_	RDS(0.992)S(0.802)ES(0.206)QLASTESDKPTTGR	RDS(19.89)S(6.03)ES(-6.03)QLAS(-91.8)T(-85.88)ES(-103.89)DKPT(-132.27)T(-135.59)GR	4	3	771.319	1.0858	2	3	0.220802	yes	yes	yes	1.0626	2	3	0.178387	yes	yes	yes	0.87472
D4A421	D4A421	884	S	Nuclear factor related to kappa B binding protein (Predicted)	Nfrkb	1310558	>tr|D4A421|D4A421_RAT Nuclear factor related to kappa B binding protein (Predicted) OS=Rattus norvegicus GN=Nfrkb PE=4 SV=1	yes	0.999958	43.7822	-0.1476	234.48	3.08e-55	213.7	no	no	yes	no	no	yes	no	no	no	yes	no	yes	1	PAQTGLTVTSLPAAVSPGSKTAMSSPGSSAP	_PGPAQTGLTVTSLPAAVS(ph)PGSK_	PGPAQTGLTVTSLPAAVS(1)PGSK	PGPAQT(-143.55)GLT(-122.62)VT(-88.7)S(-82.19)LPAAVS(43.78)PGS(-43.78)K	18	2	1058.54	0.85187	1	2	0.109137	yes		yes	0.55436	1	2	0.0504858	yes		yes	0.76039
D4A489	D4A489	24	S	Protein Cipc	Cipc	1309492	>tr|D4A489|D4A489_RAT Protein Cipc OS=Rattus norvegicus GN=Cipc PE=4 SV=2	yes	0.999998	56.9991	0.27547	137.95	0.0013429	133.23	yes	yes	no	yes	yes	no	no	yes	no	no	no	no	1	LPALLDMERKVPSRESPRRLSAKPGRGTEMK	_VPSRES(ph)PR_	VPSRES(1)PR	VPS(-57)RES(57)PR	6	2	504.237	1.2888	1	2	0.0568407	yes	yes		0.921535	1	2	0.0354729	yes	yes		0.68012
D4A554	D4A554	1187	S	Eukaryotic translation initiation factor 4 gamma, 3 (Predicted), isoform CRA_a	Eif4g3	1311370	>tr|D4A554|D4A554_RAT Eukaryotic translation initiation factor 4 gamma, 3 (Predicted), isoform CRA_a OS=Rattus norvegicus GN=Eif4g3 PE=4 SV=2	yes	0.855971	7.86428	0.083178	208.37	9.82e-15	51.819	yes	yes	no	yes	yes	yes	yes	yes	yes	yes	yes	no	1	PLPAGTARPNTFLRGSSKDLLDNQSQEEQRR	_GS(ph)SKDLLDNQSQEEQR_	GS(0.856)S(0.14)KDLLDNQS(0.004)QEEQR	GS(7.86)S(-7.86)KDLLDNQS(-23.24)QEEQR	2	3	638.613	0.82462	1	3	0.164846	yes	yes	yes	0.62644	1	3	0.0720257	yes	yes	yes	0.5359
D4A554	D4A554	1188	S	Eukaryotic translation initiation factor 4 gamma, 3 (Predicted), isoform CRA_a	Eif4g3	1311370	>tr|D4A554|D4A554_RAT Eukaryotic translation initiation factor 4 gamma, 3 (Predicted), isoform CRA_a OS=Rattus norvegicus GN=Eif4g3 PE=4 SV=2	no	0.522763	0.594871	0.27819	208.37	9.82e-15	41.088	yes	yes	no	yes	yes	yes	yes	yes	yes	yes	yes	no	1	LPAGTARPNTFLRGSSKDLLDNQSQEEQRRE	_GSS(ph)KDLLDNQSQEEQR_	GS(0.456)S(0.523)KDLLDNQS(0.021)QEEQR	GS(-0.59)S(0.59)KDLLDNQS(-13.88)QEEQR	3	3	638.613	0.83335	1	3	0.164088	yes	yes	yes	0.55319	1	3	0.0836886	yes	yes	yes	0.56117
D4A5G2	D4A5G2	96	S	Protein Nop14	Nop14	1305605	>tr|D4A5G2|D4A5G2_RAT Protein Nop14 OS=Rattus norvegicus GN=Nop14 PE=4 SV=1	yes	0.999999	62.0455	-0.40698	223.29	1.12e-16	223.29	no	yes	yes	no	no	yes	no	no	yes	no	no	yes	1	NVFTDKRFGEYNSNISPEEKMMKRFALEQQR	_FGEYNSNIS(ph)PEEK_	FGEYNSNIS(1)PEEK	FGEY(-155.29)NS(-62.05)NIS(62.05)PEEK	9	2	797.327	1.1803	1	3	0.106328	yes	yes	yes	1.0365	1	2	0.0195111		yes	yes	0.77616
D4A6L0	D4A6L0	1061	S	Probable G-protein coupled receptor 158	Gpr158	1305841	>sp|D4A6L0|GP158_RAT Probable G-protein coupled receptor 158 OS=Rattus norvegicus GN=Gpr158 PE=3 SV=1	yes	0.996865	25.0245	-0.078359	85.185	0.000172759	75.529	no	no	yes	no	no	yes	no	no	no	no	no	no	1	HKPKAAEGLYQANHKSIDKTEVCPWESHGQS	_S(ph)IDKTEVCPWESHGQSPLEDENR_	S(0.997)IDKT(0.003)EVCPWESHGQSPLEDENR	S(25.02)IDKT(-25.02)EVCPWES(-61.63)HGQS(-69.37)PLEDENR	1	3	931.732	0.57403	1	1	NaN			yes	0.2598	1	1	NaN			yes
D4A702	D4A702	304	S	Protein Synpo2	Synpo2	1564779	>tr|D4A702|D4A702_RAT Protein Synpo2 OS=Rattus norvegicus GN=Synpo2 PE=4 SV=2	yes	1	75.5888	3.0644	143.25	7.41e-05	75.589	yes	yes	yes	yes	yes	yes	yes	yes	no	yes	yes	no	1	KAEECRLQAGRGCVASPVEGGRSEAPPSLVS	_GCVAS(ph)PVEGGR_	GCVAS(1)PVEGGR	GCVAS(75.59)PVEGGR	5	2	584.744	0.58898	1	3	0.0366154	yes	yes	yes	0.52799	1	3	0.217987	yes	yes	yes	0.7476
D4A702	D4A702	357	S	Protein Synpo2	Synpo2	1564779	>tr|D4A702|D4A702_RAT Protein Synpo2 OS=Rattus norvegicus GN=Synpo2 PE=4 SV=2	yes	0.99888	29.8829	-0.34746	176.48	1.26e-07	145.46	yes	yes	no	yes	yes	yes	yes	yes	yes	yes	yes	yes	1	PHKHRARHARLRRSESLSEKQVKEAKSKCKS	_RSES(ph)LSEK_	RSES(0.999)LS(0.001)EK	RS(-40.26)ES(29.88)LS(-29.88)EK	4	2	508.226	0.972235	1	2	0.263086	yes	yes		0.70649	1	2	0.0219391	yes	yes		0.62955
D4A7U5	D4A7U5	661	S	Protein Vwa5b2	Vwa5b2	1564491	>tr|D4A7U5|D4A7U5_RAT Protein Vwa5b2 OS=Rattus norvegicus GN=Vwa5b2 PE=4 SV=2	yes	0.99458	24.2643	-0.58095	197.06	5.64e-17	162.36	yes	yes	yes	yes	yes	yes	yes	yes	yes	yes	yes	yes	1	NLSSDTAIWRRIFQSSYIREQYVLTHCSASP	_IFQSS(ph)YIR_	IFQS(0.002)S(0.995)Y(0.004)IR	IFQS(-27.69)S(24.26)Y(-24.26)IR	5	2	547.258	0.82993	1	3	0.0356733	yes	yes	yes	0.64996	1	3	0.0357857	yes	yes	yes	0.55195
D4A853	D4A853	299	S	Protein Cic	Cic	1310706	>tr|D4A853|D4A853_RAT Protein Cic OS=Rattus norvegicus GN=Cic PE=4 SV=2	yes	0.790293	7.89786	0.24584	155.25	3.49e-38	155.25	yes	yes	yes	no	yes	yes	yes	no	yes	yes	yes	yes	1	ASLGLAGGHKETRERSMSETGTAAAPGVSSE	_S(ph)MSETGTAAAPGVSSELLSAAAQTLLSSDTK_	S(0.79)MS(0.128)ET(0.041)GT(0.041)AAAPGVSSELLSAAAQTLLSSDTK	S(7.9)MS(-7.9)ET(-12.88)GT(-12.88)AAAPGVS(-95.07)S(-101.24)ELLS(-111.87)AAAQT(-144.98)LLS(-150.3)S(-150.3)DT(-150.3)K	1	2	1531.22	1.1063	1	1	NaN			yes	1.3346	1	1	NaN			yes
D4A853	D4A853	173	S	Protein Cic	Cic	1310706	>tr|D4A853|D4A853_RAT Protein Cic OS=Rattus norvegicus GN=Cic PE=4 SV=2	yes	0.998969	30.8427	0.16518	111.52	0.00176112	107.97	yes	yes	no	yes	yes	yes	yes	yes	no	yes	yes	yes	1	PEIQLPLPPGKRRTQSLSALPKERDSSSEKD	_TQS(ph)LSALPK_	TQS(0.999)LS(0.001)ALPK	T(-36.81)QS(30.84)LS(-30.84)ALPK	3	2	512.757	1.2918	1	3	0.114447	yes	yes	yes	1.1188	1	3	0.0114009	yes	yes	yes	0.89491
D4A899	D4A899	835	S	Protein Vps13a	Vps13a	1311340	>tr|D4A899|D4A899_RAT Protein Vps13a OS=Rattus norvegicus GN=Vps13a PE=4 SV=2	yes	0.962533	17.1119	0.14555	111.18	1.43e-22	65.766	yes	yes	no	no	yes	no	yes	yes	no	yes	yes	no	1	QKLIPLLEQSATEDDSEEEFFDAPCSPLEEY	_LIPLLEQSATEDDS(ph)EEEFFDAPCSPLEEYPQVSCR_	LIPLLEQS(0.019)AT(0.019)EDDS(0.963)EEEFFDAPCSPLEEYPQVSCR	LIPLLEQS(-17.11)AT(-17.11)EDDS(17.11)EEEFFDAPCS(-45.64)PLEEY(-51.95)PQVS(-61.85)CR	14	3	1394.27	0.608495	1	2	0.341122	yes	yes		0.569	1	2	0.0471487	yes	yes		0.71597
D4A8A0	D4A8A0	1407	S	DNA fragmentation factor subunit beta	Cad	1588606	>tr|D4A8A0|D4A8A0_RAT DNA fragmentation factor subunit beta OS=Rattus norvegicus GN=Cad PE=3 SV=2	yes	0.836788	7.10397	-0.78415	150.04	0.000490115	56.404	yes	no	no	no	no	no	yes	yes	no	no	yes	no	1	VINLSMRGAGGRRLSSFVTKGYRTRRLAADF	_RLSS(ph)FVTK_	RLS(0.163)S(0.837)FVTK	RLS(-7.1)S(7.1)FVT(-36.2)K	4	2	509.26	0.72488	1	1	NaN	yes										1.1079
D4A8C6	D4A8C6	660	S	Protein Ubn1	Ubn1	1311582	>tr|D4A8C6|D4A8C6_RAT Protein Ubn1 OS=Rattus norvegicus GN=Ubn1 PE=4 SV=2	yes	0.999908	40.38	0.2436	134.63	4.04e-23	112.75	no	yes	no	yes	yes	yes	yes	yes	no	no	no	yes	1	ATCGLTDPVPVTLEDSLDEDLVRNPASSVDA	_EHPSQATCGLTDPVPVTLEDS(ph)LDEDLVR_	EHPSQATCGLTDPVPVTLEDS(1)LDEDLVR	EHPS(-105.17)QAT(-108.78)CGLT(-109.93)DPVPVT(-40.38)LEDS(40.38)LDEDLVR	21	3	1058.48	0.55969	1	3	0.0710611	yes	yes	yes	0.52008	1	3	0.0174585	yes	yes	yes	0.52099
D4A8G7	D4A8G7	224	S	Protein Snw1	Snw1	1561926	>tr|D4A8G7|D4A8G7_RAT Protein Snw1 OS=Rattus norvegicus GN=Snw1 PE=4 SV=1	yes	1	105.369	0.13117	249.06	3.73e-43	153.06	yes	yes	yes	yes	yes	yes	yes	yes	yes	yes	yes	yes	1;2	PPRFKINKKIPRGPPSPPAPVMHSPSRKMTV	_GPPS(ph)PPAPVMHS(ph)PSR_	GPPS(1)PPAPVMHS(0.992)PS(0.008)R	GPPS(105.37)PPAPVMHS(20.92)PS(-20.92)R	4	2	837.349	0.76493	1	1	NaN			yes	0.85427	2	3	0.0393933	yes	yes	yes	0.80078
D4A997	D4A997	716	S	HIV TAT specific factor 1 (Predicted)	Htatsf1	1563377	>tr|D4A997|D4A997_RAT HIV TAT specific factor 1 (Predicted) OS=Rattus norvegicus GN=Htatsf1 PE=4 SV=2	yes	1	73.1104	0.43525	332.67	9.15e-170	73.11	yes	yes	yes	yes	yes	yes	yes	yes	yes	yes	yes	yes	1;2	KEDEEDTDVRKDDDASDKVFEDNSNEKLFNE	_KDDDAS(ph)DKVFEDNS(ph)NEK_	KDDDAS(1)DKVFEDNS(1)NEK	KDDDAS(73.11)DKVFEDNS(73.11)NEK	6	3	705.931	0.80273	1	1	NaN			yes	0.70116	1	1	NaN			yes	0.61282
D4A9M6;O88884;F1LMK0;O88884-2	D4A9M6	101	S	A-kinase anchor protein 1, mitochondrial	Akap1	620826	>tr|D4A9M6|D4A9M6_RAT A kinase (PRKA) anchor protein 1, isoform CRA_b OS=Rattus norvegicus GN=Akap1 PE=4 SV=2;>sp|O88884|AKAP1_RAT A-kinase anchor protein 1, mitochondrial OS=Rattus norvegicus GN=Akap1 PE=2 SV=1;>tr|F1LMK0|F1LMK0_RAT A kinase (PRKA) anchor	yes	0.998116	29.1892	0.99762	192.24	2.56e-07	69.431	yes	yes	yes	yes	yes	no	yes	yes	yes	yes	yes	no	1	TDPPALPRTRQVRRRSESSGNLPSIVDTRLQ	_RRS(ph)ESSGNLPSIVDTR_	RRS(0.998)ES(0.001)S(0.001)GNLPSIVDTR	RRS(29.19)ES(-29.19)S(-31.66)GNLPS(-63.89)IVDT(-68.83)R	3	3	618.634	1.2775	1	2	0.0802587	yes		yes	0.81389	1	2	0.891926	yes	yes		1.1665
D4AA13	D4AA13	917	S	Protein Dmxl1	Dmxl1	1307692	>tr|D4AA13|D4AA13_RAT Protein Dmxl1 OS=Rattus norvegicus GN=Dmxl1 PE=1 SV=1	yes	0.915435	12.3833	-1.2447	204.63	1.16e-19	123.83	no	no	yes	no	yes	yes	no	yes	yes	yes	no	yes	1	TKISEAIWLPEEHYSSSPEKILSPFSQKFQA	_ISEAIWLPEEHYSS(ph)SPEK_	ISEAIWLPEEHYS(0.053)S(0.915)S(0.032)PEK	IS(-98.75)EAIWLPEEHY(-53.05)S(-12.38)S(12.38)S(-14.61)PEK	14	2	1091.49	0.71391	1	3	0.0834899	yes	yes	yes	0.7024	1	2	0.0975493		yes	yes	0.9164
D4ABH1	D4ABH1	670	S	Protein Scaf11	Scaf11	1598325	>tr|D4ABH1|D4ABH1_RAT Protein Scaf11 OS=Rattus norvegicus GN=Scaf11 PE=4 SV=2	yes	1	94.7768	0.16413	310.55	2.73e-122	255.24	yes	yes	yes	yes	yes	yes	yes	yes	yes	yes	yes	yes	1	DTLLKHNLDNTQLDNSLEEKTDSLVEHPIHA	_HNLDNTQLDNS(ph)LEEK_	HNLDNTQLDNS(1)LEEK	HNLDNT(-94.78)QLDNS(94.78)LEEK	11	2	925.402	0.70777	1	3	0.158037	yes	yes	yes	0.77037	1	3	0.121075	yes	yes	yes	0.51476
D4ADF6	D4ADF6	141	S	Protein Zfyve16	Zfyve16	1564784	>tr|D4ADF6|D4ADF6_RAT Protein Zfyve16 OS=Rattus norvegicus GN=Zfyve16 PE=4 SV=2	yes	0.776954	6.47501	0.97173	141.36	2.77e-11	99.407	yes	yes	no	yes	no	yes	yes	no	yes	yes	yes	yes	1	CDLISDMGNLVHATSSEEDIKQLLPDDSKSP	_PVCDLISDMGNLVHATSS(ph)EEDIK_	PVCDLIS(0.008)DMGNLVHAT(0.04)S(0.175)S(0.777)EEDIK	PVCDLIS(-19.9)DMGNLVHAT(-12.87)S(-6.48)S(6.48)EEDIK	18	3	870.72	0.68796	1	1	NaN		yes		0.98512	1	1	NaN	yes			1.1169
D4AE41;P84586;Q4V898	D4AE41	88	S	RNA binding motif protein, X-linked-like-1;RNA binding motif protein, X-linked-like-1, N-terminally processed;RNA-binding motif protein, X chromosome retrogene-like;RNA-binding motif protein, X chromosome retrogene-like, N-terminally processed;RNA-binding motif protein, X chromosome;RNA-binding motif protein, X chromosome, N-terminally processed	Rbmxl1	1306751	>sp|D4AE41|RMXL1_RAT RNA binding motif protein, X-linked-like-1 OS=Rattus norvegicus GN=Rbmxl1 PE=3 SV=1;>sp|P84586|RMXRL_RAT RNA-binding motif protein, X chromosome retrogene-like OS=Rattus norvegicus GN=Rbmxrtl PE=3 SV=1;>sp|Q4V898|RBMX_RAT RNA-binding m	yes	0.998927	31.0936	-0.014262	149.52	4.46e-05	91.401	yes	no	yes	yes	no	no	no	no	yes	yes	yes	yes	1	SLDGKAIKVEQATKPSFESGRRGPPPPPRSR	_VEQATKPS(ph)FESGR_	VEQAT(0.001)KPS(0.999)FESGR	VEQAT(-31.09)KPS(31.09)FES(-35.28)GR	8	2	758.346	0.87736	1	1	NaN	yes			0.79109	1	2	0.286314	yes	yes
E9PSJ3	E9PSJ3	395	S	Kinesin-like protein	Kif4a	620526	>tr|E9PSJ3|E9PSJ3_RAT Protein Kif4a OS=Rattus norvegicus GN=Kif4a PE=3 SV=1	yes	1	99.9412	0.53735	117.03	0.00156913	99.941	no	no	yes	yes	no	no	no	no	yes	no	no	yes	1	VKPSENLQSLMEKNQSLVEENEKLSRGLSEA	_NQS(ph)LVEENEK_	NQS(1)LVEENEK	NQS(99.94)LVEENEK	3	2	635.272	0.62347	1	3	0.171462	yes	yes	yes	0.685425	1	2	0.324191	yes	yes		0.52813
E9PSJ4	E9PSJ4	203	S	Protein Spag9	Spag9	1311289	>tr|E9PSJ4|E9PSJ4_RAT Protein Spag9 OS=Rattus norvegicus GN=Spag9 PE=4 SV=2	yes	1	94.9605	0.34009	129.77	1.71e-14	127.92	yes	no	yes	no	no	yes	no	yes	yes	no	yes	yes	1;2	LEATAHSRIRKERPISLGIFPLPAGDGLLTP	_ERPIS(ph)LGIFPLPAGDGLLTPDTQK_	ERPIS(1)LGIFPLPAGDGLLTPDTQK	ERPIS(94.96)LGIFPLPAGDGLLT(-94.96)PDT(-107.68)QK	5	3	872.454	1.1022	1	2	0.00423417	yes	yes		1.313	1	3	0.0401179	yes	yes	yes	0.72264
E9PT68	E9PT68	369	S	Protein Mier1	Mier1	1562337	>tr|E9PT68|E9PT68_RAT Protein Mier1 OS=Rattus norvegicus GN=Mier1 PE=4 SV=1	yes	0.999706	35.3255	0.54282	270.51	3.03e-56	223.76	no	no	yes	no	no	yes	yes	no	yes	no	no	yes	1;2	PGVTDYMDRLLDESESAASSRAPSPPPTASN	_LLDESES(ph)AAS(ph)SR_	LLDESES(1)AAS(0.993)S(0.007)R	LLDES(-35.33)ES(35.33)AAS(21.42)S(-21.42)R	7	2	712.771	1.0903	1	1	NaN			yes	0.91119	1	1	NaN			yes	0.79885
E9PT68	E9PT68	372	S	Protein Mier1	Mier1	1562337	>tr|E9PT68|E9PT68_RAT Protein Mier1 OS=Rattus norvegicus GN=Mier1 PE=4 SV=1	yes	0.999871	40.848	0.23371	270.51	3.03e-56	175.66	no	no	yes	no	no	yes	yes	no	yes	no	no	yes	1;2	TDYMDRLLDESESAASSRAPSPPPTASNSST	_LLDESESAAS(ph)SR_	LLDESESAAS(1)SR	LLDES(-66.68)ES(-43.35)AAS(40.85)S(-40.85)R	10	2	672.788	0.83442	1	1	NaN			yes	1.2541	1	1	NaN			yes	0.72383
E9PTK9	E9PTK9	11	S	Protein Ankhd1	Ankhd1	4892133	>tr|E9PTK9|E9PTK9_RAT Protein Ankhd1 OS=Rattus norvegicus GN=Ankhd1 PE=4 SV=2	yes	0.851293	7.57792	-0.15119	108.71	1.5e-08	96.143	no	yes	yes	yes	yes	no	yes	yes	yes	yes	yes	no	1	_____MLTDSGGGGTSFEEDLDSVAPRSAPA	_(ac)MLTDSGGGGTS(ph)FEEDLDSVAPR_	MLTDSGGGGT(0.149)S(0.851)FEEDLDSVAPR	MLT(-53.43)DS(-53.43)GGGGT(-7.58)S(7.58)FEEDLDS(-50.32)VAPR	11	3	788.33	1.2157	1	1	NaN			yes								0.65027
E9PTR4	E9PTR4	478	S	Protein Atp8b2	Atp8b2	1597731	>tr|E9PTR4|E9PTR4_RAT Protein Ubap2l OS=Rattus norvegicus GN=Ubap2l PE=4 SV=2	yes	0.988642	19.4962	-0.66331	98.349	2.66e-16	43.696	yes	yes	yes	yes	yes	yes	yes	yes	yes	yes	yes	yes	1;2	ATSTAAPPPPSSPLPSKSTSAPQMSPGSSDN	_PPAVATSTAAPPPPSS(ph)PLPS(ph)K_	PPAVAT(0.008)S(0.007)T(0.206)AAPPPPS(0.373)S(0.416)PLPS(0.989)K	PPAVAT(-17.57)S(-17.88)T(-3.07)AAPPPPS(-0.46)S(0.46)PLPS(19.5)K	20	2	1065.5	0.39777	1	2	0.0442997	yes	yes		0.45413	1	2	0.0983749	yes	yes		0.55277
E9PTR4	E9PTR4	625	S	Protein Atp8b2	Atp8b2	1597731	>tr|E9PTR4|E9PTR4_RAT Protein Ubap2l OS=Rattus norvegicus GN=Ubap2l PE=4 SV=2	yes	0.833475	8.02613	0.84359	127.57	0.000424832	127.57	yes	no	no	yes	no	no	yes	no	no	no	yes	no	2;3	PLYEQRSTQTRRYPSSISSSPQKDLTQAKNG	_RYPSS(ph)ISS(ph)SPQK_	RYPS(0.151)S(0.833)IS(0.041)S(0.554)S(0.42)PQK	RY(-66.91)PS(-8.03)S(8.03)IS(-13.28)S(1.41)S(-1.41)PQK	5	2	748.813	0.76981	2	1	NaN	yes			0.93598	2	2	0.0867735	yes	yes		0.74161
E9PU01	E9PU01	1301	S	Protein Chd4	Chd4	620064	>tr|E9PU01|E9PU01_RAT Protein Chd4 OS=Rattus norvegicus GN=Chd4 PE=4 SV=2	yes	1	78.1434	0.9687	190.44	5.19e-09	119.54	no	no	yes	no	yes	yes	no	no	yes	no	no	yes	1	GEEEEVEREIIKQEESVDPDYWEKLLRHHYE	_QEES(ph)VDPDYWEK_	QEES(1)VDPDYWEK	QEES(78.14)VDPDY(-78.14)WEK	4	2	802.811	0.52642	1	2	0.140368	yes		yes	0.48798	1	3	0.130528	yes	yes	yes	0.59041
Q5QD51;Q5QD51-2;E9PU09;Q5QD51-3	Q5QD51	507	S	A-kinase anchor protein 12	Akap12	70988	>sp|Q5QD51|AKA12_RAT A-kinase anchor protein 12 OS=Rattus norvegicus GN=Akap12 PE=1 SV=1;>sp|Q5QD51-2|AKA12_RAT Isoform 2 of A-kinase anchor protein 12 OS=Rattus norvegicus GN=Akap12;>tr|E9PU09|E9PU09_RAT A-kinase anchor protein 12 OS=Rattus norvegicus GN=	yes	0.981141	20.1724	0.15153	125.97	0.00246047	112.71	no	no	yes	no	no	yes	no	no	yes	no	no	yes	1	QERIKVQGSPLKKLFSSSGLKKLSGKKQKGK	_LFS(ph)SSGLK_	LFS(0.981)S(0.009)S(0.009)GLK	LFS(20.17)S(-20.17)S(-20.17)GLK	3	2	459.72	1.2537	1	1	NaN			yes	1.0841	1	1	NaN			yes	0.8481
F1LMK8	F1LMK8	1990	S	Protein Jmjd1c	Jmjd1c	708458	>tr|F1LMK8|F1LMK8_RAT Protein Jmjd1c OS=Rattus norvegicus GN=Jmjd1c PE=4 SV=2	yes	0.920157	13.6266	0.18609	87.85	8.34e-05	59.502	yes	yes	yes	yes	yes	no	yes	yes	yes	yes	yes	no	1	SPGSASTDSRLTPPESQSPLHWLADLAEQKS	_LTPPES(ph)QSPLHWLADLAEQK_	LT(0.04)PPES(0.92)QS(0.04)PLHWLADLAEQK	LT(-13.63)PPES(13.63)QS(-13.63)PLHWLADLAEQK	6	3	780.714	0.66681	1	2	0.00801687	yes	yes		0.53792	1	1	NaN		yes		0.853295
F1LP90;F1LN69	F1LP90	781	S	Misshapen-like kinase 1	Mink1	1359135	>sp|F1LP90|MINK1_RAT Misshapen-like kinase 1 OS=Rattus norvegicus GN=Mink1 PE=1 SV=2;>tr|F1LN69|F1LN69_RAT Misshapen-like kinase 1 (Fragment) OS=Rattus norvegicus GN=Mink1 PE=4 SV=2	yes	0.980223	16.9516	0.21457	124.42	0.000133559	124.42	no	yes	yes	yes	yes	yes	yes	no	no	yes	yes	no	1	LERNRNRVGASTKLDSSPVLSPGNKAKPEDH	_LDS(ph)SPVLSPGNK_	LDS(0.98)S(0.02)PVLSPGNK	LDS(16.95)S(-16.95)PVLS(-80.28)PGNK	3	2	647.308	0.51889	1	3	0.0988919	yes	yes	yes	0.5591	1	3	0.0180793	yes	yes	yes	0.75319
F1LP90;F1LN69	F1LP90	782	S	Misshapen-like kinase 1	Mink1	1359135	>sp|F1LP90|MINK1_RAT Misshapen-like kinase 1 OS=Rattus norvegicus GN=Mink1 PE=1 SV=2;>tr|F1LN69|F1LN69_RAT Misshapen-like kinase 1 (Fragment) OS=Rattus norvegicus GN=Mink1 PE=4 SV=2	yes	0.996692	24.9848	0.29556	129.77	0.000133343	121.45	yes	yes	no	yes	yes	no	yes	yes	no	yes	yes	no	1	ERNRNRVGASTKLDSSPVLSPGNKAKPEDHR	_LDSS(ph)PVLSPGNK_	LDS(0.003)S(0.997)PVLSPGNK	LDS(-24.98)S(24.98)PVLS(-38.36)PGNK	4	2	647.308	0.544395	1	2	0.0797905	yes	yes		0.59104	1	2	0.0714955	yes	yes		0.730075
F1LNI8	F1LNI8	358	S	Calcium/calmodulin-dependent protein kinase type II subunit beta	Camk2b	2262	>tr|F1LNI8|F1LNI8_RAT Calcium/calmodulin-dependent protein kinase type II subunit beta OS=Rattus norvegicus GN=Camk2b PE=4 SV=1	yes	0.977104	18.5196	0.6869	233.08	4.31e-66	205.65	yes	yes	yes	yes	yes	yes	yes	yes	yes	yes	yes	yes	1;2	SPKGSLPPAALESSDSTNTTIEDEDAKAPRI	_GSLPPAALESSDS(ph)TNTTIEDEDAK_	GSLPPAALES(0.001)S(0.014)DS(0.977)T(0.008)NTTIEDEDAK	GS(-100.76)LPPAALES(-28.67)S(-18.52)DS(18.52)T(-20.99)NT(-43.5)T(-58.98)IEDEDAK	13	2	1264.55	0.804845	1	2	0.0531091	yes	yes		0.492325	1	2	0.0128833	yes	yes		0.54118
F1LNK0;F1MAQ5;P15146;P15146-2	F1LNK0	221	S	Microtubule-associated protein;Microtubule-associated protein;Microtubule-associated protein 2	Map2	3044	>tr|F1LNK0|F1LNK0_RAT Microtubule-associated protein OS=Rattus norvegicus GN=Map2 PE=4 SV=2;>tr|F1MAQ5|F1MAQ5_RAT Microtubule-associated protein OS=Rattus norvegicus GN=Map2 PE=4 SV=2;>sp|P15146|MTAP2_RAT Microtubule-associated protein 2 OS=Rattus norvegic	yes	0.929585	11.2062	-0.88064	154.6	6.61e-10	154.6	no	no	yes	no	no	yes	no	no	yes	no	no	yes	1	TPQDKKDPQDMEGEKSPASPFAQTFGTNLED	_S(ph)PASPFAQTFGTNLEDIK_	S(0.93)PAS(0.07)PFAQTFGTNLEDIK	S(11.21)PAS(-11.21)PFAQT(-84.62)FGT(-100.02)NLEDIK	1	2	1001.96	0.98785	1	1	NaN			yes	0.69602	1	1	NaN			yes	0.6748
F1LNK0;F1MAQ5;P15146;P15146-2;P15146-4;Q78DZ1;P15146-3	F1LNK0	1655	S	Microtubule-associated protein;Microtubule-associated protein;Microtubule-associated protein 2;Microtubule-associated protein	Map2	3044	>tr|F1LNK0|F1LNK0_RAT Microtubule-associated protein OS=Rattus norvegicus GN=Map2 PE=4 SV=2;>tr|F1MAQ5|F1MAQ5_RAT Microtubule-associated protein OS=Rattus norvegicus GN=Map2 PE=4 SV=2;>sp|P15146|MTAP2_RAT Microtubule-associated protein 2 OS=Rattus norvegic	yes	1	113.735	-0.086337	197	4.51e-07	113.73	yes	yes	yes	yes	yes	yes	yes	yes	yes	yes	yes	yes	2;3	VPSEKKVAIIRTPPKSPATPKQLRLINQPLP	_VAIIRT(ph)PPKS(ph)PAT(ph)PK_	VAIIRT(1)PPKS(1)PAT(1)PK	VAIIRT(113.73)PPKS(113.73)PAT(113.73)PK	10	2	908.432	0.57625	2	3	0.0447904	yes	yes	yes	0.60859	2	3	0.0613312	yes	yes	yes	0.69682
F1LNR1	F1LNR1	630	S	Protein Clasp1	Clasp1	1310970	>tr|F1LNR1|F1LNR1_RAT Protein Clasp1 OS=Rattus norvegicus GN=Clasp1 PE=4 SV=2	yes	0.999999	59.6202	0.15445	156.08	0.000224691	156.08	yes	no	no	yes	yes	no	no	no	no	no	yes	no	2	SSDSRGRSRAKVVSQSQPGSRSSSPGKLLGS	_VVSQS(ph)QPGS(ph)R_	VVSQS(1)QPGS(1)R	VVS(-59.62)QS(59.62)QPGS(94.66)R	5	2	602.742	1.5992	2	2	0.0355499	yes	yes		1.3734	2	1	NaN		yes		1.2116
F1LNS0;P0C6C0	F1LNS0	1088	S	A-kinase anchor protein SPHKAP	Sphkap	1311951	>tr|F1LNS0|F1LNS0_RAT A-kinase anchor protein SPHKAP (Fragment) OS=Rattus norvegicus GN=Sphkap PE=4 SV=2;>sp|P0C6C0|SPKAP_RAT A-kinase anchor protein SPHKAP OS=Rattus norvegicus GN=Sphkap PE=1 SV=1	yes	0.999994	55.5103	0.10366	249.38	8.51e-51	213.14	yes	yes	yes	yes	yes	yes	yes	yes	yes	yes	yes	yes	1;2	EARVFVNSLGLMSTLSQPVSRASSVSKQSSC	_VFVNSLGLMSTLS(ph)QPVSR_	VFVNSLGLMSTLS(1)QPVSR	VFVNS(-110.24)LGLMS(-55.51)T(-55.51)LS(55.51)QPVS(-90.67)R	13	2	1008.01	1.3243	1	3	0.0063433	yes	yes	yes	0.95142	1	3	0.0502869	yes	yes	yes	0.83267
F1LNT3;G3V9G7	F1LNT3	142	S	Protein R3hdm1	R3hdm1	1307497	>tr|F1LNT3|F1LNT3_RAT Protein R3hdm1 OS=Rattus norvegicus GN=R3hdm1 PE=4 SV=1;>tr|G3V9G7|G3V9G7_RAT Protein R3hdm2 OS=Rattus norvegicus GN=R3hdm2 PE=4 SV=1	yes	0.833872	7.03823	0.38997	78.098	0.000346674	78.098	yes	yes	no	no	no	no	yes	yes	no	no	yes	no	1	KASDKLPRKMLSRDSSQEYTDSTGIDLHEFL;KSKEKVPRKMLSRDSSQEYTDSTGIDLHEFL	_DSS(ph)QEYTDSTGIDLHEFLVNTLK_	DS(0.165)S(0.834)QEY(0.001)TDSTGIDLHEFLVNTLK	DS(-7.04)S(7.04)QEY(-29.48)T(-35.46)DS(-47.4)T(-47.4)GIDLHEFLVNT(-75.42)LK	3	3	898.072	0.85827	1	1	NaN	yes
F1LPB4	F1LPB4	2772	S	Protein Akap9	Akap9	620833	>tr|F1LPB4|F1LPB4_RAT Protein Akap9 OS=Rattus norvegicus GN=Akap9 PE=4 SV=2	yes	0.999402	33.7808	1.0305	92.474	0.00126534	92.474	yes	no	no	no	no	no	no	no	yes	no	no	no	1	KGSSISDLADSVAYQSREVYSSDSESDWGQS	_GSSISDLADSVAYQS(ph)R_	GSSISDLADSVAYQS(0.999)R	GS(-76.75)S(-76.75)IS(-67.68)DLADS(-33.78)VAY(-37.46)QS(33.78)R	15	2	868.38	1.0566	1	1	NaN	yes			0.652195	1	2	0.0699848		yes	yes	0.62876
F1LPE9;Q811U3;Q8K3M6;Q8K3M6-2;D3ZMM4;Z4YNN0	F1LPE9	191	S	ELKS/Rab6-interacting/CAST family member 1;ERC protein 2	Erc1	628733	>tr|F1LPE9|F1LPE9_RAT ELKS/Rab6-interacting/CAST family member 1 OS=Rattus norvegicus GN=Erc1 PE=4 SV=1;>sp|Q811U3|RB6I2_RAT ELKS/Rab6-interacting/CAST family member 1 OS=Rattus norvegicus GN=Erc1 PE=1 SV=1;>sp|Q8K3M6|ERC2_RAT ERC protein 2 OS=Rattus norve	yes	1	87.5768	0.063036	115.78	0.00583107	115.78	yes	yes	yes	yes	yes	yes	yes	yes	yes	yes	yes	yes	1	ESKLSSSMNSIKTFWSPELKKERALRKDEAS	_TFWS(ph)PELK_	TFWS(1)PELK	T(-87.58)FWS(87.58)PELK	4	2	544.247	0.83453	1	3	0.089168	yes	yes	yes	0.86857	1	3	0.0647711	yes	yes	yes	0.56986
F1LPE9;Q811U3	F1LPE9	17	S	ELKS/Rab6-interacting/CAST family member 1	Erc1	628733	>tr|F1LPE9|F1LPE9_RAT ELKS/Rab6-interacting/CAST family member 1 OS=Rattus norvegicus GN=Erc1 PE=4 SV=1;>sp|Q811U3|RB6I2_RAT ELKS/Rab6-interacting/CAST family member 1 OS=Rattus norvegicus GN=Erc1 PE=1 SV=1	yes	0.999109	33.5099	0.40314	104.84	0.00272224	85.808	yes	yes	no	yes	yes	no	no	yes	no	yes	no	no	2	YGSARSVGKVEPSSQSPGRSPRLPRSPRLGH	_VEPSSQS(ph)PGRS(ph)PR_	VEPSSQS(0.999)PGRS(1)PR	VEPS(-33.51)S(-33.51)QS(33.51)PGRS(62.08)PR	7	2	772.319	0.53383	2	2	0.0774621	yes	yes		0.61963	2	2	0.0711637	yes	yes		0.691735
O70511-2;F1LPH6;O70511-4;O70511-5;O70511;F1LNM3;O70511-6;O70511-7	O70511	2544	S	Ankyrin-3	Ank3	620157	>sp|O70511-2|ANK3_RAT Isoform 2 of Ankyrin-3 OS=Rattus norvegicus GN=Ank3;>tr|F1LPH6|F1LPH6_RAT Ankyrin-3 (Fragment) OS=Rattus norvegicus GN=Ank3 PE=4 SV=2;>sp|O70511-4|ANK3_RAT Isoform 4 of Ankyrin-3 OS=Rattus norvegicus GN=Ank3;>sp|O70511-5|ANK3_RAT Isof	yes	0.999979	46.7951	0.49255	192.32	5.93e-07	192.32	yes	yes	yes	yes	yes	yes	yes	yes	yes	yes	yes	yes	1	LKPKTHGCGRAEEPVSPLTAYQKSLEETSKL	_AEEPVS(ph)PLTAYQK_	AEEPVS(1)PLTAYQK	AEEPVS(46.8)PLT(-46.8)AY(-131.21)QK	6	2	756.853	0.53349	1	3	0.0517678	yes	yes	yes	0.56634	1	3	0.0705192	yes	yes	yes	0.61465
F1LPM3;O35413	F1LPM3	329	S	Sorbin and SH3 domain-containing protein 2	Sorbs2	620061	>tr|F1LPM3|F1LPM3_RAT Sorbin and SH3 domain-containing protein 2 OS=Rattus norvegicus GN=Sorbs2 PE=4 SV=2;>sp|O35413|SRBS2_RAT Sorbin and SH3 domain-containing protein 2 OS=Rattus norvegicus GN=Sorbs2 PE=1 SV=2	yes	0.90655	10.7678	-1.5319	205.62	1.98e-13	33.685	no	no	yes	yes	no	yes	no	yes	yes	yes	no	yes	1;2	KSSILQHERPVSVYQSSIDRSLERPSSSASM	_PVSVYQS(ph)S(ph)IDR_	PVS(0.037)VY(0.15)QS(0.907)S(0.907)IDR	PVS(-18.15)VY(-10.77)QS(10.77)S(10.77)IDR	7	3	470.862	0.74422	1	1	NaN			yes	0.51665	1	1	NaN			yes	0.43592
F1LPT8;Q63623	F1LPT8	273	S	Protein SCAF8	Scaf8	708362	>tr|F1LPT8|F1LPT8_RAT Protein SCAF8 OS=Rattus norvegicus GN=Scaf8 PE=4 SV=2;>sp|Q63623|SCAF8_RAT Protein SCAF8 OS=Rattus norvegicus GN=Scaf8 PE=1 SV=1	yes	0.997701	26.3757	-0.046893	192.16	1.04e-08	112.01	no	no	yes	no	no	yes	no	no	yes	no	no	yes	1	SFTRKLMDRFDFGEDSEHSEESKKEIPTPQL	_FDFGEDS(ph)EHSEESKK_	FDFGEDS(0.998)EHS(0.002)EESKK	FDFGEDS(26.38)EHS(-26.38)EES(-64.81)KK	7	2	925.859	0.57444	1	1	NaN			yes	0.51318	1	1	NaN			yes	0.70209
F1LQ82;Q62940	F1LQ82	142	S	E3 ubiquitin-protein ligase;E3 ubiquitin-protein ligase NEDD4	Nedd4	3157	>tr|F1LQ82|F1LQ82_RAT E3 ubiquitin-protein ligase NEDD4 (Fragment) OS=Rattus norvegicus GN=Nedd4 PE=4 SV=2;>sp|Q62940|NEDD4_RAT E3 ubiquitin-protein ligase NEDD4 OS=Rattus norvegicus GN=Nedd4 PE=1 SV=1	yes	1	78.2655	0.46613	105.72	7.01e-08	90.468	no	no	yes	yes	no	yes	yes	yes	yes	yes	yes	yes	1	IQLQAQRAFTTRRQISEDVDGPDNHESPENW	_QIS(ph)EDVDGPDNHESPENWEIVR_	QIS(1)EDVDGPDNHESPENWEIVR	QIS(78.27)EDVDGPDNHES(-78.27)PENWEIVR	3	2	1323.06	1.0401	1	3	0.110795	yes	yes	yes	0.89275	1	3	0.0460778	yes	yes	yes	0.73543
F1LQN9	F1LQN9	424	S	Protein Exoc1 (Fragment)	Exoc1	1304939	>tr|F1LQN9|F1LQN9_RAT Protein Exoc1 (Fragment) OS=Rattus norvegicus GN=Exoc1 PE=4 SV=2	yes	0.999826	40.7424	-0.12933	171.21	2.94e-05	171.21	no	yes	yes	yes	no	no	yes	yes	yes	no	no	yes	1;2	ATLPRKESAVKQETESLHGSSGKLTGSTSSL	_QETES(ph)LHGSSGK_	QETES(1)LHGSSGK	QET(-41.44)ES(40.74)LHGS(-40.74)S(-47.45)GK	5	2	670.28	0.719615	1	2	0.0596351		yes	yes	0.77374	1	2	0.0776434	yes	yes		0.78324
P55280;F1LQP8	P55280	785	S	Cadherin-6	Cdh6	2322	>sp|P55280|CADH6_RAT Cadherin-6 OS=Rattus norvegicus GN=Cdh6 PE=2 SV=1;>tr|F1LQP8|F1LQP8_RAT Cadherin-6 OS=Rattus norvegicus GN=Cdh6 PE=4 SV=2	yes	0.999687	35.0465	-0.74332	142.94	5.57e-05	135.09	no	no	yes	no	yes	yes	no	no	no	no	no	yes	1	GPRFKKLADMYGGMDSDKDS___________	_LADMYGGMDS(ph)DKDS_	LADMYGGMDS(1)DKDS	LADMY(-87.31)GGMDS(35.05)DKDS(-35.05)	10	2	792.783	0.1908	1	1	NaN			yes	0.11364	1	1	NaN			yes	0.22368
F1LQZ3	F1LQZ3	690	S	Kinesin-like protein	Kif3a	621536	>tr|F1LQZ3|F1LQZ3_RAT Protein Kif3a OS=Rattus norvegicus GN=Kif3a PE=3 SV=2	yes	0.999042	30.1829	0.43979	127.83	0.000363057	87.138	yes	yes	no	no	yes	yes	yes	no	yes	yes	yes	no	1	TSKGKARPKTGRRKRSAKPETVIDSLLQ___	_S(ph)AKPETVIDSLLQ_	S(0.999)AKPET(0.001)VIDSLLQ	S(30.18)AKPET(-30.18)VIDS(-62.66)LLQ	1	2	740.868	0.53106	1	2	0.0437531	yes	yes		0.911645	1	2	0.0259761		yes	yes	0.74975
F1LR10	F1LR10	703	S	Epithelial protein lost in neoplasm	Lima1	1564050	>tr|F1LR10|F1LR10_RAT Epithelial protein lost in neoplasm OS=Rattus norvegicus GN=Lima1 PE=1 SV=2	yes	1	89.0543	0.098153	156.36	4.17e-11	156.36	no	yes	yes	yes	yes	yes	yes	yes	no	no	no	yes	2	EDDVAPAQRSPLEPESPGWPGFGDTTTAKEF	_S(ph)PLEPES(ph)PGWPGFGDTTTAK_	S(1)PLEPES(1)PGWPGFGDTTTAK	S(144.53)PLEPES(89.05)PGWPGFGDT(-89.05)T(-89.57)T(-90.08)AK	7	2	1117.46	1.5498	2	1	NaN			yes	1.6688	2	3	0.0861988	yes	yes	yes	1.21785
F1LRJ2	F1LRJ2	1441	S	Protein Srrm2	Srrm2	1310163	>tr|F1LRJ2|F1LRJ2_RAT Protein Srrm2 OS=Rattus norvegicus GN=Srrm2 PE=1 SV=2	yes	1	125.487	-0.24505	158.11	0.000296057	158.11	no	yes	yes	yes	yes	yes	yes	yes	no	yes	yes	yes	2;3	KETPQTPSRGRSECDSSPEPKALPQTPRARS	_SECDS(ph)S(ph)PEPK_	SECDS(1)S(1)PEPK	S(-124.92)ECDS(125.49)S(124.92)PEPK	5	2	648.199	1.26255	2	2	0.098963	yes	yes		0.72535	2	2	0.0243127	yes	yes		0.873
F1LRJ2	F1LRJ2	437	S	Protein Srrm2	Srrm2	1310163	>tr|F1LRJ2|F1LRJ2_RAT Protein Srrm2 OS=Rattus norvegicus GN=Srrm2 PE=1 SV=2	yes	1	77.6035	0.35228	249.12	2.85e-50	116.35	yes	yes	yes	yes	yes	yes	yes	yes	yes	yes	yes	yes	2;3;4	PQPTKLSRHASSSPESLKPTPAPGSRREISS	_HAS(ph)S(ph)S(ph)PES(ph)LKPTPAPGSR_	HAS(1)S(1)S(1)PES(1)LKPTPAPGSR	HAS(97.05)S(89.26)S(88.93)PES(77.6)LKPT(-77.6)PAPGS(-89.4)R	8	3	709.265	0.61379	2	1	NaN			yes	1.0913	2	1	NaN			yes	0.60677
F1LRJ2	F1LRJ2	1345	S	Protein Srrm2	Srrm2	1310163	>tr|F1LRJ2|F1LRJ2_RAT Protein Srrm2 OS=Rattus norvegicus GN=Srrm2 PE=1 SV=2	yes	1	121.818	0.30206	258.5	7.29e-43	121.82	yes	yes	yes	yes	yes	yes	yes	yes	yes	yes	yes	yes	2;3;4	KEQSTRSSRRSSSELSPEIVEKVGIFSSQSV	_RS(ph)S(ph)S(ph)ELS(ph)PEIVEK_	RS(1)S(1)S(1)ELS(1)PEIVEK	RS(121.82)S(121.82)S(121.82)ELS(121.82)PEIVEK	7	2	890.816	0.61778	2	3	0.0322185	yes	yes	yes	0.72988	2	3	0.0072332	yes	yes	yes	0.87932
F1LRJ2	F1LRJ2	777	S	Protein Srrm2	Srrm2	1310163	>tr|F1LRJ2|F1LRJ2_RAT Protein Srrm2 OS=Rattus norvegicus GN=Srrm2 PE=1 SV=2	yes	0.98663	18.6823	0.58999	166.86	5.59e-07	123.28	yes	yes	no	yes	yes	no	yes	yes	no	yes	yes	no	1;2;3	PRSKAKSLRRSLSGSSPCPKQKSQTPTRRSR	_S(ph)LSGSS(ph)PCPK_	S(0.999)LS(0.001)GS(0.013)S(0.987)PCPK	S(30.98)LS(-30.98)GS(-18.68)S(18.68)PCPK	6	2	590.211	0.61813	1	2	0.236614	yes	yes		0.86835	1	2	0.130045	yes	yes		0.91708
F1LRL9;P15205	F1LRL9	1305	S	Microtubule-associated protein 1B;MAP1 light chain LC1	Map1b	3043	>tr|F1LRL9|F1LRL9_RAT Microtubule-associated protein 1B OS=Rattus norvegicus GN=Map1b PE=1 SV=1;>sp|P15205|MAP1B_RAT Microtubule-associated protein 1B OS=Rattus norvegicus GN=Map1b PE=1 SV=2	yes	0.997626	28.0133	1.2584	93.21	2.86e-08	93.21	yes	yes	no	yes	yes	yes	yes	yes	yes	yes	yes	yes	1	VSPGVTQAVVEEHCASPEEKTLEVVSPSQSV	_ASAEGEATAVVSPGVTQAVVEEHCAS(ph)PEEK_	ASAEGEATAVVS(0.001)PGVT(0.002)QAVVEEHCAS(0.998)PEEK	AS(-75.31)AEGEAT(-62.3)AVVS(-30.97)PGVT(-28.01)QAVVEEHCAS(28.01)PEEK	26	3	1040.47	1.0952	1	3	0.0769017	yes	yes	yes	0.96275	1	3	0.0620483	yes	yes	yes	0.99972
F1LRL9;P15205	F1LRL9	1248	S	Microtubule-associated protein 1B;MAP1 light chain LC1	Map1b	3043	>tr|F1LRL9|F1LRL9_RAT Microtubule-associated protein 1B OS=Rattus norvegicus GN=Map1b PE=1 SV=1;>sp|P15205|MAP1B_RAT Microtubule-associated protein 1B OS=Rattus norvegicus GN=Map1b PE=1 SV=2	yes	1	74.1695	0.080882	255.21	2.63e-56	255.21	yes	yes	yes	yes	yes	yes	yes	yes	yes	yes	yes	yes	2;3;4	LDIKDVSDERLSPAKSPSLSPSPPSPIEKTP	_LSPAKS(ph)PSLS(ph)PSPPS(ph)PIEK_	LSPAKS(1)PS(0.001)LS(0.967)PS(0.035)PPS(0.997)PIEK	LS(-91.02)PAKS(74.17)PS(-29.73)LS(14.81)PS(-14.81)PPS(25.44)PIEK	6	2	1079.98	0.75429	2	3	0.0144822	yes	yes	yes	0.71833	2	3	0.0283417	yes	yes	yes	0.92259
F1LRL9;P15205	F1LRL9	2202	S	Microtubule-associated protein 1B;MAP1 light chain LC1	Map1b	3043	>tr|F1LRL9|F1LRL9_RAT Microtubule-associated protein 1B OS=Rattus norvegicus GN=Map1b PE=1 SV=1;>sp|P15205|MAP1B_RAT Microtubule-associated protein 1B OS=Rattus norvegicus GN=Map1b PE=1 SV=2	yes	1	70.5287	0.12796	110.57	0.00029366	70.529	yes	yes	yes	yes	yes	no	yes	yes	no	yes	yes	no	2	TYKHMDPPPAPMQDRSPSPRHPDVSMVDPEA	_HMDPPPAPMQDRS(ph)PS(ph)PR_	HMDPPPAPMQDRS(1)PS(1)PR	HMDPPPAPMQDRS(70.53)PS(70.53)PR	13	3	692.612	0.31158	2	3	0.0608915	yes	yes	yes	0.29818	2	3	0.0686041	yes	yes	yes	0.45971
F1LRL9;P15205	F1LRL9	2204	S	Microtubule-associated protein 1B;MAP1 light chain LC1	Map1b	3043	>tr|F1LRL9|F1LRL9_RAT Microtubule-associated protein 1B OS=Rattus norvegicus GN=Map1b PE=1 SV=1;>sp|P15205|MAP1B_RAT Microtubule-associated protein 1B OS=Rattus norvegicus GN=Map1b PE=1 SV=2	yes	1	70.5287	0.12796	110.57	0.00029366	70.529	yes	yes	yes	yes	yes	no	yes	yes	no	yes	yes	no	2	KHMDPPPAPMQDRSPSPRHPDVSMVDPEALA	_HMDPPPAPMQDRS(ph)PS(ph)PR_	HMDPPPAPMQDRS(1)PS(1)PR	HMDPPPAPMQDRS(70.53)PS(70.53)PR	15	3	692.612	0.31158	2	3	0.0608915	yes	yes	yes	0.29818	2	3	0.0686041	yes	yes	yes	0.45971
F1LRL9;P15205	F1LRL9	1520	S	Microtubule-associated protein 1B;MAP1 light chain LC1	Map1b	3043	>tr|F1LRL9|F1LRL9_RAT Microtubule-associated protein 1B OS=Rattus norvegicus GN=Map1b PE=1 SV=1;>sp|P15205|MAP1B_RAT Microtubule-associated protein 1B OS=Rattus norvegicus GN=Map1b PE=1 SV=2	yes	0.992576	21.6112	0.7384	80.905	0.00421194	80.905	no	no	yes	yes	no	no	no	no	no	no	no	no	1	SFKEDTKMSISEGTVSDKSATPVDEGVAEDT	_MSISEGTVS(ph)DK_	MSIS(0.001)EGT(0.007)VS(0.993)DK	MS(-64.64)IS(-32.37)EGT(-21.61)VS(21.61)DK	9	2	617.257	1.33505	1	2	0.00884512		yes	yes	2.1521	1	3	0.474809	yes	yes	yes	2.25075
F1LRL9;P15205	F1LRL9	2273	S	Microtubule-associated protein 1B;MAP1 light chain LC1	Map1b	3043	>tr|F1LRL9|F1LRL9_RAT Microtubule-associated protein 1B OS=Rattus norvegicus GN=Map1b PE=1 SV=1;>sp|P15205|MAP1B_RAT Microtubule-associated protein 1B OS=Rattus norvegicus GN=Map1b PE=1 SV=2	yes	0.987506	18.9785	-0.39387	150.49	8.29e-05	134.04	no	no	yes	no	no	yes	no	no	yes	no	no	yes	1	SKPSAASPKPGALKESSDKVSRVASPKKKES	_PGALKES(ph)SDK_	PGALKES(0.988)S(0.012)DK	PGALKES(18.98)S(-18.98)DK	7	2	556.255	0.696	1	1	NaN			yes								0.93813
F1LRL9;P15205	F1LRL9	1420	S	Microtubule-associated protein 1B;MAP1 light chain LC1	Map1b	3043	>tr|F1LRL9|F1LRL9_RAT Microtubule-associated protein 1B OS=Rattus norvegicus GN=Map1b PE=1 SV=1;>sp|P15205|MAP1B_RAT Microtubule-associated protein 1B OS=Rattus norvegicus GN=Map1b PE=1 SV=2	yes	1	81.9513	-0.17503	184.34	8.94e-13	150.61	yes	yes	yes	yes	yes	yes	yes	yes	yes	yes	yes	yes	1;2	DFLSADDKALGRRSESPFEGKNGKQGFSDKE	_SES(ph)PFEGK_	SES(1)PFEGK	S(-81.95)ES(81.95)PFEGK	3	2	480.689	0.78485	1	3	0.0207734	yes	yes	yes	0.83439	1	3	0.0165046	yes	yes	yes	1.115
F1LRS2	F1LRS2	1408	S	Protein Dock7	Dock7	1309790	>tr|F1LRS2|F1LRS2_RAT Protein Dock7 OS=Rattus norvegicus GN=Dock7 PE=4 SV=2	yes	0.999825	37.5673	0.82774	184.99	8.65e-06	130.01	yes	yes	yes	yes	yes	no	yes	yes	yes	yes	yes	no	1;2	RGQLGRCIFSSPAERSPSGSAFGSQENLRWR	_S(ph)PSGSAFGSQENLR_	S(1)PSGSAFGSQENLR	S(37.57)PS(-37.57)GS(-72.83)AFGS(-111.71)QENLR	1	2	758.825	0.502305	1	2	0.041373	yes	yes		0.686815	1	2	0.0878922	yes	yes		0.711955
P68403-2;F1LS42	P68403-2	660	S	Isoform Beta-II of Protein kinase C beta type	Prkcb	3396	>sp|P68403-2|KPCB_RAT Isoform Beta-II of Protein kinase C beta type OS=Rattus norvegicus GN=Prkcb;>tr|F1LS42|F1LS42_RAT Protein kinase C beta type (Fragment) OS=Rattus norvegicus GN=Prkcb PE=4 SV=1	yes	0.999745	36.6137	-0.37078	116.6	8.1e-10	109.5	yes	yes	no	yes	yes	no	yes	yes	yes	yes	yes	yes	1	QEVIRNIDQSEFEGFSFVNSEFLKPEVKS__	_NIDQSEFEGFS(ph)FVNSEFLKPEVK_	NIDQSEFEGFS(1)FVNSEFLKPEVK	NIDQS(-44.38)EFEGFS(36.61)FVNS(-36.61)EFLKPEVK	11	3	924.093	1.4811	1	3	0.0522827	yes	yes	yes	1.3255	1	3	0.244749	yes	yes	yes	1.106
F1LTD7	F1LTD7	1324	S	Protein Dennd4c	Dennd4c	1308489	>tr|F1LTD7|F1LTD7_RAT Protein Dennd4c OS=Rattus norvegicus GN=Dennd4c PE=4 SV=2	yes	0.801222	6.05447	0.17308	182.17	1.52e-12	182.17	yes	yes	no	no	no	no	no	yes	yes	no	no	yes	1;2	EPGSPALFTHPLERRSSLPSAQDSTEIEKSP	_RS(ph)SLPSAQDSTEIEK_	RS(0.801)S(0.199)LPSAQDSTEIEK	RS(6.05)S(-6.05)LPS(-44.48)AQDS(-100.66)T(-100.66)EIEK	2	2	864.396	0.80859	1	1	NaN		yes		1.336	1	1	NaN			yes	1.1943
F1LTD7	F1LTD7	1037	S	Protein Dennd4c	Dennd4c	1308489	>tr|F1LTD7|F1LTD7_RAT Protein Dennd4c OS=Rattus norvegicus GN=Dennd4c PE=4 SV=2	yes	1	75.7332	-0.15255	121.56	0.000299751	121.56	yes	yes	no	yes	yes	no	yes	yes	no	yes	yes	no	1	PTEPPAWGSSIVKVPSGLFDTNNRTSSTGSS	_VPS(ph)GLFDTNNR_	VPS(1)GLFDTNNR	VPS(75.73)GLFDT(-75.73)NNR	3	2	650.29	0.43712	1	3	0.103881	yes	yes	yes	0.49797	1	3	0.22815	yes	yes	yes	0.61895
F1LUG5	F1LUG5	444	S	Protein 2310067B10Rik	2310067B10Rik		>tr|F1LUG5|F1LUG5_RAT Protein 2310067B10Rik OS=Rattus norvegicus GN=2310067B10Rik PE=4 SV=2	yes	0.952617	13.0812	-0.3422	72.583	0.00375793	72.583	no	no	yes	no	no	yes	no	no	yes	no	no	yes	1	PETVLFFSGKVEPPHSSHEDLTDDLSTRSFC	_VEPPHS(ph)SHEDLTDDLSTR_	VEPPHS(0.953)S(0.047)HEDLT(0.001)DDLSTR	VEPPHS(13.08)S(-13.08)HEDLT(-32.67)DDLS(-53.51)T(-52.87)R	6	3	705.639	0.97503	1	1	NaN			yes	0.70247	1	1	NaN			yes	0.99041
Q6AXW0;F1LW84	Q6AXW0	227	S	Borealin	Cdca8	1566306	>sp|Q6AXW0|BOREA_RAT Borealin OS=Rattus norvegicus GN=Cdca8 PE=2 SV=1;>tr|F1LW84|F1LW84_RAT Borealin (Fragment) OS=Rattus norvegicus GN=Cdca8 PE=4 SV=1	yes	0.999462	32.6906	-0.35057	195.09	6.37e-14	186.06	no	yes	yes	yes	yes	yes	yes	yes	yes	yes	yes	yes	1	TPAAKEQVYNISINGSPLADSKEISLSVPIG	_EQVYNISINGS(ph)PLADSK_	EQVYNIS(0.001)INGS(0.999)PLADSK	EQVY(-121.52)NIS(-32.69)INGS(32.69)PLADS(-64.24)K	11	2	957.946	0.88269	1	3	0.028104	yes	yes	yes	0.9431	1	3	0.0079654	yes	yes	yes	0.59953
F1LW91	F1LW91	923	S	Protein Numa1 (Fragment)	Numa1	1308777	>tr|F1LW91|F1LW91_RAT Protein Numa1 (Fragment) OS=Rattus norvegicus GN=Numa1 PE=4 SV=1	yes	1	69.1385	0.32368	83.776	0.000212735	83.776	no	no	yes	no	no	yes	no	no	no	no	no	no	1	ASHELKEPPRAGNQESDWEEEQARPLGSTQA	_AGNQES(ph)DWEEEQARPLGSTQAALK_	AGNQES(1)DWEEEQARPLGSTQAALK	AGNQES(69.14)DWEEEQARPLGS(-69.14)T(-69.14)QAALK	6	3	899.071	0.57974	1	1	NaN			yes	0.35466	1	1	NaN			yes	0.5614
F1LW91;F7FF45	F1LW91	2013	S	Protein Numa1 (Fragment)	Numa1	1308777	>tr|F1LW91|F1LW91_RAT Protein Numa1 (Fragment) OS=Rattus norvegicus GN=Numa1 PE=4 SV=1;>tr|F7FF45|F7FF45_RAT Protein Numa1 OS=Rattus norvegicus GN=Numa1 PE=4 SV=1	yes	1	63.5123	-0.5399	146.88	6.7e-05	146.88	yes	yes	yes	no	no	yes	no	no	yes	yes	no	no	1	QKKAAPVLKQSDRRQSMAFSILNTPKKLGNS	_RQS(ph)MAFSILNTPK_	RQS(1)MAFSILNTPK	RQS(63.51)MAFS(-63.51)ILNT(-91.22)PK	3	2	786.884	0.77426	1	3	0.239419	yes	yes	yes	1.5912	1	1	NaN			yes	0.90741
F1LWN1	F1LWN1	191	S	Protein Ncoa7 (Fragment)	Ncoa7	1566426	>tr|F1LWN1|F1LWN1_RAT Protein Ncoa7 (Fragment) OS=Rattus norvegicus GN=Ncoa7 PE=4 SV=2	yes	0.925056	13.3604	0.085174	146.88	1.08e-06	146.88	no	no	yes	yes	no	no	no	no	yes	no	no	yes	1;2	DLARKALKPIERVLSSTSEEDEPGVVKFLKM	_VLSS(ph)TSEEDEPGVVK_	VLS(0.031)S(0.925)T(0.043)S(0.001)EEDEPGVVK	VLS(-14.75)S(13.36)T(-13.36)S(-28.64)EEDEPGVVK	4	2	828.374	0.86669	1	1	NaN			yes								0.46494
F1LWZ8	F1LWZ8	144	S	Protein Lemd3	Lemd3	1596822	>tr|F1LWZ8|F1LWZ8_RAT Protein Lemd3 OS=Rattus norvegicus GN=Lemd3 PE=4 SV=2	yes	0.999983	49.6922	1.0873	179.41	6.3e-12	152.13	no	no	yes	yes	yes	yes	no	yes	yes	no	no	no	1	PAAGSKVLLGFSSDESDVEASPREQAGGGGA	_VLLGFSSDES(ph)DVEASPR_	VLLGFSSDES(1)DVEASPR	VLLGFS(-51.84)S(-49.69)DES(49.69)DVEAS(-75.31)PR	10	2	944.422	1.1991	1	1	NaN			yes	1.2818	1	3	0.199049	yes	yes	yes	2.50455
F1LXD6	F1LXD6	340	S	Protein Pitpnm2 (Fragment)	Pitpnm2	1310867	>tr|F1LXD6|F1LXD6_RAT Protein Pitpnm2 (Fragment) OS=Rattus norvegicus GN=Pitpnm2 PE=4 SV=1	no	0.74476	4.65067	0.29024	93.839	0.00513261	93.839	no	no	yes	no	no	no	no	no	no	no	no	yes	1	LQHKEEMYTKDITKWSSNDLMDKMENPEPEE	_WS(ph)SNDLMDK_	WS(0.745)S(0.255)NDLMDK	WS(4.65)S(-4.65)NDLMDK	2	2	588.226	1.7149	1	1	NaN			yes
F1M791;F1LYJ4	F1M791	215	S	Ubiquitin carboxyl-terminal hydrolase;Ubiquitin carboxyl-terminal hydrolase	Usp34	1565181	>tr|F1M791|F1M791_RAT Ubiquitin carboxyl-terminal hydrolase (Fragment) OS=Rattus norvegicus GN=Usp34 PE=3 SV=2;>tr|F1LYJ4|F1LYJ4_RAT Ubiquitin carboxyl-terminal hydrolase (Fragment) OS=Rattus norvegicus GN=Usp34 PE=3 SV=2	yes	1	30.7791	-0.95004	101.49	0.000182908	30.779	no	no	yes	no	no	yes	no	no	yes	no	no	yes	1;3;4	WNNALAAKAQLSKQSSFASLLNTNMPIGNKK	_QS(ph)S(ph)FAS(ph)LLNT(ph)NM(ox)PIGNK_	QS(1)S(1)FAS(1)LLNT(1)NMPIGNK	QS(30.78)S(30.78)FAS(30.78)LLNT(30.78)NMPIGNK	3	2	1079.39	1.3533	1	1	NaN			yes	0.75299	1	1	NaN			yes	0.93787
F1LYK3;F1M031	F1LYK3	1380	S	Protein Nav1	Nav1	1590261	>tr|F1LYK3|F1LYK3_RAT Protein LOC685707 OS=Rattus norvegicus GN=Nav1 PE=1 SV=2;>tr|F1M031|F1M031_RAT Protein LOC685707 OS=Rattus norvegicus GN=Nav1 PE=1 SV=2	yes	0.995125	23.0999	0.11314	221.5	1.75e-59	221.5	yes	yes	yes	yes	yes	yes	yes	yes	yes	yes	yes	yes	1	SGSTPGQAPGSSALSSPRRSLGLALSHPFSP	_VAPGPSSGSTPGQAPGSSALSS(ph)PR_	VAPGPSSGSTPGQAPGSSALS(0.005)S(0.995)PR	VAPGPS(-161.32)S(-151.09)GS(-140.35)T(-141.09)PGQAPGS(-68.37)S(-62.37)ALS(-23.1)S(23.1)PR	22	2	1116.52	0.30636	1	3	0.0289463	yes	yes	yes	0.32074	1	3	0.0450928	yes	yes	yes	0.44788
F1M062	F1M062	627	S	Protein Larp1 (Fragment)	Larp1	1306683	>tr|F1M062|F1M062_RAT Protein Larp1 (Fragment) OS=Rattus norvegicus GN=Larp1 PE=4 SV=2	yes	0.999978	46.8084	0.95232	144.18	8.97e-05	131.18	yes	yes	yes	yes	yes	yes	yes	yes	yes	yes	yes	yes	1;2	ANKLFGAPEPSTIARSLPTTVPESPNYRNAR	_S(ph)LPTTVPES(ph)PNYR_	S(1)LPTT(0.001)VPES(0.997)PNY(0.002)R	S(46.81)LPT(-46.81)T(-31.52)VPES(27.31)PNY(-27.31)R	1	2	810.839	4.0183	1	3	0.02692	yes	yes	yes	3.7838	1	3	0.0210571	yes	yes	yes	5.0201
F1M4W3;F1M265;P0C5E3;F1LQD5	F1M4W3	239	S	Palladin	Palld	2322545	>tr|F1M4W3|F1M4W3_RAT Palladin (Fragment) OS=Rattus norvegicus GN=Palld PE=4 SV=2;>tr|F1M265|F1M265_RAT Palladin (Fragment) OS=Rattus norvegicus GN=Palld PE=4 SV=2;>sp|P0C5E3|PALLD_RAT Palladin (Fragment) OS=Rattus norvegicus GN=Palld PE=2 SV=1;>tr|F1LQD5|	yes	1	76.5167	0.60416	209.39	1.07e-13	100.4	yes	yes	yes	yes	yes	yes	yes	yes	yes	yes	yes	yes	1	PAGFPKKASRTARIASDEEIQGTKDAVIQDL	_IAS(ph)DEEIQGTK_	IAS(1)DEEIQGTK	IAS(76.52)DEEIQGT(-76.52)K	3	2	635.782	1.5815	1	3	0.0959701	yes	yes	yes	1.4846	1	3	0.0953028	yes	yes	yes	1.2445
F1M386	F1M386	1088	S	Rap guanine nucleotide exchange factor 2	Rapgef2	1306434	>sp|F1M386|RPGF2_RAT Rap guanine nucleotide exchange factor 2 OS=Rattus norvegicus GN=Rapgef2 PE=1 SV=2	yes	0.999923	41.1207	0.40288	115.91	0.000189034	115.91	no	no	yes	no	no	yes	no	no	no	no	no	no	1	PPFGINSPQALKKILSLSEEGSLERHRKQAE	_ILS(ph)LSEEGSLER_	ILS(1)LSEEGSLER	ILS(41.12)LS(-41.12)EEGS(-81.48)LER	3	2	706.837	0.67571	1	1	NaN			yes	0.35005	1	1	NaN			yes
F1M392	F1M392	975	S	Protein Limch1	Limch1	1305269	>tr|F1M392|F1M392_RAT Protein Limch1 OS=Rattus norvegicus GN=Limch1 PE=4 SV=2	yes	1	102.622	0.68555	140.96	0.000124328	140.96	yes	yes	no	yes	yes	yes	yes	no	yes	no	no	yes	1	PKTLALEKSINHQIESPGERRKKSPRENFRA	_SINHQIES(ph)PGER_	SINHQIES(1)PGER	S(-102.62)INHQIES(102.62)PGER	8	2	723.822	0.59161	1	3	0.0885067	yes	yes	yes	0.61132	1	3	0.0948989	yes	yes	yes	0.75792
F1M3G7	F1M3G7	1894	S	A kinase (PRKA) anchor protein 13, isoform CRA_b	Akap13	727893	>tr|F1M3G7|F1M3G7_RAT A kinase (PRKA) anchor protein 13, isoform CRA_b OS=Rattus norvegicus GN=Akap13 PE=4 SV=2	yes	0.99997	42.176	0.15301	156.17	2.32e-05	133.48	yes	yes	yes	yes	no	yes	yes	no	yes	yes	yes	yes	1;2	ENMSNTWKFLSHSTDSLNKICKVNESTESLT	_FLSHS(ph)TDS(ph)LNK_	FLSHS(0.5)T(0.5)DS(1)LNK	FLS(-32.28)HS(0)T(0)DS(42.18)LNK	8	2	704.781	1.5627	1	1	NaN			yes	1.1733	1	1	NaN			yes	1.0364
F1M3G7	F1M3G7	1672	S	A kinase (PRKA) anchor protein 13, isoform CRA_b	Akap13	727893	>tr|F1M3G7|F1M3G7_RAT A kinase (PRKA) anchor protein 13, isoform CRA_b OS=Rattus norvegicus GN=Akap13 PE=4 SV=2	yes	0.995505	23.4529	0.27934	179.1	1.8e-09	148.36	yes	yes	no	yes	no	yes	no	no	yes	yes	yes	yes	1;2	GFNYCTSAISSPLTKSISLMTISHPGLDNSR	_S(ph)ISLMTISHPGLDNSR_	S(0.996)IS(0.004)LMTISHPGLDNSR	S(23.45)IS(-23.45)LMT(-80.72)IS(-102.54)HPGLDNS(-148.02)R	1	2	904.424	1.6381	1	2	0.1137	yes	yes		1.6941	1	3	0.00682434	yes	yes	yes	1.31685
Q9Z272;F1M3T0	Q9Z272	605	S	ARF GTPase-activating protein GIT1	Git1	69331	>sp|Q9Z272|GIT1_RAT ARF GTPase-activating protein GIT1 OS=Rattus norvegicus GN=Git1 PE=1 SV=1;>tr|F1M3T0|F1M3T0_RAT ARF GTPase-activating protein GIT1 (Fragment) OS=Rattus norvegicus GN=Git1 PE=4 SV=2	yes	0.902466	9.66273	0.34337	199.3	2.81e-46	199.3	yes	no	no	yes	yes	no	no	yes	no	no	yes	yes	1	SRHASKLSRHGSGAESDYENTQSGEPLLGLE	_HGSGAES(ph)DYENTQSGEPLLGLEGK_	HGS(0.098)GAES(0.902)DYENTQSGEPLLGLEGK	HGS(-9.66)GAES(9.66)DY(-87.93)ENT(-73.76)QS(-105.36)GEPLLGLEGK	7	2	1278.05	1.0791	1	1	NaN	yes			0.60905	1	1	NaN		yes
F1M5X1;F1M853;M0RBS6;M0RBV3;M0RCU2	F1M5X1	115	S	Protein Rrbp1	Rrbp1	1306536	>tr|F1M5X1|F1M5X1_RAT Protein Rrbp1 OS=Rattus norvegicus GN=Rrbp1 PE=4 SV=2;>tr|F1M853|F1M853_RAT Protein Rrbp1 OS=Rattus norvegicus GN=Rrbp1 PE=4 SV=2;>tr|M0RBS6|M0RBS6_RAT Protein Rrbp1 OS=Rattus norvegicus GN=Rrbp1 PE=4 SV=1;>tr|M0RBV3|M0RBV3_RAT Protei	yes	0.968823	14.9271	0.31575	201.52	7.94e-15	177.02	no	no	yes	no	no	yes	yes	yes	yes	yes	yes	yes	1	MRVPAVAVAPTSVHSSVGRTPVATVPAMPQE	_VPAVAVAPTSVHSS(ph)VGR_	VPAVAVAPTSVHS(0.031)S(0.969)VGR	VPAVAVAPT(-49.53)S(-49.53)VHS(-14.93)S(14.93)VGR	14	2	857.438	0.69305	1	3	0.0676341	yes	yes	yes	0.92188	1	3	0.0519259	yes	yes	yes	0.89019
M0R618;M0R5H1;F1M6H0;F1M3L5;M0RBU6;M0R6Y9;F1LTY3	M0R618	402	S	Protein Etl4 (Fragment)	Etl4	1563437	>tr|M0R618|M0R618_RAT Protein Etl4 (Fragment) OS=Rattus norvegicus GN=Etl4 PE=4 SV=1;>tr|M0R5H1|M0R5H1_RAT Protein Etl4 (Fragment) OS=Rattus norvegicus GN=Etl4 PE=4 SV=1;>tr|F1M6H0|F1M6H0_RAT Protein Etl4 (Fragment) OS=Rattus norvegicus GN=Etl4 PE=4 SV=2;>	yes	0.999752	36.6908	0.26366	143.46	0.00012124	119.62	yes	yes	yes	yes	yes	yes	yes	yes	yes	yes	yes	yes	1	IPRDRLSSLPVSRSISPSPSAILERRDVKPD	_SIS(ph)PSPSAILER_	SIS(1)PSPSAILER	S(-36.69)IS(36.69)PS(-44.76)PS(-77.87)AILER	3	2	668.829	0.61368	1	3	0.0532705	yes	yes	yes	0.8567	1	3	0.0372357	yes	yes	yes	0.94478
F1M754	F1M754	564	S	Mitogen-activated protein kinase kinase kinase kinase 4 (Predicted)	Map4k4	1305322	>tr|F1M754|F1M754_RAT Mitogen-activated protein kinase kinase kinase kinase 4 (Predicted) OS=Rattus norvegicus GN=Map4k4 PE=4 SV=2	yes	0.980876	18.4665	0.42624	124.12	0.00426591	124.12	yes	yes	no	yes	yes	no	no	yes	no	yes	yes	no	2	SDSDEVPPRVPVRTTSRSPVLSRRDSPLQGS	_TTS(ph)RS(ph)PVLSR_	T(0.005)T(0.014)S(0.981)RS(1)PVLSR	T(-22.8)T(-18.47)S(18.47)RS(47.79)PVLS(-63.92)R	3	2	632.278	1.1704	2	2	0.111044	yes	yes		0.814925	2	2	0.0538579	yes	yes		0.474925
F1M754	F1M754	566	S	Mitogen-activated protein kinase kinase kinase kinase 4 (Predicted)	Map4k4	1305322	>tr|F1M754|F1M754_RAT Mitogen-activated protein kinase kinase kinase kinase 4 (Predicted) OS=Rattus norvegicus GN=Map4k4 PE=4 SV=2	yes	0.999963	47.7929	0.42624	124.12	0.00426591	124.12	yes	yes	no	yes	yes	no	no	yes	no	yes	yes	no	2	SDEVPPRVPVRTTSRSPVLSRRDSPLQGSGQ	_TTS(ph)RS(ph)PVLSR_	T(0.005)T(0.014)S(0.981)RS(1)PVLSR	T(-22.8)T(-18.47)S(18.47)RS(47.79)PVLS(-63.92)R	5	2	632.278	1.1704	2	2	0.111044	yes	yes		0.814925	2	2	0.0538579	yes	yes		0.474925
F1M7W9;Q5U2X5	F1M7W9	757	S	Activated CDC42 kinase 1	Tnk2	1305957	>tr|F1M7W9|F1M7W9_RAT Activated CDC42 kinase 1 OS=Rattus norvegicus GN=Tnk2 PE=3 SV=1;>sp|Q5U2X5|ACK1_RAT Activated CDC42 kinase 1 OS=Rattus norvegicus GN=Tnk2 PE=2 SV=1	yes	1	112.173	-0.77461	161.91	1.22e-06	118.48	yes	yes	yes	yes	yes	yes	yes	yes	yes	yes	yes	yes	1	RVPIPPRPTRPRVGLSPAPLGEEEASRWPGP	_VGLS(ph)PAPLGEEEASR_	VGLS(1)PAPLGEEEASR	VGLS(112.17)PAPLGEEEAS(-112.17)R	4	2	796.372	0.5451	1	3	0.0177003	yes	yes	yes	0.6244	1	3	0.0792199	yes	yes	yes	0.86176
F1M836;Q8VHF0;O08679;O08678;F1LNE7;D4A6T9	O08679	212	S	MAP/microtubule affinity-regulating kinase 3;Serine/threonine-protein kinase MARK2;Serine/threonine-protein kinase MARK1	Mark2	708483	>tr|F1M836|F1M836_RAT MAP/microtubule affinity-regulating kinase 3 OS=Rattus norvegicus GN=Mark3 PE=4 SV=1;>sp|Q8VHF0|MARK3_RAT MAP/microtubule affinity-regulating kinase 3 OS=Rattus norvegicus GN=Mark3 PE=2 SV=1;>sp|O08679|MARK2_RAT Serine/threonine-prote	yes	0.854002	7.67281	-0.017703	89.028	0.000146838	89.028	no	no	yes	no	no	no	no	no	no	no	no	yes	1	SNEFTFGNKLDTFCGSPPYAAPELFQGKKYD;SNEFTVGSKLDTFCGSPPYAAPELFQGKKYD	_LDTFCGS(ph)PPYAAPELFQGK_	LDT(0.146)FCGS(0.854)PPYAAPELFQGK	LDT(-7.67)FCGS(7.67)PPY(-41.81)AAPELFQGK	7	3	726.659	1.4909	1	1	NaN			yes
F1M8K1	F1M8K1	941	S	Protein Pcdh1 (Fragment)	Pcdh1	1308490	>tr|F1M8K1|F1M8K1_RAT Protein Pcdh1 (Fragment) OS=Rattus norvegicus GN=Pcdh1 PE=4 SV=2	yes	0.99988	39.583	1.6718	169.05	4.67e-20	136.71	no	no	yes	no	yes	no	yes	yes	yes	yes	no	yes	1;2	YRSNSPLPSIQLQPQSPSASKKHQVVQDLPP	_S(ph)NSPLPSIQLQPQS(ph)PSASK_	S(0.978)NS(0.022)PLPSIQLQPQS(1)PSASK	S(16.43)NS(-16.43)PLPS(-35.41)IQLQPQS(39.58)PS(-39.58)AS(-51.28)K	14	2	1063.48	1.4977	1	3	0.0919653	yes	yes	yes	1.2736	1	3	0.0741745	yes	yes	yes	1.0021
Q63488;F1M8N9	Q63488	268	S	Sodium-dependent phosphate transporter 2	Slc20a2	3699	>sp|Q63488|S20A2_RAT Sodium-dependent phosphate transporter 2 OS=Rattus norvegicus GN=Slc20a2 PE=1 SV=1;>tr|F1M8N9|F1M8N9_RAT Sodium-dependent phosphate transporter 2 OS=Rattus norvegicus GN=Slc20a2 PE=4 SV=2	yes	1	101.32	0.44233	124.07	0.00107207	101.32	no	no	yes	no	no	yes	no	no	yes	yes	no	yes	1	SRASDESLRKVQEAESPVFKELPGAKASDDS	_VQEAES(ph)PVFK_	VQEAES(1)PVFK	VQEAES(101.32)PVFK	6	2	607.279	0.41891	1	1	NaN			yes	0.54885	1	1	NaN			yes	0.55538
F1M8X9	F1M8X9	619	S	Protein Gbf1	Gbf1	1307160	>tr|F1M8X9|F1M8X9_RAT Protein Gbf1 OS=Rattus norvegicus GN=Gbf1 PE=4 SV=2	yes	0.999998	56.0822	0.36556	204.05	3.3e-14	171.47	yes	yes	yes	yes	yes	yes	yes	yes	yes	yes	yes	yes	1	EKKETARPGFEAVDGSPDTYKSERAASDGKA	_ETARPGFEAVDGS(ph)PDTYK_	ETARPGFEAVDGS(1)PDTYK	ET(-95.46)ARPGFEAVDGS(56.08)PDT(-56.08)Y(-113.54)K	13	2	1010.44	0.70691	1	3	0.0496031	yes	yes	yes	0.76172	1	3	0.0646639	yes	yes	yes	0.55619
F1M9C3	F1M9C3	134	S	Protein Braf	Braf	619908	>tr|F1M9C3|F1M9C3_RAT Protein Braf OS=Rattus norvegicus GN=Braf PE=3 SV=2	yes	1	60.3978	0.32977	154.56	0.000286746	60.398	yes	yes	yes	yes	yes	yes	yes	yes	yes	yes	yes	no	1	LVFQTPTDVSRNNPKSPQKPIVRVFLPNKQR	_S(ph)PQKPIVR_	S(1)PQKPIVR	S(60.4)PQKPIVR	1	2	502.768	0.72681	1	3	0.0530095	yes	yes	yes	0.74455	1	3	0.184185	yes	yes	yes	1.0644
F1M9G6;O88664	F1M9G6	9	S	Serine/threonine-protein kinase TAO1	Taok1	708455	>tr|F1M9G6|F1M9G6_RAT Serine/threonine-protein kinase TAO1 OS=Rattus norvegicus GN=Taok1 PE=4 SV=2;>sp|O88664|TAOK1_RAT Serine/threonine-protein kinase TAO1 OS=Rattus norvegicus GN=Taok1 PE=1 SV=1	yes	1	66.2849	-0.86636	110.6	0.000131512	66.285	yes	yes	yes	no	yes	yes	yes	no	yes	no	no	yes	1	_______MPSTNRAGSLKDPEIAELFFKEDP	_AGS(ph)LKDPEIAELFFK_	AGS(1)LKDPEIAELFFK	AGS(66.28)LKDPEIAELFFK	3	3	582.29	1.156	1	3	0.0528403	yes	yes	yes	1.006	1	3	0.144354	yes	yes	yes	0.75144
F1MA61;Q9WUI9	F1MA61	851	S	Nuclear receptor coactivator 2	Ncoa2	620108	>tr|F1MA61|F1MA61_RAT Nuclear receptor coactivator 2 OS=Rattus norvegicus GN=Ncoa2 PE=4 SV=2;>sp|Q9WUI9|NCOA2_RAT Nuclear receptor coactivator 2 OS=Rattus norvegicus GN=Ncoa2 PE=1 SV=1	yes	0.960613	13.9147	-0.072177	115.39	7.68e-11	115.39	no	yes	no	yes	no	no	no	no	no	no	no	no	1	KQAIINDLMQLTADSSPVTPVGAQKAALRMS	_QAIINDLMQLTADSS(ph)PVTPVGAQK_	QAIINDLMQLTADS(0.039)S(0.961)PVTPVGAQK	QAIINDLMQLT(-42.32)ADS(-13.91)S(13.91)PVT(-34.64)PVGAQK	15	3	859.759	0.83294	1	1	NaN		yes		0.54366	1	1	NaN	yes			0.70714
F1MAA1	F1MAA1	890	S	Ubiquitin carboxyl-terminal hydrolase	Usp47	1310411	>tr|F1MAA1|F1MAA1_RAT Ubiquitin carboxyl-terminal hydrolase OS=Rattus norvegicus GN=Usp47 PE=3 SV=1	yes	1	81.7265	0.74729	266.35	2.49e-61	191.22	no	no	yes	no	no	yes	no	no	no	no	no	no	1	DSSKSTETSDFENIESPLNERGSSTSVDNRE	_STETSDFENIES(ph)PLNER_	STETSDFENIES(1)PLNER	S(-111.08)T(-111.08)ET(-103.57)S(-81.73)DFENIES(81.73)PLNER	12	2	1024.43	0.54181	1	1	NaN			yes	0.85819	1	1	NaN			yes	0.91963
F1MAB9	F1MAB9	175	S	Protein Tpd52	Tpd52	1306767	>tr|F1MAB9|F1MAB9_RAT Protein Tpd52 OS=Rattus norvegicus GN=Tpd52 PE=4 SV=2	yes	0.999995	52.7287	0.1083	178.03	2.41e-07	119.96	yes	yes	yes	yes	yes	yes	yes	yes	yes	yes	yes	yes	1	ITKKLEDVKNSPTFKSFEEKVENLKSKVGGA	_NSPTFKS(ph)FEEK_	NSPTFKS(1)FEEK	NS(-72.34)PT(-52.73)FKS(52.73)FEEK	7	2	697.305	0.77312	1	3	0.0460655	yes	yes	yes	0.49662	1	3	0.11626	yes	yes	yes	0.53801
F1MAF1	F1MAF1	303	S	Protein Hsf1	Hsf1	620913	>tr|F1MAF1|F1MAF1_RAT Protein Hsf1 OS=Rattus norvegicus GN=Hsf1 PE=3 SV=1	yes	1	107.654	-0.37538	164.02	0.000130185	107.65	yes	yes	no	yes	yes	yes	yes	yes	yes	yes	yes	yes	1;2	PLSSSTLVRVKEEPPSPPHSPRVLEASPGRP	_VKEEPPS(ph)PPHS(ph)PR_	VKEEPPS(1)PPHS(1)PR	VKEEPPS(107.65)PPHS(107.65)PR	7	2	808.847	1.9997	1	1	NaN	yes			1.13101	1	2	0.231561	yes	yes		1.5148
F1MAL5	F1MAL5	763	S	Protein Irs2	Irs2	69316	>tr|F1MAL5|F1MAL5_RAT Protein Irs2 OS=Rattus norvegicus GN=Irs2 PE=4 SV=2	yes	0.944145	12.5565	0.36763	115.06	4.88e-29	115.06	yes	yes	yes	yes	yes	yes	yes	yes	yes	no	yes	yes	1	NPDPKLLPNGDYLNMSPSEAGTAGTPPDFFS	_LLPNGDYLNMS(ph)PSEAGTAGTPPDFFSAALRPGGEALK_	LLPNGDY(0.001)LNMS(0.944)PS(0.052)EAGT(0.002)AGTPPDFFSAALRPGGEALK	LLPNGDY(-29.46)LNMS(12.56)PS(-12.56)EAGT(-26.07)AGT(-42.98)PPDFFS(-76.79)AALRPGGEALK	11	3	1281.28	0.60533	1	3	0.0742041	yes	yes	yes	0.65109	1	3	0.0429338	yes	yes	yes	0.71995
F1MAP9	F1MAP9	1368	S	E3 ubiquitin-protein ligase HUWE1	Huwe1	1561763	>tr|F1MAP9|F1MAP9_RAT E3 ubiquitin-protein ligase HUWE1 OS=Rattus norvegicus GN=Huwe1 PE=4 SV=2	yes	0.996805	24.9412	-0.18	139.58	0.000126029	139.58	no	no	yes	no	no	yes	no	no	no	no	no	yes	1	LTHPPPIIGGVVRDLSMSEEDQMMRAIAMSL	_DLS(ph)MSEEDQMMR_	DLS(0.997)MS(0.003)EEDQMMR	DLS(24.94)MS(-24.94)EEDQMMR	3	2	776.28	1.0236	1	1	NaN			yes	0.89546	1	1	NaN			yes	0.60096
F6PUQ7	F6PUQ7	468	S	Protein Nmd3	Nmd3	1308468	>tr|F6PUQ7|F6PUQ7_RAT Protein Nmd3 OS=Rattus norvegicus GN=Nmd3 PE=4 SV=1	yes	1	142.861	0.34673	244.31	1.74e-37	213.03	yes	yes	yes	no	no	yes	yes	yes	yes	yes	yes	yes	1;2	RKNVNIYRDSTVPVESDTDDEGAPRISLAEM	_DSTVPVES(ph)DT(ph)DDEGAPR_	DSTVPVES(1)DT(1)DDEGAPR	DS(-142.86)T(-147.87)VPVES(142.86)DT(146.14)DDEGAPR	8	2	975.356	1.174	1	1	NaN	yes			0.860995	1	2	0.102141	yes	yes		1.34805
F7ESB6	F7ESB6	235	S	Protein Tra2a	Tra2a	1562563	>tr|F7ESB6|F7ESB6_RAT Protein Tra2a OS=Rattus norvegicus GN=Tra2a PE=4 SV=1	yes	1	87.4365	0.39158	192.12	1.86e-15	185.96	no	no	yes	no	no	yes	no	no	yes	no	no	yes	1	GGGGGGGGGGGRRRDSYYDRGYDRGYDRYED	_RDS(ph)YYDR_	RDS(1)YYDR	RDS(87.44)Y(-87.44)Y(-87.44)DR	3	2	527.703	1.084	1	1	NaN			yes	0.9861	1	1	NaN			yes	0.72417
F7ESX8	F7ESX8	467	S	Protein Trim24	Trim24	1560596	>tr|F7ESX8|F7ESX8_RAT Protein Trim24 OS=Rattus norvegicus GN=Trim24 PE=4 SV=1	yes	1	141.686	0.10656	241.45	6.9e-47	141.69	yes	yes	yes	yes	yes	yes	yes	yes	yes	yes	yes	yes	1;2	LEFRHDVEDCKFSDDSDDDFVQPRKKRLKSM	_HDVEDCKFS(ph)DDS(ph)DDDFVQPR_	HDVEDCKFS(1)DDS(1)DDDFVQPR	HDVEDCKFS(141.69)DDS(141.69)DDDFVQPR	12	3	862.644	0.74904	1	1	NaN			yes	0.86915	1	1	NaN			yes	1.1364
F8WFS9;Q05764	F8WFS9	614	S	Beta-adducin	Add2	2042	>tr|F8WFS9|F8WFS9_RAT Beta-adducin OS=Rattus norvegicus GN=Add2 PE=4 SV=1;>sp|Q05764|ADDB_RAT Beta-adducin OS=Rattus norvegicus GN=Add2 PE=2 SV=4	yes	1	81.5213	0.37875	228.9	3.82e-23	205.98	yes	yes	yes	yes	yes	yes	yes	yes	yes	yes	yes	yes	1;2	TPASPVQSPTRAGTKSPAVSPSKASEDAKKT	_AGTKS(ph)PAVS(ph)PSK_	AGTKS(1)PAVS(1)PSK	AGT(-81.52)KS(81.52)PAVS(45.34)PS(-45.34)K	5	2	645.281	1.7174	1	2	0.272566	yes	yes		0.98864	1	2	0.136838	yes	yes		1.15985
G3V679	G3V679	110	S	Transferrin receptor protein 1	Tfrc	70488	>tr|G3V679|G3V679_RAT Transferrin receptor protein 1 OS=Rattus norvegicus GN=Tfrc PE=4 SV=1	yes	0.999836	37.9103	0.33359	101.05	8.48e-06	91.166	no	no	yes	no	no	yes	no	no	yes	no	no	yes	1	KEECVRLAEAEEADKSENDETEYVPKSSRLF	_LAEAEEADKS(ph)ENDETEYVPK_	LAEAEEADKS(1)ENDETEYVPK	LAEAEEADKS(37.91)ENDET(-37.91)EY(-55.86)VPK	10	3	783	1.0243	1	1	NaN			yes	0.90305	1	1	NaN			yes	0.87901
G3V6F5;Q8CGS5	G3V6F5	800	S	Zinc phosphodiesterase ELAC protein 2	Elac2	628882	>tr|G3V6F5|G3V6F5_RAT ElaC homolog 2 (E. coli) OS=Rattus norvegicus GN=Elac2 PE=4 SV=1;>sp|Q8CGS5|RNZ2_RAT Zinc phosphodiesterase ELAC protein 2 OS=Rattus norvegicus GN=Elac2 PE=2 SV=1	yes	0.96139	14.3676	-0.92135	201.61	3.7e-23	98.507	no	yes	no	yes	yes	no	no	yes	no	yes	no	yes	1	ELRLVRAALLTQQADSSEDREPHQKRAHSEE	_AALLTQQADS(ph)SEDREPHQK_	AALLT(0.003)QQADS(0.961)S(0.035)EDREPHQK	AALLT(-24.46)QQADS(14.37)S(-14.37)EDREPHQK	10	3	735.337	1.14475	1	2	0.106058		yes	yes	0.82361	1	3	0.0428621	yes	yes	yes	0.7483
G3V6G6;D3ZTZ2;Q8VHQ7;Q8VHQ7-2	G3V6G6	99	S	Synaptotagmin-like protein 4	Sytl4	620204	>tr|G3V6G6|G3V6G6_RAT Synaptotagmin-like 4, isoform CRA_a OS=Rattus norvegicus GN=Sytl4 PE=4 SV=1;>tr|D3ZTZ2|D3ZTZ2_RAT Synaptotagmin-like 4, isoform CRA_b OS=Rattus norvegicus GN=Sytl4 PE=4 SV=1;>sp|Q8VHQ7|SYTL4_RAT Synaptotagmin-like protein 4 OS=Rattus	yes	0.999987	49.0188	0.39159	134.98	0.000435417	134.98	no	no	yes	no	no	yes	no	no	yes	no	no	yes	1	NHLVCRECRVLESNGSWRCKVCSKEIELKKA	_VLESNGS(ph)WR_	VLESNGS(1)WR	VLES(-49.02)NGS(49.02)WR	7	2	564.248	1.1799	1	1	NaN			yes	1.1199	1	1	NaN			yes	0.98902
G3V6P8	G3V6P8	49	S	Guanine nucleotide-binding protein subunit gamma	Gng12	621516	>tr|G3V6P8|G3V6P8_RAT Guanine nucleotide-binding protein subunit gamma OS=Rattus norvegicus GN=Gng12 PE=3 SV=1	yes	1	105.099	0.7397	118.96	7.21e-05	118.96	yes	yes	no	no	no	no	no	no	yes	no	no	yes	1	KASADLMSYCEEHARSDPLLMGIPTSENPFK	_S(ph)DPLLMGIPTSENPFK_	S(1)DPLLMGIPTSENPFK	S(105.1)DPLLMGIPT(-105.1)S(-105.1)ENPFK	1	2	913.426	1.3663	1	2	0.0456465	yes	yes		1.25555	1	2	0.195707	yes	yes		1.1577
G3V7I8;O08815	G3V7I8	776	S	STE20-like serine/threonine-protein kinase	Slk	3780	>tr|G3V7I8|G3V7I8_RAT RCG57812, isoform CRA_b OS=Rattus norvegicus GN=Slk PE=4 SV=1;>sp|O08815|SLK_RAT STE20-like serine/threonine-protein kinase OS=Rattus norvegicus GN=Slk PE=2 SV=1	yes	0.878594	8.60023	0.34926	148.48	4.23e-05	69.258	yes	no	no	no	no	no	no	yes	no	no	no	yes	1	DLNLSISSFLSKTKDSGSVSLQETRRQKKTL	_DS(ph)GSVSLQETR_	DS(0.879)GS(0.121)VSLQETR	DS(8.6)GS(-8.6)VS(-38.3)LQET(-54.29)R	2	2	629.769	0.85135	1	2	0.16751	yes	yes									1.9685
G3V7I8;O08815	G3V7I8	778	S	STE20-like serine/threonine-protein kinase	Slk	3780	>tr|G3V7I8|G3V7I8_RAT RCG57812, isoform CRA_b OS=Rattus norvegicus GN=Slk PE=4 SV=1;>sp|O08815|SLK_RAT STE20-like serine/threonine-protein kinase OS=Rattus norvegicus GN=Slk PE=2 SV=1	yes	0.999977	46.5133	0.43325	220.97	3.72e-19	169.3	yes	yes	yes	yes	yes	yes	yes	yes	yes	yes	yes	yes	1	NLSISSFLSKTKDSGSVSLQETRRQKKTLKK	_DSGS(ph)VSLQETR_	DSGS(1)VSLQETR	DS(-46.51)GS(46.51)VS(-60.19)LQET(-116.8)R	4	2	629.769	0.74111	1	3	0.0286716	yes	yes	yes	0.97647	1	3	0.0467472	yes	yes	yes	1.2247
G3V7Q0	G3V7Q0	193	S	Protein Dennd5a	Dennd5a	1306759	>tr|G3V7Q0|G3V7Q0_RAT Protein Dennd5a OS=Rattus norvegicus GN=Dennd5a PE=4 SV=1	yes	1	64.1466	-0.014123	168.22	4.2e-07	141.88	yes	no	yes	yes	yes	yes	yes	yes	yes	yes	yes	yes	1	EDGEGIPGTKLQRFNSYDISRDTLYVSKCIC	_FNS(ph)YDISR_	FNS(1)YDISR	FNS(64.15)Y(-64.15)DIS(-80.23)R	3	2	541.221	0.94606	1	3	0.0226887	yes	yes	yes	0.68619	1	3	0.0165238	yes	yes	yes	0.60207
G3V7U2;P34926	G3V7U2	2204	S	Microtubule-associated protein 1A;MAP1 light chain LC2	Map1a	3042	>tr|G3V7U2|G3V7U2_RAT Microtubule-associated protein 1 A, isoform CRA_c OS=Rattus norvegicus GN=Map1a PE=4 SV=1;>sp|P34926|MAP1A_RAT Microtubule-associated protein 1A OS=Rattus norvegicus GN=Map1a PE=1 SV=1	yes	0.999687	38.5682	0.85459	206.34	3.31e-63	130.3	yes	yes	yes	yes	yes	yes	yes	yes	yes	yes	yes	yes	1;2;6	VTKAPSLDSSLPQLPSPSSPGGPLLSNLPRP	_APSLDSSLPQLPS(ph)PSSPGGPLLSNLPR_	APSLDSSLPQLPS(1)PSSPGGPLLSNLPR	APS(-54.78)LDS(-41.8)S(-41.8)LPQLPS(38.57)PS(-38.57)S(-44.12)PGGPLLS(-80.33)NLPR	13	3	922.135	0.74426	1	3	0.0371239	yes	yes	yes	0.77008	1	3	0.00788271	yes	yes	yes	1.0198
G3V7U2;P34926	G3V7U2	2206	S	Microtubule-associated protein 1A;MAP1 light chain LC2	Map1a	3042	>tr|G3V7U2|G3V7U2_RAT Microtubule-associated protein 1 A, isoform CRA_c OS=Rattus norvegicus GN=Map1a PE=4 SV=1;>sp|P34926|MAP1A_RAT Microtubule-associated protein 1A OS=Rattus norvegicus GN=Map1a PE=1 SV=1	yes	0.997803	28.5299	0.57921	179.17	3.65e-36	179.17	yes	yes	yes	yes	yes	yes	yes	yes	yes	no	yes	yes	1;2;6	KAPSLDSSLPQLPSPSSPGGPLLSNLPRPAS	_APSLDSSLPQLPSPS(ph)SPGGPLLSNLPR_	APSLDSSLPQLPS(0.001)PS(0.998)S(0.001)PGGPLLSNLPR	APS(-106.77)LDS(-95.86)S(-102.43)LPQLPS(-30.97)PS(28.53)S(-28.53)PGGPLLS(-81.17)NLPR	15	3	922.135	0.8033	1	1	NaN		yes		0.80414	1	1	NaN		yes		1.123
G3V7U2;P34926	G3V7U2	2207	S	Microtubule-associated protein 1A;MAP1 light chain LC2	Map1a	3042	>tr|G3V7U2|G3V7U2_RAT Microtubule-associated protein 1 A, isoform CRA_c OS=Rattus norvegicus GN=Map1a PE=4 SV=1;>sp|P34926|MAP1A_RAT Microtubule-associated protein 1A OS=Rattus norvegicus GN=Map1a PE=1 SV=1	yes	0.999218	30.2152	0.6042	188.24	1.52e-42	145.58	yes	yes	no	yes	yes	no	yes	yes	yes	yes	no	no	2;6	APSLDSSLPQLPSPSSPGGPLLSNLPRPASP	_APSLDSSLPQLPS(ph)PSS(ph)PGGPLLSNLPR_	APSLDSSLPQLPS(0.5)PS(0.5)S(0.999)PGGPLLSNLPR	APS(-78.75)LDS(-70.33)S(-69.92)LPQLPS(0)PS(0)S(30.22)PGGPLLS(-35.14)NLPR	16	3	948.791	0.63545	2	2	0.00569736	yes	yes		0.591605	2	2	0.221083	yes	yes		0.94869
G3V7U2;P34926	G3V7U2	1252	S	Microtubule-associated protein 1A;MAP1 light chain LC2	Map1a	3042	>tr|G3V7U2|G3V7U2_RAT Microtubule-associated protein 1 A, isoform CRA_c OS=Rattus norvegicus GN=Map1a PE=4 SV=1;>sp|P34926|MAP1A_RAT Microtubule-associated protein 1A OS=Rattus norvegicus GN=Map1a PE=1 SV=1	yes	0.822332	6.82889	0.49276	94.15	6.94e-08	87.772	no	yes	yes	no	no	yes	yes	yes	yes	no	yes	no	1	HLAPVSIPEPHRATVSPSTDETPAGTLPGGS	_ATVS(ph)PSTDETPAGTLPGGSFSHSALSVDR_	AT(0.171)VS(0.822)PS(0.005)T(0.001)DETPAGTLPGGSFSHSALSVDR	AT(-6.83)VS(6.83)PS(-21.75)T(-28.41)DET(-34.8)PAGT(-42.13)LPGGS(-65.93)FS(-69.66)HS(-69.66)ALS(-78.25)VDR	4	3	975.448	0.62885	1	3	0.0348089	yes	yes	yes	0.71302	1	3	0.284758	yes	yes	yes
G3V7U2;P34926	G3V7U2	1029	S	Microtubule-associated protein 1A;MAP1 light chain LC2	Map1a	3042	>tr|G3V7U2|G3V7U2_RAT Microtubule-associated protein 1 A, isoform CRA_c OS=Rattus norvegicus GN=Map1a PE=4 SV=1;>sp|P34926|MAP1A_RAT Microtubule-associated protein 1A OS=Rattus norvegicus GN=Map1a PE=1 SV=1	yes	0.935452	13.1135	0.10411	174	1.09e-13	81.526	no	no	yes	no	no	yes	yes	yes	yes	yes	no	yes	1	EPRDFQEDSWGETKHSPGVSKEDSEEQTVKP	_DFQEDSWGETKHS(ph)PGVSK_	DFQEDS(0.006)WGET(0.046)KHS(0.935)PGVS(0.013)K	DFQEDS(-22.26)WGET(-13.11)KHS(13.11)PGVS(-18.46)K	13	3	705.3	0.75504	1	3	0.146177	yes	yes	yes	0.75039	1	3	0.101281	yes	yes	yes	0.59492
G3V7U2;P34926	G3V7U2	526	S	Microtubule-associated protein 1A;MAP1 light chain LC2	Map1a	3042	>tr|G3V7U2|G3V7U2_RAT Microtubule-associated protein 1 A, isoform CRA_c OS=Rattus norvegicus GN=Map1a PE=4 SV=1;>sp|P34926|MAP1A_RAT Microtubule-associated protein 1A OS=Rattus norvegicus GN=Map1a PE=1 SV=1	yes	1	93.0278	-0.13337	186.69	1.46e-19	169.37	yes	yes	yes	yes	yes	yes	yes	yes	yes	yes	yes	yes	1;2	AAPPAAVSGHRELALSSPEDLTQDFEELKRE	_ELALS(ph)S(ph)PEDLTQDFEELKR_	ELALS(1)S(1)PEDLTQDFEELKR	ELALS(93.03)S(84.96)PEDLT(-84.96)QDFEELKR	5	3	794.017	0.51432	1	1	NaN			yes	0.57991	1	1	NaN			yes	0.83004
G3V7V7;P35570	G3V7V7	761	S	Insulin receptor substrate 1	Irs1	2922	>tr|G3V7V7|G3V7V7_RAT Insulin receptor substrate 1 OS=Rattus norvegicus GN=Irs1 PE=4 SV=1;>sp|P35570|IRS1_RAT Insulin receptor substrate 1 OS=Rattus norvegicus GN=Irs1 PE=1 SV=1	yes	1	70.4032	0.2516	159.08	1.35e-06	159.08	no	no	yes	no	no	yes	no	no	yes	no	no	yes	1	YGPEDPQHKPVLSYYSLPRSFKHTQRPGEPE	_PVLSYYS(ph)LPR_	PVLSYYS(1)LPR	PVLS(-82.56)Y(-88.98)Y(-70.4)S(70.4)LPR	7	2	637.813	1.4121	1	1	NaN			yes	1.6694	1	1	NaN			yes	1.843
G3V8J5	G3V8J5	156	S	PH and SEC7 domain-containing protein 1	Psd	620297	>tr|G3V8J5|G3V8J5_RAT PH and SEC7 domain-containing protein 1 OS=Rattus norvegicus GN=Psd PE=4 SV=1	yes	0.886486	10.3801	-0.094155	133.1	1.59e-07	84.602	yes	yes	no	yes	yes	no	yes	yes	yes	yes	yes	no	1	LGPGCNRKLRLEASTSDPLPAGGGSVLPGSR	_LEASTS(ph)DPLPAGGGSVLPGSR_	LEAS(0.031)T(0.081)S(0.886)DPLPAGGGS(0.001)VLPGSR	LEAS(-14.51)T(-10.38)S(10.38)DPLPAGGGS(-29.95)VLPGS(-63.25)R	6	2	1024.49	0.8258	1	2	0.0831951	yes	yes									0.5488
G3V8L3;P48679	G3V8L3	409	S	Prelamin-A/C;Lamin-A/C	Lmna	620456	>tr|G3V8L3|G3V8L3_RAT Lamin A, isoform CRA_b OS=Rattus norvegicus GN=Lmna PE=1 SV=1;>sp|P48679|LMNA_RAT Prelamin-A/C OS=Rattus norvegicus GN=Lmna PE=1 SV=1	yes	0.885715	8.95013	0.33443	188.41	7.56e-10	188.41	no	yes	no	no	no	no	no	yes	no	no	yes	no	1;5	TSQRSRGRASSHSSQSQGGGSVTKKRKLESS	_ASSHSSQS(ph)QGGGSVTK_	ASSHS(0.001)S(0.113)QS(0.886)QGGGSVTK	AS(-53.32)S(-43.73)HS(-27.86)S(-8.95)QS(8.95)QGGGS(-56.96)VT(-106.4)K	8	2	792.836	0.54079	1	1	NaN		yes									0.56676
G3V8L3;P48679	G3V8L3	423	S	Prelamin-A/C;Lamin-A/C	Lmna	620456	>tr|G3V8L3|G3V8L3_RAT Lamin A, isoform CRA_b OS=Rattus norvegicus GN=Lmna PE=1 SV=1;>sp|P48679|LMNA_RAT Prelamin-A/C OS=Rattus norvegicus GN=Lmna PE=1 SV=1	no	0.499988		-1.0153	130.41	0.00188842	121.6	yes	yes	no	yes	yes	no	yes	yes	no	yes	yes	no	1	QSQGGGSVTKKRKLESSESRSSFSQHARTSG	_KLES(ph)SESR_	KLES(0.5)S(0.5)ESR	KLES(0)S(0)ES(-43.05)R	4	2	508.226	0.42627	1	1	NaN		yes		0.50206	1	1	NaN	yes			0.67236
G3V8L3;P48679	G3V8L3	424	S	Prelamin-A/C;Lamin-A/C	Lmna	620456	>tr|G3V8L3|G3V8L3_RAT Lamin A, isoform CRA_b OS=Rattus norvegicus GN=Lmna PE=1 SV=1;>sp|P48679|LMNA_RAT Prelamin-A/C OS=Rattus norvegicus GN=Lmna PE=1 SV=1	no	0.74458	6.12776	-0.21459	130.41	0.00188842	76.228	yes	yes	no	yes	yes	no	yes	yes	no	yes	yes	no	1	SQGGGSVTKKRKLESSESRSSFSQHARTSGR	_KLESS(ph)ESR_	KLES(0.182)S(0.745)ES(0.074)R	KLES(-6.13)S(6.13)ES(-10.04)R	5	2	508.226	0.42627	1	1	NaN		yes		0.50206	1	1	NaN	yes			0.67236
G3V8U3	G3V8U3	142	S	D4, zinc and double PHD fingers family 2 (Predicted)	Dpf2	1311699	>tr|G3V8U3|G3V8U3_RAT D4, zinc and double PHD fingers family 2 (Predicted) OS=Rattus norvegicus GN=Dpf2 PE=4 SV=1	yes	1	88.4159	0.16193	134.93	1.23e-05	134.93	yes	yes	yes	yes	yes	yes	yes	yes	no	yes	yes	yes	1	PLEKRGAPDPRVDDDSLGEFPVTNSRARKRI	_VDDDS(ph)LGEFPVTNSR_	VDDDS(1)LGEFPVTNSR	VDDDS(88.42)LGEFPVT(-88.42)NS(-117.51)R	5	2	865.867	0.47816	1	3	0.0279304	yes	yes	yes	0.45687	1	3	0.0386226	yes	yes	yes	0.49384
O88778;G3V984	O88778	3007	S	Protein bassoon	Bsn	2223	>sp|O88778|BSN_RAT Protein bassoon OS=Rattus norvegicus GN=Bsn PE=1 SV=3;>tr|G3V984|G3V984_RAT Protein bassoon OS=Rattus norvegicus GN=Bsn PE=4 SV=1	yes	0.970776	15.2137	0.70308	153.94	6.37e-05	153.94	no	no	yes	yes	yes	yes	no	no	no	no	yes	no	1	DYPPLRGLGEHRDYLSDSELNQLRLQGCTTP	_DYLS(ph)DSELNQLR_	DYLS(0.971)DS(0.029)ELNQLR	DY(-105.28)LS(15.21)DS(-15.21)ELNQLR	4	2	766.835	0.79559	1	3	0.0791161	yes	yes	yes	0.89293	1	3	0.109387	yes	yes	yes	0.83256
G3V985	G3V985	80	S	Protein Sco1	Sco1	1559538	>tr|G3V985|G3V985_RAT Protein Sco1 OS=Rattus norvegicus GN=Sco1 PE=4 SV=1	yes	0.94721	12.5399	1.6307	80.738	0.00144153	61.616	yes	no	no	yes	no	no	yes	yes	no	yes	yes	no	1	QAGSHRPKLGPVSWKSLALTFAIGGSLLAGM	_S(ph)LALTFAIGGSLLAGM(ox)KYFK_	S(0.947)LALT(0.053)FAIGGSLLAGMKYFK	S(12.54)LALT(-12.54)FAIGGS(-49.39)LLAGMKY(-60.68)FK	1	2	1092.56	0.086964	1	2	0.284196	yes	yes		0.148058	1	2	0.497385	yes	yes		0.0868135
G3V9C6;Q9EQ60	G3V9C6	2354	S	Voltage-dependent T-type calcium channel subunit alpha-1H	Cacna1h	68943	>tr|G3V9C6|G3V9C6_RAT Calcium channel, voltage-dependent, T type, alpha 1H subunit OS=Rattus norvegicus GN=Cacna1h PE=4 SV=1;>sp|Q9EQ60|CAC1H_RAT Voltage-dependent T-type calcium channel subunit alpha-1H OS=Rattus norvegicus GN=Cacna1h PE=2 SV=2	yes	1	71.2327	-0.72147	157.88	7.4e-14	135.98	yes	yes	yes	yes	yes	yes	yes	yes	no	yes	yes	no	1	LKKPGSTPATPAPDDSGDEPV__________	_KPGSTPATPAPDDS(ph)GDEPV_	KPGSTPATPAPDDS(1)GDEPV	KPGS(-111.2)T(-107.23)PAT(-71.23)PAPDDS(71.23)GDEPV	14	2	959.409	0.57646	1	3	0.0919729	yes	yes	yes	0.55244	1	3	0.00221522	yes	yes	yes	0.71728
G3V9L1	G3V9L1	733	S	Protein Tex2	Tex2	1305112	>tr|G3V9L1|G3V9L1_RAT Protein Tex2 OS=Rattus norvegicus GN=Tex2 PE=4 SV=1	yes	0.998383	28.8449	0.12072	178.67	2.02e-05	110.55	no	no	yes	no	no	yes	no	no	yes	no	no	yes	1;2;5	SGSKSGLLPAHSRHSSPSGHLSHSRSSSKGS	_HSS(ph)PSGHLSHSR_	HS(0.001)S(0.998)PSGHLSHSR	HS(-28.84)S(28.84)PS(-39.02)GHLS(-45.51)HS(-37.93)R	3	2	684.794	0.89569	1	1	NaN			yes	0.88326	1	1	NaN			yes	1.1665
G3V9U0	G3V9U0	265	S	Acyl-CoA synthetase short-chain family member 2 (Predicted)	Acss2	1305489	>tr|G3V9U0|G3V9U0_RAT Acyl-CoA synthetase short-chain family member 2 (Predicted) OS=Rattus norvegicus GN=Acss2 PE=1 SV=1	yes	0.95224	12.7734	-0.0045315	197.1	6.69e-11	44.925	yes	no	yes	yes	yes	no	yes	yes	no	yes	no	yes	1;2	VKHLGRAELGMNDSPSQSPPVKRPCPDVQIS	_AELGM(ox)NDSPS(ph)QS(ph)PPVK_	AELGMNDS(0.096)PS(0.952)QS(0.952)PPVK	AELGMNDS(-12.77)PS(12.77)QS(12.77)PPVK	10	2	916.862	0.96274	1	1	NaN			yes	0.55796	1	1	NaN			yes	1.1051
G3V9X2;Q9R080;Q9R080-4;Q9R080-3	G3V9X2	490	S	G-protein-signaling modulator 1	Gpsm1	628682	>tr|G3V9X2|G3V9X2_RAT G-protein signalling modulator 1 (AGS3-like, C. elegans), isoform CRA_c OS=Rattus norvegicus GN=Gpsm1 PE=4 SV=1;>sp|Q9R080|GPSM1_RAT G-protein-signaling modulator 1 OS=Rattus norvegicus GN=Gpsm1 PE=1 SV=2;>sp|Q9R080-4|GPSM1_RAT Isofor	yes	1	133.604	1.1955	261.28	2e-55	138.28	yes	yes	yes	yes	yes	yes	yes	yes	yes	yes	yes	yes	1;2	DVRVQVPRTGIPRAPSSDEECFFDLLSKFQS	_APS(ph)S(ph)DEECFFDLLSK_	APS(1)S(1)DEECFFDLLSK	APS(133.6)S(128.92)DEECFFDLLS(-128.92)K	3	2	952.857	0.99524	1	3	0.0133586	yes	yes	yes	0.75116	1	3	0.00906552	yes	yes	yes	0.66057
G3V9X2;Q9R080;Q9R080-4;Q9R080-3	G3V9X2	491	S	G-protein-signaling modulator 1	Gpsm1	628682	>tr|G3V9X2|G3V9X2_RAT G-protein signalling modulator 1 (AGS3-like, C. elegans), isoform CRA_c OS=Rattus norvegicus GN=Gpsm1 PE=4 SV=1;>sp|Q9R080|GPSM1_RAT G-protein-signaling modulator 1 OS=Rattus norvegicus GN=Gpsm1 PE=1 SV=2;>sp|Q9R080-4|GPSM1_RAT Isofor	yes	1	128.919	1.1955	261.28	2e-55	138.28	yes	yes	yes	yes	yes	yes	yes	yes	yes	yes	yes	yes	1;2	VRVQVPRTGIPRAPSSDEECFFDLLSKFQSS	_APS(ph)S(ph)DEECFFDLLSK_	APS(1)S(1)DEECFFDLLSK	APS(133.6)S(128.92)DEECFFDLLS(-128.92)K	4	2	952.857	0.99524	1	1	NaN			yes	0.60548	1	1	NaN		yes		0.71688
G3V9X2;Q9R080	G3V9X2	3	S	G-protein-signaling modulator 1	Gpsm1	628682	>tr|G3V9X2|G3V9X2_RAT G-protein signalling modulator 1 (AGS3-like, C. elegans), isoform CRA_c OS=Rattus norvegicus GN=Gpsm1 PE=4 SV=1;>sp|Q9R080|GPSM1_RAT G-protein-signaling modulator 1 OS=Rattus norvegicus GN=Gpsm1 PE=1 SV=2	yes	1	45.1376	0.17423	100.45	5.55e-05	45.138	yes	yes	no	yes	yes	yes	yes	yes	no	yes	yes	no	1	_____________MASPAPPAAEELPGPAAR	_(ac)AS(ph)PAPPAAEELPGPAAR_	AS(1)PAPPAAEELPGPAAR	AS(45.14)PAPPAAEELPGPAAR	2	2	862.406	0.37251	1	2	0.000949111	yes	yes		0.437845	1	2	0.0322187	yes	yes		0.50301
G3V9X2;Q9R080;Q9R080-4;Q9R080-3	G3V9X2	467	S	G-protein-signaling modulator 1	Gpsm1	628682	>tr|G3V9X2|G3V9X2_RAT G-protein signalling modulator 1 (AGS3-like, C. elegans), isoform CRA_c OS=Rattus norvegicus GN=Gpsm1 PE=4 SV=1;>sp|Q9R080|GPSM1_RAT G-protein-signaling modulator 1 OS=Rattus norvegicus GN=Gpsm1 PE=1 SV=2;>sp|Q9R080-4|GPSM1_RAT Isofor	yes	0.979464	16.7942	-0.64338	160.48	4.2e-05	91.812	yes	no	yes	no	yes	no	yes	yes	no	no	no	no	1	YQEGPDAIERRPREGSHSPLDSADVRVQVPR	_EGS(ph)HSPLDSADVR_	EGS(0.979)HS(0.02)PLDSADVR	EGS(16.79)HS(-16.79)PLDS(-43.39)ADVR	3	2	725.304	0.4877	1	1	NaN			yes								0.29267
M0R3X6;P47727;A0A096MJ24	M0R3X6	2	S	Carbonyl reductase [NADPH] 1	Cbr1	2286	>tr|M0R3X6|M0R3X6_RAT Carbonyl reductase [NADPH] 1 OS=Rattus norvegicus GN=Cbr1 PE=3 SV=1;>sp|P47727|CBR1_RAT Carbonyl reductase [NADPH] 1 OS=Rattus norvegicus GN=Cbr1 PE=1 SV=2;>tr|A0A096MJ24|A0A096MJ24_RAT Carbonyl reductase [NADPH] 1 OS=Rattus norvegicu	no	0.625029	2.21902	0.28429	197.88	4.52e-08	107.5	yes	yes	no	yes	yes	no	yes	yes	no	yes	yes	no	1	______________MSSDRPVALVTGANKGI	_(ac)S(ph)SDRPVALVTGANK_	S(0.625)S(0.375)DRPVALVTGANK	S(2.22)S(-2.22)DRPVALVT(-74.57)GANK	1	2	768.875	0.924385	1	2	0.090807	yes	yes		0.755325	1	2	0.00948332	yes	yes		0.652315
M0R5T5;Q9QX74-2;Q9QX74-3;Q9QX74-4;Q9QX74-5;Q9QX74-6;M0RDX8;Q9QX74;M0R805;Q9QX74-7;M0R8T7	M0R5T5	1415	S	SH3 and multiple ankyrin repeat domains protein 2	Shank2	628772	>tr|M0R5T5|M0R5T5_RAT SH3 and multiple ankyrin repeat domains protein 2 OS=Rattus norvegicus GN=Shank2 PE=4 SV=1;>sp|Q9QX74-2|SHAN2_RAT Isoform 2 of SH3 and multiple ankyrin repeat domains protein 2 OS=Rattus norvegicus GN=Shank2;>sp|Q9QX74-3|SHAN2_RAT Iso	yes	0.999965	44.437	0.36465	155.09	1.29e-10	147.41	yes	yes	no	yes	yes	no	yes	no	no	yes	yes	no	3	QSPAGDLFGLNPAGRSRSPSPSILQQPISNK	_S(ph)RS(ph)PS(ph)PSILQQPISNKPFTTK_	S(1)RS(1)PS(0.982)PS(0.019)ILQQPISNKPFTTK	S(44.44)RS(39.76)PS(17.26)PS(-17.26)ILQQPIS(-87.52)NKPFT(-109.6)T(-118.07)K	1	3	851.723	0.59656	3	2	0.0644807	yes	yes		0.590005	3	2	0.0370928	yes	yes		0.717935
M0R5T5;Q9QX74-2;Q9QX74-3;Q9QX74-4;Q9QX74-5;Q9QX74-6;M0RDX8;Q9QX74;M0R805;Q9QX74-7;M0R8T7	M0R5T5	1417	S	SH3 and multiple ankyrin repeat domains protein 2	Shank2	628772	>tr|M0R5T5|M0R5T5_RAT SH3 and multiple ankyrin repeat domains protein 2 OS=Rattus norvegicus GN=Shank2 PE=4 SV=1;>sp|Q9QX74-2|SHAN2_RAT Isoform 2 of SH3 and multiple ankyrin repeat domains protein 2 OS=Rattus norvegicus GN=Shank2;>sp|Q9QX74-3|SHAN2_RAT Iso	yes	0.999919	40.9153	0.27699	155.09	1.29e-10	137.42	yes	yes	no	yes	yes	no	yes	no	no	yes	yes	no	3	PAGDLFGLNPAGRSRSPSPSILQQPISNKPF	_S(ph)RS(ph)PS(ph)PSILQQPISNKPFTTK_	S(1)RS(1)PS(0.998)PS(0.002)ILQQPISNKPFTTK	S(39.31)RS(40.92)PS(27.68)PS(-27.68)ILQQPIS(-116.32)NKPFT(-109.21)T(-109.21)K	3	3	851.723	0.59656	3	2	0.0644807	yes	yes		0.590005	3	2	0.0370928	yes	yes		0.717935
M0R5T5;Q9QX74-2;Q9QX74-3;Q9QX74-4;Q9QX74-5;Q9QX74-6;M0RDX8;Q9QX74;M0R805;Q9QX74-7;M0R8T7	M0R5T5	1419	S	SH3 and multiple ankyrin repeat domains protein 2	Shank2	628772	>tr|M0R5T5|M0R5T5_RAT SH3 and multiple ankyrin repeat domains protein 2 OS=Rattus norvegicus GN=Shank2 PE=4 SV=1;>sp|Q9QX74-2|SHAN2_RAT Isoform 2 of SH3 and multiple ankyrin repeat domains protein 2 OS=Rattus norvegicus GN=Shank2;>sp|Q9QX74-3|SHAN2_RAT Iso	yes	0.998686	28.8061	0.91653	155.09	1.29e-10	155.09	yes	yes	no	yes	yes	no	yes	no	no	yes	yes	no	3	GDLFGLNPAGRSRSPSPSILQQPISNKPFTT	_S(ph)RS(ph)PS(ph)PSILQQPISNKPFTTK_	S(1)RS(1)PS(0.999)PS(0.002)ILQQPISNKPFTTK	S(40.03)RS(36.12)PS(28.81)PS(-28.81)ILQQPIS(-120.85)NKPFT(-111.47)T(-111.47)K	5	3	851.723	0.59656	3	2	0.0644807	yes	yes		0.590005	3	2	0.0370928	yes	yes		0.717935
M0R716	M0R716	382	S	Protein Tbc1d16	Tbc1d16	1588560	>tr|M0R716|M0R716_RAT Protein Tbc1d16 OS=Rattus norvegicus GN=Tbc1d16 PE=4 SV=1	yes	0.999917	40.8125	-0.19885	147.56	1.47e-05	125.67	no	no	yes	no	no	yes	no	no	yes	no	no	yes	1	ERTCMQFSIRRPKLPSSEIHPEESLYRRLDV	_LPS(ph)SEIHPEESLYR_	LPS(1)SEIHPEESLYR	LPS(40.81)S(-40.81)EIHPEES(-108.11)LY(-121.61)R	3	2	868.898	1.3502	1	1	NaN			yes	1.5027	1	1	NaN			yes	1.1137
M0R7I3	M0R7I3	593	S	Protein Larp4	Larp4	6499275	>tr|M0R7I3|M0R7I3_RAT Protein Larp4 (Fragment) OS=Rattus norvegicus GN=Larp4 PE=4 SV=1	yes	0.885804	9.33405	-0.22204	277.27	7.21e-99	195.03	yes	yes	yes	yes	yes	yes	yes	yes	yes	yes	yes	yes	1	VSSPTTTKPSRANTASPCNSTVNTPIAVAPQ	_ANTAS(ph)PCNSTVNTPIAVAPQEPR_	ANT(0.103)AS(0.886)PCNS(0.004)T(0.007)VNTPIAVAPQEPR	ANT(-9.33)AS(9.33)PCNS(-23.31)T(-21.15)VNT(-54.62)PIAVAPQEPR	5	2	1238.07	0.4953	1	3	0.0164652	yes	yes	yes	0.53143	1	3	0.0361441	yes	yes	yes	0.66816
M0R7I3	M0R7I3	597	S	Protein Larp4	Larp4	6499275	>tr|M0R7I3|M0R7I3_RAT Protein Larp4 (Fragment) OS=Rattus norvegicus GN=Larp4 PE=4 SV=1	yes	0.925216	13.2917	-0.11738	136.96	5.89e-11	114.46	yes	yes	yes	yes	yes	no	yes	yes	no	yes	yes	no	1	TTTKPSRANTASPCNSTVNTPIAVAPQEPRK	_ANTASPCNS(ph)TVNTPIAVAPQEPR_	ANT(0.001)AS(0.029)PCNS(0.925)T(0.043)VNT(0.001)PIAVAPQEPR	ANT(-29.51)AS(-15.05)PCNS(13.29)T(-13.29)VNT(-27.92)PIAVAPQEPR	9	3	825.716	0.48743	1	2	0.048743	yes	yes		0.50104	1	2	0.0344634	yes	yes		0.579995
M0R9Q1;M0R7L9	M0R9Q1	618	S	Protein LOC100911677	LOC100911677	6491112	>tr|M0R9Q1|M0R9Q1_RAT Protein LOC100911677 OS=Rattus norvegicus GN=LOC100911677 PE=4 SV=1;>tr|M0R7L9|M0R7L9_RAT Protein LOC100911677 OS=Rattus norvegicus GN=LOC100911677 PE=4 SV=1	yes	1	77.2371	0.077364	271.01	5.64e-64	228.78	yes	yes	yes	yes	yes	no	yes	yes	yes	yes	yes	yes	1	GSDRRLAELSDYRRLSESQLSFRRSPTKSSL	_RLS(ph)ESQLSFR_	RLS(1)ESQLSFR	RLS(77.24)ES(-77.24)QLS(-133.31)FR	3	2	651.814	0.76135	1	3	0.0709568	yes	yes	yes	0.82283	1	3	0.102164	yes	yes	yes	0.76857
M0R7T1;M0R913	M0R7T1	275	S	Phosphatase and actin regulator	Phactr4	1592823	>tr|M0R7T1|M0R7T1_RAT Phosphatase and actin regulator OS=Rattus norvegicus GN=Phactr4 PE=3 SV=1;>tr|M0R913|M0R913_RAT Phosphatase and actin regulator (Fragment) OS=Rattus norvegicus GN=Phactr4 PE=3 SV=1	yes	1	85.6737	0.26985	234.27	3.82e-46	117.26	yes	yes	yes	yes	yes	yes	yes	yes	yes	yes	yes	yes	1;2	AKQPPIPPPKPAQRNSNPIIAELSQAMNSGT	_NS(ph)NPIIAELSQAMNSGTLLSKPS(ph)PPLPPK_	NS(1)NPIIAELSQAMNS(0.04)GT(0.224)LLS(0.097)KPS(0.638)PPLPPK	NS(85.67)NPIIAELS(-40.37)QAMNS(-12.02)GT(-4.54)LLS(-8.17)KPS(4.54)PPLPPK	2	3	1054.52	1.5735	1	3	0.0629737	yes	yes	yes	1.3081	1	3	0.145883	yes	yes	yes	1.133
M0R9R0;Q920R4	M0R9R0	629	S	G-protein coupled receptor-associated sorting protein 1	Gprasp1	621343	>tr|M0R9R0|M0R9R0_RAT G protein-coupled receptor associated sorting protein 1 OS=Rattus norvegicus GN=Gprasp1 PE=4 SV=1;>sp|Q920R4|GASP1_RAT G-protein coupled receptor-associated sorting protein 1 OS=Rattus norvegicus GN=Gprasp1 PE=1 SV=1	yes	0.997975	26.9272	0.75013	168.31	4e-07	168.31	no	no	yes	no	no	yes	no	no	yes	no	no	yes	1	AKVDNSVEAEVNSKSSLEDEEEPIRSPWFGA	_SS(ph)LEDEEEPIR_	S(0.002)S(0.998)LEDEEEPIR	S(-26.93)S(26.93)LEDEEEPIR	2	2	692.287	0.98836	1	1	NaN			yes	0.502	1	1	NaN			yes	1.0551
M0RAC2	M0RAC2	250	S	Protein Fam102a	Fam102a	1597535	>tr|M0RAC2|M0RAC2_RAT Protein Fam102a OS=Rattus norvegicus GN=Fam102a PE=4 SV=1	yes	0.991224	21.2003	0.46985	150.46	5.99e-05	127.87	yes	yes	yes	yes	yes	no	yes	yes	yes	yes	yes	yes	1	SQQSKLSGHSTEHSRSSSLSDLTHRRNTSTS	_S(ph)SSLSDLTHR_	S(0.991)S(0.008)S(0.001)LSDLTHR	S(21.2)S(-21.2)S(-28.97)LS(-71.97)DLT(-82.75)HR	1	2	591.761	0.48481	1	3	0.0671375	yes	yes	yes	0.566145	1	2	0.00518329	yes	yes		0.72726
M0RBD9	M0RBD9	154	S	Protein Znrf2	Znrf2	1306645	>tr|M0RBD9|M0RBD9_RAT Protein Znrf2 OS=Rattus norvegicus GN=Znrf2 PE=4 SV=1	yes	1	38.7242	-0.33068	72.898	0.00184259	38.724	yes	yes	no	yes	yes	yes	no	yes	no	yes	no	no	1;2	PGGPRLVIGSLPAHLSPHLFGGFKCPVCSKF	_LVIGS(ph)LPAHLS(ph)PHLFGGFK_	LVIGS(1)LPAHLS(1)PHLFGGFK	LVIGS(38.72)LPAHLS(38.72)PHLFGGFK	11	3	717.358	0.67648	1	3	0.124641	yes	yes	yes	0.69271	1	3	0.0750112	yes	yes	yes	1.0759
M0RBZ7;Q925Q9;Q925Q9-2;Q925Q9-7;Q925Q9-3;Q925Q9-6;Q925Q9-4	Q925Q9	630	S	SH3 domain-containing kinase-binding protein 1	Sh3kbp1	620904	>tr|M0RBZ7|M0RBZ7_RAT SH3 domain-containing kinase-binding protein 1 (Fragment) OS=Rattus norvegicus GN=Sh3kbp1 PE=4 SV=1;>sp|Q925Q9|SH3K1_RAT SH3 domain-containing kinase-binding protein 1 OS=Rattus norvegicus GN=Sh3kbp1 PE=1 SV=2;>sp|Q925Q9-2|SH3K1_RAT I	yes	0.760281	5.03486	-0.31896	90.759	0.00203169	48.351	no	no	yes	no	no	no	no	no	no	yes	no	no	1	SSPMSSSLGTAGQRASSPSLFSAEGKAKTES	_AS(ph)SPSLFSAEGK_	AS(0.76)S(0.238)PS(0.001)LFSAEGK	AS(5.03)S(-5.03)PS(-28.34)LFS(-38.56)AEGK	2	2	630.779	0.35558	1	1	NaN			yes
M0RC08;Q9JKS6;Q9JKS6-3;Q9JKS6-2;M0R3T5	Q9JKS6	617	S	Protein piccolo	Pclo	69406	>tr|M0RC08|M0RC08_RAT Uncharacterized protein OS=Rattus norvegicus PE=4 SV=1;>sp|Q9JKS6|PCLO_RAT Protein piccolo OS=Rattus norvegicus GN=Pclo PE=1 SV=1;>sp|Q9JKS6-3|PCLO_RAT Isoform 3 of Protein piccolo OS=Rattus norvegicus GN=Pclo;>sp|Q9JKS6-2|PCLO_RAT Is	yes	1	109.34	0.1202	285.35	1.35e-113	285.35	yes	yes	no	yes	yes	yes	yes	yes	no	yes	yes	no	1;2	PTATASKSPVPSQQASPKKEPPSKQDSPKAL;PTATASKSPVPSQQASPKKEPPSKQEPKKPP	_AATAPTATASKS(ph)PVPSQQAS(ph)PK_	AATAPTATASKS(1)PVPSQQAS(1)PK	AAT(-103.48)APT(-82.1)AT(-56.59)AS(-35.11)KS(35.11)PVPS(-56.89)QQAS(109.34)PK	20	2	1128.52	1.5396	1	2	0.0819355	yes	yes		1.39945	1	2	0.00843809	yes	yes		1.13405
M0RC08;Q9JKS6;Q9JKS6-3;Q9JKS6-2	Q9JKS6	590	S	Protein piccolo	Pclo	69406	>tr|M0RC08|M0RC08_RAT Uncharacterized protein OS=Rattus norvegicus PE=4 SV=1;>sp|Q9JKS6|PCLO_RAT Protein piccolo OS=Rattus norvegicus GN=Pclo PE=1 SV=1;>sp|Q9JKS6-3|PCLO_RAT Isoform 3 of Protein piccolo OS=Rattus norvegicus GN=Pclo;>sp|Q9JKS6-2|PCLO_RAT Is	yes	0.924996	10.9424	-0.35189	149.09	2.07e-09	142.39	yes	yes	yes	yes	no	yes	yes	yes	no	yes	yes	yes	1	QMQRALGGDLAAAIPSSPQPTPKAATAPTAT	_ALGGDLAAAIPS(ph)SPQPTPK_	ALGGDLAAAIPS(0.925)S(0.074)PQPT(0.001)PK	ALGGDLAAAIPS(10.94)S(-10.94)PQPT(-32.27)PK	12	2	935.969	0.75995	1	1	NaN		yes		0.77095	1	1	NaN	yes			1.1181
M0RC08;Q9JKS6;Q9JKS6-3;Q9JKS6-2	Q9JKS6	591	S	Protein piccolo	Pclo	69406	>tr|M0RC08|M0RC08_RAT Uncharacterized protein OS=Rattus norvegicus PE=4 SV=1;>sp|Q9JKS6|PCLO_RAT Protein piccolo OS=Rattus norvegicus GN=Pclo PE=1 SV=1;>sp|Q9JKS6-3|PCLO_RAT Isoform 3 of Protein piccolo OS=Rattus norvegicus GN=Pclo;>sp|Q9JKS6-2|PCLO_RAT Is	yes	0.938184	11.9028	0.37939	166.21	1.24e-14	82.8	yes	yes	yes	yes	yes	yes	yes	yes	yes	yes	yes	yes	1	MQRALGGDLAAAIPSSPQPTPKAATAPTATA	_ALGGDLAAAIPSS(ph)PQPTPK_	ALGGDLAAAIPS(0.061)S(0.938)PQPT(0.001)PK	ALGGDLAAAIPS(-11.9)S(11.9)PQPT(-28.65)PK	13	3	624.315	0.81842	1	2	0.155345	yes	yes		0.83436	1	1	NaN		yes		1.1433
M0RDY6	M0RDY6	448	S	Protein LOC100360726	LOC100360726	2321532	>tr|M0RDY6|M0RDY6_RAT Protein LOC100360726 OS=Rattus norvegicus GN=LOC100360726 PE=4 SV=1	yes	0.994768	22.7926	0.3859	152.16	2.89e-05	106.32	yes	yes	no	yes	yes	no	yes	yes	yes	yes	yes	yes	1;2	SDGSDTTKMESTNLSSPNKSIRHEDVRLPES	_MESTNLSS(ph)PNK_	MESTNLS(0.005)S(0.995)PNK	MES(-62.13)T(-56.84)NLS(-22.79)S(22.79)PNK	8	2	644.268	0.463025	1	2	0.044669	yes	yes		0.555135	1	2	0.00429256	yes	yes		0.586295
O08629	O08629	502	S	Transcription intermediary factor 1-beta	Trim28	620289	>sp|O08629|TIF1B_RAT Transcription intermediary factor 1-beta OS=Rattus norvegicus GN=Trim28 PE=1 SV=2	yes	0.957955	13.5782	0.071712	178.71	6.9e-07	178.51	yes	no	no	yes	yes	no	yes	yes	no	yes	yes	no	1	PRVSLERLDLDLTSDSQPPVFKVFPGSTTED	_LDLDLTSDS(ph)QPPVFK_	LDLDLTS(0.042)DS(0.958)QPPVFK	LDLDLT(-47.32)S(-13.58)DS(13.58)QPPVFK	9	2	877.916	0.71662	1	1	NaN	yes			0.563825	1	2	0.176342	yes	yes		0.622375
O08873	O08873	1225	S	MAP kinase-activating death domain protein	Madd	619922	>sp|O08873|MADD_RAT MAP kinase-activating death domain protein OS=Rattus norvegicus GN=Madd PE=1 SV=1	yes	0.986691	18.7003	0.24082	128.08	0.000993666	107.97	yes	yes	no	yes	yes	yes	yes	yes	no	yes	yes	no	1	FGKAHSLKPKEKPASSPVRSSEDVSQRVYLY	_EKPASS(ph)PVR_	EKPAS(0.013)S(0.987)PVR	EKPAS(-18.7)S(18.7)PVR	6	2	525.753	0.50983	1	3	0.0538169	yes	yes	yes	0.55525	1	3	0.0167624	yes	yes	yes	0.695245
O08875;Q9WVP7	O08875	30	S	Serine/threonine-protein kinase DCLK1	Dclk1	68437	>sp|O08875|DCLK1_RAT Serine/threonine-protein kinase DCLK1 OS=Rattus norvegicus GN=Dclk1 PE=2 SV=1;>tr|Q9WVP7|Q9WVP7_RAT Activity and neurotransmitter-induced early gene protein 4 OS=Rattus norvegicus GN=Dclk1 PE=2 SV=1	yes	0.972655	15.8153	-0.13965	226.93	4.26e-23	208.47	yes	yes	yes	yes	yes	yes	yes	yes	yes	yes	yes	yes	1;2;3	LSTPRSGKSPSPSPTSPGSLRKQRDLYRPLS;LSTPRSGKSPSPSPTSPGSLRKQRISQHGGS	_SPSPSPTS(ph)PGSLR_	SPSPSPT(0.025)S(0.973)PGS(0.002)LR	S(-165.95)PS(-161.54)PS(-82.49)PT(-15.82)S(15.82)PGS(-27.21)LR	8	2	675.308	1.3765	1	3	0.0197705	yes	yes	yes	1.3143	1	3	0.0269413	yes	yes	yes	1.1248
O08875	O08875	57	S	Serine/threonine-protein kinase DCLK1	Dclk1	68437	>sp|O08875|DCLK1_RAT Serine/threonine-protein kinase DCLK1 OS=Rattus norvegicus GN=Dclk1 PE=2 SV=1	yes	0.807534	6.22808	0.61181	114.21	2.44e-13	114.21	yes	yes	no	yes	yes	yes	yes	yes	yes	yes	yes	yes	1	HGGSSTSLSSTKVCSSMDENDGPGEEESDEG	_VCSS(ph)MDENDGPGEEESDEGFQIPATITER_	VCS(0.192)S(0.808)MDENDGPGEEESDEGFQIPATITER	VCS(-6.23)S(6.23)MDENDGPGEEES(-61.12)DEGFQIPAT(-98)IT(-103.53)ER	4	3	1093.77	0.84501	1	3	0.0617077	yes	yes	yes	0.158495	1	2	0.153338		yes	yes	0.69862
O35314	O35314	372	S	Secretogranin-1;CCB peptide short form;CCB peptide long form	Chgb	2339	>sp|O35314|SCG1_RAT Secretogranin-1 OS=Rattus norvegicus GN=Chgb PE=1 SV=2	yes	1	144.405	0.83279	161.04	4.2e-06	157.2	no	yes	yes	yes	yes	yes	yes	yes	yes	yes	yes	yes	2	YQGRGSEEVRAPSPRSEESQEKEYKRNHPDS	_S(ph)EES(ph)QEKEYK_	S(1)EES(1)QEKEYK	S(144.4)EES(115.17)QEKEY(-115.17)K	1	2	708.752	0.39114	2	3	0.154927	yes	yes	yes	0.45453	2	3	0.0715443	yes	yes	yes	0.48608
O35314	O35314	375	S	Secretogranin-1;CCB peptide short form;CCB peptide long form	Chgb	2339	>sp|O35314|SCG1_RAT Secretogranin-1 OS=Rattus norvegicus GN=Chgb PE=1 SV=2	yes	1	115.17	0.83279	161.04	4.2e-06	157.2	no	yes	yes	yes	yes	yes	yes	yes	yes	yes	yes	yes	2	RGSEEVRAPSPRSEESQEKEYKRNHPDSELE	_S(ph)EES(ph)QEKEYK_	S(1)EES(1)QEKEYK	S(144.4)EES(115.17)QEKEY(-115.17)K	4	2	708.752	0.39114	2	3	0.154927	yes	yes	yes	0.45453	2	3	0.0715443	yes	yes	yes	0.50115
O35314	O35314	232	S	Secretogranin-1;CCB peptide short form;CCB peptide long form	Chgb	2339	>sp|O35314|SCG1_RAT Secretogranin-1 OS=Rattus norvegicus GN=Chgb PE=1 SV=2	yes	1	88.6722	0.57941	196.14	2.38e-10	196.14	yes	yes	yes	yes	yes	yes	yes	yes	yes	yes	yes	yes	1;2;3;4	EAHFVELEKTHSREQSSQESGEETRRQEKPQ	_T(ph)HSREQS(ph)S(ph)QES(ph)GEETR_	T(0.913)HS(0.087)REQS(1)S(1)QES(1)GEETR	T(10.18)HS(-10.18)REQS(88.67)S(93.45)QES(62.57)GEET(-62.57)R	7	2	1084.34	0.92439	2	3	0.0401241	yes	yes	yes	0.82507	2	3	0.0111431	yes	yes	yes	1.1663
O35314	O35314	233	S	Secretogranin-1;CCB peptide short form;CCB peptide long form	Chgb	2339	>sp|O35314|SCG1_RAT Secretogranin-1 OS=Rattus norvegicus GN=Chgb PE=1 SV=2	yes	1	93.4473	0.57941	231.07	1.64e-26	196.14	yes	yes	yes	yes	yes	yes	yes	yes	yes	no	yes	yes	1;2;3;4	AHFVELEKTHSREQSSQESGEETRRQEKPQE	_T(ph)HSREQS(ph)S(ph)QES(ph)GEETR_	T(0.913)HS(0.087)REQS(1)S(1)QES(1)GEETR	T(10.18)HS(-10.18)REQS(88.67)S(93.45)QES(62.57)GEET(-62.57)R	8	2	1084.34	0.85402	2	3	0.16057	yes	yes	yes	0.918485	2	2	0.0352366	yes	yes		0.88348
O35314	O35314	236	S	Secretogranin-1;CCB peptide short form;CCB peptide long form	Chgb	2339	>sp|O35314|SCG1_RAT Secretogranin-1 OS=Rattus norvegicus GN=Chgb PE=1 SV=2	yes	1	64.714	0.082882	231.07	1.64e-26	172.37	yes	yes	yes	yes	yes	yes	yes	yes	yes	yes	yes	yes	1;2;3;4	VELEKTHSREQSSQESGEETRRQEKPQELPD	_EQS(ph)S(ph)QES(ph)GEETR_	EQS(1)S(1)QES(1)GEETR	EQS(126.49)S(116.68)QES(64.71)GEET(-64.71)R	7	2	803.739	0.91557	2	3	0.0231075	yes	yes	yes	0.85657	2	3	0.0236237	yes	yes	yes	1.2036
O35780;Q76JQ4	O35780	383	S	Class E basic helix-loop-helix protein 40	Bhlhe40	68439	>sp|O35780|BHE40_RAT Class E basic helix-loop-helix protein 40 OS=Rattus norvegicus GN=Bhlhe40 PE=2 SV=1;>tr|Q76JQ4|Q76JQ4_RAT Basic helix-loop-helix domain containing, class B2 OS=Rattus norvegicus GN=Bhlhe40 PE=4 SV=1	yes	0.999847	38.712	-0.2127	128.69	2.53e-06	128.69	no	no	yes	no	yes	yes	yes	yes	yes	yes	yes	yes	1	PDKIPTPLLLPQRLPSPLAHSSLDSSALLQA	_LPS(ph)PLAHSSLDSSALLQALK_	LPS(1)PLAHSSLDSSALLQALK	LPS(38.71)PLAHS(-38.71)S(-47.38)LDS(-80.64)S(-88.17)ALLQALK	3	3	710.04	0.81249	1	3	0.0663264	yes	yes	yes	0.87372	1	3	0.0401283	yes	yes	yes	1.2267
O35821	O35821	1164	S	Myb-binding protein 1A	Mybbp1a	62062	>sp|O35821|MBB1A_RAT Myb-binding protein 1A OS=Rattus norvegicus GN=Mybbp1a PE=2 SV=2	yes	0.833427	7.01917	0.074321	105.53	0.000639698	105.53	yes	no	yes	yes	no	no	yes	no	no	yes	no	no	1	RPKSEKKNVKDIPSDSQSPISTKRKKKGFLP	_DIPSDS(ph)QSPISTK_	DIPSDS(0.833)QS(0.166)PIS(0.001)TK	DIPS(-32.73)DS(7.02)QS(-7.02)PIS(-31.69)T(-51.29)K	6	2	727.824	1.1418	1	1	NaN	yes										0.71976
O35889	O35889	1804	S	Afadin	Mllt4	708561	>sp|O35889|AFAD_RAT Afadin OS=Rattus norvegicus GN=Mllt4 PE=1 SV=1	yes	1	96.9101	-0.19231	161.82	7.11e-06	133.48	yes	yes	yes	yes	yes	yes	yes	yes	yes	yes	yes	yes	1;2	GAPENLTFRERQRLFSQGQDVSDKVKASRKL	_LFS(ph)QGQDVSDK_	LFS(1)QGQDVSDK	LFS(96.91)QGQDVS(-96.91)DK	3	2	652.282	0.61482	1	3	0.119588	yes	yes	yes	1.1647	1	3	0.116902	yes	yes	yes	0.80333
Q52NK0;O55043	Q52NK0	516	S	Rho guanine nucleotide exchange factor 7	Arhgef7	620624	>tr|Q52NK0|Q52NK0_RAT PAK-interacting exchange factor OS=Rattus norvegicus GN=Arhgef7 PE=2 SV=1;>sp|O55043|ARHG7_RAT Rho guanine nucleotide exchange factor 7 OS=Rattus norvegicus GN=Arhgef7 PE=1 SV=1	yes	1	151.994	0.2121	162.93	8.59e-07	151.99	yes	yes	yes	yes	yes	yes	yes	yes	yes	yes	yes	yes	1	TMKKLLPKRKPERKPSDEEFAVRKSTAALEE	_KPS(ph)DEEFAVR_	KPS(1)DEEFAVR	KPS(151.99)DEEFAVR	3	2	629.279	0.99004	1	3	0.0481736	yes	yes	yes	0.80116	1	3	0.0459734	yes	yes	yes	0.72681
O70188	O70188	339	S	Nuclear factor 1	Nfic	62016	>tr|O70188|O70188_RAT Nuclear factor 1 OS=Rattus norvegicus GN=Nfic PE=2 SV=2	yes	1	65.1887	0.63377	203.2	5.54e-15	203.2	yes	yes	yes	yes	yes	yes	yes	yes	yes	yes	yes	yes	1	PVKKTEMDKSPFNSPSPQDSPRLSSFTQHHR	_SPFNSPS(ph)PQDSPR_	SPFNSPS(1)PQDSPR	S(-139.16)PFNS(-68.39)PS(65.19)PQDS(-65.19)PR	7	2	748.314	1.0331	1	3	0.562103	yes	yes	yes	0.88233	1	3	0.649311	yes	yes	yes	0.78434
O70593	O70593	302	S	Small glutamine-rich tetratricopeptide repeat-containing protein alpha	Sgta	620815	>sp|O70593|SGTA_RAT Small glutamine-rich tetratricopeptide repeat-containing protein alpha OS=Rattus norvegicus GN=Sgta PE=1 SV=1	yes	0.973001	15.0277	0.40443	164.97	0.000209644	162.09	yes	no	no	no	no	no	no	yes	no	yes	yes	no	2	QNPEFVEQIRSQVVRSRTPSASHEEQQE___	_S(ph)RTPS(ph)ASHEEQQE_	S(0.973)RT(0.037)PS(0.666)AS(0.324)HEEQQE	S(15.03)RT(-15.03)PS(3.08)AS(-3.08)HEEQQE	1	2	823.298	1.06885	2	2	0.0144881	yes	yes		1.12935	2	2	0.0223524	yes	yes		0.974255
O70593	O70593	306	S	Small glutamine-rich tetratricopeptide repeat-containing protein alpha	Sgta	620815	>sp|O70593|SGTA_RAT Small glutamine-rich tetratricopeptide repeat-containing protein alpha OS=Rattus norvegicus GN=Sgta PE=1 SV=1	yes	0.999853	39.9104	0.41244	181.67	1.58e-07	173.06	yes	yes	yes	yes	yes	yes	yes	yes	yes	yes	yes	yes	1;2	FVEQIRSQVVRSRTPSASHEEQQE_______	_TPS(ph)ASHEEQQE_	TPS(1)ASHEEQQE	T(-43.52)PS(39.91)AS(-39.91)HEEQQE	3	2	661.748	1.06885	2	2	0.0144881	yes	yes		1.12935	2	2	0.0223524	yes	yes		0.974255
O70610	O70610	110	S	Gap junction delta-2 protein	Gjd2	2694	>sp|O70610|CXD2_RAT Gap junction delta-2 protein OS=Rattus norvegicus GN=Gjd2 PE=2 SV=1	yes	0.998626	28.6137	0.46736	124.16	0.000298761	118.08	no	no	yes	no	no	yes	no	no	yes	no	no	yes	1	TYSVHQSAKQRERRYSTVFLALDRDPAESIG	_RYS(ph)TVFLALDR_	RYS(0.999)T(0.001)VFLALDR	RY(-81.76)S(28.61)T(-28.61)VFLALDR	3	2	710.853	1.0564	1	1	NaN			yes	0.98627	1	1	NaN			yes	0.87803
O88339	O88339	416	S	Epsin-1	Epn1	619772	>sp|O88339|EPN1_RAT Epsin-1 OS=Rattus norvegicus GN=Epn1 PE=1 SV=1	yes	0.967981	16.311	0.19039	246.92	2.42e-64	133.93	yes	yes	yes	yes	yes	yes	yes	yes	yes	yes	yes	yes	1	DEFSDFDRLRTALPTSGSSTGELELLAGEVP	_TALPTS(ph)GSSTGELELLAGEVPAR_	T(0.001)ALPT(0.023)S(0.968)GS(0.003)S(0.003)T(0.003)GELELLAGEVPAR	T(-31.72)ALPT(-16.31)S(16.31)GS(-25.22)S(-25.22)T(-25.22)GELELLAGEVPAR	6	3	779.384	0.91322	1	3	0.22715	yes	yes	yes	0.617225	1	2	0.302204	yes	yes		0.74767
O88339	O88339	418	S	Epsin-1	Epn1	619772	>sp|O88339|EPN1_RAT Epsin-1 OS=Rattus norvegicus GN=Epn1 PE=1 SV=1	no	0.70124	6.81209	-0.41818	202.15	1.31e-41	166.85	yes	yes	yes	yes	yes	yes	yes	yes	yes	no	yes	yes	1	FSDFDRLRTALPTSGSSTGELELLAGEVPAR	_TALPTSGS(ph)STGELELLAGEVPAR_	TALPT(0.025)S(0.119)GS(0.701)S(0.146)T(0.009)GELELLAGEVPAR	T(-40.26)ALPT(-14.51)S(-7.7)GS(6.81)S(-6.81)T(-19.09)GELELLAGEVPAR	8	2	1168.57	1.2458	1	1	NaN	yes			1.1835	1	1	NaN			yes	0.5756
O88498	O88498	73	S	Bcl-2-like protein 11	Bcl2l11	628774	>sp|O88498|B2L11_RAT Bcl-2-like protein 11 OS=Rattus norvegicus GN=Bcl2l11 PE=1 SV=1	yes	1	147.199	-0.4766	171.56	2.96e-07	147.2	yes	yes	yes	yes	yes	yes	yes	yes	yes	yes	yes	yes	1	GPLAPPASPGPFATRSPLFIFVRRSSLLSRS	_S(ph)PLFIFVR_	S(1)PLFIFVR	S(147.2)PLFIFVR	1	2	529.775	1.3307	1	3	0.141308	yes	yes	yes	1.3054	1	3	0.0720302	yes	yes	yes	0.90066
O88506	O88506	380	S	STE20/SPS1-related proline-alanine-rich protein kinase	Stk39	621643	>sp|O88506|STK39_RAT STE20/SPS1-related proline-alanine-rich protein kinase OS=Rattus norvegicus GN=Stk39 PE=2 SV=2	yes	0.997499	26.0075	0.87251	125.97	0.000990504	83.182	yes	yes	yes	yes	yes	yes	yes	yes	yes	yes	yes	yes	1	DIAQRAKKVRRVPGSSGHLHKTEDGDWEWSD	_VPGSS(ph)GHLHK_	VPGS(0.003)S(0.997)GHLHK	VPGS(-26.01)S(26.01)GHLHK	5	2	549.758	1.16471	1	2	0.488355	yes		yes	1.206	1	1	NaN			yes	1.9545
O89038	O89038	121	S	Myocyte-specific enhancer factor 2D	Mef2d	621489	>sp|O89038|MEF2D_RAT Myocyte-specific enhancer factor 2D OS=Rattus norvegicus GN=Mef2d PE=1 SV=1	yes	1	136.604	-0.20025	207.52	1.69e-13	136.6	yes	yes	yes	yes	yes	yes	yes	yes	yes	no	yes	yes	1	SLEQSPLLEDKYRRASEELDGLFRRYGSSVP	_RAS(ph)EELDGLFR_	RAS(1)EELDGLFR	RAS(136.6)EELDGLFR	3	2	686.816	0.36498	1	3	0.073305	yes	yes	yes	0.42347	1	3	0.0307039	yes	yes	yes	0.57795
P02683	P02683	169	S	Neuron-specific protein family member 1	Nsg1	2222	>sp|P02683|NSG1_RAT Neuron-specific protein family member 1 OS=Rattus norvegicus GN=Nsg1 PE=2 SV=2	yes	0.999574	33.7032	0.78568	110.04	0.000357828	110.04	no	yes	yes	no	no	yes	no	no	no	no	no	yes	1	KQSITRSVSPWMSVLSEEKLSEQETEAAEKS	_SVSPWMSVLS(ph)EEK_	SVSPWMSVLS(1)EEK	S(-93.68)VS(-85.56)PWMS(-33.7)VLS(33.7)EEK	10	2	779.847	0.539005	1	2	0.0703558		yes	yes	0.633	1	2	0.0706213	yes		yes	0.62692
P04550	P04550	2	S	Parathymosin	Ptms	621529	>sp|P04550|PTMS_RAT Parathymosin OS=Rattus norvegicus GN=Ptms PE=1 SV=2	yes	1	133.857	-0.63403	163.79	1.11e-05	151.23	yes	yes	no	yes	yes	no	yes	yes	no	yes	yes	no	1;2	______________MSEKSVEAAAELSAKDL	_(ac)S(ph)EKS(ph)VEAAAELSAK_	S(1)EKS(1)VEAAAELSAK	S(133.86)EKS(114.75)VEAAAELS(-114.75)AK	1	2	811.342	0.64978	2	1	NaN		yes		0.346	2	1	NaN		yes
P04550	P04550	5	S	Parathymosin	Ptms	621529	>sp|P04550|PTMS_RAT Parathymosin OS=Rattus norvegicus GN=Ptms PE=1 SV=2	yes	1	114.745	-0.63403	163.79	1.11e-05	151.23	yes	yes	no	yes	yes	no	yes	yes	yes	yes	yes	no	1;2	___________MSEKSVEAAAELSAKDLKEK	_(ac)S(ph)EKS(ph)VEAAAELSAK_	S(1)EKS(1)VEAAAELSAK	S(133.86)EKS(114.75)VEAAAELS(-114.75)AK	4	2	811.342	0.64978	2	1	NaN		yes		0.346	2	1	NaN		yes		0.68057
P09951;P09951-2	P09951	508	S	Synapsin-1	Syn1	3797	>sp|P09951|SYN1_RAT Synapsin-1 OS=Rattus norvegicus GN=Syn1 PE=1 SV=3;>sp|P09951-2|SYN1_RAT Isoform IB of Synapsin-1 OS=Rattus norvegicus GN=Syn1	yes	0.945067	12.3789	-0.33524	228.36	9.84e-66	79.942	yes	yes	yes	yes	yes	yes	yes	yes	yes	yes	yes	no	1	GLGPPAGSPLPQRLPSPTAAPQQSASQATPM	_LPS(ph)PTAAPQQSASQATPMTQGQGR_	LPS(0.945)PT(0.055)AAPQQSASQATPMTQGQGR	LPS(12.38)PT(-12.38)AAPQQS(-35.63)AS(-45.69)QAT(-62.06)PMT(-76.11)QGQGR	3	3	830.72	0.4075	1	3	0.063991	yes	yes	yes	0.43951	1	3	0.0602579	yes	yes	yes	0.56094
P09951;P09951-2	P09951	549	S	Synapsin-1	Syn1	3797	>sp|P09951|SYN1_RAT Synapsin-1 OS=Rattus norvegicus GN=Syn1 PE=1 SV=3;>sp|P09951-2|SYN1_RAT Isoform IB of Synapsin-1 OS=Rattus norvegicus GN=Syn1	yes	1	201.787	0.15944	221.74	9.36e-48	201.79	yes	yes	yes	yes	yes	yes	yes	yes	yes	yes	yes	yes	1;2	VAGGPGAPPAARPPASPSPQRQAGPPQATRQ	_PVAGGPGAPPAARPPAS(ph)PS(ph)PQR_	PVAGGPGAPPAARPPAS(1)PS(1)PQR	PVAGGPGAPPAARPPAS(201.79)PS(201.79)PQR	17	2	1098.01	0.7882	1	3	0.140573	yes	yes	yes	0.73493	1	3	0.26924	yes	yes	yes	0.54353
P09951;P09951-2	P09951	551	S	Synapsin-1	Syn1	3797	>sp|P09951|SYN1_RAT Synapsin-1 OS=Rattus norvegicus GN=Syn1 PE=1 SV=3;>sp|P09951-2|SYN1_RAT Isoform IB of Synapsin-1 OS=Rattus norvegicus GN=Syn1	yes	1	201.787	0.15944	221.74	9.36e-48	201.79	yes	yes	yes	yes	yes	yes	yes	yes	yes	yes	yes	yes	1;2	GGPGAPPAARPPASPSPQRQAGPPQATRQAS	_PVAGGPGAPPAARPPAS(ph)PS(ph)PQR_	PVAGGPGAPPAARPPAS(1)PS(1)PQR	PVAGGPGAPPAARPPAS(201.79)PS(201.79)PQR	19	2	1098.01	0.68141	1	3	0.155445	yes	yes	yes	0.56056	1	3	0.274094	yes	yes	yes	0.59985
P0CD96	P0CD96	28	S	Overexpressed in colon carcinoma 1 protein homolog			>sp|P0CD96|OCC1_RAT Overexpressed in colon carcinoma 1 protein homolog OS=Rattus norvegicus PE=3 SV=1	yes	0.999035	30.1571	-0.31919	197.47	3.23e-07	163.64	no	no	yes	no	no	no	no	no	yes	no	no	yes	1	AGRGKPGAVKDATEDSITEDDKRRNYGGVYV	_DATEDS(ph)ITEDDKR_	DATEDS(0.999)IT(0.001)EDDKR	DAT(-59.09)EDS(30.16)IT(-30.16)EDDKR	6	2	787.815	0.49215	1	1	NaN			yes	0.42698	1	1	NaN			yes	0.32072
P0DJJ3;D3ZF05;F1M1Y0;D3ZGZ1;D4A7H8;D3ZBD8	P0DJJ3	492	S	SH3-containing GRB2-like protein 3-interacting protein 1	Sgip1	1564957	>sp|P0DJJ3|SGIP1_RAT SH3-containing GRB2-like protein 3-interacting protein 1 OS=Rattus norvegicus GN=Sgip1 PE=1 SV=1;>tr|D3ZF05|D3ZF05_RAT SH3-containing GRB2-like protein 3-interacting protein 1 (Fragment) OS=Rattus norvegicus GN=Sgip1 PE=4 SV=2;>tr|F1M1	yes	0.965576	17.1236	0.25877	174.2	9.34e-20	93.424	yes	yes	yes	yes	yes	yes	yes	yes	yes	yes	yes	yes	1;2	VGDVSRPFSPPIHSSSPPPIAPLARAESTSS	_PFSPPIHSSS(ph)PPPIAPLAR_	PFSPPIHS(0.016)S(0.019)S(0.966)PPPIAPLAR	PFS(-50.26)PPIHS(-17.89)S(-17.12)S(17.12)PPPIAPLAR	10	3	683.35	0.68567	1	3	0.0696951	yes	yes	yes	0.87943	1	2	0.0589691	yes	yes		1.03585
P11506-9;P11506-2;P11506-11;P11506-4;P11506-10;P11506-3;P11506-12;P11506-5;F1M0H3;D4AEN5;D3ZCE9;P11506-1;D3ZMC7;P11506;P11506-7;P11506-6;P11506-8;D4A8B3;P11506-14;F1LP22	P11506-9	18	S	Plasma membrane calcium-transporting ATPase 2	Atp2b2	2176	>sp|P11506-9|AT2B2_RAT Isoform WC of Plasma membrane calcium-transporting ATPase 2 OS=Rattus norvegicus GN=Atp2b2;>sp|P11506-2|AT2B2_RAT Isoform WA of Plasma membrane calcium-transporting ATPase 2 OS=Rattus norvegicus GN=Atp2b2;>sp|P11506-11|AT2B2_RAT Isof	yes	0.994416	22.5064	-0.10688	192.64	8.49e-14	192.64	no	no	yes	no	no	yes	no	no	no	no	no	no	1	DMTNSDFYSKNQRNESSHGGEFGCSMEELRS	_NES(ph)SHGGEFGCSMEELR_	NES(0.994)S(0.006)HGGEFGCSMEELR	NES(22.51)S(-22.51)HGGEFGCS(-122.1)MEELR	3	2	1003.37	1.1435	1	1	NaN			yes	0.61022	1	1	NaN			yes	0.49678
P12336	P12336	519	S	Solute carrier family 2, facilitated glucose transporter member 2	Slc2a2	3705	>sp|P12336|GTR2_RAT Solute carrier family 2, facilitated glucose transporter member 2 OS=Rattus norvegicus GN=Slc2a2 PE=2 SV=1	yes	0.998982	29.9695	0.23686	278.39	2.39e-82	248.25	yes	yes	yes	yes	yes	yes	yes	yes	yes	yes	yes	yes	1;2	APPRKATVQMEFLGSSETV____________	_ATVQMEFLGSS(ph)ETV_	ATVQMEFLGS(0.001)S(0.999)ETV	AT(-181.28)VQMEFLGS(-29.97)S(29.97)ET(-49.11)V	11	2	789.841	0.86595	1	3	0.0482837	yes	yes	yes	0.97239	1	3	0.0797786	yes	yes	yes	1.3977
P15387	P15387	804	S	Potassium voltage-gated channel subfamily B member 1	Kcnb1	2954	>sp|P15387|KCNB1_RAT Potassium voltage-gated channel subfamily B member 1 OS=Rattus norvegicus GN=Kcnb1 PE=1 SV=3	yes	0.955575	14.1129	0.56909	129.05	0.000275733	72.433	yes	yes	no	no	yes	no	yes	yes	no	yes	yes	no	1	ARTEKNHFESSPLPTSPKFLRPNCVYSSEGL	_NHFESSPLPTS(ph)PK_	NHFES(0.001)S(0.007)PLPT(0.037)S(0.956)PK	NHFES(-31.45)S(-21.56)PLPT(-14.11)S(14.11)PK	11	2	760.843	0.99065	1	2	0.122842	yes	yes		0.968785	1	2	0.0728649	yes	yes		1.2105
P15865;M0R7B4;P06349;D3ZBN0	P15865	104	S	Histone H1.2;Histone H1t	Hist1h1d	2776	>sp|P15865|H14_RAT Histone H1.4 OS=Rattus norvegicus GN=Hist1h1e PE=1 SV=3;>tr|M0R7B4|M0R7B4_RAT Protein LOC684828 OS=Rattus norvegicus GN=LOC684828 PE=3 SV=1;>sp|P06349|H1T_RAT Histone H1t OS=Rattus norvegicus GN=Hist1h1t PE=1 SV=2;>sp|D3ZBN0|H15_RAT Hist	yes	0.99907	30.3113	-0.33122	126.12	0.000961883	111.94	yes	yes	no	yes	yes	no	yes	no	no	yes	yes	no	1	SKGTLVQTKGTGASGSFKLNKKAASGEAKPK	_GTGASGS(ph)FK_	GTGAS(0.001)GS(0.999)FK	GT(-95.32)GAS(-30.31)GS(30.31)FK	7	2	446.184	1.9338	1	1	NaN		yes		1.5202	1	2	0.116192	yes	yes		1.39985
Z4YNL3;P19814	Z4YNL3	235	S	Trans-Golgi network integral membrane protein TGN38	Tgoln2	620445	>tr|Z4YNL3|Z4YNL3_RAT Protein Tgoln2 OS=Rattus norvegicus GN=Tgoln2 PE=4 SV=1;>sp|P19814|TGON3_RAT Trans-Golgi network integral membrane protein TGN38 OS=Rattus norvegicus GN=Ttgn1 PE=1 SV=1	no	0.499999		-0.35542	216.35	3.11e-16	201.18	no	yes	no	no	no	no	no	no	yes	no	no	no	1	GDSDFSLKPEKGDKSSEPTEDVETKEIEEGD	_GDKS(ph)SEPTEDVETK_	GDKS(0.5)S(0.5)EPTEDVETK	GDKS(0)S(0)EPT(-52.66)EDVET(-106.61)K	5	2	801.333	2.503	1	1	NaN		yes									1.5126
P26431	P26431	707	S	Sodium/hydrogen exchanger 1	Slc9a1	3718	>sp|P26431|SL9A1_RAT Sodium/hydrogen exchanger 1 OS=Rattus norvegicus GN=Slc9a1 PE=1 SV=2	yes	1	85.5612	-0.11287	151.99	2.95e-05	121.24	yes	yes	yes	yes	yes	yes	yes	yes	yes	yes	yes	yes	1	AHKLDSPTMSRARIGSDPLAYEPKADLPVIT	_IGS(ph)DPLAYEPK_	IGS(1)DPLAYEPK	IGS(85.56)DPLAY(-85.56)EPK	3	2	635.292	1.37	1	3	0.0533244	yes	yes	yes	1.3367	1	3	0.0114123	yes	yes	yes	1.0649
P35465	P35465	144	S	Serine/threonine-protein kinase PAK 1	Pak1	3250	>sp|P35465|PAK1_RAT Serine/threonine-protein kinase PAK 1 OS=Rattus norvegicus GN=Pak1 PE=1 SV=3	yes	0.999763	36.2644	0.23308	149.82	0.00314052	98.044	no	no	yes	yes	yes	yes	no	no	yes	no	yes	yes	1	EFYNSKKTSNSQKYMSFTDKSAEDYNSSNTL	_YM(ox)S(ph)FTDK_	YMS(1)FTDK	Y(-66.81)MS(36.26)FT(-36.26)DK	3	2	494.18	1.50705	1	2	0.0830014	yes		yes	1.75855	1	2	0.11118	yes		yes	1.2272
P43138	P43138	18	S	DNA-(apurinic or apyrimidinic site) lyase;DNA-(apurinic or apyrimidinic site) lyase, mitochondrial	Apex1	2126	>sp|P43138|APEX1_RAT DNA-(apurinic or apyrimidinic site) lyase OS=Rattus norvegicus GN=Apex1 PE=1 SV=2	yes	1	66.0308	-0.55217	183.06	5.33e-10	183.06	no	no	yes	no	no	yes	no	yes	yes	yes	yes	yes	1	KRGKRAAAEDGEEPKSEPETKKSKGAAKKTE	_AAAEDGEEPKS(ph)EPETK_	AAAEDGEEPKS(1)EPETK	AAAEDGEEPKS(66.03)EPET(-66.03)K	11	2	884.37	1.04485	1	2	0.167369		yes	yes	0.534885	1	2	0.951917		yes	yes	0.758975
P47197;Q3HSE5	P47197	461	S	RAC-beta serine/threonine-protein kinase	Akt2	2082	>sp|P47197|AKT2_RAT RAC-beta serine/threonine-protein kinase OS=Rattus norvegicus GN=Akt2 PE=1 SV=1;>tr|Q3HSE5|Q3HSE5_RAT Protein kinase B beta OS=Rattus norvegicus GN=Akt2 PE=2 SV=1	yes	0.999999	62.4461	-0.5024	197.47	9.46e-08	197.47	no	no	yes	no	no	yes	no	no	no	no	no	no	1	QSITITPPDRYDSLGSLELDQRTHFPQFSYS	_YDSLGS(ph)LELDQR_	YDSLGS(1)LELDQR	Y(-142.43)DS(-62.45)LGS(62.45)LELDQR	6	2	738.324	0.34271	1	1	NaN			yes	1.0191	1	1	NaN			yes
P49793;P49793-2;F1LPQ1	P49793	653	S	Nuclear pore complex protein Nup98-Nup96;Nuclear pore complex protein Nup98;Nuclear pore complex protein Nup96	Nup98	71033	>sp|P49793|NUP98_RAT Nuclear pore complex protein Nup98-Nup96 OS=Rattus norvegicus GN=Nup98 PE=1 SV=2;>sp|P49793-2|NUP98_RAT Isoform 2 of Nuclear pore complex protein Nup98-Nup96 OS=Rattus norvegicus GN=Nup98;>tr|F1LPQ1|F1LPQ1_RAT Nuclear pore complex prot	yes	0.999852	38.2882	0.079022	300.06	4.78e-110	196.62	no	no	yes	no	no	yes	no	yes	yes	no	yes	yes	1	SKPVDENHQQDGDDDSLVSRFYTNPIAKPIP	_PVDENHQQDGDDDS(ph)LVSR_	PVDENHQQDGDDDS(1)LVSR	PVDENHQQDGDDDS(38.29)LVS(-38.29)R	14	2	1053.42	0.95506	1	2	0.0128086		yes	yes	0.68948	1	3	0.204956	yes	yes	yes	0.62638
P52944	P52944	90	S	PDZ and LIM domain protein 1	Pdlim1	68324	>sp|P52944|PDLI1_RAT PDZ and LIM domain protein 1 OS=Rattus norvegicus GN=Pdlim1 PE=2 SV=4	yes	0.999976	46.1464	0.30286	117.7	0.000358913	117.7	no	no	yes	no	no	yes	yes	no	yes	no	no	yes	1	DNMTLTVSRSEQKIWSPLVTEEGKRHPYKMN	_IWS(ph)PLVTEEGK_	IWS(1)PLVTEEGK	IWS(46.15)PLVT(-46.15)EEGK	3	2	669.821	0.61835	1	1	NaN			yes	0.88492	1	1	NaN			yes	0.61895
P63012	P63012	190	S	Ras-related protein Rab-3A	Rab3a	3528	>sp|P63012|RAB3A_RAT Ras-related protein Rab-3A OS=Rattus norvegicus GN=Rab3a PE=1 SV=1	yes	0.999688	35.1285	-0.86159	159.26	3.36e-10	157.42	yes	yes	yes	yes	yes	yes	yes	yes	yes	yes	yes	yes	1	TFERLVDVICEKMSESLDTADPAVTGAKQGP	_MSES(ph)LDTADPAVTGAK_	MSES(1)LDTADPAVTGAK	MS(-35.13)ES(35.13)LDT(-52.58)ADPAVT(-118.06)GAK	4	2	836.86	1.2897	1	3	0.0868659	yes	yes	yes	1.2258	1	3	0.179367	yes	yes	yes	0.93077
P70486	P70486	209	S	Transcriptional regulator ATRX	Atrx	619795	>sp|P70486|ATRX_RAT Transcriptional regulator ATRX (Fragment) OS=Rattus norvegicus GN=Atrx PE=1 SV=1	yes	0.958525	13.7479	0.16768	191.06	1.59e-09	167.69	no	yes	yes	no	yes	no	no	yes	yes	yes	yes	yes	1	QFSLPAKSSGKRPECSSSDTERSVKGECCDS	_RPECS(ph)SSDTER_	RPECS(0.959)S(0.04)S(0.001)DTER	RPECS(13.75)S(-13.75)S(-29.68)DT(-60)ER	5	2	702.266	0.83835	1	1	NaN		yes		0.89378	1	1	NaN		yes		1.8748
P70531	P70531	444	S	Eukaryotic elongation factor 2 kinase	Eef2k	2538	>sp|P70531|EF2K_RAT Eukaryotic elongation factor 2 kinase OS=Rattus norvegicus GN=Eef2k PE=1 SV=1	yes	0.999572	33.8515	0.33153	77.221	0.0041458	77.221	no	no	yes	no	no	no	no	no	no	no	no	yes	1	DNHRDSENSGDSGYPSEKRSDLDDPEPREHG	_DSENSGDSGYPS(ph)EK_	DSENSGDSGYPS(1)EK	DS(-58.29)ENS(-48.59)GDS(-33.85)GY(-58.43)PS(33.85)EK	12	2	776.278	0.61615	1	1	NaN			yes								0.77079
P80386	P80386	108	S	5'-AMP-activated protein kinase subunit beta-1	Prkab1	71057	>sp|P80386|AAKB1_RAT 5'-AMP-activated protein kinase subunit beta-1 OS=Rattus norvegicus GN=Prkab1 PE=1 SV=4	yes	1	113.621	-0.047146	239.57	2.64e-46	138.22	yes	yes	yes	yes	yes	yes	yes	yes	yes	yes	yes	yes	1	LSGSFNNWSKLPLTRSQNNFVAILDLPEGEH	_S(ph)QNNFVAILDLPEGEHQYK_	S(1)QNNFVAILDLPEGEHQYK	S(113.62)QNNFVAILDLPEGEHQY(-113.62)K	1	3	761.354	0.58598	1	3	0.0131973	yes	yes	yes	0.58456	1	3	0.0138108	yes	yes	yes	0.58991
Q01714	Q01714	7	S	Transcription factor Sp1	Sp1	3738	>sp|Q01714|SP1_RAT Transcription factor Sp1 OS=Rattus norvegicus GN=Sp1 PE=1 SV=2	yes	0.999991	50.682	0.021144	205.88	1.31e-11	205.88	yes	no	yes	no	no	yes	no	no	yes	no	no	yes	1	_________MSDQDHSMDEVTAVKIEKGVGG	_(ac)SDQDHS(ph)MDEVTAVK_	SDQDHS(1)MDEVTAVK	S(-50.68)DQDHS(50.68)MDEVT(-116.57)AVK	6	2	842.332	0.68762	1	3	0.0703699	yes	yes	yes	0.73115	1	3	0.0496459	yes	yes	yes	0.75011
Q2TGJ5	Q2TGJ5	456	S	Palmitoyltransferase	Zdhhc14	1565877	>tr|Q2TGJ5|Q2TGJ5_RAT Palmitoyltransferase OS=Rattus norvegicus GN=Zdhhc14 PE=2 SV=1	yes	1	68.4944	0.0041659	182.02	1.5e-05	182.02	no	yes	yes	yes	yes	yes	yes	yes	yes	yes	yes	yes	1	TPDEAPSPPRMLGAGSPLAHSRTMHMLGLAS	_MLGAGS(ph)PLAHSR_	MLGAGS(1)PLAHSR	MLGAGS(68.49)PLAHS(-68.49)R	6	2	638.797	0.75178	1	3	0.158795	yes	yes	yes	0.88015	1	3	0.126936	yes	yes	yes	1.0719
Q2THW7	Q2THW7	693	S	Palmitoyltransferase ZDHHC5	Zdhhc5	1589737	>sp|Q2THW7|ZDHC5_RAT Palmitoyltransferase ZDHHC5 OS=Rattus norvegicus GN=Zdhhc5 PE=1 SV=1	yes	0.970412	15.1927	0.10219	168.84	4.73e-20	168.84	yes	yes	no	yes	no	no	yes	no	no	no	yes	no	1	KSIGSASPGPGQPPLSSPTRGGVKKVSGVGG	_SIGSASPGPGQPPLS(ph)SPTR_	SIGSASPGPGQPPLS(0.97)S(0.029)PTR	S(-128.64)IGS(-117.98)AS(-123.98)PGPGQPPLS(15.19)S(-15.19)PT(-36.2)R	15	2	936.946	0.78437	1	1	NaN		yes									0.1053
Q3KRD1	Q3KRD1	214	S	Ets variant 6	Etv6	1559537	>tr|Q3KRD1|Q3KRD1_RAT Ets variant 6 OS=Rattus norvegicus GN=Etv6 PE=2 SV=1	yes	1	138.08	-0.15491	179.51	2.59e-13	138.08	yes	yes	no	yes	yes	yes	yes	yes	no	yes	yes	no	1	QRPLRSPLDNMIRRLSPAERAQGPRLQQENN	_RLS(ph)PAER_	RLS(1)PAER	RLS(138.08)PAER	3	2	454.721	0.83199	1	2	0.0312253	yes	yes		0.758695	1	2	0.0113238	yes	yes		0.440135
Q3MID3	Q3MID3	432	S	ADP-ribosylation factor GTPase-activating protein 2	Arfgap2	1306177	>sp|Q3MID3|ARFG2_RAT ADP-ribosylation factor GTPase-activating protein 2 OS=Rattus norvegicus GN=Arfgap2 PE=2 SV=1	yes	0.997585	26.1612	0.46489	167.2	1.37e-07	60.161	no	yes	yes	no	yes	yes	yes	no	yes	yes	yes	yes	1	SSEARQKFAGAKAISSDMFFGREVDSEYEAR	_AISS(ph)DM(ox)FFGR_	AIS(0.002)S(0.998)DMFFGR	AIS(-26.16)S(26.16)DMFFGR	4	2	613.749	0.87023	1	2	0.0770461		yes	yes	0.51827	1	2	0.163478		yes	yes	0.58921
Q3ZAV8	Q3ZAV8	786	S	Enhancer of mRNA-decapping protein 4	Edc4	1562009	>sp|Q3ZAV8|EDC4_RAT Enhancer of mRNA-decapping protein 4 OS=Rattus norvegicus GN=Edc4 PE=2 SV=1	yes	0.939368	12.2333	0.26872	77.689	1.98e-06	77.43	yes	yes	yes	yes	yes	no	yes	no	yes	no	no	no	1	EPDSMASAASALHLLSPRPRQGPELSSQLGL	_GFGSSVPEGLIEPDSMASAASALHLLS(ph)PR_	GFGSSVPEGLIEPDS(0.003)MAS(0.001)AAS(0.056)ALHLLS(0.939)PR	GFGS(-68.43)S(-68.43)VPEGLIEPDS(-24.5)MAS(-29.2)AAS(-12.23)ALHLLS(12.23)PR	27	3	992.811	0.54003	1	2	0.0188813	yes	yes		0.6121	1	2	0.0423502	yes	yes		0.96205
Q498D6	Q498D6	571	S	Fibroblast growth factor receptor 4	Fgfr4	2612	>sp|Q498D6|FGFR4_RAT Fibroblast growth factor receptor 4 OS=Rattus norvegicus GN=Fgfr4 PE=1 SV=1	yes	1	97.9042	-0.075623	162.59	6.2e-05	97.904	no	yes	yes	no	no	yes	no	no	yes	yes	yes	yes	1	LREFLRARRPPGPDLSPDGPRSSEGPLSFPA	_RPPGPDLS(ph)PDGPR_	RPPGPDLS(1)PDGPR	RPPGPDLS(97.9)PDGPR	8	2	720.835	0.561685	1	2	0.00817028		yes	yes	0.31804	1	2	0.948293	yes		yes	0.45471
Q498U0	Q498U0	26	S	Uncharacterized protein C4orf3 homolog			>sp|Q498U0|CD003_RAT Uncharacterized protein C4orf3 homolog OS=Rattus norvegicus PE=3 SV=1	yes	1	90.9549	-0.4074	176.21	1.32e-07	156.13	no	no	yes	yes	no	yes	no	no	yes	yes	no	yes	1	DGVRERRGSSAARRRSQDEPVQSGMNGIPKH	_S(ph)QDEPVQSGMNGIPK_	S(1)QDEPVQSGMNGIPK	S(90.95)QDEPVQS(-90.95)GMNGIPK	1	2	833.861	0.86677	1	1	NaN			yes	1.28788	1	2	0.322086	yes		yes	0.90382
Q4KLK7	Q4KLK7	561	S	Nucleolar protein 5A	Nop56	1308892	>tr|Q4KLK7|Q4KLK7_RAT Nucleolar protein 5A OS=Rattus norvegicus GN=Nop56 PE=1 SV=1	yes	1	110.102	-0.65171	199.41	8.44e-08	195.46	yes	yes	yes	yes	yes	yes	yes	yes	yes	yes	no	yes	1	EEAASPITPKKKRKFSEEPEAAASCTKSSTK	_KFS(ph)EEPEAAASCTK_	KFS(1)EEPEAAASCTK	KFS(110.1)EEPEAAAS(-110.1)CT(-125.98)K	3	2	817.842	1.5914	1	3	0.127772	yes	yes	yes	1.7181	1	3	0.183286	yes	yes	yes	1.1764
Q4KLM8	Q4KLM8	391	S	Protein Tfeb	Tfeb	1309583	>tr|Q4KLM8|Q4KLM8_RAT Protein Tfeb OS=Rattus norvegicus GN=Tfeb PE=2 SV=1	yes	0.996394	25.4712	-0.056003	175.46	1.08e-24	175.46	yes	yes	yes	yes	yes	yes	yes	yes	no	no	no	no	1	QELEMQARVHGLPTTSPSGVNMAELAQQVVK	_VHGLPTTS(ph)PSGVNMAELAQQVVK_	VHGLPTT(0.001)S(0.996)PS(0.003)GVNMAELAQQVVK	VHGLPT(-46.19)T(-31.2)S(25.47)PS(-25.47)GVNMAELAQQVVK	8	2	1222.11	0.43622	1	2	0.0862689		yes	yes	0.50734	1	3	0.149386	yes	yes	yes	0.91958
Q4V889	Q4V889	194	S	Ring finger protein 12	Rlim	1559832	>tr|Q4V889|Q4V889_RAT Protein LOC100910646 OS=Rattus norvegicus GN=LOC100910646 PE=2 SV=1	yes	0.967754	14.7731	-1.8902	108.71	0.000196743	71.592	no	no	yes	no	no	no	no	no	no	no	no	yes	1	ASESTSARPSRAERNSTEALEVPLTRGQRRA	_AERNS(ph)TEALEVPLTR_	AERNS(0.968)T(0.032)EALEVPLTR	AERNS(14.77)T(-14.77)EALEVPLT(-58.62)R	5	2	883.428	0.47674	1	1	NaN			yes	0.40167	1	1	NaN			yes	0.28259
Q56A27	Q56A27	22	S	Nuclear cap-binding protein subunit 1	Ncbp1	1308973	>sp|Q56A27|NCBP1_RAT Nuclear cap-binding protein subunit 1 OS=Rattus norvegicus GN=Ncbp1 PE=2 SV=1	yes	0.989927	19.9949	-0.056614	214.92	9.04e-25	104.84	yes	yes	yes	yes	yes	yes	yes	yes	yes	yes	yes	yes	1	SYENDGGQPHKRRKTSDANETEDHLESLICK	_KTS(ph)DANETEDHLESLICK_	KT(0.01)S(0.99)DANETEDHLESLICK	KT(-19.99)S(19.99)DANET(-37.87)EDHLES(-67.44)LICK	3	3	723.984	1.2954	1	3	0.244967	yes	yes	yes	1.3317	1	3	0.027038	yes	yes	yes	1.1091
Q5FVC2	Q5FVC2	646	S	Rho guanine nucleotide exchange factor 2	Arhgef2	1304659	>sp|Q5FVC2|ARHG2_RAT Rho guanine nucleotide exchange factor 2 OS=Rattus norvegicus GN=Arhgef2 PE=2 SV=1	yes	0.999996	54.4038	-0.30067	146.11	0.00064629	108.47	no	yes	yes	no	no	yes	no	no	yes	no	no	yes	1	GMPPPTLPRGLFRLESFESLRGERLLKDALR	_LES(ph)FESLR_	LES(1)FESLR	LES(54.4)FES(-54.4)LR	3	2	530.739	3.064	1	1	NaN			yes	2.6138	1	1	NaN			yes	2.0774
Q5FVT1;Q62796	Q5FVT1	639	S	RalA-binding protein 1	Ralbp1	621134	>tr|Q5FVT1|Q5FVT1_RAT RCG55460, isoform CRA_a OS=Rattus norvegicus GN=Ralbp1 PE=2 SV=1;>sp|Q62796|RBP1_RAT RalA-binding protein 1 OS=Rattus norvegicus GN=Ralbp1 PE=1 SV=3	yes	0.985455	18.3092	0.25354	92.939	0.00330136	78.505	yes	yes	no	yes	yes	no	yes	yes	no	yes	yes	no	1	VLEVRAAKEQAKPSPSKDRKETPI_______	_EQAKPSPS(ph)KDR_	EQAKPS(0.015)PS(0.985)KDR	EQAKPS(-18.31)PS(18.31)KDR	8	2	661.809	0.44615	1	2	0.414453	yes	yes		0.45112	1	2	0.138437	yes	yes		0.5336
Q5GH58	Q5GH58	430	S	XK-related protein	Xkr5	1359335	>tr|Q5GH58|Q5GH58_RAT XK-related protein OS=Rattus norvegicus GN=Xkr5 PE=2 SV=1	yes	1	131.448	0.02988	195.97	1.41e-08	131.45	yes	yes	yes	yes	yes	yes	yes	yes	yes	no	no	yes	1	PQAVTKPFPVALANISPIPGRNFCPDAGLPG	_PFPVALANIS(ph)PIPGR_	PFPVALANIS(1)PIPGR	PFPVALANIS(131.45)PIPGR	10	2	814.932	0.65567	1	3	0.0882666	yes	yes	yes	0.68949	1	3	0.0749247	yes	yes	yes	0.76315
Q5M9F1	Q5M9F1	19	S	RNA-binding protein 34	Rbm34	1310161	>sp|Q5M9F1|RBM34_RAT RNA-binding protein 34 OS=Rattus norvegicus GN=Rbm34 PE=2 SV=1	yes	0.861487	7.9376	0.015162	168.98	1.21e-28	168.98	yes	yes	yes	yes	yes	yes	yes	yes	yes	yes	yes	yes	1	RGEGRKRKKGQERRQSSEDDVGNAATDYLVG	_RQS(ph)SEDDVGNAATDYLVGQVADSLR_	RQS(0.861)S(0.139)EDDVGNAATDYLVGQVADSLR	RQS(7.94)S(-7.94)EDDVGNAAT(-66.48)DY(-99)LVGQVADS(-124.25)LR	3	2	1373.62	1.2124	1	2	0.0997322	yes		yes	1.3571	1	1	NaN			yes	0.99934
Q5RKH0	Q5RKH0	130	S	Putative oxidoreductase GLYR1	Glyr1	1309459	>sp|Q5RKH0|GLYR1_RAT Putative oxidoreductase GLYR1 OS=Rattus norvegicus GN=Glyr1 PE=2 SV=1	yes	0.999866	38.7198	0.50056	154.15	0.000252455	147.62	yes	yes	yes	yes	yes	yes	yes	yes	yes	yes	yes	yes	1	EERSRPNSGDEKRKLSLSEGKVKKNMGEGKK	_KLS(ph)LSEGK_	KLS(1)LSEGK	KLS(38.72)LS(-38.72)EGK	3	2	471.239	0.95243	1	3	0.0159323	yes	yes	yes	0.92354	1	3	0.015464	yes	yes	yes	0.87077
Q5U2N3	Q5U2N3	621	S	Membrane-associated phosphatidylinositol transfer protein 1	Pitpnm1	1306710	>sp|Q5U2N3|PITM1_RAT Membrane-associated phosphatidylinositol transfer protein 1 OS=Rattus norvegicus GN=Pitpnm1 PE=2 SV=1	yes	1	70.5957	-0.4464	135.81	0.000130683	135.81	yes	yes	yes	yes	yes	yes	yes	yes	yes	yes	yes	yes	1	VRDPLADGVEVLGRASPEPSALPAQRTSSDM	_AS(ph)PEPSALPAQR_	AS(1)PEPSALPAQR	AS(70.6)PEPS(-70.6)ALPAQR	2	2	652.306	0.45225	1	3	0.154206	yes	yes	yes	0.4623	1	3	0.0242243	yes	yes	yes	0.63247
Q5U2U8	Q5U2U8	271	S	Bcl2-associated athanogene 3	Bag3	1307794	>tr|Q5U2U8|Q5U2U8_RAT Bcl2-associated athanogene 3 OS=Rattus norvegicus GN=Bag3 PE=2 SV=1	yes	1	72.8416	-0.32786	128.08	0.001252	119.88	yes	yes	yes	yes	yes	yes	yes	yes	yes	yes	yes	yes	1;2	DDWEPRPLRATSPFRSPVRGASSREGSPARS	_ATS(ph)PFRS(ph)PVR_	AT(0.407)S(0.593)PFRS(1)PVR	AT(-1.64)S(1.64)PFRS(72.84)PVR	7	2	639.276	1.05065	1	2	0.0404484	yes	yes		0.75054	1	2	0.196057	yes	yes		0.60233
Q5U2Y1-2;Q5U2Y1	Q5U2Y1-2	699	S	General transcription factor II-I	Gtf2i	727961	>sp|Q5U2Y1-2|GTF2I_RAT Isoform 2 of General transcription factor II-I OS=Rattus norvegicus GN=Gtf2i;>sp|Q5U2Y1|GTF2I_RAT General transcription factor II-I OS=Rattus norvegicus GN=Gtf2i PE=2 SV=2	yes	0.99956	33.5604	0.27561	145.09	0.000174134	145.09	no	yes	yes	yes	yes	yes	yes	yes	no	yes	yes	no	1	FYVEGLPEGVPFRRPSTFGIPRLEKILRNKA	_RPS(ph)TFGIPR_	RPS(1)TFGIPR	RPS(33.56)T(-33.56)FGIPR	3	2	555.776	1.4993	1	3	0.0426311	yes	yes	yes	1.4522	1	3	0.0711473	yes	yes	yes	1.1359
Q5U2Z5	Q5U2Z5	50	S	Cap-specific mRNA (nucleoside-2'-O-)-methyltransferase 1	Cmtr1	1307801	>sp|Q5U2Z5|CMTR1_RAT Cap-specific mRNA (nucleoside-2'-O-)-methyltransferase 1 OS=Rattus norvegicus GN=Cmtr1 PE=2 SV=1	yes	0.999872	38.8753	0.14613	201.27	1.19e-17	201.27	no	yes	yes	no	no	yes	yes	yes	yes	yes	yes	no	1;2;3	LSSVSHAAKASTTSLSGSDSETEGKQPCSDG	_ASTTSLS(ph)GS(ph)DSETEGK_	ASTTSLS(1)GS(0.979)DS(0.021)ETEGK	AS(-77.02)T(-75.75)T(-75.75)S(-59.04)LS(38.88)GS(16.71)DS(-16.71)ET(-47.91)EGK	7	2	858.816	1.3269	1	2	0.185556	yes	yes		0.94951	1	1	NaN	yes			0.88762
Q5XI38	Q5XI38	5	S	Lymphocyte cytosolic protein 1	Lcp1	1308288	>tr|Q5XI38|Q5XI38_RAT Lymphocyte cytosolic protein 1 OS=Rattus norvegicus GN=Lcp1 PE=2 SV=1	yes	0.997806	26.578	0.3017	167.32	3.41e-05	134.04	no	no	yes	no	no	yes	no	no	yes	no	no	yes	1	___________MARGSVSDEEMMELREAFAK	_GS(ph)VSDEEMMELR_	GS(0.998)VS(0.002)DEEMMELR	GS(26.58)VS(-26.58)DEEMMELR	2	2	731.783	1.3445	1	1	NaN			yes	1.3377	1	1	NaN			yes	1.153
Q5XIM8	Q5XIM8	327	S	Lipin 1	Lpin1	1307646	>tr|Q5XIM8|Q5XIM8_RAT Lipin 1 OS=Rattus norvegicus GN=Lpin1 PE=2 SV=1	yes	0.909999	10.0479	0.45282	111.94	0.00217482	111.94	yes	yes	no	yes	no	no	no	yes	no	yes	no	no	1	LPQAAKSSSPHKMKDSSPLGGRKMADKIHFQ	_MKDS(ph)SPLGGR_	MKDS(0.91)S(0.09)PLGGR	MKDS(10.05)S(-10.05)PLGGR	4	2	564.249	0.92018	1	2	0.0953946	yes	yes		1.4886	1	2	0.104788	yes	yes		0.93955
Q62764;Q62764-2	Q62764	37	S	DNA-binding protein A	Ybx3	621056	>sp|Q62764|YBOX3_RAT Y-box-binding protein 3 OS=Rattus norvegicus GN=Ybx3 PE=2 SV=1;>sp|Q62764-2|YBOX3_RAT Isoform 2 of Y-box-binding protein 3 OS=Rattus norvegicus GN=Ybx3	yes	0.942406	12.1387	-0.70898	91.819	3.04e-22	91.819	yes	no	no	no	yes	no	yes	yes	yes	no	no	no	1	PAAAPPDPAPKSPAASGAPQAPAPAALLAGS	_SPAAS(ph)GAPQAPAPAALLAGSPGGDAAPGPAPASSAPAGSEDAEKK_	S(0.058)PAAS(0.942)GAPQAPAPAALLAGSPGGDAAPGPAPASSAPAGSEDAEKK	S(-12.14)PAAS(12.14)GAPQAPAPAALLAGS(-61.74)PGGDAAPGPAPAS(-80.5)S(-80.5)APAGS(-86.46)EDAEKK	5	4	1000.98	0.82286	1	3	0.334874	yes	yes	yes	1.5438	1	2	0.0675136		yes	yes	1.1853
Q62896	Q62896	48	S	BET1 homolog	Bet1	2203	>sp|Q62896|BET1_RAT BET1 homolog OS=Rattus norvegicus GN=Bet1 PE=1 SV=1	yes	0.769199	5.228	-0.76139	106.17	0.000618875	52.265	yes	no	no	no	no	no	yes	no	yes	no	yes	no	1	DRLTESLRSKVTAIKSLSIEIGHEVKNQNKL	_S(ph)LSIEIGHEVK_	S(0.769)LS(0.231)IEIGHEVK	S(5.23)LS(-5.23)IEIGHEVK	1	2	646.318	1.3563	1	1	NaN	yes										0.64545
Q63553	Q63553	518	S	SNF-related serine/threonine-protein kinase	Snrk	69653	>sp|Q63553|SNRK_RAT SNF-related serine/threonine-protein kinase OS=Rattus norvegicus GN=Snrk PE=1 SV=1	yes	0.991878	20.8677	5.6191	94.551	0.00136025	87.083	yes	yes	no	yes	no	no	yes	no	no	yes	no	no	1	ENLPPKLSRLKMNIASPGTVHKRYHRRKSQG	_MNIAS(ph)PGTVHK_	MNIAS(0.992)PGT(0.008)VHK	MNIAS(20.87)PGT(-20.87)VHK	5	2	617.786	0.786575	1	2	0.182967	yes	yes		0.64938	1	1	NaN	yes			0.276685
Q63941	Q63941	188	S	Ras-related protein Rab-3B	Rab3b	620922	>sp|Q63941|RAB3B_RAT Ras-related protein Rab-3B OS=Rattus norvegicus GN=Rab3b PE=1 SV=2	yes	0.902474	9.67165	-0.017331	169.61	1.7e-05	129.43	no	yes	yes	no	no	yes	no	yes	yes	yes	yes	no	1	RQAFERLVDAICDKMSDSMDTDPSVLGASKT	_MS(ph)DSMDTDPSVLGASK_	MS(0.902)DS(0.097)MDTDPSVLGASK	MS(9.67)DS(-9.67)MDT(-36.75)DPS(-61.78)VLGAS(-123.28)K	2	2	860.844	0.70148	1	3	0.117273	yes	yes	yes	0.85224	1	1	NaN	yes			1.21565
Q63942	Q63942	5	S	GTP-binding protein Rab-3D	Rab3d	620924	>sp|Q63942|RAB3D_RAT GTP-binding protein Rab-3D OS=Rattus norvegicus GN=Rab3d PE=1 SV=2	yes	0.879968	8.99684	-0.01369	87.568	0.000622072	76.927	yes	no	no	no	yes	no	no	yes	no	no	yes	no	1	___________MASASEPPASPRDAADQNFD	_(ac)ASAS(ph)EPPASPR_	AS(0.009)AS(0.88)EPPAS(0.111)PR	AS(-19.82)AS(9)EPPAS(-9)PR	4	2	596.256	0.660045	1	2	0.065103	yes	yes		1.40196	1	2	0.743187	yes	yes		0.711595
Q66H88	Q66H88	61	S	Presqualene diphosphate phosphatase	Ppapdc2	1566000	>sp|Q66H88|PPAC2_RAT Presqualene diphosphate phosphatase OS=Rattus norvegicus GN=Ppapdc2 PE=2 SV=1	yes	0.999998	56.1513	0.11075	127.76	0.00409165	127.76	yes	yes	no	yes	yes	no	yes	yes	no	yes	yes	yes	1	RSGADPACARLRASDSPVHRRGSFPLAAACP	_ASDS(ph)PVHR_	ASDS(1)PVHR	AS(-56.15)DS(56.15)PVHR	4	2	474.7	0.21075	1	1	NaN	yes			0.2169	1	1	NaN		yes		0.36875
Q66HF7	Q66HF7	32	S	Protein Pja1	Pja1	1591532	>tr|Q66HF7|Q66HF7_RAT LOC683077 protein OS=Rattus norvegicus GN=Pja1 PE=2 SV=1	yes	0.997865	26.6984	-0.19096	149.23	0.000372659	113.61	yes	yes	yes	yes	yes	yes	yes	yes	no	yes	yes	no	1	VPMHRSTANQSKRSRSPFASTRRRWEDNEGS	_SRS(ph)PFASTR_	S(0.002)RS(0.998)PFASTR	S(-26.7)RS(26.7)PFAS(-63.67)T(-63.67)R	3	2	544.748	0.548775	1	2	0.0158359	yes	yes		0.601915	1	2	0.0539803	yes	yes		0.356457
Q6AYB2	Q6AYB2	364	S	Protein Sphk2	Sphk2	1307757	>tr|Q6AYB2|Q6AYB2_RAT Protein Sphk2 OS=Rattus norvegicus GN=Sphk2 PE=2 SV=1	yes	1	105.675	-0.2673	151.19	4.14e-12	123.6	yes	yes	yes	yes	yes	yes	yes	yes	yes	yes	yes	yes	1;2	EPALPIPGHGLPRAKSELALAPAPAPAATHS	_AKS(ph)ELALAPAPAPAATHSPLHR_	AKS(1)ELALAPAPAPAATHSPLHR	AKS(105.68)ELALAPAPAPAAT(-105.68)HS(-111.82)PLHR	3	3	762.73	1.1781	1	3	0.035972	yes	yes	yes	1.3809	1	3	0.0625328	yes	yes	yes	0.91338
Q6AYB2	Q6AYB2	379	S	Protein Sphk2	Sphk2	1307757	>tr|Q6AYB2|Q6AYB2_RAT Protein Sphk2 OS=Rattus norvegicus GN=Sphk2 PE=2 SV=1	yes	0.988851	19.4788	0.36682	157.59	1.29e-14	109.61	yes	yes	yes	yes	yes	yes	yes	yes	yes	yes	yes	no	1;2	SELALAPAPAPAATHSPLHRSVSDLPLPLPQ	_AKS(ph)ELALAPAPAPAATHS(ph)PLHR_	AKS(1)ELALAPAPAPAAT(0.011)HS(0.989)PLHR	AKS(100.35)ELALAPAPAPAAT(-19.48)HS(19.48)PLHR	18	3	789.385	0.28729	1	3	0.0114299	yes	yes	yes	0.27716	1	3	0.199104	yes	yes	yes	0.38648
Q6AYN4	Q6AYN4	14	S	Phytanoyl-CoA hydroxylase-interacting protein-like	Phyhipl	1307967	>sp|Q6AYN4|PHIPL_RAT Phytanoyl-CoA hydroxylase-interacting protein-like OS=Rattus norvegicus GN=Phyhipl PE=2 SV=2	yes	0.922849	11.0976	-0.16648	260.96	2.64e-58	253.26	yes	yes	yes	yes	yes	yes	no	yes	yes	yes	yes	yes	1;2	__MEVPRLDHALSSPSSPCEEIKNLSLEAIQ	_LDHALS(ph)SPS(ph)SPCEEIK_	LDHALS(1)S(0.006)PS(0.923)S(0.072)PCEEIK	LDHALS(35.34)S(-22.26)PS(11.1)S(-11.1)PCEEIK	9	2	965.389	0.84133	1	3	0.157721	yes	yes	yes	0.941575	1	2	0.0389685		yes	yes	1.2147
Q6AYN4	Q6AYN4	15	S	Phytanoyl-CoA hydroxylase-interacting protein-like	Phyhipl	1307967	>sp|Q6AYN4|PHIPL_RAT Phytanoyl-CoA hydroxylase-interacting protein-like OS=Rattus norvegicus GN=Phyhipl PE=2 SV=2	yes	0.996082	24.0526	-0.050415	253.26	2.83e-46	157.98	yes	yes	yes	yes	yes	yes	yes	yes	yes	yes	yes	yes	1;2	_MEVPRLDHALSSPSSPCEEIKNLSLEAIQL	_LDHALSSPSS(ph)PCEEIK_	LDHALSSPS(0.004)S(0.996)PCEEIK	LDHALS(-84.06)S(-70.74)PS(-24.05)S(24.05)PCEEIK	10	2	925.406	0.85025	1	3	0.109569	yes	yes	yes	0.93254	1	3	0.112495	yes	yes	yes	0.98551
Q6AYU5	Q6AYU5	272	S	Poly(RC) binding protein 2	Pcbp2	1309626	>tr|Q6AYU5|Q6AYU5_RAT Poly(RC) binding protein 2 OS=Rattus norvegicus GN=Pcbp2 PE=2 SV=1	yes	0.867681	8.89707	-0.47892	125.91	3.74e-22	48.634	yes	yes	yes	yes	yes	yes	yes	yes	yes	yes	yes	yes	1	PMTHGNTGFSGIESSSPEVKGYWGLDASAQT	_LHQLAMQQSHFPMTHGNTGFSGIESSS(ph)PEVK_	LHQLAMQQSHFPMTHGNT(0.001)GFS(0.01)GIES(0.01)S(0.112)S(0.868)PEVK	LHQLAMQQS(-41.63)HFPMT(-36.31)HGNT(-28.59)GFS(-19.61)GIES(-19.61)S(-8.9)S(8.9)PEVK	27	4	866.396	0.54569	1	3	0.161314	yes	yes	yes	0.640315	1	2	0.0469663	yes	yes		0.780705
Q6MG75;A0A096MJX9	Q6MG75	113	S	Protein Nelfe	Nelfe	1303325	>tr|Q6MG75|Q6MG75_RAT Protein Nelfe OS=Rattus norvegicus GN=Nelfe PE=2 SV=1;>tr|A0A096MJX9|A0A096MJX9_RAT Protein Nelfe OS=Rattus norvegicus GN=Nelfe PE=4 SV=1	yes	0.799908	6.01809	-0.29952	213.94	6.32e-16	213.94	no	no	yes	yes	no	no	no	no	no	no	no	yes	1	DPEKGPVPTFQPFQRSMSADEDLQEPSRRPQ	_S(ph)MSADEDLQEPSR_	S(0.8)MS(0.2)ADEDLQEPSR	S(6.02)MS(-6.02)ADEDLQEPS(-175.13)R	1	2	772.8	1.1878	1	1	NaN			yes	0.72555	1	1	NaN	yes
Q6NYB7	Q6NYB7	2	S	Ras-related protein Rab-1A	Rab1a	619736	>sp|Q6NYB7|RAB1A_RAT Ras-related protein Rab-1A OS=Rattus norvegicus GN=Rab1A PE=1 SV=3	no	0.5		0.39077	138.73	3.61e-05	138.73	no	yes	no	yes	yes	no	yes	no	no	yes	yes	no	1	______________MSSMNPEYDYLFKLLLI	_(ac)S(ph)SMNPEYDYLFK_	S(0.5)S(0.5)MNPEYDYLFK	S(0)S(0)MNPEY(-97.48)DY(-88.37)LFK	1	2	808.323	1.3286	1	2	0.0669532	yes	yes		1.46395	1	2	0.169006	yes	yes		1.1487
Q6NYB7	Q6NYB7	3	S	Ras-related protein Rab-1A	Rab1a	619736	>sp|Q6NYB7|RAB1A_RAT Ras-related protein Rab-1A OS=Rattus norvegicus GN=Rab1A PE=1 SV=3	no	0.5		0.39077	138.73	3.61e-05	138.73	no	yes	no	yes	yes	no	yes	no	no	yes	yes	no	1	_____________MSSMNPEYDYLFKLLLIG	_(ac)S(ph)SMNPEYDYLFK_	S(0.5)S(0.5)MNPEYDYLFK	S(0)S(0)MNPEY(-97.48)DY(-88.37)LFK	2	2	808.323	1.3286	1	2	0.0669532	yes	yes		1.46395	1	2	0.169006	yes	yes		1.1487
Q6P6T5	Q6P6T5	371	S	Occludin	Ocln	620089	>sp|Q6P6T5|OCLN_RAT Occludin OS=Rattus norvegicus GN=Ocln PE=2 SV=1	yes	0.999768	37.3692	-0.15511	135.14	0.000131519	113.38	yes	yes	yes	yes	yes	yes	yes	yes	yes	yes	yes	yes	1	PLTLSVDDFRQPRYSSNDNLETPSKRTPTKG	_YSS(ph)NDNLETPSK_	YSS(1)NDNLETPSK	Y(-43.29)S(-37.37)S(37.37)NDNLET(-57.72)PS(-85.61)K	3	2	717.793	1.0588	1	3	0.317391	yes	yes	yes	1.1659	1	3	0.265293	yes	yes	yes	1.5915
Q6PCT3	Q6PCT3	168	S	Tumor protein D54	Tpd52l2	735167	>sp|Q6PCT3|TPD54_RAT Tumor protein D54 OS=Rattus norvegicus GN=Tpd52l2 PE=2 SV=1	yes	0.999996	53.5699	0.076981	147.62	0.00012223	135.99	yes	yes	yes	yes	yes	yes	yes	yes	yes	yes	yes	yes	1	RKLGDMSSYSIRHSISMPVMRNSATFKSFED	_HSIS(ph)MPVMR_	HSIS(1)MPVMR	HS(-53.57)IS(53.57)MPVMR	4	2	569.251	1.3406	1	3	0.0484629	yes	yes	yes	1.2876	1	3	0.0198001	yes	yes	yes	0.92463
Q6PCT3	Q6PCT3	180	S	Tumor protein D54	Tpd52l2	735167	>sp|Q6PCT3|TPD54_RAT Tumor protein D54 OS=Rattus norvegicus GN=Tpd52l2 PE=2 SV=1	yes	0.999921	41.0454	0.22965	165.49	4.45e-06	152.88	yes	yes	yes	yes	yes	yes	yes	yes	yes	yes	yes	yes	1	HSISMPVMRNSATFKSFEDRVGTIKSKVVGG	_NSATFKS(ph)FEDR_	NSATFKS(1)FEDR	NS(-67.43)AT(-41.05)FKS(41.05)FEDR	7	2	691.293	0.66144	1	3	0.0936015	yes	yes	yes	0.468	1	3	0.12654	yes	yes	yes	0.43063
Q6PCT3	Q6PCT3	96	S	Tumor protein D54	Tpd52l2	735167	>sp|Q6PCT3|TPD54_RAT Tumor protein D54 OS=Rattus norvegicus GN=Tpd52l2 PE=2 SV=1	yes	1	84.7528	0.45257	184.99	2.99e-05	142.54	yes	yes	yes	no	yes	yes	no	yes	yes	no	no	yes	1	LGLSTLGELKQNLSRSWHDVQGSTAYVKTSE	_S(ph)WHDVQGSTAYVK_	S(1)WHDVQGSTAYVK	S(84.75)WHDVQGS(-84.75)T(-84.75)AY(-127.38)VK	1	2	779.34	1.4466	1	3	0.0905198	yes	yes	yes	1.1387	1	3	0.0398197	yes	yes	yes	0.82531
Q6RJR6;Q6RJR6-2	Q6RJR6	31	S	Reticulon-3	Rtn3	620988	>sp|Q6RJR6|RTN3_RAT Reticulon-3 OS=Rattus norvegicus GN=Rtn3 PE=1 SV=1;>sp|Q6RJR6-2|RTN3_RAT Isoform 2 of Reticulon-3 OS=Rattus norvegicus GN=Rtn3	yes	0.99947	34.8613	-0.11893	188.8	7.19e-94	172.94	yes	yes	yes	yes	yes	yes	yes	yes	yes	yes	yes	no	1	SSSGAEPSTLGGGGGSPGACPALGAKSCGSS	_(ac)AESSAATQSPSVSSSSSGAEPSTLGGGGGS(ph)PGACPALGAK_	AESSAATQSPSVSSSSSGAEPSTLGGGGGS(0.999)PGACPALGAK	AES(-162.99)S(-164.79)AAT(-154.01)QS(-132)PS(-119.21)VS(-107.37)S(-107.37)S(-107.37)S(-107.37)S(-107.37)GAEPS(-36.92)T(-34.86)LGGGGGS(34.86)PGACPALGAK	30	3	1214.54	0.70626	1	2	0.0593511	yes	yes		0.75196	1	3	0.0713024	yes	yes	yes	0.56479
Q767H7;Q767I8;Q767I8-2;Q767H8	Q767H7	949	S	Protocadherin alpha-4	Pcdhac2	735216	>tr|Q767H7|Q767H7_RAT Cadherin-related neuronal receptor c2 OS=Rattus norvegicus GN=Pcdhac2 PE=2 SV=1;>sp|Q767I8|PCDA4_RAT Protocadherin alpha-4 OS=Rattus norvegicus GN=Pcdha4 PE=2 SV=1;>sp|Q767I8-2|PCDA4_RAT Isoform 2 of Protocadherin alpha-4 OS=Rattus no	yes	1	64.9114	0.36875	140.84	0.000159931	124.62	yes	yes	yes	yes	yes	yes	yes	yes	yes	yes	yes	yes	1	QPGPGELPDKFIIPGSPAIISIRQESANNQI	_FIIPGS(ph)PAIISIR_	FIIPGS(1)PAIISIR	FIIPGS(64.91)PAIIS(-64.91)IR	6	2	732.405	0.50418	1	3	0.0433688	yes	yes	yes	0.52787	1	3	0.0374221	yes	yes	yes	0.67718
Q792G6;G3V916	Q792G6	241	S	Neuroendocrine secretory protein 55;LHAL tetrapeptide;GPIPIRRH peptide	Gnas	2716	>sp|Q792G6|GNAS3_RAT Neuroendocrine secretory protein 55 OS=Rattus norvegicus GN=Gnas PE=2 SV=1;>tr|G3V916|G3V916_RAT Guanine nucleotide-binding protein G(s) subunit alpha isoforms short OS=Rattus norvegicus GN=Gnas PE=4 SV=1	yes	1	99.8441	0.11579	153.7	3.28e-05	99.844	yes	yes	no	yes	yes	no	yes	yes	no	yes	yes	no	1;2	PRRCKTRRPARRRDQSPESPPRKGPIPIRRH	_DQS(ph)PES(ph)PPR_	DQS(1)PES(1)PPR	DQS(99.84)PES(99.84)PPR	3	2	586.705	0.37568	1	2	0.0713732	yes	yes		0.391025	1	2	0.0523153	yes	yes		0.56631
Q7TNK0	Q7TNK0	361	S	Serine incorporator 1	Serinc1	727843	>sp|Q7TNK0|SERC1_RAT Serine incorporator 1 OS=Rattus norvegicus GN=Serinc1 PE=1 SV=1	yes	0.8839	8.81571	0.49798	158.52	2.84e-05	121.24	no	no	yes	no	no	no	no	no	yes	no	no	yes	1	LTSDESTLIEDGNGRSDGSLDDGEGVHRAVD	_S(ph)DGSLDDGEGVHR_	S(0.884)DGS(0.116)LDDGEGVHR	S(8.82)DGS(-8.82)LDDGEGVHR	1	2	712.278	0.89777	1	1	NaN			yes	0.72863	1	1	NaN			yes	0.82314
Q80X08;F1LPG9	Q80X08	829	S	WASH complex subunit FAM21	Fam21c	735230	>sp|Q80X08|FAM21_RAT WASH complex subunit FAM21 OS=Rattus norvegicus GN=Fam21 PE=2 SV=1;>tr|F1LPG9|F1LPG9_RAT Protein Fam21c OS=Rattus norvegicus GN=Fam21c PE=4 SV=2	yes	0.87397	8.41022	-0.36297	115.87	7.93e-05	112.67	no	no	yes	no	no	yes	no	no	yes	no	no	yes	1	QGGLEKGVKTDRRPKSTGVFQDEELLFSHKL	_S(ph)TGVFQDEELLFSHK_	S(0.874)T(0.126)GVFQDEELLFSHK	S(8.41)T(-8.41)GVFQDEELLFS(-109.05)HK	1	3	606.277	1.4622	1	1	NaN			yes	1.298	1	1	NaN			yes	0.99619
Q80ZG2	Q80ZG2	330	S	Inositol-trisphosphate 3-kinase C	Itpkc	631336	>sp|Q80ZG2|IP3KC_RAT Inositol-trisphosphate 3-kinase C OS=Rattus norvegicus GN=Itpkc PE=1 SV=1	yes	0.965164	17.4361	-0.61405	143.47	5.94e-08	143.47	no	no	yes	no	no	no	no	no	no	no	no	yes	1	CSSLCPVPRLIITSESPEPGAQPLGPQARIE	_LIITSES(ph)PEPGAQPLGPQAR_	LIIT(0.017)S(0.017)ES(0.965)PEPGAQPLGPQAR	LIIT(-17.44)S(-17.44)ES(17.44)PEPGAQPLGPQAR	7	2	1071.04	0.51516	1	1	NaN			yes
Q8VIL3	Q8VIL3	209	S	ZW10 interactor	Zwint	628671	>sp|Q8VIL3|ZWINT_RAT ZW10 interactor OS=Rattus norvegicus GN=Zwint PE=1 SV=1	yes	1	88.9466	-0.65968	107.74	0.000396391	107.74	no	no	yes	no	no	yes	no	no	yes	no	no	yes	1	EVKRRRKRALEKLDGSHQELETLKQQAGQEQ	_LDGS(ph)HQELETLK_	LDGS(1)HQELETLK	LDGS(88.95)HQELET(-88.95)LK	4	2	725.335	0.94818	1	1	NaN			yes	0.48972	1	1	NaN			yes	0.70841
Q99MZ4	Q99MZ4	72	S	Gamma-glutamyltransferase 7;Gamma-glutamyltransferase 7 heavy chain;Gamma-glutamyltransferase 7 light chain	Ggt7	619870	>sp|Q99MZ4|GGT7_RAT Gamma-glutamyltransferase 7 OS=Rattus norvegicus GN=Ggt7 PE=2 SV=2	yes	0.999604	34.5972	0.43349	205.21	2.2e-17	186.56	yes	no	yes	yes	yes	yes	yes	yes	yes	yes	yes	no	1	DPDSFLKSARLQRLPSSSSEMGSQDGSPLRE	_LPS(ph)SSSEMGSQDGSPLR_	LPS(1)SSSEMGSQDGSPLR	LPS(34.6)S(-34.6)S(-43.52)S(-53.4)EMGS(-76.18)QDGS(-126.7)PLR	3	2	907.885	1.0978	1	3	0.0913134	yes	yes	yes	0.66666	1	3	0.0400451	yes	yes	yes	0.75876
Q9EPJ3	Q9EPJ3	183	S	28S ribosomal protein S26, mitochondrial	Mrps26	1308733	>sp|Q9EPJ3|RT26_RAT 28S ribosomal protein S26, mitochondrial OS=Rattus norvegicus GN=Mrps26 PE=1 SV=1	yes	1	65.8417	0.50688	118.28	0.00126221	65.842	no	no	yes	no	no	yes	no	no	yes	no	no	yes	1	ITRENLEARIEEALDSPKSYNWAVTKEGQVV	_IEEALDS(ph)PK_	IEEALDS(1)PK	IEEALDS(65.84)PK	7	2	541.244	1.083	1	1	NaN			yes	1.0465	1	1	NaN			yes	1.9154
Q9JI66-3;Q9JI66;Q9JI66-2	Q9JI66-3	255	S	Electrogenic sodium bicarbonate cotransporter 1	Slc4a4	68936	>sp|Q9JI66-3|S4A4_RAT Isoform 3 of Electrogenic sodium bicarbonate cotransporter 1 OS=Rattus norvegicus GN=Slc4a4;>sp|Q9JI66|S4A4_RAT Electrogenic sodium bicarbonate cotransporter 1 OS=Rattus norvegicus GN=Slc4a4 PE=1 SV=1;>sp|Q9JI66-2|S4A4_RAT Isoform 2 o	yes	0.998076	27.6617	0.33383	228.85	7.63e-27	197.72	yes	yes	yes	yes	yes	yes	yes	yes	yes	yes	yes	no	1	NPDNGSPAMTHRNLTSSSLNDISDKPEKDQL	_NLTS(ph)SSLNDISDKPEK_	NLTS(0.998)S(0.002)SLNDISDKPEK	NLT(-44.67)S(27.66)S(-27.66)S(-37.45)LNDIS(-90.71)DKPEK	4	2	914.422	0.70624	1	3	0.0888766	yes	yes	yes	0.72452	1	3	0.0559044	yes	yes	yes	0.90621
Q9JI66-3;Q9JI66;Q9JI66-2	Q9JI66-3	257	S	Electrogenic sodium bicarbonate cotransporter 1	Slc4a4	68936	>sp|Q9JI66-3|S4A4_RAT Isoform 3 of Electrogenic sodium bicarbonate cotransporter 1 OS=Rattus norvegicus GN=Slc4a4;>sp|Q9JI66|S4A4_RAT Electrogenic sodium bicarbonate cotransporter 1 OS=Rattus norvegicus GN=Slc4a4 PE=1 SV=1;>sp|Q9JI66-2|S4A4_RAT Isoform 2 o	yes	0.993692	25.1135	0.12065	212.85	1.83e-15	212.85	yes	yes	yes	yes	yes	yes	yes	yes	no	yes	yes	yes	1	DNGSPAMTHRNLTSSSLNDISDKPEKDQLKN	_NLTSSS(ph)LNDISDKPEK_	NLTS(0.003)S(0.003)S(0.994)LNDISDKPEK	NLT(-64)S(-25.11)S(-25.11)S(25.11)LNDIS(-37.29)DKPEK	6	2	914.422	0.66657	1	3	0.11881	yes	yes	yes	0.81955	1	3	0.0601308	yes	yes	yes	0.850775
Q9JI92	Q9JI92	6	S	Syntenin-1	Sdcbp	621497	>sp|Q9JI92|SDCB1_RAT Syntenin-1 OS=Rattus norvegicus GN=Sdcbp PE=1 SV=1	yes	0.999999	59.3486	-0.071468	112.13	0.000441593	94.122	yes	yes	no	yes	yes	no	no	yes	yes	yes	yes	yes	1	__________MSLYPSLEDLKVDKVIQAQTA	_(ac)SLYPS(ph)LEDLK_	SLYPS(1)LEDLK	S(-65.76)LY(-59.35)PS(59.35)LEDLK	5	2	643.799	0.66588	1	3	0.0524651	yes	yes	yes	0.86074	1	3	0.149367	yes	yes	yes	0.68158
Q9JJ76	Q9JJ76	363	S	Casein kinase 1 epsilon	Csnk1e	62045	>tr|Q9JJ76|Q9JJ76_RAT Casein kinase 1 epsilon OS=Rattus norvegicus GN=Csnk1e PE=2 SV=1	yes	0.993197	21.6433	-0.25083	198.74	4.76e-14	198.74	yes	yes	no	yes	yes	no	no	yes	no	yes	yes	no	1	VASTPASRIQQAGNTSPRAISRADRERKVSM	_IQQAGNTS(ph)PR_	IQQAGNT(0.007)S(0.993)PR	IQQAGNT(-21.64)S(21.64)PR	8	2	576.264	0.641255	1	2	0.158777	yes	yes		0.67079	1	1	NaN	yes			0.712115
Q9JKA7	Q9JKA7	916	S	Potassium/sodium hyperpolarization-activated cyclic nucleotide-gated channel 4	Hcn4	71065	>sp|Q9JKA7|HCN4_RAT Potassium/sodium hyperpolarization-activated cyclic nucleotide-gated channel 4 OS=Rattus norvegicus GN=Hcn4 PE=2 SV=1	yes	0.978971	16.8503	0.46056	230.54	8.44e-55	208.97	no	no	yes	no	yes	yes	no	no	yes	no	no	yes	1	ATTTGFGHFHKALGGSLSSSDSPLLTPLQPG	_ALGGS(ph)LSSSDSPLLTPLQPGAR_	ALGGS(0.979)LS(0.02)S(0.001)SDSPLLTPLQPGAR	ALGGS(16.85)LS(-16.85)S(-30.86)S(-51.07)DS(-69.18)PLLT(-124.03)PLQPGAR	5	2	1102.55	1.0895	1	1	NaN			yes	0.89242	1	1	NaN			yes	0.69686
Q9QZC5	Q9QZC5	364	S	Growth factor receptor-bound protein 7	Grb7	619759	>sp|Q9QZC5|GRB7_RAT Growth factor receptor-bound protein 7 OS=Rattus norvegicus GN=Grb7 PE=1 SV=1	yes	1	76.0519	-0.37362	130.56	0.000793539	112.5	yes	yes	yes	yes	yes	yes	yes	yes	yes	yes	yes	yes	1	YQQAQSRHLRLSYLGSPPLRSVSDNTLVAMD	_LSYLGS(ph)PPLR_	LSYLGS(1)PPLR	LS(-76.05)Y(-83.54)LGS(76.05)PPLR	6	2	591.8	0.79541	1	3	0.0279146	yes	yes	yes	0.86168	1	3	0.0192581	yes	yes	yes	0.86056
Q9QZM5	Q9QZM5	217	S	Abl interactor 1	Abi1	621008	>sp|Q9QZM5|ABI1_RAT Abl interactor 1 OS=Rattus norvegicus GN=Abi1 PE=1 SV=3	yes	0.927482	11.0686	0.4491	94.191	0.00501642	91.313	yes	no	no	no	no	yes	no	no	no	no	no	yes	1	PTVPNDYMTSPARLGSQHSPGRTASLNQRPR	_LGS(ph)QHSPGR_	LGS(0.927)QHS(0.073)PGR	LGS(11.07)QHS(-11.07)PGR	3	2	509.727	0.53705	1	1	NaN	yes			0.57643	1	1	NaN			yes
Q9QZM5	Q9QZM5	220	S	Abl interactor 1	Abi1	621008	>sp|Q9QZM5|ABI1_RAT Abl interactor 1 OS=Rattus norvegicus GN=Abi1 PE=1 SV=3	yes	0.999999	61.995	0.078345	167.2	5.65e-07	167.2	yes	yes	yes	yes	yes	yes	yes	yes	yes	yes	yes	yes	1	PNDYMTSPARLGSQHSPGRTASLNQRPRTHS	_LGSQHS(ph)PGR_	LGSQHS(1)PGR	LGS(-62)QHS(62)PGR	6	2	509.727	0.55815	1	3	0.0267838	yes	yes	yes	0.58226	1	3	0.0618544	yes	yes	yes	0.70045
Q9WU74;Q9WU74-2;Q9WU74-3	Q9WU74	325	S	Lipolysis-stimulated lipoprotein receptor	Lsr	69236	>sp|Q9WU74|LSR_RAT Lipolysis-stimulated lipoprotein receptor OS=Rattus norvegicus GN=Lsr PE=1 SV=1;>sp|Q9WU74-2|LSR_RAT Isoform 2 of Lipolysis-stimulated lipoprotein receptor OS=Rattus norvegicus GN=Lsr;>sp|Q9WU74-3|LSR_RAT Isoform 3 of Lipolysis-stimulate	yes	0.999929	40.6376	-0.18279	156.57	3.72e-05	117	no	yes	yes	no	no	yes	yes	yes	yes	yes	yes	yes	2	GGHSSQVPLLRDVDGSVSSEVRSGYRIQANQ	_DVDGS(ph)VS(ph)SEVR_	DVDGS(1)VS(0.822)S(0.178)EVR	DVDGS(40.64)VS(6.65)S(-6.65)EVR	5	2	655.239	2.0774	2	3	0.0878722	yes	yes	yes	2.1812	2	3	0.183672	yes	yes	yes	1.5398
A1L1M0;P27791;D4ACM4;P27791-2;P68182	A1L1M0	196	T	cAMP-dependent protein kinase catalytic subunit alpha;cAMP-dependent protein kinase catalytic subunit beta	Prkaca	3389	>tr|A1L1M0|A1L1M0_RAT Protein kinase, cAMP-dependent, catalytic, alpha OS=Rattus norvegicus GN=Prkaca PE=2 SV=1;>sp|P27791|KAPCA_RAT cAMP-dependent protein kinase catalytic subunit alpha OS=Rattus norvegicus GN=Prkaca PE=1 SV=2;>tr|D4ACM4|D4ACM4_RAT cAMP-d	yes	0.905128	9.79569	0.19013	240.44	7.89e-46	218.72	yes	yes	yes	yes	yes	yes	yes	yes	yes	yes	yes	yes	1	IQVTDFGFAKRVKGRTWTLCGTPEYLAPEII	_T(ph)WTLCGTPEYLAPEIILSK_	T(0.905)WT(0.095)LCGTPEYLAPEIILSK	T(9.8)WT(-9.8)LCGT(-82.74)PEY(-157.62)LAPEIILS(-215.26)K	1	2	1136.55	1.4908	1	3	0.0591999	yes	yes	yes	1.8489	1	3	0.0647739	yes	yes	yes	1.1923
A1L1M0;P27791;D4ACM4;P27791-2;P68182	A1L1M0	198	T	cAMP-dependent protein kinase catalytic subunit alpha;cAMP-dependent protein kinase catalytic subunit beta	Prkaca	3389	>tr|A1L1M0|A1L1M0_RAT Protein kinase, cAMP-dependent, catalytic, alpha OS=Rattus norvegicus GN=Prkaca PE=2 SV=1;>sp|P27791|KAPCA_RAT cAMP-dependent protein kinase catalytic subunit alpha OS=Rattus norvegicus GN=Prkaca PE=1 SV=2;>tr|D4ACM4|D4ACM4_RAT cAMP-d	yes	0.995126	23.1	0.14715	235.5	1.14e-41	222.39	yes	yes	yes	yes	yes	yes	yes	yes	yes	yes	yes	yes	1	VTDFGFAKRVKGRTWTLCGTPEYLAPEIILS	_TWT(ph)LCGTPEYLAPEIILSK_	T(0.005)WT(0.995)LCGTPEYLAPEIILSK	T(-23.1)WT(23.1)LCGT(-97.99)PEY(-172)LAPEIILS(-217.14)K	3	2	1136.55	1.6892	1	3	0.108032	yes	yes	yes	1.7571	1	3	0.104374	yes	yes	yes	1.2187
B2RZ38	B2RZ38	96	T	Protein Rragd	Rragd	1310007	>tr|B2RZ38|B2RZ38_RAT Protein Rragd OS=Rattus norvegicus GN=Rragd PE=2 SV=1	yes	0.916485	9.95983	0.84776	106.16	0.00109295	37.884	no	yes	no	no	no	no	yes	yes	no	no	no	no	1;2;4	VFHKMSPSETLFLESTNRICREDVSNSSFVN	_M(ox)SPSET(ph)LFLEST(ph)NR_	MS(0.007)PS(0.191)ET(0.589)LFLES(0.297)T(0.916)NR	MS(-22.4)PS(-5.09)ET(3.71)LFLES(-3.71)T(9.96)NR	12	2	894.352	1.69775	1	2	0.0526035	yes	yes		1.1327	1	1	NaN	yes			0.86186
B5DF95	B5DF95	220	T	Family with sequence similarity 164, member A	Zc2hc1a	1311970	>tr|B5DF95|B5DF95_RAT Family with sequence similarity 164, member A OS=Rattus norvegicus GN=Zc2hc1a PE=2 SV=1	yes	0.847528	8.89245	0.99473	103.13	2.38e-05	35.304	yes	yes	no	yes	yes	no	yes	yes	no	yes	yes	no	1	GKASSVNSPLGNKPQTLSPSHRALAAPQAGA	_ASSVNSPLGNKPQT(ph)LSPSHR_	AS(0.001)S(0.001)VNS(0.005)PLGNKPQT(0.848)LS(0.109)PS(0.037)HR	AS(-31.43)S(-29.65)VNS(-22.46)PLGNKPQT(8.89)LS(-8.89)PS(-13.63)HR	14	3	719.686	0.41386	1	1	NaN		yes		0.40576	1	1	NaN	yes
D3ZCR5	D3ZCR5	408	T	La ribonucleoprotein domain family, member 6 (Predicted)	Larp6	1308414	>tr|D3ZCR5|D3ZCR5_RAT La ribonucleoprotein domain family, member 6 (Predicted) OS=Rattus norvegicus GN=Larp6 PE=4 SV=1	yes	0.958712	13.7167	0.61478	164.68	1.35e-05	158.52	yes	yes	no	yes	no	no	no	yes	no	no	no	no	1	SRKSPLAEEGRLNFSTSPEIFRKCMDYSSDS	_LNFST(ph)SPEIFR_	LNFS(0.001)T(0.959)S(0.041)PEIFR	LNFS(-32.43)T(13.72)S(-13.72)PEIFR	5	2	695.824	0.627335	1	2	0.0304897	yes	yes		0.66656	1	1	NaN	yes			1.07481
D3ZD48;Q3B7T9	Q3B7T9	157	T	Rab11 family-interacting protein 1	Rab11fip1	1562965	>tr|D3ZD48|D3ZD48_RAT Protein Rab11fip2 OS=Rattus norvegicus GN=Rab11fip2 PE=4 SV=2;>sp|Q3B7T9|RFIP1_RAT Rab11 family-interacting protein 1 OS=Rattus norvegicus GN=Rab11fip1 PE=2 SV=1	yes	0.917965	10.4883	0.098083	174.39	0.000240542	174.39	no	no	yes	yes	no	no	no	no	no	no	no	no	1	RGEIEVDIQFMRNNMTASMFDLSMKDKSRNP;RGEIKVNIQFMRNNMTASMFDLSMKDKTRSP	_NNMT(ph)ASMFDLSMK_	NNMT(0.918)AS(0.082)MFDLSMK	NNMT(10.49)AS(-10.49)MFDLS(-67.57)MK	4	2	785.311	1.0339	1	1	NaN			yes	1.7318	1	1	NaN	yes
D3ZH75	D3ZH75	247	T	AKT1 substrate 1 (Proline-rich) (Predicted), isoform CRA_d	Akt1s1	1312049	>tr|D3ZH75|D3ZH75_RAT AKT1 substrate 1 (Proline-rich) (Predicted), isoform CRA_d OS=Rattus norvegicus GN=Akt1s1 PE=4 SV=1	yes	0.999812	37.2463	0.049932	186.74	5.69e-11	159.94	yes	yes	yes	yes	yes	yes	yes	yes	yes	yes	yes	yes	1	EDNQVFGDLPRPRLNTSDFQKLKRKY_____	_LNT(ph)SDFQK_	LNT(1)SDFQK	LNT(37.25)S(-37.25)DFQK	3	2	516.724	0.93754	1	3	0.046289	yes	yes	yes	1.4634	1	3	0.0786505	yes	yes	yes	1.3644
D3ZHC3	D3ZHC3	719	T	Claspin homolog (Xenopus laevis) (Predicted)	Clspn	1309083	>tr|D3ZHC3|D3ZHC3_RAT Claspin homolog (Xenopus laevis) (Predicted) OS=Rattus norvegicus GN=Clspn PE=4 SV=1	yes	0.867943	8.33938	-0.2082	77.66	0.00823986	76.82	no	no	yes	no	no	no	no	no	no	no	no	yes	1	TSSKMGYFPTEEKSETDEHMGKQSDKLDEDD	_M(ox)GYFPTEEKSET(ph)DEHMGK_	MGYFPT(0.005)EEKS(0.127)ET(0.868)DEHMGK	MGY(-59.9)FPT(-22.54)EEKS(-8.34)ET(8.34)DEHMGK	12	3	737.959	0.44819	1	1	NaN			yes	0.2588	1	1	NaN			yes	0.46674
D3ZHI1;D3ZVL1	D3ZHI1	534	T	Protein Ctage5	Ctage5	6488546	>tr|D3ZHI1|D3ZHI1_RAT Protein LOC100912115 OS=Rattus norvegicus GN=LOC100912115 PE=4 SV=2;>tr|D3ZVL1|D3ZVL1_RAT Protein LOC100912115 OS=Rattus norvegicus GN=LOC100912115 PE=4 SV=2	yes	0.97962	17.1308	0.43195	64.522	0.00611822	53.585	yes	no	no	yes	no	no	no	no	yes	no	no	no	1	LGRPPSETRAFLSPPTLLEGPLRLSPLLPGG	_AFLSPPT(ph)LLEGPLRLSPLLPGGGGR_	AFLS(0.001)PPT(0.98)LLEGPLRLS(0.019)PLLPGGGGR	AFLS(-28.4)PPT(17.13)LLEGPLRLS(-17.13)PLLPGGGGR	7	3	865.807	0.45876	1	1	NaN	yes			0.64825	1	2	0.104105	yes	yes		1.1312
D3ZIC4;D3ZR53;Q10728;D4A1S6;Q10728-3;D4ACS0;Q10728-2	D3ZR53	697	T	Protein phosphatase 1 regulatory subunit 12A	Ppp1r12a	620013	>tr|D3ZIC4|D3ZIC4_RAT Protein phosphatase 1 regulatory subunit 12 OS=Rattus norvegicus GN=Ppp1r12b PE=4 SV=1;>tr|D3ZR53|D3ZR53_RAT Protein phosphatase 1 regulatory subunit 12 OS=Rattus norvegicus GN=Ppp1r12a PE=1 SV=2;>sp|Q10728|MYPT1_RAT Protein phosphata	yes	0.987228	18.8817	1.7092	205.21	4.1e-14	133.65	yes	yes	yes	yes	yes	no	yes	yes	no	yes	yes	yes	1	LRKARSRQARQTRRSTQGVTLTDLQEAEKTF;QRKARSRQARQSRRSTQGVTLTDLQEAEKTI	_RST(ph)QGVTLTDLQEAEK_	RS(0.013)T(0.987)QGVTLTDLQEAEK	RS(-18.88)T(18.88)QGVT(-76.96)LT(-76.5)DLQEAEK	3	2	928.443	1.4931	1	3	0.277393	yes	yes	yes	1.479	1	3	0.0558774	yes	yes	yes	1.2112
D3ZID4	D3ZID4	595	T	Protein Nipbl	Nipbl	1306393	>tr|D3ZID4|D3ZID4_RAT Protein Nipbl (Fragment) OS=Rattus norvegicus GN=Nipbl PE=4 SV=2	yes	1	76.4083	0.0051969	142.97	0.000993279	142.97	yes	yes	no	no	yes	no	no	yes	no	yes	yes	no	1	ARPETPKQKAESRPETPKQKSEGRPETPKQK	_AESRPET(ph)PK_	AESRPET(1)PK	AES(-76.41)RPET(76.41)PK	7	2	547.748	0.69419	1	2	0.00629499	yes	yes		0.534625	1	2	0.425739	yes	yes		0.406395
D3ZJ32	D3ZJ32	677	T	Protein Esyt2	Esyt2	1565705	>tr|D3ZJ32|D3ZJ32_RAT Protein Esyt2 OS=Rattus norvegicus GN=Esyt2 PE=4 SV=2	yes	0.914533	12.815	-0.15421	123.32	8.48e-05	85.805	yes	yes	no	yes	yes	no	yes	yes	no	no	yes	no	1;2	SSLLASPSHIAAKEPTPSIASDISLPIATQE	_EPT(ph)PSIASDISLPIATQELR_	EPT(0.915)PS(0.048)IAS(0.037)DISLPIATQELR	EPT(12.82)PS(-12.82)IAS(-13.9)DIS(-33.79)LPIAT(-68.05)QELR	3	2	1109.55	0.99112	1	1	NaN		yes		0.62836	1	1	NaN	yes			1.0457
D3ZJA3	D3ZJA3	122	T	Protein Spry4	Spry4	1305324	>tr|D3ZJA3|D3ZJA3_RAT Protein Spry4 OS=Rattus norvegicus GN=Spry4 PE=4 SV=1	yes	0.997033	25.264	-0.4672	156.85	1.14e-12	101.38	yes	yes	no	yes	no	no	no	no	no	yes	yes	yes	1	SSDQRLLDHMAPPPVTEQASPRAVRLQPKVV	_LLDHMAPPPVT(ph)EQASPR_	LLDHMAPPPVT(0.997)EQAS(0.003)PR	LLDHMAPPPVT(25.26)EQAS(-25.26)PR	11	2	969.961	0.643505	1	2	0.0214163	yes	yes		0.81155	1	1	NaN	yes
D3ZLU0	D3ZLU0	285	T	Protein C2cd4c	C2cd4c	1561354	>tr|D3ZLU0|D3ZLU0_RAT Protein C2cd4c OS=Rattus norvegicus GN=C2cd4c PE=4 SV=1	yes	1	83.3488	-0.34074	233.63	2.74e-24	149.95	yes	yes	yes	yes	yes	yes	yes	yes	yes	yes	yes	yes	1	PDTSPGVRRRLTRRATPEPGPESGQAPRGEH	_RAT(ph)PEPGPESGQAPR_	RAT(1)PEPGPESGQAPR	RAT(83.35)PEPGPES(-83.35)GQAPR	3	2	815.373	0.4628	1	3	0.0570424	yes	yes	yes	0.53474	1	3	0.00520238	yes	yes	yes	0.62536
D3ZNA6;P19332-8;F1LST4;P19332;D4A1Q2;P19332-2;D3ZRX4;P19332-4;P19332-5;E9PTR5;P19332-3;E9PT48;P19332-7;D3ZKD9;P19332-6	D3ZNA6	725	T	Microtubule-associated protein;Microtubule-associated protein;Microtubule-associated protein tau;Microtubule-associated protein;Microtubule-associated protein;Microtubule-associated protein;Microtubule-associated protein;Microtubule-associated protein	Mapt	69329	>tr|D3ZNA6|D3ZNA6_RAT Microtubule-associated protein OS=Rattus norvegicus GN=Mapt PE=4 SV=1;>sp|P19332-8|TAU_RAT Isoform Tau-H of Microtubule-associated protein tau OS=Rattus norvegicus GN=Mapt;>tr|F1LST4|F1LST4_RAT Microtubule-associated protein OS=Rattus	yes	0.829039	8.01336	-0.028142	211.62	1.12e-80	142.22	yes	yes	yes	yes	yes	yes	yes	yes	yes	yes	yes	yes	1;2;3	VSGDTSPRHLSNVSSTGSIDMVDSPQLATLA	_HLSNVSST(ph)GSIDM(ox)VDSPQLATLADEVSASLAK_	HLS(0.002)NVS(0.007)S(0.031)T(0.829)GS(0.131)IDMVDSPQLATLADEVSASLAK	HLS(-26.68)NVS(-20.52)S(-14.3)T(8.01)GS(-8.01)IDMVDS(-44.75)PQLAT(-101.09)LADEVS(-128.13)AS(-135.64)LAK	8	3	1113.86	1.2171	1	2	0.0347424	yes	yes		1.0551	2	2	0.00603162	yes		yes	0.76764
D3ZPF5;D4A510	D3ZPF5	308	T	Protein Smarcc2	Smarcc2	1597704	>tr|D3ZPF5|D3ZPF5_RAT Protein Smarcc2 OS=Rattus norvegicus GN=Smarcc2 PE=4 SV=1;>tr|D4A510|D4A510_RAT Protein Smarcc2 OS=Rattus norvegicus GN=Smarcc2 PE=4 SV=2	yes	0.87942	9.6818	0.23462	193.19	2.07e-05	190.46	yes	no	no	yes	yes	yes	no	yes	no	no	no	no	2	GGNYKKRKRSPSPSPTPEAKKKNAKKGPSTP	_KRSPS(ph)PSPT(ph)PEAK_	KRS(0.121)PS(0.889)PS(0.111)PT(0.879)PEAK	KRS(-9.68)PS(9.68)PS(-9.68)PT(9.68)PEAK	9	2	771.342	0.859945	2	2	0.227563	yes	yes		0.78317	2	3	0.0281974	yes	yes	yes	0.50631
D3ZPL1	D3ZPL1	407	T	Cleavage and polyadenylation specific factor 6, 68kDa (Predicted), isoform CRA_b	Cpsf6	1304640	>tr|D3ZPL1|D3ZPL1_RAT Cleavage and polyadenylation specific factor 6, 68kDa (Predicted), isoform CRA_b OS=Rattus norvegicus GN=Cpsf6 PE=4 SV=2	yes	0.998918	29.6519	0.62649	191.93	1.88e-10	102.08	no	yes	yes	no	yes	yes	yes	yes	yes	no	yes	yes	1	RGDYGPPGREMDTARTPLSEAEFEEIMNRNR	_T(ph)PLSEAEFEEIMNR_	T(0.999)PLS(0.001)EAEFEEIMNR	T(29.65)PLS(-29.65)EAEFEEIMNR	1	2	873.376	0.64915	1	1	NaN			yes	0.83917	1	1	NaN			yes	0.9976
D3ZSY8	D3ZSY8	135	T	Protein Tbc1d10b	Tbc1d10b	1309191	>tr|D3ZSY8|D3ZSY8_RAT Protein Tbc1d10b OS=Rattus norvegicus GN=Tbc1d10b PE=4 SV=1	yes	0.995165	23.1347	0.080426	138.21	0.000423928	102.08	yes	yes	no	yes	yes	no	yes	yes	no	yes	yes	yes	1;2	PKTEEARASPVPGPGTPTRTPSRTASGALTA	_AS(ph)PVPGPGT(ph)PTR_	AS(1)PVPGPGT(0.995)PT(0.005)R	AS(85.99)PVPGPGT(23.13)PT(-23.13)R	9	2	648.773	1.1988	1	2	0.0240657	yes	yes		1.05025	1	2	0.0626819	yes	yes		0.831735
D3ZSY8	D3ZSY8	137	T	Protein Tbc1d10b	Tbc1d10b	1309191	>tr|D3ZSY8|D3ZSY8_RAT Protein Tbc1d10b OS=Rattus norvegicus GN=Tbc1d10b PE=4 SV=1	yes	0.970963	15.2425	0.076092	116.55	0.000609285	116.55	yes	yes	yes	yes	no	yes	yes	yes	yes	yes	yes	no	1;2	TEEARASPVPGPGTPTRTPSRTASGALTAKP	_ASPVPGPGTPT(ph)R_	ASPVPGPGT(0.029)PT(0.971)R	AS(-83.62)PVPGPGT(-15.24)PT(15.24)R	11	2	608.79	1.1239	1	3	0.231534	yes	yes	yes	1.1039	1	1	NaN	yes			0.85526
D3ZUV9	D3ZUV9	529	T	Protein Cnot3	Cnot3	1304771	>tr|D3ZUV9|D3ZUV9_RAT Protein Cnot3 OS=Rattus norvegicus GN=Cnot3 PE=4 SV=2	yes	0.915534	10.6047	0.78356	157.28	2.34e-13	106.23	yes	yes	yes	yes	yes	yes	yes	yes	yes	yes	yes	yes	1	KAAGTLLNGPPQFSTTPEIKAPEPLSSLKSM	_AAGTLLNGPPQFSTT(ph)PEIK_	AAGTLLNGPPQFS(0.005)T(0.08)T(0.916)PEIK	AAGT(-81.01)LLNGPPQFS(-22.79)T(-10.6)T(10.6)PEIK	15	2	1011.5	0.51553	1	3	0.037681	yes	yes	yes	0.694865	1	2	0.0667862	yes	yes		0.74546
D3ZVJ9	D3ZVJ9	463	T	Protein Wdr20	Wdr20	1306499	>tr|D3ZVJ9|D3ZVJ9_RAT Protein Wdr20 OS=Rattus norvegicus GN=Wdr20 PE=4 SV=2	yes	0.99995	42.9972	0.19181	134.3	0.0015068	110.08	yes	yes	no	no	no	yes	no	yes	no	no	yes	yes	1	SVMDGAIASGVSKFATLSLHDRKERHHEKDH	_FAT(ph)LSLHDR_	FAT(1)LSLHDR	FAT(43)LS(-43)LHDR	3	2	570.266	1.1618	1	2	0.175042	yes	yes		0.73985	1	1	NaN			yes
D3ZZQ0	D3ZZQ0	581	T	Protein Tnik	Tnik	1561817	>tr|D3ZZQ0|D3ZZQ0_RAT Protein Tnik OS=Rattus norvegicus GN=Tnik PE=1 SV=1	yes	1	46.5688	-0.18654	116.43	6.3e-05	46.569	yes	yes	yes	yes	yes	yes	yes	yes	yes	yes	yes	yes	1	PRSESFSISGVQPARTPPMLRPVDPQIPQLV	_T(ph)PPMLRPVDPQIPQLVAVK_	T(1)PPMLRPVDPQIPQLVAVK	T(46.57)PPMLRPVDPQIPQLVAVK	1	2	1090.09	0.48034	1	3	0.0321856	yes	yes	yes	0.47335	1	3	0.0367949	yes	yes	yes	0.60802
D4A853	D4A853	1372	T	Protein Cic	Cic	1310706	>tr|D4A853|D4A853_RAT Protein Cic OS=Rattus norvegicus GN=Cic PE=4 SV=2	yes	0.914493	10.544	0.46021	163.62	3.42e-28	142.22	yes	yes	no	no	no	no	yes	no	yes	no	yes	yes	2	AELPEFRPEEVLPSPTLQSLATSPRAILGSY	_FAELPEFRPEEVLPSPT(ph)LQSLATS(ph)PR_	FAELPEFRPEEVLPS(0.083)PT(0.914)LQS(0.005)LAT(0.045)S(0.953)PR	FAELPEFRPEEVLPS(-10.54)PT(10.54)LQS(-25.77)LAT(-13.51)S(13.51)PR	17	3	1024.49	0.95163	2	1	NaN	yes			0.781755	2	2	0.23757	yes	yes		0.64828
D4A8H5	D4A8H5	278	T	Protein Ppp4r2	Ppp4r2	1307312	>tr|D4A8H5|D4A8H5_RAT Protein Ppp4r2 OS=Rattus norvegicus GN=Ppp4r2 PE=4 SV=2	yes	0.772581	5.54587	0.75302	89.911	0.00764543	89.911	yes	yes	no	no	no	yes	yes	no	no	no	no	yes	1	AVSSEVSSVRAEETETASSPPEKDRENRTRQ	_AEETET(ph)ASSPPEK_	AEET(0.007)ET(0.773)AS(0.005)S(0.215)PPEK	AEET(-20.65)ET(5.55)AS(-21.63)S(-5.55)PPEK	6	2	728.298	0.88837	1	3	0.231063	yes	yes	yes								0.900915
D4A997	D4A997	748	T	HIV TAT specific factor 1 (Predicted)	Htatsf1	1563377	>tr|D4A997|D4A997_RAT HIV TAT specific factor 1 (Predicted) OS=Rattus norvegicus GN=Htatsf1 PE=4 SV=2	yes	0.998273	27.6188	-0.31028	140.89	2.73e-05	140.89	no	no	yes	no	no	yes	no	no	no	no	no	no	1	EGPNEKLFDDSDERGTVGNVKEDGSQSTDSS	_LFDDSDERGT(ph)VGNVK_	LFDDS(0.002)DERGT(0.998)VGNVK	LFDDS(-27.62)DERGT(27.62)VGNVK	10	2	866.383	0.7052	1	1	NaN			yes	1.1935	1	1	NaN			yes	0.93264
D4A9M6;O88884;F1LMK0;O88884-2	D4A9M6	484	T	A-kinase anchor protein 1, mitochondrial	Akap1	620826	>tr|D4A9M6|D4A9M6_RAT A kinase (PRKA) anchor protein 1, isoform CRA_b OS=Rattus norvegicus GN=Akap1 PE=4 SV=2;>sp|O88884|AKAP1_RAT A-kinase anchor protein 1, mitochondrial OS=Rattus norvegicus GN=Akap1 PE=2 SV=1;>tr|F1LMK0|F1LMK0_RAT A kinase (PRKA) anchor	yes	0.999993	53.1102	0.59608	107.25	4.61e-05	97.974	no	no	yes	no	no	yes	no	no	yes	no	no	yes	1	DSCTETISSSGDKAVTPPLPDSTEPFSNGVL	_AVT(ph)PPLPDSTEPFSNGVLK_	AVT(1)PPLPDSTEPFSNGVLK	AVT(53.11)PPLPDS(-53.11)T(-57.78)EPFS(-76.28)NGVLK	3	2	1025	1.5973	1	1	NaN			yes	1.0519	1	1	NaN			yes	1.1812
D4AB03	D4AB03	386	T	Protein Fam120a	Fam120a	1306643	>tr|D4AB03|D4AB03_RAT Protein Fam120a OS=Rattus norvegicus GN=Fam120a PE=4 SV=2	no	0.568272	1.20413	0.1248	103.07	6.92e-18	103.07	no	no	yes	no	no	no	no	no	no	no	no	yes	1	LQAKPAVPQVPSPGGTPGQAPYPYSLPEPAL	_PAVPQVPSPGGT(ph)PGQAPYPYSLPEPALALDSSGK_	PAVPQVPS(0.431)PGGT(0.568)PGQAPY(0.001)PYSLPEPALALDSSGK	PAVPQVPS(-1.2)PGGT(1.2)PGQAPY(-27.31)PY(-52.36)S(-57.38)LPEPALALDS(-91.31)S(-91.31)GK	12	3	1142.56	0.74867	1	1	NaN			yes	1.2527	1	1	NaN			yes
D4ADG3;Q6AYK7	D4ADG3	341	T	CDC-like kinase 1, isoform CRA_b	Clk1	1311469	>tr|D4ADG3|D4ADG3_RAT CDC-like kinase 1, isoform CRA_b OS=Rattus norvegicus GN=Clk1 PE=4 SV=1;>tr|Q6AYK7|Q6AYK7_RAT CDC like kinase 4 OS=Rattus norvegicus GN=Clk4 PE=2 SV=1	no	0.5		-0.11903	210.32	3.98e-34	210.32	yes	yes	yes	no	no	yes	no	yes	yes	no	no	yes	1	GSATYDDEHHSTLVSTRHYRAPEVILALGWS	_VVDFGSATYDDEHHSTLVS(ph)TR_	VVDFGSATYDDEHHSTLVS(0.5)T(0.5)R	VVDFGS(-123.56)AT(-143.92)Y(-183.09)DDEHHS(-83.02)T(-73.75)LVS(0)T(0)R	20	2	1208.53	0.96621	1	1	NaN			yes	1.4733	1	1	NaN			yes	1.0006
E9PSJ4	E9PSJ4	217	T	Protein Spag9	Spag9	1311289	>tr|E9PSJ4|E9PSJ4_RAT Protein Spag9 OS=Rattus norvegicus GN=Spag9 PE=4 SV=2	yes	0.999971	45.3427	0.41859	215.06	2.17e-58	175.07	yes	yes	yes	yes	yes	yes	yes	yes	yes	yes	yes	yes	1;2	ISLGIFPLPAGDGLLTPDTQKGGETPGSEQW	_ERPISLGIFPLPAGDGLLT(ph)PDTQK_	ERPISLGIFPLPAGDGLLT(1)PDTQK	ERPIS(-126.89)LGIFPLPAGDGLLT(45.34)PDT(-45.34)QK	19	3	872.454	0.687305	1	2	0.00824077	yes	yes		0.69081	1	3	0.0588194	yes	yes	yes	0.91695
F1LNI8	F1LNI8	359	T	Calcium/calmodulin-dependent protein kinase type II subunit beta	Camk2b	2262	>tr|F1LNI8|F1LNI8_RAT Calcium/calmodulin-dependent protein kinase type II subunit beta OS=Rattus norvegicus GN=Camk2b PE=4 SV=1	yes	0.94818	14.753	0.14677	233.08	4.31e-66	139.44	yes	yes	yes	yes	yes	yes	yes	yes	yes	yes	yes	yes	1;2	PKGSLPPAALESSDSTNTTIEDEDAKAPRIS	_GSLPPAALESSDST(ph)NTTIEDEDAK_	GSLPPAALES(0.015)S(0.005)DS(0.032)T(0.948)NTTIEDEDAK	GS(-53.09)LPPAALES(-17.98)S(-23.02)DS(-14.75)T(14.75)NT(-36.04)T(-49.61)IEDEDAK	14	3	843.369	0.9942	1	1	NaN			yes	0.52891	1	2	0.0946535		yes	yes	0.67341
F1LNK0;F1MAQ5;P15146;P15146-2;P15146-4;Q78DZ1;P15146-3	F1LNK0	1621	T	Microtubule-associated protein;Microtubule-associated protein;Microtubule-associated protein 2;Microtubule-associated protein	Map2	3044	>tr|F1LNK0|F1LNK0_RAT Microtubule-associated protein OS=Rattus norvegicus GN=Map2 PE=4 SV=2;>tr|F1MAQ5|F1MAQ5_RAT Microtubule-associated protein OS=Rattus norvegicus GN=Map2 PE=4 SV=2;>sp|P15146|MTAP2_RAT Microtubule-associated protein 2 OS=Rattus norvegic	yes	1	65.5545	1.0722	144.18	0.000665523	128.99	yes	yes	no	yes	yes	no	yes	no	no	yes	yes	no	1;2;3	ITPGTPPSYSSRTPGTPGTPSYPRTPGTPKS	_T(ph)PGT(ph)PGT(ph)PSYPR_	T(1)PGT(1)PGT(0.8)PS(0.171)Y(0.029)PR	T(96.62)PGT(65.55)PGT(6.7)PS(-6.7)Y(-14.36)PR	4	2	735.759	1.1693	1	1	NaN	yes			0.84167	1	2	0.0618163	yes	yes		0.83827
F1LNK0;F1MAQ5;P15146;P15146-2;P15146-4;Q78DZ1;P15146-3	F1LNK0	1651	T	Microtubule-associated protein;Microtubule-associated protein;Microtubule-associated protein 2;Microtubule-associated protein	Map2	3044	>tr|F1LNK0|F1LNK0_RAT Microtubule-associated protein OS=Rattus norvegicus GN=Map2 PE=4 SV=2;>tr|F1MAQ5|F1MAQ5_RAT Microtubule-associated protein OS=Rattus norvegicus GN=Map2 PE=4 SV=2;>sp|P15146|MTAP2_RAT Microtubule-associated protein 2 OS=Rattus norvegic	yes	1	113.735	-0.086337	197	4.51e-07	113.73	yes	yes	yes	yes	yes	yes	yes	yes	yes	yes	yes	yes	1;2;3	SGILVPSEKKVAIIRTPPKSPATPKQLRLIN	_VAIIRT(ph)PPKS(ph)PAT(ph)PK_	VAIIRT(1)PPKS(1)PAT(1)PK	VAIIRT(113.73)PPKS(113.73)PAT(113.73)PK	6	2	908.432	1.1487	1	3	0.0236141	yes	yes	yes	1.0178	1	3	0.0106697	yes	yes	yes	0.9701
F1LNK0;F1MAQ5;P15146;P15146-2;P15146-4;Q78DZ1;P15146-3	F1LNK0	1658	T	Microtubule-associated protein;Microtubule-associated protein;Microtubule-associated protein 2;Microtubule-associated protein	Map2	3044	>tr|F1LNK0|F1LNK0_RAT Microtubule-associated protein OS=Rattus norvegicus GN=Map2 PE=4 SV=2;>tr|F1MAQ5|F1MAQ5_RAT Microtubule-associated protein OS=Rattus norvegicus GN=Map2 PE=4 SV=2;>sp|P15146|MTAP2_RAT Microtubule-associated protein 2 OS=Rattus norvegic	yes	1	113.735	-0.086337	173.21	9.26e-06	113.73	yes	yes	yes	yes	yes	no	yes	yes	no	no	yes	yes	2;3	EKKVAIIRTPPKSPATPKQLRLINQPLPDLK	_VAIIRT(ph)PPKS(ph)PAT(ph)PK_	VAIIRT(1)PPKS(1)PAT(1)PK	VAIIRT(113.73)PPKS(113.73)PAT(113.73)PK	13	2	908.432	0.54778	2	3	0.0333977	yes	yes	yes	0.60066	2	2	0.0186707	yes	yes		0.749805
P13596;F1LNY3;F1LUV9	P13596	798	T	Neural cell adhesion molecule 1	Ncam1	67378	>sp|P13596|NCAM1_RAT Neural cell adhesion molecule 1 OS=Rattus norvegicus GN=Ncam1 PE=1 SV=1;>tr|F1LNY3|F1LNY3_RAT Neural cell adhesion molecule 1 (Fragment) OS=Rattus norvegicus GN=Ncam1 PE=4 SV=1;>tr|F1LUV9|F1LUV9_RAT Neural cell adhesion molecule 1 (Fra	yes	0.999986	48.6247	0.44653	106.6	0.00264532	106.6	yes	yes	yes	yes	yes	yes	yes	yes	yes	yes	yes	no	1	ESKEPIVEVRTEEERTPNHDGGKHTEPNETT	_TEEERT(ph)PNHDGGK_	TEEERT(1)PNHDGGK	T(-48.62)EEERT(48.62)PNHDGGK	6	2	775.318	0.36161	1	3	0.0372951	yes	yes	yes	0.37557	1	3	0.020566	yes	yes	yes	0.53112
F1LRI7;P0C1X8	F1LRI7	608	T	AP2-associated protein kinase 1	Aak1	1305520	>tr|F1LRI7|F1LRI7_RAT AP2-associated protein kinase 1 OS=Rattus norvegicus GN=Aak1 PE=4 SV=2;>sp|P0C1X8|AAK1_RAT AP2-associated protein kinase 1 OS=Rattus norvegicus GN=Aak1 PE=1 SV=1	yes	0.999208	31.0149	0.41859	177.04	6.32e-06	149.22	yes	yes	yes	yes	yes	yes	yes	yes	yes	yes	yes	yes	1	AQIQAPARQQPKVQTTPPPTIQGQKVGSLTP	_VQTT(ph)PPPTIQGQK_	VQT(0.001)T(0.999)PPPTIQGQK	VQT(-31.01)T(31.01)PPPT(-58.76)IQGQK	4	2	737.869	0.89463	1	3	0.326223	yes	yes	yes	0.33819	1	3	0.720681	yes	yes	yes	0.68537
F1LVT1	F1LVT1	755	T	Protein Zfp827	Zfp827	1560620	>tr|F1LVT1|F1LVT1_RAT Protein Zfp827 OS=Rattus norvegicus GN=Zfp827 PE=4 SV=2	no	0.613116	2.03663	0.44693	104.41	0.00235371	104.41	no	no	yes	no	yes	yes	no	yes	no	no	yes	yes	1	SKEHNHTKENTMRTTTSPFFSEDTFRQSPFT	_TTT(ph)SPFFSEDTFR_	T(0.002)T(0.002)T(0.613)S(0.384)PFFSEDTFR	T(-25.72)T(-25.72)T(2.04)S(-2.04)PFFS(-58.1)EDT(-88.57)FR	3	2	808.337	1.0918	1	1	NaN			yes	1.0555	1	1	NaN		yes		1.6912
F1M5T6;F1M124	F1M5T6	240	T	Protein Cobll1	Cobll1	1308954	>tr|F1M5T6|F1M5T6_RAT Protein Cobll1 (Fragment) OS=Rattus norvegicus GN=Cobll1 PE=1 SV=1;>tr|F1M124|F1M124_RAT Protein Cobll1 (Fragment) OS=Rattus norvegicus GN=Cobll1 PE=1 SV=1	yes	0.959255	14.0161	0.34728	101.05	0.00168556	65.105	yes	yes	no	no	yes	no	yes	yes	no	no	yes	no	1;2	GIFSFFQRSKKKREQTASAPATPLVSKHRPS	_EQT(ph)ASAPATPLVSK_	EQT(0.959)AS(0.038)APAT(0.003)PLVSK	EQT(14.02)AS(-14.02)APAT(-25.52)PLVS(-52.07)K	3	2	740.358	1.8544	1	1	NaN	yes			1.3357	1	1	NaN	yes			0.99985
F1M1X9	F1M1X9	868	T	Protein Cdk13	Cdk13	1311226	>tr|F1M1X9|F1M1X9_RAT Protein Cdk13 OS=Rattus norvegicus GN=Cdk13 PE=4 SV=2	yes	0.999998	58.1323	0.20159	194.77	2.07e-06	140.8	no	no	yes	yes	yes	yes	yes	no	no	yes	yes	yes	1	FGLARLYSSEESRPYTNKVITLWYRPPELLL	_LYSSEESRPYT(ph)NK_	LYSSEESRPYT(1)NK	LY(-137.72)S(-110.46)S(-99.81)EES(-58.13)RPY(-78.27)T(58.13)NK	11	2	827.361	1.4959	1	1	NaN			yes	1.3282	1	3	0.0770245	yes	yes	yes	1.14205
F1M6T6	F1M6T6	631	T	Protein Ppp6r2 (Fragment)	Ppp6r2	1563990	>tr|F1M6T6|F1M6T6_RAT Protein Ppp6r2 (Fragment) OS=Rattus norvegicus GN=Ppp6r2 PE=4 SV=2	yes	0.772991	7.28455	-0.1414	173.28	4.45e-05	147.17	yes	yes	yes	yes	yes	no	yes	yes	yes	yes	yes	yes	1	PTARNVPGLATPSSPTQKEGPRSESDSAGTT	_NVPGLATPSSPT(ph)QK_	NVPGLATPS(0.144)S(0.082)PT(0.773)QK	NVPGLAT(-40.89)PS(-7.28)S(-9.72)PT(7.28)QK	12	2	738.858	0.94653	1	3	0.0567914	yes	yes	yes	0.8361	1	2	0.0157642	yes	yes		0.76233
F1M836;Q8VHF0;O08679;O08678;F1LNE7;D4A6T9	O08679	208	T	MAP/microtubule affinity-regulating kinase 3;Serine/threonine-protein kinase MARK2;Serine/threonine-protein kinase MARK1	Mark2	708483	>tr|F1M836|F1M836_RAT MAP/microtubule affinity-regulating kinase 3 OS=Rattus norvegicus GN=Mark3 PE=4 SV=1;>sp|Q8VHF0|MARK3_RAT MAP/microtubule affinity-regulating kinase 3 OS=Rattus norvegicus GN=Mark3 PE=2 SV=1;>sp|O08679|MARK2_RAT Serine/threonine-prote	yes	1	63.4014	-0.025435	215.11	3.07e-30	210.38	yes	yes	yes	yes	yes	yes	yes	yes	yes	yes	yes	yes	1	DFGFSNEFTFGNKLDTFCGSPPYAAPELFQG;DFGFSNEFTVGSKLDTFCGSPPYAAPELFQG	_LDT(ph)FCGSPPYAAPELFQGK_	LDT(1)FCGSPPYAAPELFQGK	LDT(63.4)FCGS(-63.4)PPY(-145.27)AAPELFQGK	3	2	1089.48	1.6344	1	3	0.00777585	yes	yes	yes	1.7087	1	3	0.0545785	yes	yes	yes	1.1695
F1MAB8	F1MAB8	926	T	Kinesin-like protein	Kif11	621258	>tr|F1MAB8|F1MAB8_RAT Protein Kif11 OS=Rattus norvegicus GN=Kif11 PE=3 SV=1	yes	0.999139	30.6465	0.66065	136.3	0.000479918	136.3	yes	yes	yes	no	no	yes	yes	yes	yes	yes	yes	yes	1	CFLQQDLKLDIPTGMTPERKNYLYPSTLVRT	_LDIPTGMT(ph)PER_	LDIPT(0.001)GMT(0.999)PER	LDIPT(-30.65)GMT(30.65)PER	8	2	655.297	0.37129	1	2	0.125847		yes	yes	0.62565	1	3	0.373086	yes	yes	yes	0.36838
G3V7E6	G3V7E6	857	T	Pericentriolar material 1, isoform CRA_b	Pcm1	620901	>tr|G3V7E6|G3V7E6_RAT Pericentriolar material 1, isoform CRA_b OS=Rattus norvegicus GN=Pcm1 PE=4 SV=1	yes	0.943721	12.2458	0.076377	152.32	1.74e-06	103.66	no	yes	no	no	no	no	yes	no	yes	no	yes	yes	1	EALMAEHQRRQGLAETASPVAVSLRSDGSEN	_QGLAET(ph)ASPVAVSLR_	QGLAET(0.944)AS(0.056)PVAVSLR	QGLAET(12.25)AS(-12.25)PVAVS(-49.41)LR	6	2	789.898	0.53933	1	1	NaN		yes									0.812715
G3V7U2;P34926	G3V7U2	1129	T	Microtubule-associated protein 1A;MAP1 light chain LC2	Map1a	3042	>tr|G3V7U2|G3V7U2_RAT Microtubule-associated protein 1 A, isoform CRA_c OS=Rattus norvegicus GN=Map1a PE=4 SV=1;>sp|P34926|MAP1A_RAT Microtubule-associated protein 1A OS=Rattus norvegicus GN=Map1a PE=1 SV=1	no	0.64907	5.68128	0.23192	138.96	2.54e-21	138.96	yes	yes	yes	no	no	no	no	yes	yes	no	no	no	1	TEEATEPQKDEVLRFTDQSLSPEDAESLSVL	_FT(ph)DQSLSPEDAESLSVLSVVSPDTTK_	FT(0.649)DQS(0.175)LS(0.175)PEDAESLSVLSVVSPDTTK	FT(5.68)DQS(-5.68)LS(-5.68)PEDAES(-44.81)LS(-71.93)VLS(-116.93)VVS(-132.79)PDT(-135.46)T(-135.46)K	2	2	1416.66	1.4519	1	2	0.198997	yes	yes		1.1479	1	1	NaN	yes			0.93025
G3V7U2;P34926	G3V7U2	1800	T	Microtubule-associated protein 1A;MAP1 light chain LC2	Map1a	3042	>tr|G3V7U2|G3V7U2_RAT Microtubule-associated protein 1 A, isoform CRA_c OS=Rattus norvegicus GN=Map1a PE=4 SV=1;>sp|P34926|MAP1A_RAT Microtubule-associated protein 1A OS=Rattus norvegicus GN=Map1a PE=1 SV=1	yes	0.780934	5.58009	0.22463	181.87	6.13e-14	124.76	yes	yes	no	yes	yes	yes	yes	yes	yes	yes	yes	yes	1	PVPDTESTAPMRNEPTTPSWLAEIPPWVPKD	_NEPT(ph)TPSWLAEIPPWVPK_	NEPT(0.781)T(0.216)PS(0.003)WLAEIPPWVPK	NEPT(5.58)T(-5.58)PS(-24.17)WLAEIPPWVPK	4	2	1071.52	1.4443	1	1	NaN	yes			2.49905	1	2	0.324912	yes	yes		1.0351
G3V8R9;Q6PEC3	G3V8R9	12	T	Protein YIF1B	Yif1b	735199	>tr|G3V8R9|G3V8R9_RAT Protein YIF1B OS=Rattus norvegicus GN=Yif1b PE=4 SV=1;>sp|Q6PEC3|YIF1B_RAT Protein YIF1B OS=Rattus norvegicus GN=Yif1b PE=2 SV=2	yes	1	83.5823	-0.15763	127.83	6.36e-05	127.83	no	yes	no	yes	no	yes	no	no	yes	no	no	no	1	____MHATGLAAPAGTPRLRKWPSKRRVPVS	_(ac)MHATGLAAPAGT(ph)PR_	MHATGLAAPAGT(1)PR	MHAT(-83.58)GLAAPAGT(83.58)PR	12	2	736.839	0.629145	1	2	0.0411241		yes	yes	0.49331	1	1	NaN			yes	0.41709
M0R762	M0R762	3561	T	Protein Smg1	Smg1	1563508	>tr|M0R762|M0R762_RAT Protein Smg1 OS=Rattus norvegicus GN=Smg1 PE=4 SV=1	yes	0.975736	18.2611	0.45735	135.64	4.33e-05	135.64	no	yes	no	yes	yes	no	yes	no	no	no	yes	no	2	NAKKLIQKNLATSADTPPSTIPGTGKSIACS	_NLATS(ph)ADT(ph)PPSTIPGTGK_	NLAT(0.347)S(0.651)ADT(0.976)PPS(0.014)T(0.012)IPGTGK	NLAT(-2.8)S(2.8)ADT(18.26)PPS(-18.26)T(-18.26)IPGT(-77.84)GK	8	2	944.41	0.59114	2	1	NaN		yes
M0R7I3	M0R7I3	591	T	Protein Larp4	Larp4	6499275	>tr|M0R7I3|M0R7I3_RAT Protein Larp4 (Fragment) OS=Rattus norvegicus GN=Larp4 PE=4 SV=1	yes	0.880013	8.65413	-0.5382	277.27	7.21e-99	216.48	yes	yes	yes	yes	yes	yes	yes	yes	yes	yes	yes	yes	1	VPVSSPTTTKPSRANTASPCNSTVNTPIAVA	_ANT(ph)ASPCNSTVNTPIAVAPQEPR_	ANT(0.88)AS(0.12)PCNSTVNTPIAVAPQEPR	ANT(8.65)AS(-8.65)PCNS(-51.66)T(-49.2)VNT(-84.09)PIAVAPQEPR	3	2	1238.07	0.48161	1	3	0.0264632	yes	yes	yes	0.506115	1	2	0.125336	yes	yes		0.65314
M0R9R0;Q920R4	M0R9R0	342	T	G-protein coupled receptor-associated sorting protein 1	Gprasp1	621343	>tr|M0R9R0|M0R9R0_RAT G protein-coupled receptor associated sorting protein 1 OS=Rattus norvegicus GN=Gprasp1 PE=4 SV=1;>sp|Q920R4|GASP1_RAT G-protein coupled receptor-associated sorting protein 1 OS=Rattus norvegicus GN=Gprasp1 PE=1 SV=1	yes	0.904929	11.1173	0.54235	134.14	0.000998385	134.14	no	no	yes	no	no	no	no	no	yes	no	no	no	1	MRARHQAKREAYSDVTSGSVDKNKKDSWFLP	_EAYSDVT(ph)SGSVDK_	EAYS(0.007)DVT(0.905)S(0.07)GS(0.018)VDK	EAY(-117.88)S(-21.18)DVT(11.12)S(-11.12)GS(-16.96)VDK	7	2	719.293	0.65856	1	1	NaN			yes								0.34993
O35274	O35274	361	T	Neurabin-2	Ppp1r9b	632281	>sp|O35274|NEB2_RAT Neurabin-2 OS=Rattus norvegicus GN=Ppp1r9b PE=1 SV=1	yes	0.999988	50.6903	0.39356	196.4	4.54e-16	134.86	no	no	yes	no	yes	no	no	no	no	no	yes	no	1	KAEAVPEEEASSSVATLERGVDNGRAPDMAP	_AEAVPEEEASSSVAT(ph)LER_	AEAVPEEEASSSVAT(1)LER	AEAVPEEEAS(-57.63)S(-57.63)S(-50.69)VAT(50.69)LER	15	2	977.936	2.26255	1	2	0.938236		yes	yes	1.19948	1	2	0.7652		yes	yes	1.74174
P05197	P05197	57	T	Elongation factor 2	Eef2	61979	>sp|P05197|EF2_RAT Elongation factor 2 OS=Rattus norvegicus GN=Eef2 PE=1 SV=4	yes	1	49.3332	0.50995	152.07	0.00355777	49.333	yes	yes	yes	yes	yes	no	yes	yes	yes	yes	yes	yes	2	KAGIIASARAGETRFTDTRKDEQERCITIKS	_FT(ph)DT(ph)RKDEQER_	FT(1)DT(1)RKDEQER	FT(49.33)DT(49.33)RKDEQER	2	3	528.875	0.50396	2	2	0.222251	yes		yes	2.2499	2	3	0.348251	yes	yes	yes	0.60772
P05197	P05197	59	T	Elongation factor 2	Eef2	61979	>sp|P05197|EF2_RAT Elongation factor 2 OS=Rattus norvegicus GN=Eef2 PE=1 SV=4	yes	1	49.3332	0.50995	152.07	0.00355777	49.333	yes	yes	yes	yes	yes	no	yes	yes	yes	yes	yes	yes	2	GIIASARAGETRFTDTRKDEQERCITIKSTA	_FT(ph)DT(ph)RKDEQER_	FT(1)DT(1)RKDEQER	FT(49.33)DT(49.33)RKDEQER	4	3	528.875	0.50396	2	2	0.222251	yes		yes	2.2499	2	3	0.348251	yes	yes	yes	0.60772
P09951;P09951-2	P09951	510	T	Synapsin-1	Syn1	3797	>sp|P09951|SYN1_RAT Synapsin-1 OS=Rattus norvegicus GN=Syn1 PE=1 SV=3;>sp|P09951-2|SYN1_RAT Isoform IB of Synapsin-1 OS=Rattus norvegicus GN=Syn1	yes	0.884673	10.0855	-0.067947	228.36	9.84e-66	134.29	yes	yes	yes	yes	yes	yes	yes	yes	yes	yes	yes	no	1	GPPAGSPLPQRLPSPTAAPQQSASQATPMTQ	_LPSPT(ph)AAPQQSASQATPMTQGQGR_	LPS(0.087)PT(0.885)AAPQQS(0.029)ASQATPMTQGQGR	LPS(-10.09)PT(10.09)AAPQQS(-14.91)AS(-45.28)QAT(-75.48)PMT(-111.88)QGQGR	5	3	830.72	0.45282	1	3	0.0511183	yes	yes	yes	0.43951	1	3	0.036372	yes	yes	yes	0.56344
P12336	P12336	521	T	Solute carrier family 2, facilitated glucose transporter member 2	Slc2a2	3705	>sp|P12336|GTR2_RAT Solute carrier family 2, facilitated glucose transporter member 2 OS=Rattus norvegicus GN=Slc2a2 PE=2 SV=1	yes	0.99993	41.4981	0.30523	204.52	3.28e-14	170.61	yes	yes	yes	yes	yes	yes	yes	yes	yes	yes	yes	yes	1;2	PRKATVQMEFLGSSETV______________	_ATVQMEFLGSS(ph)ET(ph)V_	ATVQMEFLGS(0.014)S(0.987)ET(1)V	AT(-155.37)VQMEFLGS(-18.66)S(18.66)ET(41.5)V	13	2	829.825	0.82059	1	1	NaN			yes	0.75052	1	1	NaN			yes	1.2361
P19103	P19103	35	T	Protein phosphatase 1 regulatory subunit 1A	Ppp1r1a	62018	>sp|P19103|PPR1A_RAT Protein phosphatase 1 regulatory subunit 1A OS=Rattus norvegicus GN=Ppp1r1a PE=2 SV=1	yes	0.965034	16.4054	0.25639	111.97	2.22e-12	63.63	yes	yes	yes	yes	no	no	yes	yes	yes	yes	yes	yes	1	HLDPEAAEQIRRRRPTPATLVLTSDQSSPEV	_RPT(ph)PATLVLTSDQSSPEVDEDRIPNPLLK_	RPT(0.965)PAT(0.022)LVLT(0.004)S(0.004)DQS(0.004)S(0.001)PEVDEDRIPNPLLK	RPT(16.41)PAT(-16.41)LVLT(-23.85)S(-23.85)DQS(-23.85)S(-30.08)PEVDEDRIPNPLLK	3	3	1090.22	0.45604	1	3	0.0261988	yes	yes	yes	0.62541	1	3	0.0798885	yes	yes	yes	0.69547
P21708-2;P21708	P21708-2	203	T	Mitogen-activated protein kinase 3	Mapk3	3046	>sp|P21708-2|MK03_RAT Isoform 2 of Mitogen-activated protein kinase 3 OS=Rattus norvegicus GN=Mapk3;>sp|P21708|MK03_RAT Mitogen-activated protein kinase 3 OS=Rattus norvegicus GN=Mapk3 PE=1 SV=5	yes	0.782929	6.23314	0.13142	88.945	0.000490896	69.398	no	no	yes	no	no	no	no	no	yes	no	no	no	1	LARIADPEHDHTGFLTEYVATRWYRAPEIML	_IADPEHDHTGFLT(ph)EYVATR_	IADPEHDHT(0.006)GFLT(0.783)EY(0.025)VAT(0.186)R	IADPEHDHT(-21.08)GFLT(6.23)EY(-15.03)VAT(-6.23)R	13	3	751.339	2.7775	1	1	NaN			yes	2.5502	1	1	NaN			yes	1.2
P39951;Q63699;Q6P751	P39951	14	T	Cyclin-dependent kinase 1;Cyclin-dependent kinase 2	Cdk1	2319	>sp|P39951|CDK1_RAT Cyclin-dependent kinase 1 OS=Rattus norvegicus GN=Cdk1 PE=1 SV=1;>sp|Q63699|CDK2_RAT Cyclin-dependent kinase 2 OS=Rattus norvegicus GN=Cdk2 PE=1 SV=1;>tr|Q6P751|Q6P751_RAT Cyclin dependent kinase 2 OS=Rattus norvegicus GN=Cdk2 PE=2 SV=1	yes	1	98.2753	0.45633	179.93	3.54e-06	136.24	yes	yes	yes	yes	yes	yes	yes	yes	yes	yes	yes	yes	1;2	__MEDYIKIEKIGEGTYGVVYKGRHRTTGQI;__MENFQKVEKIGEGTYGVVYKAKNKLTGEV	_IGEGT(ph)Y(ph)GVVYK_	IGEGT(1)Y(1)GVVYK	IGEGT(98.28)Y(63.35)GVVY(-63.35)K	5	2	673.277	0.72025	1	2	0.0347147	yes		yes	0.7058	1	1	NaN			yes	0.54437
P63086	P63086	188	T	Mitogen-activated protein kinase 1	Mapk1	70500	>sp|P63086|MK01_RAT Mitogen-activated protein kinase 1 OS=Rattus norvegicus GN=Mapk1 PE=1 SV=3	yes	0.782559	5.88311	0.29172	134.25	7.6e-06	102.43	yes	no	no	no	yes	no	no	no	no	no	no	yes	1	DPDHDHTGFLTEYVATRWYRAPEIMLNSKGY	_VADPDHDHTGFLTEYVAT(ph)R_	VADPDHDHTGFLT(0.202)EY(0.015)VAT(0.783)R	VADPDHDHT(-37.28)GFLT(-5.88)EY(-17.07)VAT(5.88)R	18	2	1112.49	1.4855	1	1	NaN	yes			1.2505	1	1	NaN		yes		0.69711
Q00969;Q00969-2	Q00969	51	T	Cyclic AMP-dependent transcription factor ATF-2	Atf2	621862	>sp|Q00969|ATF2_RAT Cyclic AMP-dependent transcription factor ATF-2 OS=Rattus norvegicus GN=Atf2 PE=2 SV=2;>sp|Q00969-2|ATF2_RAT Isoform 2 of Cyclic AMP-dependent transcription factor ATF-2 OS=Rattus norvegicus GN=Atf2	yes	0.999998	56.1836	0.45263	279.53	1.65e-80	173.56	yes	yes	no	no	yes	no	yes	yes	no	yes	no	no	2	KFGPARNDSVIVADQTPTPTRFLKNCEEVGL	_NDSVIVADQT(ph)PT(ph)PTR_	NDSVIVADQT(1)PT(0.999)PT(0.001)R	NDS(-114.21)VIVADQT(56.18)PT(28.53)PT(-28.53)R	10	2	887.376	0.80093	2	1	NaN		yes									0.95176
Q00969;Q00969-2	Q00969	53	T	Cyclic AMP-dependent transcription factor ATF-2	Atf2	621862	>sp|Q00969|ATF2_RAT Cyclic AMP-dependent transcription factor ATF-2 OS=Rattus norvegicus GN=Atf2 PE=2 SV=2;>sp|Q00969-2|ATF2_RAT Isoform 2 of Cyclic AMP-dependent transcription factor ATF-2 OS=Rattus norvegicus GN=Atf2	yes	0.9986	28.5332	0.45263	279.53	1.65e-80	173.56	yes	yes	no	no	yes	no	yes	yes	no	yes	no	no	2	GPARNDSVIVADQTPTPTRFLKNCEEVGLFN	_NDSVIVADQT(ph)PT(ph)PTR_	NDSVIVADQT(1)PT(0.999)PT(0.001)R	NDS(-114.21)VIVADQT(56.18)PT(28.53)PT(-28.53)R	12	2	887.376	0.80093	2	1	NaN		yes									0.95176
Q3KRD8	Q3KRD8	234	T	Eukaryotic translation initiation factor 6	Eif6	1305373	>sp|Q3KRD8|IF6_RAT Eukaryotic translation initiation factor 6 OS=Rattus norvegicus GN=Eif6 PE=2 SV=1	no	0.586639	1.80614	0.12467	102.39	0.000794625	79.467	no	yes	no	no	yes	yes	no	no	no	no	yes	yes	1	ESVFKLNEAKPSTIATSMRDSLIDSLT____	_PSTIAT(ph)SMRDSLIDSLT_	PS(0.003)T(0.01)IAT(0.587)S(0.387)MRDS(0.013)LIDSLT	PS(-22.42)T(-17.61)IAT(1.81)S(-1.81)MRDS(-16.62)LIDS(-57.79)LT(-57.79)	6	2	944.442	1.7463	1	1	NaN		yes		1.2707	1	1	NaN			yes	0.84318
Q56A27	Q56A27	21	T	Nuclear cap-binding protein subunit 1	Ncbp1	1308973	>sp|Q56A27|NCBP1_RAT Nuclear cap-binding protein subunit 1 OS=Rattus norvegicus GN=Ncbp1 PE=2 SV=1	no	0.741197	4.57059	0.045761	190.91	2.16e-15	108.18	yes	yes	yes	yes	yes	yes	yes	no	yes	yes	yes	yes	1	HSYENDGGQPHKRRKTSDANETEDHLESLIC	_KT(ph)SDANETEDHLESLICK_	KT(0.741)S(0.259)DANETEDHLESLICK	KT(4.57)S(-4.57)DANET(-41.21)EDHLES(-93.71)LICK	2	3	723.984	1.2919	1	1	NaN			yes	1.3218	1	3	0.0848719	yes	yes	yes	1.02998
Q5GH56	Q5GH56	496	T	XK-related protein 7	Xkr7	1359224	>sp|Q5GH56|XKR7_RAT XK-related protein 7 OS=Rattus norvegicus GN=Xkr7 PE=2 SV=1	yes	0.999996	54.3447	0.40846	136.24	0.000432008	133.16	yes	yes	yes	yes	yes	no	yes	yes	yes	yes	yes	yes	1	GAERDGAAVGGERAGTPTPPVFQVRPGLPPT	_AGT(ph)PTPPVFQVR_	AGT(1)PTPPVFQVR	AGT(54.34)PT(-54.34)PPVFQVR	3	2	675.334	0.61848	1	3	0.0184745	yes	yes	yes	0.690265	1	2	0.00693518	yes	yes		0.76297
Q64303	Q64303	60	T	Serine/threonine-protein kinase PAK 2;PAK-2p27;PAK-2p34	Pak2	61953	>sp|Q64303|PAK2_RAT Serine/threonine-protein kinase PAK 2 OS=Rattus norvegicus GN=Pak2 PE=1 SV=1	yes	0.90758	10.2678	-0.13747	144.1	0.000162661	120.57	no	no	yes	yes	yes	yes	yes	yes	yes	yes	yes	yes	1	EEKKPRNKIISIFSSTEKGSKKKEKERPEIS	_IISIFSST(ph)EK_	IISIFS(0.007)S(0.085)T(0.908)EK	IIS(-61.38)IFS(-21.07)S(-10.27)T(10.27)EK	8	2	602.797	1.1975	1	1	NaN			yes								0.52194
Q6AYB2	Q6AYB2	377	T	Protein Sphk2	Sphk2	1307757	>tr|Q6AYB2|Q6AYB2_RAT Protein Sphk2 OS=Rattus norvegicus GN=Sphk2 PE=2 SV=1	yes	0.961543	13.9818	0.016846	152.48	4.14e-12	58.98	yes	yes	yes	yes	yes	yes	yes	yes	yes	yes	yes	yes	1;2	AKSELALAPAPAPAATHSPLHRSVSDLPLPL	_SELALAPAPAPAAT(ph)HSPLHR_	SELALAPAPAPAAT(0.962)HS(0.038)PLHR	S(-47.59)ELALAPAPAPAAT(13.98)HS(-13.98)PLHR	14	3	696.353	0.30855	1	3	0.100773	yes	yes	yes	0.31547	1	3	0.0645371	yes	yes	yes	0.43634
D3ZXQ2	D3ZXQ2	1065	Y	Protein Camsap3	Camsap3	1597412	>tr|D3ZXQ2|D3ZXQ2_RAT Protein Camsap3 OS=Rattus norvegicus GN=Camsap3 PE=4 SV=2	yes	0.780744	7.39227	0.2639	125.23	4.15e-09	125.23	no	yes	no	no	no	yes	yes	no	no	yes	no	no	1	RSPARGLLGSRLSKVYSQSTLSLSTVANEAP	_VY(ph)SQSTLSLSTVANEAPNNLGVK_	VY(0.781)S(0.142)QS(0.021)T(0.021)LS(0.034)LS(0.001)TVANEAPNNLGVK	VY(7.39)S(-7.39)QS(-15.73)T(-15.73)LS(-13.59)LS(-29.82)T(-35.72)VANEAPNNLGVK	2	3	824.739	1.8312	1	1	NaN		yes		2.2257	1	2	0.104079		yes	yes
D4AE18	D4AE18	460	Y	Protein Zak	Zak	1561394	>tr|D4AE18|D4AE18_RAT Protein Zak OS=Rattus norvegicus GN=Zak PE=4 SV=2	yes	1	54.3685	1.4493	73.833	0.0139913	54.368	yes	yes	no	yes	yes	yes	yes	yes	yes	yes	yes	yes	2	HLKPGTGPQDCKWKMYMEMDGDEVAIAYIKD	_WKMY(ph)MEM(ox)DGDEVAIAY(ph)IK_	WKMY(1)MEMDGDEVAIAY(1)IK	WKMY(54.37)MEMDGDEVAIAY(54.37)IK	4	2	1184.97	0.10744	2	3	0.0180137	yes	yes	yes	0.081895	2	3	0.269814	yes	yes	yes	0.083561
D4AE18	D4AE18	472	Y	Protein Zak	Zak	1561394	>tr|D4AE18|D4AE18_RAT Protein Zak OS=Rattus norvegicus GN=Zak PE=4 SV=2	yes	1	54.3685	1.4493	73.833	0.0139913	54.368	yes	yes	no	yes	yes	yes	yes	yes	yes	yes	yes	yes	2	WKMYMEMDGDEVAIAYIKDVTFNTSLPDAEI	_WKMY(ph)MEM(ox)DGDEVAIAY(ph)IK_	WKMY(1)MEMDGDEVAIAY(1)IK	WKMY(54.37)MEMDGDEVAIAY(54.37)IK	16	2	1184.97	0.10744	2	3	0.0180137	yes	yes	yes	0.081895	2	3	0.269814	yes	yes	yes	0.083561
E9PU16;G3V6H0;P10536	E9PU16	5	Y	Ras-related protein Rab-1B	Rab1a	619736	>tr|E9PU16|E9PU16_RAT Ras-related protein Rab-1A OS=Rattus norvegicus GN=Rab1 PE=3 SV=1;>tr|G3V6H0|G3V6H0_RAT Protein LOC102555167 OS=Rattus norvegicus GN=LOC100363782 PE=3 SV=1;>sp|P10536|RAB1B_RAT Ras-related protein Rab-1B OS=Rattus norvegicus GN=Rab1b	yes	0.883625	8.8041	0.32984	69.01	0.0286868	57.785	no	no	yes	no	no	yes	no	no	no	no	no	yes	1	___________MNPEYDYLFKLLLIGDSGVG	_(ac)MNPEY(ph)DYLFK_	MNPEY(0.884)DY(0.116)LFK	MNPEY(8.8)DY(-8.8)LFK	5	2	721.291	0.68151	1	1	NaN			yes	1.2037	1	1	NaN			yes	0.86373
E9PU16;G3V6H0;P10536	E9PU16	7	Y	Ras-related protein Rab-1B	Rab1a	619736	>tr|E9PU16|E9PU16_RAT Ras-related protein Rab-1A OS=Rattus norvegicus GN=Rab1 PE=3 SV=1;>tr|G3V6H0|G3V6H0_RAT Protein LOC102555167 OS=Rattus norvegicus GN=LOC100363782 PE=3 SV=1;>sp|P10536|RAB1B_RAT Ras-related protein Rab-1B OS=Rattus norvegicus GN=Rab1b	no	0.5		0.42859	69.01	0.0286868	48.284	no	no	yes	no	no	yes	no	no	no	no	no	no	1	_________MNPEYDYLFKLLLIGDSGVGKS	_(ac)MNPEY(ph)DYLFK_	MNPEY(0.5)DY(0.5)LFK	MNPEY(0)DY(0)LFK	7	2	721.291	0.68151	1	1	NaN			yes	1.2037	1	1	NaN			yes	0.86373
G3V617;P70618;P70618-2;Q56A33	G3V617	182	Y	Mitogen-activated protein kinase 14	Mapk14	70496	>tr|G3V617|G3V617_RAT Mitogen activated protein kinase 14, isoform CRA_a OS=Rattus norvegicus GN=Mapk14 PE=4 SV=1;>sp|P70618|MK14_RAT Mitogen-activated protein kinase 14 OS=Rattus norvegicus GN=Mapk14 PE=2 SV=3;>sp|P70618-2|MK14_RAT Isoform 2 of Mitogen-ac	yes	0.999988	49.3612	0.1927	152.4	0.000238014	150.37	no	no	yes	no	no	no	no	no	yes	no	no	yes	1;2	LDFGLARHTDDEMTGYVATRWYRAPEIMLNW	_HTDDEMT(ph)GY(ph)VATR_	HTDDEMT(1)GY(1)VATR	HT(-108.06)DDEMT(41.27)GY(49.36)VAT(-41.27)R	9	2	828.294	0.66879	1	1	NaN			yes	0.87936	1	1	NaN			yes	1.0539
G3V7X2;P10362	G3V7X2	172	Y	Secretogranin-2;Secretoneurin	Scg2	3626	>tr|G3V7X2|G3V7X2_RAT Secretogranin 2, isoform CRA_a OS=Rattus norvegicus GN=Scg2 PE=4 SV=1;>sp|P10362|SCG2_RAT Secretogranin-2 OS=Rattus norvegicus GN=Scg2 PE=2 SV=1	yes	0.994888	22.8919	0.29156	113.24	0.000768686	113.24	no	no	yes	no	no	yes	no	no	no	no	no	yes	1	QWPERKLKHMRFPLMYEENSRENPFKRTNEI	_FPLMY(ph)EENSRENPFK_	FPLMY(0.995)EENS(0.005)RENPFK	FPLMY(22.89)EENS(-22.89)RENPFK	5	3	660.957	0.39827	1	1	NaN			yes	0.5623	1	1	NaN			yes	0.41185
G3V8K7;Q62771;Q62771-2	G3V8K7	694	Y	Signal transducer and activator of transcription 5A	Stat5a	3773	>tr|G3V8K7|G3V8K7_RAT Signal transducer and activator of transcription OS=Rattus norvegicus GN=Stat5a PE=3 SV=1;>sp|Q62771|STA5A_RAT Signal transducer and activator of transcription 5A OS=Rattus norvegicus GN=Stat5a PE=1 SV=1;>sp|Q62771-2|STA5A_RAT Isoform	yes	1	72.2004	-0.19138	131.82	0.00175483	72.2	yes	yes	yes	yes	yes	yes	yes	yes	yes	yes	yes	yes	1	FAKYYTPVLAKAVDGYVKPQIKQVVPEFVNA	_AVDGY(ph)VKPQIK_	AVDGY(1)VKPQIK	AVDGY(72.2)VKPQIK	5	2	649.331	0.732045	1	2	0.0133975	yes	yes		0.74482	1	3	0.0382448	yes	yes	yes	0.79886
M0R3Z8	M0R3Z8	265	Y	Protein Rbm15	Rbm15	1592713	>tr|M0R3Z8|M0R3Z8_RAT Protein Rbm15 OS=Rattus norvegicus GN=Rbm15 PE=1 SV=1	yes	0.892799	11.0813	0.34056	131.94	2.8e-13	57.147	no	yes	no	no	no	no	no	yes	no	no	yes	no	2	YVSRRRSRSPLDKDTYAPSSSVVGSSVGSHR	_SRSPLDKDT(ph)Y(ph)APSSSVVGSSVGSHR_	S(0.2)RS(0.2)PLDKDT(0.694)Y(0.893)APS(0.004)S(0.003)S(0.003)VVGS(0.001)S(0.001)VGSHR	S(-7.12)RS(-7.12)PLDKDT(7.12)Y(11.08)APS(-27.12)S(-27.12)S(-27.12)VVGS(-32.99)S(-32.99)VGS(-47.81)HR	10	3	912.739	1.3351	2	1	NaN		yes		0.072731	2	1	NaN		yes		0.94501
P11980;P11980-2;M0RD14;M0R4B8;M0RBT1;D3ZH80	P11980-2	148	Y	Pyruvate kinase isozymes M1/M2;Pyruvate kinase	Pkm	3337	>sp|P11980|KPYM_RAT Pyruvate kinase PKM OS=Rattus norvegicus GN=Pkm PE=1 SV=3;>sp|P11980-2|KPYM_RAT Isoform M2 of Pyruvate kinase PKM OS=Rattus norvegicus GN=Pkm;>tr|M0RD14|M0RD14_RAT Pyruvate kinase OS=Rattus norvegicus PE=3 SV=1;>tr|M0R4B8|M0R4B8_RAT Pyr	yes	0.999999	59.9942	-0.2142	94.767	0.0221891	94.767	no	no	yes	no	no	yes	no	no	yes	no	no	yes	1	ELKKGATLKITLDNAYMEKCDENILWLDYKN	_ITLDNAY(ph)MEK_	ITLDNAY(1)MEK	IT(-59.99)LDNAY(59.99)MEK	7	2	639.278	1.2714	1	1	NaN			yes	4.1103	1	2	0.978041	yes		yes
[truncated: 69 more columns]
