# Supplementary material for: Systematic Synergy of Glucose and GLP-1 to Stimulate Insulin Secretion Revealed by Quantitative Phosphoproteomics
Source: Sci Rep. 2017 Apr 21;7:1018. doi: 10.1038/s41598-017-00841-1 (PMC5430885; doi:10.1038/s41598-017-00841-1)
Supplement: Supplementary file 6 — Supplementary Table S5 [file 41598_2017_841_MOESM6_ESM.xls]

## Sheet: Glucose_or_GLP1_regulated_sites
Supplementary Table S5. Comparison of glucose and GLP-1 regulated phosphorylation sites.
GLP-1 regulated sites (both high and medium confidence) from glucose/GLP-1 synergism experiments and glucose regulated sites from glucose time course experiments were combined.Only class 1 sites quantified in both experiments were included. Kinase-substrate prediction was performed using NetwoKIN 3.0.
Proteins	Protein	Position within protein	Phosphorylation residue	Protein name	Fasta headers	Uniprot	RGD	NCBI Entrez Gene	Gene Symbol	Class 1 site?	Localization prob	Score diff	Andromeda score	Score for localization	PEP	Number of Phospho (STY)	Sequence window	Modified sequence	Phospho (STY) Probabilities	Phospho (STY) Score diffs	Position in peptide	Charge	m/z	Regulated by both GLP-1 and glucose?	Same regulation tendency ?	Predicted kinase	Reported kinase	Ratio H/L normalized Exp1 (Forward labeling)	Ratio H/L nmods Exp1 (Forward labeling)	Ratio H/L normalized Exp1 (Reverse labeling)	Ratio H/L nmods Exp1 (Reverse labeling)	Ratio H/L normalized Exp2 (Forward labeling)	Ratio H/L nmods Exp2 (Forward labeling)	Ratio H/L normalized Exp2 (Reverse labeling)	Ratio H/L nmods Exp2 (Reverse labeling)	Ratio H/L normalized Exp3 (Forward labeling)	Ratio H/L nmods Exp3 (Forward labeling)	Ratio H/L normalized Exp3 (Reverse labeling)	Ratio H/L nmods Exp3 (Reverse labeling)	Ratio LGLP1/LGlc (Forward labeling)	Ratio LGLP1/LGlc (Reverse labeling)	Nmods for LGLP1/LGlc	LGLP1/LGlc regulated (Forward labeling replicate)	LGLP1/LGlc regulated (Reverse labeling replicate)	LGLP1/LGlc regulated (high + medium confidence)	LGLP1/LGlc regulated (high confidence)	Ratio HGlc/LGlc (Forward labeling)	Ratio HGlc/LGlc (Reverse labeling)	Nmods for HGlc/LGlc
IPI00191335;IPI00231023;IPI00209653	IPI00191335	551	S	Synapsin-1	>IPI:IPI00191335.1|SWISS-PROT:P09951-1|ENSEMBL:ENSRNOP00000014250|REFSEQ:NP_062006 Tax_Id=10116 Gene_Symbol=Syn1 Isoform IA of Synapsin-1;>IPI:IPI00231023.1|SWISS-PROT:P09951-2|REFSEQ:NP_001104252 Tax_Id=10116 Gene_Symbol=Syn1 Isoform IB of Synapsin-1;>IPI	P09951-1	3797;	24949	Syn1	yes	1	99.8901	185.3	102.72	1.29e-34	1;2	GGPGAPPAARPPASPSPQRQAGPPQATRQAS	_QSRPVAGGPGAPPAARPPAS(ph)PS(ph)PQR_	QSRPVAGGPGAPPAARPPAS(1)PS(1)PQR	QS(-93.13)RPVAGGPGAPPAARPPAS(93.13)PS(99.89)PQR	22	3	856.074	yes	yes	CDK5(14);	PKA	1.8138	1	0.46782	1	0.8555	2	1.0936	2	2.1024	1	1.5047	2	1.8138	2.13757	1	up	up	up	up	0.8555	0.914411	2
IPI00884581;IPI00231209;IPI00196729;IPI00565850;IPI00564884	IPI00884581	673	S	Rho guanine nucleotide exchange factor (GEF) 7	>IPI:IPI00884581.2|TREMBL:A3KMH4;Q52NK0|ENSEMBL:ENSRNOP00000043761|REFSEQ:NP_001106993 Tax_Id=10116 Gene_Symbol=Arhgef7 rho guanine nucleotide exchange factor 7 isoform a;>IPI:IPI00231209.5|SWISS-PROT:O55043|ENSEMBL:ENSRNOP00000017947|REFSEQ:NP_001106994 T	A3KMH4	620624;	114559	Arhgef7	yes	1	94.7168	148.52	94.717	2.01e-11	1	TMKKLLPKRKPERKPSDEEFAVRKSTAALEE	_KPS(ph)DEEFAVR_	KPS(1)DEEFAVR	KPS(94.72)DEEFAVR	3	2	629.279	yes	yes	CaMKIIalpha(1.7); PKAalpha(1.37)	PKA	1.5523	1	0.50737	1	1.4649	1	0.77843	1	2.1022	1	0.46993	1	1.5523	1.97095	1		up	up		1.4649	1.28464	1
IPI00373492	IPI00373492	5	S	Lymphocyte cytosolic protein 1	>IPI:IPI00373492.2|TREMBL:Q5XI38|ENSEMBL:ENSRNOP00000014502|REFSEQ:NP_001012044 Tax_Id=10116 Gene_Symbol=Lcp1 Lymphocyte cytosolic protein 1	Q5XI38	1308288;	306071	Lcp1	yes	0.999999	60.6302	261.27	235.22	3.8e-247	1	___________MARGSVSDEEMMELREAFAK	_GS(ph)VSDEEMMELR_	GS(1)VSDEEMMELR	GS(60.63)VS(-60.63)DEEMMELR	2	2	731.783	yes	yes	PKAalpha(3.56);	PKA	2.656	1	0.34434	1	0.99763	1	0.94041	1	2.8957	1	0.33788	1	2.656	2.90411	1	up	up	up	up	0.99763	1.06337	1
IPI00948269;IPI00209367	IPI00948269	121	S	Myocyte enhancer factor 2D	>IPI:IPI00948269.1|TREMBL:D3Z9Q4|ENSEMBL:ENSRNOP00000058851 Tax_Id=10116 Gene_Symbol=Mef2d Uncharacterized protein;>IPI:IPI00209367.3|SWISS-PROT:O89038|ENSEMBL:ENSRNOP00000041061|REFSEQ:NP_110487 Tax_Id=10116 Gene_Symbol=Mef2d Myocyte-specific enhancer fac	D3Z9Q4	621489;	81518	Mef2d	yes	1	144.678	150.81	144.68	2.9e-12	1	SLEQSPLLEDKYRRASEELDGLFRRYGSSVP	_RAS(ph)EELDGLFR_	RAS(1)EELDGLFR	RAS(144.68)EELDGLFR	3	2	686.816	yes	no		PKA	4.2902	1	0.26325	1	0.74956	1	1.1548	1	3.7018	1	0.18204	1	4.2902	3.79867	1	up	up	up	up	0.74956	0.865951	1
IPI00364994	IPI00364994	22	S	Nuclear cap-binding protein subunit 1	>IPI:IPI00364994.1|SWISS-PROT:Q56A27|ENSEMBL:ENSRNOP00000038713|REFSEQ:NP_001014785 Tax_Id=10116 Gene_Symbol=Ncbp1 Nuclear cap-binding protein subunit 1	Q56A27	1308973;	298075	Ncbp1	yes	0.956826	13.4573	247.64	212	8.28e-160	1	SYENDGGQPHKRRKTSDANETEDHLESLICK	_KTS(ph)DANETEDHLESLICK_	KT(0.043)S(0.957)DANETEDHLESLICK	KT(-13.46)S(13.46)DANET(-49.14)EDHLES(-128.39)LICK	3	3	723.984	yes	yes		p70S6K	2.2958	1	0.42143	1	0.99337	1	1.119	1	2.2576	1	0.32049	1	2.2958	2.37287	1	up	up	up	up	0.99337	0.893655	1
IPI00231081;IPI00206172;IPI00776948	IPI00231081	205	Y	Isoform 2 of Mitogen-activated protein kinase 3	>IPI:IPI00231081.3|SWISS-PROT:P21708-2 Tax_Id=10116 Gene_Symbol=Mapk3 Isoform 2 of Mitogen-activated protein kinase 3;>IPI:IPI00206172.2|SWISS-PROT:P21708-1|ENSEMBL:ENSRNOP00000026627|REFSEQ:NP_059043 Tax_Id=10116 Gene_Symbol=Mapk3 Isoform 1 of Mitogen-act	P21708-2	3046;	50689	Mapk3	yes	0.998969	31.1365	191.21	76.713	1.28e-63	1	RIADPEHDHTGFLTEYVATRWYRAPEIMLNS	_IADPEHDHTGFLTEY(ph)VATR_	IADPEHDHTGFLT(0.001)EY(0.999)VATR	IADPEHDHT(-54.34)GFLT(-31.14)EY(31.14)VAT(-35.87)R	15	4	563.756	yes	yes		MEK1,2	2.2338	1	0.527	1	3.4601	1			3.1796	1	0.26935	1	2.2338	1.89753	1	up	up	up	up	3.4601		1
IPI00203214	IPI00203214	57	T	Elongation factor 2	>IPI:IPI00203214.6|SWISS-PROT:P05197|TREMBL:Q8K1G4|ENSEMBL:ENSRNOP00000041821|REFSEQ:NP_058941 Tax_Id=10116 Gene_Symbol=Eef2 Elongation factor 2	P05197	61979;	29565	Eef2	yes	1	111.433	207.12	111.43	1.33e-30	1;2	KAGIIASARAGETRFTDTRKDEQERCITIKS	_FT(ph)DT(ph)RKDEQER_	FT(1)DT(1)RKDEQER	FT(111.43)DT(111.43)RKDEQER	2	2	792.808	yes	no		Eef2K	1.5292	1	0.56421	1	0.10386	1	9.645	1	0.17661	1	5.4937	1	1.5292	1.77239	1		up	up		0.10386	0.103681	1
IPI00198250;IPI00654430;IPI00867943;IPI00470241	IPI00198250	507	S	A-kinase anchor protein 12	>IPI:IPI00198250.1|SWISS-PROT:Q5QD51-1|ENSEMBL:ENSRNOP00000057494|REFSEQ:NP_476444 Tax_Id=10116 Gene_Symbol=Akap12 Isoform 1 of A-kinase anchor protein 12;>IPI:IPI00654430.1|SWISS-PROT:Q5QD51-2|ENSEMBL:ENSRNOP00000059369|REFSEQ:NP_001028825 Tax_Id=10116 Ge	Q5QD51-1	70988;	83425	Akap12	yes	0.989843	21.8215	100.48	100.48	0.00148846	1	QERIKVQGSPLKKLFSSSGLKKLSGKKQKGK	_LFS(ph)SSGLK_	LFS(0.99)S(0.007)S(0.004)GLK	LFS(21.82)S(-21.82)S(-24.33)GLK	3	2	459.72	yes	yes	PKCalpha(2.1);	cPKC	1.6058	1	0.56825	1	1.4375	1	1.1061	1	1.6172	1	0.6421	1	1.6058	1.75979	1		up	up		1.4375	0.904077	1
IPI00767610;IPI00763391;IPI00326085;IPI00947846	IPI00767610	713	S	Kinesin family member 3a	>IPI:IPI00767610.2|ENSEMBL:ENSRNOP00000059300 Tax_Id=10116 Gene_Symbol=Kif3a 83 kDa protein;>IPI:IPI00763391.2|TREMBL:Q9WV62|ENSEMBL:ENSRNOP00000062629|REFSEQ:NP_445829 Tax_Id=10116 Gene_Symbol=Kif3a kinesin family member 3a;>IPI:IPI00326085.5|TREMBL:Q2P9S		621536;	84392	Kif3a	yes	0.999016	30.0674	160.81	130.29	2.81e-06	1	TSKGKARPKTGRRKRSAKPETVIDSLLQ___	_S(ph)AKPETVIDSLLQ_	S(0.999)AKPET(0.001)VIDSLLQ	S(30.07)AKPET(-30.07)VIDS(-77.77)LLQ	1	2	740.868	yes	no		CaMKIIalpha	9.1011	1	0.11458	1	1.2304	1	0.84831	1	6.6107	1	0.10641	1	9.1011	8.72753	1	up	up	up	up	1.2304	1.17881	1
IPI00200435;IPI00798630	IPI00200435	457	S	Programmed cell death protein 4	>IPI:IPI00200435.2|SWISS-PROT:Q9JID1-1|TREMBL:B3DM93|ENSEMBL:ENSRNOP00000020155|REFSEQ:NP_071601 Tax_Id=10116 Gene_Symbol=Pdcd4 Isoform 1 of Programmed cell death protein 4;>IPI:IPI00798630.1|SWISS-PROT:Q9JID1-2|ENSEMBL:ENSRNOP00000055926 Tax_Id=10116 Gene	Q9JID1-1	620816;	64031	Pdcd4	yes	1	167.115	167.12	167.12	2.12e-05	1	QLRDLCPSRGRKRFVSEGDGGRLKPESY___	_FVS(ph)EGDGGR_	FVS(1)EGDGGR	FVS(167.12)EGDGGR	3	2	502.198	yes	yes		Akt1	1.6166	1	0.56942	1	1.1413	1	0.90518	1	2.0286	1	0.46208	1	1.6166	1.75617	1		up	up		1.1413	1.10475	1
IPI00196439;IPI00214210	IPI00214210	778	S	STE20-like kinase	>IPI:IPI00196439.1|SWISS-PROT:O08815|ENSEMBL:ENSRNOP00000015496|REFSEQ:NP_062222 Tax_Id=10116 Gene_Symbol=Slk STE20-like serine/threonine-protein kinase;>IPI:IPI00214210.2|TREMBL:D3ZJG0|ENSEMBL:ENSRNOP00000015492 Tax_Id=10116 Gene_Symbol=Slk Uncharacterize	D3ZJG0	3780;	54308	Slk	yes	0.999999	61.2128	215.87	203.32	5.67e-25	1;2	NLSISSFLSKTKDSGSVSLQETRRQKKTLKK	_DSGS(ph)VSLQETR_	DSGS(1)VSLQETR	DS(-61.21)GS(61.21)VS(-66.49)LQET(-117.87)R	4	2	629.769	yes	yes			0.46652	1	1.7316	1	0.3	1	3.0875	1	0.20003	1	5.8495	1	0.46652	0.577501	1	down		down		0.3	0.323887	1
IPI00198486	IPI00198486	754	S	AP-3 complex subunit delta	>IPI:IPI00198486.4|TREMBL:B5DFK6;Q4FZT4;Q5RK16|ENSEMBL:ENSRNOP00000025878|REFSEQ:NP_001094189 Tax_Id=10116 Gene_Symbol=Ap3d1 Ap3d1 protein	B5DFK6	1308659;	314633	Ap3d1	yes	0.992282	20.1272	287.33	84.674	6.02e-107	1;2;3	KDKKRKKKEKGKRRHSSLPTESDEDIAPAQR	_RHS(ph)S(ph)LPTES(ph)DEDIAPAQR_	RHS(0.992)S(0.903)LPT(0.205)ES(0.899)DEDIAPAQR	RHS(20.13)S(9.15)LPT(-8.96)ES(8.96)DEDIAPAQR	3	2	1124.94	yes	yes			4.0602	2	0.15851	2	0.96098	2	1.1334	2	2.446	2	0.096919	2	4.0602	6.30875	2	up	up	up	up	0.96098	0.882301	2
IPI00200047;IPI00948500;IPI00958917	IPI00200047	618	S	RNA binding motif protein 14	>IPI:IPI00200047.4|TREMBL:Q920B2|REFSEQ:XP_001072105 Tax_Id=10116 Gene_Symbol=Rbm14 RNA binding motif protein 14;>IPI:IPI00948500.1|ENSEMBL:ENSRNOP00000026621 Tax_Id=10116 Gene_Symbol=Rbm4 69 kDa protein;>IPI:IPI00958917.1|REFSEQ:XP_002728869 Tax_Id=10116	Q920B2	620542;	170900	Rbm14	yes	0.999988	49.3911	171.73	170.95	6.43e-12	1;3	GSDRRLAELSDYRRLSESQLSFRRSPTKSSL	_RLS(ph)ESQLSFR_	RLS(1)ESQLSFR	RLS(49.39)ES(-49.39)QLS(-80.25)FR	3	2	651.814	yes	yes	PKAalpha(1.46); PAK1(1.42)		4.2785	1	0.15441	1	0.81392	1	0.95028	1	4.5368	1	0.19586	1	4.2785	6.47626	1	up	up	up	up	0.81392	1.05232	1
IPI00201580	IPI00201580	236	S	Transformer 2 alpha homolog (Drosophila)	>IPI:IPI00201580.5|TREMBL:B1WC25|ENSEMBL:ENSRNOP00000012325|REFSEQ:NP_001119768 Tax_Id=10116 Gene_Symbol=Tra2a Tra2a protein	B1WC25	1562563;	500116	Tra2a	yes	1	78.7902	140.49	107.95	1.14e-08	1	GGGGGGGGGGGRRRDSYYDRGYDRGYDRYED	_RRDS(ph)YYDR_	RRDS(1)YYDR	RRDS(78.79)Y(-78.79)Y(-88.17)DR	4	2	605.754	yes	yes	CaMKIIalpha(1.9);		3.7883	1	0.18009	1	0.77626	1	0.93261	1	3.8235	1	0.14865	1	3.7883	5.55278	1	up	up	up	up	0.77626	1.07226	1
IPI00203018;IPI00758462;IPI00231831	IPI00203018	591	S	Protein piccolo	>IPI:IPI00203018.1|SWISS-PROT:Q9JKS6-1|REFSEQ:NP_064483 Tax_Id=10116 Gene_Symbol=Pclo Isoform 1 of Protein piccolo;>IPI:IPI00758462.1|SWISS-PROT:Q9JKS6-3 Tax_Id=10116 Gene_Symbol=Pclo Isoform 3 of Protein piccolo;>IPI:IPI00231831.1|SWISS-PROT:Q9JKS6-2|TREM	Q9JKS6-1	69406;	56768	Pclo	yes	0.996962	25.6292	217.17	129.98	1.04e-47	1	MQRALGGDLAAAIPSSPQPTPKAATAPTATA	_ALGGDLAAAIPSS(ph)PQPTPK_	ALGGDLAAAIPS(0.003)S(0.997)PQPTPK	ALGGDLAAAIPS(-25.63)S(25.63)PQPT(-35.07)PK	13	4	468.488	yes	yes			0.51224	1	1.9143	1	0.54022	1	1.4132	1	0.27308	1	3.3321	1	0.51224	0.522384	1	down	down	down	down	0.54022	0.707614	1
IPI00204594	IPI00204594	61	S	Presqualene diphosphate phosphatase	>IPI:IPI00204594.1|SWISS-PROT:Q66H88|ENSEMBL:ENSRNOP00000020475|REFSEQ:NP_001030026 Tax_Id=10116 Gene_Symbol=Ppapdc2 Presqualene diphosphate phosphatase	Q66H88	1566000;	619549	Ppapdc2	yes	0.999955	43.4354	112.71	112.71	0.000292652	1	RSGADPACARLRASDSPVHRRGSFPLAAACP	_ASDS(ph)PVHR_	ASDS(1)PVHR	AS(-43.44)DS(43.44)PVHR	4	2	474.7	yes	yes			0.44205	1	1.6187	1	0.84677	1	0.66148	1	0.45454	1	1.5666	1	0.44205	0.61778	1	down		down		0.84677	1.51176	1
IPI00212115	IPI00212115	380	S	Ubiquitin-like modifier-activating enzyme 5	>IPI:IPI00212115.1|SWISS-PROT:Q5M7A4|ENSEMBL:ENSRNOP00000015240|REFSEQ:NP_001009669 Tax_Id=10116 Gene_Symbol=Uba5 Ubiquitin-like modifier-activating enzyme 5	Q5M7A4	1311702;	300968	Uba5	yes	0.999405	32.2504	236.56	208.92	3.22e-81	1	EGITVAYTVPKKREDSVSEVTVEDSGESLED	_KREDS(ph)VSEVTVEDSGESLEDLMAR_	KREDS(0.999)VS(0.001)EVTVEDSGESLEDLMAR	KREDS(32.25)VS(-32.25)EVT(-71.66)VEDS(-111.86)GES(-138.97)LEDLMAR	5	3	921.079	yes	yes	CaMKIIalpha(1.5);		2.7673	1	0.47602	1	3.0767	1	0.3795	1	3.2961	1	0.34085	1	2.7673	2.10075	1	up	up	up	up	3.0767	2.63505	1
IPI00231760;IPI00231761;IPI00470293;IPI00475709;IPI00231759;IPI00400661;IPI00780449	IPI00231761	509	S	Isoform 4 of SH3 and multiple ankyrin repeat domains protein 2	>IPI:IPI00231760.1|SWISS-PROT:Q9QX74-3|ENSEMBL:ENSRNOP00000046786 Tax_Id=10116 Gene_Symbol=Shank2 Isoform 3 of SH3 and multiple ankyrin repeat domains protein 2;>IPI:IPI00231761.1|SWISS-PROT:Q9QX74-4|REFSEQ:NP_597684 Tax_Id=10116 Gene_Symbol=Shank2 Isoform	Q9QX74-4	628772;	171093	Shank2	yes	1	79.4521	229.56	229.56	1.92e-93	1;2	GAVRDREKRLEARRNSPAFLSTDLGDEDVGL	_RNS(ph)PAFLSTDLGDEDVGLGPPAPR_	RNS(1)PAFLSTDLGDEDVGLGPPAPR	RNS(79.45)PAFLS(-79.45)T(-85.08)DLGDEDVGLGPPAPR	3	2	1281.11	yes	no			2.5324	1	0.39814	1			2.3964	1	0.52087	1			2.5324	2.51168	1	up	up	up	up		0.417293	1
IPI00231760;IPI00231761;IPI00470293;IPI00475709;IPI00231759;IPI00400661;IPI00780449	IPI00231761	242	S	Isoform 4 of SH3 and multiple ankyrin repeat domains protein 2	>IPI:IPI00231760.1|SWISS-PROT:Q9QX74-3|ENSEMBL:ENSRNOP00000046786 Tax_Id=10116 Gene_Symbol=Shank2 Isoform 3 of SH3 and multiple ankyrin repeat domains protein 2;>IPI:IPI00231761.1|SWISS-PROT:Q9QX74-4|REFSEQ:NP_597684 Tax_Id=10116 Gene_Symbol=Shank2 Isoform	Q9QX74-4	628772;	171093	Shank2	yes	0.999962	44.211	209.85	175.52	1.3e-25	1;3	YERQGIAVMTPTVPGSPKGPFLGLPRGITEE;YERQGIAVMTPTVPGSPKGPFLGLPRGTMRR	_QGIAVMTPTVPGS(ph)PK_	QGIAVMTPTVPGS(1)PK	QGIAVMT(-73.59)PT(-44.21)VPGS(44.21)PK	13	2	781.886	yes	yes			0.49524	1	1.8554	1	0.59365	1	1.2631	1	0.27463	1	5.3502	1	0.49524	0.538967	1	down	down	down	down	0.59365	0.791703	1
IPI00325117	IPI00325117	72	S	Gamma-glutamyltransferase 7	>IPI:IPI00325117.2|SWISS-PROT:Q99MZ4|ENSEMBL:ENSRNOP00000025315|REFSEQ:NP_569107 Tax_Id=10116 Gene_Symbol=Ggt7 Gamma-glutamyltransferase 7	Q99MZ4	619870;	156275	Ggt7	yes	0.996579	25.6224	188.04	188.04	1.04e-16	1;2;3;4	DPDSFLKSARLQRLPSSSSEMGSQDGSPLRE	_LPS(ph)SSSEMGSQDGSPLR_	LPS(0.997)S(0.003)S(0.001)SEMGSQDGSPLR	LPS(25.62)S(-25.62)S(-32.17)S(-40.98)EMGS(-52.23)QDGS(-112.83)PLR	3	2	907.885	yes	yes	CaMKIIalpha(1.9);		1.5064	1	0.53137	1	2.2275	1	0.56636	1	2.5578	1	0.38068	1	1.5064	1.88193	1		up	up		2.2275	1.76566	1
IPI00325260	IPI00325260	307	S	Small glutamine-rich tetratricopeptide repeat-containing protein alpha	>IPI:IPI00325260.5|SWISS-PROT:O70593|ENSEMBL:ENSRNOP00000026960|REFSEQ:NP_073194 Tax_Id=10116 Gene_Symbol=Sgta Small glutamine-rich tetratricopeptide repeat-containing protein alpha	O70593	620815;	64667	Sgta	yes	0.999968	45.5546	184.98	165.66	1.06e-06	1;2;3	FVEQIRSQVVRSRTPSASHEEQQE_______	_S(ph)RTPS(ph)ASHEEQQE_	S(0.995)RT(0.005)PS(1)ASHEEQQE	S(22.72)RT(-22.72)PS(45.55)AS(-45.55)HEEQQE	5	2	823.298	yes	yes			1.6652	1	0.54518	1	1.0969	1	0.94155	1	1.6747	1	0.47801	1	1.6652	1.83426	1		up	up		1.0969	1.06208	1
IPI00337259;IPI00947795	IPI00337259	137	S	Phosphodiesterase 4D, cAMP-specific	>IPI:IPI00337259.1|SWISS-PROT:P14270-5|REFSEQ:NP_001106799 Tax_Id=10116 Gene_Symbol=Pde4d Isoform 5 of cAMP-specific 3',5'-cyclic phosphodiesterase 4D;>IPI:IPI00947795.1|TREMBL:D4A9E0|ENSEMBL:ENSRNOP00000061361 Tax_Id=10116 Gene_Symbol=- Uncharacterized pr	P14270-5	3281;	24627	Pde4d	yes	1	83.4132	141.13	127.02	3.44e-07	1;2	AVETGHRPGLKKSRMSWPSSFQGLRRFDVDN	_MS(ph)WPSSFQGLR_	MS(1)WPSSFQGLR	MS(83.41)WPS(-83.41)S(-83.41)FQGLR	2	2	688.297	yes	yes	PKCepsilon(2.9); PKA(1.76)		1.9377	1	0.60005	1	4.8951	1	0.34928	1	4.61	1	0.31626	1	1.9377	1.66653	1	up		up		4.8951	2.86303	1
IPI00357923	IPI00357923	561	S	Nucleolar protein 5A	>IPI:IPI00357923.3|TREMBL:Q4KLK7;Q5RJN5|ENSEMBL:ENSRNOP00000009563|REFSEQ:NP_001020903 Tax_Id=10116 Gene_Symbol=Nop56 RCG26515, isoform CRA_c	Q4KLK7	1308892;	362214	Nop56	yes	1	76.0257	178.77	102.57	2.27e-76	1	EEAASPITPKKKRKFSEEPEAAASCTKSSTK	_KFS(ph)EEPEAAASCTK_	KFS(1)EEPEAAASCTK	KFS(76.03)EEPEAAAS(-76.03)CT(-85.21)K	3	2	817.842	yes	yes	CaMKIIalpha(1.9);		1.882	1	0.45604	1	0.71218	1	1.1197	1	1.6522	1	0.54839	1	1.882	2.19279	1	up	up	up	up	0.71218	0.893096	1
IPI00358216	IPI00358216	154	S	Protein Znrf1	>IPI:IPI00358216.4|TREMBL:D3ZRF2|ENSEMBL:ENSRNOP00000051502|REFSEQ:NP_001102098 Tax_Id=10116 Gene_Symbol=Znrf2 zinc and ring finger 1	D3ZRF2	1306645;	362367	Znrf2	yes	1	60.7346	157.3	60.735	2.1e-33	1;2	PGGPRLVIGSLPAHLSPHLFGGFKCPVCSKF	_LVIGS(ph)LPAHLS(ph)PHLFGGFK_	LVIGS(1)LPAHLS(1)PHLFGGFK	LVIGS(60.73)LPAHLS(60.73)PHLFGGFK	11	3	717.358	yes	yes			0.40639	1	2.1976	1	0.51028	1	1.3754	1	0.9123	2	2.5272	1	0.40639	0.455042	1	down	down	down	down	0.51028	0.727061	1
IPI00358504	IPI00358504	748	S	Protein Ofd1	>IPI:IPI00358504.4|TREMBL:D3ZUD5|ENSEMBL:ENSRNOP00000006074|REFSEQ:NP_001100431 Tax_Id=10116 Gene_Symbol=Ofd1 Uncharacterized protein	D3ZUD5	1562231;	302661	Ofd1	yes	1	71.5825	120.7	120.66	6.18e-05	1	SSTRLSSTPHPKSRRSLDNEMYLEGLRRLHI	_S(ph)LDNEMYLEGLR_	S(1)LDNEMYLEGLR	S(71.58)LDNEMY(-71.58)LEGLR	1	2	760.329	yes	yes	PKD1(3.0); PKCbeta(2.5)		3.9541	1	0.24589	1	1.857	1	0.70671	1	4.3179	1	0.23862	1	3.9541	4.06686	1	up	up	up	up	1.857	1.41501	1
IPI00359967;IPI00950598	IPI00359967	677	S	Protein Scyl2	>IPI:IPI00359967.4|TREMBL:D4A1Y0|ENSEMBL:ENSRNOP00000002638|REFSEQ:XP_001076749 Tax_Id=10116 Gene_Symbol=Scyl2 Uncharacterized protein;>IPI:IPI00950598.1|TREMBL:D3ZBG9|ENSEMBL:ENSRNOP00000062853 Tax_Id=10116 Gene_Symbol=Scyl2 Uncharacterized protein	D4A1Y0	1305665;	314717	Scyl2	yes	0.999946	42.6719	185.96	140.49	1.91e-13	1	SENREDGLQGKQKRGSLTLEEKQKLAKEQEQ	_GS(ph)LTLEEK_	GS(1)LTLEEK	GS(42.67)LT(-42.67)LEEK	2	2	478.72	yes	no			6.0006	1	0.1689	1	1.1924	1	1.2302	1	4.062	1	0.16623	1	6.0006	5.92066	1	up	up	up	up	1.1924	0.812876	1
IPI00361233	IPI00361233	38	S	Protein phosphatase Slingshot homolog 3	>IPI:IPI00361233.3|SWISS-PROT:Q5XIS1|ENSEMBL:ENSRNOP00000025546|REFSEQ:NP_001012217 Tax_Id=10116 Gene_Symbol=Ssh3 Protein phosphatase Slingshot homolog 3	Q5XIS1	1308679;	365396	Ssh3	yes	1	116.546	133.89	116.55	0.000798128	1	QDRVIRRRGRLQRRQSFAVLRGAVLGLQDGG	_RQS(ph)FAVLR_	RQS(1)FAVLR	RQS(116.55)FAVLR	3	2	528.771	yes	yes	PAK1(1.93); CaMKII(1.45)		1.6868	1	0.55151	1	3.635	1	0.24848	1	3.7533	1	0.23779	1	1.6868	1.8132	1		up	up		3.635	4.02447	1
IPI00364284;IPI00957273;IPI00957347;IPI00948804	IPI00364284	975	S	LIM and calponin homology domains 1	>IPI:IPI00364284.5|REFSEQ:XP_001077838 Tax_Id=10116 Gene_Symbol=Limch1 LIM and calponin homology domains 1-like isoform 1;>IPI:IPI00957273.1|ENSEMBL:ENSRNOP00000063345|REFSEQ:XP_002725009;XP_002728148 Tax_Id=10116 Gene_Symbol=Limch1 LIM and calponin homolo		1305269;	305332	Limch1	yes	1	122.379	194.01	188.44	8.75e-57	1	PKTLALEKSINHQIESPGERRKKSPRENFRA;PKTLALEKSINHQIESPGERRKSISGKKLCS	_SINHQIES(ph)PGER_	SINHQIES(1)PGER	S(-122.38)INHQIES(122.38)PGER	8	2	723.822	yes	yes			0.51574	1	2.6528	1	1.001	1	0.98769	1	0.4603	1	2.4194	1	0.51574	0.37696	1	down	down	down	down	1.001	1.01246	1
IPI00364348;IPI00554183	IPI00364348	1894	S	A kinase (PRKA) anchor protein 13	>IPI:IPI00364348.6|ENSEMBL:ENSRNOP00000014802|REFSEQ:NP_001099741 Tax_Id=10116 Gene_Symbol=Akap13 A kinase (PRKA) anchor protein 13;>IPI:IPI00554183.3|TREMBL:D4A1Q1|ENSEMBL:ENSRNOP00000014697 Tax_Id=10116 Gene_Symbol=Akap13 Uncharacterized protein		727893;	293024	Akap13	yes	0.99979	36.6533	149.22	113.47	2.44e-20	2	ENMSNTWKFLSHSTDSLNKICKVNESTESLT	_FLSHS(ph)TDS(ph)LNK_	FLS(0.002)HS(0.968)T(0.031)DS(1)LNK	FLS(-27.85)HS(14.97)T(-14.97)DS(36.65)LNK	8	2	704.781	yes	no			0.57416	2	4.3617	2	0.67056	2	1.1981	2	0.31089	2	2.0546	2	0.57416	0.229268	2		down	down		0.67056	0.834655	2
IPI00365959	IPI00365959	56	S	Methyl-CpG binding domain protein 3	>IPI:IPI00365959.2|TREMBL:B2RZ64|ENSEMBL:ENSRNOP00000041242|REFSEQ:NP_001102205 Tax_Id=10116 Gene_Symbol=Mbd3 methyl-CpG binding domain protein 3	B2RZ64	1307389;	362834	Mbd3	yes	1	70.2297	209.13	209.13	1.98e-82	1	KKFRSKPQLARYLGGSMDLSTFDFRTGKMLM	_YLGGS(ph)MDLSTFDFR_	YLGGS(1)MDLSTFDFR	Y(-74.45)LGGS(70.23)MDLS(-70.23)T(-80.08)FDFR	5	2	844.855	yes	yes	CK2(3.0);		3.6024	1	0.52982	1	8.7355	1	0.19264	1	20.505	1	0.17569	1	3.6024	1.88743	1	up	up	up	up	8.7355	5.19103	1
IPI00393036;IPI00366667;IPI00780611	IPI00393036	736	S	Protein Vps13c	>IPI:IPI00393036.3|TREMBL:D3ZCN7|ENSEMBL:ENSRNOP00000012501 Tax_Id=10116 Gene_Symbol=- Uncharacterized protein;>IPI:IPI00366667.5|TREMBL:D4A4H3|ENSEMBL:ENSRNOP00000030581 Tax_Id=10116 Gene_Symbol=- Uncharacterized protein;>IPI:IPI00780611.2|TREMBL:D4A4K4|E	D3ZCN7				yes	0.999191	30.916	263.45	218.28	6.12e-45	1	QLNSKDQGAQKTTNSSLEEIIDKAYDKFDVE	_TTNSS(ph)LEEIIDK_	TTNS(0.001)S(0.999)LEEIIDK	T(-100.07)T(-101.29)NS(-30.92)S(30.92)LEEIIDK	5	2	715.327	yes	yes			1.5755	1	0.55798	1	0.78958	1	1.1112	1	1.361	1	0.62682	1	1.5755	1.79218	1		up	up		0.78958	0.899928	1
IPI00366800;IPI00780977	IPI00366800	1342	S	Capicua transcriptional repressor	>IPI:IPI00366800.3|TREMBL:D3Z9L1|ENSEMBL:ENSRNOP00000027710 Tax_Id=10116 Gene_Symbol=Cic Uncharacterized protein;>IPI:IPI00780977.2|TREMBL:D4A853|ENSEMBL:ENSRNOP00000054275|REFSEQ:NP_001100960 Tax_Id=10116 Gene_Symbol=Cic Uncharacterized protein	D3Z9L1	1310706;	308435	Cic	yes	1	107.825	246.86	107.82	1.81e-44	1;2;3	SRASRSQRAASEDMTSDEERMVICEEEGDDD	_AAS(ph)EDMT(ph)S(ph)DEER_	AAS(1)EDMT(1)S(1)DEER	AAS(107.82)EDMT(107.82)S(107.82)DEER	8	2	790.717	yes	yes			0.39805	1	2.1562	1	0.64751	1	1.3639	1	0.31812	1	3.317	1	0.39805	0.463779	1	down	down	down	down	0.64751	0.733192	1
IPI00368473;IPI00766825	IPI00368473	2059	S	Nuclear mitotic apparatus protein 1	>IPI:IPI00368473.3|TREMBL:Q4G051|ENSEMBL:ENSRNOP00000052124|REFSEQ:XP_218972 Tax_Id=10116 Gene_Symbol=Numa1 nuclear mitotic apparatus protein 1;>IPI:IPI00766825.1|ENSEMBL:ENSRNOP00000000474|REFSEQ:XP_001068093 Tax_Id=10116 Gene_Symbol=Numa1 nuclear mitotic	Q4G051	1308777;	308870	Numa1	yes	1	82.4737	217.35	172.93	4.69e-33	1;2;3	QKKAAPVLKQSDRRQSMAFSILNTPKKLGNS	_RQS(ph)MAFSILNTPK_	RQS(1)MAFSILNTPK	RQS(82.47)MAFS(-82.47)ILNT(-115.33)PK	3	2	786.884	yes	no			11.338	1	0.058311	1	0.96352	1	0.73432	1	8.8807	1	0.05375	1	11.338	17.1494	1	up	up	up	up	0.96352	1.3618	1
IPI00372319	IPI00372319	130	S	Putative oxidoreductase GLYR1	>IPI:IPI00372319.1|SWISS-PROT:Q5RKH0|ENSEMBL:ENSRNOP00000004159|REFSEQ:NP_001007801 Tax_Id=10116 Gene_Symbol=N-pac Putative oxidoreductase GLYR1	Q5RKH0	1309459;	360477	Glyr1	yes	0.999857	38.456	104.79	89.548	0.000205127	1	EERSRPNSGDEKRKLSLSEGKVKKNMGEGKK	_KLS(ph)LSEGK_	KLS(1)LSEGK	KLS(38.46)LS(-38.46)EGK	3	2	471.239	yes	yes			3.5604	1	0.21816	1	0.97934	1	0.94535	1	3.1843	1	0.21348	1	3.5604	4.58379	1	up	up	up	up	0.97934	1.05781	1
IPI00373106	IPI00373106	304	S	Protein Vps26b	>IPI:IPI00373106.2|TREMBL:B1WBS4|REFSEQ:NP_001100279 Tax_Id=10116 Gene_Symbol=Vps26b vacuolar protein sorting 26 homolog B	B1WBS4	1597170;	300472	Vps26b	yes	1	73.9816	239.87	201.16	7.27e-80	1	EVVLWRKGDIVRKSMSHQAAIASQRFEGTTS	_SMS(ph)HQAAIASQR_	SMS(1)HQAAIASQR	S(-73.98)MS(73.98)HQAAIAS(-119.45)QR	3	2	683.8	yes	yes	PKCbeta(1.56);		2.1977	1	0.34044	1	0.66229	1	1.5523	1	1.7484	1	0.41172	1	2.1977	2.93738	1	up	up	up	up	0.66229	0.644205	1
IPI00400460;IPI00400674;IPI00400676;IPI00421478;IPI00400673;IPI00421479;IPI00200991;IPI00200993;IPI00400675;IPI00421483;IPI00421484;IPI00400672;IPI00421476;IPI00776931;IPI00947810;IPI00421477;IPI00882525;IPI00766336;IPI00471619	IPI00400460	890	S	Protocadherin alpha 11	>IPI:IPI00400460.1|TREMBL:Q767I1;Q9JIV0|ENSEMBL:ENSRNOP00000027377|REFSEQ:NP_955780 Tax_Id=10116 Gene_Symbol=Pcdha11;Pcdhac2 Cadherin-related neuronal receptor 11;>IPI:IPI00400674.1|TREMBL:Q767I2;Q9JIV5|ENSEMBL:ENSRNOP00000063891|REFSEQ:NP_446391 Tax_Id=10	Q767I1	1594480;735216;	394223	Pcdha11	yes	0.999998	58.032	163.23	134.88	2.83e-11	1	QPGPGELPDKFIIPGSPAIISIRQESANNQI	_FIIPGS(ph)PAIISIR_	FIIPGS(1)PAIISIR	FIIPGS(58.03)PAIIS(-58.03)IR	6	2	732.405	yes	yes			0.34957	1	4.396	1	0.52558	1	1.4946	1	0.25636	1	5.4332	1	0.34957	0.22748	1	down	down	down	down	0.52558	0.669075	1
IPI00464535;IPI00471687	IPI00464535	202	S	Isoform 2 of Plasminogen activator inhibitor 1 RNA-binding protein	>IPI:IPI00464535.1|SWISS-PROT:Q6AXS5-2|REFSEQ:NP_659554 Tax_Id=10116 Gene_Symbol=Serbp1 Isoform 2 of Plasminogen activator inhibitor 1 RNA-binding protein;>IPI:IPI00471687.1|SWISS-PROT:Q6AXS5-1|ENSEMBL:ENSRNOP00000009503 Tax_Id=10116 Gene_Symbol=Serbp1 Iso	Q6AXS5-2	619907;	246303	Serbp1	yes	0.967064	15.2142	139.17	88.681	8.65e-10	1;3;6	SRGKREFDRHSGSDRSSFSHYSGLKHEDKRG	_S(ph)SFSHYSGLK_	S(0.967)S(0.029)FS(0.004)HYSGLK	S(15.21)S(-15.21)FS(-24.03)HY(-64.83)S(-55.49)GLK	1	3	398.173	yes	no			9.2191	1	0.12109	1	1.0559	1	0.78894	1	6.5254	1			9.2191	8.25832	1	up	up	up	up	1.0559	1.26752	1
IPI00464535;IPI00471687	IPI00464535	203	S	Isoform 2 of Plasminogen activator inhibitor 1 RNA-binding protein	>IPI:IPI00464535.1|SWISS-PROT:Q6AXS5-2|REFSEQ:NP_659554 Tax_Id=10116 Gene_Symbol=Serbp1 Isoform 2 of Plasminogen activator inhibitor 1 RNA-binding protein;>IPI:IPI00471687.1|SWISS-PROT:Q6AXS5-1|ENSEMBL:ENSRNOP00000009503 Tax_Id=10116 Gene_Symbol=Serbp1 Iso	Q6AXS5-2	619907;	246303	Serbp1	yes	0.982225	17.4369	170.04	125.28	1.13e-10	1;3;6	RGKREFDRHSGSDRSSFSHYSGLKHEDKRGG	_SS(ph)FSHYSGLK_	S(0.018)S(0.982)FSHYSGLK	S(-17.44)S(17.44)FS(-42.74)HY(-93.44)S(-78.09)GLK	2	2	596.755	yes	no			8.9886	1	0.077117	1	1.3648	1	0.73334	1	3.1687	1	0.097217	1	8.9886	12.9673	1	up	up	up	up	1.3648	1.36362	1
IPI00557742;IPI00959139;IPI00360450	IPI00557742	756	S	Protein Uhrf1bp1	>IPI:IPI00557742.4|TREMBL:D3ZMR2|ENSEMBL:ENSRNOP00000046054|REFSEQ:XP_002728967 Tax_Id=10116 Gene_Symbol=RGD1307264 UHRF1 (ICBP90) binding protein 1;>IPI:IPI00959139.1|REFSEQ:XP_002725890 Tax_Id=10116 Gene_Symbol=RGD1307264 mKIAA4127 protein-like;>IPI:IPI0	D3ZMR2	1307264;	309637	Uhrf1bp1	yes	0.993607	22.139	228.76	201.8	2.49e-81	1;2	LLASEGRLKPSASFGSPVHSEALAPESVSHQ	_LKPSASFGS(ph)PVHSEALAPESVSHQR_	LKPSAS(0.006)FGS(0.994)PVHSEALAPESVSHQR	LKPS(-35.36)AS(-22.14)FGS(22.14)PVHS(-44.88)EALAPES(-162.95)VS(-174.25)HQR	9	3	900.104	yes	yes			0.53476	1	1.8518	1	0.67727	1	1.0695	1	0.45246	1	1.6951	1	0.53476	0.540015	1	down	down	down	down	0.67727	0.935016	1
IPI00563308	IPI00563308	456	S	Zinc finger, DHHC-type containing 14	>IPI:IPI00563308.2|TREMBL:D3ZZI1;Q2TGJ5|ENSEMBL:ENSRNOP00000051330|REFSEQ:NP_001034432 Tax_Id=10116 Gene_Symbol=Zdhhc14 Membrane-associated DHHC14 zinc finger protein	D3ZZI1	1565877;	499014	Zdhhc14	yes	1	76.8733	185.95	185.95	1.79e-12	1	TPDEAPSPPRMLGAGSPLAHSRTMHMLGLAS	_MLGAGS(ph)PLAHSR_	MLGAGS(1)PLAHSR	MLGAGS(76.87)PLAHS(-76.87)R	6	2	638.797	yes	yes			0.59583	1	1.9978	1	0.56105	1	1.5157	1	0.37874	1	2.3668	1	0.59583	0.500551	1		down	down		0.56105	0.659761	1
IPI00565538	IPI00565538	207	S	Sosondowah ankyrin repeat domain family member C	>IPI:IPI00565538.2|REFSEQ:NP_001102834 Tax_Id=10116 Gene_Symbol=Ankrd57 ankyrin repeat domain 57		1595666;	503306	Sowahc	yes	0.997731	26.4325	239.61	239.61	5.84e-25	1	PRSARQNFRDLVMGSSPQLKRSAGPGDGSAG	_DLVM(ox)GSS(ph)PQLK_	DLVMGS(0.002)S(0.998)PQLK	DLVMGS(-26.43)S(26.43)PQLK	7	2	635.791	yes	yes	MAPK14(5.6);		0.25295	1	4.5041	1	0.26557	1	3.1243	1	0.069491	1	13.693	1	0.25295	0.22202	1	down	down	down	down	0.26557	0.320072	1
IPI00566133;IPI00373611;IPI00194770	IPI00566133	786	S	Apoptotic chromatin condensation inducer 1	>IPI:IPI00566133.1|ENSEMBL:ENSRNOP00000043327 Tax_Id=10116 Gene_Symbol=Acin1 147 kDa protein;>IPI:IPI00373611.2|ENSEMBL:ENSRNOP00000018982|REFSEQ:NP_001163939 Tax_Id=10116 Gene_Symbol=Acin1 apoptotic chromatin condensation inducer 1;>IPI:IPI00194770.3|TREM		1311945;	305884	Acin1	yes	0.999948	42.9544	82.202	79.633	0.00109579	1	ERKESSMPKSFKRKISVVSATKGVQAGNSDT	_KIS(ph)VVSATK_	KIS(1)VVSATK	KIS(42.95)VVS(-42.95)AT(-58.4)K	3	2	506.776	yes	yes	CaMKIIalpha(1.7); PAK1(1.48)		18.196	1	0.058908	1	11.544	1	0.097467	1	21.621	1	0.045469	1	18.196	16.9756	1	up	up	up	up	11.544	10.2599	1
IPI00768894;IPI00562429	IPI00768894	1610	S	Protein RGD1306271	>IPI:IPI00768894.2|TREMBL:D3Z9D0|ENSEMBL:ENSRNOP00000050121|REFSEQ:XP_001069222;XP_231616 Tax_Id=10116 Gene_Symbol=RGD1306271 hypothetical protein;>IPI:IPI00562429.1|TREMBL:D3ZIE2|ENSEMBL:ENSRNOP00000018636 Tax_Id=10116 Gene_Symbol=RGD1306271 Uncharacteriz	D3Z9D0	1306271;	312246	RGD1306271	yes	0.998946	29.786	184.48	184.48	1.96e-10	1;2;4	GCPADAEKDRLITTDSDGTYKRPPGVHNSAY	_LITT(ph)DS(ph)DGTYK_	LIT(0.001)T(0.999)DS(0.999)DGT(0.001)YK	LIT(-29.76)T(29.76)DS(29.79)DGT(-29.79)Y(-67.45)K	6	2	687.267	yes	yes	Hipk2(9.4);		0.56255	1	1.6	1	0.87509	1	0.92716	1	0.7694	1	1.4091	1	0.56255	0.625	1	down		down		0.87509	1.07856	1
IPI00777903	IPI00777903	535	S	Protein Gprin3	>IPI:IPI00777903.3|TREMBL:D3ZF21|ENSEMBL:ENSRNOP00000055378|REFSEQ:XP_002726416;XP_002729361 Tax_Id=10116 Gene_Symbol=RGD1565690 rCG52360-like	D3ZF21	1565690;	502784	Gprin3	yes	1	54.6997	126.09	54.7	6.04e-06	1	LDPTDKRDAKDKNPASPLIVKDHAPGATSTP	_NPAS(ph)PLIVK_	NPAS(1)PLIVK	NPAS(54.7)PLIVK	4	2	509.77	yes	yes	GRK3(4.6);		0.64725	1	2.058	1	0.37926	1	1.7681	1	0.24102	1	3.9436	1	0.64725	0.485909	1		down	down		0.37926	0.565579	1
IPI00781998;IPI00208915;IPI00563442;IPI00951750;IPI00562762	IPI00781998	301	S	Rho guanine nucleotide exchange factor (GEF) 1	>IPI:IPI00781998.2|TREMBL:D3ZMF8|ENSEMBL:ENSRNOP00000027379 Tax_Id=10116 Gene_Symbol=Arhgef1 Uncharacterized protein;>IPI:IPI00208915.1|SWISS-PROT:Q9Z1I6|ENSEMBL:ENSRNOP00000058826 Tax_Id=10116 Gene_Symbol=Arhgef1 Rho guanine nucleotide exchange factor 1;>	D3ZMF8	620951;	60323	Arhgef1	yes	0.999999	62.6189	96.82	85.845	0.000732268	1	KVEVDEKPGPADRKGSLGISSRDRTVGTPGQ	_KGS(ph)LGISSR_	KGS(1)LGISSR	KGS(62.62)LGIS(-62.62)S(-75.23)R	3	2	492.747	yes	no			4.7194	1	0.25344	1	0.69263	1	1.5394	1	1.886	1	0.39259	1	4.7194	3.94571	1	up	up	up	up	0.69263	0.649604	1
IPI00949612;IPI00959707;IPI00948317;IPI00393087;IPI00566092	IPI00949612	1720	S	Protein Ccdc88a	>IPI:IPI00949612.1|TREMBL:D3ZYD7|ENSEMBL:ENSRNOP00000063373|REFSEQ:XP_001065246 Tax_Id=10116 Gene_Symbol=Ccdc88a Uncharacterized protein;>IPI:IPI00959707.1|TREMBL:D3ZDQ5|ENSEMBL:ENSRNOP00000005388 Tax_Id=10116 Gene_Symbol=Ccdc88a Uncharacterized protein;>I	D3ZYD7	1306694;	305605	Ccdc88a	yes	0.987908	19.2474	232.37	148.62	1.34e-11	1	SQENLLDEVMKSLSVSSDFLGKDKPVSCTLA	_SLSVS(ph)SDFLGK_	SLSVS(0.988)S(0.012)DFLGK	S(-55.27)LS(-34.63)VS(19.25)S(-19.25)DFLGK	5	2	610.284	yes	yes			0.52031	1	1.5398	1	0.78008	1	1.3051	1	0.42274	1	2.1888	1	0.52031	0.649435	1	down		down		0.78008	0.766225	1
IPI00958876;IPI00213479;IPI00231915	IPI00958876	101	S	A kinase (PRKA) anchor protein 1, isoform CRA_b	>IPI:IPI00958876.1|TREMBL:D4A9M6|ENSEMBL:ENSRNOP00000052543 Tax_Id=10116 Gene_Symbol=Akap1 Uncharacterized protein;>IPI:IPI00213479.3|SWISS-PROT:O88884-1|ENSEMBL:ENSRNOP00000003251|REFSEQ:NP_446117 Tax_Id=10116 Gene_Symbol=Akap1 Isoform 1 of A-kinase ancho	D4A9M6	620826;	114124	Akap1	yes	0.99921	32.524	212.59	201.52	8.12e-83	1;2	TDPPALPRTRQVRRRSESSGNLPSIVDTRLQ	_RRS(ph)ESSGNLPSIVDTR_	RRS(0.999)ES(0.001)SGNLPSIVDTR	RRS(32.52)ES(-32.52)S(-36.35)GNLPS(-97.07)IVDT(-159.4)R	3	2	927.447	yes	yes	PKAalpha(5.9); RSK1(2.7)		1.599	1	0.56756	1	1.2366	1	0.80844	1	1.6011	1	0.5502	1	1.599	1.76193	1		up	up		1.2366	1.23695	1
IPI00959266;IPI00960106;IPI00194873;IPI00231269;IPI00231268;IPI00231271	IPI00959266	1139	S	Calcium-transporting ATPase	>IPI:IPI00959266.1|TREMBL:D3ZAE5|ENSEMBL:ENSRNOP00000005491 Tax_Id=10116 Gene_Symbol=Atp2b1 Uncharacterized protein;>IPI:IPI00960106.1|TREMBL:D3ZAX3|ENSEMBL:ENSRNOP00000005450 Tax_Id=10116 Gene_Symbol=Atp2b1 Uncharacterized protein;>IPI:IPI00194873.1|SWISS	D3ZAE5	621303;	29598	Atp2b1	yes	0.869432	8.23398	149.22	131.48	1.59e-05	1;3	FRSSLYEGLEKPESRSSIHNFMTHPEFRIED	_S(ph)SIHNFMTHPEFR_	S(0.869)S(0.131)IHNFMTHPEFR	S(8.23)S(-8.23)IHNFMT(-98.79)HPEFR	1	2	841.861	yes	yes	PKCalpha(2.4);		1.7726	1	0.61032	1	1.4612	1	0.94784	1	2.8815	1	0.34611	1	1.7726	1.63848	1	up		up		1.4612	1.05503	1
IPI00192515	IPI00192515	35	T	Protein phosphatase 1 regulatory subunit 1A	>IPI:IPI00192515.1|SWISS-PROT:P19103|ENSEMBL:ENSRNOP00000052146|REFSEQ:NP_073167 Tax_Id=10116 Gene_Symbol=Ppp1r1a Protein phosphatase 1 regulatory subunit 1A	P19103	62018;	58977	Ppp1r1a	yes	0.999997	55.9942	307.08	297.63	2.68e-186	1	HLDPEAAEQIRRRRPTPATLVLTSDQSSPEV	_RRPT(ph)PATLVLTSDQSSPEVDEDR_	RRPT(1)PATLVLTSDQSSPEVDEDR	RRPT(55.99)PAT(-55.99)LVLT(-153.08)S(-172.21)DQS(-223.69)S(-230.26)PEVDEDR	4	3	883.755	yes	no			2.355	1	0.42413	1	0.72333	1	1.3439	1	1.6719	1	0.57568	1	2.355	2.35777	1	up	up	up	up	0.72333	0.744103	1
IPI00230939	IPI00230939	83	T	60S ribosomal protein L24	>IPI:IPI00230939.4|SWISS-PROT:P83732|ENSEMBL:ENSRNOP00000002194|REFSEQ:NP_071960 Tax_Id=10116 Gene_Symbol=Rpl24 60S ribosomal protein L24	P83732	621191;	64307	Rpl24	yes	1	77.0092	277.94	256.8	2.37e-38	1	QKKRTRRAVKFQRAITGASLADIMAKRNQKP	_AIT(ph)GASLADIMAK_	AIT(1)GASLADIMAK	AIT(77.01)GAS(-77.01)LADIMAK	3	2	671.328	yes	yes	CaMKIIalpha(1.9); RSK1(1.4)		1.6296	1	0.55808	1	2.6976	1	0.30973	1	3.4689	1	0.23314	1	1.6296	1.79186	1		up	up		2.6976	3.22862	1
IPI00563876;IPI00563271;IPI00559053;IPI00560266;IPI00363874	IPI00563876	742	T	Enabled homolog (Drosophila)	>IPI:IPI00563876.3|TREMBL:D3ZQB0|ENSEMBL:ENSRNOP00000039047 Tax_Id=10116 Gene_Symbol=Enah Uncharacterized protein;>IPI:IPI00563271.2|TREMBL:D4AA90|ENSEMBL:ENSRNOP00000040288 Tax_Id=10116 Gene_Symbol=Enah Uncharacterized protein;>IPI:IPI00559053.2|TREMBL:D3	D3ZQB0	1307666;	360891	Enah	yes	0.994991	23.8939	246.3	131.06	4.6e-71	1;3	SEDAEPVTSKAASTSTPEPTRKPWERTNTMN	_AASTST(ph)PEPTR_	AAST(0.001)S(0.004)T(0.995)PEPTR	AAS(-40.27)T(-30.68)S(-23.89)T(23.89)PEPT(-51.97)R	6	2	599.261	yes	yes			0.13686	1	7.0855	1	0.93263	1	0.89935	1	0.11195	1	9.1555	1	0.13686	0.141133	1	down	down	down	down	0.93263	1.11191	1
IPI00876608;IPI00950468	IPI00876608	2114	T	Translocated promoter region, nuclear basket protein	>IPI:IPI00876608.1|TREMBL:D3ZNM2|ENSEMBL:ENSRNOP00000003318 Tax_Id=10116 Gene_Symbol=Tpr Uncharacterized protein;>IPI:IPI00950468.1|TREMBL:Q3T1J7|ENSEMBL:ENSRNOP00000062172|REFSEQ:NP_001100655 Tax_Id=10116 Gene_Symbol=Tpr translocated promoter region	D3ZNM2	1310664;	304862	Tpr	yes	1	82.3017	202.2	82.302	5.53e-47	1	IQMTRRQSVGRGLQLTPGIGGMQQHFFDDED	_GLQLT(ph)PGIGGMQQHFFDDEDR_	GLQLT(1)PGIGGMQQHFFDDEDR	GLQLT(82.3)PGIGGMQQHFFDDEDR	5	3	814.358	yes	yes	MAPK1(4.38);		3.384	1	0.52081	1	3.2505	1	0.76241	1	3.6765	1	0.2483	1	3.384	1.92009	1	up	up	up	up	3.2505	1.31163	1
IPI00373106	IPI00373106	302	S	Protein Vps26b	>IPI:IPI00373106.2|TREMBL:B1WBS4|REFSEQ:NP_001100279 Tax_Id=10116 Gene_Symbol=Vps26b vacuolar protein sorting 26 homolog B	B1WBS4	1597170;	300472	Vps26b	yes	0.99189	20.8746	148.52	132.64	1.52e-05	1	QQEVVLWRKGDIVRKSMSHQAAIASQRFEGT	_KS(ph)MSHQAAIASQR_	KS(0.992)MS(0.008)HQAAIASQR	KS(20.87)MS(-20.87)HQAAIAS(-102.54)QR	2	2	747.848	yes	yes	PKCbeta(1.7); PAK1(1.35)		2.3452	1	0.28979	1	0.71598	1	1.5187	1	2.1589	1	0.35711	1	2.3452	3.45077	1	up	up	up	up	0.71598	0.658458	1
IPI00896128;IPI00948503;IPI00779429	IPI00896128	1214	S	Protein tyrosine phosphatase, receptor type, f polypeptide (PTPRF), interacting protein (liprin), alpha 1	>IPI:IPI00896128.2|TREMBL:D3ZRB1|ENSEMBL:ENSRNOP00000051741 Tax_Id=10116 Gene_Symbol=Ppfia1 Uncharacterized protein;>IPI:IPI00948503.1|TREMBL:D3ZXH0|ENSEMBL:ENSRNOP00000063813 Tax_Id=10116 Gene_Symbol=Ppfia1 Uncharacterized protein;>IPI:IPI00779429.3|TREMB	D3ZRB1	1309009;	293645	Ppfia1	yes	0.91404	9.0835	163.64	40.493	0.000177371	1;2;3	TLPANFRVTSSMSSPSMQPKKVQMDGSVSGA	_VTSS(ph)M(ox)SS(ph)PS(ph)M(ox)QPK_	VT(0.067)S(0.072)S(0.725)MS(0.41)S(0.811)PS(0.914)MQPK	VT(-11.74)S(-11.32)S(4.87)MS(-4.87)S(5.36)PS(9.08)MQPK	9	2	819.765	yes	no			0.80878	3	4.5653	1	0.77132	1	1.0593	1	0.94761	2	1.0883	3	0.80878	0.219044	1		down	down		0.77132	0.94402	1
IPI00208285	IPI00208285	497	S	Monocarboxylate transporter 10	>IPI:IPI00208285.1|SWISS-PROT:Q91Y77|ENSEMBL:ENSRNOP00000000718|REFSEQ:NP_620186 Tax_Id=10116 Gene_Symbol=Slc16a10 Monocarboxylate transporter 10	Q91Y77	69197;	170566	Slc16a10	yes	0.998251	28.4848	273.46	178.32	8.89e-90	1;2;3	NTGGEKMEKMLANQSSLLSSSSGIFKKESDS	_MLANQSS(ph)LLSSSS(ph)GIFK_	MLANQS(0.001)S(0.998)LLSS(0.003)S(0.158)S(0.839)GIFK	MLANQS(-28.48)S(28.48)LLS(-35.89)S(-23.99)S(-7.26)S(7.26)GIFK	7	2	965.425	yes	yes	CaMKIIalpha(1.9);				0.27093	1	1.2049	1	0.97717	1	1.6027	1	0.74346	1		3.69099	1		up	up		1.2049	1.02336	1
IPI00361722	IPI00361722	475	S	Protein Nckap5l	>IPI:IPI00361722.3|TREMBL:D3Z9A7|ENSEMBL:ENSRNOP00000022937|REFSEQ:XP_001063764;XP_235649 Tax_Id=10116 Gene_Symbol=Nckap5l Uncharacterized protein	D3Z9A7	1561571;	315297	Nckap5l	yes	1	103.459	147.92	147.92	1.36e-16	1;2	PPASEKVPSPGGPQLSPQLPRSSRIPCRNSG	_VPSPGGPQLS(ph)PQLPR_	VPSPGGPQLS(1)PQLPR	VPS(-103.46)PGGPQLS(103.46)PQLPR	10	3	537.275	yes	yes					2.2624	1			2.6841	1						0.442008	1		down	down			0.372564	1
IPI00362285;IPI00394429	IPI00362285	63	S	Protein Rpl7l1	>IPI:IPI00362285.3|TREMBL:D4A1K2|ENSEMBL:ENSRNOP00000021803|REFSEQ:XP_001065509;XP_228615 Tax_Id=10116 Gene_Symbol=Rpl7l1 rCG43676-like;>IPI:IPI00394429.2|TREMBL:D3ZIM1|ENSEMBL:ENSRNOP00000037746 Tax_Id=10116 Gene_Symbol=- Uncharacterized protein	D4A1K2	1308469;	317275	Rpl7l1	yes	0.999954	43.3661	67.115	67.115	0.00187272	1	KRERKGKEFRFRRLESFVHDSWRQQRDKVRV	_RLES(ph)FVHDSWR_	RLES(1)FVHDSWR	RLES(43.37)FVHDS(-43.37)WR	4	3	504.565	yes	yes	CaMKIIalpha(1.6); PKCalpha(1.4)				0.55452	1	2.3922	1			2.4963	1				1.80336	1		up	up		2.3922		1
IPI00372684;IPI00781586;IPI00778974;IPI00776714;IPI00780049;IPI00781005	IPI00372684	203	S	Uncharacterized protein	>IPI:IPI00372684.5|ENSEMBL:ENSRNOP00000003777 Tax_Id=10116 Gene_Symbol=- 146 kDa protein;>IPI:IPI00781586.2|ENSEMBL:ENSRNOP00000052489 Tax_Id=10116 Gene_Symbol=- 144 kDa protein;>IPI:IPI00778974.1|ENSEMBL:ENSRNOP00000052488 Tax_Id=10116 Gene_Symbol=- 129 k					yes	1	76.2923	132.6	98.326	2.61e-19	1	LEATAHSRIRKERPISLGIFPLPAGDGLLTP;LTQNLPRILRKERPISLGIFPLPAGDGLLTP	_ERPIS(ph)LGIFPLPAGDGLLTPDTQK_	ERPIS(1)LGIFPLPAGDGLLTPDTQK	ERPIS(76.29)LGIFPLPAGDGLLT(-76.29)PDT(-88.69)QK	5	3	872.454	yes	no					1.8714	1	1.0031	1	0.83706	1	0.34087	1				0.534359	1		down	down		1.0031	1.19466	1
IPI00951197;IPI00568245;IPI00949044;IPI00767374;IPI00778256	IPI00951197	145	S	Myosin XVIIIa	>IPI:IPI00951197.1|TREMBL:D3ZR07|ENSEMBL:ENSRNOP00000060487 Tax_Id=10116 Gene_Symbol=LOC360570 Uncharacterized protein;>IPI:IPI00568245.2|REFSEQ:NP_001165608;XP_001080824 Tax_Id=10116 Gene_Symbol=LOC360570 myosin 18a;>IPI:IPI00949044.1|TREMBL:D3ZFD0|ENSEMB	D3ZR07	1562698;	360570	Myo18a	yes	0.948073	13.6352	168.96	168.96	1.87e-33	1	QNSQMIVKRFSFSQRSRDESASETSTPSEHS	_S(ph)RDESASETSTPSEHSAAPSPQVEVR_	S(0.948)RDES(0.041)AS(0.011)ETSTPSEHSAAPSPQVEVR	S(13.64)RDES(-13.64)AS(-19.42)ET(-43.82)S(-49.35)T(-59.34)PS(-65.01)EHS(-102.88)AAPS(-155.7)PQVEVR	1	3	941.081	yes	yes	MRCK(3.7); CaMKIIalpha(1.43)				0.41046	1	2.8877	1	0.24504	1	2.9844	1				2.43629	1		up	up		2.8877	4.08097	1
IPI00782186	IPI00782186	406	S	Hypothetical protein LOC689986	>IPI:IPI00782186.1|TREMBL:D3ZPK0|ENSEMBL:ENSRNOP00000034461 Tax_Id=10116 Gene_Symbol=LOC689986 Uncharacterized protein	D3ZPK0	1586315;	689986	LOC689986	yes	0.963665	14.4712	128.91	107.75	3.31e-16	1	QREPSSTIPKISSARSLDSCPSQVLPQDGQV	_S(ph)LDSCPSQVLPQDGQVTATHPTPPK_	S(0.964)LDS(0.034)CPS(0.002)QVLPQDGQVTATHPTPPK	S(14.47)LDS(-14.47)CPS(-27.02)QVLPQDGQVT(-88.61)AT(-88.61)HPT(-103.93)PPK	1	3	914.093	yes	yes	CaMKIIalpha(1.54);				0.51328	1	7.033	1	0.22939	1	8.3326	1	0.18347	1		1.94825	1		up	up		7.033	4.35939	1
IPI00198118;IPI00782742;IPI00199693	IPI00199693	1800	T	Microtubule-associated protein 1A	>IPI:IPI00198118.2|TREMBL:D4ACP6|ENSEMBL:ENSRNOP00000019215 Tax_Id=10116 Gene_Symbol=Map1a Uncharacterized protein;>IPI:IPI00782742.2|TREMBL:D3ZH47|ENSEMBL:ENSRNOP00000053764 Tax_Id=10116 Gene_Symbol=Map1a Uncharacterized protein;>IPI:IPI00199693.3|SWISS-P	P34926	3042;	25152	Map1a	yes	0.858152	7.83188	144.92	144.92	0.000198373	1;3	PVPDTESTAPMRNEPTTPSWLAEIPPWVPKD	_NEPT(ph)TPSWLAEIPPWVPK_	NEPT(0.858)T(0.141)PSWLAEIPPWVPK	NEPT(7.83)T(-7.83)PS(-32.59)WLAEIPPWVPK	4	2	1071.52	yes	no			2.4018	1			1.4517	1							2.4018		1	up		up		1.4517		1
IPI00365582	IPI00365582	1407	S	DNA fragmentation factor subunit beta	>IPI:IPI00365582.3|TREMBL:D4A8A0|ENSEMBL:ENSRNOP00000030030|REFSEQ:NP_001099180 Tax_Id=10116 Gene_Symbol=Cad Uncharacterized protein	D4A8A0	1588606;	24240	Cad	yes	0.96743	14.735	131.83	131.83	0.000330342	1	VINLSMRGAGGRRLSSFVTKGYRTRRLAADF	_RLSS(ph)FVTK_	RLS(0.033)S(0.967)FVTK	RLS(-14.73)S(14.73)FVT(-42.65)K	4	2	509.26	yes	no			2.7055	1							2.3225	1	0.56185	1	2.7055		1	up		up
IPI00360967;IPI00952279;IPI00782495	IPI00360967	220	T	Family with sequence similarity 164, member A	>IPI:IPI00360967.3|TREMBL:B5DF95|ENSEMBL:ENSRNOP00000060953|REFSEQ:NP_001101131 Tax_Id=10116 Gene_Symbol=Fam164a Similar to RIKEN cDNA 3110050N22;>IPI:IPI00952279.1|ENSEMBL:ENSRNOP00000034918 Tax_Id=10116 Gene_Symbol=Fam164a 35 kDa protein;>IPI:IPI00782495	B5DF95	1311970;	310244	Zc2hc1a	yes	0.942311	12.3869	255.2	226.56	1.89e-83	1	GKASSVNSPLGNKPQTLSPSHRALAAPQAGA	_ASSVNSPLGNKPQT(ph)LSPSHR_	ASSVNS(0.002)PLGNKPQT(0.942)LS(0.054)PS(0.001)HR	AS(-90.92)S(-67.09)VNS(-26.39)PLGNKPQT(12.39)LS(-12.39)PS(-29.19)HR	14	3	719.686	yes	yes					1.7526	1										0.570581	1		down	down
IPI00561174;IPI00368359;IPI00951008	IPI00561174	463	T	Protein Wdr20	>IPI:IPI00561174.3|TREMBL:D3ZVJ9|ENSEMBL:ENSRNOP00000009709|REFSEQ:NP_001094364 Tax_Id=10116 Gene_Symbol=Wdr20a WD repeat domain 20a;>IPI:IPI00368359.3|TREMBL:Q5BJW6|ENSEMBL:ENSRNOP00000009810 Tax_Id=10116 Gene_Symbol=Wdr20a Wdr20a protein (Fragment);>IPI:	D3ZVJ9	1306499;	314453	Wdr20a	yes	0.99996	44.0309	99.752	99.752	0.000800001	1	SVMDGAIASGVSKFATLSLHDRKERHHEKDH	_FAT(ph)LSLHDR_	FAT(1)LSLHDR	FAT(44.03)LS(-44.03)LHDR	3	2	570.266	yes	no					1.9659	1										0.508673	1		down	down
IPI00210537	IPI00210537	380	S	STE20/SPS1-related proline-alanine-rich protein kinase	>IPI:IPI00210537.3|SWISS-PROT:O88506|ENSEMBL:ENSRNOP00000034162|REFSEQ:NP_062235 Tax_Id=10116 Gene_Symbol=Stk39 STE20/SPS1-related proline-alanine-rich protein kinase	O88506	621643;	54348	Stk39	yes	1	58.4867	114.82	58.487	5.79e-06	1;2	DIAQRAKKVRRVPGSSGHLHKTEDGDWEWSD	_VPGS(ph)S(ph)GHLHK_	VPGS(1)S(1)GHLHK	VPGS(58.49)S(58.49)GHLHK	5	2	589.741	no			WNK1	0.97856	1	0.95821	1	0.7269	1	1.3436	1	0.66178	1	1.5631	1	0.97856	1.04361	1					0.7269	0.744269	1
IPI00208241;IPI00231852	IPI00208241	694	Y	Signal transducer and activator of transcription 5A	>IPI:IPI00208241.3|SWISS-PROT:Q62771-1|ENSEMBL:ENSRNOP00000026662|REFSEQ:NP_058760 Tax_Id=10116 Gene_Symbol=Stat5a Isoform Stat5A1 of Signal transducer and activator of transcription 5A;>IPI:IPI00231852.1|SWISS-PROT:Q62771-2 Tax_Id=10116 Gene_Symbol=Stat5a	Q62771-1	3773;	24918	Stat5a	yes	1	85.9581	96.015	85.958	0.00270963	1	FAKYYTPVLAKAVDGYVKPQIKQVVPEFVNA	_AVDGY(ph)VKPQIK_	AVDGY(1)VKPQIK	AVDGY(85.96)VKPQIK	5	3	433.223	no			Src; Lyn	1.1658	1	1.1062	1	0.91931	1			1.33	1	0.94133	1	1.1658	0.903996	1					0.91931		1
IPI00393882;IPI00762983	IPI00393882	561	T	Protein phosphatase 1 regulatory subunit 12	>IPI:IPI00393882.4|TREMBL:D4A5D7|ENSEMBL:ENSRNOP00000030133|REFSEQ:XP_001071078 Tax_Id=10116 Gene_Symbol=Ppp1r12c Uncharacterized protein;>IPI:IPI00762983.3|ENSEMBL:ENSRNOP00000060499 Tax_Id=10116 Gene_Symbol=Ppp1r12c 35 kDa protein	D4A5D7	1584883;	499076	Ppp1r12c	yes	0.969164	15.3188	109.14	46.797	7.58e-05	1	QRKARSRLMRQSRRSTQGVTLTDLKEAEKVA	_ST(ph)QGVTLTDLK_	S(0.028)T(0.969)QGVT(0.002)LT(0.001)DLK	S(-15.32)T(15.32)QGVT(-27.51)LT(-31.81)DLK	2	2	621.803	no			ROCK1; PKA	0.9165	1	0.77511	1	0.78453	1	0.94761	1	0.76206	1	0.78767	1	0.9165	1.29014	1					0.78453	1.05529	1
IPI00371976;IPI00781084;IPI00777106;IPI00400680;IPI00952206;IPI00957164;IPI00779684;IPI00211695;IPI00400681;IPI00958284	IPI00400680	697	T	Protein phosphatase 1 regulatory subunit 12A	>IPI:IPI00371976.4|TREMBL:D3ZIC4|ENSEMBL:ENSRNOP00000006671|REFSEQ:NP_001100648 Tax_Id=10116 Gene_Symbol=Ppp1r12b protein phosphatase 1, regulatory (inhibitor) subunit 12B;>IPI:IPI00781084.2|TREMBL:D4AAJ5|ENSEMBL:ENSRNOP00000057367 Tax_Id=10116 Gene_Symbol	Q10728-1	620013;	116670	Ppp1r12a	yes	0.992394	21.1551	276.11	190.67	2.79e-89	1	LRKARSRQARQTRRSTQGVTLTDLQEAEKTF;QRKARSRQARQSRRSTQGVTLTDLQEAEKTI	_RST(ph)QGVTLTDLQEAEK_	RS(0.008)T(0.992)QGVTLTDLQEAEK	RS(-21.16)T(21.16)QGVT(-83.65)LT(-92.49)DLQEAEK	3	2	928.443	no			ROCK1	0.86689	1	0.74983	1	0.75252	1	0.86473	1	0.82746	1	0.73519	1	0.86689	1.33364	1					0.75252	1.15643	1
IPI00480780;IPI00951953;IPI00189779;IPI00561715;IPI00557902;IPI00563334	IPI00480780	699	S	Isoform 2 of General transcription factor II-I	>IPI:IPI00480780.1|SWISS-PROT:Q5U2Y1-2|ENSEMBL:ENSRNOP00000040835|REFSEQ:NP_001001512 Tax_Id=10116 Gene_Symbol=Gtf2i Isoform 2 of General transcription factor II-I;>IPI:IPI00951953.1|TREMBL:D3ZXH3|ENSEMBL:ENSRNOP00000063810 Tax_Id=10116 Gene_Symbol=Gtf2i U	Q5U2Y1-2	727961;	353256	Gtf2i	yes	0.978164	16.5124	121.68	87.001	7.76e-05	1	FYVEGLPEGVPFRRPSTFGIPRLEKILRNKA	_RPS(ph)TFGIPR_	RPS(0.978)T(0.022)FGIPR	RPS(16.51)T(-16.51)FGIPR	3	3	370.853	no			PKG1	1.3029	1	0.57172	1	0.99392	1	0.79348	1	1.1034	1	0.61367	1	1.3029	1.74911	1					0.99392	1.26027	1
IPI00189278	IPI00189278	660	S	Isoform Beta-II of Protein kinase C beta type	>IPI:IPI00189278.5|SWISS-PROT:P68403-2|TREMBL:Q6LDV0|ENSEMBL:ENSRNOP00000016417|REFSEQ:NP_036845 Tax_Id=10116 Gene_Symbol=Prkcb Isoform Beta-II of Protein kinase C beta type	P68403-2	3396;	25023	Prkcb	yes	0.999995	53.4343	197.89	132.14	7.04e-67	1	QEVIRNIDQSEFEGFSFVNSEFLKPEVKS__	_NIDQSEFEGFS(ph)FVNSEFLKPEVK_	NIDQSEFEGFS(1)FVNSEFLKPEVK	NIDQS(-72.8)EFEGFS(53.43)FVNS(-53.43)EFLKPEVK	11	4	693.322	no			PKCbeta	1.0352	1	0.80817	1	0.80717	1	0.9311	1	0.77228	1	0.79073	1	1.0352	1.23736	1					0.80717	1.074	1
IPI00948758;IPI00959913;IPI00367094;IPI00779184	IPI00779184	735	S	Serine/threonine-protein kinase D	>IPI:IPI00948758.1|SWISS-PROT:Q9WTQ1|ENSEMBL:ENSRNOP00000063159|REFSEQ:XP_001078506;XP_234108 Tax_Id=10116 Gene_Symbol=Prkd1 Serine/threonine-protein kinase D1;>IPI:IPI00959913.1|REFSEQ:XP_002726784;XP_002729694 Tax_Id=10116 Gene_Symbol=Prkd1 protein kinas	D4A229	1310236;	313834	Prkd3	yes	0.999997	54.6739	172.37	148.44	1.06e-09	1;2	DFGFARIIGEKSFRRSVVGTPAYLAPEVLRN;DFGFARIIGEKSFRRSVVGTPAYLAPEVLRS	_S(ph)VVGTPAYLAPEVLR_	S(1)VVGTPAYLAPEVLR	S(54.67)VVGT(-54.67)PAY(-112)LAPEVLR	1	2	826.426	no			PKCalpha; PKCdelta; PKD3	0.61417	1	1.4973	1	0.85646	1	0.92515	1	0.60729	1	1.2562	1	0.61417	0.667869	1					0.85646	1.08091	1
IPI00679181;IPI00957830;IPI00568632;IPI00679236;IPI00958661;IPI00679178;IPI00959313;IPI00230972;IPI00758434;IPI00679210;IPI00679248;IPI00817094	IPI00679181	525	S	Isoform Tau-H of Microtubule-associated protein tau	>IPI:IPI00679181.3|SWISS-PROT:P19332-8 Tax_Id=10116 Gene_Symbol=Mapt Isoform Tau-H of Microtubule-associated protein tau;>IPI:IPI00957830.1|TREMBL:D3ZNA6|ENSEMBL:ENSRNOP00000006856 Tax_Id=10116 Gene_Symbol=Mapt Microtubule-associated protein;>IPI:IPI005686	P19332-8	69329;	29477	Mapt	yes	0.999999	62.4255	162.68	153.74	3.66e-06	1;2;3;4;5	SPGSPGTPGSRSRTPSLPTPPTREPKKVAVV	_TPS(ph)LPTPPTR_	TPS(1)LPTPPTR	T(-62.43)PS(62.43)LPT(-64.55)PPT(-89.51)R	3	2	573.781	no			PKA; CDK5	3.4063	1	0.19282	1	0.63325	1	0.92915	1	4.8084	1	0.18454	1	3.4063	5.18618	1	up	up	up	up	0.63325	1.07625	1
IPI00207573;IPI00781994	IPI00207573	458	S	Calcium/calmodulin-dependent protein kinase kinase 1	>IPI:IPI00207573.9|SWISS-PROT:P97756|ENSEMBL:ENSRNOP00000025009|REFSEQ:NP_113850 Tax_Id=10116 Gene_Symbol=Camkk1 Calcium/calmodulin-dependent protein kinase kinase 1;>IPI:IPI00781994.2|ENSEMBL:ENSRNOP00000053314 Tax_Id=10116 Gene_Symbol=Camkk1 38 kDa prote	P97756	62023;	60341	Camkk1	yes	1	124.163	160.78	124.16	5.25e-08	1	SWTTVILVKSMLRKRSFGNPFEPQARREERS	_S(ph)FGNPFEPQAR_	S(1)FGNPFEPQAR	S(124.16)FGNPFEPQAR	1	2	665.285	no			PKA	1.9118	1	0.53393	1	0.95344	1	0.91634	1	1.7827	1	0.515	1	1.9118	1.8729	1	up	up	up	up	0.95344	1.0913	1
IPI00207573;IPI00781994	IPI00207573	475	S	Calcium/calmodulin-dependent protein kinase kinase 1	>IPI:IPI00207573.9|SWISS-PROT:P97756|ENSEMBL:ENSRNOP00000025009|REFSEQ:NP_113850 Tax_Id=10116 Gene_Symbol=Camkk1 Calcium/calmodulin-dependent protein kinase kinase 1;>IPI:IPI00781994.2|ENSEMBL:ENSRNOP00000053314 Tax_Id=10116 Gene_Symbol=Camkk1 38 kDa prote	P97756	62023;	60341	Camkk1	yes	0.999987	48.7394	173.25	173.25	7.44e-07	1	GNPFEPQARREERSMSAPGNLLLKEGCGEGG	_SMS(ph)APGNLLLK_	SMS(1)APGNLLLK	S(-48.74)MS(48.74)APGNLLLK	3	2	605.799	no			PKA	1.9492	1	0.52484	1	0.91478	1	0.89625	1	1.6464	1	0.47282	1	1.9492	1.90534	1	up	up	up	up	0.91478	1.11576	1
IPI00209665;IPI00900492	IPI00209665	245	S	Protein Rfc1	>IPI:IPI00209665.3|TREMBL:D3ZFT1|ENSEMBL:ENSRNOP00000003907|REFSEQ:NP_445999 Tax_Id=10116 Gene_Symbol=Rfc1 Uncharacterized protein;>IPI:IPI00900492.1|TREMBL:O88461|ENSEMBL:ENSRNOP00000003860 Tax_Id=10116 Gene_Symbol=Rfc1 VIP-receptor-gene repressor protein	D3ZFT1	620619;	89809	Rfc1	yes	1	67.0145	183.65	142.39	5.36e-19	1;2	ALLDEEPKTKKARKDSEEGESFSPAKAELSK	_KDS(ph)EEGESFSPAK_	KDS(1)EEGESFSPAK	KDS(67.01)EEGES(-67.01)FS(-87.62)PAK	3	2	745.806	no			PKA	0.75611	1	0.61808	1	0.69422	1	0.74914	1	0.7993	1	0.58176	1	0.75611	1.61791	1					0.69422	1.33486	1
IPI00231697;IPI00568427;IPI00370791	IPI00231697	63	S	Stathmin	>IPI:IPI00231697.5|SWISS-PROT:P13668|ENSEMBL:ENSRNOP00000022574|REFSEQ:NP_058862 Tax_Id=10116 Gene_Symbol=Stmn1 Stathmin;>IPI:IPI00568427.2|TREMBL:D3Z8V0|ENSEMBL:ENSRNOP00000046963 Tax_Id=10116 Gene_Symbol=- Stathmin;>IPI:IPI00370791.1|REFSEQ:XP_001081318;	P13668	2992;	29332	Stmn1	yes	1	76.2278	138.87	76.228	1.89e-13	1	EEIQKKLEAAEERRKSHEAEVLKQLAEKREH	_S(ph)HEAEVLK_	S(1)HEAEVLK	S(76.23)HEAEVLK	1	2	496.726	no			PKA	2.2367	1	0.36625	1	0.92559	1	0.89777	1	2.3993	1	0.40509	1	2.2367	2.73038	1	up	up	up	up	0.92559	1.11387	1
IPI00365582	IPI00365582	1406	S	DNA fragmentation factor subunit beta	>IPI:IPI00365582.3|TREMBL:D4A8A0|ENSEMBL:ENSRNOP00000030030|REFSEQ:NP_001099180 Tax_Id=10116 Gene_Symbol=Cad Uncharacterized protein	D4A8A0	1588606;	24240	Cad	yes	0.984244	17.9571	119.27	86.313	0.000330342	1	LVINLSMRGAGGRRLSSFVTKGYRTRRLAAD	_RLS(ph)SFVTK_	RLS(0.984)S(0.016)FVTK	RLS(17.96)S(-17.96)FVT(-57.36)K	3	2	509.26	no			PKA	2.3253	1	0.4112	1	0.85227	1	1.0655	1	1.8231	1	0.46664	1	2.3253	2.43191	1	up	up	up	up	0.85227	0.938527	1
IPI00366908	IPI00366908	567	S	Protein phosphatase 2, regulatory subunit B', delta	>IPI:IPI00366908.4|TREMBL:Q499R1|ENSEMBL:ENSRNOP00000022862|REFSEQ:XP_001062510;XP_001065844 Tax_Id=10116 Gene_Symbol=Ppp2r5d delta isoform of regulatory subunit B56, protein phosphatase 2A	Q499R1	1306666;	363193	Ppp2r5d	yes	1	104.048	212.72	120.63	2.11e-24	1	MLKDIKKDKVLLRRKSELPQDVYTIKALEAH	_RKS(ph)ELPQDVYTIK_	RKS(1)ELPQDVYTIK	RKS(104.05)ELPQDVY(-107.71)T(-104.05)IK	3	3	552.95	no			PKA	2.3069	1	0.40836	1	1.8814	1	0.51968	1	2.2902	1	0.33592	1	2.3069	2.44882	1	up	up	up	up	1.8814	1.92426	1
IPI00371321	IPI00371321	75	S	Cyclin-dependent kinase 18	>IPI:IPI00371321.6|SWISS-PROT:O35832|TREMBL:Q641Z0|ENSEMBL:ENSRNOP00000010976|REFSEQ:NP_001093976 Tax_Id=10116 Gene_Symbol=Pctk3 Cell division protein kinase 18	O35832	1309523;	289019	Cdk18	yes	1	85.845	112.64	85.845	2.53e-05	1	QNQRRFSMEDLNKRLSLPMDIRLPQEFLQKL	_RLS(ph)LPMDIR_	RLS(1)LPMDIR	RLS(85.84)LPMDIR	3	3	394.202	no			PKA	2.4	1	0.42489	1	1.082	1	0.94828	1	2.2269	1	0.40156	1	2.4	2.35355	1	up	up	up	up	1.082	1.05454	1
IPI00372535;IPI00203200	IPI00372535	347	S	Suppressor of fused homolog	>IPI:IPI00372535.3|TREMBL:Q4V8C6|ENSEMBL:ENSRNOP00000026987|REFSEQ:NP_001020070 Tax_Id=10116 Gene_Symbol=Sufu Suppressor of fused homolog;>IPI:IPI00203200.3|TREMBL:D4A4R4|ENSEMBL:ENSRNOP00000026934 Tax_Id=10116 Gene_Symbol=Sufu Uncharacterized protein	Q4V8C6	1559462;	361769	Sufu	yes	0.989128	19.5927	106.45	106.45	5.92e-08	1;2	RQNGLTYDRAPSRKDSLGSDISTAVIPHELI	_KDS(ph)LGSDISTAVIPHELIR_	KDS(0.989)LGS(0.011)DISTAVIPHELIR	KDS(19.59)LGS(-19.59)DIS(-52.21)T(-57.34)AVIPHELIR	3	3	711.031	no			PKA	1.584	1	0.51522	1	1.6571	1					0.43917	2	1.584	1.94092	1		up	up		1.6571		1
IPI00200013;IPI00829427;IPI00555215;IPI00958291;IPI00560492;IPI00948594;IPI00947994	IPI00200013	198	T	cAMP-dependent protein kinase catalytic subunit alpha	>IPI:IPI00200013.4|SWISS-PROT:P27791-1 Tax_Id=10116 Gene_Symbol=Prkaca Isoform 1 of cAMP-dependent protein kinase catalytic subunit alpha;>IPI:IPI00829427.1|TREMBL:A1L1M0|ENSEMBL:ENSRNOP00000044732|REFSEQ:NP_001094392 Tax_Id=10116 Gene_Symbol=Prkaca Protei	P27791-1	3389;	25636	Prkaca	yes	1	66.9753	337.96	257.86	1.76e-98	1;3	VTDFGFAKRVKGRTWTLCGTPEYLAPEIILS	_TWT(ph)LCGTPEYLAPEIILSK_	TWT(1)LCGTPEYLAPEIILSK	T(-66.98)WT(66.98)LCGT(-84.2)PEY(-206.92)LAPEIILS(-215.95)K	3	2	1136.55	no			PDK1; PKA	0.96072	1	0.79601	1	0.80916	1	0.86639	1	0.75844	1	0.89243	1	0.96072	1.25627	1					0.80916	1.15421	1
IPI00393034;IPI00764176;IPI00191707;IPI00768086	IPI00393034	302	S	Pyruvate dehydrogenase E1 component subunit alpha	>IPI:IPI00393034.3|TREMBL:D4A5G8|ENSEMBL:ENSRNOP00000019797|REFSEQ:XP_001060918;XP_002725261 Tax_Id=10116 Gene_Symbol=LOC100365902;LOC685778 pyruvate dehydrogenase E1 component subunit alpha, somatic form, mitochondrial-like isoform 2;>IPI:IPI00764176.1|RE	D4A5G8	1590190;	100365902	LOC100365902	yes	0.998192	27.4215	173.51	161.14	1.14e-07	1;2	GPILMELQTYRYHGHSMSDPGVSYRTREEIQ	_YHGHS(ph)MSDPGVSYR_	YHGHS(0.998)MS(0.002)DPGVSYR	Y(-101.95)HGHS(27.42)MS(-27.42)DPGVS(-61.57)Y(-105.94)R	5	2	836.832	no			PDHK1,2;	0.96484	1	0.95803	1	5.2788	1	0.16829	1	5.0062	1	0.17955	1	0.96484	1.04381	1					5.2788	5.94212	1
IPI00198685	IPI00198685	144	S	Serine/threonine-protein kinase PAK 1	>IPI:IPI00198685.1|SWISS-PROT:P35465|ENSEMBL:ENSRNOP00000045832|REFSEQ:NP_058894 Tax_Id=10116 Gene_Symbol=Pak1 Serine/threonine-protein kinase PAK 1	P35465	3250;	29431	Pak1	yes	1	70.4701	204.07	204.07	2.56e-08	1	EFYNSKKTSNSQKYMSFTDKSAEDYNSSNTL	_YMS(ph)FTDK_	YMS(1)FTDK	Y(-70.47)MS(70.47)FT(-70.94)DK	3	2	486.183	no			PAK1	0.90164	1	0.82031	1	0.87127	1	0.8861	1	0.69146	1	0.8945	1	0.90164	1.21905	1					0.87127	1.12854	1
IPI00193369	IPI00193369	707	S	Sodium/hydrogen exchanger 1	>IPI:IPI00193369.1|SWISS-PROT:P26431|ENSEMBL:ENSRNOP00000011049|REFSEQ:NP_036784 Tax_Id=10116 Gene_Symbol=Slc9a1 Sodium/hydrogen exchanger 1	P26431	3718;	24782	Slc9a1	yes	1	86.572	151.74	123.02	1.06e-07	1	AHKLDSPTMSRARIGSDPLAYEPKADLPVIT	_IGS(ph)DPLAYEPK_	IGS(1)DPLAYEPK	IGS(86.57)DPLAY(-86.57)EPK	3	2	635.292	no			p90RSK	1.6375	1	0.63032	1	0.93035	1	1.033	1	1.6306	1	0.56571	1	1.6375	1.5865	1					0.93035	0.968054	1
IPI00366800;IPI00780977	IPI00366800	1079	S	Capicua transcriptional repressor	>IPI:IPI00366800.3|TREMBL:D3Z9L1|ENSEMBL:ENSRNOP00000027710 Tax_Id=10116 Gene_Symbol=Cic Uncharacterized protein;>IPI:IPI00780977.2|TREMBL:D4A853|ENSEMBL:ENSRNOP00000054275|REFSEQ:NP_001100960 Tax_Id=10116 Gene_Symbol=Cic Uncharacterized protein	D3Z9L1	1310706;	308435	Cic	yes	0.999942	43.1491	138.63	138.63	6.46e-08	1	PEIQLPLPPGKRRTQSLSALPKERDSSSEKD	_TQS(ph)LSALPK_	TQS(1)LSALPK	T(-50.29)QS(43.15)LS(-43.15)ALPK	3	2	512.757	no			p90RSK	1.2392	1	0.79433	1	0.94506	1	0.91044	1	1.1198	1	0.69504	1	1.2392	1.25892	1					0.94506	1.09837	1
IPI00364994	IPI00364994	7	S	Nuclear cap-binding protein subunit 1	>IPI:IPI00364994.1|SWISS-PROT:Q56A27|ENSEMBL:ENSRNOP00000038713|REFSEQ:NP_001014785 Tax_Id=10116 Gene_Symbol=Ncbp1 Nuclear cap-binding protein subunit 1	Q56A27	1308973;	298075	Ncbp1	yes	1	75.5815	187.78	151.59	4.67e-07	1	_________MSRRRHSYENDGGQPHKRRKTS	_RHS(ph)YENDGGQPHK_	RHS(1)YENDGGQPHK	RHS(75.58)Y(-75.58)ENDGGQPHK	3	2	802.834	no			p70S6K	1.5573	1	0.48597	1	0.88267	1	1.0049	1	1.4807	1	0.57691	1	1.5573	2.05774	1		up	up		0.88267	0.995124	1
IPI00365582	IPI00365582	1859	S	DNA fragmentation factor subunit beta	>IPI:IPI00365582.3|TREMBL:D4A8A0|ENSEMBL:ENSRNOP00000030030|REFSEQ:NP_001099180 Tax_Id=10116 Gene_Symbol=Cad Uncharacterized protein	D4A8A0	1588606;	24240	Cad	yes	1	77.0782	203.11	77.078	2.77e-13	1	LPDGRFHLPPRIHRASDPGLPAEEPKEKPPR	_IHRAS(ph)DPGLPAEEPK_	IHRAS(1)DPGLPAEEPK	IHRAS(77.08)DPGLPAEEPK	5	4	424.957	no			p70S6K	1.056	1	1.048	1	0.90146	1	1.1092	1	0.91508	1	0.96984	1	1.056	0.954198	1					0.90146	0.901551	1
IPI00373045	IPI00373045	422	S	Eukaryotic translation initiation factor 4B	>IPI:IPI00373045.1|TREMBL:Q5RKG9|ENSEMBL:ENSRNOP00000014033|REFSEQ:NP_001008325 Tax_Id=10116 Gene_Symbol=Eif4b Eukaryotic translation initiation factor 4B	Q5RKG9	1306479;	300253	Eif4b	yes	0.999992	52.2214	352.61	318.51	1.56e-258	1;2;3;6	WRSEETQERERSRTGSESSQTGTSATSGRNT	_TGS(ph)ESSQTGTSATSGR_	TGS(1)ESSQTGTSATSGR	T(-52.22)GS(52.22)ES(-56.74)S(-102.35)QT(-160.89)GT(-193.88)S(-200.85)AT(-214.63)S(-221.41)GR	3	2	797.323	no			p70S6K	1.5618	1	0.73312	1	1.1684	1	0.92947	1	1.456	1	0.62357	1	1.5618	1.36403	1					1.1684	1.07588	1
IPI00208368	IPI00208368	804	S	Potassium voltage-gated channel subfamily B member 1	>IPI:IPI00208368.1|SWISS-PROT:P15387|TREMBL:D3ZA41|ENSEMBL:ENSRNOP00000010870|REFSEQ:NP_037318 Tax_Id=10116 Gene_Symbol=Kcnb1 Potassium voltage-gated channel subfamily B member 1	P15387	2954;	25736	Kcnb1	yes	0.970404	15.1577	134.81	134.81	5.96e-05	1	ARTEKNHFESSPLPTSPKFLRPNCVYSSEGL	_NHFESSPLPTS(ph)PK_	NHFESSPLPT(0.03)S(0.97)PK	NHFES(-61.09)S(-55.47)PLPT(-15.16)S(15.16)PK	11	2	760.843	no			P38alpha	0.43642	1	0.95056	1	1.046	1	0.89296	1	0.866	1	2.223	1	0.43642	1.05201	1	down				1.046	1.11987	1
IPI00190390;IPI00391263;IPI00421537;IPI00778415	IPI00391263	14	T	Cyclin dependent kinase 2	>IPI:IPI00190390.1|SWISS-PROT:P39951|ENSEMBL:ENSRNOP00000000783|REFSEQ:NP_062169 Tax_Id=10116 Gene_Symbol=Cdk1 Cell division protein kinase 1;>IPI:IPI00391263.2|TREMBL:D3ZJC8|ENSEMBL:ENSRNOP00000008516 Tax_Id=10116 Gene_Symbol=Cdk2 Uncharacterized protein;	D3ZJC8	70486;	362817	Cdk2	yes	1	83.6714	174.39	153.39	5.15e-05	1;2	__MEDYIKIEKIGEGTYGVVYKGRHRTTGQI;__MENFQKVEKIGEGTYGVVYKAKNKLTGEV	_IGEGT(ph)YGVVYK_	IGEGT(1)YGVVYK	IGEGT(83.67)Y(-83.67)GVVY(-121.8)K	5	2	633.294	no			Myt1	1.0619	1	0.97106	1	0.69282	1	1.1575	1	0.63276	1	1.2871	1	1.0619	1.0298	1					0.69282	0.863931	1
IPI00190530;IPI00230807;IPI00829435;IPI00558535	IPI00190530	182	Y	Mitogen-activated protein kinase 14	>IPI:IPI00190530.3|SWISS-PROT:P70618-1|ENSEMBL:ENSRNOP00000000618 Tax_Id=10116 Gene_Symbol=Mapk14 Isoform 1 of Mitogen-activated protein kinase 14;>IPI:IPI00230807.2|TREMBL:Q56A33|ENSEMBL:ENSRNOP00000000617|REFSEQ:NP_112282 Tax_Id=10116 Gene_Symbol=Mapk14	P70618-1	70496;	81649	Mapk14	yes	0.999929	41.5109	167.71	141.55	2.33e-06	1;2	LDFGLARHTDDEMTGYVATRWYRAPEIMLNW	_HTDDEMT(ph)GY(ph)VATR_	HTDDEMT(1)GY(1)VATR	HT(-76.85)DDEMT(72.22)GY(41.51)VAT(-41.51)R	9	2	828.294	no			MEK3,6	1.4736	2	1.0971	2	0.94647	1	1.9198	2	0.60973	2	1.2578	2	1.4736	0.911494	2					0.94647	0.520888	1
IPI00679181;IPI00957830;IPI00568632;IPI00679236;IPI00958661;IPI00679178;IPI00959313;IPI00230972;IPI00758434;IPI00679210;IPI00679248;IPI00817094	IPI00679181	667	S	Isoform Tau-H of Microtubule-associated protein tau	>IPI:IPI00679181.3|SWISS-PROT:P19332-8 Tax_Id=10116 Gene_Symbol=Mapt Isoform Tau-H of Microtubule-associated protein tau;>IPI:IPI00957830.1|TREMBL:D3ZNA6|ENSEMBL:ENSRNOP00000006856 Tax_Id=10116 Gene_Symbol=Mapt Microtubule-associated protein;>IPI:IPI005686	P19332-8	69329;	29477	Mapt	yes	1	86.9512	174.19	174.19	4.9e-18	1	SEKLDFKDRVQSKIGSLDNITHVPGGGNKKI	_IGS(ph)LDNITHVPGGGNK_	IGS(1)LDNITHVPGGGNK	IGS(86.95)LDNIT(-86.95)HVPGGGNK	3	2	829.899	no			MARK1,2	0.63895	1	1.7725	1	1.7389	1	0.6114	1	1.2471	1	0.88503	1	0.63895	0.564175	1		down	down		1.7389	1.63559	1
IPI00366061;IPI00947935	IPI00366061	214	S	Ets variant 6	>IPI:IPI00366061.3|TREMBL:Q3KRD1|ENSEMBL:ENSRNOP00000007889|REFSEQ:NP_001032430 Tax_Id=10116 Gene_Symbol=Etv6 Ets variant 6;>IPI:IPI00947935.1|TREMBL:D3ZHJ9|ENSEMBL:ENSRNOP00000060207 Tax_Id=10116 Gene_Symbol=Etv6 Uncharacterized protein	Q3KRD1	1559537;	312777	Etv6	yes	1	53.7564	72.365	53.756	0.00893541	1	QRPLRSPLDNMIRRLSPAERAQGPRLQQENN	_RLS(ph)PAER_	RLS(1)PAER	RLS(53.76)PAER	3	2	454.721	no			Mapk3	1.2963	1	0.96535	1	1.0488	1			1.0374	1			1.2963	1.03589	1					1.0488		1
IPI00194772;IPI00208437;IPI00206262;IPI00206973;IPI00209137;IPI00558381;IPI00194773;IPI00958189;IPI00214839	IPI00209137	208	T	MAP/microtubule affinity-regulating kinase 2	>IPI:IPI00194772.1|SWISS-PROT:O08678|ENSEMBL:ENSRNOP00000003198|REFSEQ:NP_446399 Tax_Id=10116 Gene_Symbol=Mark1 Serine/threonine-protein kinase MARK1;>IPI:IPI00208437.4|TREMBL:D4AAH3|ENSEMBL:ENSRNOP00000014225 Tax_Id=10116 Gene_Symbol=Mark3 Uncharacterized	D3ZZQ3	708483;	60328	Mark2	yes	1	96.2671	298.1	277.07	1.16e-54	1	DFGFSNEFTFGNKLDTFCGSPPYAAPELFQG;DFGFSNEFTLGSKLDTFCGSPPYAAPELFQG;DFGFSNEFTVGNKLDTFCGSPPYAAPELFQG;DFGFSNEFTVGSKLDTFCGSPPYAAPELFQG	_LDT(ph)FCGSPPYAAPELFQGK_	LDT(1)FCGSPPYAAPELFQGK	LDT(96.27)FCGS(-96.27)PPY(-180.3)AAPELFQGK	3	2	1089.48	no			LKB1	1.0142	1	0.80345	1	0.80442	1	0.923	1	0.80293	1	0.88172	1	1.0142	1.24463	1					0.80442	1.08342	1
IPI00951730;IPI00778627;IPI00948480;IPI00366556;IPI00959935	IPI00951730	415	S	Ubiquitin carboxyl-terminal hydrolase CYLD	>IPI:IPI00951730.1|SWISS-PROT:Q66H62|REFSEQ:NP_001017380 Tax_Id=10116 Gene_Symbol=Cyld Ubiquitin carboxyl-terminal hydrolase CYLD;>IPI:IPI00778627.2|TREMBL:D4ACK6|ENSEMBL:ENSRNOP00000057517 Tax_Id=10116 Gene_Symbol=- Uncharacterized protein;>IPI:IPI0094848	Q66H62	1308346;	312937	Cyld	yes	0.999999	58.3425	100.55	100.55	7.39e-05	1	QPPSMNSLSSENRFHSLPFSLTKMPNTNGSM	_FHS(ph)LPFSLTK_	FHS(1)LPFSLTK	FHS(58.34)LPFS(-58.34)LT(-74.01)K	3	2	628.807	no			IKK-beta	0.47979	1	2.2273	1	0.77516	1	0.94637	1	0.45488	1	2.123	1	0.47979	0.448974	1	down	down	down	down	0.77516	1.05667	1
IPI00206171;IPI00231053;IPI00565211;IPI00231052;IPI00959227;IPI00328017;IPI00231051	IPI00959227	1621	T	Microtubule-associated protein 2	>IPI:IPI00206171.1|SWISS-PROT:P15146-1|ENSEMBL:ENSRNOP00000050877 Tax_Id=10116 Gene_Symbol=Map2 Isoform MAP2x of Microtubule-associated protein 2;>IPI:IPI00231053.1|SWISS-PROT:P15146-4 Tax_Id=10116 Gene_Symbol=Map2 Isoform MAP2d of Microtubule-associated p	D3ZW41	3044;	25595	Map2	yes	0.999986	48.7291	173.03	164.41	3.14e-23	1;2;3	ITPGTPPSYSSRTPGTPGTPSYPRTPGTPKS	_TPGT(ph)PGTPS(ph)YPR_	TPGT(1)PGT(0.303)PS(0.695)Y(0.002)PR	T(-48.73)PGT(48.73)PGT(-3.61)PS(3.61)Y(-26.2)PR	4	2	695.776	no			GSK3beta; ERK1	0.86897	1	1.0565	1	1.0477	1	1.3051	1	0.98275	1	1.1525	1	0.86897	0.946522	1					1.0477	0.766225	1
IPI00563892;IPI00366280	IPI00563892	303	S	Heat shock transcription factor 1	>IPI:IPI00563892.2|TREMBL:Q63717|ENSEMBL:ENSRNOP00000047030|REFSEQ:NP_077369 Tax_Id=10116 Gene_Symbol=Hsf1 heat shock transcription factor 1;>IPI:IPI00366280.3|TREMBL:D3ZRG4|ENSEMBL:ENSRNOP00000037207 Tax_Id=10116 Gene_Symbol=Hsf1 Uncharacterized protein	Q63717	620913;	79245	Hsf1	yes	1	63.998	146.1	63.998	1.47e-07	1;2	PLSSSTLVRVKEEPPSPPHSPRVLEASPGRP	_VKEEPPS(ph)PPHS(ph)PR_	VKEEPPS(1)PPHS(1)PR	VKEEPPS(64)PPHS(64)PR	7	3	539.567	no			GSK3Beta	0.89106	1	1.0909	1	0.96065	1	1.1886	1	0.98078	1	1.1062	1	0.89106	0.916674	1					0.96065	0.841326	1
IPI00948269;IPI00209367;IPI00558802	IPI00948269	180	S	Myocyte enhancer factor 2D	>IPI:IPI00948269.1|TREMBL:D3Z9Q4|ENSEMBL:ENSRNOP00000058851 Tax_Id=10116 Gene_Symbol=Mef2d Uncharacterized protein;>IPI:IPI00209367.3|SWISS-PROT:O89038|ENSEMBL:ENSRNOP00000041061|REFSEQ:NP_110487 Tax_Id=10116 Gene_Symbol=Mef2d Myocyte-specific enhancer fac	D3Z9Q4	621489;	81518	Mef2d	yes	1	148.476	206.32	148.48	6.45e-27	1	TPSLVTSSLTDPRLLSPQQPALQRNSVSPGL	_LLS(ph)PQQPALQR_	LLS(1)PQQPALQR	LLS(148.48)PQQPALQR	3	2	665.848	no			ERK5	1.0426	1	0.92721	1	0.70609	1	1.3107	1	0.72773	1	1.39	1	1.0426	1.0785	1					0.70609	0.762951	1
IPI00203214	IPI00203214	59	T	Elongation factor 2	>IPI:IPI00203214.6|SWISS-PROT:P05197|TREMBL:Q8K1G4|ENSEMBL:ENSRNOP00000041821|REFSEQ:NP_058941 Tax_Id=10116 Gene_Symbol=Eef2 Elongation factor 2	P05197	61979;	29565	Eef2	yes	1	111.433	170.95	111.43	2.35e-09	1;2	GIIASARAGETRFTDTRKDEQERCITIKSTA	_FT(ph)DT(ph)RKDEQER_	FT(1)DT(1)RKDEQER	FT(111.43)DT(111.43)RKDEQER	4	2	792.808	no			eEF2K	1.1294	1	0.53422	1	0.13752	1	9.6026	1	0.18558	1	6.123	1	1.1294	1.87189	1		up			0.13752	0.104138	1
IPI00189647;IPI00782764	IPI00189647	444	S	Eukaryotic elongation factor 2 kinase	>IPI:IPI00189647.5|SWISS-PROT:P70531|TREMBL:Q6P757|ENSEMBL:ENSRNOP00000022726|REFSEQ:NP_037079 Tax_Id=10116 Gene_Symbol=Eef2k Eukaryotic elongation factor 2 kinase;>IPI:IPI00782764.2|TREMBL:D3ZU17|ENSEMBL:ENSRNOP00000051931 Tax_Id=10116 Gene_Symbol=Eef2k U	P70531	2538;	25435	Eef2k	yes	1	90.8384	263.22	216.35	5.13e-157	1;3;4	DNHRDSENSGDSGYPSEKRSDLDDPEPREHG	_DSENSGDSGYPS(ph)EK_	DSENSGDSGYPS(1)EK	DS(-166.16)ENS(-113.66)GDS(-90.84)GY(-138.16)PS(90.84)EK	12	2	776.278	no			Eef2K	1.2208	1	0.60823	1	1.1611	1	4.6558	1	1.0789	1	4.2909	1	1.2208	1.64411	1					1.1611	0.214786	1
IPI00766085;IPI00766038	IPI00766085	597	S	TBC1 domain family, member 4	>IPI:IPI00766085.1|REFSEQ:XP_001074183 Tax_Id=10116 Gene_Symbol=LOC686547 TBC1 domain family, member 4-like isoform 2;>IPI:IPI00766038.3|REFSEQ:XP_001074206 Tax_Id=10116 Gene_Symbol=LOC686547 TBC1 domain family, member 4-like isoform 3		1596351;	686547	Tbc1d5	yes	1	162.482	176.48	162.48	9.05e-16	1;2	NIFSRGANRMRGRLGSVDSFERSNSLASEKD	_LGS(ph)VDS(ph)FER_	LGS(1)VDS(1)FER	LGS(162.48)VDS(162.48)FER	3	2	585.217	no			Chk1	1.5517	1	0.64319	1	0.65221	1	1.372	1	0.87434	1	0.90908	1	1.5517	1.55475	1					0.65221	0.728863	1
IPI00190390	IPI00190390	161	T	Cyclin-dependent kinase 1	>IPI:IPI00190390.1|SWISS-PROT:P39951|ENSEMBL:ENSRNOP00000000783|REFSEQ:NP_062169 Tax_Id=10116 Gene_Symbol=Cdk1 Cell division protein kinase 1	P39951	2319;	54237	Cdk1	yes	0.999993	51.7858	143.25	117.08	4.29e-05	1;3	DFGLARAFGIPIRVYTHEVVTLWYRSPEVLL	_VYT(ph)HEVVTLWYR_	VYT(1)HEVVTLWYR	VY(-51.79)T(51.79)HEVVT(-68.55)LWY(-103.12)R	3	2	823.392	no			CDK7	0.99837	1	0.86971	1	0.74198	1	1.1629	1	0.68155	1	0.94211	1	0.99837	1.14981	1					0.74198	0.859919	1
IPI00679181;IPI00957830;IPI00568632;IPI00679236;IPI00958661;IPI00679178;IPI00959313;IPI00230972;IPI00758434;IPI00679210;IPI00679248;IPI00817094	IPI00679181	513	S	Isoform Tau-H of Microtubule-associated protein tau	>IPI:IPI00679181.3|SWISS-PROT:P19332-8 Tax_Id=10116 Gene_Symbol=Mapt Isoform Tau-H of Microtubule-associated protein tau;>IPI:IPI00957830.1|TREMBL:D3ZNA6|ENSEMBL:ENSRNOP00000006856 Tax_Id=10116 Gene_Symbol=Mapt Microtubule-associated protein;>IPI:IPI005686	P19332-8	69329;	29477	Mapt	yes	1	77.0097	291.18	164.74	1.11e-68	1;2;3;4;5	EPPKSGERSGYSSPGSPGTPGSRSRTPSLPT	_SGYS(ph)S(ph)PGS(ph)PGT(ph)PGSR_	SGYS(1)S(1)PGS(1)PGT(1)PGSR	S(-34.22)GY(-47.19)S(34.22)S(53.39)PGS(77.01)PGT(40.29)PGS(-40.29)R	8	2	857.253	no			CDK5; GSK3beta; TTBK	1.1144	1	1.0143	1	0.94485	1	1.152	1	1.023	1	0.96504	1	1.1144	0.985902	1					0.94485	0.868056	1
IPI00777127;IPI00204322;IPI00558839;IPI00896199;IPI00569725;IPI00896147;IPI00952286;IPI00782657;IPI00896118;IPI00949161	IPI00777127	770	S	Dynamin 1	>IPI:IPI00777127.2|TREMBL:D4AAP9|ENSEMBL:ENSRNOP00000057074 Tax_Id=10116 Gene_Symbol=Dnm1 Uncharacterized protein;>IPI:IPI00204322.3|TREMBL:D3ZNS3|ENSEMBL:ENSRNOP00000046016 Tax_Id=10116 Gene_Symbol=Dnm1 Uncharacterized protein;>IPI:IPI00558839.2|SWISS-PRO	D4AAP9	71096;	140694	Dnm1	yes	0.999931	42.2861	157.68	94.551	5.5e-08	1;2	DDSWLQVQSVPAGRRSPTSSPTPQRRAPAVP	_RS(ph)PTSSPTPQR_	RS(1)PTSSPTPQR	RS(42.29)PT(-42.29)S(-50.74)S(-58.66)PT(-64.07)PQR	2	2	647.301	no			CDK5; GSK3beta	2.851	1	0.26487	1	1.7693	1	0.65436	1	3.8306	1	0.21617	1	2.851	3.77544	1	up	up	up	up	1.7693	1.52821	1
IPI00195120	IPI00195120	1076	S	Retinoblastoma-like protein 2	>IPI:IPI00195120.1|SWISS-PROT:O55081|ENSEMBL:ENSRNOP00000017361|REFSEQ:NP_112356 Tax_Id=10116 Gene_Symbol=Rbl2 Retinoblastoma-like protein 2	O55081	3541;	81758	Rbl2	yes	0.99602	24.3886	159	159	4.02e-07	1;3	AMLSPREKIFYYFSNSPSKRLREINSMIRTG	_IFYYFSNS(ph)PSKR_	IFYYFSNS(0.996)PS(0.004)KR	IFY(-111.01)Y(-111.01)FS(-34.49)NS(24.39)PS(-24.39)KR	8	3	530.245	no			CDK2	1.0409	1	1.0871	1	0.99401	1			1.0198	1	1.065	3	1.0409	0.919879	1					0.99401		1
IPI00950529;IPI00565191;IPI00948988;IPI00951652;IPI00765009;IPI00952403;IPI00778575;IPI00951853	IPI00950529	713	S	Erythrocyte membrane protein band 4.1	>IPI:IPI00950529.1|TREMBL:D3ZEZ7|ENSEMBL:ENSRNOP00000062717 Tax_Id=10116 Gene_Symbol=Epb4.1 Uncharacterized protein;>IPI:IPI00565191.1|TREMBL:D3ZIP3|ENSEMBL:ENSRNOP00000013761 Tax_Id=10116 Gene_Symbol=Epb4.1 Uncharacterized protein;>IPI:IPI00948988.1|TREMB	D3ZEZ7	1564762;	313052	Epb4.1	yes	0.999994	51.9267	139.39	134.68	4.55e-09	1;2	PEPRPSEWDKRLSTHSPFRTLNINGQVPTGD	_LSTHS(ph)PFR_	LSTHS(1)PFR	LS(-80.07)T(-51.93)HS(51.93)PFR	5	2	512.734	no			CDK1	0.96827	1	1.3899	1	0.88226	1	1.2451	1	0.64148	1	1.8584	1	0.96827	0.719476	1					0.88226	0.803148	1
IPI00768561	IPI00768561	1044	S	Ankyrin repeat domain 28	>IPI:IPI00768561.1|ENSEMBL:ENSRNOP00000026680|REFSEQ:XP_001057687;XP_224620 Tax_Id=10116 Gene_Symbol=Ankrd28 Serine/threonine-protein phosphatase 6 regulatory ankyrin repeat subunit A-like isoform 2		1559931;	306264	Ankrd28	yes	1	65.4862	237.53	162.31	2.58e-47	1	TFNAINRYTNTSKTVSFEALPIMRNEPSSYC	_TVS(ph)FEALPIMR_	TVS(1)FEALPIMR	T(-65.49)VS(65.49)FEALPIMR	3	2	672.325	no			CaMKIIdelta	1.0447	1	0.81361	1	4.0104	1	0.28355	1	3.7176	1	0.33248	1	1.0447	1.22909	1					4.0104	3.52671	1
IPI00561025;IPI00781835;IPI00952410;IPI00372159;IPI00778584	IPI00781835	198	S	Tumor protein D52	>IPI:IPI00561025.1|TREMBL:D0UFD0|ENSEMBL:ENSRNOP00000015327|REFSEQ:NP_001099891 Tax_Id=10116 Gene_Symbol=Tpd52 Prostate leucine zipper variant 2;>IPI:IPI00781835.2|TREMBL:D3ZVP2|ENSEMBL:ENSRNOP00000056040 Tax_Id=10116 Gene_Symbol=Tpd52 Uncharacterized prot	D3ZVP2	1306767;	294900	Tpd52	yes	1	39.8201	165.69	39.82	6.88e-14	1;2;3	HSISMPAMRNSPTFKSFEEKVENLKSKVGGA;ITKKLEDVKNSPTFKSFEEKVENLKAISKVG	_S(ph)FEEKVENLK_	S(1)FEEKVENLK	S(39.82)FEEKVENLK	1	2	651.803	no			CaMKIIdelta	1.0316	1	0.94271	1	2.733	1	0.32958	1	2.269	1	0.34862	1	1.0316	1.06077	1					2.733	3.03416	1
IPI00365663	IPI00365663	338	S	2-oxoisovalerate dehydrogenase subunit alpha, mitochondrial (Fragment)	>IPI:IPI00365663.1|SWISS-PROT:P11960|TREMBL:B1WBN3;Q5EB89|ENSEMBL:ENSRNOP00000027995|REFSEQ:NP_036914 Tax_Id=10116 Gene_Symbol=Bckdha 2-oxoisovalerate dehydrogenase subunit alpha, mitochondrial	P11960	2196;	25244	Bckdha	yes	0.997242	26.1175	159.4	159.4	1.84e-06	1	QPFLIEAMTYRIGHHSTSDDSSAYRSVDEVN	_IGHHS(ph)TSDDSSAYR_	IGHHS(0.997)T(0.002)SDDSSAYR	IGHHS(26.12)T(-26.12)S(-34.94)DDS(-68.94)S(-74.54)AY(-147.6)R	5	2	806.823	no			BCKDK	0.92742	1	0.84041	1	1.2805	1	0.78891	1	1.3432	1	0.82452	1	0.92742	1.1899	1					1.2805	1.26757	1
IPI00464594;IPI00566721;IPI00569736	IPI00464594	227	S	Borealin	>IPI:IPI00464594.1|SWISS-PROT:Q6AXW0|ENSEMBL:ENSRNOP00000043633|REFSEQ:NP_001020221 Tax_Id=10116 Gene_Symbol=Cdca8 Borealin;>IPI:IPI00566721.3|TREMBL:D3ZPT9|ENSEMBL:ENSRNOP00000041371 Tax_Id=10116 Gene_Symbol=Cdca8 Uncharacterized protein;>IPI:IPI00569736.	Q6AXW0	1566306;	500545	Cdca8	yes	1	70.0137	302.84	160.47	2.02e-119	1	TPAAKEQVYNISINGSPLADSKEISLSVPIG	_EQVYNISINGS(ph)PLADSK_	EQVYNISINGS(1)PLADSK	EQVY(-117.65)NIS(-95.22)INGS(70.01)PLADS(-70.01)K	11	3	638.966	no			AurB	1.039	1	1.1303	1	0.88264	1	1.09	1	0.827	1	1.1597	1	1.039	0.884721	1					0.88264	0.917431	1
IPI00869638	IPI00869638	643	S	Protein Ulk1	>IPI:IPI00869638.1|TREMBL:D3ZMG0|ENSEMBL:ENSRNOP00000053633|REFSEQ:NP_001101811 Tax_Id=10116 Gene_Symbol=Ulk1 Uncharacterized protein	D3ZMG0	1589743;	360827	Ulk1	yes	0.997416	26.0611	176.23	98.507	4.87e-05	1;2	SPTKAGPSFDFPKAPSSQSLLTLLARQGVVM	_APS(ph)SQSLLTLLAR_	APS(0.997)S(0.002)QSLLTLLAR	APS(26.06)S(-26.06)QS(-39.53)LLT(-56.19)LLAR	3	2	718.879	no			AMPKA1;	1.0493	1	1.0065	1	0.2955	1	3.3479	1	0.23326	1	4.349	1	1.0493	0.993542	1					0.2955	0.298695	1
IPI00231108	IPI00231108	108	S	5'-AMP-activated protein kinase subunit beta-1	>IPI:IPI00231108.5|SWISS-PROT:P80386|ENSEMBL:ENSRNOP00000001508|REFSEQ:NP_114182 Tax_Id=10116 Gene_Symbol=Prkab1 5'-AMP-activated protein kinase subunit beta-1	P80386	71057;	83803	Prkab1	yes	1	82.2146	183.86	138.62	5.18e-27	1	LSGSFNNWSKLPLTRSQNNFVAILDLPEGEH	_S(ph)QNNFVAILDLPEGEHQYK_	S(1)QNNFVAILDLPEGEHQYK	S(82.21)QNNFVAILDLPEGEHQY(-82.21)K	1	2	1141.53	no			AMPKA1	0.9676	1	1.0615	1	0.66044	1	1.6908	1	0.58479	1	1.6868	1	0.9676	0.942063	1					0.66044	0.591436	1
IPI00210539;IPI00197210;IPI00324874;IPI00231994;IPI00197241;IPI00197301;IPI00231993;IPI00231995	IPI00210539	490	S	6-phosphofructo-2-kinase/fructose-2,6-bisphosphatase 3	>IPI:IPI00210539.1|SWISS-PROT:O35552-1|ENSEMBL:ENSRNOP00000062965|REFSEQ:NP_476476 Tax_Id=10116 Gene_Symbol=Pfkfb3 Isoform 1 of 6-phosphofructo-2-kinase/fructose-2,6-biphosphatase 3;>IPI:IPI00197210.4|SWISS-PROT:O35552-3|ENSEMBL:ENSRNOP00000025700 Tax_Id=1	O35552-1	619776;	117276	Pfkfb3	yes	0.999938	42.1068	234.04	234.04	5.35e-150	1;2	KQDAKKGPNPLMRRNSVTPLASPEPTKKPRI	_RNS(ph)VTPLASPEPTK_	RNS(1)VTPLASPEPTK	RNS(42.11)VT(-42.11)PLAS(-120.02)PEPT(-142.42)K	3	2	788.89	no			AMPK; PKA; Akt1	1.7723	1	0.45058	1	1.1186	1	0.72418	1	1.487	1	0.43585	1	1.7723	2.21936	1	up	up	up	up	1.1186	1.38087	1
IPI00194102;IPI00567332;IPI00957706	IPI00194102	117	S	Acetyl-CoA carboxylase 1	>IPI:IPI00194102.3|SWISS-PROT:P11497-1|ENSEMBL:ENSRNOP00000050703|REFSEQ:NP_071529 Tax_Id=10116 Gene_Symbol=Acaca Isoform 1 of Acetyl-CoA carboxylase 1;>IPI:IPI00567332.3|SWISS-PROT:P11497-2 Tax_Id=10116 Gene_Symbol=Acaca Isoform 2 of Acetyl-CoA carboxylas	P11497-1	621248;	60581	Acaca	yes	0.999997	55.2717	193.28	144.57	2.1e-11	1	SALQDGLAFHMRSSMSGLHLVKQGRDRKKID	_SSM(ox)S(ph)GLHLVK_	SSMS(1)GLHLVK	S(-76.13)S(-55.27)MS(55.27)GLHLVK	4	2	577.767	no			AMPK	1.0581	1	0.86694	1	0.30819	1	3.3725	1	0.30247	1	3.3767	1	1.0581	1.15348	1					0.30819	0.296516	1
IPI00325912	IPI00325912	552	S	Catenin beta-1	>IPI:IPI00325912.1|SWISS-PROT:Q9WU82|TREMBL:B6DMG1|ENSEMBL:ENSRNOP00000026016|REFSEQ:NP_445809 Tax_Id=10116 Gene_Symbol=Ctnnb1 Catenin beta-1	Q9WU82	70487;	84353	Ctnnb1	yes	0.999317	31.8972	241.08	191.07	4.84e-99	1	VQLLVRAHQDTQRRTSMGGTQQQFVEGVRME	_TS(ph)MGGTQQQFVEGVR_	T(0.001)S(0.999)MGGTQQQFVEGVR	T(-31.9)S(31.9)MGGT(-44.29)QQQFVEGVR	2	2	852.874	no			Akt1,2; CaMKIIalpha	1.912	1	0.51788	1	0.79581	1	0.97906	1	1.6523	1	0.49437	1	1.912	1.93095	1	up	up	up	up	0.79581	1.02139	1
IPI00767202;IPI00777140	IPI00777140	318	S	Protein Pikfyve	>IPI:IPI00767202.2|TREMBL:D3ZYT8|ENSEMBL:ENSRNOP00000020447|REFSEQ:XP_001072465;XP_237217 Tax_Id=10116 Gene_Symbol=Pikfyve Uncharacterized protein;>IPI:IPI00777140.2|TREMBL:D3ZT14|ENSEMBL:ENSRNOP00000054853 Tax_Id=10116 Gene_Symbol=Pikfyve Uncharacterized	D3ZT14	1592067;	316457	Pikfyve	yes	0.999997	56.5407	227.47	184.76	7.43e-74	1	VQEDAGKSPARNRSASITNLSLDRSGSPMVP	_SAS(ph)ITNLSLDR_	SAS(1)ITNLSLDR	S(-63.53)AS(56.54)IT(-56.54)NLS(-106.87)LDR	3	2	628.798	no			Akt1	1.5707	1	0.54905	1	0.8719	1	1.1271	1	1.3538	1	0.61523	1	1.5707	1.82133	1		up	up		0.8719	0.887233	1
IPI00869848	IPI00869848	247	T	AKT1 substrate 1 (Proline-rich) (Predicted), isoform CRA_d	>IPI:IPI00869848.2|TREMBL:D3ZH75|ENSEMBL:ENSRNOP00000027478|REFSEQ:NP_001099729 Tax_Id=10116 Gene_Symbol=Akt1s1 AKT1 substrate 1	D3ZH75	1312049;	292887	Akt1s1	yes	0.997779	26.5254	154.24	110.39	0.00020078	1	EDNQVFGDLPRPRLNTSDFQKLKRKY_____	_LNT(ph)SDFQK_	LNT(0.998)S(0.002)DFQK	LNT(26.53)S(-26.53)DFQK	3	2	516.724	no			Akt1	0.85151	1	0.89367	1	0.67832	1	1.2326	1	0.59078	1	1.3124	1	0.85151	1.11898	1					0.67832	0.811293	1
IPI00188288	IPI00188288	94	S	Protein Rragc	>IPI:IPI00188288.2|TREMBL:Q0D2L6|ENSEMBL:ENSRNOP00000023514|REFSEQ:NP_001041649 Tax_Id=10116 Gene_Symbol=Rragc Ras-related GTP binding C	Q0D2L6	1311760;	298514	Rragc	yes	0.994516	22.5852	256.49	236.27	1.27e-128	1;2	VVFHKMSPNETLFLESTNKIYKDDISNSSFV	_MSPNETLFLES(ph)TNK_	MSPNETLFLES(0.995)T(0.005)NK	MS(-203.52)PNET(-86.3)LFLES(22.59)T(-22.59)NK	11	2	845.873	no				1.0635	1	0.88916	1	1.0427	1	0.90311	1	0.98484	1	0.84446	1	1.0635	1.12466	1					1.0427	1.10728	1
IPI00188288	IPI00188288	15	S	Protein Rragc	>IPI:IPI00188288.2|TREMBL:Q0D2L6|ENSEMBL:ENSRNOP00000023514|REFSEQ:NP_001041649 Tax_Id=10116 Gene_Symbol=Rragc Ras-related GTP binding C	Q0D2L6	1311760;	298514	Rragc	yes	0.998985	30.9225	70.718	70.718	0.000319873	1	_MSLQYGAEETPLAGSYGAADSFPKDFGYGV	_(ac)SLQYGAEETPLAGS(ph)YGAADSFPK_	SLQYGAEETPLAGS(0.999)YGAADS(0.001)FPK	S(-45.05)LQY(-45.31)GAEET(-44.76)PLAGS(30.92)Y(-39.45)GAADS(-30.92)FPK	14	3	827.7	no				0.98219	1	1.0904	1			0.96445	1			0.96508	1	0.98219	0.917095	1						1.03686	1
IPI00188469;IPI00948879	IPI00188469	96	S	NOP14 nucleolar protein	>IPI:IPI00188469.3|TREMBL:D4A924|ENSEMBL:ENSRNOP00000016347 Tax_Id=10116 Gene_Symbol=Nop14 Uncharacterized protein;>IPI:IPI00948879.1|TREMBL:D4A5G2|ENSEMBL:ENSRNOP00000061294|REFSEQ:NP_001099483 Tax_Id=10116 Gene_Symbol=Nop14 Uncharacterized protein	D4A924	1305605;	289724	Nop14	yes	1	64.6601	256.08	197.47	9.23e-29	1	NVFTDKRFGEYNSNISPEEKMMKRFALEQQR	_FGEYNSNIS(ph)PEEK_	FGEYNSNIS(1)PEEK	FGEY(-150.59)NS(-64.66)NIS(64.66)PEEK	9	2	797.327	no				1.1757	1	1.2346	1	0.88543	1	1.1283	1	0.86572	1	1.1783	1	1.1757	0.809979	1					0.88543	0.886289	1
IPI00188884	IPI00188884	1071	S	Biorientation of chromosomes in cell division 1-like 1	>IPI:IPI00188884.3|TREMBL:P70489|REFSEQ:XP_001060944 Tax_Id=10116 Gene_Symbol=Abp10 annexin V-binding protein ABP-10	P70489	621413;	207118	Abp10	yes	0.991323	21.5433	146.67	119.88	2.95e-06	1;2	TEKKLSRRLCENRRGSTSQEMAKEDKLAANL	_RGS(ph)TSQEMAK_	RGS(0.991)T(0.007)S(0.002)QEMAK	RGS(21.54)T(-21.54)S(-27.59)QEMAK	3	2	587.75	no				1.808	1	0.42436	1	0.97626	1	1.0555	1	1.9241	1	0.61157	1	1.808	2.35649	1	up	up	up	up	0.97626	0.947418	1
IPI00188884	IPI00188884	480	S	Biorientation of chromosomes in cell division 1-like 1	>IPI:IPI00188884.3|TREMBL:P70489|REFSEQ:XP_001060944 Tax_Id=10116 Gene_Symbol=Abp10 annexin V-binding protein ABP-10	P70489	621413;	207118	Abp10	yes	1	95.8676	324.63	324.63	1.01e-85	1;2	RHAYVHKPYLYSKYYSDSDDELTVEQRRQSI	_YYS(ph)DS(ph)DDELTVEQR_	YYS(1)DS(1)DDELTVEQR	Y(-111.67)Y(-95.87)S(95.87)DS(130.94)DDELT(-158.06)VEQR	3	2	940.337	no				0.98536	2	2.1306	1	1.1252	2	0.96303	2	1.0012	2	1.0563	2	0.98536	0.469351	1		down	down		1.1252	1.03839	2
IPI00189030	IPI00189030	71	S	Transmembrane and ubiquitin-like domain-containing protein 1	>IPI:IPI00189030.2|SWISS-PROT:Q53AQ4|ENSEMBL:ENSRNOP00000058703|REFSEQ:NP_001073622;NP_942076 Tax_Id=10116 Gene_Symbol=Tmub1 Transmembrane and ubiquitin-like domain-containing protein 1	Q53AQ4	735120;	362301	Tmub1	yes	0.999835	37.8145	252.08	194.77	3.3e-139	1	MTAIDSIREEAPGAESPSLRHRGPSAQPEPE	_EEAPGAES(ph)PSLR_	EEAPGAES(1)PSLR	EEAPGAES(37.81)PS(-37.81)LR	8	2	661.785	no				0.32862	1	3.3628	1	0.90215	1	1.0982	1	0.26419	1	3.0997	1	0.32862	0.297371	1	down	down	down	down	0.90215	0.910581	1
IPI00189595;IPI00563540	IPI00189595	2360	S	Calcium channel, voltage-dependent, T type, alpha 1H subunit	>IPI:IPI00189595.3|ENSEMBL:ENSRNOP00000050422 Tax_Id=10116 Gene_Symbol=Cacna1h 262 kDa protein;>IPI:IPI00563540.3|SWISS-PROT:Q9EQ60|TREMBL:A1EA79;A1EA80;A9YTJ3|ENSEMBL:ENSRNOP00000042239|REFSEQ:NP_722521 Tax_Id=10116 Gene_Symbol=Cacna1h Voltage-dependent T		68943;	114862	Cacna1h	yes	1	97.7712	245.82	229.59	2.7e-23	1;3	LKKPGSTPATPAPDDSGDEPV__________	_KPGSTPATPAPDDS(ph)GDEPV_	KPGSTPATPAPDDS(1)GDEPV	KPGS(-135.21)T(-134.4)PAT(-97.77)PAPDDS(97.77)GDEPV	14	2	959.409	no				0.93991	1	1.0512	1	0.80809	1	1.0914	1	0.95775	1	1.1558	1	0.93991	0.951294	1					0.80809	0.916254	1
IPI00189898;IPI00780604	IPI00189898	343	S	Sentrin-specific protease 2	>IPI:IPI00189898.1|SWISS-PROT:Q9EQE1|ENSEMBL:ENSRNOP00000002425|REFSEQ:NP_076479 Tax_Id=10116 Gene_Symbol=Senp2 Sentrin-specific protease 2;>IPI:IPI00780604.1|TREMBL:D3ZF69|ENSEMBL:ENSRNOP00000055120 Tax_Id=10116 Gene_Symbol=Senp2 Uncharacterized protein	Q9EQE1	708378;	78973	Senp2	yes	1	96.6404	96.64	96.64	0.00157299	1	LRLGSGSNGLLRRKISVLEAKEKNFPSKEKD	_KIS(ph)VLEAK_	KIS(1)VLEAK	KIS(96.64)VLEAK	3	2	484.265	no				2.4606	1	0.3561	1	1.2539	1	0.93887	1	3.0355	1	0.25532	1	2.4606	2.8082	1	up	up	up	up	1.2539	1.06511	1
IPI00563501;IPI00191039;IPI00782163;IPI00563426;IPI00569465;IPI00565234	IPI00563501	7262	S	Protein Dst	>IPI:IPI00563501.4|ENSEMBL:ENSRNOP00000048595 Tax_Id=10116 Gene_Symbol=- 824 kDa protein;>IPI:IPI00191039.5|ENSEMBL:ENSRNOP00000017235 Tax_Id=10116 Gene_Symbol=- 608 kDa protein;>IPI:IPI00782163.2|ENSEMBL:ENSRNOP00000056756 Tax_Id=10116 Gene_Symbol=- 825 k					yes	0.999997	55.8515	195.37	194.63	7.56e-67	1;2	SKAGSRASSRRGSDASDFDISEIQSVCSDVE	_RGS(ph)DAS(ph)DFDISEIQSVCSDVETVPQTHRPAPR_	RGS(1)DAS(1)DFDISEIQSVCSDVETVPQTHRPAPR	RGS(75.33)DAS(55.85)DFDIS(-55.85)EIQS(-111.57)VCS(-140)DVET(-168.66)VPQT(-173.37)HRPAPR	6	4	929.907	no				2.0126	1	0.85559	2	1.5977	1	1.024	2	1.2453	2	0.82965	2	2.0126	1.16878	1	up		up		1.5977	0.976562	1
IPI00191335;IPI00231023;IPI00209653	IPI00191335	508	S	Synapsin-1	>IPI:IPI00191335.1|SWISS-PROT:P09951-1|ENSEMBL:ENSRNOP00000014250|REFSEQ:NP_062006 Tax_Id=10116 Gene_Symbol=Syn1 Isoform IA of Synapsin-1;>IPI:IPI00231023.1|SWISS-PROT:P09951-2|REFSEQ:NP_001104252 Tax_Id=10116 Gene_Symbol=Syn1 Isoform IB of Synapsin-1;>IPI	P09951-1	3797;	24949	Syn1	yes	0.999741	35.8631	279.69	238.2	1.03e-126	1;3	GLGPPAGSPLPQRLPSPTAAPQQSASQATPM	_LPS(ph)PTAAPQQSASQATPMTQGQGR_	LPS(1)PTAAPQQSASQATPMTQGQGR	LPS(35.86)PT(-35.86)AAPQQS(-129.7)AS(-143.24)QAT(-176.15)PMT(-185.48)QGQGR	3	2	1245.58	no				1.0159	1	0.88903	1	0.69061	1	1.1803	1	0.67182	1	1.4596	1	1.0159	1.12482	1					0.69061	0.847242	1
IPI00191335;IPI00231023;IPI00209653	IPI00191335	549	S	Synapsin-1	>IPI:IPI00191335.1|SWISS-PROT:P09951-1|ENSEMBL:ENSRNOP00000014250|REFSEQ:NP_062006 Tax_Id=10116 Gene_Symbol=Syn1 Isoform IA of Synapsin-1;>IPI:IPI00231023.1|SWISS-PROT:P09951-2|REFSEQ:NP_001104252 Tax_Id=10116 Gene_Symbol=Syn1 Isoform IB of Synapsin-1;>IPI	P09951-1	3797;	24949	Syn1	yes	1	93.1323	135.02	102.72	4.86e-19	1;2	VAGGPGAPPAARPPASPSPQRQAGPPQATRQ	_QSRPVAGGPGAPPAARPPAS(ph)PS(ph)PQR_	QSRPVAGGPGAPPAARPPAS(1)PS(1)PQR	QS(-93.13)RPVAGGPGAPPAARPPAS(93.13)PS(99.89)PQR	20	3	856.074	no				1.6828	1	1.265	1	1.0744	1	1.0936	2	1.0919	1	1.5047	2	1.6828	0.790514	1					1.0744	0.914411	1
IPI00191457;IPI00779380	IPI00191457	75	S	ATPase WRNIP1	>IPI:IPI00191457.1|SWISS-PROT:Q8CG07|ENSEMBL:ENSRNOP00000023332|REFSEQ:NP_758835 Tax_Id=10116 Gene_Symbol=Wrnip1 ATPase WRNIP1;>IPI:IPI00779380.1|TREMBL:D3ZU67|ENSEMBL:ENSRNOP00000056585 Tax_Id=10116 Gene_Symbol=Wrnip1 Uncharacterized protein	Q8CG07	628836;	282835	Wrnip1	yes	0.999838	40.5193	131.17	131.17	4.95e-07	1	RAKGPSPPGAKRRRLSESSALKQPATPTAAE	_RLS(ph)ESSALK_	RLS(1)ESSALK	RLS(40.52)ES(-41.37)S(-40.52)ALK	3	2	535.766	no				1.56	1	0.56348	1	0.94401	1	1.0084	1	1.3253	1	0.55496	1	1.56	1.77469	1		up	up		0.94401	0.99167	1
IPI00191533;IPI00949336;IPI00560512	IPI00949336	681	S	Rho guanine nucleotide exchange factor 11	>IPI:IPI00191533.2|ENSEMBL:ENSRNOP00000020717 Tax_Id=10116 Gene_Symbol=Arhgef11 165 kDa protein;>IPI:IPI00949336.1|SWISS-PROT:Q9ES67|TREMBL:D3ZZE7|ENSEMBL:ENSRNOP00000063559|REFSEQ:NP_076472 Tax_Id=10116 Gene_Symbol=Arhgef11 Uncharacterized protein;>IPI:IP	Q9ES67	619705;	78966	Arhgef11	yes	0.999904	40.1632	289.21	226.72	4.25e-104	1	EMKRSRKAENVPRSRSDVDMDAAAEAARLHQ	_SRS(ph)DVDMDAAAEAAR_	SRS(1)DVDMDAAAEAAR	S(-40.16)RS(40.16)DVDMDAAAEAAR	3	2	822.838	no				1.7826	1	0.59609	1	1.0901	1	0.97849	1	1.7596	1	0.62801	1	1.7826	1.6776	1	up		up		1.0901	1.02198	1
IPI00192011;IPI00201975;IPI00195929;IPI00476704	IPI00195929	353	S	CAP-Gly domain-containing linker protein 2	>IPI:IPI00192011.1|TREMBL:D3ZUK8|ENSEMBL:ENSRNOP00000001683 Tax_Id=10116 Gene_Symbol=Clip1 Uncharacterized protein;>IPI:IPI00201975.2|TREMBL:Q9JK25|ENSEMBL:ENSRNOP00000001685|REFSEQ:NP_113933 Tax_Id=10116 Gene_Symbol=Clip1 restin;>IPI:IPI00195929.2|SWISS-P	O55156	62019;	29264	Clip2	yes	0.999257	32.0382	165.9	165.9	9.88e-08	1	SGLLTETSSRYARKISGTTALQEALKEKQQH;TGLLTETSSRYARKISGTTALQEALKEKQQH	_KIS(ph)GTTALQEALK_	KIS(0.999)GT(0.001)TALQEALK	KIS(32.04)GT(-32.04)T(-39.26)ALQEALK	3	2	720.379	no				2.0246	1	0.47213	1	0.89986	1	1.146	1	1.8128	1	0.52882	1	2.0246	2.11806	1	up	up	up	up	0.89986	0.8726	1
IPI00192023	IPI00192023	87	S	NFATC2-interacting protein	>IPI:IPI00192023.2|SWISS-PROT:Q6AYG7|ENSEMBL:ENSRNOP00000041221|REFSEQ:NP_001007693 Tax_Id=10116 Gene_Symbol=Nfatc2ip NFATC2-interacting protein	Q6AYG7	1359096;	308983	Nfatc2ip	yes	1	33.6489	162.2	33.649	3.41e-33	3	RLPAPAAPEQDSDSDSEGAAEGPAGAPRTLV	_LPAPAAPEQDS(ph)DS(ph)DS(ph)EGAAEGPAGAPR_	LPAPAAPEQDS(1)DS(1)DS(1)EGAAEGPAGAPR	LPAPAAPEQDS(33.65)DS(33.65)DS(33.65)EGAAEGPAGAPR	15	4	701.519	no				0.93376	3	0.99109	3	0.96346	3	1.037	3	0.92874	3	1.0046	3	0.93376	1.00899	3					0.96346	0.96432	3
IPI00192446	IPI00192446	800	S	Zinc phosphodiesterase ELAC protein 2	>IPI:IPI00192446.1|SWISS-PROT:Q8CGS5|ENSEMBL:ENSRNOP00000004722|REFSEQ:NP_758829 Tax_Id=10116 Gene_Symbol=Elac2 Zinc phosphodiesterase ELAC protein 2	Q8CGS5	628882;	282826	Elac2	yes	0.948674	13.4065	267.57	101.48	9.67e-210	1	ELRLVRAALLTQQADSSEDREPHQKRAHSEE	_AALLTQQADS(ph)SEDREPHQK_	AALLT(0.008)QQADS(0.949)S(0.043)EDREPHQK	AALLT(-20.72)QQADS(13.41)S(-13.41)EDREPHQK	10	3	735.337	no				1.0134	1	0.92156	1	3.1118	1	0.44553	1	2.4667	1	0.42888	1	1.0134	1.08512	1					3.1118	2.24452	1
IPI00192626;IPI00210489	IPI00192626	614	S	Beta-adducin	>IPI:IPI00192626.3|SWISS-PROT:Q05764-1|ENSEMBL:ENSRNOP00000021491|REFSEQ:NP_001103350 Tax_Id=10116 Gene_Symbol=Add2 Isoform 1 of Beta-adducin;>IPI:IPI00210489.1|TREMBL:D4AAU3|ENSEMBL:ENSRNOP00000021627 Tax_Id=10116 Gene_Symbol=Add2 Uncharacterized protein	Q05764-1	2042;	24171	Add2	yes	1	65.7258	223.18	111.57	9.08e-73	1;2;3	TPASPVQSPTRAGTKSPAVSPSKASEDAKKT	_S(ph)PAVS(ph)PSKASEDAK_	S(1)PAVS(0.999)PS(0.001)KASEDAK	S(65.73)PAVS(32.1)PS(-32.1)KAS(-51.59)EDAK	1	2	767.315	no				1.0898	1	0.88173	1	0.85382	1	0.87339	1	1.0489	1	0.99458	1	1.0898	1.13413	1					0.85382	1.14496	1
IPI00192984;IPI00393489;IPI00947727;IPI00948864;IPI00204036;IPI00948370;IPI00952387;IPI00209336;IPI00777699	IPI00393489	254	S	Sorbin and SH3 domain containing 2	>IPI:IPI00192984.4|TREMBL:D3ZTU4|ENSEMBL:ENSRNOP00000018094 Tax_Id=10116 Gene_Symbol=Sorbs2 Uncharacterized protein;>IPI:IPI00393489.2|TREMBL:D3ZWP9|ENSEMBL:ENSRNOP00000037103 Tax_Id=10116 Gene_Symbol=Sorbs2 Uncharacterized protein;>IPI:IPI00947727.1|TREMB	D3ZWP9	620061;	114901	Sorbs2	yes	0.999538	33.3573	126.71	126.71	0.000110607	1	PAAKTQTYRPLSKSHSDNGTDAFKEAPSPVP	_SHS(ph)DNGTDAFK_	SHS(1)DNGTDAFK	S(-61.49)HS(33.36)DNGT(-33.36)DAFK	3	2	629.74	no				1.1913	1	0.55237	1	1.4492	1	0.80477	1	1.552	1			1.1913	1.81038	1		up			1.4492	1.24259	1
IPI00193522	IPI00193522	137	S	Vesicle-trafficking protein SEC22b	>IPI:IPI00193522.3|SWISS-PROT:Q4KM74|ENSEMBL:ENSRNOP00000025327|REFSEQ:NP_001020857 Tax_Id=10116 Gene_Symbol=Sec22b Vesicle-trafficking protein SEC22b	Q4KM74	1309988;	310710	Sec22b	yes	1	82.748	280.19	255.24	1.64e-52	1	TKKLYIDSRARRNLGSINTELQDVQRIMVAN	_NLGS(ph)INTELQDVQR_	NLGS(1)INTELQDVQR	NLGS(82.75)INT(-82.75)ELQDVQR	4	2	833.893	no				10.647	1	0.092216	1	1.355	1	0.90412	1	9.5717	1	0.073056	1	10.647	10.8441	1	up	up	up	up	1.355	1.10605	1
IPI00951048;IPI00205797;IPI00958552;IPI00193650;IPI00390645;IPI00798621	IPI00951048	522	S	G-protein signaling modulator 1	>IPI:IPI00951048.1|ENSEMBL:ENSRNOP00000025287 Tax_Id=10116 Gene_Symbol=Gpsm1 78 kDa protein;>IPI:IPI00205797.6|SWISS-PROT:Q9R080-1|ENSEMBL:ENSRNOP00000062075|REFSEQ:NP_653346 Tax_Id=10116 Gene_Symbol=Gpsm1 Isoform 1 of G-protein-signaling modulator 1;>IPI:		628682;	246254	Gpsm1	yes	0.998624	28.608	243.86	236.16	3.04e-21	1;2	DVRVQVPRTGIPRAPSSDEECFFDLLSKFQS	_APS(ph)SDEECFFDLLSK_	APS(0.999)S(0.001)DEECFFDLLSK	APS(28.61)S(-28.61)DEECFFDLLS(-178.64)K	3	2	912.874	no				1.1464	1	0.83929	1	1.6891	1	0.53403	1	1.7566	1	0.56499	1	1.1464	1.19148	1					1.6891	1.87255	1
IPI00951048;IPI00205797;IPI00958552;IPI00193650;IPI00390645;IPI00798621	IPI00951048	523	S	G-protein signaling modulator 1	>IPI:IPI00951048.1|ENSEMBL:ENSRNOP00000025287 Tax_Id=10116 Gene_Symbol=Gpsm1 78 kDa protein;>IPI:IPI00205797.6|SWISS-PROT:Q9R080-1|ENSEMBL:ENSRNOP00000062075|REFSEQ:NP_653346 Tax_Id=10116 Gene_Symbol=Gpsm1 Isoform 1 of G-protein-signaling modulator 1;>IPI:		628682;	246254	Gpsm1	yes	0.999367	31.982	225.23	150.7	1.5e-14	1;2	VRVQVPRTGIPRAPSSDEECFFDLLSKFQSS	_APSS(ph)DEECFFDLLSK_	APS(0.001)S(0.999)DEECFFDLLSK	APS(-31.98)S(31.98)DEECFFDLLS(-98.53)K	4	2	912.874	no				1.1691	1	0.84885	1	1.2889	1	0.8488	1	1.7352	1	0.86121	1	1.1691	1.17806	1					1.2889	1.17813	1
IPI00951048;IPI00205797;IPI00958552;IPI00193650;IPI00390645;IPI00798621	IPI00951048	442	S	G-protein signaling modulator 1	>IPI:IPI00951048.1|ENSEMBL:ENSRNOP00000025287 Tax_Id=10116 Gene_Symbol=Gpsm1 78 kDa protein;>IPI:IPI00205797.6|SWISS-PROT:Q9R080-1|ENSEMBL:ENSRNOP00000062075|REFSEQ:NP_653346 Tax_Id=10116 Gene_Symbol=Gpsm1 Isoform 1 of G-protein-signaling modulator 1;>IPI:		628682;	246254	Gpsm1	yes	1	80.2088	175.48	175.48	4.11e-14	1;3	GYEAQGARPKRTQRLSAETWDLLRLPLDREQ	_LS(ph)AETWDLLR_	LS(1)AETWDLLR	LS(80.21)AET(-80.21)WDLLR	2	2	642.305	no				2.242	1	0.3737	1	1.0401	1	0.88594	1	2.1855	1	0.41407	1	2.242	2.67594	1	up	up	up	up	1.0401	1.12874	1
IPI00194102;IPI00567332;IPI00957706	IPI00194102	63	S	Acetyl-CoA carboxylase 1	>IPI:IPI00194102.3|SWISS-PROT:P11497-1|ENSEMBL:ENSRNOP00000050703|REFSEQ:NP_071529 Tax_Id=10116 Gene_Symbol=Acaca Isoform 1 of Acetyl-CoA carboxylase 1;>IPI:IPI00567332.3|SWISS-PROT:P11497-2 Tax_Id=10116 Gene_Symbol=Acaca Isoform 2 of Acetyl-CoA carboxylas	P11497-1	621248;	60581	Acaca	yes	1	63.6595	326.67	266.63	4.26e-237	1;2	TLELNQHSRFIIGSVSEDNSEDEISNLVKLD	_FIIGSVS(ph)EDNSEDEISNLVK_	FIIGSVS(1)EDNSEDEISNLVK	FIIGS(-63.66)VS(63.66)EDNS(-76.79)EDEIS(-156.25)NLVK	7	2	1138.02	no				1.2814	1	0.80336	1	5.8791	1	0.22809	1	5.4152	1	0.22498	1	1.2814	1.24477	1					5.8791	4.38423	1
IPI00194567	IPI00194567	502	S	Transcription intermediary factor 1-beta	>IPI:IPI00194567.6|SWISS-PROT:O08629|ENSEMBL:ENSRNOP00000031061|REFSEQ:NP_446368 Tax_Id=10116 Gene_Symbol=Trim28 Transcription intermediary factor 1-beta	O08629	620289;	116698	Trim28	yes	0.999955	43.5571	269.61	123.36	3.34e-30	1	PRVSLERLDLDLTSDSQPPVFKVFPGSTTED	_LDLDLTSDS(ph)QPPVFK_	LDLDLTSDS(1)QPPVFK	LDLDLT(-58.85)S(-43.56)DS(43.56)QPPVFK	9	3	585.613	no				1.0577	1	1.3232	1	0.78696	1	0.70542	1	0.62411	1	0.81317	1	1.0577	0.755744	1					0.78696	1.4176	1
IPI00194875;IPI00231314;IPI00231313;IPI00231315;IPI00558864;IPI00780597;IPI00561115;IPI00959068;IPI00231316;IPI00231309;IPI00339140;IPI00231311;IPI00339139;IPI00231310;IPI00339141;IPI00231312;IPI00950424;IPI00955188;IPI00955175	IPI00950424	18	S	ATPase, Ca++ transporting, plasma membrane 2	>IPI:IPI00194875.2|SWISS-PROT:P11506-1 Tax_Id=10116 Gene_Symbol=Atp2b2 Isoform WB of Plasma membrane calcium-transporting ATPase 2;>IPI:IPI00231314.2|SWISS-PROT:P11506-7 Tax_Id=10116 Gene_Symbol=Atp2b2 Isoform YB of Plasma membrane calcium-transporting ATP		2176;	24215	Atp2b2	yes	0.834731	7.03373	86.488	79.805	7.18e-05	1	DMTNSDFYSKNQRNESSHGGEFGCSMEELRS	_NES(ph)SHGGEFGCSMEELR_	NES(0.835)S(0.165)HGGEFGCSMEELR	NES(7.03)S(-7.03)HGGEFGCS(-51.04)MEELR	3	2	1003.37	no				1.3084	1	1.0138	1	3.3615	1	0.6411	1	2.9626	1			1.3084	0.986388	1					3.3615	1.55982	1
IPI00194974;IPI00780608;IPI00968466;IPI00561103	IPI00194974	379	S	Hnrpk protein	>IPI:IPI00194974.2|TREMBL:Q5D059|ENSEMBL:ENSRNOP00000025980 Tax_Id=10116 Gene_Symbol=Hnrnpk Hnrpk protein;>IPI:IPI00780608.2|SWISS-PROT:P61980|ENSEMBL:ENSRNOP00000025915|REFSEQ:NP_476482 Tax_Id=10116 Gene_Symbol=Hnrnpk Heterogeneous nuclear ribonucleoprote	Q5D059	71058;	117282	Hnrnpk	yes	1	124.926	333.82	288.95	6.44e-85	1	PQGGSGYDSYAGGRGSYGDLGGPIITTQVTI;QGGSGYDYSYAGGRGSYGDLGGPIITTQVTI	_GS(ph)YGDLGGPIITTQVTIPK_	GS(1)YGDLGGPIITTQVTIPK	GS(124.93)Y(-124.93)GDLGGPIIT(-153.31)T(-176.1)QVT(-206.31)IPK	2	2	999.003	no				1.9462	1	0.46051	1	0.97852	1	0.90357	1	1.7606	1	0.4662	1	1.9462	2.17151	1	up	up	up	up	0.97852	1.10672	1
IPI00195355	IPI00195355	121	S	Transmembrane protein 100	>IPI:IPI00195355.1|SWISS-PROT:Q569C0|ENSEMBL:ENSRNOP00000003297|REFSEQ:NP_001017479 Tax_Id=10116 Gene_Symbol=Tmem100 Transmembrane protein 100	Q569C0	1560541;	497979	Tmem100	yes	0.999994	52.1776	226.39	226.39	1.71e-115	1	CWKVRQRNKKVKRRESQTALVVNQRSLFA__	_RRES(ph)QTALVVNQR_	RRES(1)QTALVVNQR	RRES(52.18)QT(-52.18)ALVVNQR	4	3	546.281	no				2.2479	1	0.49496	1	1.5186	1	1.062	1	2.6614	1	0.47957	1	2.2479	2.02037	1	up	up	up	up	1.5186	0.94162	1
IPI00763185;IPI00195539	IPI00763185	552	S	Ankyrin repeat domain 13 family, member D (Predicted)	>IPI:IPI00763185.1|TREMBL:D3ZUJ7|ENSEMBL:ENSRNOP00000025641|REFSEQ:NP_001101984 Tax_Id=10116 Gene_Symbol=Ankrd13d Uncharacterized protein;>IPI:IPI00195539.1|ENSEMBL:ENSRNOP00000025563 Tax_Id=10116 Gene_Symbol=Ankrd13d 19 kDa protein	D3ZUJ7	1309156;	361699	Ankrd13d	yes	1	83.7707	178.33	88.571	7.09e-48	1;2	LQESLQLSTESRGPESPQKTPPPPAPPSFEE	_GPES(ph)PQKT(ph)PPPPAPPSFEEQLR_	GPES(1)PQKT(1)PPPPAPPSFEEQLR	GPES(83.77)PQKT(75.75)PPPPAPPS(-75.75)FEEQLR	4	3	849.384	no				0.77969	1	0.86872	2	0.92518	1	0.72624	1	0.56155	1	1.0808	1	0.77969	1.15112	1					0.92518	1.37696	1
IPI00195918;IPI00951166;IPI00359092	IPI00195918	131	S	FUS interacting protein (Serine-arginine rich) 1	>IPI:IPI00195918.4|TREMBL:Q4KM38|ENSEMBL:ENSRNOP00000011154|REFSEQ:NP_001020909 Tax_Id=10116 Gene_Symbol=Fusip1 FUS interacting protein (Serine-arginine rich) 1;>IPI:IPI00951166.1|TREMBL:D3ZB38|ENSEMBL:ENSRNOP00000062605 Tax_Id=10116 Gene_Symbol=Fusip1 Unc	Q4KM38	1311067;	362630	Srsf10	yes	1	94.0417	143.98	143.98	1.5e-09	1;2;3	YRRSRSRSYERRRSRSRSFDYNYRRSYSPRN	_S(ph)RS(ph)FDYNYR_	S(1)RS(1)FDYNYR	S(94.04)RS(95.41)FDY(-94.04)NY(-113.25)R	1	2	684.245	no				0.40637	1	0.87581	2	0.87905	2	1.142	2	1.0118	2	1.0324	2	0.40637	1.1418	1	down		down		0.87905	0.875657	2
IPI00195947;IPI00365596	IPI00195947	20	S	Ribonucleotide reductase M2 polypeptide	>IPI:IPI00195947.1|TREMBL:D4A7M6|ENSEMBL:ENSRNOP00000011163|REFSEQ:XP_002725449;XP_002728627 Tax_Id=10116 Gene_Symbol=LOC100359539;LOC100365772 Uncharacterized protein;>IPI:IPI00365596.1|SWISS-PROT:Q4KLN6|ENSEMBL:ENSRNOP00000037227|REFSEQ:NP_001020911 Tax_	D4A7M6		100359539	LOC100359539	yes	1	136.303	271.72	169.98	4.72e-144	1	RAPLATIADQQQLHLSPLKRLSLADKENTPP	_APLATIADQQQLHLS(ph)PLKR_	APLATIADQQQLHLS(1)PLKR	APLAT(-136.3)IADQQQLHLS(136.3)PLKR	15	4	545.795	no				0.55503	1	1.5347	1	0.72029	1	1.182	1	0.45513	1	2.216	1	0.55503	0.651593	1	down		down		0.72029	0.846024	1
IPI00195947;IPI00365596	IPI00195947	55	S	Ribonucleotide reductase M2 polypeptide	>IPI:IPI00195947.1|TREMBL:D4A7M6|ENSEMBL:ENSRNOP00000011163|REFSEQ:XP_002725449;XP_002728627 Tax_Id=10116 Gene_Symbol=LOC100359539;LOC100365772 Uncharacterized protein;>IPI:IPI00365596.1|SWISS-PROT:Q4KLN6|ENSEMBL:ENSRNOP00000037227|REFSEQ:NP_001020911 Tax_	D4A7M6		100359539	LOC100359539	yes	0.999992	51.2117	137.46	131.96	5.07e-07	1	ARVLASKAARRIFQDSAELESKAPTKPSIEE	_IFQDS(ph)AELESK_	IFQDS(1)AELESK	IFQDS(51.21)AELES(-51.21)K	5	2	673.797	no				0.94341	1	1.1185	1	5.2429	1	0.20892	1	4.585	1	0.24381	1	0.94341	0.894055	1					5.2429	4.78652	1
IPI00196081	IPI00196081	80	S	Protein C2cd4c	>IPI:IPI00196081.4|TREMBL:D3ZLU0|ENSEMBL:ENSRNOP00000010555|REFSEQ:NP_001102755 Tax_Id=10116 Gene_Symbol=Fam148c Uncharacterized protein	D3ZLU0	1561354;	500798	C2cd4c	yes	1	83.7932	251.57	220.14	5.65e-143	1;2;3;4	GQADLGPSTSEQNLASPGPRRAPRSPRLPVK	_LPSGPPEAEGQADLGPSTSEQNLAS(ph)PGPR_	LPSGPPEAEGQADLGPSTSEQNLAS(1)PGPR	LPS(-203.34)GPPEAEGQADLGPS(-90.66)T(-84.44)S(-83.79)EQNLAS(83.79)PGPR	25	3	980.452	no				0.35728	1	2.9123	1	0.6772	1	1.044	1	0.265	1	3.3824	1	0.35728	0.343371	1	down	down	down	down	0.6772	0.957854	1
IPI00196508	IPI00196508	262	S	Amphiphysin	>IPI:IPI00196508.1|SWISS-PROT:O08838|ENSEMBL:ENSRNOP00000017102|REFSEQ:NP_071553 Tax_Id=10116 Gene_Symbol=Amph Amphiphysin	O08838	620274;	60668	Amph	yes	1	76.3723	169.43	111.6	9.39e-63	2;3;4;5	GAPSDSGPLRIAKTPSPPEEASPLPSPTASP	_IAKT(ph)PS(ph)PPEEAS(ph)PLPS(ph)PTASPNHTLAPASPAPVRPR_	IAKT(1)PS(1)PPEEAS(1)PLPS(0.973)PT(0.027)ASPNHTLAPASPAPVRPR	IAKT(80.17)PS(76.37)PPEEAS(48.02)PLPS(15.53)PT(-15.53)AS(-36.26)PNHT(-55.14)LAPAS(-66.78)PAPVRPR	6	4	990.454	no				1.7383	2	0.52284	2	1.7621	2	0.84394	2	2.4189	2	0.53109	2	1.7383	1.91263	2		up	up		1.7621	1.18492	2
IPI00196589	IPI00196589	105	S	Translocon-associated protein subunit gamma	>IPI:IPI00196589.2|SWISS-PROT:Q08013|ENSEMBL:ENSRNOP00000014912|REFSEQ:NP_112382 Tax_Id=10116 Gene_Symbol=Ssr3 Translocon-associated protein subunit gamma	Q08013	621630;	81784	Ssr3	yes	1	34.7498	93.839	34.75	0.000712849	1	QKREDAVSKEVTRKLSEADNRKMSRKEKDER	_KLS(ph)EADNRK_	KLS(1)EADNRK	KLS(34.75)EADNRK	3	3	380.852	no				2.0601	1	0.48017	1	0.82702	1	1.0254	1	1.9372	1	0.49198	1	2.0601	2.0826	1	up	up	up	up	0.82702	0.975229	1
IPI00884581;IPI00231209;IPI00196729	IPI00884581	776	S	Rho guanine nucleotide exchange factor (GEF) 7	>IPI:IPI00884581.2|TREMBL:A3KMH4;Q52NK0|ENSEMBL:ENSRNOP00000043761|REFSEQ:NP_001106993 Tax_Id=10116 Gene_Symbol=Arhgef7 rho guanine nucleotide exchange factor 7 isoform a;>IPI:IPI00231209.5|SWISS-PROT:O55043|ENSEMBL:ENSRNOP00000017947|REFSEQ:NP_001106994 T	A3KMH4	620624;	114559	Arhgef7	yes	1	160.467	165.74	160.47	6.74e-06	1	AHSYRMGSASRSRKESAPQVLLPEEEKIIVE	_KES(ph)APQVLLPEEEK_	KES(1)APQVLLPEEEK	KES(160.47)APQVLLPEEEK	3	2	838.911	no				6.9924	1	0.10611	1	1.5713	1	0.5236	1	6.3871	1	0.08949	1	6.9924	9.42418	1	up	up	up	up	1.5713	1.90985	1
IPI00196823;IPI00949137;IPI00957713	IPI00196823	668	S	Protein Cbl	>IPI:IPI00196823.5|TREMBL:D3ZV15|ENSEMBL:ENSRNOP00000063226|REFSEQ:XP_001066453;XP_576396 Tax_Id=10116 Gene_Symbol=Cbl Uncharacterized protein;>IPI:IPI00949137.1|TREMBL:D4A407|ENSEMBL:ENSRNOP00000011250 Tax_Id=10116 Gene_Symbol=Cbl Uncharacterized protein;	D3ZV15	1561386;	500985	Cbl	yes	0.995101	23.6472	173.21	172.5	4.94e-13	1	VAGPESEHPKIKPSSSANAIYSLAARPLPVP	_IKPSSS(ph)ANAIYSLAAR_	IKPS(0.001)S(0.004)S(0.995)ANAIYSLAAR	IKPS(-32.18)S(-23.65)S(23.65)ANAIY(-112.63)S(-114.42)LAAR	6	3	576.961	no				1.6482	1	0.62088	1	0.715	1	1.5573	1	1.3976	1	0.71158	1	1.6482	1.61062	1					0.715	0.642137	1
IPI00196914;IPI00201213	IPI00196914	1368	S	HECT, UBA and WWE domain containing 1, E3 ubiquitin protein ligase	>IPI:IPI00196914.6|ENSEMBL:ENSRNOP00000004064 Tax_Id=10116 Gene_Symbol=LOC501546 460 kDa protein;>IPI:IPI00201213.4|TREMBL:Q5RJQ1|ENSEMBL:ENSRNOP00000003882 Tax_Id=10116 Gene_Symbol=LOC501546 LOC501546 protein			501546	LOC501546	yes	0.999998	56.0705	142.1	140.82	1.8e-05	1;2	LTHPPPIIGGVVRDLSMSEEDQMMRAIAMSL	_DLS(ph)MSEEDQMMR_	DLS(1)MSEEDQMMR	DLS(56.07)MS(-56.07)EEDQMMR	3	2	776.28	no				1.4137	1	0.79069	1	1.3397	1	0.79018	1	1.4799	1	0.61085	1	1.4137	1.26472	1					1.3397	1.26553	1
IPI00197314	IPI00197314	126	S	Protein Spry4	>IPI:IPI00197314.1|TREMBL:D3ZJA3|ENSEMBL:ENSRNOP00000018511|REFSEQ:NP_001099620 Tax_Id=10116 Gene_Symbol=Spry4 Uncharacterized protein	D3ZJA3	1305324;	291610	Spry4	yes	0.999999	58.301	224.57	224.57	3.72e-37	1	RLLDHMAPPPVTEQASPRAVRLQPKVVHCKP	_LLDHMAPPPVTEQAS(ph)PR_	LLDHMAPPPVTEQAS(1)PR	LLDHMAPPPVT(-58.3)EQAS(58.3)PR	15	2	969.961	no				0.91891	1	1.258	1	0.79	1	1.405	1	0.65236	1	1.4248	1	0.91891	0.794913	1					0.79	0.711744	1
IPI00197488	IPI00197488	448	S	Protein tyrosine phosphatase, non-receptor type 12	>IPI:IPI00197488.3|ENSEMBL:ENSRNOP00000017907|REFSEQ:NP_476456 Tax_Id=10116 Gene_Symbol=Ptpn12 protein tyrosine phosphatase, non-receptor type 12		620894;	117255	Ptpn12	yes	1	67.8621	137.62	132.5	2.25e-21	1	LSFEIKKVPLQEGPKSFDGNTLLNRGHAIKI	_S(ph)FDGNTLLNR_	S(1)FDGNTLLNR	S(67.86)FDGNT(-67.86)LLNR	1	2	608.772	no				1.0109	1	0.98779	1	9.1901	1	0.2117	1	6.5007	1	0.2934	1	1.0109	1.01236	1					9.1901	4.72367	1
IPI00198118;IPI00782742;IPI00199693	IPI00199693	2204	S	Microtubule-associated protein 1A	>IPI:IPI00198118.2|TREMBL:D4ACP6|ENSEMBL:ENSRNOP00000019215 Tax_Id=10116 Gene_Symbol=Map1a Uncharacterized protein;>IPI:IPI00782742.2|TREMBL:D3ZH47|ENSEMBL:ENSRNOP00000053764 Tax_Id=10116 Gene_Symbol=Map1a Uncharacterized protein;>IPI:IPI00199693.3|SWISS-P	P34926	3042;	25152	Map1a	yes	0.99964	34.9505	254.65	254.65	1.16e-104	1;2	VTKAPSLDSSLPQLPSPSSPGGPLLSNLPRP	_APSLDSSLPQLPS(ph)PSSPGGPLLSNLPR_	APSLDSSLPQLPS(1)PSSPGGPLLSNLPR	APS(-122.84)LDS(-86.39)S(-71.17)LPQLPS(34.95)PS(-34.95)S(-43.97)PGGPLLS(-99.85)NLPR	13	2	1382.7	no				1.1161	1	0.90625	1	0.75343	1	1.2071	1	0.93003	1	1.1546	1	1.1161	1.10345	1					0.75343	0.828432	1
IPI00198118;IPI00782742;IPI00207903;IPI00199693	IPI00199693	526	S	Microtubule-associated protein 1A	>IPI:IPI00198118.2|TREMBL:D4ACP6|ENSEMBL:ENSRNOP00000019215 Tax_Id=10116 Gene_Symbol=Map1a Uncharacterized protein;>IPI:IPI00782742.2|TREMBL:D3ZH47|ENSEMBL:ENSRNOP00000053764 Tax_Id=10116 Gene_Symbol=Map1a Uncharacterized protein;>IPI:IPI00207903.1|TREMBL:	P34926	3042;	25152	Map1a	yes	1	82.1799	255.39	202.85	3.39e-83	1;2	AAPPAAVSGHRELALSSPEDLTQDFEELKRE	_ELALS(ph)S(ph)PEDLTQDFEELKR_	ELALS(1)S(1)PEDLTQDFEELKR	ELALS(82.18)S(74.33)PEDLT(-74.33)QDFEELKR	5	3	794.017	no				1.0866	1	0.97304	1	0.98045	2	0.94536	2	1.0277	2	0.82001	1	1.0866	1.02771	1					0.98045	1.0578	2
IPI00198153;IPI00780987;IPI00777960	IPI00198153	459	S	Exocyst complex component 1	>IPI:IPI00198153.4|TREMBL:Q4V8H2|ENSEMBL:ENSRNOP00000056561|REFSEQ:NP_001019941 Tax_Id=10116 Gene_Symbol=Sec3l1 SEC3-like 1;>IPI:IPI00780987.2|ENSEMBL:ENSRNOP00000056565 Tax_Id=10116 Gene_Symbol=Sec3l1 88 kDa protein;>IPI:IPI00777960.2|ENSEMBL:ENSRNOP00000	Q4V8H2	1304939;	305287	Sec3l1	yes	0.999999	61.8116	208.49	183.6	8.13e-24	1;2	ATLPRKESAVKQETESLHGSSGKLTGSTSSL	_QETES(ph)LHGSSGK_	QETES(1)LHGSSGK	QET(-68.5)ES(61.81)LHGS(-61.81)S(-70.01)GK	5	2	670.28	no				0.70439	1	0.93936	1	0.66677	1	1.0581	1	0.58482	1	2.4014	2	0.70439	1.06455	1					0.66677	0.94509	1
IPI00198250;IPI00654430;IPI00867943;IPI00470241	IPI00198250	683	S	A-kinase anchor protein 12	>IPI:IPI00198250.1|SWISS-PROT:Q5QD51-1|ENSEMBL:ENSRNOP00000057494|REFSEQ:NP_476444 Tax_Id=10116 Gene_Symbol=Akap12 Isoform 1 of A-kinase anchor protein 12;>IPI:IPI00654430.1|SWISS-PROT:Q5QD51-2|ENSEMBL:ENSRNOP00000059369|REFSEQ:NP_001028825 Tax_Id=10116 Ge	Q5QD51-1	70988;	83425	Akap12	yes	0.999884	38.9813	168.64	115.8	6.87e-06	1;2	ALICVGSSKKRARKASSSDDEGGPRTLGGDS	_KAS(ph)S(ph)SDDEGGPR_	KAS(1)S(0.917)S(0.084)DDEGGPR	KAS(38.98)S(10.41)S(-10.41)DDEGGPR	3	2	683.24	no				0.89856	2	0.5027	1	0.93559	2	0.84628	1	1.616	1	0.60806	1	0.89856	1.98926	1		up	up		0.93559	1.18164	1
IPI00198250;IPI00654430;IPI00867943;IPI00470241	IPI00198250	304	S	A-kinase anchor protein 12	>IPI:IPI00198250.1|SWISS-PROT:Q5QD51-1|ENSEMBL:ENSRNOP00000057494|REFSEQ:NP_476444 Tax_Id=10116 Gene_Symbol=Akap12 Isoform 1 of A-kinase anchor protein 12;>IPI:IPI00654430.1|SWISS-PROT:Q5QD51-2|ENSEMBL:ENSRNOP00000059369|REFSEQ:NP_001028825 Tax_Id=10116 Ge	Q5QD51-1	70988;	83425	Akap12	yes	1	69.2737	118.47	112.96	9.31e-06	1	THGWAGWRKKTSFKKSKEDDLETAEKRKEQE	_S(ph)KEDDLETAEK_	S(1)KEDDLETAEK	S(69.27)KEDDLET(-69.27)AEK	1	2	672.782	no				1.9292	1	0.76842	1	1.1184	1	0.54795	1	2.0024	1	0.5823	1	1.9292	1.30137	1	up				1.1184	1.82498	1
IPI00198345;IPI00201332	IPI00198345	363	S	Casein kinase 1 epsilon	>IPI:IPI00198345.1|TREMBL:Q9JJ76|ENSEMBL:ENSRNOP00000018126|REFSEQ:NP_113805 Tax_Id=10116 Gene_Symbol=Csnk1e Casein kinase 1 epsilon;>IPI:IPI00201332.1|TREMBL:Q99PS2|ENSEMBL:ENSRNOP00000017944 Tax_Id=10116 Gene_Symbol=Csnk1e Casein kinase1 epsilon-2	Q9JJ76	62045;	58822	Csnk1e	yes	0.995627	23.5731	164.48	164.48	2.54e-06	1	VASTPASRIQQAGNTSPRAISRADRERKVSM	_IQQAGNTS(ph)PR_	IQQAGNT(0.004)S(0.996)PR	IQQAGNT(-23.57)S(23.57)PR	8	2	576.264	no				0.84112	1	1.354	1	1.0329	1	0.96833	1	0.77772	1	1.3997	1	0.84112	0.738552	1					1.0329	1.03271	1
IPI00198417;IPI00781895	IPI00198417	203	S	Protein Fyb	>IPI:IPI00198417.5|TREMBL:D3ZIE4|ENSEMBL:ENSRNOP00000018634|REFSEQ:NP_001102646 Tax_Id=10116 Gene_Symbol=Fyb Uncharacterized protein;>IPI:IPI00781895.1|TREMBL:D3ZI14|ENSEMBL:ENSRNOP00000056964 Tax_Id=10116 Gene_Symbol=Fyb Uncharacterized protein	D3ZIE4	1563421;	499537	Fyb	yes	0.993511	23.162	238.71	199.3	1.95e-75	1	KPRFPRHTYGQKPSLSTEDAQEEESIPKNTP	_HTYGQKPSLS(ph)TEDAQEEESIPK_	HTYGQKPS(0.005)LS(0.994)T(0.002)EDAQEEESIPK	HT(-94.35)Y(-134.88)GQKPS(-23.16)LS(23.16)T(-28)EDAQEEES(-39.26)IPK	10	2	1277.57	no				0.99869	1	0.88409	1	3.4339	1	0.29761	1	3.6776	1	0.29738	1	0.99869	1.13111	1					3.4339	3.3601	1
IPI00198417;IPI00781895	IPI00198417	319	S	Protein Fyb	>IPI:IPI00198417.5|TREMBL:D3ZIE4|ENSEMBL:ENSRNOP00000018634|REFSEQ:NP_001102646 Tax_Id=10116 Gene_Symbol=Fyb Uncharacterized protein;>IPI:IPI00781895.1|TREMBL:D3ZI14|ENSEMBL:ENSRNOP00000056964 Tax_Id=10116 Gene_Symbol=Fyb Uncharacterized protein	D3ZIE4	1563421;	499537	Fyb	yes	1	96.4696	269.92	211.57	4.99e-116	1;3	PKAPSKLTAGTPWGQSQEKEGDKDSATPKQK	_LTAGTPWGQS(ph)QEK_	LTAGTPWGQS(1)QEK	LT(-171.33)AGT(-96.47)PWGQS(96.47)QEK	10	2	741.835	no				0.89633	1	0.92702	1	6.0571	1	0.19303	1	6.5043	1	0.22158	1	0.89633	1.07873	1					6.0571	5.18054	1
IPI00198417;IPI00781895	IPI00198417	114	S	Protein Fyb	>IPI:IPI00198417.5|TREMBL:D3ZIE4|ENSEMBL:ENSRNOP00000018634|REFSEQ:NP_001102646 Tax_Id=10116 Gene_Symbol=Fyb Uncharacterized protein;>IPI:IPI00781895.1|TREMBL:D3ZI14|ENSEMBL:ENSRNOP00000056964 Tax_Id=10116 Gene_Symbol=Fyb Uncharacterized protein	D3ZIE4	1563421;	499537	Fyb	yes	1	94.6877	109.89	94.688	6.49e-06	1	VSRDPEVKVGFLKPVSPKPTSLTKEDSKPVI	_VGFLKPVS(ph)PK_	VGFLKPVS(1)PK	VGFLKPVS(94.69)PK	8	2	576.315	no				0.87343	1	1.1276	1	0.58532	1	1.6011	1			1.3528	1	0.87343	0.886839	1					0.58532	0.624571	1
IPI00198832	IPI00198832	48	S	MAX-like protein X	>IPI:IPI00198832.1|TREMBL:A2VCV8;Q2I1Z0|ENSEMBL:ENSRNOP00000027116|REFSEQ:NP_001029284 Tax_Id=10116 Gene_Symbol=Mlx transcription factor-like 4	A2VCV8	1308590;	360631	Mlx	yes	0.999999	58.7498	267.38	140.63	3.56e-71	1;2;3	RRGSGRRGAPQLSPESPLLSRPRGCREDSSH	_GAPQLS(ph)PES(ph)PLLSR_	GAPQLS(1)PES(1)PLLSR	GAPQLS(74.02)PES(58.75)PLLS(-58.75)R	9	2	806.363	no				0.42187	1	3.1342	1	0.82262	1	1.0775	1	0.23561	1	3.2184	1	0.42187	0.319061	1	down	down	down	down	0.82262	0.928074	1
IPI00199445;IPI00565202	IPI00565202	1830	S	Ankyrin 3, node of Ranvier (ankyrin G)	>IPI:IPI00199445.2|TREMBL:O70511|ENSEMBL:ENSRNOP00000043687|REFSEQ:NP_001029156 Tax_Id=10116 Gene_Symbol=Ank3 ankyrin 3, epithelial isoform 2;>IPI:IPI00565202.2|TREMBL:Q574D7|ENSEMBL:ENSRNOP00000034775|REFSEQ:NP_113993 Tax_Id=10116 Gene_Symbol=Ank3 ankyrin	Q574D7	620157;	361833	Ank3	yes	0.999997	55.9168	192.78	172.91	6.6e-55	1	LKPKTHGCGRAEEPVSPLTAYQKSLEETSKL	_AEEPVS(ph)PLTAYQK_	AEEPVS(1)PLTAYQK	AEEPVS(55.92)PLT(-55.92)AY(-138.73)QK	6	2	756.853	no				0.97019	1	1.0973	1	0.76871	1	1.1963	1	0.73311	1	1.3922	1	0.97019	0.911328	1					0.76871	0.835911	1
IPI00199985;IPI00679235;IPI00382068	IPI00199985	257	S	Electrogenic sodium bicarbonate cotransporter 1	>IPI:IPI00199985.1|SWISS-PROT:Q9JI66-1|TREMBL:Q9QYA6|ENSEMBL:ENSRNOP00000035006|REFSEQ:NP_445876 Tax_Id=10116 Gene_Symbol=Slc4a4 Isoform 1 of Electrogenic sodium bicarbonate cotransporter 1;>IPI:IPI00679235.1|SWISS-PROT:Q9JI66-2 Tax_Id=10116 Gene_Symbol=Sl	Q9JI66-1	68936;	84484	Slc4a4	yes	0.997178	27.1342	249.2	91.883	8.69e-43	1;2	DNGSPAMTHRNLTSSSLNDISDKPEKDQLKN	_NLT(ph)SSS(ph)LNDISDKPEK_	NLT(0.96)S(0.036)S(0.006)S(0.997)LNDISDKPEK	NLT(14.35)S(-14.35)S(-23.43)S(27.13)LNDIS(-37.92)DKPEK	6	2	954.405	no				0.94511	1	1.0284	1	1.1195	1	0.9781	1	1.1396	1	0.86786	1	0.94511	0.972384	1					1.1195	1.02239	1
IPI00200370;IPI00763022	IPI00200370	201	S	Nuclear receptor coactivator 7	>IPI:IPI00200370.5|REFSEQ:XP_574285 Tax_Id=10116 Gene_Symbol=Ncoa7 oxidation resistance 1-like;>IPI:IPI00763022.2|ENSEMBL:ENSRNOP00000018849|REFSEQ:XP_001058653 Tax_Id=10116 Gene_Symbol=Ncoa7 oxidation resistance 1-like		1566426;	498995	Ncoa7	yes	0.997902	26.8156	295.98	195.46	3.09e-51	1;2;3	ADLARKALKPIERVLSSTSEEDEPGVVKFLK	_VLS(ph)STSEEDEPGVVK_	VLS(0.998)S(0.002)TSEEDEPGVVK	VLS(26.82)S(-26.82)T(-47.01)S(-62.81)EEDEPGVVK	3	2	828.374	no				1.0548	1	0.87729	1	4.1399	1	0.1852	1	3.9572	1	0.24812	1	1.0548	1.13987	1					4.1399	5.39957	1
IPI00200404	IPI00200404	110	S	Gap junction delta-2 protein	>IPI:IPI00200404.1|SWISS-PROT:O70610|ENSEMBL:ENSRNOP00000011078|REFSEQ:NP_062154 Tax_Id=10116 Gene_Symbol=Gjd2 Gap junction delta-2 protein	O70610	2694;	50564	Gjd2	yes	0.978939	16.6727	240.8	219.66	9.05e-108	1	TYSVHQSAKQRERRYSTVFLALDRDPAESIG	_RYS(ph)TVFLALDRDPAESIGGPGGTGGGGSGGSK_	RYS(0.979)T(0.021)VFLALDRDPAESIGGPGGTGGGGSGGSK	RY(-74.01)S(16.67)T(-16.67)VFLALDRDPAES(-99.19)IGGPGGT(-168.99)GGGGS(-195.07)GGS(-203.44)K	3	3	1035.15	no				1.2759	1	0.60116	1	0.7476	1	1.0654	1	1.204	1	0.72181	1	1.2759	1.66345	1					0.7476	0.938615	1
IPI00200410	IPI00200410	73	S	EF-hand domain-containing protein D2	>IPI:IPI00200410.3|SWISS-PROT:Q4FZY0|ENSEMBL:ENSRNOP00000018864|REFSEQ:NP_001026818 Tax_Id=10116 Gene_Symbol=Efhd2 EF-hand domain-containing protein D2	Q4FZY0	1307585;	298609	Efhd2	yes	0.999991	50.2305	293.01	280.19	9.59e-247	1	LLRRADLNQGIGEPQSPSRRVFNPYTEFKEF	_ADLNQGIGEPQS(ph)PSR_	ADLNQGIGEPQS(1)PSR	ADLNQGIGEPQS(50.23)PS(-50.23)R	12	2	824.87	no				0.55069	1	1.8993	1	0.99277	1	0.87518	1	0.52809	1	2.0258	1	0.55069	0.52651	1	down	down	down	down	0.99277	1.14262	1
IPI00200498	IPI00200498	912	S	Histone deacetylase 6	>IPI:IPI00200498.5|ENSEMBL:ENSRNOP00000009295|REFSEQ:XP_001057931;XP_228753 Tax_Id=10116 Gene_Symbol=Hdac6 histone deacetylase 6		619981;	84581	Hdac6	yes	0.998856	29.4114	270.75	260.24	6.81e-86	1	QAKAKTAKALLAQGQSSEQAAKGTTLDLATS	_ALLAQGQS(ph)SEQAAK_	ALLAQGQS(0.999)S(0.001)EQAAK	ALLAQGQS(29.41)S(-29.41)EQAAK	8	2	741.353	no				0.87286	1	0.98794	1	5.574	1	0.18941	1	5.117	1	0.21756	1	0.87286	1.01221	1					5.574	5.27955	1
IPI00200498;IPI00947930	IPI00200498	42	S	Histone deacetylase 6	>IPI:IPI00200498.5|ENSEMBL:ENSRNOP00000009295|REFSEQ:XP_001057931;XP_228753 Tax_Id=10116 Gene_Symbol=Hdac6 histone deacetylase 6;>IPI:IPI00947930.1|TREMBL:D3ZVD8;Q99P97|ENSEMBL:ENSRNOP00000063689 Tax_Id=10116 Gene_Symbol=Hdac6 Uncharacterized protein		619981;	84581	Hdac6	yes	0.997442	25.9095	209.13	198.15	2.44e-24	1	SATLKRGGKKGAVPHSSPNLAEVKKKGKMKK	_GAVPHS(ph)SPNLAEVK_	GAVPHS(0.997)S(0.003)PNLAEVK	GAVPHS(25.91)S(-25.91)PNLAEVK	6	2	743.359	no				0.54322	1	1.7844	1	0.99095	1	1.8163	1	0.57701	1	1.6715	1	0.54322	0.560412	1	down	down	down	down	0.99095	0.55057	1
IPI00200498;IPI00947930	IPI00200498	43	S	Histone deacetylase 6	>IPI:IPI00200498.5|ENSEMBL:ENSRNOP00000009295|REFSEQ:XP_001057931;XP_228753 Tax_Id=10116 Gene_Symbol=Hdac6 histone deacetylase 6;>IPI:IPI00947930.1|TREMBL:D3ZVD8;Q99P97|ENSEMBL:ENSRNOP00000063689 Tax_Id=10116 Gene_Symbol=Hdac6 Uncharacterized protein		619981;	84581	Hdac6	yes	0.999192	30.9249	239.58	153.36	5.18e-24	1	ATLKRGGKKGAVPHSSPNLAEVKKKGKMKKL	_KGAVPHSS(ph)PNLAEVK_	KGAVPHS(0.001)S(0.999)PNLAEVK	KGAVPHS(-30.92)S(30.92)PNLAEVK	8	2	807.406	no				0.59863	1	1.823	1	0.93739	1	1.0553	1	0.55734	1	1.8429	1	0.59863	0.548546	1		down	down		0.93739	0.947598	1
IPI00200557;IPI00561348;IPI00205581	IPI00561348	1255	S	WNK lysine deficient protein kinase 1	>IPI:IPI00200557.1|SWISS-PROT:Q9JIH7|ENSEMBL:ENSRNOP00000013622|REFSEQ:NP_446246 Tax_Id=10116 Gene_Symbol=Wnk1 Serine/threonine-protein kinase WNK1;>IPI:IPI00561348.1|TREMBL:D3ZLF9|ENSEMBL:ENSRNOP00000041493 Tax_Id=10116 Gene_Symbol=Wnk1 Uncharacterized pr	D3ZLF9	621141;	116477	Wnk1	yes	1	64.2245	162.49	64.224	1.01e-13	1;2	SLTQVVHSAGRRFIVSPVPESRLRESKIFTS	_FIVS(ph)PVPES(ph)R_	FIVS(1)PVPES(1)R	FIVS(64.22)PVPES(64.22)R	4	2	645.78	no				0.84781	1	1.2087	1	0.13998	1	3.8346	1	0.16919	1	5.35	1	0.84781	0.827335	1					0.13998	0.260783	1
IPI00200876	IPI00200876	345	S	G-protein coupled receptor-associated sorting protein 1	>IPI:IPI00200876.3|SWISS-PROT:Q920R4|REFSEQ:NP_599213 Tax_Id=10116 Gene_Symbol=Gprasp1 G-protein coupled receptor-associated sorting protein 1	Q920R4	621343;	171407	Gprasp1	yes	0.999883	39.4146	297.45	277	2.51e-56	1;5	RHQAKREAYSDVTSGSVDKNKKDSWFLPEEK	_EAYSDVTSGS(ph)VDK_	EAYSDVTSGS(1)VDK	EAY(-234.22)S(-119.66)DVT(-56.74)S(-39.41)GS(39.41)VDK	10	2	719.293	no				0.92017	1	0.92662	1	9.4243	1	0.17183	1	8.6633	1	0.15106	1	0.92017	1.07919	1					9.4243	5.81971	1
IPI00201395	IPI00201395	6	S	Proton myo-inositol cotransporter	>IPI:IPI00201395.4|SWISS-PROT:Q921A2|ENSEMBL:ENSRNOP00000021153|REFSEQ:NP_598295 Tax_Id=10116 Gene_Symbol=Slc2a13 Proton myo-inositol cotransporter	Q921A2	621814;	171147	Slc2a13	yes	1	80.5738	144.12	98.676	2.28e-07	1	__________MSRKASEDVEYTLRSLSSLMG	_KAS(ph)EDVEYTLR_	KAS(1)EDVEYTLR	KAS(80.57)EDVEY(-88.07)T(-80.57)LR	3	2	695.816	no				1.7917	1	0.26508	1	1.2144	1			2.6453	1			1.7917	3.77245	1	up	up	up	up	1.2144		1
IPI00201548	IPI00201548	30	S	Calcium-regulated heat stable protein 1	>IPI:IPI00201548.1|SWISS-PROT:Q9WU49|ENSEMBL:ENSRNOP00000003514|REFSEQ:NP_690003 Tax_Id=10116 Gene_Symbol=Carhsp1 Calcium-regulated heat stable protein 1	Q9WU49	708415;	260416	Carhsp1	yes	1	76.4233	105.98	96.242	0.000376657	1;2;3	QTSIGLLDTPRARDRSPSPLRGNVVPSPLPT	_DRS(ph)PS(ph)PLRGNVVPS(ph)PLPTR_	DRS(1)PS(1)PLRGNVVPS(0.997)PLPT(0.003)R	DRS(76.42)PS(57.55)PLRGNVVPS(24.77)PLPT(-24.77)R	3	3	762.346	no				1.0476	2	0.94228	1	4.4148	1	0.42634	1	3.687	1	0.43742	1	1.0476	1.06126	1					4.4148	2.34555	1
IPI00201620	IPI00201620	13	S	Suppressor of tumorigenicity 14 protein homolog	>IPI:IPI00201620.1|TREMBL:Q9JJI7|ENSEMBL:ENSRNOP00000009139|REFSEQ:NP_446087 Tax_Id=10116 Gene_Symbol=St14 Suppression of tumorigenicity 14 (Colon carcinoma), isoform CRA_b	Q9JJI7	69288;	114093	St14	yes	1	64.5368	198.51	64.537	1.96e-08	1	___MGNNRGRKAGGGSQDFGAGLKYNSRLEN	_KAGGGS(ph)QDFGAGLK_	KAGGGS(1)QDFGAGLK	KAGGGS(64.54)QDFGAGLK	6	3	458.213	no				2.6677	1	0.35999	1	1.7396	1	0.57758	1	2.5469	1	0.31384	1	2.6677	2.77785	1	up	up	up	up	1.7396	1.73136	1
IPI00201791;IPI00557326;IPI00558224	IPI00201791	17	S	ELKS/Rab6-interacting/CAST family member 1	>IPI:IPI00201791.4|SWISS-PROT:Q811U3|ENSEMBL:ENSRNOP00000012397|REFSEQ:NP_740769 Tax_Id=10116 Gene_Symbol=Erc1 ELKS/Rab6-interacting/CAST family member 1;>IPI:IPI00557326.2|TREMBL:D3ZQ23|ENSEMBL:ENSRNOP00000046625 Tax_Id=10116 Gene_Symbol=Erc1 Uncharacteri	Q811U3	628733;	266806	Erc1	yes	0.999949	43.622	193.28	125.54	5.78e-10	1;2;3;4	YGSARSVGKVEPSSQSPGRSPRLPRSPRLGH	_VEPSSQS(ph)PGR_	VEPSSQS(1)PGR	VEPS(-50.93)S(-43.62)QS(43.62)PGR	7	2	562.243	no				1.1461	1	0.78582	1	1.4873	1	0.73603	1	1.3764	1	0.63091	1	1.1461	1.27256	1					1.4873	1.35864	1
IPI00201791;IPI00557326;IPI00558224	IPI00201791	21	S	ELKS/Rab6-interacting/CAST family member 1	>IPI:IPI00201791.4|SWISS-PROT:Q811U3|ENSEMBL:ENSRNOP00000012397|REFSEQ:NP_740769 Tax_Id=10116 Gene_Symbol=Erc1 ELKS/Rab6-interacting/CAST family member 1;>IPI:IPI00557326.2|TREMBL:D3ZQ23|ENSEMBL:ENSRNOP00000046625 Tax_Id=10116 Gene_Symbol=Erc1 Uncharacteri	Q811U3	628733;	266806	Erc1	yes	1	78.1025	195.46	175.39	1.16e-06	1;2;3;4	RSVGKVEPSSQSPGRSPRLPRSPRLGHRRTN	_VEPSSQS(ph)PGRS(ph)PR_	VEPSSQS(1)PGRS(1)PR	VEPS(-45.52)S(-45.52)QS(45.52)PGRS(78.1)PR	11	2	772.319	no				0.50253	1	2.2575	1	0.63103	1	1.2316	1	0.26354	1	2.4338	1	0.50253	0.442968	1	down	down	down	down	0.63103	0.811952	1
IPI00201791;IPI00557326;IPI00558224;IPI00203821;IPI00204418;IPI00464916;IPI00952477	IPI00201791	191	S	ELKS/Rab6-interacting/CAST family member 1	>IPI:IPI00201791.4|SWISS-PROT:Q811U3|ENSEMBL:ENSRNOP00000012397|REFSEQ:NP_740769 Tax_Id=10116 Gene_Symbol=Erc1 ELKS/Rab6-interacting/CAST family member 1;>IPI:IPI00557326.2|TREMBL:D3ZQ23|ENSEMBL:ENSRNOP00000046625 Tax_Id=10116 Gene_Symbol=Erc1 Uncharacteri	Q811U3	628733;	266806	Erc1	yes	0.999999	59.4355	138.22	121.9	5.27e-09	1	DSKLGSSMNSIKTFWSPELKKERVLRKEEAA;ESKLSSSMNSIKTFWSPELKKERALRKDEAS	_TFWS(ph)PELK_	TFWS(1)PELK	T(-59.44)FWS(59.44)PELK	4	2	544.247	no				1.0448	1	1.061	1	0.84064	1	1.0365	1	0.89791	1	1.0739	1	1.0448	0.942507	1					0.84064	0.964785	1
IPI00202734;IPI00831747	IPI00202734	530	S	Zinc finger CCCH-type antiviral protein 1	>IPI:IPI00202734.1|SWISS-PROT:Q8K3Y6 Tax_Id=10116 Gene_Symbol=Zc3hav1 Zinc finger CCCH-type antiviral protein 1;>IPI:IPI00831747.1|TREMBL:A2RRT6|ENSEMBL:ENSRNOP00000018782|REFSEQ:NP_766633 Tax_Id=10116 Gene_Symbol=Zc3hav1 Zinc finger CCCH type, antiviral 1	Q8K3Y6	628694;	252832	Zc3hav1	yes	0.999866	39.5192	123.02	123.02	5.69e-05	1	PGEATTPVQSNRLPQSPLSSSSHRAAASGSP	_LPQS(ph)PLSSSSHR_	LPQS(1)PLSSSSHR	LPQS(39.52)PLS(-39.52)S(-47.35)S(-55.06)S(-64.19)HR	4	2	688.322	no				0.38794	1	2.9921	1	0.67026	1	1.0983	1			3.7991	1	0.38794	0.334213	1	down	down	down	down	0.67026	0.910498	1
IPI00202761	IPI00202761	98	S	Activity-dependent neuroprotector homeobox protein	>IPI:IPI00202761.2|SWISS-PROT:Q9JKL8|ENSEMBL:ENSRNOP00000014595|REFSEQ:NP_073172 Tax_Id=10116 Gene_Symbol=Adnp activity-dependent neuroprotector homeobox protein	Q9JKL8	71030;	64622	Adnp	yes	1	102.97	122.34	102.97	2.75e-10	1	SKFFSAYKSHFRNVHSEDFENRILLNCPYCT	_NVHS(ph)EDFENR_	NVHS(1)EDFENR	NVHS(102.97)EDFENR	4	2	663.759	no				0.9567	1	1.1539	1	0.60944	1			0.6513	1	1.3311	1	0.9567	0.866626	1					0.60944		1
IPI00203018;IPI00758462;IPI00231831	IPI00203018	617	S	Protein piccolo	>IPI:IPI00203018.1|SWISS-PROT:Q9JKS6-1|REFSEQ:NP_064483 Tax_Id=10116 Gene_Symbol=Pclo Isoform 1 of Protein piccolo;>IPI:IPI00758462.1|SWISS-PROT:Q9JKS6-3 Tax_Id=10116 Gene_Symbol=Pclo Isoform 3 of Protein piccolo;>IPI:IPI00231831.1|SWISS-PROT:Q9JKS6-2|TREM	Q9JKS6-1	69406;	56768	Pclo	yes	1	80.5859	271	187.16	3.45e-157	1;2	PTATASKSPVPSQQASPKKEPPSKQDSPKAL	_SPVPSQQAS(ph)PK_	SPVPSQQAS(1)PK	S(-168.71)PVPS(-80.59)QQAS(80.59)PK	9	2	603.282	no				0.91734	1	0.97274	1	1.1218	1	0.78511	1	1.2319	1	0.67713	1	0.91734	1.02802	1					1.1218	1.27371	1
IPI00203018;IPI00758462;IPI00231831;IPI00781433;IPI00394392	IPI00203018	1563	S	Protein piccolo	>IPI:IPI00203018.1|SWISS-PROT:Q9JKS6-1|REFSEQ:NP_064483 Tax_Id=10116 Gene_Symbol=Pclo Isoform 1 of Protein piccolo;>IPI:IPI00758462.1|SWISS-PROT:Q9JKS6-3 Tax_Id=10116 Gene_Symbol=Pclo Isoform 3 of Protein piccolo;>IPI:IPI00231831.1|SWISS-PROT:Q9JKS6-2|TREM	Q9JKS6-1	69406;	56768	Pclo	yes	0.987164	22.0155	201.16	184.48	1.31e-09	1;2	GKGVAGKHRRLTRKSSTSFDDDAGRRHSWHD	_KSS(ph)TSFDDDAGR_	KS(0.006)S(0.987)T(0.005)S(0.001)FDDDAGR	KS(-22.02)S(22.02)T(-22.65)S(-28.91)FDDDAGR	3	2	683.27	no				1.9858	1	0.48898	1	0.92237	1	0.97946	1	1.0094	1	0.69871	1	1.9858	2.04507	1	up	up	up	up	0.92237	1.02097	1
IPI00207078;IPI00203464;IPI00203467	IPI00207078	325	S	Lipolysis-stimulated lipoprotein receptor	>IPI:IPI00207078.3|SWISS-PROT:Q9WU74-1|ENSEMBL:ENSRNOP00000041379|REFSEQ:NP_116005 Tax_Id=10116 Gene_Symbol=Lsr Isoform 1 of Lipolysis-stimulated lipoprotein receptor;>IPI:IPI00203464.2|SWISS-PROT:Q9WU74-2|ENSEMBL:ENSRNOP00000028585 Tax_Id=10116 Gene_Symbo	Q9WU74-1	69236;	64355	Lsr	yes	0.999799	34.6204	218.12	180.62	1.11e-08	1;2	GGHSSQVPLLRDVDGSVSSEVRSGYRIQANQ	_DVDGS(ph)VSS(ph)EVR_	DVDGS(1)VS(0.417)S(0.583)EVR	DVDGS(34.62)VS(-1.45)S(1.45)EVR	5	2	655.239	no				1.2314	1	0.69925	1	1.9369	1	0.76164	1	0.78895	2	1.0639	1	1.2314	1.4301	1					1.9369	1.31296	1
IPI00203851	IPI00203851	673	S	Protein Hid1	>IPI:IPI00203851.3|TREMBL:D4A0C3|ENSEMBL:ENSRNOP00000004718|REFSEQ:XP_001081678;XP_213523 Tax_Id=10116 Gene_Symbol=RGD1311422 Uncharacterized protein	D4A0C3	1311422;	287822	Hid1	yes	0.999849	38.2246	225.27	206.4	4.71e-105	1;2	EPNQTWREQRRLSNASASGQWSPTSDWILSW	_RLS(ph)NAS(ph)ASGQWSPTSDWILSWK_	RLS(1)NAS(1)ASGQWSPTSDWILSWK	RLS(54.45)NAS(38.22)AS(-38.22)GQWS(-69.73)PT(-93.07)S(-100.5)DWILS(-154.8)WK	6	2	1319.08	no				1.1759	2	0.78953	1	0.96818	2	1.3216	2	1.1055	2	1.2638	2	1.1759	1.26658	1					0.96818	0.756659	2
IPI00203974	IPI00203974	271	S	Bcl2-associated athanogene 3	>IPI:IPI00203974.2|TREMBL:Q156J1;Q5U2U8|ENSEMBL:ENSRNOP00000027616|REFSEQ:NP_001011936 Tax_Id=10116 Gene_Symbol=Bag3 Bcl-2-interacting death suppressor	Q156J1	1307794;	293524	Bag3	yes	1	78.018	161.04	138.21	2.75e-10	1;2	DDWEPRPLRATSPFRSPVRGASSREGSPARS	_ATS(ph)PFRS(ph)PVR_	AT(0.066)S(0.934)PFRS(1)PVR	AT(-11.51)S(11.51)PFRS(78.02)PVR	7	2	639.276	no				1.2938	1	0.60198	1	3.3748	1	0.29953	1	3.1242	1	0.30283	1	1.2938	1.66118	1					3.3748	3.33856	1
IPI00203980;IPI00950984	IPI00203980	52	S	Sodium-coupled neutral amino acid transporter 1	>IPI:IPI00203980.1|SWISS-PROT:Q9JM15|ENSEMBL:ENSRNOP00000008138|REFSEQ:NP_620187 Tax_Id=10116 Gene_Symbol=Slc38a1 Sodium-coupled neutral amino acid transporter 1;>IPI:IPI00950984.1|TREMBL:D3Z9A6|ENSEMBL:ENSRNOP00000062113 Tax_Id=10116 Gene_Symbol=Slc38a1 U	Q9JM15	69645;	170567	Slc38a1	yes	0.99458	22.6391	109.44	109.44	4.42e-06	1;2	GQINSKFISDRESRRSLTNSHLEKRKCDEYI	_RS(ph)LTNSHLEK_	RS(0.995)LT(0.005)NSHLEK	RS(22.64)LT(-22.64)NS(-54.13)HLEK	2	3	422.206	no				2.0424	1	0.55087	1	1.1704	1	1.1112	1	1.5604	1	0.71293	1	2.0424	1.81531	1	up	up	up	up	1.1704	0.899928	1
IPI00204136	IPI00204136	697	S	Protein Fam13b	>IPI:IPI00204136.3|TREMBL:D3ZJY0|ENSEMBL:ENSRNOP00000027663|REFSEQ:NP_001099628 Tax_Id=10116 Gene_Symbol=Fam13b1 Uncharacterized protein	D3ZJY0	1310484;	291694	Fam13b	yes	0.987883	19.8804	207.39	145.33	3.22e-24	1;2	VKQMLTRASITPVLGSPSTKRRGQMLQPIIE	_ASITPVLGS(ph)PSTK_	ASITPVLGS(0.988)PS(0.01)T(0.002)K	AS(-89.67)IT(-58.78)PVLGS(19.88)PS(-19.88)T(-27.02)K	9	2	669.339	no				0.46833	1	2.2607	1	0.97457	1	1.0233	1	0.43428	1	2.1759	1	0.46833	0.442341	1	down	down	down	down	0.97457	0.977231	1
IPI00204146	IPI00204146	16	S	Acetyl-coenzyme A transporter 1	>IPI:IPI00204146.4|SWISS-PROT:Q6AYY8|ENSEMBL:ENSRNOP00000013392|REFSEQ:NP_071588 Tax_Id=10116 Gene_Symbol=Slc33a1 Acetyl-coenzyme A transporter 1	Q6AYY8	620653;	64018	Slc33a1	yes	1	41.9666	131.53	41.967	6.73e-07	1	MSPTISHKDNSRQRRSGMFGHALDMKSGPLP	_S(ph)GM(ox)FGHALDMK_	S(1)GMFGHALDMK	S(41.97)GMFGHALDMK	1	2	645.256	no				5.2232	1	0.20745	1	1.0106	1			3.6021	1			5.2232	4.82044	1	up	up	up	up	1.0106		1
IPI00204506;IPI00568756;IPI00561669;IPI00558692;IPI00556956;IPI00204503	IPI00204506	423	S	Erythrocyte protein band 4.1-like 3, isoform CRA_d	>IPI:IPI00204506.1|TREMBL:Q9JMB3|ENSEMBL:ENSRNOP00000022849|REFSEQ:NP_446379 Tax_Id=10116 Gene_Symbol=Epb4.1l3 Type II brain 4.1;>IPI:IPI00568756.1|TREMBL:D3ZB32|ENSEMBL:ENSRNOP00000050638 Tax_Id=10116 Gene_Symbol=Epb4.1l3 Uncharacterized protein;>IPI:IPI0	Q9JMB3	71089;	116724	Epb41l3	yes	1	143.321	167.53	159.75	3.63e-09	1	KFRYSGRTQAQTRRASALIDRPAPYFERSSS	_RAS(ph)ALIDRPAPYFER_	RAS(1)ALIDRPAPYFER	RAS(143.32)ALIDRPAPY(-143.32)FER	3	3	614.64	no				2.1024	1	0.43914	1	0.75536	1	1.0245	1	1.4437	1	0.59225	1	2.1024	2.27718	1	up	up	up	up	0.75536	0.976086	1
IPI00204506;IPI00568756;IPI00561669;IPI00558692;IPI00556956;IPI00204503;IPI00392105	IPI00204506	980	S	Erythrocyte protein band 4.1-like 3, isoform CRA_d	>IPI:IPI00204506.1|TREMBL:Q9JMB3|ENSEMBL:ENSRNOP00000022849|REFSEQ:NP_446379 Tax_Id=10116 Gene_Symbol=Epb4.1l3 Type II brain 4.1;>IPI:IPI00568756.1|TREMBL:D3ZB32|ENSEMBL:ENSRNOP00000050638 Tax_Id=10116 Gene_Symbol=Epb4.1l3 Uncharacterized protein;>IPI:IPI0	Q9JMB3	71089;	116724	Epb41l3	yes	0.999992	50.9509	320.92	197.15	1.45e-65	1;2	ESSTVKVESISVGSVSPGGVKLETSTKEVPV	_VESISVGSVS(ph)PGGVK_	VESISVGSVS(1)PGGVK	VES(-95.73)IS(-98.1)VGS(-50.95)VS(50.95)PGGVK	10	3	494.58	no				0.88741	1	1.0258	1	0.7746	1	1.0362	1	0.698	1	1.168	1	0.88741	0.974849	1					0.7746	0.965065	1
IPI00204581	IPI00204581	131	S	Bromodomain containing 1 (Predicted)	>IPI:IPI00204581.5|TREMBL:D3ZUW8|ENSEMBL:ENSRNOP00000006034|REFSEQ:NP_001101573 Tax_Id=10116 Gene_Symbol=Brd1 Uncharacterized protein	D3ZUW8	1311855;	315210	Brd1	yes	0.888512	9.02849	112.08	64.224	0.00306685	1;2	ALPEPKVRIVEYSPPSAPRRPPVYYKFIEKS	_IVEYSPPS(ph)APR_	IVEYS(0.111)PPS(0.889)APR	IVEY(-33.89)S(-9.03)PPS(9.03)APR	8	2	648.305	no				1.1028	2	1.049	2	0.99167	2	1.2353	1	1.1053	2	1.1489	1	1.1028	0.953289	2					0.99167	0.80952	1
IPI00204594	IPI00204594	68	S	Presqualene diphosphate phosphatase	>IPI:IPI00204594.1|SWISS-PROT:Q66H88|ENSEMBL:ENSRNOP00000020475|REFSEQ:NP_001030026 Tax_Id=10116 Gene_Symbol=Ppapdc2 Presqualene diphosphate phosphatase	Q66H88	1566000;	619549	Ppapdc2	yes	1	156.789	182.68	170.52	3.33e-79	1	CARLRASDSPVHRRGSFPLAAACPAQVAPAP	_RGS(ph)FPLAAACPAQVAPAPPPEDAGMNLNPSFLGIALR_	RGS(1)FPLAAACPAQVAPAPPPEDAGMNLNPSFLGIALR	RGS(156.79)FPLAAACPAQVAPAPPPEDAGMNLNPS(-156.79)FLGIALR	3	3	1285.3	no				2.4065	1	0.45047	1	1.2353	1	0.81216	1	1.8276	1	0.68135	1	2.4065	2.2199	1	up	up	up	up	1.2353	1.23128	1
IPI00204794	IPI00204794	777	S	Anaphase promoting complex subunit 4, isoform CRA_a	>IPI:IPI00204794.1|TREMBL:D3ZUB7|ENSEMBL:ENSRNOP00000006093|REFSEQ:NP_001100690 Tax_Id=10116 Gene_Symbol=Anapc4 Uncharacterized protein	D3ZUB7	1306572;	305420	Anapc4	yes	0.979518	17.5501	245.37	209.54	5.33e-177	1	EEAAGKPVKIKEEVLSESETEAHQDAAALDS	_IKEEVLS(ph)ESETEAHQDAAALDSDVVIK_	IKEEVLS(0.98)ES(0.017)ET(0.003)EAHQDAAALDSDVVIK	IKEEVLS(17.55)ES(-17.55)ET(-24.77)EAHQDAAALDS(-175.74)DVVIK	7	3	1002.81	no				1.0145	1	1.0616	1	1.0823	1	0.93866	1	0.96657	1	0.91378	1	1.0145	0.941974	1					1.0823	1.06535	1
IPI00205252;IPI00207530;IPI00339129;IPI00778626	IPI00778626	30	S	Serine/threonine-protein kinase DCLK1	>IPI:IPI00205252.1|TREMBL:Q9WVP7|ENSEMBL:ENSRNOP00000037755 Tax_Id=10116 Gene_Symbol=Dclk1 Activity and neurotransmitter-induced early gene protein 4;>IPI:IPI00207530.1|TREMBL:Q9R1P9 Tax_Id=10116 Gene_Symbol=Dclk1 Calcium/calmodulin-dependent protein kinas	O08875	68437;	83825	Dclk1	yes	0.998757	30.3929	210.14	206.63	3.22e-33	1;2;3;4	LSTPRSGKSPSPSPTSPGSLRKQRDLYRPLS;LSTPRSGKSPSPSPTSPGSLRKQRISQHGGS	_SPSPSPTS(ph)PGSLR_	SPSPSPT(0.001)S(0.999)PGSLR	S(-107.68)PS(-78.92)PS(-34.86)PT(-30.39)S(30.39)PGS(-53.39)LR	8	2	675.308	no				0.81007	1	0.89489	1	1.2455	1	0.79868	1	1.2938	1	0.75268	1	0.81007	1.11746	1					1.2455	1.25207	1
IPI00205262	IPI00205262	304	S	Protein Synpo2	>IPI:IPI00205262.5|TREMBL:D4A702|ENSEMBL:ENSRNOP00000019931|REFSEQ:XP_001074385 Tax_Id=10116 Gene_Symbol=Synpo2 synaptopodin 2-like	D4A702	1564779;	499702	Synpo2	yes	1	181.672	221.86	181.67	5.84e-27	1	KAEECRLQAGRGCVASPVEGGRSEAPPSLVS	_GCVAS(ph)PVEGGR_	GCVAS(1)PVEGGR	GCVAS(181.67)PVEGGR	5	2	584.744	no				0.86797	1	1.2227	1	0.87368	1	1.0953	1	0.77612	1	1.363	1	0.86797	0.817862	1					0.87368	0.912992	1
IPI00205262	IPI00205262	357	S	Protein Synpo2	>IPI:IPI00205262.5|TREMBL:D4A702|ENSEMBL:ENSRNOP00000019931|REFSEQ:XP_001074385 Tax_Id=10116 Gene_Symbol=Synpo2 synaptopodin 2-like	D4A702	1564779;	499702	Synpo2	yes	0.999987	48.9248	182.53	176.6	5.47e-09	1;2	PHKHRARHARLRRSESLSEKQVKEAKSKCKS	_SES(ph)LSEK_	SES(1)LSEK	S(-83.18)ES(48.92)LS(-48.92)EK	3	2	430.176	no				1.2055	1	0.71302	1	1.6628	1	0.59902	1	1.7705	1	0.51556	1	1.2055	1.40249	1					1.6628	1.66939	1
IPI00327555;IPI00205999;IPI00208844;IPI00206027;IPI00324523;IPI00779546	IPI00327555	631	S	SH3 domain-containing kinase-binding protein 1	>IPI:IPI00327555.3|SWISS-PROT:Q925Q9-1|ENSEMBL:ENSRNOP00000006741 Tax_Id=10116 Gene_Symbol=Sh3kbp1 Isoform 1 of SH3 domain-containing kinase-binding protein 1;>IPI:IPI00205999.1|SWISS-PROT:Q925Q9-2|TREMBL:Q6IRL5|ENSEMBL:ENSRNOP00000006438|REFSEQ:NP_445812	Q925Q9-1	620904;	84357	Sh3kbp1	yes	0.999985	48.2165	222.29	198.33	4.98e-80	1;3	SPMSSSLGTAGQRASSPSLFSAEGKAKTESA	_ASS(ph)PSLFSAEGK_	ASS(1)PSLFSAEGK	AS(-48.22)S(48.22)PS(-68.1)LFS(-99.9)AEGK	3	2	630.779	no				0.7919	1	1.301	1	0.54777	1	1.606	1	0.45188	1	2.1354	1	0.7919	0.76864	1					0.54777	0.622665	1
IPI00608159;IPI00210333;IPI00206144	IPI00608159	692	S	Solute carrier family 7 (cationic amino acid transporter, y+ system), member 2	>IPI:IPI00608159.2|TREMBL:Q4PLF2|ENSEMBL:ENSRNOP00000055811 Tax_Id=10116 Gene_Symbol=Slc7a2 Cationic amino acid transporter-2;>IPI:IPI00210333.2|SWISS-PROT:B5D5N9-2|TREMBL:Q62971;Q78E64|ENSEMBL:ENSRNOP00000014809|REFSEQ:NP_001128158 Tax_Id=10116 Gene_Symbo	Q4PLF2	68387;	64554	Slc7a2	yes	1	93.4784	141.55	93.478	8.44e-05	1	EKSAMQANDHHQRNLSLPFILHEKTSEC___	_NLS(ph)LPFILHEK_	NLS(1)LPFILHEK	NLS(93.48)LPFILHEK	3	3	464.243	no				2.9156	1	0.35152	1	1.0116	1	1.3799	1	2.7429	1	0.30851	1	2.9156	2.84479	1	up	up	up	up	1.0116	0.72469	1
IPI00206171;IPI00231053;IPI00565211;IPI00231052;IPI00959227;IPI00328017;IPI00231051	IPI00959227	1655	S	Microtubule-associated protein 2	>IPI:IPI00206171.1|SWISS-PROT:P15146-1|ENSEMBL:ENSRNOP00000050877 Tax_Id=10116 Gene_Symbol=Map2 Isoform MAP2x of Microtubule-associated protein 2;>IPI:IPI00231053.1|SWISS-PROT:P15146-4 Tax_Id=10116 Gene_Symbol=Map2 Isoform MAP2d of Microtubule-associated p	D3ZW41	3044;	25595	Map2	yes	1	30.8634	162.76	30.863	3.55e-08	1;2;3	VPSEKKVAIIRTPPKSPATPKQLRLINQPLP	_VAIIRT(ph)PPKS(ph)PAT(ph)PK_	VAIIRT(1)PPKS(1)PAT(1)PK	VAIIRT(30.86)PPKS(30.86)PAT(30.86)PK	10	3	605.957	no				0.86641	1	0.99394	1	0.90073	1	1.0307	1	0.90678	1	1.12	1	0.86641	1.0061	1					0.90073	0.970214	1
IPI00208437;IPI00206262;IPI00206973	IPI00208437	469	S	MAP/microtubule affinity-regulating kinase 3	>IPI:IPI00208437.4|TREMBL:D4AAH3|ENSEMBL:ENSRNOP00000014225 Tax_Id=10116 Gene_Symbol=Mark3 Uncharacterized protein;>IPI:IPI00206262.3|TREMBL:D4AE86|ENSEMBL:ENSRNOP00000014016 Tax_Id=10116 Gene_Symbol=Mark3 Uncharacterized protein;>IPI:IPI00206973.3|SWISS-P	D4AAH3	619883;	170577	Mark3	yes	1	98.7119	236.16	125.97	2.83e-48	1	KSGSSAVGGKGIAPASPMLGNASNPNKADIP	_GIAPAS(ph)PMLGNASNPNK_	GIAPAS(1)PMLGNASNPNK	GIAPAS(98.71)PMLGNAS(-98.71)NPNK	6	3	573.603	no				0.29537	1	3.5895	1	0.81978	1	1.0598	1	0.21168	1	5.0035	1	0.29537	0.27859	1	down	down	down	down	0.81978	0.943574	1
IPI00208437;IPI00206262;IPI00206973	IPI00208437	601	S	MAP/microtubule affinity-regulating kinase 3	>IPI:IPI00208437.4|TREMBL:D4AAH3|ENSEMBL:ENSRNOP00000014225 Tax_Id=10116 Gene_Symbol=Mark3 Uncharacterized protein;>IPI:IPI00206262.3|TREMBL:D4AE86|ENSEMBL:ENSRNOP00000014016 Tax_Id=10116 Gene_Symbol=Mark3 Uncharacterized protein;>IPI:IPI00206973.3|SWISS-P	D4AAH3	619883;	170577	Mark3	yes	0.998957	29.815	159.58	159.58	6.14e-12	1	LSHEATPLSQTRSRGSTNLFSKLTSKLTRRL;LSHEATPLSQTRSRGSTNLFSKLTSKLTRRN	_SRGS(ph)TNLFSK_	SRGS(0.999)T(0.001)NLFSK	S(-63.21)RGS(29.81)T(-29.81)NLFS(-89.73)K	4	2	588.774	no				0.56755	1	1.6708	1	0.91509	1	0.91687	1	0.67917	1	1.4341	1	0.56755	0.598516	1	down		down		0.91509	1.09067	1
IPI00208437;IPI00206262;IPI00206973	IPI00208437	419	S	MAP/microtubule affinity-regulating kinase 3	>IPI:IPI00208437.4|TREMBL:D4AAH3|ENSEMBL:ENSRNOP00000014225 Tax_Id=10116 Gene_Symbol=Mark3 Uncharacterized protein;>IPI:IPI00206262.3|TREMBL:D4AE86|ENSEMBL:ENSRNOP00000014016 Tax_Id=10116 Gene_Symbol=Mark3 Uncharacterized protein;>IPI:IPI00206973.3|SWISS-P	D4AAH3	619883;	170577	Mark3	yes	1	107.896	239.22	239.22	4.6e-52	1	KGQRSVSSSQKQRRYSDHAGPAIPSVVAYPK	_RYS(ph)DHAGPAIPSVVAYPK_	RYS(1)DHAGPAIPSVVAYPK	RY(-119.54)S(107.9)DHAGPAIPS(-107.9)VVAY(-150.23)PK	3	2	1004.49	no				1.963	1	0.46013	1	0.99315	1	0.94331	1	1.6748	1	0.47563	1	1.963	2.1733	1	up	up	up	up	0.99315	1.0601	1
IPI00206364;IPI00365920;IPI00958216	IPI00206364	1190	S	Protein jagged-2 (Fragment)	>IPI:IPI00206364.2|SWISS-PROT:P97607|ENSEMBL:ENSRNOP00000019066|REFSEQ:XP_001073124 Tax_Id=10116 Gene_Symbol=Jag2 jagged 2;>IPI:IPI00365920.1|ENSEMBL:ENSRNOP00000019213|REFSEQ:XP_343120 Tax_Id=10116 Gene_Symbol=Jag2 protein jagged-2 isoform 2;>IPI:IPI00958	P97607	2938;	29147	Jag2	yes	1	69.361	284.25	69.361	4.69e-104	1	KRRKERERSRLPRDESANNQWAPLNPIRNPI	_LPRDES(ph)ANNQWAPLNPIR_	LPRDES(1)ANNQWAPLNPIR	LPRDES(69.36)ANNQWAPLNPIR	6	3	724.351	no				2.2349	1	0.39043	1	0.80501	1	1.4824	1	1.752	1	0.52888	1	2.2349	2.56128	1	up	up	up	up	0.80501	0.674582	1
IPI00206986	IPI00206986	1832	S	Inositol 1,4,5-trisphosphate receptor type 3	>IPI:IPI00206986.1|SWISS-PROT:Q63269|TREMBL:C7E1V1|ENSEMBL:ENSRNOP00000011516|REFSEQ:NP_037270 Tax_Id=10116 Gene_Symbol=Itpr3 Inositol 1,4,5-trisphosphate receptor type 3	Q63269	2934;	25679	Itpr3	yes	0.996527	24.6023	170.95	119.87	1.41e-07	1;4	EDREPADPTTKGRVSSFSMPSSSRYSLGPGL	_VSS(ph)FSM(ox)PSSSR_	VS(0.003)S(0.997)FSMPSSSR	VS(-24.6)S(24.6)FS(-47.19)MPS(-72.09)S(-70.57)S(-73.16)R	3	2	634.255	no				2.7367	1	0.54049	1	1.0419	1	1.1307	1	2.0384	1	0.45675	1	2.7367	1.85017	1	up	up	up	up	1.0419	0.884408	1
IPI00207091;IPI00776916	IPI00207091	882	S	Glutamate receptor ionotropic, delta-1	>IPI:IPI00207091.1|SWISS-PROT:Q62640|ENSEMBL:ENSRNOP00000057493|REFSEQ:NP_077354 Tax_Id=10116 Gene_Symbol=Grid1 Glutamate receptor delta-1 subunit;>IPI:IPI00776916.2|ENSEMBL:ENSRNOP00000031478 Tax_Id=10116 Gene_Symbol=- 38 kDa protein	Q62640	68366;	79219	Grid1	yes	1	33.7692	131.56	33.769	6.78e-05	1	EDKEVNLEQVHRRINSLMDEDIAHKQISPAS	_RINS(ph)LMDEDIAHK_	RINS(1)LMDEDIAHK	RINS(33.77)LMDEDIAHK	4	2	811.374	no				2.4636	1	0.36489	1	1.1953	1	0.93081	1	1.87	1			2.4636	2.74055	1	up	up	up	up	1.1953	1.07433	1
IPI00207255;IPI00207254;IPI00778642;IPI00960017	IPI00207255	221	S	Synaptotagmin-like protein 4	>IPI:IPI00207255.1|SWISS-PROT:Q8VHQ7-1|ENSEMBL:ENSRNOP00000004909|REFSEQ:NP_536335 Tax_Id=10116 Gene_Symbol=Sytl4 Isoform 1 of Synaptotagmin-like protein 4;>IPI:IPI00207254.1|SWISS-PROT:Q8VHQ7-2 Tax_Id=10116 Gene_Symbol=Sytl4 Isoform 2 of Synaptotagmin-lik	Q8VHQ7-1	620204;	140594	Sytl4	yes	1	90.3854	194.08	90.385	1.74e-16	1;2	TADSDSTSRRDSLDKSGLFPEWKKMSAPKSQ	_RDS(ph)LDKS(ph)GLFPEWK_	RDS(1)LDKS(1)GLFPEWK	RDS(90.39)LDKS(90.39)GLFPEWK	7	3	613.269	no				1.1587	2	1.092	2	0.32966	1	0.95299	1	0.74206	2	0.71663	1	1.1587	0.915751	2					0.32966	1.04933	1
IPI00207370	IPI00207370	100	S	Neurabin-2	>IPI:IPI00207370.1|SWISS-PROT:O35274|TREMBL:B1H262|ENSEMBL:ENSRNOP00000052415|REFSEQ:NP_445926 Tax_Id=10116 Gene_Symbol=Ppp1r9b Neurabin-2	O35274	632281;	84686	Ppp1r9b	yes	0.99998	47.063	239.75	212.72	2.93e-55	1	RASDRGVRLSLPRASSLNENVDHSALLKLGT	_ASS(ph)LNENVDHSALLK_	ASS(1)LNENVDHSALLK	AS(-47.06)S(47.06)LNENVDHS(-150.07)ALLK	3	2	839.396	no				1.2586	1	0.83989	1	4.4034	1	0.29571	1	4.3224	1	0.26864	1	1.2586	1.19063	1					4.4034	3.38169	1
IPI00207625	IPI00207625	241	S	Neuroendocrine secretory protein 55	>IPI:IPI00207625.1|SWISS-PROT:Q792G6|ENSEMBL:ENSRNOP00000033065|REFSEQ:NP_001153125;NP_001153128 Tax_Id=10116 Gene_Symbol=Gnas Neuroendocrine secretory protein 55	Q792G6	2716;	24896	Gnas	yes	1	72.6812	192.15	72.681	1.88e-23	1;2	PRRCKTRRPARRRDQSPESPPRKGPIPIRRH	_RRDQS(ph)PES(ph)PPR_	RRDQS(1)PES(1)PPR	RRDQS(72.68)PES(72.68)PPR	5	2	742.806	no				0.9819	1	0.88994	1	1.2233	1	0.88169	1	1.3183	1	0.89055	1	0.9819	1.12367	1					1.2233	1.13419	1
IPI00207756;IPI00778686;IPI00765595;IPI00205782;IPI00367142	IPI00367142	265	S	Histone deacetylase 4	>IPI:IPI00207756.2|TREMBL:Q91XI4;Q99P98|ENSEMBL:ENSRNOP00000028381|REFSEQ:NP_445902 Tax_Id=10116 Gene_Symbol=Hdac5 histone deacetylase 5;>IPI:IPI00778686.2|ENSEMBL:ENSRNOP00000052059 Tax_Id=10116 Gene_Symbol=Hdac5 98 kDa protein;>IPI:IPI00765595.2|ENSEMBL:	Q99P99	619979;	363287	Hdac4	yes	1	43.4323	150.35	43.432	0.000481059	1;2	KLRSRLKQKVAERRSSPLLRRKDGPVATALK;KVRSRLKQKVAERRSSPLLRRKDGTVISTFK	_VAERRS(ph)S(ph)PLLR_	VAERRS(1)S(1)PLLR	VAERRS(43.43)S(43.43)PLLR	7	3	481.9	no				0.37107	1	2.4435	1	1.2106	1	0.85906	1	0.39143	1	1.6094	2	0.37107	0.409249	1	down	down	down	down	1.2106	1.16406	1
IPI00208147	IPI00208147	595	S	Hamartin	>IPI:IPI00208147.1|SWISS-PROT:Q9Z136|ENSEMBL:ENSRNOP00000016904|REFSEQ:NP_068626 Tax_Id=10116 Gene_Symbol=Tsc1 Hamartin	Q9Z136	620124;	60445	Tsc1	yes	0.99995	43.0062	174.49	139.51	1.87e-66	1	ILTPSPCKIPPQRGVSFGSGQLPPYDHLFEV	_GVS(ph)FGSGQLPPYDHLFEVALPK_	GVS(1)FGSGQLPPYDHLFEVALPK	GVS(43.01)FGS(-43.01)GQLPPY(-89.28)DHLFEVALPK	3	3	813.398	no				2.4368	1	0.49665	1	3.5455	1	0.26087	1	3.9539	1	0.25058	1	2.4368	2.01349	1	up	up	up	up	3.5455	3.83333	1
IPI00208147	IPI00208147	1077	S	Hamartin	>IPI:IPI00208147.1|SWISS-PROT:Q9Z136|ENSEMBL:ENSRNOP00000016904|REFSEQ:NP_068626 Tax_Id=10116 Gene_Symbol=Tsc1 Hamartin	Q9Z136	620124;	60445	Tsc1	yes	0.958888	14.7308	127.63	100.27	1.71e-18	1	PTMGEPSSSIPTTVGSLPSSKSFLGMKTREL	_WEPTMGEPSSSIPTTVGS(ph)LPSSK_	WEPTMGEPSSSIPTT(0.002)VGS(0.959)LPS(0.032)S(0.007)K	WEPT(-91.42)MGEPS(-77.86)S(-73.82)S(-69.45)IPT(-41.08)T(-27.7)VGS(14.73)LPS(-14.73)S(-21.28)K	18	2	1228.06	no				17.149	1	18.057	1	0.95158	1			0.79012	1	1.141	1	17.149	0.0553802	1	up	down			0.95158		1
IPI00209137;IPI00558381;IPI00194773	IPI00209137	613	S	MAP/microtubule affinity-regulating kinase 2	>IPI:IPI00209137.3|TREMBL:D3ZZQ3|ENSEMBL:ENSRNOP00000028765 Tax_Id=10116 Gene_Symbol=Mark2 Uncharacterized protein;>IPI:IPI00558381.3|TREMBL:D4ADA3|ENSEMBL:ENSRNOP00000040125 Tax_Id=10116 Gene_Symbol=Mark2 Uncharacterized protein;>IPI:IPI00194773.2|SWISS-P	D3ZZQ3	708483;	60328	Mark2	yes	0.99252	22.8865	166.79	166.79	1.66e-40	1;2;3	QVRDQQNLPFGVTPASPSGHSQGRRGASGSI	_DQQNLPFGVTPAS(ph)PSGHSQGR_	DQQNLPFGVT(0.005)PAS(0.993)PS(0.002)GHSQGR	DQQNLPFGVT(-22.89)PAS(22.89)PS(-26.24)GHS(-48.22)QGR	13	2	1130.51	no				0.24342	1	2.2217	1	0.846	1	0.83737	1	0.74772	2	0.69263	2	0.24342	0.450106	1	down	down	down	down	0.846	1.19422	1
IPI00209137;IPI00558381;IPI00194773	IPI00209137	450	S	MAP/microtubule affinity-regulating kinase 2	>IPI:IPI00209137.3|TREMBL:D3ZZQ3|ENSEMBL:ENSRNOP00000028765 Tax_Id=10116 Gene_Symbol=Mark2 Uncharacterized protein;>IPI:IPI00558381.3|TREMBL:D4ADA3|ENSEMBL:ENSRNOP00000040125 Tax_Id=10116 Gene_Symbol=Mark2 Uncharacterized protein;>IPI:IPI00194773.2|SWISS-P	D3ZZQ3	708483;	60328	Mark2	yes	1	40.0246	134.68	40.025	4.16e-06	1	EETGRKASSTAKVPASPLPGLDRKKTTPTPS	_VPAS(ph)PLPGLDR_	VPAS(1)PLPGLDR	VPAS(40.02)PLPGLDR	4	2	601.302	no				0.55395	1	1.6267	1	0.59999	1	1.2209	1	0.27825	1	2.882	1	0.55395	0.614742	1	down		down		0.59999	0.819068	1
IPI00209137;IPI00558381;IPI00194773	IPI00209137	563	S	MAP/microtubule affinity-regulating kinase 2	>IPI:IPI00209137.3|TREMBL:D3ZZQ3|ENSEMBL:ENSRNOP00000028765 Tax_Id=10116 Gene_Symbol=Mark2 Uncharacterized protein;>IPI:IPI00558381.3|TREMBL:D4ADA3|ENSEMBL:ENSRNOP00000040125 Tax_Id=10116 Gene_Symbol=Mark2 Uncharacterized protein;>IPI:IPI00194773.2|SWISS-P	D3ZZQ3	708483;	60328	Mark2	yes	0.999013	30.0533	211.68	169.42	4.84e-28	1	EVPRPSTAPQRVPVASPSAHNISSSSGAPDR	_VPVAS(ph)PSAHNISSSSGAPDR_	VPVAS(0.999)PS(0.001)AHNISSSSGAPDR	VPVAS(30.05)PS(-30.05)AHNIS(-81.18)S(-87.24)S(-93.21)S(-99.07)GAPDR	5	2	1008.46	no				0.36632	1	4.6389	1	0.44995	1	1.6387	1	0.19223	1	6.0008	1	0.36632	0.215568	1	down	down	down	down	0.44995	0.61024	1
IPI00209161;IPI00382262	IPI00209161	268	S	Sodium-dependent phosphate transporter 2	>IPI:IPI00209161.1|SWISS-PROT:Q63488|ENSEMBL:ENSRNOP00000026418|REFSEQ:NP_058919 Tax_Id=10116 Gene_Symbol=Slc20a2 Sodium-dependent phosphate transporter 2;>IPI:IPI00382262.1|TREMBL:Q7TP93|ENSEMBL:ENSRNOP00000043918 Tax_Id=10116 Gene_Symbol=Slc20a2 Ab1-188	Q63488	3699;	29502	Slc20a2	yes	1	105.652	106.52	105.65	3.46e-05	1	SRASDESLRKVQEAESPVFKELPGAKASDDS	_VQEAES(ph)PVFK_	VQEAES(1)PVFK	VQEAES(105.65)PVFK	6	2	607.279	no				0.91107	1	1.0435	1	0.83885	1	0.84493	1	0.82816	1	0.84424	1	0.91107	0.958313	1					0.83885	1.18353	1
IPI00209293;IPI00780818	IPI00209293	601	S	ARF GTPase-activating protein GIT1	>IPI:IPI00209293.1|SWISS-PROT:Q9Z272|ENSEMBL:ENSRNOP00000020105|REFSEQ:NP_114002 Tax_Id=10116 Gene_Symbol=Git1 ARF GTPase-activating protein GIT1;>IPI:IPI00780818.2|ENSEMBL:ENSRNOP00000052961 Tax_Id=10116 Gene_Symbol=Git1 82 kDa protein	Q9Z272	69331;	83709	Git1	yes	1	64.8801	353.03	132.57		1;2	SQEGSRHASKLSRHGSGAESDYENTQSGEPL	_HGS(ph)GAES(ph)DYENTQSGEPLLGLEGK_	HGS(1)GAES(1)DYENTQSGEPLLGLEGK	HGS(64.88)GAES(36.18)DY(-36.18)ENT(-46.36)QS(-77.45)GEPLLGLEGK	3	3	879.025	no				1.0242	1	0.79527	1	2.9873	1	0.28855	1	2.6064	1	0.36147	1	1.0242	1.25743	1					2.9873	3.4656	1
IPI00209329	IPI00209329	50	S	BET1 homolog	>IPI:IPI00209329.1|SWISS-PROT:Q62896|ENSEMBL:ENSRNOP00000014810|REFSEQ:NP_062124 Tax_Id=10116 Gene_Symbol=Bet1 BET1 homolog	Q62896	2203;	29631	Bet1	yes	0.999857	38.4524	173.44	123.02	4.33e-07	1	LTESLRSKVTAIKSLSIEIGHEVKNQNKLLA	_SLS(ph)IEIGHEVK_	SLS(1)IEIGHEVK	S(-38.45)LS(38.45)IEIGHEVK	3	3	431.215	no				1.2134	1	0.78324	1	5.1032	1	0.21016	1	4.9932	1	0.23435	1	1.2134	1.27675	1					5.1032	4.75828	1
IPI00209824;IPI00326171;IPI00568840	IPI00326171	427	S	Calcium/calmodulin-dependent protein kinase II beta	>IPI:IPI00209824.3|TREMBL:Q9Z2F1|ENSEMBL:ENSRNOP00000005359 Tax_Id=10116 Gene_Symbol=Camk2b Calmodulin-dependent protein kinase II beta M isoform;>IPI:IPI00326171.2|TREMBL:Q63094|ENSEMBL:ENSRNOP00000005441|REFSEQ:NP_001035813 Tax_Id=10116 Gene_Symbol=Camk2	Q63094	2262;	24245	Camk2b	yes	0.954914	13.2592	158.59	143.47	4.63e-51	1;2	PSPRISDILNSVRRGSGTPEAEGLPPVGPPP	_RGS(ph)GTPEAEGLPPVGPPPCPSPTLPGPLPTPSR_	RGS(0.955)GT(0.045)PEAEGLPPVGPPPCPSPTLPGPLPTPSR	RGS(13.26)GT(-13.26)PEAEGLPPVGPPPCPS(-104.92)PT(-114.14)LPGPLPT(-124.94)PS(-128.77)R	3	3	1118.22	no				2.1417	1	0.38122	1	1.0865	1			1.5997	2	0.45563	2	2.1417	2.62316	1	up	up	up	up	1.0865		1
IPI00209836;IPI00561843	IPI00209836	345	S	Paralemmin-1	>IPI:IPI00209836.4|TREMBL:Q920Q0|ENSEMBL:ENSRNOP00000013762|REFSEQ:NP_570842 Tax_Id=10116 Gene_Symbol=Palm Paralemmin, isoform CRA_a;>IPI:IPI00561843.2|TREMBL:D4ADS2|ENSEMBL:ENSRNOP00000048887 Tax_Id=10116 Gene_Symbol=Palm Uncharacterized protein	Q920Q0	620341;	170673	Palm	yes	1	72.8281	226.08	226.08	1.39e-15	1	IEDSVTPREPAPLNGSAAELPATKEENQTGP	_EPAPLNGS(ph)AAELPATK_	EPAPLNGS(1)AAELPATK	EPAPLNGS(72.83)AAELPAT(-72.83)K	8	2	823.395	no				0.99749	1	0.91576	1	0.79652	1	1.431	1	0.61493	1	0.98889	1	0.99749	1.09199	1					0.79652	0.698812	1
IPI00210088	IPI00210088	518	S	SNF-related serine/threonine-protein kinase	>IPI:IPI00210088.1|SWISS-PROT:Q63553|ENSEMBL:ENSRNOP00000005422|REFSEQ:NP_620188 Tax_Id=10116 Gene_Symbol=Snrk SNF-related serine/threonine-protein kinase	Q63553	69653;	170837	Snrk	yes	0.999929	41.4607	134.68	90.759	2e-20	1;2	ENLPPKLSRLKMNIASPGTVHKRYHRRKSQG	_MNIAS(ph)PGTVHK_	MNIAS(1)PGTVHK	MNIAS(41.46)PGT(-41.46)VHK	5	3	412.193	no				0.65381	1	1.4826	1	0.89467	1	1.5486	1	0.58165	1	2.0031	1	0.65381	0.674491	1					0.89467	0.645745	1
IPI00211512	IPI00211512	314	S	Actin-related protein 2/3 complex subunit 1B	>IPI:IPI00211512.8|SWISS-PROT:O88656|ENSEMBL:ENSRNOP00000001315|REFSEQ:NP_062162 Tax_Id=10116 Gene_Symbol=Arpc1b Actin-related protein 2/3 complex subunit 1B	O88656	2155;	54227	Arpc1b	yes	0.988212	19.234	187.51	178.2	5.74e-52	1;2	GLTARERFQNLDKKASSEGGAATGAGLDSLH	_KAS(ph)SEGGAATGAGLDSLHK_	KAS(0.988)S(0.012)EGGAATGAGLDSLHK	KAS(19.23)S(-19.23)EGGAAT(-97.52)GAGLDS(-131.85)LHK	3	2	918.928	no				1.0417	2	1.1871	1	3.6687	1	0.23796	1	3.4503	1	0.35066	1	1.0417	0.842389	1					3.6687	4.20239	1
IPI00211936	IPI00211936	475	S	Alpha-internexin	>IPI:IPI00211936.2|SWISS-PROT:P23565|ENSEMBL:ENSRNOP00000027417|REFSEQ:NP_062001 Tax_Id=10116 Gene_Symbol=Ina Alpha-internexin	P23565	2911;	24503	Ina	yes	1	96.5879	284.65	261.58	6.5e-64	1	GASKEVTKKTSKVGESFEETLEETVVSTKKT	_VGES(ph)FEETLEETVVSTK_	VGES(1)FEETLEETVVSTK	VGES(96.59)FEET(-96.59)LEET(-139.81)VVS(-215.87)T(-215.87)K	4	2	982.443	no				0.99152	1	0.86823	1	1.9688	1	0.51536	1	2.0522	1	0.51315	1	0.99152	1.15177	1					1.9688	1.94039	1
IPI00212147	IPI00212147	223	S	Protein Smap2	>IPI:IPI00212147.1|TREMBL:B1WBX6;Q4FZR9|ENSEMBL:ENSRNOP00000015250|REFSEQ:NP_001094139 Tax_Id=10116 Gene_Symbol=Smap2 stromal membrane-associated GTPase-activating protein 2	B1WBX6	1308418;	298500	Smap2	yes	0.987749	20.1289	240.68	217.97	2.61e-80	1;5	SNALEKDLDLLASVPSPSSVSRKAVGSMPTA	_DLDLLASVPS(ph)PSSVSR_	DLDLLAS(0.001)VPS(0.988)PS(0.01)S(0.002)VSR	DLDLLAS(-31.92)VPS(20.13)PS(-20.13)S(-26.9)VS(-49.98)R	10	2	861.919	no				0.73792	1	1.3995	1	0.80126	1	1.0411	1	0.63677	1	1.4995	1	0.73792	0.714541	1					0.80126	0.960523	1
IPI00212398	IPI00212398	383	S	Class E basic helix-loop-helix protein 40	>IPI:IPI00212398.5|SWISS-PROT:O35780|TREMBL:Q76JQ4|ENSEMBL:ENSRNOP00000009564|REFSEQ:NP_445780 Tax_Id=10116 Gene_Symbol=Bhlhe40 Class E basic helix-loop-helix protein 40	O35780	68439;	79431	Bhlhe40	yes	1	78.0333	189.57	189.57	3.15e-53	1	PDKIPTPLLLPQRLPSPLAHSSLDSSALLQA	_LPS(ph)PLAHSSLDSSALLQALK_	LPS(1)PLAHSSLDSSALLQALK	LPS(78.03)PLAHS(-78.03)S(-83.85)LDS(-116.45)S(-121.69)ALLQALK	3	2	1064.56	no				0.69344	1	0.88379	1	0.5436	1	0.82863	1	0.62185	1	0.88586	1	0.69344	1.13149	1					0.5436	1.20681	1
IPI00213246	IPI00213246	294	S	Neurabin-1	>IPI:IPI00213246.1|SWISS-PROT:O35867|ENSEMBL:ENSRNOP00000011756|REFSEQ:NP_445925 Tax_Id=10116 Gene_Symbol=Ppp1r9a Neurabin-1	O35867	632280;	84685	Ppp1r9a	yes	1	67.2126	253.16	253.16	5.26e-123	1;2;3	VPEVAQKGTSLASLPSEERQLSTEAEDVTAQ	_GTSLASLPS(ph)EER_	GTSLASLPS(1)EER	GT(-141.21)S(-123.87)LAS(-67.21)LPS(67.21)EER	9	2	663.8	no				0.98126	1	0.79312	1	1.2668	1	0.27151	1	4.6374	1	0.2266	1	0.98126	1.26084	1					1.2668	3.68311	1
IPI00213347;IPI00476067	IPI00213347	1804	S	Afadin	>IPI:IPI00213347.1|SWISS-PROT:O35889-1|ENSEMBL:ENSRNOP00000048254|REFSEQ:NP_037349 Tax_Id=10116 Gene_Symbol=Mllt4 Isoform 1 of Afadin;>IPI:IPI00476067.4|ENSEMBL:ENSRNOP00000029044 Tax_Id=10116 Gene_Symbol=Mllt4 202 kDa protein	O35889-1	708561;	26955	Mllt4	yes	1	116.325	211.75	211.75	2.13e-08	1	GAPENLTFRERQRLFSQGQDVSDKVKASRKL	_LFS(ph)QGQDVSDK_	LFS(1)QGQDVSDK	LFS(116.33)QGQDVS(-116.33)DK	3	2	652.282	no				1.1854	1	0.6539	1	0.97967	1	1.2193	1	1.0831	1	0.90226	1	1.1854	1.52929	1					0.97967	0.820143	1
IPI00213559	IPI00213559	348	S	Reticulon-1	>IPI:IPI00213559.1|SWISS-PROT:Q64548-1|REFSEQ:NP_446317 Tax_Id=10116 Gene_Symbol=Rtn1 Isoform RTN1-B of Reticulon-1	Q64548-1	620986;	116644	Rtn1	yes	0.999984	47.8335	251.05	222.45	7.2e-99	1	SSGTEPSAAESQGKGSVSEDELIAAIKEAKG	_GS(ph)VSEDELIAAIK_	GS(1)VSEDELIAAIK	GS(47.83)VS(-47.83)EDELIAAIK	2	2	706.339	no				1.5569	1	0.47463	1	1.0774	1	1.1192	1	1.8654	1	0.47204	1	1.5569	2.1069	1		up	up		1.0774	0.893495	1
IPI00213592	IPI00213592	491	S	Protein Smcr8	>IPI:IPI00213592.3|TREMBL:D3ZJR6|ENSEMBL:ENSRNOP00000006984|REFSEQ:XP_001077659 Tax_Id=10116 Gene_Symbol=Smcr8 Uncharacterized protein	D3ZJR6	1564621;	497918	Smcr8	yes	0.999998	58.5312	184.95	170.18	6.66e-47	2;3	TEKSASVLSKSDSQASLTVPLSPHVVRSKAV	_SDS(ph)QAS(ph)LT(ph)VPLSPHVVR_	S(0.028)DS(0.972)QAS(1)LT(0.878)VPLS(0.122)PHVVR	S(-15.13)DS(15.13)QAS(58.53)LT(8.5)VPLS(-8.5)PHVVR	6	2	1016.93	no				1.5023	2	1.0066	2	0.67535	2	1.3038	2	0.74964	2	3.0782	2	1.5023	0.993443	2					0.67535	0.766989	2
IPI00213592	IPI00213592	497	S	Protein Smcr8	>IPI:IPI00213592.3|TREMBL:D3ZJR6|ENSEMBL:ENSRNOP00000006984|REFSEQ:XP_001077659 Tax_Id=10116 Gene_Symbol=Smcr8 Uncharacterized protein	D3ZJR6	1564621;	497918	Smcr8	yes	0.999772	37.577	226.67	134.11	6.66e-47	2;3	VLSKSDSQASLTVPLSPHVVRSKAVSHRTIS	_S(ph)DSQAS(ph)LTVPLS(ph)PHVVR_	S(0.729)DS(0.271)QAS(1)LT(0.001)VPLS(1)PHVVR	S(4.31)DS(-4.31)QAS(34.07)LT(-34.07)VPLS(37.58)PHVVR	12	2	1016.93	no				0.68573	2	1.4464	3	0.65234	2	1.3953	2	0.40675	2	4.0561	3	0.68573	0.691372	2					0.65234	0.716692	2
IPI00213724;IPI00952158;IPI00951532	IPI00213724	88	S	Hsp90 co-chaperone Cdc37-like 1	>IPI:IPI00213724.1|SWISS-PROT:Q5XIC3|ENSEMBL:ENSRNOP00000016000|REFSEQ:NP_001011941 Tax_Id=10116 Gene_Symbol=Cdc37l1 Hsp90 co-chaperone Cdc37-like 1;>IPI:IPI00952158.1|TREMBL:D3ZVZ8|ENSEMBL:ENSRNOP00000063643 Tax_Id=10116 Gene_Symbol=Cdc37l1 Uncharacterize	Q5XIC3	1309295;	293886	Cdc37l1	yes	0.999886	39.4489	211.75	211.75	1.61e-87	1	EAQQKLGSLALHNSESLDQEHAKAQTAVSEL	_LGSLALHNSES(ph)LDQEHAK_	LGSLALHNSES(1)LDQEHAK	LGS(-139.9)LALHNS(-39.45)ES(39.45)LDQEHAK	11	2	1014.97	no				0.8085	1	0.77614	1	7.4791	1	0.16962	1	7.6892	1	0.20737	1	0.8085	1.28843	1					7.4791	5.89553	1
IPI00213927;IPI00959456;IPI00950493;IPI00950437	IPI00213927	820	S	Ral GTPase-activating protein subunit alpha-2	>IPI:IPI00213927.4|SWISS-PROT:P86411|REFSEQ:XP_001055483 Tax_Id=10116 Gene_Symbol=RGD1308023 Ral GTPase-activating protein subunit alpha-2;>IPI:IPI00959456.1|TREMBL:D3ZKI6|ENSEMBL:ENSRNOP00000015637|REFSEQ:XP_002729271 Tax_Id=10116 Gene_Symbol=RGD1308023 s	P86411	1308023;	296211	Ralgapa2	yes	0.999973	45.5056	207.46	157.74	1.19e-39	1;2;3	THEHEGVTILVRRSSSPAELDLKEESQQTHG	_RSS(ph)S(ph)PAELDLK_	RS(0.056)S(0.944)S(1)PAELDLK	RS(-12.28)S(12.28)S(45.51)PAELDLK	4	2	681.789	no				0.54678	1	1.7397	1	0.77252	1	1.2425	1	0.45498	1	3.7322	1	0.54678	0.574812	1	down		down		0.77252	0.804829	1
IPI00367017;IPI00214313;IPI00951781;IPI00950728	IPI00367017	389	S	Mitogen-activated protein kinase kinase kinase 7	>IPI:IPI00367017.2|SWISS-PROT:P0C8E4|ENSEMBL:ENSRNOP00000007654|REFSEQ:NP_001101390 Tax_Id=10116 Gene_Symbol=Map3k7 Mitogen-activated protein kinase kinase kinase 7;>IPI:IPI00214313.2|TREMBL:D4A0S5|ENSEMBL:ENSRNOP00000007657 Tax_Id=10116 Gene_Symbol=Map3k7	P0C8E4	1309438;	313121	Map3k7	yes	1	84.4177	196.11	166.62	7.61e-20	1	SSVESLPPTSEGKRMSADMSEIEARIVATTA	_MS(ph)ADMSEIEAR_	MS(1)ADMSEIEAR	MS(84.42)ADMS(-84.42)EIEAR	2	2	660.254	no				1.8726	1	0.55597	1	1.0017	1	1.0055	1	1.727	1	0.52652	1	1.8726	1.79866	1	up	up	up	up	1.0017	0.99453	1
IPI00214498	IPI00214498	665	S	Sodium-dependent neutral amino acid transporter SLC6A17	>IPI:IPI00214498.1|SWISS-PROT:P31662|REFSEQ:NP_001028251 Tax_Id=10116 Gene_Symbol=Slc6a17 Orphan sodium- and chloride-dependent neurotransmitter transporter NTT4	P31662	1587185;	613226	Slc6a17	yes	1	89.1237	186.68	136.63	2.57e-23	1	TLSVSYKKGRMMKDISNLEENDETRFILSKV	_DIS(ph)NLEENDETR_	DIS(1)NLEENDETR	DIS(89.12)NLEENDET(-89.12)R	3	2	757.804	no				2.1239	1	0.3657	1					1.8806	1			2.1239	2.73448	1	up	up	up	up
IPI00214510;IPI00951550;IPI00391028;IPI00214516;IPI00417387	IPI00214510	315	S	Alpha tubulin acetyltransferase 1	>IPI:IPI00214510.3|TREMBL:D4A036|ENSEMBL:ENSRNOP00000001064 Tax_Id=10116 Gene_Symbol=RGD1303066 Uncharacterized protein;>IPI:IPI00951550.1|TREMBL:D4A5W1|ENSEMBL:ENSRNOP00000061466 Tax_Id=10116 Gene_Symbol=RGD1303066 Uncharacterized protein;>IPI:IPI00391028	D4A036	1303066;	361789	Atat1	yes	1	88.9144	213.69	213.69	5.18e-25	1	PHPTARLLLATDPGGSPAQRRRTSSLPRSDE	_LLLATDPGGS(ph)PAQR_	LLLATDPGGS(1)PAQR	LLLAT(-88.91)DPGGS(88.91)PAQR	10	2	738.366	no				0.17737	1	3.2475	1	0.84573	1	0.76918	1	0.1864	1	6.4396	1	0.17737	0.307929	1	down	down	down	down	0.84573	1.30009	1
IPI00214825	IPI00214825	364	S	Growth factor receptor-bound protein 7	>IPI:IPI00214825.1|TREMBL:Q9QZC5|ENSEMBL:ENSRNOP00000009299|REFSEQ:NP_445855 Tax_Id=10116 Gene_Symbol=Grb7 Growth factor receptor bound protein 7	Q9QZC5	619759;	84427	Grb7	yes	1	98.6808	153.38	153.38	1.71e-11	1	YQQAQSRHLRLSYLGSPPLRSVSDNTLVAMD	_LSYLGS(ph)PPLR_	LSYLGS(1)PPLR	LS(-98.68)Y(-102.1)LGS(98.68)PPLR	6	2	591.8	no				0.84396	1	1.2316	1	1.0267	1	0.90063	1	0.84892	1	1.1689	1	0.84396	0.811952	1					1.0267	1.11033	1
IPI00564521;IPI00214858;IPI00369146	IPI00564521	1015	S	Widely-interspaced zinc finger motifs	>IPI:IPI00564521.2|TREMBL:D3ZQP1|ENSEMBL:ENSRNOP00000008314 Tax_Id=10116 Gene_Symbol=Wiz Uncharacterized protein;>IPI:IPI00214858.3|TREMBL:D3ZQQ2|ENSEMBL:ENSRNOP00000008303|REFSEQ:NP_001101534 Tax_Id=10116 Gene_Symbol=Wiz Widely-interspaced zinc finger mot	D3ZQP1	1307771;	314598	Wiz	yes	0.95602	16.3835	200.16	117.7	3.01e-18	1;4	SPPGFSAKGLTHPSSSPLLKKAPLTLAGSPT	_GLTHPSSS(ph)PLLK_	GLTHPS(0.022)S(0.022)S(0.956)PLLK	GLT(-49.43)HPS(-16.38)S(-16.38)S(16.38)PLLK	8	3	439.559	no				1.1615	1	0.87613	1	1.1883	1	0.83254	1	1.2065	1	0.78505	1	1.1615	1.14138	1					1.1883	1.20114	1
IPI00214953	IPI00214953	93	S	Cbx5 protein	>IPI:IPI00214953.3|TREMBL:B2RYU7|ENSEMBL:ENSRNOP00000052163|REFSEQ:NP_001100267 Tax_Id=10116 Gene_Symbol=Cbx5 Chromobox homolog 5	B2RYU7	1306619;	300266	Cbx5	yes	0.999164	30.8004	201.18	83.666	6.73e-13	1;2	NNKPREKSEGNKRKSSFSNSADDIKSKKKRE	_RKS(ph)S(ph)FSNSADDIK_	RKS(1)S(0.999)FS(0.001)NSADDIK	RKS(35.99)S(30.8)FS(-30.8)NS(-54.92)ADDIK	4	3	538.89	no				1.7458	1	0.5401	1	0.98889	1	0.95389	1	2.0019	1	0.46156	1	1.7458	1.85151	1		up	up		0.98889	1.04834	1
IPI00777831;IPI00215158;IPI00776976	IPI00777831	225	S	Abl-interactor 1	>IPI:IPI00777831.2|TREMBL:A2VD09|ENSEMBL:ENSRNOP00000051435|REFSEQ:NP_077373 Tax_Id=10116 Gene_Symbol=Abi1 abl interactor 1;>IPI:IPI00215158.3|SWISS-PROT:Q9QZM5|ENSEMBL:ENSRNOP00000054381 Tax_Id=10116 Gene_Symbol=Abi1 Abl interactor 1;>IPI:IPI00776976.2|TR	A2VD09	621008;	79249	Abi1	yes	1	61.3753	171.92	61.375	2.13e-11	1;2	PNDYMTSPARLGSQHSPGRTASLNQRPRTHS	_LGS(ph)QHS(ph)PGR_	LGS(1)QHS(1)PGR	LGS(61.38)QHS(61.38)PGR	6	2	549.71	no				0.95936	1	1.2523	1	0.90187	1	1.0021	1	0.64553	1	1.2912	1	0.95936	0.798531	1					0.90187	0.997904	1
IPI00950323;IPI00215357	IPI00950323	786	S	Cadherin 6, type 2, K-cadherin	>IPI:IPI00950323.1|ENSEMBL:ENSRNOP00000061804 Tax_Id=10116 Gene_Symbol=Cdh6 88 kDa protein;>IPI:IPI00215357.1|SWISS-PROT:P55280|TREMBL:Q9JIW1|ENSEMBL:ENSRNOP00000018246|REFSEQ:NP_037059 Tax_Id=10116 Gene_Symbol=Cdh6 Cadherin-6		2322;	25409	Cdh6	yes	0.999489	32.9147	130.01	130.01	0.000189117	1	GPRFKKLADMYGGMDSDKDS___________	_LADMYGGMDS(ph)DKDS_	LADMYGGMDS(0.999)DKDS(0.001)	LADMY(-96.86)GGMDS(32.91)DKDS(-32.91)	10	2	792.783	no				1.0673	1	1.0939	1	0.94472	1					1.1547	1	1.0673	0.91416	1					0.94472		1
IPI00231499;IPI00568685	IPI00231499	906	S	Canalicular multispecific organic anion transporter 2	>IPI:IPI00231499.3|SWISS-PROT:O88563|TREMBL:D3ZF64;Q923G8|ENSEMBL:ENSRNOP00000003977|REFSEQ:NP_542148 Tax_Id=10116 Gene_Symbol=Abcc3 canalicular multispecific organic anion transporter 2;>IPI:IPI00568685.2|ENSEMBL:ENSRNOP00000041502 Tax_Id=10116 Gene_Symbo	O88563	71101;	140668	Abcc3	yes	0.998667	28.7911	273.9	207.56	5.44e-184	1;2	IYEVRKQFMREMSSLSSEGEGQNRPVLKRYT	_EMSSLS(ph)SEGEGQNRPVLK_	EMSSLS(0.999)S(0.001)EGEGQNRPVLK	EMS(-75.42)S(-48.52)LS(28.79)S(-28.79)EGEGQNRPVLK	6	2	1014.46	no				0.94499	1	1.1321	1	1.1214	1	1.7648	1	1.0214	1			0.94499	0.883314	1					1.1214	0.566636	1
IPI00231499;IPI00568685	IPI00231499	922	S	Canalicular multispecific organic anion transporter 2	>IPI:IPI00231499.3|SWISS-PROT:O88563|TREMBL:D3ZF64;Q923G8|ENSEMBL:ENSRNOP00000003977|REFSEQ:NP_542148 Tax_Id=10116 Gene_Symbol=Abcc3 canalicular multispecific organic anion transporter 2;>IPI:IPI00568685.2|ENSEMBL:ENSRNOP00000041502 Tax_Id=10116 Gene_Symbo	O88563	71101;	140668	Abcc3	yes	0.99745	25.9827	126.26	126.26	2.67e-06	1;2	SEGEGQNRPVLKRYTSSLEKEVPATQTKETG	_YTS(ph)S(ph)LEKEVPATQTK_	YT(0.003)S(0.997)S(1)LEKEVPATQTK	Y(-47.33)T(-25.98)S(25.98)S(35.3)LEKEVPAT(-54.41)QT(-73.23)K	3	2	921.402	no				1.8593	1	0.6552	1	1.2769	1	0.72575	1	1.3685	1	0.73941	1	1.8593	1.52625	1	up		up		1.2769	1.37788	1
IPI00231553	IPI00231553	12	S	Ataxin-10	>IPI:IPI00231553.4|SWISS-PROT:Q9ER24|ENSEMBL:ENSRNOP00000021071|REFSEQ:NP_579847 Tax_Id=10116 Gene_Symbol=Atxn10 Ataxin-10	Q9ER24	621813;	170821	Atxn10	yes	1	63.6899	144.88	63.69	1.05e-09	1	____MAAPRMPPSRLSGIMVPAPIQDLEALR	_LS(ph)GIMVPAPIQDLEALR_	LS(1)GIMVPAPIQDLEALR	LS(63.69)GIMVPAPIQDLEALR	2	2	951.992	no				1.8252	1	0.97423	1	5.1917	1	0.20957	1	4.6787	1	0.25866	1	1.8252	1.02645	1	up				5.1917	4.77168	1
IPI00231650;IPI00766956;IPI00763589;IPI00766273;IPI00231781	IPI00763589	104	S	Similar to Histone H1.2 (H1 VAR.1) (H1c)	>IPI:IPI00231650.7|SWISS-PROT:P15865|REFSEQ:NP_579819 Tax_Id=10116 Gene_Symbol=Hist1h1d Histone H1.2;>IPI:IPI00766956.1|TREMBL:D3ZBN0|ENSEMBL:ENSRNOP00000024304|REFSEQ:NP_001102887 Tax_Id=10116 Gene_Symbol=Hist1h1b Uncharacterized protein;>IPI:IPI00763589.		1587893;	684681	LOC684681	yes	0.999676	34.8881	164.81	145.28	1.11e-15	1	SKGILVQTKGTGASGSFKLNKKAASGEAKPK;SKGTLVQTKGTGASGSFKLNKKAASGEAKPK	_GTGASGS(ph)FK_	GTGASGS(1)FK	GT(-111.41)GAS(-34.89)GS(34.89)FK	7	2	446.184	no				1.0488	1	2.1024	1	1.9184	1	0.88577	1	2.3827	1	0.55362	1	1.0488	0.475647	1		down			1.9184	1.12896	1
IPI00231760;IPI00231761;IPI00470293;IPI00475709;IPI00231759;IPI00400661;IPI00780449	IPI00231761	1175	S	Isoform 4 of SH3 and multiple ankyrin repeat domains protein 2	>IPI:IPI00231760.1|SWISS-PROT:Q9QX74-3|ENSEMBL:ENSRNOP00000046786 Tax_Id=10116 Gene_Symbol=Shank2 Isoform 3 of SH3 and multiple ankyrin repeat domains protein 2;>IPI:IPI00231761.1|SWISS-PROT:Q9QX74-4|REFSEQ:NP_597684 Tax_Id=10116 Gene_Symbol=Shank2 Isoform	Q9QX74-4	628772;	171093	Shank2	yes	0.881829	10.6515	106.43	54.152	8.33e-05	1;2;4;5	GDLFGLNPAGRSRSPSPSILQQPISNKPFTT	_SRS(ph)PS(ph)PSILQQPISNKPFTTK_	S(0.47)RS(0.559)PS(0.882)PS(0.088)ILQQPISNKPFTTK	S(-0.89)RS(0.89)PS(10.65)PS(-10.65)ILQQPIS(-40.07)NKPFT(-39.92)T(-40.07)K	5	3	825.068	no				1.0746	1	0.94757	1			0.99271	3					1.0746	1.05533	1						1.00734	3
IPI00231770	IPI00231770	77	S	cAMP-dependent protein kinase type I-alpha regulatory subunit	>IPI:IPI00231770.5|SWISS-PROT:P09456|TREMBL:Q6LCA5|REFSEQ:NP_037313 Tax_Id=10116 Gene_Symbol=Prkar1a cAMP-dependent protein kinase type I-alpha regulatory subunit	P09456	3391;	25725	Prkar1a	yes	0.991288	20.561	208.89	154.14	1.92e-17	1;2	ARQIQSLQKSGIRTDSREDEISPPPPNPVVK	_TDS(ph)REDEIS(ph)PPPPNPVVK_	T(0.009)DS(0.991)REDEIS(1)PPPPNPVVK	T(-20.56)DS(20.56)REDEIS(72.58)PPPPNPVVK	3	2	1068.97	no				1.057	1	0.95512	1	2.349	1	0.43894	1	2.3094	1	0.72718	1	1.057	1.04699	1					2.349	2.27822	1
IPI00231827;IPI00882501;IPI00948540;IPI00198884	IPI00231827	584	S	Nucleolin	>IPI:IPI00231827.6|TREMBL:Q5U328|ENSEMBL:ENSRNOP00000024712|REFSEQ:NP_036881 Tax_Id=10116 Gene_Symbol=Ncl Nucleolin, isoform CRA_c;>IPI:IPI00882501.1|SWISS-PROT:P13383 Tax_Id=10116 Gene_Symbol=Ncl Nucleolin;>IPI:IPI00948540.1|TREMBL:D3ZVF0|ENSEMBL:ENSRNOP0	Q5U328	3153;	25135	Ncl	yes	1	78.989	167.55	167.55	1.98e-32	1;4	NARSQPSKTLFVKGLSEDTTEETLKESFEGS	_GLS(ph)EDTTEETLK_	GLS(1)EDTTEETLK	GLS(78.99)EDT(-78.99)T(-85.92)EET(-110.95)LK	3	2	701.803	no				0.92437	3	1.0028	3					2.06	1			0.92437	0.997208	3
IPI00231898	IPI00231898	169	S	Neuron-specific protein family member 1	>IPI:IPI00231898.4|SWISS-PROT:P02683|ENSEMBL:ENSRNOP00000008030|REFSEQ:NP_077042 Tax_Id=10116 Gene_Symbol=Nsg1 Neuron-specific protein family member 1	P02683	2222;	25247	Nsg1	yes	0.999999	59.158	235.26	206.8	5.5e-22	1;3;4	KQSITRSVSPWMSVLSEEKLSEQETEAAEKS	_SVSPWMSVLS(ph)EEK_	SVSPWMSVLS(1)EEK	S(-180.82)VS(-135.27)PWMS(-59.16)VLS(59.16)EEK	10	2	779.847	no				1.131	1	0.98761	1	0.91637	1	1.1053	1	1.0256	1	1.0297	1	1.131	1.01255	1					0.91637	0.904732	1
IPI00231945	IPI00231945	681	S	Receptor-type tyrosine-protein phosphatase N2	>IPI:IPI00231945.4|SWISS-PROT:Q63475|ENSEMBL:ENSRNOP00000006942|REFSEQ:NP_113788 Tax_Id=10116 Gene_Symbol=Ptprn2 Receptor-type tyrosine-protein phosphatase N2	Q63475	61904;	29714	Ptprn2	yes	0.99996	43.9683	283.19	283.19	5.48e-116	1;2;3;4	RPQDHSEGPHTSRINSVSSQLSDGPMPSPSA	_INS(ph)VSSQLSDGPMPSPSAR_	INS(1)VSSQLSDGPMPSPSAR	INS(43.97)VS(-43.97)S(-68.54)QLS(-151.42)DGPMPS(-203.96)PS(-211.65)AR	3	2	1005.45	no				2.9904	1	0.30447	1	1.8325	2	1.9479	1	2.1826	1	0.40609	1	2.9904	3.2844	1	up	up	up	up	1.8325	0.513373	1
IPI00231945	IPI00231945	684	S	Receptor-type tyrosine-protein phosphatase N2	>IPI:IPI00231945.4|SWISS-PROT:Q63475|ENSEMBL:ENSRNOP00000006942|REFSEQ:NP_113788 Tax_Id=10116 Gene_Symbol=Ptprn2 Receptor-type tyrosine-protein phosphatase N2	Q63475	61904;	29714	Ptprn2	yes	0.975538	16.432	154.69	154.69	5.29e-33	1;2;3;4	DHSEGPHTSRINSVSSQLSDGPMPSPSARSS	_INSVSS(ph)QLS(ph)DGPMPSPSAR_	INS(0.002)VS(0.022)S(0.976)QLS(1)DGPMPSPSAR	INS(-26.32)VS(-16.43)S(16.43)QLS(36.15)DGPMPS(-36.15)PS(-49.44)AR	6	2	1045.44	no				0.49754	2	1.0588	3	0.97568	3	1.2514	2	1.1948	3	1.2142	3	0.49754	0.944465	2	down		down		0.97568	0.799105	2
IPI00231945	IPI00231945	687	S	Receptor-type tyrosine-protein phosphatase N2	>IPI:IPI00231945.4|SWISS-PROT:Q63475|ENSEMBL:ENSRNOP00000006942|REFSEQ:NP_113788 Tax_Id=10116 Gene_Symbol=Ptprn2 Receptor-type tyrosine-protein phosphatase N2	Q63475	61904;	29714	Ptprn2	yes	1	65.0921	320.34	266.24	1.67e-156	1;2;3;4	EGPHTSRINSVSSQLSDGPMPSPSARSSTSS	_INSVSSQLS(ph)DGPMPSPSAR_	INSVSSQLS(1)DGPMPSPSAR	INS(-142.79)VS(-89.33)S(-65.09)QLS(65.09)DGPMPS(-84.43)PS(-90.82)AR	9	2	1005.45	no				0.32324	1	3.6261	1	1.082	1	1.1776	1	0.43886	1	4.4825	1	0.32324	0.275778	1	down	down	down	down	1.082	0.849185	1
IPI00231945	IPI00231945	693	S	Receptor-type tyrosine-protein phosphatase N2	>IPI:IPI00231945.4|SWISS-PROT:Q63475|ENSEMBL:ENSRNOP00000006942|REFSEQ:NP_113788 Tax_Id=10116 Gene_Symbol=Ptprn2 Receptor-type tyrosine-protein phosphatase N2	Q63475	61904;	29714	Ptprn2	yes	0.995783	23.7314	309.68	309.68	1.13e-83	1;2;3;4	RINSVSSQLSDGPMPSPSARSSTSSWSEEPA	_INSVSSQLSDGPMPS(ph)PSAR_	INSVSSQLSDGPMPS(0.996)PS(0.004)AR	INS(-205.76)VS(-167.36)S(-141.43)QLS(-98.18)DGPMPS(23.73)PS(-23.73)AR	15	2	1005.45	no				0.40723	1	3.7647	2	1.1356	1	1.2252	1	0.45458	1	4.0573	2	0.40723	0.265625	1	down	down	down	down	1.1356	0.816193	1
IPI00554196;IPI00762995;IPI00231962;IPI00958134	IPI00554196	203	S	Intersectin 1 (SH3 domain protein)	>IPI:IPI00554196.4|TREMBL:D4A121|ENSEMBL:ENSRNOP00000002747|REFSEQ:NP_001129568 Tax_Id=10116 Gene_Symbol=Itsn1 Uncharacterized protein;>IPI:IPI00762995.1|SWISS-PROT:Q9WVE9-1|ENSEMBL:ENSRNOP00000045513|REFSEQ:NP_062100 Tax_Id=10116 Gene_Symbol=Itsn1 Isoform	D4A121	2935;	29491	Itsn1	yes	1	113.596	317.75	259.8	1.8e-171	1;3	SGPGSQLNTKLQKAQSFDVASAPAAAEWAVP	_AQS(ph)FDVASAPAAAEWAVPQSSR_	AQS(1)FDVASAPAAAEWAVPQSSR	AQS(113.6)FDVAS(-113.6)APAAAEWAVPQS(-249.98)S(-249.98)R	3	2	1163.53	no				1.1094	1	0.70582	1	3.1832	1	0.34858	1	3.5345	1	0.238	1	1.1094	1.41679	1					3.1832	2.86878	1
IPI00231964;IPI00200918	IPI00231964	18	S	DNA-(apurinic or apyrimidinic site) lyase	>IPI:IPI00231964.7|SWISS-PROT:P43138|ENSEMBL:ENSRNOP00000013176|REFSEQ:NP_077062 Tax_Id=10116 Gene_Symbol=Apex1 DNA-(apurinic or apyrimidinic site) lyase;>IPI:IPI00200918.1|TREMBL:Q99PF3 Tax_Id=10116 Gene_Symbol=Apex1 APEX (Fragment)	P43138	2126;	79116	Apex1	yes	0.999999	58.8212	241.8	241.8	4.34e-59	1;2	KRGKRAAAEDGEEPKSEPETKKSKGAAKKTE	_AAAEDGEEPKS(ph)EPETK_	AAAEDGEEPKS(1)EPETK	AAAEDGEEPKS(58.82)EPET(-58.82)K	11	2	884.37	no				0.92557	1	0.8823	1	0.91092	1	0.93835	1	0.9675	1	0.88264	1	0.92557	1.1334	1					0.91092	1.0657	1
IPI00325117	IPI00325117	79	S	Gamma-glutamyltransferase 7	>IPI:IPI00325117.2|SWISS-PROT:Q99MZ4|ENSEMBL:ENSRNOP00000025315|REFSEQ:NP_569107 Tax_Id=10116 Gene_Symbol=Ggt7 Gamma-glutamyltransferase 7	Q99MZ4	619870;	156275	Ggt7	yes	0.999986	52.2584	179.95	142.99	2.12e-31	1;2;3;4	SARLQRLPSSSSEMGSQDGSPLRETRKDPFS	_LPSSSSEMGS(ph)QDGSPLR_	LPSSSSEMGS(1)QDGSPLR	LPS(-68.29)S(-60.63)S(-54.23)S(-54.23)EMGS(52.26)QDGS(-52.26)PLR	10	2	907.885	no				0.58458	1	1.7671	1	0.99275	1	1.06	1	0.65111	1	1.3248	1	0.58458	0.565899	1		down	down		0.99275	0.943396	1
IPI00325205	IPI00325205	343	S	Choline-phosphate cytidylyltransferase A	>IPI:IPI00325205.3|SWISS-PROT:P19836|ENSEMBL:ENSRNOP00000002403|REFSEQ:NP_511177 Tax_Id=10116 Gene_Symbol=Pcyt1a Choline-phosphate cytidylyltransferase A	P19836	70515;	140544	Pcyt1a	yes	0.999967	44.9422	187.16	165.86	5.35e-37	1;2;3	RSPSPSFRWPFSGKTSPSSSPASLSRCKAVT	_TS(ph)PSSS(ph)PASLSR_	TS(1)PS(0.001)S(0.31)S(0.686)PAS(0.003)LSR	T(-44.94)S(44.94)PS(-29.26)S(-3.46)S(3.46)PAS(-23.41)LS(-33.05)R	2	2	668.763	no				0.90663	1	1.01	1	0.85808	1	1.0925	1	0.79497	1	1.0583	1	0.90663	0.990099	1					0.85808	0.915332	1
IPI00325260	IPI00325260	303	S	Small glutamine-rich tetratricopeptide repeat-containing protein alpha	>IPI:IPI00325260.5|SWISS-PROT:O70593|ENSEMBL:ENSRNOP00000026960|REFSEQ:NP_073194 Tax_Id=10116 Gene_Symbol=Sgta Small glutamine-rich tetratricopeptide repeat-containing protein alpha	O70593	620815;	64667	Sgta	yes	0.994683	22.7199	165.66	165.66	0.000244919	2;3	QNPEFVEQIRSQVVRSRTPSASHEEQQE___	_S(ph)RTPS(ph)ASHEEQQE_	S(0.995)RT(0.005)PS(1)ASHEEQQE	S(22.72)RT(-22.72)PS(45.55)AS(-45.55)HEEQQE	1	2	823.298	no				1.5774	2	0.81641	2	0.84406	2	1.0541	2	1.4367	2	0.6082	2	1.5774	1.22487	2					0.84406	0.948677	2
IPI00325762	IPI00325762	188	S	Ras-related protein Rab-3A	>IPI:IPI00325762.1|SWISS-PROT:P63012|ENSEMBL:ENSRNOP00000026392|REFSEQ:NP_037150 Tax_Id=10116 Gene_Symbol=Rab3a Ras-related protein Rab-3A	P63012	3528;	25531	Rab3a	yes	0.999996	53.9473	205.06	184.8	1.18e-33	1;3	KQTFERLVDVICEKMSESLDTADPAVTGAKQ	_MS(ph)ESLDTADPAVTGAK_	MS(1)ESLDTADPAVTGAK	MS(53.95)ES(-53.95)LDT(-97.31)ADPAVT(-148.12)GAK	2	2	836.86	no				1.0893	1	1.1134	1	1.0023	1	0.98743	1	1.0351	1	0.89686	1	1.0893	0.89815	1					1.0023	1.01273	1
IPI00325762	IPI00325762	190	S	Ras-related protein Rab-3A	>IPI:IPI00325762.1|SWISS-PROT:P63012|ENSEMBL:ENSRNOP00000026392|REFSEQ:NP_037150 Tax_Id=10116 Gene_Symbol=Rab3a Ras-related protein Rab-3A	P63012	3528;	25531	Rab3a	yes	0.999999	63.2352	251.35	250.55	8.42e-60	1;3	TFERLVDVICEKMSESLDTADPAVTGAKQGP	_MSES(ph)LDTADPAVTGAK_	MSES(1)LDTADPAVTGAK	MS(-63.24)ES(63.24)LDT(-74.13)ADPAVT(-163.82)GAK	4	2	836.86	no				0.94904	1	1.0009	1	0.82641	1	0.95183	1	0.9701	1	0.96012	1	0.94904	0.999101	1					0.82641	1.05061	1
IPI00326171;IPI00765054;IPI00568840	IPI00326171	358	S	Calcium/calmodulin-dependent protein kinase II beta	>IPI:IPI00326171.2|TREMBL:Q63094|ENSEMBL:ENSRNOP00000005441|REFSEQ:NP_001035813 Tax_Id=10116 Gene_Symbol=Camk2b calcium/calmodulin-dependent protein kinase type II subunit beta isoform 1;>IPI:IPI00765054.1|TREMBL:Q924T5|ENSEMBL:ENSRNOP00000054059|REFSEQ:NP	Q63094	2262;	24245	Camk2b	yes	0.986582	21.6256	271.54	154.77	5.65e-126	1;2;3;4	SPKGSLPPAALESSDSTNTTIEDEDAKAPRI	_GSLPPAALESSDS(ph)TNTTIEDEDAK_	GSLPPAALES(0.007)S(0.001)DS(0.987)T(0.006)NTTIEDEDAK	GS(-87.41)LPPAALES(-21.63)S(-29.78)DS(21.63)T(-22.49)NT(-44.76)T(-52.25)IEDEDAK	13	3	843.369	no				0.99004	1	1.057	1	2.1785	1	0.41228	1	2.0162	1	0.44199	1	0.99004	0.946074	1					2.1785	2.42554	1
IPI00326888	IPI00326888	372	S	Secretogranin-1	>IPI:IPI00326888.4|SWISS-PROT:O35314|ENSEMBL:ENSRNOP00000028892|REFSEQ:NP_036658 Tax_Id=10116 Gene_Symbol=Chgb Secretogranin-1	O35314	2339;	24259	Chgb	yes	1	85.5857	222.64	89.231	3.64e-14	1;2;3	YQGRGSEEVRAPSPRSEESQEKEYKRNHPDS	_S(ph)EES(ph)QEKEYK_	S(1)EES(1)QEKEYK	S(85.59)EES(82.33)QEKEY(-82.33)K	1	2	708.752	no				1.0417	2	0.93846	2	1.3245	2	0.84409	1	0.93489	1	1.1749	1	1.0417	1.06558	2					1.3245	1.18471	1
IPI00326888	IPI00326888	375	S	Secretogranin-1	>IPI:IPI00326888.4|SWISS-PROT:O35314|ENSEMBL:ENSRNOP00000028892|REFSEQ:NP_036658 Tax_Id=10116 Gene_Symbol=Chgb Secretogranin-1	O35314	2339;	24259	Chgb	yes	1	78.3494	262.12	147.18	8.72e-31	1;2;3	RGSEEVRAPSPRSEESQEKEYKRNHPDSELE	_SEES(ph)QEKEYK_	SEES(1)QEKEYK	S(-78.35)EES(78.35)QEKEY(-113.31)K	4	2	668.769	no				1.0629	1	0.72521	1	0.86845	1	0.88342	1	0.97688	1	0.91406	1	1.0629	1.37891	1					0.86845	1.13196	1
IPI00326888	IPI00326888	232	S	Secretogranin-1	>IPI:IPI00326888.4|SWISS-PROT:O35314|ENSEMBL:ENSRNOP00000028892|REFSEQ:NP_036658 Tax_Id=10116 Gene_Symbol=Chgb Secretogranin-1	O35314	2339;	24259	Chgb	yes	1	94.4471	225.9	211.98	4.57e-37	1;2;3;4	EAHFVELEKTHSREQSSQESGEETRRQEKPQ	_THS(ph)REQS(ph)S(ph)QES(ph)GEETR_	T(0.062)HS(0.938)REQS(1)S(1)QES(1)GEETR	T(-11.78)HS(11.78)REQS(94.45)S(86.12)QES(65.31)GEET(-65.31)R	7	2	1084.34	no				0.91406	2	0.96824	2	1.1928	2	0.94459	2	1.3584	2	1.1332	2	0.91406	1.0328	2					1.1928	1.05866	2
IPI00326888	IPI00326888	233	S	Secretogranin-1	>IPI:IPI00326888.4|SWISS-PROT:O35314|ENSEMBL:ENSRNOP00000028892|REFSEQ:NP_036658 Tax_Id=10116 Gene_Symbol=Chgb Secretogranin-1	O35314	2339;	24259	Chgb	yes	1	86.1215	271.11	211.98	4.57e-37	1;2;3;4	AHFVELEKTHSREQSSQESGEETRRQEKPQE	_THS(ph)REQS(ph)S(ph)QES(ph)GEETR_	T(0.062)HS(0.938)REQS(1)S(1)QES(1)GEETR	T(-11.78)HS(11.78)REQS(94.45)S(86.12)QES(65.31)GEET(-65.31)R	8	2	1084.34	no				1.0111	2	1.0921	1	1.5375	1	1.0063	1	1.382	1	1.1929	1	1.0111	0.915667	1					1.5375	0.993739	1
IPI00326888	IPI00326888	236	S	Secretogranin-1	>IPI:IPI00326888.4|SWISS-PROT:O35314|ENSEMBL:ENSRNOP00000028892|REFSEQ:NP_036658 Tax_Id=10116 Gene_Symbol=Chgb Secretogranin-1	O35314	2339;	24259	Chgb	yes	1	65.3067	271.11	211.98	2.5e-31	1;2;3;4	VELEKTHSREQSSQESGEETRRQEKPQELPD	_THS(ph)REQS(ph)S(ph)QES(ph)GEETR_	T(0.062)HS(0.938)REQS(1)S(1)QES(1)GEETR	T(-11.78)HS(11.78)REQS(94.45)S(86.12)QES(65.31)GEET(-65.31)R	11	2	1084.34	no				0.99931	2	0.60183	1	1.204	2	1.0746	2	1.3813	2	1.145	2	0.99931	1.6616	1					1.204	0.930579	2
IPI00327389	IPI00327389	218	S	Brefeldin A-inhibited guanine nucleotide-exchange protein 2	>IPI:IPI00327389.1|TREMBL:Q7TSU1|ENSEMBL:ENSRNOP00000010054|REFSEQ:NP_851597 Tax_Id=10116 Gene_Symbol=Arfgef2 Brefeldin A-inhibited guanine nucleotide-exchange factor 2	Q7TSU1	631430;	296380	Arfgef2	yes	0.999993	54.1931	198.06	132.85	2.42e-77	1;2;3	QEARELEKPIQSKPQSPVIQATAGSPKFSRL	_ELEKPIQSKPQS(ph)PVIQATAGS(ph)PK_	ELEKPIQSKPQS(1)PVIQAT(0.007)AGS(0.993)PK	ELEKPIQS(-54.75)KPQS(54.19)PVIQAT(-21.71)AGS(21.71)PK	12	3	865.094	no				2.0822	1	0.45576	1	1.0062	1	1.0526	2	2.3061	1	0.42057	1	2.0822	2.19414	1	up	up	up	up	1.0062	0.950029	1
IPI00327508;IPI00553908	IPI00327508	801	S	Microtubule-associated serine/threonine-protein kinase 1	>IPI:IPI00327508.1|SWISS-PROT:Q810W7-1|ENSEMBL:ENSRNOP00000004646|REFSEQ:NP_851603 Tax_Id=10116 Gene_Symbol=MAST1 Isoform 1 of Microtubule-associated serine/threonine-protein kinase 1;>IPI:IPI00553908.1|SWISS-PROT:Q810W7-2|ENSEMBL:ENSRNOP00000051170 Tax_Id	Q810W7-1	631372;	353118	MAST1	yes	1	88.4064	153.7	153.7	3.06e-11	1	LEGEASPPLGARRRFSALLEPSRFTAPQEDE	_RFS(ph)ALLEPSR_	RFS(1)ALLEPSR	RFS(88.41)ALLEPS(-88.41)R	3	2	628.313	no				2.705	1	0.31756	1	0.84286	1	0.73792	1	0.98515	1			2.705	3.14901	1	up	up	up	up	0.84286	1.35516	1
IPI00327953	IPI00327953	21	S	Sodium- and chloride-dependent taurine transporter	>IPI:IPI00327953.3|SWISS-PROT:P31643|ENSEMBL:ENSRNOP00000012875|REFSEQ:NP_058902 Tax_Id=10116 Gene_Symbol=Slc6a6 Sodium- and chloride-dependent taurine transporter	P31643	61912;	29464	Slc6a6	yes	1	56.3592	80.312	56.359	0.00158164	1	KLQCLKDFHKDILKPSPGKSPGTRPEDEADG	_DILKPS(ph)PGK_	DILKPS(1)PGK	DILKPS(56.36)PGK	6	3	345.514	no				1.0515	1	1.2719	1	0.33116	1			0.32797	1	3.9608	1	1.0515	0.786225	1					0.33116		1
IPI00331898;IPI00563578;IPI00949482	IPI00331898	157	S	WASH complex subunit FAM21	>IPI:IPI00331898.3|SWISS-PROT:Q80X08|ENSEMBL:ENSRNOP00000015620|REFSEQ:NP_954677 Tax_Id=10116 Gene_Symbol=Fam21c WASH complex subunit FAM21;>IPI:IPI00563578.2|TREMBL:D3ZWL7|ENSEMBL:ENSRNOP00000037137 Tax_Id=10116 Gene_Symbol=Fam21c Uncharacterized protein;	Q80X08	735230;	297530	Fam21c	yes	1	346.989	356.69	346.99	6.59e-94	1;2	VLDSAFEQLDIKAGNSDSEEEDANERVELIL	_AGNS(ph)DS(ph)EEEDANER_	AGNS(1)DS(1)EEEDANER	AGNS(346.99)DS(346.99)EEEDANER	4	2	841.764	no				0.99687	2	2.0026	1	0.99784	2	1.1446	2	1.1232	1	0.18801	1	0.99687	0.499351	1		down	down		0.99784	0.873668	2
IPI00331898;IPI00563578;IPI00949482	IPI00331898	159	S	WASH complex subunit FAM21	>IPI:IPI00331898.3|SWISS-PROT:Q80X08|ENSEMBL:ENSRNOP00000015620|REFSEQ:NP_954677 Tax_Id=10116 Gene_Symbol=Fam21c WASH complex subunit FAM21;>IPI:IPI00563578.2|TREMBL:D3ZWL7|ENSEMBL:ENSRNOP00000037137 Tax_Id=10116 Gene_Symbol=Fam21c Uncharacterized protein;	Q80X08	735230;	297530	Fam21c	yes	1	346.989	356.69	346.99	6.59e-94	1;2	DSAFEQLDIKAGNSDSEEEDANERVELILEP	_AGNS(ph)DS(ph)EEEDANER_	AGNS(1)DS(1)EEEDANER	AGNS(346.99)DS(346.99)EEEDANER	6	2	841.764	no				0.99687	2	2.0026	1	1.4987	1	1.1446	2	1.1232	1	1.0556	2	0.99687	0.499351	1		down	down		1.4987	0.873668	1
IPI00331898	IPI00331898	1041	S	WASH complex subunit FAM21	>IPI:IPI00331898.3|SWISS-PROT:Q80X08|ENSEMBL:ENSRNOP00000015620|REFSEQ:NP_954677 Tax_Id=10116 Gene_Symbol=Fam21c WASH complex subunit FAM21	Q80X08	735230;	297530	Fam21c	yes	1	146.044	306.4	266.46	1.52e-107	1;2;3	RRPQTRAARRLAAQESSEAEDVTIDRGPVTQ	_LAAQES(ph)S(ph)EAEDVTIDR_	LAAQES(1)S(1)EAEDVTIDR	LAAQES(146.04)S(119.11)EAEDVT(-119.11)IDR	6	2	947.379	no				1.0916	1	0.76795	1	4.5798	1	0.22383	1	4.6098	1	0.24024	1	1.0916	1.30217	1					4.5798	4.46768	1
IPI00331925	IPI00331925	532	S	Protein phosphatase 1E	>IPI:IPI00331925.1|SWISS-PROT:Q80Z30|ENSEMBL:ENSRNOP00000003859|REFSEQ:NP_942068 Tax_Id=10116 Gene_Symbol=Ppm1e Protein phosphatase 1E	Q80Z30	735028;	360593	Ppm1e	yes	1	88.1879	200.04	180.45	1.55e-33	1	ENHGECKRPWPQHQCSAPADLGYEGRVDSFT	_RPWPQHQCS(ph)APADLGYEGR_	RPWPQHQCS(1)APADLGYEGR	RPWPQHQCS(88.19)APADLGY(-88.19)EGR	9	2	1153	no				1.1695	1	0.73439	1	5.1763	1	0.30605	1	4.7762	1	0.25774	1	1.1695	1.36167	1					5.1763	3.26744	1
IPI00331925	IPI00331925	545	S	Protein phosphatase 1E	>IPI:IPI00331925.1|SWISS-PROT:Q80Z30|ENSEMBL:ENSRNOP00000003859|REFSEQ:NP_942068 Tax_Id=10116 Gene_Symbol=Ppm1e Protein phosphatase 1E	Q80Z30	735028;	360593	Ppm1e	yes	0.999992	50.9905	189.38	175.91	1.34e-05	1	QCSAPADLGYEGRVDSFTDRTSLSPGPQINV	_VDS(ph)FTDR_	VDS(1)FTDR	VDS(50.99)FT(-50.99)DR	3	2	460.181	no				1.0052	1	0.82923	1	4.542	1	0.27549	1	4.0554	1	0.26749	1	1.0052	1.20594	1					4.542	3.6299	1
IPI00337259	IPI00337259	14	S	Phosphodiesterase 4D, cAMP-specific	>IPI:IPI00337259.1|SWISS-PROT:P14270-5|REFSEQ:NP_001106799 Tax_Id=10116 Gene_Symbol=Pde4d Isoform 5 of cAMP-specific 3',5'-cyclic phosphodiesterase 4D	P14270-5	3281;	24627	Pde4d	yes	1	79.3664	261.15	195.97	5.83e-70	1	__MEAEGSSVPARAGSHEGSDSSGGAALKAP	_AGS(ph)HEGSDSSGGAALK_	AGS(1)HEGSDSSGGAALK	AGS(79.37)HEGS(-79.37)DS(-110.03)S(-116.48)GGAALK	3	2	755.812	no				1.217	1	0.96687	1	6.2646	1	0.26073	1	4.7593	1	0.26943	1	1.217	1.03427	1					6.2646	3.83539	1
IPI00337259;IPI00515813;IPI00515793;IPI00203378;IPI00230929;IPI00515827;IPI00391626	IPI00337259	370	S	Phosphodiesterase 4D, cAMP-specific	>IPI:IPI00337259.1|SWISS-PROT:P14270-5|REFSEQ:NP_001106799 Tax_Id=10116 Gene_Symbol=Pde4d Isoform 5 of cAMP-specific 3',5'-cyclic phosphodiesterase 4D;>IPI:IPI00515813.2|SWISS-PROT:P14270-6|TREMBL:A1E347|REFSEQ:NP_001106803 Tax_Id=10116 Gene_Symbol=Pde4d p	P14270-5	3281;	24627	Pde4d	yes	0.989547	20.0272	177.64	130.39	4.64e-43	1;3;4	PMSQISGVKKLMHSSSLTNSCIPRFGVKTEQ	_KLMHSSS(ph)LTNSCIPR_	KLMHSS(0.01)S(0.99)LTNSCIPR	KLMHS(-37.24)S(-20.03)S(20.03)LT(-33.73)NS(-48.97)CIPR	7	3	604.283	no				1.2261	1	0.92517	1	4.0735	1	0.46392	1	3.5274	1			1.2261	1.08088	1					4.0735	2.15554	1
IPI00948288;IPI00339187;IPI00558821;IPI00778703	IPI00948288	1364	S	Myosin IXb	>IPI:IPI00948288.1|TREMBL:Q4W1H3;Q4W1H4|ENSEMBL:ENSRNOP00000057198 Tax_Id=10116 Gene_Symbol=Myo9b Myosin 9b;>IPI:IPI00339187.3|SWISS-PROT:Q63358|ENSEMBL:ENSRNOP00000022153|REFSEQ:NP_037116 Tax_Id=10116 Gene_Symbol=Myo9b Myosin-IXb;>IPI:IPI00558821.2|TREMBL	Q4W1H3	3146;	25486	Myo9b	yes	0.988588	19.8961	131.32	101.39	7.64e-07	1;3	AGAALTPTEERRISFSTSDVSKLSPVKTSTE;AGAALTPTEERRISFSTSDVSKLSPVKVQTS	_ISFS(ph)TSDVSK_	ISFS(0.989)T(0.01)S(0.001)DVSK	IS(-35.83)FS(19.9)T(-19.9)S(-29.84)DVS(-55.6)K	4	2	575.755	no				0.47201	1	1.6815	1	1.6934	1	0.72431	1	0.81228	1	1.3388	1	0.47201	0.594707	1	down		down		1.6934	1.38062	1
IPI00339203	IPI00339203	118	S	Synaptotagmin-17	>IPI:IPI00339203.2|SWISS-PROT:Q62807|ENSEMBL:ENSRNOP00000023090|REFSEQ:NP_620204 Tax_Id=10116 Gene_Symbol=Syt17 Synaptotagmin-17	Q62807	708576;	192189	Syt17	yes	1	115.44	159.7	157.09	3.1e-34	1;2	YSLTRRISSLDSRRPSSPLIDIKPIEFGVLS	_RPS(ph)S(ph)PLIDIKPIEFGVLSAK_	RPS(1)S(1)PLIDIKPIEFGVLSAK	RPS(115.44)S(110.68)PLIDIKPIEFGVLS(-110.68)AK	3	3	776.399	no				1.9067	1	0.44062	1	0.80574	1	0.87953	2	1.5598	2	0.53786	2	1.9067	2.26953	1	up	up	up	up	0.80574	1.13697	1
IPI00339203	IPI00339203	119	S	Synaptotagmin-17	>IPI:IPI00339203.2|SWISS-PROT:Q62807|ENSEMBL:ENSRNOP00000023090|REFSEQ:NP_620204 Tax_Id=10116 Gene_Symbol=Syt17 Synaptotagmin-17	Q62807	708576;	192189	Syt17	yes	1	110.677	159.7	157.09	3.1e-34	1;2	SLTRRISSLDSRRPSSPLIDIKPIEFGVLSA	_RPS(ph)S(ph)PLIDIKPIEFGVLSAK_	RPS(1)S(1)PLIDIKPIEFGVLSAK	RPS(115.44)S(110.68)PLIDIKPIEFGVLS(-110.68)AK	4	3	776.399	no				1.9067	1	0.44062	1	0.80574	1	0.65031	1	1.5598	2	0.53786	2	1.9067	2.26953	1	up	up	up	up	0.80574	1.53773	1
IPI00358110	IPI00358110	1725	S	Protein Dido1	>IPI:IPI00358110.5|TREMBL:D3ZWL9|ENSEMBL:ENSRNOP00000013189 Tax_Id=10116 Gene_Symbol=- Uncharacterized protein	D3ZWL9			Dido1	yes	0.914247	10.2781	221.37	221.37	2.91e-15	1;2;3	SSQYEDPRGAQSAGRSDSPVADMEDSREPQP	_S(ph)DSPVADMEDSREPQPR_	S(0.914)DS(0.086)PVADMEDSREPQPR	S(10.28)DS(-10.28)PVADMEDS(-139.56)REPQPR	1	2	998.409	no				1.001	1	0.99766	1			0.89839	1	0.95283	1			1.001	1.00235	1						1.1131	1
IPI00358110	IPI00358110	1727	S	Protein Dido1	>IPI:IPI00358110.5|TREMBL:D3ZWL9|ENSEMBL:ENSRNOP00000013189 Tax_Id=10116 Gene_Symbol=- Uncharacterized protein	D3ZWL9			Dido1	yes	1	66.5015	278.36	209.56	1.84e-87	1;2;3	QYEDPRGAQSAGRSDSPVADMEDSREPQPRP	_SDS(ph)PVADMEDSR_	SDS(1)PVADMEDSR	S(-66.5)DS(66.5)PVADMEDS(-162.52)R	3	2	694.755	no				0.96812	1	0.97797	1	0.94834	1	1.014	1	0.97391	1	0.97879	1	0.96812	1.02253	1					0.94834	0.986193	1
IPI00358123;IPI00782190	IPI00358123	1222	S	Uncharacterized protein	>IPI:IPI00358123.4|ENSEMBL:ENSRNOP00000010681 Tax_Id=10116 Gene_Symbol=- 205 kDa protein;>IPI:IPI00782190.2|ENSEMBL:ENSRNOP00000055230 Tax_Id=10116 Gene_Symbol=- 166 kDa protein					yes	0.869915	8.25255	159.47	159.47	2.58e-16	1;2	EPGSPALFTHPLERRSSLPSAQDSTEIEKSP	_RS(ph)SLPSAQDSTEIEK_	RS(0.87)S(0.13)LPSAQDSTEIEK	RS(8.25)S(-8.25)LPS(-58.88)AQDS(-81.5)T(-91.83)EIEK	2	2	864.396	no				1.6014	1	1.0014	1	1.3273	1	1.1312	2	1.758	1			1.6014	0.998602	1					1.3273	0.884017	1
IPI00358123;IPI00782190	IPI00358123	1265	S	Uncharacterized protein	>IPI:IPI00358123.4|ENSEMBL:ENSRNOP00000010681 Tax_Id=10116 Gene_Symbol=- 205 kDa protein;>IPI:IPI00782190.2|ENSEMBL:ENSRNOP00000055230 Tax_Id=10116 Gene_Symbol=- 166 kDa protein					yes	0.999981	47.3754	192.5	170.89	5.02e-10	1	FKPQTPYRTYKDRSTSLSALVRSSPNSSLGS	_STS(ph)LSALVR_	STS(1)LSALVR	S(-90.79)T(-47.38)S(47.38)LS(-61.99)ALVR	3	2	507.255	no				1.9816	1	0.56552	1	1.8706	1	0.48378	1	1.9501	1	0.42802	1	1.9816	1.76828	1	up	up	up	up	1.8706	2.06706	1
IPI00358123;IPI00782190	IPI00358123	1045	S	Uncharacterized protein	>IPI:IPI00358123.4|ENSEMBL:ENSRNOP00000010681 Tax_Id=10116 Gene_Symbol=- 205 kDa protein;>IPI:IPI00782190.2|ENSEMBL:ENSRNOP00000055230 Tax_Id=10116 Gene_Symbol=- 166 kDa protein					yes	0.999976	46.139	271.68	271.68	8.04e-31	1	LTCPKTSPLHVARTHSFENVNCHLADNRTRV	_THS(ph)FENVNCHLADNR_	THS(1)FENVNCHLADNR	T(-46.14)HS(46.14)FENVNCHLADNR	3	2	947.389	no				1.8953	1	0.63353	1	2.0617	1	0.56744	1	2.2807	1	0.50394	1	1.8953	1.57846	1	up		up		2.0617	1.7623	1
IPI00358123;IPI00782190;IPI00781834	IPI00358123	935	S	Uncharacterized protein	>IPI:IPI00358123.4|ENSEMBL:ENSRNOP00000010681 Tax_Id=10116 Gene_Symbol=- 205 kDa protein;>IPI:IPI00782190.2|ENSEMBL:ENSRNOP00000055230 Tax_Id=10116 Gene_Symbol=- 166 kDa protein;>IPI:IPI00781834.2|ENSEMBL:ENSRNOP00000055227 Tax_Id=10116 Gene_Symbol=- 27 kD					yes	1	68.1193	102.87	100.19	9.08e-05	1	PTEPPAWGSSIVKVPSGLFDTNNRTSSTGDS	_VPS(ph)GLFDTNNR_	VPS(1)GLFDTNNR	VPS(68.12)GLFDT(-68.12)NNR	3	2	650.29	no				1.0903	1	0.92671	1	0.31637	1	3.388	1	0.35776	1	3.8267	1	1.0903	1.07909	1					0.31637	0.295159	1
IPI00358216	IPI00358216	81	S	Protein Znrf1	>IPI:IPI00358216.4|TREMBL:D3ZRF2|ENSEMBL:ENSRNOP00000051502|REFSEQ:NP_001102098 Tax_Id=10116 Gene_Symbol=Znrf2 zinc and ring finger 1	D3ZRF2	1306645;	362367	Znrf2	yes	1	79.9613	201.48	153.79	5.99e-20	1;2	ARHSGGLGPGSARSRSLGGAVGSAASGRAAQ	_S(ph)LGGAVGSAASGR_	S(1)LGGAVGSAASGR	S(79.96)LGGAVGS(-79.96)AAS(-113.55)GR	1	2	585.269	no				3.3447	1	0.31032	1	1.2034	1	0.74105	1	3.1281	1	0.28844	1	3.3447	3.22248	1	up	up	up	up	1.2034	1.34944	1
IPI00358350;IPI00950480;IPI00951184	IPI00951184	621	S	DnaJ (Hsp40) homolog, subfamily C, member 6	>IPI:IPI00358350.4|TREMBL:D4A583|ENSEMBL:ENSRNOP00000016033 Tax_Id=10116 Gene_Symbol=Dnajc6 Uncharacterized protein;>IPI:IPI00950480.1|TREMBL:D4A0I5|ENSEMBL:ENSRNOP00000059262|REFSEQ:NP_001101419 Tax_Id=10116 Gene_Symbol=Dnajc6 Uncharacterized protein;>IPI	D3ZYV9	1309900;	313409	Dnajc6	yes	0.999934	42.1003	255.21	238.32	1.39e-33	1;2;3;5	SGPASAQSTPRRATTSASASPTLRVGEGATF	_ATTS(ph)ASAS(ph)PTLR_	ATTS(1)AS(0.064)AS(0.936)PTLR	AT(-81.83)T(-42.1)S(42.1)AS(-11.67)AS(11.67)PT(-34.33)LR	4	2	661.773	no				1.7735	1	0.63792	1	0.92586	1	0.578	1	1.827	1	0.51863	1	1.7735	1.56759	1	up		up		0.92586	1.7301	1
IPI00358365;IPI00559670;IPI00187641	IPI00358365	263	S	SH3-containing GRB2-like protein 3-interacting protein 1 (Fragment)	>IPI:IPI00358365.4|TREMBL:D3ZGZ1|ENSEMBL:ENSRNOP00000008712|REFSEQ:XP_001058167;XP_233240 Tax_Id=10116 Gene_Symbol=Sgip1 SH3-containing GRB2-like protein 3-interacting protein 1-like;>IPI:IPI00559670.3|TREMBL:D3ZF05|ENSEMBL:ENSRNOP00000048424 Tax_Id=10116	D3ZGZ1	1564957;	313413	Sgip1	yes	1	67.9219	313.59	313.59	9.62e-156	1;2;4	ATVDELKASIGNIALSPSPVRKSPRRSPGAI	_ASIGNIALS(ph)PSPVR_	ASIGNIALS(1)PSPVR	AS(-163.63)IGNIALS(67.92)PS(-67.92)PVR	9	2	731.377	no				0.26201	1	3.24	1	0.89549	1	1.0566	1	0.2691	1	4.0663	1	0.26201	0.308642	1	down	down	down	down	0.89549	0.946432	1
IPI00358365;IPI00559670;IPI00187641;IPI00950179;IPI00564152	IPI00358365	606	S	SH3-containing GRB2-like protein 3-interacting protein 1 (Fragment)	>IPI:IPI00358365.4|TREMBL:D3ZGZ1|ENSEMBL:ENSRNOP00000008712|REFSEQ:XP_001058167;XP_233240 Tax_Id=10116 Gene_Symbol=Sgip1 SH3-containing GRB2-like protein 3-interacting protein 1-like;>IPI:IPI00559670.3|TREMBL:D3ZF05|ENSEMBL:ENSRNOP00000048424 Tax_Id=10116	D3ZGZ1	1564957;	313413	Sgip1	yes	0.80167	6.90805	95.657	95.252	2.24e-13	2	VGDVSRPFSPPIHSSSPPPIAPLARAESTSS	_LPPGKPGVGDVS(ph)RPFSPPIHSSS(ph)PPPIAPLAR_	LPPGKPGVGDVS(0.499)RPFS(0.499)PPIHS(0.035)S(0.164)S(0.802)PPPIAPLAR	LPPGKPGVGDVS(0)RPFS(0)PPIHS(-13.68)S(-6.91)S(6.91)PPPIAPLAR	23	4	847.681	no				0.90228	2	1.0412	2	1.0748	2	0.97966	2	0.96628	2	1.1126	2	0.90228	0.96043	2					1.0748	1.02076	2
IPI00358368;IPI00781276;IPI00948923	IPI00358368	413	S	Mesoderm induction early response 1, transcriptional regulator	>IPI:IPI00358368.5|TREMBL:D3ZB34|ENSEMBL:ENSRNOP00000048320 Tax_Id=10116 Gene_Symbol=Mier1 Uncharacterized protein;>IPI:IPI00781276.2|TREMBL:D3ZSX7|ENSEMBL:ENSRNOP00000009438 Tax_Id=10116 Gene_Symbol=Mier1 Uncharacterized protein;>IPI:IPI00948923.1|TREMBL:	D3ZB34	1562337;	313418	Mier1	yes	0.999708	35.4294	216.54	177.88	1.59e-10	1;2	PGVTDYMDRLLDESESAASSRAPSPPPTASN	_LLDESES(ph)AASSR_	LLDESES(1)AASSR	LLDES(-35.43)ES(35.43)AAS(-52.66)S(-69.3)R	7	2	672.788	no				1.1307	1	1.0007	1	1.3636	1	1.0305	1	1.4153	1	1.0981	1	1.1307	0.9993	1					1.3636	0.970403	1
IPI00358368;IPI00781276;IPI00948923	IPI00358368	416	S	Mesoderm induction early response 1, transcriptional regulator	>IPI:IPI00358368.5|TREMBL:D3ZB34|ENSEMBL:ENSRNOP00000048320 Tax_Id=10116 Gene_Symbol=Mier1 Uncharacterized protein;>IPI:IPI00781276.2|TREMBL:D3ZSX7|ENSEMBL:ENSRNOP00000009438 Tax_Id=10116 Gene_Symbol=Mier1 Uncharacterized protein;>IPI:IPI00948923.1|TREMBL:	D3ZB34	1562337;	313418	Mier1	yes	0.883067	8.78298	176.4	176.4	1.17e-05	1;2	TDYMDRLLDESESAASSRAPSPPPTASNSST	_LLDESESAAS(ph)SR_	LLDESESAAS(0.883)S(0.117)R	LLDES(-64.57)ES(-41.37)AAS(8.78)S(-8.78)R	10	2	672.788	no				0.97693	2	0.89306	1	0.88041	2	1.2237	1	0.90378	1	1.2639	1	0.97693	1.11975	1					0.88041	0.817194	1
IPI00358419;IPI00779666	IPI00358419	685	S	Uncharacterized protein	>IPI:IPI00358419.4|ENSEMBL:ENSRNOP00000017079 Tax_Id=10116 Gene_Symbol=- 94 kDa protein;>IPI:IPI00779666.2|ENSEMBL:ENSRNOP00000053022 Tax_Id=10116 Gene_Symbol=- 30 kDa protein					yes	1	30.2054	183.31	30.205	1.48e-23	1;2;3	KKEKDSDGAGKRRKTSQSEEEEPPRSYKGER	_T(ph)S(ph)QS(ph)EEEEPPR_	T(1)S(1)QS(1)EEEEPPR	T(30.21)S(30.21)QS(30.21)EEEEPPR	2	3	510.16	no				1.9158	1	0.44255	1	0.98197	1	0.91052	1	1.9226	1	0.47831	1	1.9158	2.25963	1	up	up	up	up	0.98197	1.09827	1
IPI00358474;IPI00561462;IPI00951924;IPI00951415	IPI00358474	847	S	FH1/FH2 domain-containing protein 3	>IPI:IPI00358474.4|TREMBL:Q5D003|ENSEMBL:ENSRNOP00000031546|REFSEQ:XP_002725367 Tax_Id=10116 Gene_Symbol=LOC100360334 formin homology 2 domain containing 3-like;>IPI:IPI00561462.3|ENSEMBL:ENSRNOP00000044723|REFSEQ:XP_002728575 Tax_Id=10116 Gene_Symbol=LOC1	Q5D003		100360334	Fhod3	yes	0.928867	11.1588	144.25	69.148	2.78e-06	1;2	SKRFMLDMLYAHNRKSTEDEEKGDGEPGRSA	_KS(ph)TEDEEKGDGEPGR_	KS(0.929)T(0.071)EDEEKGDGEPGR	KS(11.16)T(-11.16)EDEEKGDGEPGR	2	2	857.352	no				1.0025	1	1.0103	1	1.6491	1	0.46153	1	1.4419	1	0.6244	1	1.0025	0.989805	1					1.6491	2.16671	1
IPI00358911	IPI00358911	271	S	DNA replication licensing factor MCM6 (Fragment)	>IPI:IPI00358911.2|SWISS-PROT:Q62724|TREMBL:A9CMB8;A9CMC9;Q2EHJ0|ENSEMBL:ENSRNOP00000004969|REFSEQ:NP_058983 Tax_Id=10116 Gene_Symbol=Mcm6 DNA replication licensing factor MCM6	Q62724	61967;	29685	Mcm6	yes	0.999998	57.3676	114.24	114.24	0.00254223	1;2;3;5	KLSTPGARAETNSRVSGADGYETEGIRGLRA	_VS(ph)GADGYETEGIR_	VS(1)GADGYETEGIR	VS(57.37)GADGY(-74.51)ET(-57.37)EGIR	2	2	717.301	no				0.95119	1	0.96593	1	0.8046	1	1.343	1	0.76439	1	0.9629	1	0.95119	1.03527	1					0.8046	0.744602	1
IPI00958439;IPI00359250	IPI00958439	1957	S	FRY-like	>IPI:IPI00958439.1|REFSEQ:XP_002725006;XP_002728146 Tax_Id=10116 Gene_Symbol=RGD1311309 furry homolog isoform 2;>IPI:IPI00359250.4|TREMBL:D3ZQY4|ENSEMBL:ENSRNOP00000003061|REFSEQ:XP_002725005;XP_002728145 Tax_Id=10116 Gene_Symbol=RGD1311309 Uncharacterized		1311309;	364144	Fryl	yes	0.999974	45.8372	183.23	183.23	5.36e-18	1	LRLSLVGDRRGDRRRSNTLDITDGRTNHGGS	_RRS(ph)NTLDITDGR_	RRS(1)NTLDITDGR	RRS(45.84)NT(-45.84)LDIT(-115.39)DGR	3	3	495.239	no				2.5239	1	0.33075	1	0.97944	1	1.0717	1	1.2986	1	0.62997	1	2.5239	3.02343	1	up	up	up	up	0.97944	0.933097	1
IPI00565184;IPI00359317	IPI00565184	649	S	Protein Frmd4a (Fragment)	>IPI:IPI00565184.3|TREMBL:D3ZU85|ENSEMBL:ENSRNOP00000044582|REFSEQ:XP_001071750 Tax_Id=10116 Gene_Symbol=Frmd4a FERM domain containing 4A-like;>IPI:IPI00359317.3|TREMBL:D4A041|ENSEMBL:ENSRNOP00000025006 Tax_Id=10116 Gene_Symbol=Frmd4a Uncharacterized prote	D3ZU85	1309050;	307128	Frmd4a	yes	0.998636	28.646	297.97	281.07	1.94e-50	1	DYDKSPLKPKMWSESSLDEPYEKVKKRSSHG	_MWSESS(ph)LDEPYEK_	MWSES(0.001)S(0.999)LDEPYEK	MWS(-109.31)ES(-28.65)S(28.65)LDEPY(-191.88)EK	6	2	840.829	no				1.0437	1	1.0636	1	4.5311	1	0.32427	1	4.7085	1	0.30101	1	1.0437	0.940203	1					4.5311	3.08385	1
IPI00359323	IPI00359323	238	S	Thyroid hormone receptor-associated protein 3	>IPI:IPI00359323.1|SWISS-PROT:Q5M7V8|ENSEMBL:ENSRNOP00000013570|REFSEQ:NP_001009693 Tax_Id=10116 Gene_Symbol=Thrap3 Thyroid hormone receptor-associated protein 3	Q5M7V8	1306129;	313591	Thrap3	yes	1	68.6857	197.36	197.36	1.94e-43	1;2	WPDATTYGTGSASRASVSDLSPRERSPALKS	_AS(ph)VSDLS(ph)PR_	AS(1)VSDLS(1)PR	AS(68.69)VS(-58.47)DLS(58.47)PR	2	2	546.212	no				4.1709	1	0.60046	2	0.98449	1	1.0472	1	3.3693	1	0.23026	1	4.1709	1.66539	1	up		up		0.98449	0.954927	1
IPI00359323	IPI00359323	572	S	Thyroid hormone receptor-associated protein 3	>IPI:IPI00359323.1|SWISS-PROT:Q5M7V8|ENSEMBL:ENSRNOP00000013570|REFSEQ:NP_001009693 Tax_Id=10116 Gene_Symbol=Thrap3 Thyroid hormone receptor-associated protein 3	Q5M7V8	1306129;	313591	Thrap3	yes	1	87.736	227.93	184.62	7.7e-52	1	SFSITREAQVNVRMDSFDEDLARPSGLLAQE	_MDS(ph)FDEDLARPSGLLAQER_	MDS(1)FDEDLARPSGLLAQER	MDS(87.74)FDEDLARPS(-87.74)GLLAQER	3	2	1115.5	no				1.1045	1	0.85382	1	3.842	1	0.29125	1	3.7561	1	0.29794	1	1.1045	1.17121	1					3.842	3.43348	1
IPI00359567;IPI00951985;IPI00564853	IPI00564853	245	S	Rap1 GTPase-activating protein	>IPI:IPI00359567.4|ENSEMBL:ENSRNOP00000048749 Tax_Id=10116 Gene_Symbol=Rap1gap 78 kDa protein;>IPI:IPI00951985.1|TREMBL:D3ZRM8|ENSEMBL:ENSRNOP00000059851|REFSEQ:XP_001070178;XP_233609 Tax_Id=10116 Gene_Symbol=Rap1gap Uncharacterized protein;>IPI:IPI0056485	Q5EB70	1309908;	313644	Rap1gap	yes	0.996162	24.1423	280.32	235.24	1.31e-89	1	SPTRKKSGPFGSRRSSAIGIENIQEVQEKRE	_SS(ph)AIGIENIQEVQEK_	S(0.004)S(0.996)AIGIENIQEVQEK	S(-24.14)S(24.14)AIGIENIQEVQEK	2	2	862.909	no				1.569	1	0.54816	1	0.75657	1	1.2949	1	1.0726	1	0.62402	1	1.569	1.82428	1		up	up		0.75657	0.77226	1
IPI00359567;IPI00951985;IPI00564853	IPI00564853	161	S	Rap1 GTPase-activating protein	>IPI:IPI00359567.4|ENSEMBL:ENSRNOP00000048749 Tax_Id=10116 Gene_Symbol=Rap1gap 78 kDa protein;>IPI:IPI00951985.1|TREMBL:D3ZRM8|ENSEMBL:ENSRNOP00000059851|REFSEQ:XP_001070178;XP_233609 Tax_Id=10116 Gene_Symbol=Rap1gap Uncharacterized protein;>IPI:IPI0056485	Q5EB70	1309908;	313644	Rap1gap	yes	1	93.6868	241.39	216.71	5.99e-53	1;2;3	GFFESFKRVIRSRSQSMDAMGLSNKKPNTVS	_SQS(ph)MDAM(ox)GLSNK_	SQS(1)MDAMGLSNK	S(-93.69)QS(93.69)MDAMGLS(-116.77)NK	3	2	682.765	no				2.659	1	0.34862	1	1.1259	1	0.74941	1	2.1409	1	0.34571	1	2.659	2.86845	1	up	up	up	up	1.1259	1.33438	1
IPI00359669	IPI00359669	193	S	DENN/MADD domain containing 5A	>IPI:IPI00359669.2|TREMBL:B5DF49|ENSEMBL:ENSRNOP00000017485|REFSEQ:NP_001101016 Tax_Id=10116 Gene_Symbol=Dennd5a DENN/MADD domain containing 5A	B5DF49	1306759;	308942	Dennd5a	yes	0.999994	53.4677	169.65	169.52	1.39e-05	1	EDGEGIPGTKLQRFNSYDISRDTLYVSKCIC	_FNS(ph)YDISR_	FNS(1)YDISR	FNS(53.47)Y(-53.47)DIS(-59.14)R	3	2	541.221	no				1.2077	1	0.96455	1	1.8715	1	0.59435	1	2.0301	1	0.58808	1	1.2077	1.03675	1					1.8715	1.68251	1
IPI00359899	IPI00359899	19	S	RNA-binding protein 34	>IPI:IPI00359899.2|SWISS-PROT:Q5M9F1|ENSEMBL:ENSRNOP00000027145|REFSEQ:NP_001014037 Tax_Id=10116 Gene_Symbol=Rbm34 RNA-binding protein 34	Q5M9F1	1310161;	307956	Rbm34	yes	0.899674	9.52671	254.6	208.36	3.63e-99	1	RGEGRKRKKGQERRQSSEDDVGNAATDYLVG	_RQS(ph)SEDDVGNAATDYLVGQVADSLR_	RQS(0.9)S(0.1)EDDVGNAATDYLVGQVADSLR	RQS(9.53)S(-9.53)EDDVGNAAT(-138.21)DY(-167.93)LVGQVADS(-205.15)LR	3	3	916.082	no				1.0752	1	0.85228	1	0.82678	1	1.137	1	0.93116	1	2.6266	1	1.0752	1.17332	1					0.82678	0.879507	1
IPI00359962;IPI00393483	IPI00359962	69	S	Pericentriolar material 1	>IPI:IPI00359962.3|ENSEMBL:ENSRNOP00000039753 Tax_Id=10116 Gene_Symbol=Pcm1 233 kDa protein;>IPI:IPI00393483.2|TREMBL:O08778|ENSEMBL:ENSRNOP00000014202|REFSEQ:NP_112338 Tax_Id=10116 Gene_Symbol=Pcm1 pericentriolar material 1		620901;	81740	Pcm1	yes	0.999999	61.329	259.16	113.36	2.65e-29	2;3	VASDKRVTNDISPESSPGVGRRRTKVPHTFP	_VTNDIS(ph)PES(ph)S(ph)PGVGR_	VTNDIS(1)PES(1)S(1)PGVGR	VT(-34.12)NDIS(34.12)PES(56.59)S(61.33)PGVGR	10	2	877.825	no				0.5864	2	1.7895	2	1.0196	2	0.96407	2	0.52674	2	2.0251	2	0.5864	0.558815	2		down	down		1.0196	1.03727	2
IPI00359995	IPI00359995	242	S	Protein Tmcc3	>IPI:IPI00359995.1|TREMBL:D3ZLE2|ENSEMBL:ENSRNOP00000010316|REFSEQ:NP_001101554 Tax_Id=10116 Gene_Symbol=Tmcc3 Uncharacterized protein	D3ZLE2	1307241;	314751	Tmcc3	yes	0.999869	38.8416	211.75	166.9	7.22e-10	1	LEEFRPEASPRAYGGSATIVNKPKYGSDDEC	_AYGGS(ph)ATIVNKPK_	AYGGS(1)ATIVNKPK	AY(-103.14)GGS(38.84)AT(-38.84)IVNKPK	5	2	693.345	no				0.55581	1	1.6662	1	0.60818	1	1.513	1	0.345	1	2.337	1	0.55581	0.600168	1	down		down		0.60818	0.660939	1
IPI00360029;IPI00776910	IPI00360029	571	S	Fibroblast growth factor receptor 4	>IPI:IPI00360029.3|SWISS-PROT:Q498D6|ENSEMBL:ENSRNOP00000050988|REFSEQ:NP_001103374 Tax_Id=10116 Gene_Symbol=Fgfr4 Fibroblast growth factor receptor 4;>IPI:IPI00776910.1|TREMBL:D3ZQP0|ENSEMBL:ENSRNOP00000022602 Tax_Id=10116 Gene_Symbol=Fgfr4 Uncharacterize	Q498D6	2612;	25114	Fgfr4	yes	1	75.0178	118.31	75.018	0.000118923	1	LREFLRARRPPGPDLSPDGPRSSEGPLSFPA	_RPPGPDLS(ph)PDGPR_	RPPGPDLS(1)PDGPR	RPPGPDLS(75.02)PDGPR	8	2	720.835	no				1.0234	1	1.1156	1	1.0238	1	1.0749	1	1.1128	1	1.0752	1	1.0234	0.896379	1					1.0238	0.930319	1
IPI00360155	IPI00360155	417	S	BR serine/threonine kinase 2	>IPI:IPI00360155.3|TREMBL:Q4A1P4|ENSEMBL:ENSRNOP00000051751 Tax_Id=10116 Gene_Symbol=Brsk2 Brain serine/threonine kinase 2 (Fragment)	Q4A1P4	1566256;	293631	Brsk2	yes	1	85.4008	164.01	97.45	1.07e-12	1;2	IEMAQHGQSKAVFSKSLDIAEAHPQFSKEDR	_S(ph)LDIAEAHPQFSK_	S(1)LDIAEAHPQFSK	S(85.4)LDIAEAHPQFS(-85.4)K	1	3	508.236	no				1.3054	1	0.71827	1	2.2872	1	0.467	1	2.485	1	0.37684	1	1.3054	1.39223	1					2.2872	2.14133	1
IPI00360155;IPI00764257;IPI00780653	IPI00764257	404	S	BR serine/threonine kinase 2	>IPI:IPI00360155.3|TREMBL:Q4A1P4|ENSEMBL:ENSRNOP00000051751 Tax_Id=10116 Gene_Symbol=Brsk2 Brain serine/threonine kinase 2 (Fragment);>IPI:IPI00764257.2|REFSEQ:XP_001063734 Tax_Id=10116 Gene_Symbol=Brsk2 brain serine/threonine kinase 2;>IPI:IPI00780653.2|T		1566256;	293631	Brsk2	yes	1	35.7104	127.76	35.71	1.25e-05	1	LPPRNEIDPPRKRVDSPMLNRHGKRRPERKC;LPPRNEIDPPRKRVDSPMLNRHGKRRPERKS	_VDS(ph)PM(ox)LNR_	VDS(1)PMLNR	VDS(35.71)PMLNR	3	2	514.218	no				0.31551	1	3.4832	1	1.0264	1	1.0081	1	0.30585	1	4.1154	1	0.31551	0.287092	1	down	down	down	down	1.0264	0.991965	1
IPI00958621;IPI00360301;IPI00948274	IPI00958621	639	S	FCH domain only 2	>IPI:IPI00958621.1|REFSEQ:XP_002725943 Tax_Id=10116 Gene_Symbol=LOC100364209 Fcho2-like;>IPI:IPI00360301.4|TREMBL:D3ZYR1|ENSEMBL:ENSRNOP00000020692|REFSEQ:XP_002729045 Tax_Id=10116 Gene_Symbol=Fcho2 Uncharacterized protein;>IPI:IPI00948274.3|ENSEMBL:ENSRNO			100364209	Fcho	yes	0.99992	41.1356	238.81	211.74	3.19e-44	1;2;4	ASLDELKVSIGNITLSPAVSRHSPVQMNRNS	_VSIGNITLS(ph)PAVSR_	VSIGNITLS(1)PAVSR	VS(-137.01)IGNIT(-41.14)LS(41.14)PAVS(-55.58)R	9	2	747.39	no				0.1753	1	6.3295	1	0.39543	1	1.6972	1	0.12031	1	9.6505	1	0.1753	0.15799	1	down	down	down	down	0.39543	0.589206	1
IPI00360318;IPI00779327	IPI00360318	912	S	Microtubule associated serine/threonine kinase family member 4	>IPI:IPI00360318.3|ENSEMBL:ENSRNOP00000057748|REFSEQ:XP_001063274;XP_226732 Tax_Id=10116 Gene_Symbol=Mast4 Microtubule-associated serine/threonine-protein kinase 4-like;>IPI:IPI00779327.2|ENSEMBL:ENSRNOP00000057740 Tax_Id=10116 Gene_Symbol=Mast4 109 kDa pr		1310139;	310040	Mast4	yes	0.995199	23.1654	135.71	118.26	0.000172419	1	RQFSSCSHRFSKVFSSIDRITQNSGEDKDDS	_VFSS(ph)IDR_	VFS(0.005)S(0.995)IDR	VFS(-23.17)S(23.17)IDR	4	2	452.202	no				0.61727	1	1.1366	1	5.0405	1	0.26525	1	4.1733	1	0.33811	1	0.61727	0.879817	1					5.0405	3.77003	1
IPI00777979;IPI00360573	IPI00777979	851	S	Protein Ankrd11	>IPI:IPI00777979.2|TREMBL:D3Z8F9|ENSEMBL:ENSRNOP00000055058 Tax_Id=10116 Gene_Symbol=- Uncharacterized protein;>IPI:IPI00360573.5|TREMBL:D3ZSU6|ENSEMBL:ENSRNOP00000035742 Tax_Id=10116 Gene_Symbol=- Uncharacterized protein	D3Z8F9			Ankrd11	yes	0.999999	60.4271	182.89	182.89	0.000100812	1	NKSQFLDHEDTKFSLSDDQQERWFSDLSDSS	_FSLS(ph)DDQQER_	FSLS(1)DDQQER	FS(-60.43)LS(60.43)DDQQER	4	2	652.761	no				0.87762	1	1.1676	1	0.94714	1	1.3391	1	0.81869	1	1.2268	1	0.87762	0.856458	1					0.94714	0.74677	1
IPI00360696;IPI00950166;IPI00779786	IPI00360696	1127	S	Protein Fam135a	>IPI:IPI00360696.5|TREMBL:D3ZVB3|ENSEMBL:ENSRNOP00000018234|REFSEQ:NP_001128069 Tax_Id=10116 Gene_Symbol=Fam135a Uncharacterized protein;>IPI:IPI00950166.1|TREMBL:D3ZXW8|ENSEMBL:ENSRNOP00000063395 Tax_Id=10116 Gene_Symbol=Fam135a Uncharacterized protein;>I	D3ZVB3	1304927;	367235	Fam135a	yes	0.915952	10.3735	152.94	152.94	1.17e-06	1	ADELGGQRHELSENLSSDYLRAAVTVPAVCT	_HELSENLS(ph)SDYLR_	HELSENLS(0.916)S(0.084)DYLR	HELS(-63.44)ENLS(10.37)S(-10.37)DY(-118.76)LR	8	2	821.859	no				0.80594	1	1.4991	1			2.7331	1			2.9622	1	0.80594	0.667067	1						0.365885	1
IPI00360696;IPI00950166	IPI00360696	447	S	Protein Fam135a	>IPI:IPI00360696.5|TREMBL:D3ZVB3|ENSEMBL:ENSRNOP00000018234|REFSEQ:NP_001128069 Tax_Id=10116 Gene_Symbol=Fam135a Uncharacterized protein;>IPI:IPI00950166.1|TREMBL:D3ZXW8|ENSEMBL:ENSRNOP00000063395 Tax_Id=10116 Gene_Symbol=Fam135a Uncharacterized protein	D3ZVB3	1304927;	367235	Fam135a	yes	0.99998	50.795	278.09	72.086	7.29e-100	1;2	VDKHETEESSVAGLSSPELKVRPAVASSNCY	_HETEESSVAGLS(ph)S(ph)PELKVR_	HET(0.001)EES(0.006)S(0.006)VAGLS(0.987)S(1)PELKVR	HET(-30.22)EES(-22.01)S(-22.01)VAGLS(22.01)S(50.8)PELKVR	13	3	738.994	no				0.64107	1	2.0073	1	0.96037	1	0.89472	1	0.50032	1	1.8436	1	0.64107	0.498182	1		down	down		0.96037	1.11767	1
IPI00360771;IPI00766955	IPI00360771	233	S	Protein Ccdc6 (Fragment)	>IPI:IPI00360771.3|TREMBL:D4AEK9|ENSEMBL:ENSRNOP00000033185|REFSEQ:XP_001077030 Tax_Id=10116 Gene_Symbol=Ccdc6 Uncharacterized protein;>IPI:IPI00766955.1|REFSEQ:XP_001080251 Tax_Id=10116 Gene_Symbol=LOC687820 Coiled-coil domain-containing protein 6-like	D4AEK9	1587433;	691155	Ccdc6	yes	1	137.691	181.4	137.69	2.64e-23	1;2	EAEKRILQEKLDQPVSAPPSPRDISMEIDSP	_LDQPVS(ph)APPS(ph)PR_	LDQPVS(1)APPS(1)PR	LDQPVS(137.69)APPS(137.69)PR	6	2	712.305	no				2.2837	1	1.0518	2	0.86527	2	1.6867	1	0.82938	2	0.95937	2	2.2837	0.950751	1	up		up		0.86527	0.592874	1
IPI00360801	IPI00360801	1990	S	Jumonji domain containing 1C	>IPI:IPI00360801.5|ENSEMBL:ENSRNOP00000000804|REFSEQ:XP_001080424 Tax_Id=10116 Gene_Symbol=Jmjd1c jumonji domain containing 1C		708458;	171120	Jmjd1c	yes	0.984262	19.0388	124.86	89.374	9.84e-07	1	SPGSASTDSRLTPPESQSPLHWLADLAEQKS	_LTPPES(ph)QSPLHWLADLAEQK_	LT(0.003)PPES(0.984)QS(0.012)PLHWLADLAEQK	LT(-24.54)PPES(19.04)QS(-19.04)PLHWLADLAEQK	6	3	780.714	no				0.99139	1	1.0199	1			0.99135	1	1.0047	1	1.0134	1	0.99139	0.980488	1						1.00873	1
IPI00566899;IPI00360958	IPI00566899	322	S	Zinc finger protein 704	>IPI:IPI00566899.2|ENSEMBL:ENSRNOP00000015026|REFSEQ:XP_226953 Tax_Id=10116 Gene_Symbol=Znf704 zinc finger protein 704;>IPI:IPI00360958.4|REFSEQ:XP_001056858 Tax_Id=10116 Gene_Symbol=Znf704 zinc finger protein 704-like		1563869;	310233	Zfp704	yes	0.994291	22.4096	164.2	154.72	2.28e-05	1	KVVSSNIDVPPARKSSEELDMDKVTAAMVLT	_KSS(ph)EELDMDK_	KS(0.006)S(0.994)EELDMDK	KS(-22.41)S(22.41)EELDMDK	3	2	631.255	no				2.0925	1	0.4657	1	1.0792	1	0.89345	1	1.8216	1	0.47835	1	2.0925	2.14731	1	up	up	up	up	1.0792	1.11926	1
IPI00361219	IPI00361219	69	S	Protein Stk32c	>IPI:IPI00361219.2|TREMBL:D4A3D9|ENSEMBL:ENSRNOP00000009178|REFSEQ:NP_001102392 Tax_Id=10116 Gene_Symbol=Stk32c Uncharacterized protein	D4A3D9	1305864;	365381	Stk32c	yes	0.999996	54.6953	166.67	157.2	9.03e-08	1;6	QPRPLFQWSKWKKRMSMSSISASSARRPVFD	_MS(ph)MSSISASSAR_	MS(1)MSSISASSAR	MS(54.7)MS(-54.7)S(-63.72)IS(-88.92)AS(-108.01)S(-116.4)AR	2	2	647.762	no				1.9208	1	0.52309	1	1.7478	1	0.56163	1	1.7241	1	0.43235	1	1.9208	1.91172	1	up	up	up	up	1.7478	1.78053	1
IPI00361454	IPI00361454	11	S	Proline-rich protein 5	>IPI:IPI00361454.1|SWISS-PROT:Q5FVG6|ENSEMBL:ENSRNOP00000016679|REFSEQ:NP_001012121 Tax_Id=10116 Gene_Symbol=Prr5 Proline-rich protein 5	Q5FVG6	1307954;	315189	Prr5	yes	0.999208	31.0154	215.87	151.54	1.83e-10	1;2	_____MRTLRRLKFMSSPSLSDLGKREPGAA	_FMS(ph)SPSLSDLGK_	FMS(0.999)S(0.001)PSLSDLGK	FMS(31.02)S(-31.02)PS(-59.08)LS(-75.87)DLGK	3	2	674.796	no				0.92156	1	1.0766	1	0.41507	1	2.0026	1	0.35717	1	2.036	1	0.92156	0.92885	1					0.41507	0.499351	1
IPI00361492	IPI00361492	14	S	Phytanoyl-CoA hydroxylase-interacting protein-like	>IPI:IPI00361492.2|SWISS-PROT:Q6AYN4-1|ENSEMBL:ENSRNOP00000000299 Tax_Id=10116 Gene_Symbol=Phyhipl Isoform 1 of Phytanoyl-CoA hydroxylase-interacting protein-like	Q6AYN4-1	1307967;	309901	Phyhipl	yes	0.90257	9.71026	271.92	231.52	8.13e-136	1;2	__MEVPRLDHALSSPSSPCEEIKNLSLEAIQ	_LDHALS(ph)SPS(ph)SPCEEIK_	LDHALS(0.996)S(0.005)PS(0.903)S(0.097)PCEEIK	LDHALS(23.76)S(-23.76)PS(9.71)S(-9.71)PCEEIK	9	2	965.389	no				0.87927	2	0.86609	1	0.8987	1	0.89274	2	0.8537	2	0.98018	1	0.87927	1.15461	1					0.8987	1.12015	1
IPI00361492	IPI00361492	15	S	Phytanoyl-CoA hydroxylase-interacting protein-like	>IPI:IPI00361492.2|SWISS-PROT:Q6AYN4-1|ENSEMBL:ENSRNOP00000000299 Tax_Id=10116 Gene_Symbol=Phyhipl Isoform 1 of Phytanoyl-CoA hydroxylase-interacting protein-like	Q6AYN4-1	1307967;	309901	Phyhipl	yes	0.995913	24.0145	298.84	125.22	3.13e-230	1;2	_MEVPRLDHALSSPSSPCEEIKNLSLEAIQL	_LDHALSSPSS(ph)PCEEIK_	LDHALSSPS(0.004)S(0.996)PCEEIK	LDHALS(-52.63)S(-38.85)PS(-24.01)S(24.01)PCEEIK	10	3	617.273	no				0.88923	1	0.8635	1	0.91712	1	1.0411	1	1.0283	1	0.99809	1	0.88923	1.15808	1					0.91712	0.960523	1
IPI00361722	IPI00361722	627	S	Protein Nckap5l	>IPI:IPI00361722.3|TREMBL:D3Z9A7|ENSEMBL:ENSRNOP00000022937|REFSEQ:XP_001063764;XP_235649 Tax_Id=10116 Gene_Symbol=Nckap5l Uncharacterized protein	D3Z9A7	1561571;	315297	Nckap5l	yes	0.99877	29.7293	104.59	77.644	3.85e-05	1	YSSPQEKSVDRAGSESPHLSRRTPCGSSKKP	_AGSES(ph)PHLSR_	AGS(0.001)ES(0.999)PHLSR	AGS(-29.73)ES(29.73)PHLS(-37.77)R	5	2	560.743	no				0.5783	1	2.1505	1	1.0136	1	1.1825	1	0.37497	1	4.0402	1	0.5783	0.465008	1		down	down		1.0136	0.845666	1
IPI00361819	IPI00361819	198	S	OCIA domain-containing protein 1	>IPI:IPI00361819.2|SWISS-PROT:Q5XIG4|ENSEMBL:ENSRNOP00000002996|REFSEQ:NP_001013896 Tax_Id=10116 Gene_Symbol=Ociad1 OCIA domain-containing protein 1	Q5XIG4	1359549;	289590	Ociad1	yes	0.999918	40.8668	127.76	127.76	2.84e-06	1	AQGPDPNLEDSPKRKSVTYEELRNKNRESYG	_S(ph)VTYEELR_	S(1)VTYEELR	S(40.87)VT(-40.87)Y(-74.01)EELR	1	2	538.737	no				6.6052	1	0.14662	1	1.4118	1	1.2214	1	6.5691	1	0.16979	1	6.6052	6.82035	1	up	up	up	up	1.4118	0.818733	1
IPI00361861;IPI00870563	IPI00361861	742	S	MORC family CW-type zinc finger 2	>IPI:IPI00361861.5|TREMBL:D4A8J2|ENSEMBL:ENSRNOP00000054418|REFSEQ:NP_001099486 Tax_Id=10116 Gene_Symbol=Morc2 Uncharacterized protein;>IPI:IPI00870563.2|TREMBL:D4A2C4|ENSEMBL:ENSRNOP00000026569 Tax_Id=10116 Gene_Symbol=Morc2 Uncharacterized protein	D4A8J2	1310842;	289736	Morc2	yes	1	98.0316	358.89	181.14		1;2	KQSMASSGRKRSLVVSDEEEAEEEAEKRKER	_SLVVS(ph)DEEEAEEEAEKR_	SLVVS(1)DEEEAEEEAEKR	S(-98.03)LVVS(98.03)DEEEAEEEAEKR	5	2	1014.94	no				0.18845	1	4.2012	1	0.80587	1	1.0554	1	0.18617	1	5.6851	1	0.18845	0.238027	1	down	down	down	down	0.80587	0.947508	1
IPI00568615;IPI00362119;IPI00561773	IPI00568615	772	S	Tyrosine kinase, non-receptor, 2	>IPI:IPI00568615.3|TREMBL:D4ADJ2|ENSEMBL:ENSRNOP00000040625 Tax_Id=10116 Gene_Symbol=Tnk2 Uncharacterized protein;>IPI:IPI00362119.4|SWISS-PROT:Q5U2X5|ENSEMBL:ENSRNOP00000002411|REFSEQ:NP_001008337 Tax_Id=10116 Gene_Symbol=Tnk2 Activated CDC42 kinase 1;>IP	D4ADJ2	1305957;	303882	Tnk2	yes	1	158.143	219.95	197.14	3.41e-34	1	RVPIPPRPTRPRVGLSPAPLGEEEASRWPGP	_VGLS(ph)PAPLGEEEASR_	VGLS(1)PAPLGEEEASR	VGLS(158.14)PAPLGEEEAS(-158.14)R	4	2	796.372	no				0.93833	1	1.1962	1	0.51075	1	1.5998	1	0.51342	1	1.9235	1	0.93833	0.835981	1					0.51075	0.625078	1
IPI00362124;IPI00949939	IPI00362124	621	S	Protein Lrch3	>IPI:IPI00362124.6|TREMBL:D4A8M4|ENSEMBL:ENSRNOP00000042417 Tax_Id=10116 Gene_Symbol=- Uncharacterized protein;>IPI:IPI00949939.1|TREMBL:D3ZWD1|ENSEMBL:ENSRNOP00000063876 Tax_Id=10116 Gene_Symbol=- Uncharacterized protein	D4A8M4			Lrch3	yes	1	67.5456	224.42	125.12	1.04e-58	1	LFRATVRAEASKGRASPLLSSAPATDAADSI	_AS(ph)PLLSSAPATDAADSIAR_	AS(1)PLLSSAPATDAADSIAR	AS(67.55)PLLS(-67.55)S(-74.7)APAT(-101.45)DAADS(-106.72)IAR	2	2	947.451	no				0.46927	1	1.6535	1	1.0802	1	0.75431	1	0.4922	1	2.1017	1	0.46927	0.604778	1	down		down		1.0802	1.32571	1
IPI00362124;IPI00949939	IPI00362124	415	S	Protein Lrch3	>IPI:IPI00362124.6|TREMBL:D4A8M4|ENSEMBL:ENSRNOP00000042417 Tax_Id=10116 Gene_Symbol=- Uncharacterized protein;>IPI:IPI00949939.1|TREMBL:D3ZWD1|ENSEMBL:ENSRNOP00000063876 Tax_Id=10116 Gene_Symbol=- Uncharacterized protein	D4A8M4			Lrch3	yes	1	72.0859	136.04	72.086	1.9e-06	1;2	QFLAYIEQRRISHEGSPVKPIAVRDFQKTED	_RIS(ph)HEGS(ph)PVKPIAVR_	RIS(1)HEGS(1)PVKPIAVR	RIS(72.09)HEGS(72.09)PVKPIAVR	7	4	452.226	no				0.18062	1	3.0117	1	0.99146	1	0.728	1	1.8258	2	0.42749	2	0.18062	0.332038	1	down	down	down	down	0.99146	1.37363	1
IPI00362151	IPI00362151	192	S	Oxysterol-binding protein	>IPI:IPI00362151.5|TREMBL:B5DF74|ENSEMBL:ENSRNOP00000002428|REFSEQ:NP_001100560 Tax_Id=10116 Gene_Symbol=Osbpl11 Oxysterol-binding protein	B5DF74	1307294;	303888	Osbpl11	yes	0.999079	30.3565	293.13	280.43	1.7e-246	1;2;3;5	PPLKSRSFSLASSGNSPISQRRPSQNAISFF	_SFSLASSGNS(ph)PISQR_	SFSLASS(0.001)GNS(0.999)PISQR	S(-208.75)FS(-149.25)LAS(-65.94)S(-30.36)GNS(30.36)PIS(-60.75)QR	10	2	809.367	no				0.3054	1	2.6583	1	0.58814	1	1.0047	1	2.4224	2	2.798	1	0.3054	0.37618	1	down	down	down	down	0.58814	0.995322	1
IPI00959493;IPI00362434	IPI00959493	467	S	Adaptor protein, phosphotyrosine interaction, PH domain and leucine zipper containing 1	>IPI:IPI00959493.1|REFSEQ:XP_002725199 Tax_Id=10116 Gene_Symbol=RGD1309388 DIP13 alpha-like;>IPI:IPI00362434.3|TREMBL:D3ZWA8|ENSEMBL:ENSRNOP00000018413|REFSEQ:XP_002728419 Tax_Id=10116 Gene_Symbol=RGD1309388 Uncharacterized protein		1309388;	290537	Appl1	yes	0.999965	46.1161	388.85	156.5		1	TAARVNQSALEAVTPSPSFQQRHESLRPGGQ	_VNQSALEAVTPS(ph)PSFQQR_	VNQSALEAVTPS(1)PSFQQR	VNQS(-46.12)ALEAVT(-50.14)PS(46.12)PS(-63.92)FQQR	12	3	680.325	no				0.42374	1	2.4073	1	0.90974	1	1.1154	1	0.38781	1	2.7784	1	0.42374	0.415403	1	down	down	down	down	0.90974	0.896539	1
IPI00362970	IPI00362970	294	S	Serine/threonine-protein kinase PRP4 homolog	>IPI:IPI00362970.2|SWISS-PROT:Q5RKH1|ENSEMBL:ENSRNOP00000022902|REFSEQ:NP_001011923 Tax_Id=10116 Gene_Symbol=Prpf4b Serine/threonine-protein kinase PRP4 homolog	Q5RKH1	1307784;	291078	Prpf4b	yes	1	60.5499	93.345	60.55	0.00163801	1;2	PIVNERSRDRSKKSKSPVDLRDKSKDRRSRS	_S(ph)KS(ph)PVDLRDK_	S(1)KS(1)PVDLRDK	S(60.55)KS(60.55)PVDLRDK	3	2	652.786	no				0.56892	1	0.9438	2	0.98998	2	0.97928	2	1.0333	2	1.0425	2	0.56892	1.05955	1	down		down		0.98998	1.02116	2
IPI00363028;IPI00948627;IPI00390171	IPI00363028	30	S	Protein Gigyf2	>IPI:IPI00363028.3|TREMBL:D3ZXW6|ENSEMBL:ENSRNOP00000032208 Tax_Id=10116 Gene_Symbol=- Uncharacterized protein;>IPI:IPI00948627.1|TREMBL:B2RYE6|ENSEMBL:ENSRNOP00000063708 Tax_Id=10116 Gene_Symbol=- Putative uncharacterized protein;>IPI:IPI00390171.4|TREMBL	D3ZXW6			Gigyf2	yes	0.999966	44.8128	145.25	110.83	2.59e-13	2	LRALSSGGSITSPPLSPALPKYKLADYRYGR	_ALSSGGSITS(ph)PPLS(ph)PALPK_	ALSSGGS(0.004)IT(0.194)S(0.802)PPLS(1)PALPK	ALS(-51.48)S(-44.82)GGS(-23.32)IT(-6.17)S(6.17)PPLS(44.81)PALPK	14	2	970.463	no				0.54166	2	1.8453	2	1.4271	2	0.7772	2	0.8609	2	1.1903	2	0.54166	0.541917	2	down	down	down	down	1.4271	1.28667	2
IPI00363028;IPI00948627	IPI00363028	140	S	Protein Gigyf2	>IPI:IPI00363028.3|TREMBL:D3ZXW6|ENSEMBL:ENSRNOP00000032208 Tax_Id=10116 Gene_Symbol=- Uncharacterized protein;>IPI:IPI00948627.1|TREMBL:B2RYE6|ENSEMBL:ENSRNOP00000063708 Tax_Id=10116 Gene_Symbol=- Putative uncharacterized protein	D3ZXW6			Gigyf2	yes	1	118.367	168.61	118.37	4.27e-07	1	RGRGRGRGECGFYQRSFDEVEGVFGRGGGRE	_S(ph)FDEVEGVFGR_	S(1)FDEVEGVFGR	S(118.37)FDEVEGVFGR	1	2	661.277	no				1.0481	1	0.83928	1	3.4451	1	0.34601	1	3.3885	1	0.36703	1	1.0481	1.1915	1					3.4451	2.89009	1
IPI00363128;IPI00561940	IPI00363128	251	S	Protein Map7d2 (Fragment)	>IPI:IPI00363128.4|TREMBL:D4A4L4|ENSEMBL:ENSRNOP00000042347 Tax_Id=10116 Gene_Symbol=Map7d2 Uncharacterized protein;>IPI:IPI00561940.3|TREMBL:D4A1J8|ENSEMBL:ENSRNOP00000007524|REFSEQ:XP_001054594;XP_228973 Tax_Id=10116 Gene_Symbol=Map7d2 Uncharacterized pr	D4A4L4	1564852;	317508	Map7d2	yes	1	78.431	251	221.37	6.31e-154	1;2;3;5	KKGRGATSVSSGGLGSPLRRCEPPENISKRS	_GATSVSSGGLGS(ph)PLRR_	GATSVSSGGLGS(1)PLRR	GAT(-88.73)S(-80.24)VS(-92.26)S(-78.43)GGLGS(78.43)PLRR	12	2	791.391	no				0.56589	1	1.8701	1	1.1986	1	0.6942	1	0.61741	1	1.4786	1	0.56589	0.534731	1	down	down	down	down	1.1986	1.44051	1
IPI00363259	IPI00363259	389	S	FERM, RhoGEF and pleckstrin domain protein 2 (Predicted)	>IPI:IPI00363259.3|TREMBL:D3ZFK8|ENSEMBL:ENSRNOP00000024440|REFSEQ:NP_001101703 Tax_Id=10116 Gene_Symbol=Farp2 Uncharacterized protein	D3ZFK8	1308003;	316639	Farp2	yes	0.999976	46.9563	184.98	184.98	8.7e-14	1	TSLHTLTGDLPKQSISFTDGLRTSASLSSAN	_QSIS(ph)FTDGLR_	QSIS(1)FTDGLR	QS(-53.92)IS(46.96)FT(-46.96)DGLR	4	2	602.274	no				2.2572	1	0.35568	1	0.61868	1	2.1889	1	1.6778	1	0.41181	1	2.2572	2.81152	1	up	up	up	up	0.61868	0.45685	1
IPI00363550	IPI00363550	110	S	Transferrin receptor protein 1 (Fragment)	>IPI:IPI00363550.2|SWISS-PROT:Q99376|ENSEMBL:ENSRNOP00000002407|REFSEQ:NP_073203 Tax_Id=10116 Gene_Symbol=Tfrc transferrin receptor protein 1	Q99376	70488;	64678	Tfrc	yes	1	64.1709	171.29	119.38	3.31e-43	1;3	KEECVRLAEAEEADKSENDETEYVPKSSRLF	_LAEAEEADKS(ph)ENDETEYVPK_	LAEAEEADKS(1)ENDETEYVPK	LAEAEEADKS(64.17)ENDET(-64.17)EY(-79.52)VPK	10	3	783	no				1.0228	1	0.96698	1	0.92393	1	1.0065	1	1.0036	1	1.19	1	1.0228	1.03415	1					0.92393	0.993542	1
IPI00363569	IPI00363569	60	S	Protein RGD1565297	>IPI:IPI00363569.3|TREMBL:D4A2G9|ENSEMBL:ENSRNOP00000002579|REFSEQ:NP_001101794 Tax_Id=10116 Gene_Symbol=Ranbp1 Uncharacterized protein	D4A2G9	1310521;	360739	Ranbp1	yes	1	180.063	270.07	180.06	5e-23	1	EEELFKMRAKLFRFASENDLPEWKERGTGDV	_FAS(ph)ENDLPEWK_	FAS(1)ENDLPEWK	FAS(180.06)ENDLPEWK	3	2	708.298	no				0.97807	1	0.84083	1	1.2145	1	0.88464	1	1.1784	1	0.87776	1	0.97807	1.1893	1					1.2145	1.1304	1
IPI00363834;IPI00764337	IPI00363834	334	S	Pleckstrin homology domain containing, family A member 6	>IPI:IPI00363834.4|TREMBL:D3ZWN0|ENSEMBL:ENSRNOP00000051408 Tax_Id=10116 Gene_Symbol=Plekha6 Uncharacterized protein;>IPI:IPI00764337.2|TREMBL:D3ZFB1|ENSEMBL:ENSRNOP00000003917|REFSEQ:XP_001060716;XP_341119 Tax_Id=10116 Gene_Symbol=Plekha6 pleckstrin homol	D3ZWN0	1564395;	360842	Plekha6	yes	0.994098	22.2644	132.23	115.04	2.94e-05	1	WVNLRRGVPPPEDLRSPSRFYPMPRRVPEYY	_GVPPPEDLRS(ph)PSR_	GVPPPEDLRS(0.994)PS(0.006)R	GVPPPEDLRS(22.26)PS(-22.26)R	10	2	743.856	no				0.6035	1	2.093	1	0.66292	1	1.0793	1	0.36195	1	2.1532	1	0.6035	0.477783	1		down	down		0.66292	0.926526	1
IPI00363834;IPI00764337	IPI00363834	424	S	Pleckstrin homology domain containing, family A member 6	>IPI:IPI00363834.4|TREMBL:D3ZWN0|ENSEMBL:ENSRNOP00000051408 Tax_Id=10116 Gene_Symbol=Plekha6 Uncharacterized protein;>IPI:IPI00764337.2|TREMBL:D3ZFB1|ENSEMBL:ENSRNOP00000003917|REFSEQ:XP_001060716;XP_341119 Tax_Id=10116 Gene_Symbol=Plekha6 pleckstrin homol	D3ZWN0	1564395;	360842	Plekha6	yes	0.998328	27.7614	211.12	211.12	1.29e-55	1;2	ESTSYGRQDGTVWIPSPSRQPVYYDELDAAS	_QDGTVWIPS(ph)PSR_	QDGTVWIPS(0.998)PS(0.002)R	QDGT(-116.05)VWIPS(27.76)PS(-27.76)R	9	2	711.824	no				0.67659	1	1.5736	1	0.78219	1	0.91288	1	0.53945	1	1.4587	1	0.67659	0.635486	1					0.78219	1.09543	1
IPI00363838	IPI00363838	741	S	Zinc finger CCCH-type containing 11A	>IPI:IPI00363838.2|TREMBL:Q0D2G9;Q0ZFS5|ENSEMBL:ENSRNOP00000004025|REFSEQ:NP_001041367 Tax_Id=10116 Gene_Symbol=Zc3h11a Putative uncharacterized protein	Q0D2G9	1308290;	360845	Zc3h11a	yes	0.997357	25.7577	238.2	128.92	3.5e-108	1;2	SGPSSSQMATKPRRLSSASTGKPPLSVEDDF	_RLS(ph)SAS(ph)TGKPPLSVEDDFEK_	RLS(0.997)S(0.022)AS(0.855)T(0.126)GKPPLSVEDDFEK	RLS(25.76)S(-16.53)AS(8.32)T(-8.32)GKPPLS(-57.39)VEDDFEK	3	3	775.013	no				1.9589	1	0.46784	1	0.90547	1	0.92826	1	1.8166	1	0.40239	1	1.9589	2.13748	1	up	up	up	up	0.90547	1.07728	1
IPI00363928	IPI00363928	1154	S	Calmodulin-regulated spectrin-associated protein 1	>IPI:IPI00363928.3|TREMBL:D3Z8E6|ENSEMBL:ENSRNOP00000024163|REFSEQ:NP_001162021 Tax_Id=10116 Gene_Symbol=Camsap1 calmodulin regulated spectrin-associated protein 1	D3Z8E6	1565022;	296580	Camsap1	yes	1	99.4806	122.33	99.481	7.46e-09	1	TLPHSRSLPPSTHPRSPLDPGGELPEKCLFD	_S(ph)PLDPGGELPEK_	S(1)PLDPGGELPEK	S(99.48)PLDPGGELPEK	1	2	659.8	no				0.98478	1	0.86675	1	0.61475	1	1.251	1	0.83938	1	1.2325	1	0.98478	1.15374	1					0.61475	0.799361	1
IPI00364123;IPI00957238;IPI00957373	IPI00364123	1537	S	Zinc finger, ZZ-type with EF hand domain 1	>IPI:IPI00364123.5|REFSEQ:XP_001080236;XP_237787 Tax_Id=10116 Gene_Symbol=Zzef1 zinc finger, ZZ-type with EF hand domain 1 isoform 1;>IPI:IPI00957238.1|TREMBL:D3ZG78|ENSEMBL:ENSRNOP00000031588|REFSEQ:XP_002724560;XP_002727827 Tax_Id=10116 Gene_Symbol=Zzef1		1311189;	287476	Zzef1	yes	0.99962	34.2148	145.86	67.997	4.69e-05	1;2	RPPFTRGRLRLLSFRSMEETRPVPTVKEKYP	_S(ph)MEETRPVPTVK_	S(1)MEETRPVPTVK	S(34.21)MEET(-34.21)RPVPT(-60.09)VK	1	3	485.23	no				1.1099	1	0.98607	1	1.3185	1	0.73505	1	1.2879	1	0.77896	1	1.1099	1.01413	1					1.3185	1.36045	1
IPI00364149;IPI00957986;IPI00780854	IPI00364149	557	S	Ubiquitin specific peptidase 34	>IPI:IPI00364149.5|TREMBL:Q32Q53|ENSEMBL:ENSRNOP00000033131|REFSEQ:XP_002728185 Tax_Id=10116 Gene_Symbol=LOC360990 ubiquitin specific protease 34;>IPI:IPI00957986.1|REFSEQ:XP_002725072 Tax_Id=10116 Gene_Symbol=LOC360990 similar to ubiquitin specific protea	Q32Q53	1565181;	360990	Usp34	yes	1	40.6221	218.14	40.622	1.36e-37	1;3;4	WNNALAAKAQLSKQSSFASLLNTNMPIGNKK	_QS(ph)S(ph)FAS(ph)LLNT(ph)NM(ox)PIGNK_	QS(1)S(1)FAS(1)LLNT(1)NMPIGNK	QS(40.62)S(40.62)FAS(40.62)LLNT(40.62)NMPIGNK	3	2	1079.39	no				0.89075	3	0.90547	1	2.6088	1	0.90789	3	2.239	1	0.59035	1	0.89075	1.1044	1					2.6088	1.10146	1
IPI00364249;IPI00563976	IPI00364249	392	S	SLAIN motif family, member 2	>IPI:IPI00364249.4|TREMBL:D3ZBD3|ENSEMBL:ENSRNOP00000040011 Tax_Id=10116 Gene_Symbol=Slain2 Uncharacterized protein;>IPI:IPI00563976.2|TREMBL:B0BNG8|ENSEMBL:ENSRNOP00000003087|REFSEQ:NP_001100684 Tax_Id=10116 Gene_Symbol=Slain2 SLAIN motif family, member 2	D3ZBD3	1311593;	305310	Slain2	yes	1	83.9146	149.44	138.73	1.29e-06	1;3	ASPQPMISRLQQPRLSLQGHPTDLQTSNVKN	_LS(ph)LQGHPTDLQTSNVK_	LS(1)LQGHPTDLQTSNVK	LS(83.91)LQGHPT(-83.91)DLQT(-120.71)S(-124.29)NVK	2	3	606.631	no				1.5795	1	0.53111	1	0.97231	1	0.90708	1	1.2973	1	0.47251	1	1.5795	1.88285	1		up	up		0.97231	1.10244	1
IPI00364348;IPI00554183	IPI00364348	1838	S	A kinase (PRKA) anchor protein 13	>IPI:IPI00364348.6|ENSEMBL:ENSRNOP00000014802|REFSEQ:NP_001099741 Tax_Id=10116 Gene_Symbol=Akap13 A kinase (PRKA) anchor protein 13;>IPI:IPI00554183.3|TREMBL:D4A1Q1|ENSEMBL:ENSRNOP00000014697 Tax_Id=10116 Gene_Symbol=Akap13 Uncharacterized protein		727893;	293024	Akap13	yes	1	81.574	229.59	110.4	5.52e-52	1	VIMRNKSSQPKERPRSAVLLAEEAIAAPMFT	_S(ph)AVLLAEEAIAAPM(ox)FTNR_	S(1)AVLLAEEAIAAPMFTNR	S(81.57)AVLLAEEAIAAPMFT(-81.57)NR	1	2	1000.48	no				0.39076	1	1.5414	1	1.0027	1	1.024	1	0.55058	1	1.4941	1	0.39076	0.648761	1	down		down		1.0027	0.976562	1
IPI00364348	IPI00364348	2668	S	A kinase (PRKA) anchor protein 13	>IPI:IPI00364348.6|ENSEMBL:ENSRNOP00000014802|REFSEQ:NP_001099741 Tax_Id=10116 Gene_Symbol=Akap13 A kinase (PRKA) anchor protein 13		727893;	293024	Akap13	yes	0.999995	54.1485	279.24	279.24	1.45e-132	1;2;3;5	DEFSLLSTPSITKSGSLDSELSVSPKRNSIS	_SGS(ph)LDSELSVSPK_	SGS(1)LDSELSVSPK	S(-54.15)GS(54.15)LDS(-58.78)ELS(-128.87)VS(-168.39)PK	3	2	693.313	no				1.3021	1	0.60909	1	4.1269	1	0.25863	1	3.8355	1	0.26694	1	1.3021	1.64179	1					4.1269	3.86653	1
IPI00364468	IPI00364468	545	S	Protein Dcp1a	>IPI:IPI00364468.2|TREMBL:D4AE80|ENSEMBL:ENSRNOP00000021473|REFSEQ:XP_001063126 Tax_Id=10116 Gene_Symbol=Dcp1a Uncharacterized protein	D4AE80	1561298;	361109	Dcp1a	yes	1	71.2071	281.07	263.45	5.45e-112	1;2;3	TVPRSADLERKASCPSPLTIGAENQRKPSII	_ASCPS(ph)PLTIGAENQR_	ASCPS(1)PLTIGAENQR	AS(-107.33)CPS(71.21)PLT(-71.21)IGAENQR	5	2	840.874	no				0.49175	1	1.8565	1	0.78809	1	1.2585	1	0.46374	1	2.4355	1	0.49175	0.538648	1	down	down	down	down	0.78809	0.794597	1
IPI00364617;IPI00950533;IPI00777406	IPI00364617	612	S	Epidermal growth factor receptor pathway substrate 15-like 1	>IPI:IPI00364617.2|TREMBL:D3ZJR1;Q4QQT7|ENSEMBL:ENSRNOP00000018960|REFSEQ:NP_001025092 Tax_Id=10116 Gene_Symbol=Eps15l1 Uncharacterized protein;>IPI:IPI00950533.1|ENSEMBL:ENSRNOP00000062572 Tax_Id=10116 Gene_Symbol=Eps15l1 99 kDa protein;>IPI:IPI00777406.2	D3ZJR1	1565708;	361120	Eps15l1	yes	0.999695	35.1625	162.47	145.52	4.78e-23	1	MDDPFKNKALLFSNNSQELHPDPFQAEDPFK	_ALLFSNNS(ph)QELHPDPFQAEDPFK_	ALLFSNNS(1)QELHPDPFQAEDPFK	ALLFS(-35.16)NNS(35.16)QELHPDPFQAEDPFK	8	3	908.75	no				0.99396	1	1.1081	1	1.2953	1	0.76944	1	1.3866	1	0.77465	1	0.99396	0.902446	1					1.2953	1.29965	1
IPI00364702	IPI00364702	27	S	G kinase-anchoring protein 1	>IPI:IPI00364702.2|SWISS-PROT:Q5XIG5|ENSEMBL:ENSRNOP00000026070|REFSEQ:NP_001012160 Tax_Id=10116 Gene_Symbol=Gkap1 G kinase-anchoring protein 1	Q5XIG5	1306955;	361202	Gkap1	yes	0.989928	21.2086	232.54	232.54	4.31e-74	1;2	TASRFALLQVDSGSGSDSEPGKGKGRNNGKS	_FALLQVDSGSGS(ph)DSEPGK_	FALLQVDSGS(0.003)GS(0.99)DS(0.007)EPGK	FALLQVDS(-61.19)GS(-25.85)GS(21.21)DS(-21.21)EPGK	12	2	937.414	no				0.46551	1	1.6524	1	1.238	1			0.59167	1	1.9205	1	0.46551	0.60518	1	down		down		1.238		1
IPI00364740	IPI00364740	484	S	Protein Tpx2	>IPI:IPI00364740.1|TREMBL:D3ZA78|ENSEMBL:ENSRNOP00000010851|REFSEQ:NP_001101260 Tax_Id=10116 Gene_Symbol=Tpx2 Uncharacterized protein	D3ZA78	1311894;	311546	Tpx2	yes	1	47.8234	152.32	47.823	6.34e-07	1	VGVPEKKVIPATVPKSPVFALKNRIRVPVKE	_S(ph)PVFALK_	S(1)PVFALK	S(47.82)PVFALK	1	2	421.215	no				0.86747	1	1.2359	1	0.93418	1	0.90538	1	0.74347	1	1.0662	1	0.86747	0.809127	1					0.93418	1.10451	1
IPI00364740	IPI00364740	736	S	Protein Tpx2	>IPI:IPI00364740.1|TREMBL:D3ZA78|ENSEMBL:ENSRNOP00000010851|REFSEQ:NP_001101260 Tax_Id=10116 Gene_Symbol=Tpx2 Uncharacterized protein	D3ZA78	1311894;	311546	Tpx2	yes	0.999998	57.4723	202.63	174.87	5.26e-24	1;2;3;4	AVEVKSSELPLTVPVSPKFSTRFQ_______	_SSELPLTVPVS(ph)PK_	SSELPLTVPVS(1)PK	S(-152.99)S(-143.55)ELPLT(-57.47)VPVS(57.47)PK	11	2	717.368	no				0.92824	1	0.95169	1	0.88507	1	0.92029	1	0.79971	1	0.96063	1	0.92824	1.05076	1					0.88507	1.08661	1
IPI00364858;IPI00782515;IPI00390678	IPI00364858	767	S	A kinase (PRKA) anchor protein 2	>IPI:IPI00364858.5|ENSEMBL:ENSRNOP00000015576 Tax_Id=10116 Gene_Symbol=Akap2 100 kDa protein;>IPI:IPI00782515.1|SWISS-PROT:Q5U301|TREMBL:D3ZTQ5|ENSEMBL:ENSRNOP00000056370|REFSEQ:NP_001011974 Tax_Id=10116 Gene_Symbol=Akap2 Uncharacterized protein;>IPI:IPI00		1305135;	298024	Akap2	yes	0.99998	46.9351	184.98	100.19	2.31e-18	1;2	MVGPFKLRSRKQRTLSMIEEEIRAAQEREEE	_TLS(ph)MIEEEIR_	TLS(1)MIEEEIR	T(-46.94)LS(46.94)MIEEEIR	3	2	650.796	no				1.9318	1	0.56304	1	2.4375	1	0.60775	1	2.6839	1	0.3669	1	1.9318	1.77607	1	up	up	up	up	2.4375	1.64541	1
IPI00364947	IPI00364947	512	S	Protein Riok3	>IPI:IPI00364947.3|TREMBL:D3ZND9|ENSEMBL:ENSRNOP00000034041|REFSEQ:NP_001101893 Tax_Id=10116 Gene_Symbol=Riok3 Uncharacterized protein	D3ZND9	1310833;	361293	Riok3	yes	0.999999	58.9435	108.13	67.456	6.07e-05	1	QKNGRKAASFLKDEGSPPMLYAE________	_DEGS(ph)PPMLYAE_	DEGS(1)PPMLYAE	DEGS(58.94)PPMLY(-58.94)AE	4	2	644.744	no				0.98889	1	1.036	1	1.0003	1	1.0722	1	0.94767	1	1.0828	1	0.98889	0.965251	1					1.0003	0.932662	1
IPI00364960	IPI00364960	542	S	Kinesin-like protein	>IPI:IPI00364960.1|TREMBL:B1WC01|ENSEMBL:ENSRNOP00000037441|REFSEQ:NP_001101896 Tax_Id=10116 Gene_Symbol=Kif20a Kinesin family member 20A	B1WC01	1307695;	361308	Kif20a	yes	1	76.1077	279.79	155.8	6.57e-87	1	SLQVSPGLKKEGKADSDLEDSPEDEADISMY	_EGKADS(ph)DLEDSPEDEADISMYGK_	EGKADS(1)DLEDSPEDEADISMYGK	EGKADS(76.11)DLEDS(-76.11)PEDEADIS(-142.96)MY(-152.44)GK	6	3	861.011	no				0.83923	1	1.0864	1	0.80275	1			0.67375	1			0.83923	0.920471	1					0.80275		1
IPI00364960	IPI00364960	531	S	Kinesin-like protein	>IPI:IPI00364960.1|TREMBL:B1WC01|ENSEMBL:ENSRNOP00000037441|REFSEQ:NP_001101896 Tax_Id=10116 Gene_Symbol=Kif20a Kinesin family member 20A	B1WC01	1307695;	361308	Kif20a	yes	1	75.4391	143.98	125.53	2.56e-07	1	IPSLHSFIKEHSLQVSPGLKKEGKADSDLED	_EHSLQVS(ph)PGLK_	EHSLQVS(1)PGLK	EHS(-75.44)LQVS(75.44)PGLK	7	3	425.543	no				0.93753	1	0.89905	1	0.76699	1	1.064	1	0.76137	1	1.0216	1	0.93753	1.11229	1					0.76699	0.93985	1
IPI00365284;IPI00949226;IPI00950388;IPI00767350;IPI00776650	IPI00365284	1185	S	Eukaryotic translation initiation factor 4 gamma, 3	>IPI:IPI00365284.5|TREMBL:D3ZXK0|ENSEMBL:ENSRNOP00000049512 Tax_Id=10116 Gene_Symbol=Eif4g3 Uncharacterized protein;>IPI:IPI00949226.1|TREMBL:D3ZNM0|ENSEMBL:ENSRNOP00000060770 Tax_Id=10116 Gene_Symbol=Eif4g3 Uncharacterized protein;>IPI:IPI00950388.1|TREMB	D3ZXK0	1311370;	298573	Eif4g3	yes	0.962739	14.1225	184.02	118.42	4.72e-13	1	PLPAGTARPNTFLRGSSKDLLDNQSQEEQRR	_GS(ph)SKDLLDNQSQEEQR_	GS(0.963)S(0.037)KDLLDNQSQEEQR	GS(14.12)S(-14.12)KDLLDNQS(-87.47)QEEQR	2	3	638.613	no				1.058	1	0.77174	1	4.1183	1	0.34741	1	3.3895	1	0.33615	1	1.058	1.29577	1					4.1183	2.87844	1
IPI00365414	IPI00365414	394	S	Protein Champ1	>IPI:IPI00365414.3|TREMBL:B5DEG7|ENSEMBL:ENSRNOP00000000124|REFSEQ:NP_001100799 Tax_Id=10116 Gene_Symbol=Zfp828 Zinc finger protein 828	B5DEG7	1311283;	306647	Champ1	yes	1	82.2688	173.06	102.5	1.1e-10	1	WKSGPPELRKTALPLSPEHWKAVPPVSPELR	_TALPLS(ph)PEHWK_	TALPLS(1)PEHWK	T(-82.27)ALPLS(82.27)PEHWK	6	2	679.829	no				1.019	1	1.124	1	0.92328	1	1.1411	1	0.93579	1	1.1794	1	1.019	0.88968	1					0.92328	0.876347	1
IPI00365698;IPI00766481;IPI00765157	IPI00365698	1308	S	Chromodomain helicase DNA binding protein 4	>IPI:IPI00365698.3|ENSEMBL:ENSRNOP00000024864|REFSEQ:XP_232354 Tax_Id=10116 Gene_Symbol=Chd4 chromodomain helicase DNA binding protein 4;>IPI:IPI00766481.2|REFSEQ:XP_001063352 Tax_Id=10116 Gene_Symbol=Chd4 chromodomain helicase DNA binding protein 4;>IPI:I		620064;	117535	Chd4	yes	1	76.531	175.85	103.5	6.86e-44	1	GEEEEVEREIIKQEESVDPDYWEKLLRHHYE	_QEES(ph)VDPDYWEK_	QEES(1)VDPDYWEK	QEES(76.53)VDPDY(-76.53)WEK	4	2	802.811	no				1.2083	1	0.90408	1	1.0982	1	0.79389	1	0.9818	1	0.8008	1	1.2083	1.1061	1					1.0982	1.25962	1
IPI00365736;IPI00389954	IPI00389954	1012	S	Protein tyrosine phosphatase, receptor type, f polypeptide (PTPRF), interacting protein (liprin), alpha 3	>IPI:IPI00365736.4|SWISS-PROT:Q91Z79|ENSEMBL:ENSRNOP00000028142|REFSEQ:XP_001080725;XP_341857 Tax_Id=10116 Gene_Symbol=Ppfia3 Liprin-alpha-3;>IPI:IPI00389954.2|TREMBL:D3ZDQ4|ENSEMBL:ENSRNOP00000029330 Tax_Id=10116 Gene_Symbol=Ppfia3 Uncharacterized protein	D3ZDQ4	620054;	140591	Ppfia3	yes	1	96.9365	240.13	124.26	4.18e-83	1	MLPPNFRSAAAGALGSPGLPLRKLQPEGQTS	_SAAAGALGS(ph)PGLPLRK_	SAAAGALGS(1)PGLPLRK	S(-96.94)AAAGALGS(96.94)PGLPLRK	9	2	773.411	no				0.15283	1	4.4542	1	0.84688	1	0.88344	1	0.13109	1	12.31	1	0.15283	0.224507	1	down	down	down	down	0.84688	1.13194	1
IPI00365746	IPI00365746	1167	S	Neuron navigator 2	>IPI:IPI00365746.3|ENSEMBL:ENSRNOP00000051474|REFSEQ:NP_612538 Tax_Id=10116 Gene_Symbol=Nav2 neuron navigator 2		619778;	171563	Nav2	yes	0.989393	19.6976	286.63	286.63	1.31e-125	1	PKSSALVGRSTGRKTSMDGAPNQDDGYLSLS	_KTS(ph)MDGAPNQDDGYLSLSSR_	KT(0.011)S(0.989)MDGAPNQDDGYLSLSSR	KT(-19.7)S(19.7)MDGAPNQDDGY(-247.97)LS(-196.26)LS(-214.94)S(-220.11)R	3	2	1111.48	no				1.6167	1	0.33369	1	1.8762	1	0.52489	1	2.1787	1	0.40938	1	1.6167	2.99679	1		up	up		1.8762	1.90516	1
IPI00365746	IPI00365746	1295	S	Neuron navigator 2	>IPI:IPI00365746.3|ENSEMBL:ENSRNOP00000051474|REFSEQ:NP_612538 Tax_Id=10116 Gene_Symbol=Nav2 neuron navigator 2		619778;	171563	Nav2	yes	0.99997	45.2787	193.23	169.23	6.81e-27	1;2	TQATLQPGTKYTDVASPTLRRLFGGKPTKQV	_YTDVAS(ph)PTLR_	YTDVAS(1)PTLR	Y(-71.18)T(-66.83)DVAS(45.28)PT(-45.28)LR	6	2	601.776	no				0.47389	1	1.7721	1	0.81902	1	1.0713	1	0.39782	1	2.7506	1	0.47389	0.564302	1	down	down	down	down	0.81902	0.933445	1
IPI00365792	IPI00365792	521	S	Stromal interaction molecule 1	>IPI:IPI00365792.3|SWISS-PROT:P84903|TREMBL:B2RYV1|ENSEMBL:ENSRNOP00000027685|REFSEQ:NP_001101966 Tax_Id=10116 Gene_Symbol=Stim1 Stromal interaction molecule 1	P84903	1306831;	361618	Stim1	yes	0.999541	34.9977	230.42	171.85	2.62e-70	1;2;3	PQHGLGSQRDLTHSDSESSLHTSDRQRVAPK	_DLTHSDS(ph)ESSLHTSDR_	DLTHSDS(1)ESSLHTSDR	DLT(-78.33)HS(-35)DS(35)ES(-39.18)S(-46.59)LHT(-64.87)S(-68.93)DR	7	2	933.879	no				0.98702	1	0.82763	1	0.75043	1	2.4643	1	0.4312	1	3.0233	1	0.98702	1.20827	1					0.75043	0.405795	1
IPI00365792	IPI00365792	575	S	Stromal interaction molecule 1	>IPI:IPI00365792.3|SWISS-PROT:P84903|TREMBL:B2RYV1|ENSEMBL:ENSRNOP00000027685|REFSEQ:NP_001101966 Tax_Id=10116 Gene_Symbol=Stim1 Stromal interaction molecule 1	P84903	1306831;	361618	Stim1	yes	1	99.2826	122.69	99.283	3.03e-10	1	IEGVHPGSLVEKLPDSPALAKKTILALNHGL	_LPDS(ph)PALAK_	LPDS(1)PALAK	LPDS(99.28)PALAK	4	2	496.247	no				0.22886	1	3.6649	1	0.99548	1	0.86046	1	0.17473	1	5.6379	1	0.22886	0.272859	1	down	down	down	down	0.99548	1.16217	1
IPI00365808;IPI00781478	IPI00365808	514	S	Protein Ctage5	>IPI:IPI00365808.4|TREMBL:D3ZHI1|ENSEMBL:ENSRNOP00000006995 Tax_Id=10116 Gene_Symbol=- Uncharacterized protein;>IPI:IPI00781478.1|TREMBL:D3ZVL1|ENSEMBL:ENSRNOP00000056080 Tax_Id=10116 Gene_Symbol=- Uncharacterized protein	D3ZHI1			Ctage5	yes	1	66.0389	210.37	189.32	2.31e-87	1;2	PSPLGRPPSETRAFLSPPTLLEGPLRLSPLL	_AFLS(ph)PPTLLEGPLR_	AFLS(1)PPTLLEGPLR	AFLS(66.04)PPT(-66.04)LLEGPLR	4	2	795.918	no				1.0292	1	0.96157	1	1.6894	1	0.63513	1	1.7315	1	0.6122	1	1.0292	1.03997	1					1.6894	1.57448	1
IPI00365808;IPI00781478	IPI00365808	526	S	Protein Ctage5	>IPI:IPI00365808.4|TREMBL:D3ZHI1|ENSEMBL:ENSRNOP00000006995 Tax_Id=10116 Gene_Symbol=- Uncharacterized protein;>IPI:IPI00781478.1|TREMBL:D3ZVL1|ENSEMBL:ENSRNOP00000056080 Tax_Id=10116 Gene_Symbol=- Uncharacterized protein	D3ZHI1			Ctage5	yes	1	37.3637	206	37.364	1.17e-114	1;2	AFLSPPTLLEGPLRLSPLLPGGGGRGSRGPE	_LS(ph)PLLPGGGGR_	LS(1)PLLPGGGGR	LS(37.36)PLLPGGGGR	2	2	552.284	no				0.88808	1	1.1956	1	0.31269	2	2.7621	1			5.1363	1	0.88808	0.8364	1					0.31269	0.362043	1
IPI00948806;IPI00958436;IPI00780553;IPI00949456;IPI00365996;IPI00564457	IPI00948806	1774	S	WNK lysine deficient protein kinase 2	>IPI:IPI00948806.2|TREMBL:D3ZQJ9|ENSEMBL:ENSRNOP00000060293|REFSEQ:XP_002728506 Tax_Id=10116 Gene_Symbol=Wnk2 WNK lysine deficient protein kinase 2 isoform 1;>IPI:IPI00958436.1|REFSEQ:XP_002725286 Tax_Id=10116 Gene_Symbol=Wnk2 similar to protein kinase, ly	D3ZQJ9	1307284;	306811	Wnk2	yes	0.999738	35.8163	203.71	166.06	1.68e-11	1	GDECPRRRTQVQKQSSLPGSGGVASDFVKKA	_QSS(ph)LPGSGGVASDFVK_	QSS(1)LPGSGGVASDFVK	QS(-35.82)S(35.82)LPGS(-80.33)GGVAS(-112.3)DFVK	3	2	808.372	no				0.96171	1	0.93238	1	3.805	1	0.30831	1	3.7008	1	0.31039	1	0.96171	1.07252	1					3.805	3.24349	1
IPI00948806;IPI00958436;IPI00780553;IPI00949456;IPI00365996;IPI00564457	IPI00948806	1729	S	WNK lysine deficient protein kinase 2	>IPI:IPI00948806.2|TREMBL:D3ZQJ9|ENSEMBL:ENSRNOP00000060293|REFSEQ:XP_002728506 Tax_Id=10116 Gene_Symbol=Wnk2 WNK lysine deficient protein kinase 2 isoform 1;>IPI:IPI00958436.1|REFSEQ:XP_002725286 Tax_Id=10116 Gene_Symbol=Wnk2 similar to protein kinase, ly	D3ZQJ9	1307284;	306811	Wnk2	yes	0.999996	54.7788	80.702	80.702	0.000320278	2	LRYSAPPDVYLDEIPSSPEVKLAVRRVQTAS	_YSAPPDVYLDEIPS(ph)S(ph)PEVK_	YSAPPDVYLDEIPS(1)S(1)PEVK	Y(-65.94)S(-64.08)APPDVY(-54.78)LDEIPS(54.78)S(58.66)PEVK	14	2	1133.48	no				0.54017	2	1.5275	2	0.88843	2	0.7703	2	0.56837	2	1.4084	2	0.54017	0.654664	2	down		down		0.88843	1.2982	2
IPI00952356;IPI00366038	IPI00952356	681	S	Protein Atxn2l	>IPI:IPI00952356.1|ENSEMBL:ENSRNOP00000059876 Tax_Id=10116 Gene_Symbol=- 113 kDa protein;>IPI:IPI00366038.4|TREMBL:B3DMA1;D3ZX62|ENSEMBL:ENSRNOP00000025322 Tax_Id=10116 Gene_Symbol=- Atxn2l protein					yes	0.990303	20.118	220.4	200.21	1.94e-20	1;2	TKPLLSVNKSTSTPTSPGPRTHSTPSIPVLT	_STSTPTS(ph)PGPR_	STSTPT(0.01)S(0.99)PGPR	S(-103.39)T(-95.61)S(-69.64)T(-42.19)PT(-20.12)S(20.12)PGPR	7	2	584.256	no				0.93389	1	1.0015	1	0.30683	1	2.3991	1	0.30955	1	3.3012	1	0.93389	0.998502	1					0.30683	0.416823	1
IPI00366129	IPI00366129	621	S	Membrane-associated phosphatidylinositol transfer protein 1	>IPI:IPI00366129.3|SWISS-PROT:Q5U2N3|ENSEMBL:ENSRNOP00000025084|REFSEQ:NP_001008370 Tax_Id=10116 Gene_Symbol=Pitpnm1 Membrane-associated phosphatidylinositol transfer protein 1	Q5U2N3	1306710;	361694	Pitpnm1	yes	1	75.4385	202.25	189.09	1.24e-30	1	VRDPLADGVEVLGRASPEPSALPAQRTSSDM	_AS(ph)PEPSALPAQR_	AS(1)PEPSALPAQR	AS(75.44)PEPS(-75.44)ALPAQR	2	2	652.306	no				0.97366	1	1.0132	1	0.76043	1	1.1693	1	0.78203	1	1.209	1	0.97366	0.986972	1					0.76043	0.855213	1
IPI00366160	IPI00366160	142	S	D4, zinc and double PHD fingers family 2	>IPI:IPI00366160.4|TREMBL:B2RYI3|ENSEMBL:ENSRNOP00000028363|REFSEQ:NP_001101986 Tax_Id=10116 Gene_Symbol=Dpf2 D4, zinc and double PHD fingers family 2	B2RYI3	1311699;	361711	Dpf2	yes	1	93.5861	302.14	252.51		1	PLEKRGAPDPRVDDDSLGEFPVTNSRARKRI	_VDDDS(ph)LGEFPVTNSR_	VDDDS(1)LGEFPVTNSR	VDDDS(93.59)LGEFPVT(-93.59)NS(-128.96)R	5	2	865.867	no				1.2742	1	1.0642	1	1.104	1	0.79865	1	1.0261	1	1.0024	1	1.2742	0.939673	1					1.104	1.25211	1
IPI00734620;IPI00366212;IPI00949675;IPI00952054	IPI00734620	178	S	CCR4-NOT transcription complex, subunit 2	>IPI:IPI00734620.3|ENSEMBL:ENSRNOP00000055155 Tax_Id=10116 Gene_Symbol=Cnot2 61 kDa protein;>IPI:IPI00366212.6|ENSEMBL:ENSRNOP00000006779 Tax_Id=10116 Gene_Symbol=Cnot2 59 kDa protein;>IPI:IPI00949675.1|ENSEMBL:ENSRNOP00000059342 Tax_Id=10116 Gene_Symbol=C		1311672;	299805	Cnot2	yes	0.993715	21.9912	161.99	129.84	1.05e-13	1;2;3	RTNSMSSSGLGSPNRSSPSIICMPKQQPSRQ	_S(ph)SPSIICMPK_	S(0.994)S(0.006)PSIICMPK	S(21.99)S(-21.99)PS(-56.88)IICMPK	1	2	600.264	no				0.69107	1	1.087	1	0.99888	1	0.9718	1	0.69195	1	1.4823	1	0.69107	0.919963	1					0.99888	1.02902	1
IPI00366237;IPI00567455;IPI00558866;IPI00559382	IPI00366237	924	S	R3H domain containing 2	>IPI:IPI00366237.5|ENSEMBL:ENSRNOP00000031193 Tax_Id=10116 Gene_Symbol=R3hdm2 115 kDa protein;>IPI:IPI00567455.1|ENSEMBL:ENSRNOP00000010329 Tax_Id=10116 Gene_Symbol=R3hdm2 112 kDa protein;>IPI:IPI00558866.1|TREMBL:Q5M814|ENSEMBL:ENSRNOP00000046983|REFSEQ:N		1310066;	362894	R3hdm2	yes	0.999771	36.4123	333.27	331.34	7.18e-168	1	LKHGNRGKRQALKSASTDLGTADVVLGRVLE	_SAS(ph)TDLGTADVVLGR_	SAS(1)TDLGTADVVLGR	S(-60.82)AS(36.41)T(-36.41)DLGT(-167.43)ADVVLGR	3	2	771.364	no				1.0157	1	0.85282	1	2.6628	1	0.38003	1	2.8391	1	0.36317	1	1.0157	1.17258	1					2.6628	2.63137	1
IPI00366277;IPI00564915;IPI00959189;IPI00566729;IPI00958830	IPI00564915	1387	S	Scribbled planar cell polarity protein	>IPI:IPI00366277.2|TREMBL:D3ZWS0|ENSEMBL:ENSRNOP00000044022|REFSEQ:XP_001074724 Tax_Id=10116 Gene_Symbol=Scrib Uncharacterized protein;>IPI:IPI00564915.2|TREMBL:D3ZYD0|ENSEMBL:ENSRNOP00000049099|REFSEQ:XP_002726989;XP_002729872 Tax_Id=10116 Gene_Symbol=Scr	D3ZYD0	1565055;	362938	Scrib	yes	1	49.4629	142.03	49.463	6.16e-13	1	LEVRVPQAEGPPKRVSLVGADDLRKMQEEEA	_RVS(ph)LVGADDLRK_	RVS(1)LVGADDLRK	RVS(49.46)LVGADDLRK	3	2	704.869	no				2.9032	1	0.29255	1	1.0927	1	0.84842	1	2.5234	1	0.29501	1	2.9032	3.41822	1	up	up	up	up	1.0927	1.17866	1
IPI00366277;IPI00564915;IPI00959189;IPI00566729;IPI00958830	IPI00564915	1263	S	Scribbled planar cell polarity protein	>IPI:IPI00366277.2|TREMBL:D3ZWS0|ENSEMBL:ENSRNOP00000044022|REFSEQ:XP_001074724 Tax_Id=10116 Gene_Symbol=Scrib Uncharacterized protein;>IPI:IPI00564915.2|TREMBL:D3ZYD0|ENSEMBL:ENSRNOP00000049099|REFSEQ:XP_002726989;XP_002729872 Tax_Id=10116 Gene_Symbol=Scr	D3ZYD0	1565055;	362938	Scrib	yes	0.999916	40.7447	196.18	196.18	3.79e-17	1	LKLDYRVLAAVPSAGSLQRGPCATTGGKMTE	_VLAAVPSAGS(ph)LQR_	VLAAVPSAGS(1)LQR	VLAAVPS(-40.74)AGS(40.74)LQR	10	2	674.853	no				0.52522	1	1.8914	1	0.74984	1	0.95756	1	0.45989	1	2.3651	1	0.52522	0.528709	1	down	down	down	down	0.74984	1.04432	1
IPI00366324	IPI00366324	106	S	Histone H1.1	>IPI:IPI00366324.1|TREMBL:D4A3K5|ENSEMBL:ENSRNOP00000023054|REFSEQ:NP_001099583 Tax_Id=10116 Gene_Symbol=Hist1h1a Uncharacterized protein	D4A3K5	1305706;	291145	Hist1h1a	yes	1	104.413	173.72	151.26	1.57e-08	1	NKGTLVQTKGTGAAGSFKLNKKAESKASTTK	_GTGAAGS(ph)FK_	GTGAAGS(1)FK	GT(-104.41)GAAGS(104.41)FK	7	2	438.187	no				1.0224	1	1.883	1	1.7374	1	1.0214	1	2.1528	1	0.45025	1	1.0224	0.531067	1		down			1.7374	0.979048	1
IPI00366604;IPI00766327	IPI00366604	503	S	Marker of proliferation Ki-67	>IPI:IPI00366604.5|TREMBL:D4A0Y6|ENSEMBL:ENSRNOP00000038727|REFSEQ:XP_225460 Tax_Id=10116 Gene_Symbol=Mki67 Uncharacterized protein;>IPI:IPI00766327.2|REFSEQ:XP_001056221 Tax_Id=10116 Gene_Symbol=Mki67 antigen identified by monoclonal antibody Ki-67	D4A0Y6	1305476;	291234	Mki67	yes	0.999411	32.3047	126.71	92.65	1.98e-06	1;2	KRGETPTKRKSLGTHSPAGLKKIIKERPPSP	_SLGTHS(ph)PAGLK_	SLGT(0.001)HS(0.999)PAGLK	S(-61.78)LGT(-32.3)HS(32.3)PAGLK	6	3	383.188	no				0.78787	1	1.0508	1	0.71541	1	0.96919	1	0.78344	1	1.0343	1	0.78787	0.951656	1					0.71541	1.03179	1
IPI00366604;IPI00766327	IPI00366604	956	S	Marker of proliferation Ki-67	>IPI:IPI00366604.5|TREMBL:D4A0Y6|ENSEMBL:ENSRNOP00000038727|REFSEQ:XP_225460 Tax_Id=10116 Gene_Symbol=Mki67 Uncharacterized protein;>IPI:IPI00766327.2|REFSEQ:XP_001056221 Tax_Id=10116 Gene_Symbol=Mki67 antigen identified by monoclonal antibody Ki-67	D4A0Y6	1305476;	291234	Mki67	yes	1	53.2519	73.466	53.252	0.00339558	1	KDEPIGDDETKVLCKSPQPKTENLKASAKPR	_VLCKS(ph)PQPK_	VLCKS(1)PQPK	VLCKS(53.25)PQPK	5	2	568.78	no				0.99127	1	0.81797	1	0.80928	1	0.85183	1	0.90103	1	0.95703	1	0.99127	1.22254	1					0.80928	1.17394	1
IPI00366604;IPI00766327	IPI00366604	2524	S	Marker of proliferation Ki-67	>IPI:IPI00366604.5|TREMBL:D4A0Y6|ENSEMBL:ENSRNOP00000038727|REFSEQ:XP_225460 Tax_Id=10116 Gene_Symbol=Mki67 Uncharacterized protein;>IPI:IPI00766327.2|REFSEQ:XP_001056221 Tax_Id=10116 Gene_Symbol=Mki67 antigen identified by monoclonal antibody Ki-67	D4A0Y6	1305476;	291234	Mki67	yes	0.997134	27.3753	167.45	81.656	1.69e-28	1	MDSVIVDKTTKVPSKSPEPVDTTSEIKPRRR	_VPSKS(ph)PEPVDTTSEIKPR_	VPS(0.002)KS(0.997)PEPVDT(0.001)TSEIKPR	VPS(-27.38)KS(27.38)PEPVDT(-30.16)T(-43.97)S(-43.97)EIKPR	5	3	683.008	no				0.89343	1	1.0054	1	0.85342	1	1.4205	1	0.75898	1	1.259	1	0.89343	0.994629	1					0.85342	0.703977	1
IPI00366604;IPI00766327	IPI00366604	1323	S	Marker of proliferation Ki-67	>IPI:IPI00366604.5|TREMBL:D4A0Y6|ENSEMBL:ENSRNOP00000038727|REFSEQ:XP_225460 Tax_Id=10116 Gene_Symbol=Mki67 Uncharacterized protein;>IPI:IPI00766327.2|REFSEQ:XP_001056221 Tax_Id=10116 Gene_Symbol=Mki67 antigen identified by monoclonal antibody Ki-67	D4A0Y6	1305476;	291234	Mki67	yes	0.875967	8.29827	140.66	80.83	1.98e-16	2	VSLESVQPQLVITPASTKRLSKTGLSKVDVR	_VSLESVQPQLVIT(ph)PAS(ph)TK_	VSLESVQPQLVIT(0.962)PAS(0.876)T(0.162)K	VS(-69.26)LES(-65.33)VQPQLVIT(13.47)PAS(8.3)T(-8.3)K	16	3	686.337	no				0.88833	2	1.0107	2			0.78505	2			0.86155	2	0.88833	0.989413	2						1.2738	2
IPI00366761;IPI00778075;IPI00569515	IPI00366761	500	S	Protein Larp4b	>IPI:IPI00366761.4|TREMBL:D3ZF45|ENSEMBL:ENSRNOP00000055347|REFSEQ:NP_001100831 Tax_Id=10116 Gene_Symbol=Larp5 Uncharacterized protein;>IPI:IPI00778075.2|TREMBL:D4ABE0|ENSEMBL:ENSRNOP00000021346 Tax_Id=10116 Gene_Symbol=Larp5 Uncharacterized protein;>IPI:I	D3ZF45	1310713;	307070	Larp4b	yes	1	79.318	92.051	87.258	0.00251881	1	SSLESSPGLGRGRKNSFGYRKKREEKFTSSQ	_KNS(ph)FGYR_	KNS(1)FGYR	KNS(79.32)FGY(-79.32)R	3	2	476.208	no				2.8074	1	0.29191	1	1.2022	1	0.95173	1	2.4518	1	0.382	1	2.8074	3.42571	1	up	up	up	up	1.2022	1.05072	1
IPI00366800;IPI00780977	IPI00366800	2275	S	Capicua transcriptional repressor	>IPI:IPI00366800.3|TREMBL:D3Z9L1|ENSEMBL:ENSRNOP00000027710 Tax_Id=10116 Gene_Symbol=Cic Uncharacterized protein;>IPI:IPI00780977.2|TREMBL:D4A853|ENSEMBL:ENSRNOP00000054275|REFSEQ:NP_001100960 Tax_Id=10116 Gene_Symbol=Cic Uncharacterized protein	D3Z9L1	1310706;	308435	Cic	yes	0.983062	16.4664	142.01	69.755	5.36e-16	1;2	RFAELPEFRPEEVLPSPTLQSLATSPRAILG	_FAELPEFRPEEVLPS(ph)PTLQSLATS(ph)PR_	FAELPEFRPEEVLPS(0.983)PT(0.019)LQS(0.147)LAT(0.412)S(0.44)PR	FAELPEFRPEEVLPS(16.47)PT(-16.47)LQS(-4.73)LAT(-0.23)S(0.23)PR	15	3	1024.49	no				1.5536	2	2.4785	1	1.2633	2	1.0481	1	1.581	2	3.2886	1	1.5536	0.40347	1		down	down		1.2633	0.954107	1
IPI00366800;IPI00780977	IPI00366800	2284	S	Capicua transcriptional repressor	>IPI:IPI00366800.3|TREMBL:D3Z9L1|ENSEMBL:ENSRNOP00000027710 Tax_Id=10116 Gene_Symbol=Cic Uncharacterized protein;>IPI:IPI00780977.2|TREMBL:D4A853|ENSEMBL:ENSRNOP00000054275|REFSEQ:NP_001100960 Tax_Id=10116 Gene_Symbol=Cic Uncharacterized protein	D3Z9L1	1310706;	308435	Cic	yes	0.983968	17.6945	162.1	135.02	4.46e-35	1;2	PEEVLPSPTLQSLATSPRAILGSYRKKRKNS	_FAELPEFRPEEVLPSPT(ph)LQSLATS(ph)PR_	FAELPEFRPEEVLPS(0.185)PT(0.795)LQS(0.02)LAT(0.016)S(0.984)PR	FAELPEFRPEEVLPS(-6.31)PT(6.31)LQS(-16.05)LAT(-17.69)S(17.69)PR	24	3	1024.49	no				0.38357	1	2.0275	1	0.60265	1	1.0109	1	0.3037	1	3.3674	1	0.38357	0.493218	1	down	down	down	down	0.60265	0.989218	1
IPI00366920	IPI00366920	659	S	PHD finger protein 3 (Predicted)	>IPI:IPI00366920.3|TREMBL:D3ZKI5|ENSEMBL:ENSRNOP00000015638|REFSEQ:NP_001102261 Tax_Id=10116 Gene_Symbol=Phf3 Uncharacterized protein	D3ZKI5	1304925;	363210	Phf3	yes	0.886658	7.88274	207.67	101.38	1.57e-10	1;2	KLDRNLQPRQRRSSRSFSLDEPPLFIPDNIA	_RSS(ph)RS(ph)FSLDEPPLFIPDNIATVK_	RS(0.05)S(0.637)RS(0.887)FS(0.427)LDEPPLFIPDNIATVK	RS(-13.73)S(1.97)RS(7.88)FS(-1.97)LDEPPLFIPDNIAT(-79.77)VK	5	3	917.105	no				1.5633	1	0.6006	1	2.0284	1	0.62607	1	1.9037	1	0.45472	1	1.5633	1.665	1					2.0284	1.59727	1
IPI00366955	IPI00366955	486	S	Alsin	>IPI:IPI00366955.4|SWISS-PROT:P0C5Y8|ENSEMBL:ENSRNOP00000036116|REFSEQ:NP_001013431 Tax_Id=10116 Gene_Symbol=Als2 Alsin	P0C5Y8	1310372;	363235	Als2	yes	1	69.7752	192.96	135.58	6.04e-17	1;2	GGSRRLSLPGLLSQVSPRLLRKAARVKTRTV	_RLS(ph)LPGLLSQVS(ph)PR_	RLS(1)LPGLLSQVS(1)PR	RLS(53.04)LPGLLS(-53.04)QVS(69.78)PR	12	3	561.618	no				0.35876	1	3.3207	1	0.71974	1	1.6111	1	0.36945	1	1.1742	2	0.35876	0.301141	1	down	down	down	down	0.71974	0.620694	1
IPI00367110;IPI00564841	IPI00367110	181	S	Arf-GAP domain and FG repeat-containing protein 1	>IPI:IPI00367110.3|SWISS-PROT:Q4KLH5|ENSEMBL:ENSRNOP00000021309|REFSEQ:NP_001129068 Tax_Id=10116 Gene_Symbol=Agfg1-ps1;Agfg1 Arf-GAP domain and FG repeats-containing protein 1;>IPI:IPI00564841.1|TREMBL:D4A4Q8|ENSEMBL:ENSRNOP00000030195 Tax_Id=10116 Gene_Sy	Q4KLH5	1560041;1310527;	363266	Agfg1	yes	1	76.5033	280.71	185.95	1.84e-126	1;2	ESAPALHLNKGTPTQSPVVGRSQGQQQEKKQ	_GTPTQS(ph)PVVGR_	GTPTQS(1)PVVGR	GT(-124.52)PT(-76.5)QS(76.5)PVVGR	6	2	589.782	no				0.38594	1	2.285	1	0.73699	1	1.1394	1	0.27967	1	3.4222	1	0.38594	0.437637	1	down	down	down	down	0.73699	0.877655	1
IPI00367142	IPI00367142	466	S	Histone deacetylase 4	>IPI:IPI00367142.4|SWISS-PROT:Q99P99|TREMBL:B0BNL3|ENSEMBL:ENSRNOP00000027622|REFSEQ:XP_001067733;XP_343630 Tax_Id=10116 Gene_Symbol=Hdac4 Histone deacetylase 4	Q99P99	619979;	363287	Hdac4	yes	0.999515	33.1424	275.24	245.24	1.12e-146	1	SIHKLRQHRPLGRTQSAPLPQNAQALQHLVI	_TQS(ph)APLPQNAQALQHLVIQQQHQQFLEK_	TQS(1)APLPQNAQALQHLVIQQQHQQFLEK	T(-33.14)QS(33.14)APLPQNAQALQHLVIQQQHQQFLEK	3	3	1101.89	no				0.91335	1	1.0963	1	1.1948	1	0.92249	1	1.1417	1	0.75177	1	0.91335	0.912159	1					1.1948	1.08402	1
IPI00367275;IPI00951432	IPI00367275	84	S	GRAM domain-containing protein 3	>IPI:IPI00367275.2|SWISS-PROT:Q5FVG8|ENSEMBL:ENSRNOP00000020570|REFSEQ:NP_001014033 Tax_Id=10116 Gene_Symbol=Gramd3 GRAM domain-containing protein 3;>IPI:IPI00951432.1|ENSEMBL:ENSRNOP00000061409 Tax_Id=10116 Gene_Symbol=Gramd3 53 kDa protein	Q5FVG8	1311016;	307288	Gramd3	yes	0.976442	16.1816	195.2	76.391	1.27e-23	1;2	AESPDQKRSLGLWSKSSFDGSNLLSDKNDCK	_S(ph)SFDGSNLLSDKNDCK_	S(0.976)S(0.024)FDGSNLLSDKNDCK	S(16.18)S(-16.18)FDGS(-44.52)NLLS(-65.14)DKNDCK	1	3	622.924	no				1.4643	1	0.70065	1	3.3195	1	0.32982	1	2.9508	1	0.34174	1	1.4643	1.42725	1					3.3195	3.03196	1
IPI00367304	IPI00367304	136	S	Protein Rnf20	>IPI:IPI00367304.6|TREMBL:D3ZYQ9|ENSEMBL:ENSRNOP00000056614|REFSEQ:NP_001101399 Tax_Id=10116 Gene_Symbol=Rnf20 Uncharacterized protein	D3ZYQ9	1311936;	313216	Rnf20	yes	1	239.225	266.74	239.22	1.75e-73	1;2	LTERKALVVPEPEPDSDSNQERKDDRERGEG	_ALVVPEPEPDS(ph)DS(ph)NQER_	ALVVPEPEPDS(1)DS(1)NQER	ALVVPEPEPDS(239.22)DS(239.22)NQER	11	2	1021.41	no				0.87634	1	0.99877	1	0.92813	1	0.9549	1	0.89765	1	1.1547	1	0.87634	1.00123	1					0.92813	1.04723	1
IPI00958259;IPI00367395	IPI00958259	335	S	Mitogen-activated protein kinase kinase kinase kinase	>IPI:IPI00958259.1|TREMBL:D3ZHL6|ENSEMBL:ENSRNOP00000006705|REFSEQ:XP_002726794;XP_002729678 Tax_Id=10116 Gene_Symbol=Map4k5 Uncharacterized protein;>IPI:IPI00367395.5|REFSEQ:XP_001076790 Tax_Id=10116 Gene_Symbol=Map4k5 mitogen-activated protein kinase kin	D3ZHL6	1562028;	503027	Map4k5	yes	1	75.5889	263.44	263.44	2.63e-18	1	TIRSTNRNSRAERTASEINFDKLQFEPPLRK	_TAS(ph)EINFDK_	TAS(1)EINFDK	T(-75.59)AS(75.59)EINFDK	3	2	552.734	no				1.144	1	0.65398	1	0.86467	1	0.87006	1	0.99465	1	0.75607	1	1.144	1.5291	1					0.86467	1.14935	1
IPI00367525	IPI00367525	2054	S	Protein RGD1309903 (Fragment)	>IPI:IPI00367525.3|TREMBL:D3ZF86|ENSEMBL:ENSRNOP00000015927|REFSEQ:XP_001072524;XP_218665 Tax_Id=10116 Gene_Symbol=RGD1309903 Uncharacterized protein	D3ZF86	1309903;	292947	RGD1309903	yes	1	52.8494	221.55	52.849	7.18e-40	1	KVDKKGEPLGPRGPDSPLLQRPQHLIDQGQM	_GPDS(ph)PLLQRPQHLIDQGQM(ox)R_	GPDS(1)PLLQRPQHLIDQGQMR	GPDS(52.85)PLLQRPQHLIDQGQMR	4	3	794.718	no				0.43805	1	2.5555	1	1.021	1	0.80659	1	0.39811	1	2.6766	1	0.43805	0.391313	1	down	down	down	down	1.021	1.23979	1
IPI00367525	IPI00367525	2072	S	Protein RGD1309903 (Fragment)	>IPI:IPI00367525.3|TREMBL:D3ZF86|ENSEMBL:ENSRNOP00000015927|REFSEQ:XP_001072524;XP_218665 Tax_Id=10116 Gene_Symbol=RGD1309903 Uncharacterized protein	D3ZF86	1309903;	292947	RGD1309903	yes	0.99999	49.9785	194.98	194.98	9.18e-20	1	LQRPQHLIDQGQMRHSFSAGPELLRQEKRPR	_HS(ph)FSAGPELLR_	HS(1)FSAGPELLR	HS(49.98)FS(-49.98)AGPELLR	2	2	647.303	no				2.2262	1	0.47187	1	1.1068	1			1.9805	1			2.2262	2.11923	1	up	up	up	up	1.1068		1
IPI00367525	IPI00367525	2093	S	Protein RGD1309903 (Fragment)	>IPI:IPI00367525.3|TREMBL:D3ZF86|ENSEMBL:ENSRNOP00000015927|REFSEQ:XP_001072524;XP_218665 Tax_Id=10116 Gene_Symbol=RGD1309903 Uncharacterized protein	D3ZF86	1309903;	292947	RGD1309903	yes	0.996134	26.2134	206.49	206.49	3.61e-24	1;2;4	ELLRQEKRPRSGSTGSSLSISVRDAEAQIQA	_SGSTGS(ph)SLSISVR_	SGST(0.002)GS(0.996)S(0.001)LSISVR	S(-94.25)GS(-60.79)T(-26.21)GS(26.21)S(-28.27)LS(-77.19)IS(-112.04)VR	6	2	659.306	no				0.57002	1	1.5951	1	0.86006	1	0.94377	1	0.59125	1	1.519	1	0.57002	0.62692	1	down		down		0.86006	1.05958	1
IPI00367525	IPI00367525	1984	S	Protein RGD1309903 (Fragment)	>IPI:IPI00367525.3|TREMBL:D3ZF86|ENSEMBL:ENSRNOP00000015927|REFSEQ:XP_001072524;XP_218665 Tax_Id=10116 Gene_Symbol=RGD1309903 Uncharacterized protein	D3ZF86	1309903;	292947	RGD1309903	yes	1	32.0677	111.33	32.068	8.65e-05	1;2	LSLRVGSGDILMLPPSPKTEKKDPGRKKEWW	_VGS(ph)GDILM(ox)LPPS(ph)PK_	VGS(1)GDILMLPPS(1)PK	VGS(32.07)GDILMLPPS(32.07)PK	12	2	793.85	no				0.53977	1	1.5212	1	0.82658	1	0.93533	1	0.60276	1	1.3837	1	0.53977	0.657376	1	down		down		0.82658	1.06914	1
IPI00767534;IPI00367877;IPI00951657	IPI00767534	928	S	Protocadherin 1	>IPI:IPI00767534.2|REFSEQ:XP_001066229 Tax_Id=10116 Gene_Symbol=Pcdh1 protocadherin 1, partial;>IPI:IPI00367877.4|TREMBL:Q00A22|ENSEMBL:ENSRNOP00000026324|REFSEQ:XP_225997 Tax_Id=10116 Gene_Symbol=Pcdh1 protocadherin 1, partial;>IPI:IPI00951657.1|ENSEMBL:E		1308490;	307481	Pcdh1	yes	0.978632	16.7197	231.4	126.97	1.07e-57	1;2	YRSNSPLPSIQLQPQSPSASKKHQVVQDLPP	_SNSPLPSIQLQPQS(ph)PSASK_	SNSPLPSIQLQPQS(0.979)PS(0.021)AS(0.001)K	S(-97.38)NS(-91.43)PLPS(-74.18)IQLQPQS(16.72)PS(-16.72)AS(-32.59)K	14	3	682.668	no				1.1726	1	0.80729	1	1.7583	1	0.66695	1	1.8336	1	0.65693	1	1.1726	1.23871	1					1.7583	1.49936	1
IPI00779823;IPI00368204;IPI00951694	IPI00779823	1695	S	Kinesin family member 20B	>IPI:IPI00779823.2|TREMBL:D3ZWK7|ENSEMBL:ENSRNOP00000051637 Tax_Id=10116 Gene_Symbol=Kif20b Uncharacterized protein;>IPI:IPI00368204.4|TREMBL:D3ZX13|ENSEMBL:ENSRNOP00000051636|REFSEQ:NP_001101079 Tax_Id=10116 Gene_Symbol=Kif20b M-phase phosphoprotein 1;>IP	D3ZWK7	1308497;	309523	Kif20b	yes	0.997182	25.5022	215.51	92.671	1.56e-98	1	KKEGTLQKFGDFLQHSPTILQSKAKKIIETM	_FGDFLQHS(ph)PTILQSK_	FGDFLQHS(0.997)PT(0.003)ILQSK	FGDFLQHS(25.5)PT(-25.5)ILQS(-50.68)K	8	3	599.957	no				0.7119	1	1.0366	1			1.0251	1	0.72995	1	1.3365	1	0.7119	0.964692	1						0.975515	1
IPI00368350;IPI00951929	IPI00368350	635	S	Protein Map9	>IPI:IPI00368350.3|TREMBL:D3ZAG3|ENSEMBL:ENSRNOP00000017448|REFSEQ:NP_001129188 Tax_Id=10116 Gene_Symbol=Map9 Uncharacterized protein;>IPI:IPI00951929.1|TREMBL:D3ZRR6|ENSEMBL:ENSRNOP00000063081 Tax_Id=10116 Gene_Symbol=Map9 Uncharacterized protein	D3ZAG3	1560368;	310544	Map9	yes	0.999037	31.2704	126.26	124.2	2.23e-06	1	KKRHSFLESETHPPWSPPSRTAPSKVF____	_HSFLESETHPPWS(ph)PPSR_	HSFLESETHPPWS(0.999)PPS(0.001)R	HS(-75.01)FLES(-49.43)ET(-36.85)HPPWS(31.27)PPS(-31.27)R	13	3	690.974	no				0.4525	1	2.1687	1	1.153	1			0.52626	1			0.4525	0.461106	1	down	down	down	down	1.153		1
IPI00368431;IPI00191995	IPI00368431	604	S	Protein Epb41l2	>IPI:IPI00368431.2|TREMBL:D3ZDT1|ENSEMBL:ENSRNOP00000017322 Tax_Id=10116 Gene_Symbol=Epb4.1l2 Uncharacterized protein;>IPI:IPI00191995.2|TREMBL:D3ZAY7|ENSEMBL:ENSRNOP00000017412 Tax_Id=10116 Gene_Symbol=Epb4.1l2 Uncharacterized protein	D3ZDT1	1563977;	309557	Epb4.1l2	yes	0.938422	11.9902	202.74	100.97	3.4e-47	1	GKSPTKVTPLLAEGKSSHETLNVVEEKKRAE	_VTPLLAEGKS(ph)SHETLNVVEEK_	VTPLLAEGKS(0.938)S(0.059)HET(0.002)LNVVEEK	VT(-76.29)PLLAEGKS(11.99)S(-11.99)HET(-26.23)LNVVEEK	10	3	787.396	no				1.769	1	0.43974	1			0.67677	1	1.4669	1	0.8208	1	1.769	2.27407	1	up	up	up	up		1.47761	1
IPI00368473;IPI00766825	IPI00368473	1981	S	Nuclear mitotic apparatus protein 1	>IPI:IPI00368473.3|TREMBL:Q4G051|ENSEMBL:ENSRNOP00000052124|REFSEQ:XP_218972 Tax_Id=10116 Gene_Symbol=Numa1 nuclear mitotic apparatus protein 1;>IPI:IPI00766825.1|ENSEMBL:ENSRNOP00000000474|REFSEQ:XP_001068093 Tax_Id=10116 Gene_Symbol=Numa1 nuclear mitotic	Q4G051	1308777;	308870	Numa1	yes	1	100.621	252.84	180.56	7.85e-65	1	EEMKTGDPRETLRRASMQPAQIAEGAGITTR	_RAS(ph)MQPAQIAEGAGITTR_	RAS(1)MQPAQIAEGAGITTR	RAS(100.62)MQPAQIAEGAGIT(-100.62)T(-106.12)R	3	2	969.467	no				7.3517	1	0.094457	1	0.77275	1	0.88916	1	6.8134	1	0.082129	1	7.3517	10.5868	1	up	up	up	up	0.77275	1.12466	1
IPI00368617	IPI00368617	646	S	Rho guanine nucleotide exchange factor 2	>IPI:IPI00368617.2|SWISS-PROT:Q5FVC2|ENSEMBL:ENSRNOP00000027182|REFSEQ:NP_001012079 Tax_Id=10116 Gene_Symbol=Arhgef2 Rho guanine nucleotide exchange factor 2	Q5FVC2	1304659;	310635	Arhgef2	yes	0.999995	52.9905	155.06	155.06	0.000426923	1	GMPPPTLPRGLFRLESFESLRGERLLKDALR	_LES(ph)FESLR_	LES(1)FESLR	LES(52.99)FES(-52.99)LR	3	2	530.739	no				0.95408	1	0.84151	1	1.1823	1	0.74005	1	1.2438	1	0.65393	1	0.95408	1.18834	1					1.1823	1.35126	1
IPI00368633;IPI00948730	IPI00368633	373	S	Protein Zfp687	>IPI:IPI00368633.2|TREMBL:D3ZT56|ENSEMBL:ENSRNOP00000028553|REFSEQ:XP_002729127;XP_002742491 Tax_Id=10116 Gene_Symbol=LOC100363361 Uncharacterized protein;>IPI:IPI00948730.1|TREMBL:D4A549|ENSEMBL:ENSRNOP00000059394 Tax_Id=10116 Gene_Symbol=LOC100363361 Unc	D3ZT56		100363361	LOC100363361	yes	1	30.0041	208.71	30.004	1.23e-100	1;2;3	LAEGAFLAEASFLKLSPVTPTPEGPKVVSVQ	_LS(ph)PVT(ph)PT(ph)PEGPK_	LS(1)PVT(1)PT(1)PEGPK	LS(30)PVT(30)PT(30)PEGPK	2	2	731.787	no				0.95887	1	0.98149	1	1.0754	1	0.94561	1	0.95214	1	0.87668	1	0.95887	1.01886	1					1.0754	1.05752	1
IPI00368692	IPI00368692	1417	S	Serine/arginine repetitive matrix 2	>IPI:IPI00368692.5|TREMBL:B2GUY6|ENSEMBL:ENSRNOP00000006370|REFSEQ:XP_001056343 Tax_Id=10116 Gene_Symbol=Srrm2 serine/arginine repetitive matrix 2	B2GUY6	1310163;	302969	Srrm2	yes	0.981804	19.9037	151.01	118.44	1.09e-12	1;2;3;4	SSPRLRDGSGTPSRHSLSGSSPGIKETPQTP	_DGSGT(ph)PSRHS(ph)LSGSS(ph)PGIK_	DGS(0.441)GT(0.545)PS(0.014)RHS(0.982)LS(0.079)GS(0.023)S(0.915)PGIK	DGS(-0.92)GT(0.92)PS(-16.16)RHS(19.9)LS(-11.12)GS(-17.85)S(11.12)PGIK	10	2	1033.9	no				2.4895	1	0.43616	1	1.1337	1	0.98687	2	2.5577	1	0.79325	2	2.4895	2.29274	1	up	up	up	up	1.1337	1.0133	1
IPI00368692	IPI00368692	1441	S	Serine/arginine repetitive matrix 2	>IPI:IPI00368692.5|TREMBL:B2GUY6|ENSEMBL:ENSRNOP00000006370|REFSEQ:XP_001056343 Tax_Id=10116 Gene_Symbol=Srrm2 serine/arginine repetitive matrix 2	B2GUY6	1310163;	302969	Srrm2	yes	1	85.9677	203.51	147.18	6.5e-18	1;2;3	KETPQTPSRGRSECDSSPEPKALPQTPRARS	_SECDS(ph)S(ph)PEPK_	SECDS(1)S(1)PEPK	S(-85.97)ECDS(85.97)S(85.97)PEPK	5	2	648.199	no				0.88608	1	0.97941	1	0.94404	1	1.2252	1	0.93294	1	0.95332	1	0.88608	1.02102	1					0.94404	0.816193	1
IPI00368692	IPI00368692	437	S	Serine/arginine repetitive matrix 2	>IPI:IPI00368692.5|TREMBL:B2GUY6|ENSEMBL:ENSRNOP00000006370|REFSEQ:XP_001056343 Tax_Id=10116 Gene_Symbol=Srrm2 serine/arginine repetitive matrix 2	B2GUY6	1310163;	302969	Srrm2	yes	0.965453	15.3004	237.22	231.49	2.07e-16	2;3;5	PQPTKLSRHASSSPESLKPTPAPGSRREISS	_HASS(ph)SPES(ph)LKPTPAPGSR_	HAS(0.087)S(0.734)S(0.185)PES(0.965)LKPT(0.029)PAPGSR	HAS(-9.24)S(6.1)S(-6.1)PES(15.3)LKPT(-15.3)PAPGS(-44.79)R	8	2	983.427	no				1.0307	2	0.92293	2	1.0032	2	0.90209	2	0.90451	2	0.86374	2	1.0307	1.08351	2					1.0032	1.10854	2
IPI00368692;IPI00957671	IPI00368692	1686	S	Serine/arginine repetitive matrix 2	>IPI:IPI00368692.5|TREMBL:B2GUY6|ENSEMBL:ENSRNOP00000006370|REFSEQ:XP_001056343 Tax_Id=10116 Gene_Symbol=Srrm2 serine/arginine repetitive matrix 2;>IPI:IPI00957671.1|REFSEQ:XP_220207 Tax_Id=10116 Gene_Symbol=Srrm2 serine/arginine repetitive matrix 2	B2GUY6	1310163;	302969	Srrm2	yes	1	78.4223	111.01	99.092	4.32e-05	1;2;3;4	SSPETRSRTPPRRRRSPSVSSPEPTEKSRSS	_RS(ph)PS(ph)VS(ph)S(ph)PEPTEK_	RS(1)PS(1)VS(1)S(0.998)PEPT(0.002)EK	RS(78.42)PS(73.76)VS(40.61)S(27.78)PEPT(-27.78)EK	2	2	860.787	no				0.98413	3	2.0013	2	0.98131	3	1.0274	2	0.93825	2	1.7239	2	0.98413	0.499675	2		down	down		0.98131	0.973331	2
IPI00368692;IPI00957671;IPI00782033	IPI00368692	777	S	Serine/arginine repetitive matrix 2	>IPI:IPI00368692.5|TREMBL:B2GUY6|ENSEMBL:ENSRNOP00000006370|REFSEQ:XP_001056343 Tax_Id=10116 Gene_Symbol=Srrm2 serine/arginine repetitive matrix 2;>IPI:IPI00957671.1|REFSEQ:XP_220207 Tax_Id=10116 Gene_Symbol=Srrm2 serine/arginine repetitive matrix 2;>IPI:I	B2GUY6	1310163;	302969	Srrm2	yes	0.999895	39.7878	228.78	166.62	2.7e-17	1;2;3	PRSKAKSLRRSLSGSSPCPKQKSQTPTRRSR	_SLS(ph)GSS(ph)PCPK_	S(0.08)LS(0.909)GS(0.011)S(1)PCPK	S(-10.54)LS(10.54)GS(-19.29)S(39.79)PCPK	6	2	590.211	no				0.89877	1	0.91397	1	0.92766	1	1.0254	1	0.93856	1	1.1683	1	0.89877	1.09413	1					0.92766	0.975229	1
IPI00368692;IPI00957671	IPI00368692	1653	S	Serine/arginine repetitive matrix 2	>IPI:IPI00368692.5|TREMBL:B2GUY6|ENSEMBL:ENSRNOP00000006370|REFSEQ:XP_001056343 Tax_Id=10116 Gene_Symbol=Srrm2 serine/arginine repetitive matrix 2;>IPI:IPI00957671.1|REFSEQ:XP_220207 Tax_Id=10116 Gene_Symbol=Srrm2 serine/arginine repetitive matrix 2	B2GUY6	1310163;	302969	Srrm2	yes	0.999883	39.3736	169.12	117.89	3.92e-25	1;2;3;4	KTKSRTPPRRRSSRSSPELTRKARVSRRSRS	_SS(ph)PELTR_	SS(1)PELTR	S(-39.37)S(39.37)PELT(-57.87)R	2	2	435.192	no				0.48503	1	2.2025	1	1.3159	1	0.94308	1	0.55587	1	2.4097	1	0.48503	0.45403	1	down	down	down	down	1.3159	1.06036	1
IPI00368692	IPI00368692	1345	S	Serine/arginine repetitive matrix 2	>IPI:IPI00368692.5|TREMBL:B2GUY6|ENSEMBL:ENSRNOP00000006370|REFSEQ:XP_001056343 Tax_Id=10116 Gene_Symbol=Srrm2 serine/arginine repetitive matrix 2	B2GUY6	1310163;	302969	Srrm2	yes	1	89.8326	260.24	174.59	2.06e-28	1;2;3;4	KEQSTRSSRRSSSELSPEIVEKVGIFSSQSV	_SSSELS(ph)PEIVEK_	SSSELS(1)PEIVEK	S(-122.95)S(-103.31)S(-89.83)ELS(89.83)PEIVEK	6	2	692.816	no				0.97236	2	0.94282	1	1.261	1	0.86343	1	0.38312	1	2.7243	1	0.97236	1.06065	1					1.261	1.15817	1
IPI00368975	IPI00368975	884	S	Nuclear factor related to kappa B binding protein (Predicted)	>IPI:IPI00368975.3|TREMBL:D4A421|ENSEMBL:ENSRNOP00000011223|REFSEQ:NP_001101603 Tax_Id=10116 Gene_Symbol=Nfrkb Uncharacterized protein	D4A421	1310558;	315523	Nfrkb	yes	0.773169	5.32589	127.79	121.85	2.4e-28	1	PAQTGLTVTSLPAAVSPGSKTAMSSPGSSAP	_GQTTAASVQRPGPAQTGLTVTSLPAAVS(ph)PGSK_	GQTTAASVQRPGPAQTGLTVTSLPAAVS(0.773)PGS(0.227)K	GQT(-103.87)T(-99.87)AAS(-90.86)VQRPGPAQT(-91.68)GLT(-78.2)VT(-56.16)S(-50.61)LPAAVS(5.33)PGS(-5.33)K	28	3	1039.2	no				1.1357	1	1.0177	1	0.73816	1			0.74649	1			1.1357	0.982608	1					0.73816		1
IPI00368975	IPI00368975	298	S	Nuclear factor related to kappa B binding protein (Predicted)	>IPI:IPI00368975.3|TREMBL:D4A421|ENSEMBL:ENSRNOP00000011223|REFSEQ:NP_001101603 Tax_Id=10116 Gene_Symbol=Nfrkb Uncharacterized protein	D4A421	1310558;	315523	Nfrkb	yes	1	107.528	171.56	164.94	3.75e-08	1	TLSDIMTRVNAGRKGSLAALYDLAVLKKKVK	_KGS(ph)LAALYDLAVLK_	KGS(1)LAALYDLAVLK	KGS(107.53)LAALY(-107.53)DLAVLK	3	2	771.421	no				1.8959	1	0.54462	1	1.1076	1	0.85763	1	1.8325	1	0.44487	1	1.8959	1.83614	1	up	up	up	up	1.1076	1.166	1
IPI00368991	IPI00368991	682	S	Rho GTPase activating protein 32	>IPI:IPI00368991.4|TREMBL:B5DEI5|ENSEMBL:ENSRNOP00000011589|REFSEQ:XP_001056872;XP_236020 Tax_Id=10116 Gene_Symbol=Rics Rho GTPase-activating protein	B5DEI5	1305267;	315530	Arhgap32	yes	0.999998	57.2088	164.11	151.98	0.000310384	1	GKSSSVSKRKLQRNESEPSEMKAMALKGGRA	_NES(ph)EPSEMK_	NES(1)EPSEMK	NES(57.21)EPS(-57.21)EMK	3	2	565.707	no				0.90649	1	1.1743	1	1.2117	1	0.83314	1	1.1997	1	0.77168	1	0.90649	0.851571	1					1.2117	1.20028	1
IPI00949358;IPI00958191;IPI00369120;IPI00948658	IPI00949358	12	S	SH2 domain containing 5	>IPI:IPI00949358.2|REFSEQ:XP_001070433 Tax_Id=10116 Gene_Symbol=Sh2d5 rCG31450-like;>IPI:IPI00958191.1|TREMBL:D3Z9S0|ENSEMBL:ENSRNOP00000062095|REFSEQ:XP_002729604 Tax_Id=10116 Gene_Symbol=Sh2d5 Uncharacterized protein;>IPI:IPI00369120.4|TREMBL:D3ZWT6|ENSE		1305952;	366489	Sh2d5	yes	1	101.059	124.25	120.66	0.000244789	1	____MQRAGAGARRASDCGPAPYRPRCIAKF	_RAS(ph)DCGPAPYRPR_	RAS(1)DCGPAPYRPR	RAS(101.06)DCGPAPY(-101.06)RPR	3	3	528.236	no				1.6825	1	0.57742	1	0.84534	1	1.1535	1	1.2011	1	0.65391	1	1.6825	1.73184	1					0.84534	0.866927	1
IPI00369205;IPI00950054	IPI00369205	545	S	AF4/FMR2 family, member 4 (Predicted)	>IPI:IPI00369205.1|TREMBL:D3ZSX2|ENSEMBL:ENSRNOP00000009440 Tax_Id=10116 Gene_Symbol=Aff4 Uncharacterized protein;>IPI:IPI00950054.1|TREMBL:D3ZP74|ENSEMBL:ENSRNOP00000060502|REFSEQ:NP_001100471 Tax_Id=10116 Gene_Symbol=Aff4 Uncharacterized protein	D3ZSX2	1311694;	303132	Aff4	yes	1	88.9853	191.37	191.37	1.22e-16	1;4	KTIQKGSESGRGRQKSPAQSDSTTQRRTVGK	_QKS(ph)PAQSDSTTQR_	QKS(1)PAQSDSTTQR	QKS(88.99)PAQS(-88.99)DS(-107.83)T(-114.55)T(-130.89)QR	3	2	757.336	no				1.1106	1	0.90948	1	1.0007	1	1.1612	1	1.0581	1	1.1835	1	1.1106	1.09953	1					1.0007	0.861178	1
IPI00369227;IPI00765325	IPI00369227	695	S	La ribonucleoprotein domain family, member 1	>IPI:IPI00369227.4|ENSEMBL:ENSRNOP00000037598|REFSEQ:XP_220446 Tax_Id=10116 Gene_Symbol=Larp1 la related protein;>IPI:IPI00765325.2|REFSEQ:XP_001075150 Tax_Id=10116 Gene_Symbol=Larp1 La ribonucleoprotein domain family, member 1, partial		1306683;	303158	Larp1	yes	0.999999	60.5045	177.88	155.57	1.3e-05	1;2;3	ANKLFGAPEPSTIARSLPTTVPESPNYRNAR	_S(ph)LPTTVPESPNYR_	S(1)LPTTVPESPNYR	S(60.5)LPT(-60.5)T(-74.12)VPES(-136.99)PNY(-155.57)R	1	2	770.856	no				1.3221	1	1.1016	1	1.1325	1	0.79938	1	1.393	1	0.73483	1	1.3221	0.907771	1					1.1325	1.25097	1
IPI00369351	IPI00369351	257	S	DNA mismatch repair protein MSH6	>IPI:IPI00369351.3|TREMBL:D4A0U9|ENSEMBL:ENSRNOP00000021923|REFSEQ:XP_002726765;XP_002729643 Tax_Id=10116 Gene_Symbol=LOC100360342 Uncharacterized protein	D4A0U9		100360342	LOC100360342	yes	1	77.1217	79.898	79.898	0.000123956	2;4	RRSSRQVKKRRVISDSESDIGGSDVEFKPDS	_VIS(ph)DS(ph)ES(ph)DIGGS(ph)DVEFKPDSK_	VIS(1)DS(1)ES(1)DIGGS(1)DVEFKPDSK	VIS(78.67)DS(77.12)ES(71.85)DIGGS(48.99)DVEFKPDS(-48.99)K	5	3	844.303	no				2.2399	2	1.1459	3	2.5689	2					1.0307	3	2.2399	0.872676	2	up		up		2.5689		2
IPI00369678	IPI00369678	297	S	Protein Slc43a2	>IPI:IPI00369678.3|TREMBL:D3ZDC2|ENSEMBL:ENSRNOP00000005100|REFSEQ:NP_001099282 Tax_Id=10116 Gene_Symbol=Slc43a2 Uncharacterized protein	D3ZDC2	1305819;	287532	Slc43a2	yes	0.999183	30.8758	210.38	210.38	1.15e-08	1	AKEQAALQEGHKLCLSTVDLEVKCQPDAAAA	_LCLS(ph)TVDLEVK_	LCLS(0.999)T(0.001)VDLEVK	LCLS(30.88)T(-30.88)VDLEVK	4	2	678.828	no				0.93087	1	0.93482	1	0.86036	1	0.93936	1	0.75806	1	0.91913	1	0.93087	1.06972	1					0.86036	1.06455	1
IPI00369678	IPI00369678	274	S	Protein Slc43a2	>IPI:IPI00369678.3|TREMBL:D3ZDC2|ENSEMBL:ENSRNOP00000005100|REFSEQ:NP_001099282 Tax_Id=10116 Gene_Symbol=Slc43a2 Uncharacterized protein	D3ZDC2	1305819;	287532	Slc43a2	yes	1	66.2506	136.38	85.522	2.73e-05	1;2	GKQFYKQVTTVGRRLSVGSSMRTAKEQAALQ	_RLS(ph)VGS(ph)SMR_	RLS(1)VGS(0.893)S(0.107)MR	RLS(66.25)VGS(9.2)S(-9.2)MR	3	2	576.735	no				2.0391	1	0.59088	1	0.97625	1	1.0299	1	1.5981	1	0.61724	1	2.0391	1.69239	1	up		up		0.97625	0.970968	1
IPI00369799;IPI00952036;IPI00475727	IPI00369799	339	S	Nuclear factor 1	>IPI:IPI00369799.2|TREMBL:O70188|ENSEMBL:ENSRNOP00000006168|REFSEQ:NP_113755 Tax_Id=10116 Gene_Symbol=Nfic Nuclear factor 1;>IPI:IPI00952036.1|ENSEMBL:ENSRNOP00000062916 Tax_Id=10116 Gene_Symbol=Nfic 48 kDa protein;>IPI:IPI00475727.5|ENSEMBL:ENSRNOP0000002	O70188	62016;	29228	Nfic	yes	0.999977	46.3761	261.17	212.85	7.07e-221	1;2;3	PVKKTEMDKSPFNSPSPQDSPRLSSFTQHHR	_SPFNSPS(ph)PQDS(ph)PR_	SPFNSPS(1)PQDS(1)PR	S(-145.27)PFNS(-46.38)PS(46.38)PQDS(109.14)PR	7	2	788.297	no				1.0218	1	1.0878	1	0.97114	1	0.95004	1	0.89337	1	0.98089	1	1.0218	0.919287	1					0.97114	1.05259	1
IPI00370330;IPI00769084	IPI00370330	1604	S	Cut-like homeobox 1	>IPI:IPI00370330.4|ENSEMBL:ENSRNOP00000001928|REFSEQ:XP_347164 Tax_Id=10116 Gene_Symbol=Cux1 cut-like homeobox 1;>IPI:IPI00769084.1|SWISS-PROT:P53565|ENSEMBL:ENSRNOP00000056243|REFSEQ:XP_001070410 Tax_Id=10116 Gene_Symbol=Cux1 cut-like homeobox 1		620618;	116639	Cux1	yes	1	135.137	135.14	135.14	0.000197483	1	AANLNSIIHRLEKAASREEPIEWEF______	_AAS(ph)REEPIEWEF_	AAS(1)REEPIEWEF	AAS(135.14)REEPIEWEF	3	2	772.327	no				1.1793	1	0.7099	1	5.2563	1	0.25055	1	4.5385	1	0.25966	1	1.1793	1.40865	1					5.2563	3.99122	1
IPI00370330;IPI00769084	IPI00370330	1565	S	Cut-like homeobox 1	>IPI:IPI00370330.4|ENSEMBL:ENSRNOP00000001928|REFSEQ:XP_347164 Tax_Id=10116 Gene_Symbol=Cux1 cut-like homeobox 1;>IPI:IPI00769084.1|SWISS-PROT:P53565|ENSEMBL:ENSRNOP00000056243|REFSEQ:XP_001070410 Tax_Id=10116 Gene_Symbol=Cux1 cut-like homeobox 1		620618;	116639	Cux1	yes	0.971436	15.3167	269.78	189.51	2.28e-93	1	LPSTSAPANAPARRPSSLQSLFGLPEAAGAR	_RPS(ph)SLQSLFGLPEAAGAR_	RPS(0.971)S(0.029)LQSLFGLPEAAGAR	RPS(15.32)S(-15.32)LQS(-52.89)LFGLPEAAGAR	3	2	968.986	no				4.8378	1	0.17495	1	1.0734	1	0.24321	1	2.4301	1	0.13298	1	4.8378	5.71592	1	up	up	up	up	1.0734	4.11167	1
IPI00370333	IPI00370333	188	S	Bromodomain adjacent to zinc finger domain, 1B	>IPI:IPI00370333.1|TREMBL:Q2V6G6|ENSEMBL:ENSRNOP00000001975|REFSEQ:XP_001077467 Tax_Id=10116 Gene_Symbol=Baz1b bromodomain adjacent to zinc finger domain, 1B	Q2V6G6	1597089;	368002	Baz1b	yes	1	96.8898	118.52	96.89	0.000148172	1	HQKETVVKEDGGRRESINDRARRSPRKLPTS	_RES(ph)INDR_	RES(1)INDR	RES(96.89)INDR	3	2	485.211	no				2.7287	1	0.26567	1	0.82146	1	0.96219	1	5.0175	1	0.34823	1	2.7287	3.76407	1	up	up	up	up	0.82146	1.0393	1
IPI00370608	IPI00370608	24	S	PERQ amino acid rich, with GYF domain 1 (Predicted)	>IPI:IPI00370608.3|TREMBL:D3ZQJ3|ENSEMBL:ENSRNOP00000001912|REFSEQ:NP_001100603 Tax_Id=10116 Gene_Symbol=Gigyf1 Uncharacterized protein	D3ZQJ3	1309933;	304378	Gigyf1	yes	0.999996	54.6483	250.83	201.64	1.82e-77	1;2	GPEWLRALSSGGSVASPPPSPAMPKYKLADY	_ALSSGGSVAS(ph)PPPSPAMPK_	ALSSGGSVAS(1)PPPSPAMPK	ALS(-109.67)S(-98.33)GGS(-68.99)VAS(54.65)PPPS(-54.65)PAMPK	10	2	909.429	no				0.54009	1	1.8853	1	1.1215	1	0.81046	1	0.49601	1	1.8901	1	0.54009	0.53042	1	down	down	down	down	1.1215	1.23387	1
IPI00370608	IPI00370608	137	S	PERQ amino acid rich, with GYF domain 1 (Predicted)	>IPI:IPI00370608.3|TREMBL:D3ZQJ3|ENSEMBL:ENSRNOP00000001912|REFSEQ:NP_001100603 Tax_Id=10116 Gene_Symbol=Gigyf1 Uncharacterized protein	D3ZQJ3	1309933;	304378	Gigyf1	yes	1	158.111	177.81	158.11	7.21e-14	1	RSRGRGRGDSCFYQRSIEEGDGAFGRNPREI	_S(ph)IEEGDGAFGR_	S(1)IEEGDGAFGR	S(158.11)IEEGDGAFGR	1	2	609.245	no				1.077	1	0.87932	1	4.8569	1	0.27994	1	4.7221	1	0.30282	1	1.077	1.13724	1					4.8569	3.57219	1
IPI00370828	IPI00370828	822	S	Protein Camsap3	>IPI:IPI00370828.4|TREMBL:D3ZXQ2|ENSEMBL:ENSRNOP00000001305|REFSEQ:NP_001138312 Tax_Id=10116 Gene_Symbol=LOC689074 Uncharacterized protein	D3ZXQ2	1597412;	689074	Camsap3	yes	0.995228	23.1925	144.4	142.19	1.3e-05	1;3	TPPHDVDSLPHLRKFSPSQVPVQTRSSILLS	_KFS(ph)PSQVPVQTR_	KFS(0.995)PS(0.005)QVPVQTR	KFS(23.19)PS(-23.19)QVPVQT(-100.81)R	3	2	727.364	no				1.0247	1	0.9329	1	0.88034	1	1.1025	1			1.1785	1	1.0247	1.07193	1					0.88034	0.907029	1
IPI00370828	IPI00370828	1033	S	Protein Camsap3	>IPI:IPI00370828.4|TREMBL:D3ZXQ2|ENSEMBL:ENSRNOP00000001305|REFSEQ:NP_001138312 Tax_Id=10116 Gene_Symbol=LOC689074 Uncharacterized protein	D3ZXQ2	1597412;	689074	Camsap3	yes	1	89.364	170.66	136.24	2.76e-10	1;2	TGGPGRGGRRATRPRSGCCDDSALARSPARG	_S(ph)GCCDDSALAR_	S(1)GCCDDSALAR	S(89.36)GCCDDS(-89.36)ALAR	1	2	646.226	no				0.48653	1	1.836	1	0.88714	1	1.0611	1	0.41505	1	1.8697	1	0.48653	0.544662	1	down	down	down	down	0.88714	0.942418	1
IPI00371042;IPI00768794	IPI00371042	559	S	RNA binding motif protein 15B	>IPI:IPI00371042.4|REFSEQ:XP_236613 Tax_Id=10116 Gene_Symbol=Rbm15b RNA binding motif protein 15B;>IPI:IPI00768794.1|TREMBL:D3ZHD6|ENSEMBL:ENSRNOP00000018994|REFSEQ:XP_001074007 Tax_Id=10116 Gene_Symbol=Rbm15b mCG19533-like		1305937;	315988	Rbm15b	yes	1	78.9097	111.31	105.66	2.9e-05	1	EGDWTSLSKSSDRRNSLEGYSRSVRSRSGER	_RNS(ph)LEGYSR_	RNS(1)LEGYSR	RNS(78.91)LEGY(-95.43)S(-78.91)R	3	2	581.256	no				2.1099	1	0.49007	1	1.1356	1	1.1704	1	2.0212	1	0.45283	1	2.1099	2.04052	1	up	up	up	up	1.1356	0.854409	1
IPI00768672;IPI00371160	IPI00768672	399	S	Kinase suppressor of ras 2	>IPI:IPI00768672.2|REFSEQ:XP_001080090 Tax_Id=10116 Gene_Symbol=RGD1562674 kinase suppressor of ras 2-like;>IPI:IPI00371160.5|ENSEMBL:ENSRNOP00000041584|REFSEQ:XP_222212 Tax_Id=10116 Gene_Symbol=RGD1562674 kinase suppressor of ras 2		1562674;	288691	Ksr2	yes	1	69.8117	95.815	69.812	0.00225769	1	TEANFSANTLSVPRWSPQIPRRDLGNSIKHR	_WS(ph)PQIPR_	WS(1)PQIPR	WS(69.81)PQIPR	2	2	482.226	no				0.52524	1	2.1023	1	0.82754	1	1.3018	1	0.33606	1	4.4659	1	0.52524	0.47567	1	down	down	down	down	0.82754	0.768167	1
IPI00371321	IPI00371321	66	S	Cyclin-dependent kinase 18	>IPI:IPI00371321.6|SWISS-PROT:O35832|TREMBL:Q641Z0|ENSEMBL:ENSRNOP00000010976|REFSEQ:NP_001093976 Tax_Id=10116 Gene_Symbol=Pctk3 Cell division protein kinase 18	O35832	1309523;	289019	Cdk18	yes	1	71.1757	140.91	71.176	1.41e-08	1	SPGVQYQQRQNQRRFSMEDLNKRLSLPMDIR	_RFS(ph)M(ox)EDLNKR_	RFS(1)MEDLNKR	RFS(71.18)MEDLNKR	3	3	464.543	no				1.7644	1	0.60136	1	1.1091	1	0.94659	1	1.3197	1	0.67916	1	1.7644	1.6629	1	up		up		1.1091	1.05642	1
IPI00371354	IPI00371354	433	S	General transcription factor IIF subunit 1	>IPI:IPI00371354.1|SWISS-PROT:Q6AY96|REFSEQ:NP_001007712 Tax_Id=10116 Gene_Symbol=Gtf2f1 General transcription factor IIF subunit 1	Q6AY96	1359646;	316123	Gtf2f1	yes	0.999795	36.8888	220.85	220.85	3.8e-40	1;2;3	PAAKRLRMDTGPQSLSGKSTPSSGDVQVTED	_MDTGPQSLS(ph)GK_	MDTGPQSLS(1)GK	MDT(-126.16)GPQS(-36.89)LS(36.89)GK	9	2	600.752	no				1.1517	1	0.89216	1	1.0544	1	0.97196	1	1.204	1	0.7893	1	1.1517	1.12088	1					1.0544	1.02885	1
IPI00371472;IPI00763907	IPI00371472	259	S	Inner centromere protein (Predicted)	>IPI:IPI00371472.4|TREMBL:D3ZXY1|ENSEMBL:ENSRNOP00000047950|REFSEQ:NP_001099805 Tax_Id=10116 Gene_Symbol=Incenp Uncharacterized protein;>IPI:IPI00763907.3|TREMBL:D4ADA0|ENSEMBL:ENSRNOP00000040392 Tax_Id=10116 Gene_Symbol=Incenp Uncharacterized protein	D3ZXY1	1305292;	293733	Incenp	yes	1	66.9979	316.52	316.52	6.38e-90	1;2	VSKLKIARASRGLQDSPGSTDSPWQERVLSP	_GLQDS(ph)PGSTDSPWQER_	GLQDS(1)PGSTDSPWQER	GLQDS(67)PGS(-67)T(-73.29)DS(-121.06)PWQER	5	2	920.381	no				1.0436	1	0.98798	1	0.88722	1	1.0549	1	0.82756	1	1.1539	1	1.0436	1.01217	1					0.88722	0.947957	1
IPI00371472;IPI00763907	IPI00371472	114	S	Inner centromere protein (Predicted)	>IPI:IPI00371472.4|TREMBL:D3ZXY1|ENSEMBL:ENSRNOP00000047950|REFSEQ:NP_001099805 Tax_Id=10116 Gene_Symbol=Incenp Uncharacterized protein;>IPI:IPI00763907.3|TREMBL:D4ADA0|ENSEMBL:ENSRNOP00000040392 Tax_Id=10116 Gene_Symbol=Incenp Uncharacterized protein	D3ZXY1	1305292;	293733	Incenp	yes	1	137.815	210.09	137.81	4.21e-49	1	RHRRSKLGAVVEENGSPVLRRITRAAAAAAA	_LGAVVEENGS(ph)PVLR_	LGAVVEENGS(1)PVLR	LGAVVEENGS(137.81)PVLR	10	2	760.379	no				0.90578	1	1.1526	1							1.5713	1	0.90578	0.867604	1
IPI00371737	IPI00371737	566	S	Kinesin light chain 4	>IPI:IPI00371737.1|SWISS-PROT:Q5PQM2|ENSEMBL:ENSRNOP00000038363|REFSEQ:NP_001009601 Tax_Id=10116 Gene_Symbol=Klc4 Kinesin light chain 4	Q5PQM2	1306555;	316226	Klc4	yes	0.989261	19.6434	199.68	181.31	5.69e-05	1	RSGSLGKIRDVLRRSSELLVRKLQGTEPRPS	_RSS(ph)ELLVR_	RS(0.011)S(0.989)ELLVR	RS(-19.64)S(19.64)ELLVR	3	2	520.268	no				7.7653	1	0.11498	1	2.2266	1	0.45964	1	7.8068	1	2.4112	1	7.7653	8.69716	1	up	up	up	up	2.2266	2.17562	1
IPI00371756;IPI00958770	IPI00958770	1104	S	Similar to AI661453 protein	>IPI:IPI00371756.4|TREMBL:D3ZVE5|ENSEMBL:ENSRNOP00000020516|REFSEQ:XP_236949 Tax_Id=10116 Gene_Symbol=RGD1561662 hypothetical protein isoform 2;>IPI:IPI00958770.1|REFSEQ:XP_002730042 Tax_Id=10116 Gene_Symbol=RGD1561662 hypothetical protein isoform 1		1561662;	301232	RGD1561662	yes	1	122.699	122.7	122.7	8.41e-06	1	SAGRAAPGGLNARRLSLEGARGAAEVKYKAP	_RLS(ph)LEGAR_	RLS(1)LEGAR	RLS(122.7)LEGAR	3	2	491.248	no				1.7416	1	0.50965	1	1.2418	1	0.69803	1	1.6317	1	0.47898	1	1.7416	1.96213	1		up	up		1.2418	1.4326	1
IPI00371976;IPI00781084;IPI00777106	IPI00371976	420	S	Protein phosphatase 1 regulatory subunit 12	>IPI:IPI00371976.4|TREMBL:D3ZIC4|ENSEMBL:ENSRNOP00000006671|REFSEQ:NP_001100648 Tax_Id=10116 Gene_Symbol=Ppp1r12b protein phosphatase 1, regulatory (inhibitor) subunit 12B;>IPI:IPI00781084.2|TREMBL:D4AAJ5|ENSEMBL:ENSRNOP00000057367 Tax_Id=10116 Gene_Symbol	D3ZIC4	1309287;	304813	Ppp1r12b	yes	1	105.975	108.43	105.98	0.000579242	1	TPAQNTFSASSARRLSGLFNKAEEPKDESPS	_RLS(ph)GLFNK_	RLS(1)GLFNK	RLS(105.98)GLFNK	3	2	507.76	no				1.8053	1	0.40065	1	0.94119	1	0.98436	1	1.5108	1	0.56246	1	1.8053	2.49594	1	up	up	up	up	0.94119	1.01589	1
IPI00372009	IPI00372009	1420	S	Microtubule-associated protein 1B	>IPI:IPI00372009.3|SWISS-PROT:P15205|TREMBL:B0BNK3|ENSEMBL:ENSRNOP00000023460|REFSEQ:NP_062090 Tax_Id=10116 Gene_Symbol=Map1b microtubule-associated protein 1B	P15205	3043;	29456	Map1b	yes	1	84.4901	174.41	163.64	2.54e-06	1;2	DFLSADDKALGRRSESPFEGKNGKQGFSDKE	_SES(ph)PFEGK_	SES(1)PFEGK	S(-84.49)ES(84.49)PFEGK	3	2	480.689	no				0.88174	1	1.0606	1	0.55104	1	1.3368	1	0.61497	1	1.685	1	0.88174	0.942863	1					0.55104	0.748055	1
IPI00372009	IPI00372009	1305	S	Microtubule-associated protein 1B	>IPI:IPI00372009.3|SWISS-PROT:P15205|TREMBL:B0BNK3|ENSEMBL:ENSRNOP00000023460|REFSEQ:NP_062090 Tax_Id=10116 Gene_Symbol=Map1b microtubule-associated protein 1B	P15205	3043;	29456	Map1b	yes	1	91.3197	270.66	228.79	1.09e-147	1;2	VSPGVTQAVVEEHCASPEEKTLEVVSPSQSV	_ASAEGEATAVVSPGVTQAVVEEHCAS(ph)PEEK_	ASAEGEATAVVSPGVTQAVVEEHCAS(1)PEEK	AS(-204.87)AEGEAT(-167.91)AVVS(-123.31)PGVT(-91.32)QAVVEEHCAS(91.32)PEEK	26	3	1040.47	no				1.0058	1	0.91606	1	1.0145	1	0.94346	1	1.0005	1	0.93408	1	1.0058	1.09163	1					1.0145	1.05993	1
IPI00372009	IPI00372009	1248	S	Microtubule-associated protein 1B	>IPI:IPI00372009.3|SWISS-PROT:P15205|TREMBL:B0BNK3|ENSEMBL:ENSRNOP00000023460|REFSEQ:NP_062090 Tax_Id=10116 Gene_Symbol=Map1b microtubule-associated protein 1B	P15205	3043;	29456	Map1b	yes	0.99978	36.6664	248.18	201.32	9.19e-70	1;2;3;4;6	LDIKDVSDERLSPAKSPSLSPSPPSPIEKTP	_LSPAKS(ph)PSLSPSPPSPIEK_	LSPAKS(1)PSLSPSPPSPIEK	LS(-61.14)PAKS(36.67)PS(-36.67)LS(-54.32)PS(-88.08)PPS(-128.51)PIEK	6	3	667.01	no				0.88242	1	0.95568	1	0.70594	1	1.2528	1	0.6609	1	1.2556	1	0.88242	1.04638	1					0.70594	0.798212	1
IPI00372009	IPI00372009	985	S	Microtubule-associated protein 1B	>IPI:IPI00372009.3|SWISS-PROT:P15205|TREMBL:B0BNK3|ENSEMBL:ENSRNOP00000023460|REFSEQ:NP_062090 Tax_Id=10116 Gene_Symbol=Map1b microtubule-associated protein 1B	P15205	3043;	29456	Map1b	yes	1	80.0822	285.61	80.082	6.25e-123	1;2	IAKAEADVHIKEKRESVASGDDRAEEDMDEA	_RES(ph)VAS(ph)GDDRAEEDMDEALEK_	RES(1)VAS(1)GDDRAEEDMDEALEK	RES(80.08)VAS(80.08)GDDRAEEDMDEALEK	3	3	837.991	no				2.7666	1	0.30615	1	0.84467	1	1.3471	1	2.6543	1	0.32302	1	2.7666	3.26637	1	up	up	up	up	0.84467	0.742335	1
IPI00372009	IPI00372009	2202	S	Microtubule-associated protein 1B	>IPI:IPI00372009.3|SWISS-PROT:P15205|TREMBL:B0BNK3|ENSEMBL:ENSRNOP00000023460|REFSEQ:NP_062090 Tax_Id=10116 Gene_Symbol=Map1b microtubule-associated protein 1B	P15205	3043;	29456	Map1b	yes	1	56.7083	160.13	56.708	3.52e-12	1;2	TYKHMDPPPAPMQDRSPSPRHPDVSMVDPEA	_HMDPPPAPMQDRS(ph)PS(ph)PR_	HMDPPPAPMQDRS(1)PS(1)PR	HMDPPPAPMQDRS(56.71)PS(56.71)PR	13	3	692.612	no				0.96005	1	1.0488	1	0.79574	1	1.0745	1	0.67042	1	1.175	1	0.96005	0.953471	1					0.79574	0.930665	1
IPI00372009	IPI00372009	2204	S	Microtubule-associated protein 1B	>IPI:IPI00372009.3|SWISS-PROT:P15205|TREMBL:B0BNK3|ENSEMBL:ENSRNOP00000023460|REFSEQ:NP_062090 Tax_Id=10116 Gene_Symbol=Map1b microtubule-associated protein 1B	P15205	3043;	29456	Map1b	yes	1	56.7083	116.21	56.708	1.43e-09	2	KHMDPPPAPMQDRSPSPRHPDVSMVDPEALA	_HMDPPPAPMQDRS(ph)PS(ph)PR_	HMDPPPAPMQDRS(1)PS(1)PR	HMDPPPAPMQDRS(56.71)PS(56.71)PR	15	3	692.612	no				1.0337	2	1.0264	2	0.85772	2	0.99401	2	0.73424	2	1.0815	2	1.0337	0.974279	2					0.85772	1.00603	2
IPI00372088	IPI00372088	537	S	G protein-coupled receptor 107 (Predicted)	>IPI:IPI00372088.3|TREMBL:D3ZWZ9|ENSEMBL:ENSRNOP00000037572|REFSEQ:NP_001101298 Tax_Id=10116 Gene_Symbol=Gpr107 Uncharacterized protein	D3ZWZ9	1305882;	311857	Gpr107	yes	1	81.6979	140.63	116.35	1.54e-05	1	TTSGVMENMKKVKKVSNGAVEPQGSWEGTA_	_KVS(ph)NGAVEPQGSWEGTA_	KVS(1)NGAVEPQGSWEGTA	KVS(81.7)NGAVEPQGS(-81.7)WEGT(-103.96)A	3	2	898.896	no				2.1455	1	0.41038	1	1.101	1	1.2081	1	2.1723	1	0.50069	1	2.1455	2.43677	1	up	up	up	up	1.101	0.827746	1
IPI00372111;IPI00949820	IPI00372111	1042	S	Protein Gapvd1	>IPI:IPI00372111.4|TREMBL:D3ZBJ3|ENSEMBL:ENSRNOP00000024599|REFSEQ:XP_231161 Tax_Id=10116 Gene_Symbol=Gapvd1 Uncharacterized protein;>IPI:IPI00949820.1|TREMBL:D4A022|ENSEMBL:ENSRNOP00000063504|REFSEQ:XP_001078902 Tax_Id=10116 Gene_Symbol=Gapvd1 Uncharacter	D3ZBJ3	1307479;	311880	Gapvd1	yes	0.894566	9.38064	246.29	154.14	8.68e-110	1;4	AEDILDKYRNAIKRTSPSEGALANDESTEVM	_TS(ph)PSEGALANDESTEVMGDGESAHDSPR_	T(0.103)S(0.895)PS(0.002)EGALANDESTEVMGDGESAHDSPR	T(-9.38)S(9.38)PS(-25.97)EGALANDES(-60.93)T(-66.42)EVMGDGES(-127.62)AHDS(-141.53)PR	2	3	976.061	no				1.0095	1	0.86194	1			1.044	1					1.0095	1.16017	1						0.957854	1
IPI00372759	IPI00372759	881	S	Pre-mRNA processing factor 40 homolog A (Yeast) (Predicted)	>IPI:IPI00372759.4|TREMBL:D3ZJ92|ENSEMBL:ENSRNOP00000006549|REFSEQ:NP_001099950 Tax_Id=10116 Gene_Symbol=Prpf40a Uncharacterized protein	D3ZJ92	1311401;	295607	Prpf40a	yes	0.999848	38.2426	206.27	174.87	2.61e-24	2;3	KKHKKKSKKRRHKSDSPESDTEREKDKKEKD	_SDS(ph)PES(ph)DTEREK_	SDS(1)PES(0.908)DT(0.092)EREK	S(-38.24)DS(38.24)PES(9.94)DT(-9.94)EREK	3	2	770.266	no				0.76042	2	0.7363	2	0.99626	2	1.2235	2	0.95303	2	1.0106	2	0.76042	1.35814	2					0.99626	0.817327	2
IPI00372759	IPI00372759	884	S	Pre-mRNA processing factor 40 homolog A (Yeast) (Predicted)	>IPI:IPI00372759.4|TREMBL:D3ZJ92|ENSEMBL:ENSRNOP00000006549|REFSEQ:NP_001099950 Tax_Id=10116 Gene_Symbol=Prpf40a Uncharacterized protein	D3ZJ92	1311401;	295607	Prpf40a	yes	0.999996	55.0825	206.27	187.16	8.45e-43	1;2;3	KKKSKKRRHKSDSPESDTEREKDKKEKDRES	_SDSPES(ph)DTEREK_	SDSPES(1)DTEREK	S(-113.36)DS(-61.81)PES(55.08)DT(-55.08)EREK	6	2	730.283	no				1.0051	1	0.88245	1	0.69595	1	0.87502	1	0.98719	1	0.88874	1	1.0051	1.13321	1					0.69595	1.14283	1
IPI00372962	IPI00372962	158	S	Protein Gtse1	>IPI:IPI00372962.3|TREMBL:D3ZPA8|ENSEMBL:ENSRNOP00000022012|REFSEQ:NP_001123972 Tax_Id=10116 Gene_Symbol=Gtse1 Uncharacterized protein	D3ZPA8	1563164;	300126	Gtse1	yes	0.999849	38.1991	78.903	78.486	0.00289355	1	QLKISLFEKEQKRDKSPLSLKRETFCLPSSR	_RDKS(ph)PLSLK_	RDKS(1)PLSLK	RDKS(38.2)PLS(-38.2)LK	4	3	375.201	no				0.75422	1	0.90113	1	0.61182	1	1.2225	1	0.57946	1	1.2486	1	0.75422	1.10972	1					0.61182	0.817996	1
IPI00373011;IPI00948162	IPI00373011	703	S	LIM domain and actin binding 1	>IPI:IPI00373011.3|ENSEMBL:ENSRNOP00000026265|REFSEQ:XP_001064221 Tax_Id=10116 Gene_Symbol=Lima1 LIM domain and actin binding 1;>IPI:IPI00948162.1|TREMBL:Q6J4T4|ENSEMBL:ENSRNOP00000063172 Tax_Id=10116 Gene_Symbol=Lima1 Epithelial protein lost in neoplasm i		1564050;	300228	Lima1	yes	0.999991	51.2693	101.5	101.5	1.24e-05	1;2	EDDVAPAQRSPLEPESPGWPGFGDTTTAKEF	_SPLEPES(ph)PGWPGFGDTTTAK_	SPLEPES(1)PGWPGFGDTTTAK	S(-51.27)PLEPES(51.27)PGWPGFGDT(-61.32)T(-65.68)T(-66.32)AK	7	2	1077.47	no				0.88862	2	0.97087	1	0.90157	1			1.111	1	0.73529	1	0.88862	1.03	1					0.90157		1
IPI00373011	IPI00373011	653	S	LIM domain and actin binding 1	>IPI:IPI00373011.3|ENSEMBL:ENSRNOP00000026265|REFSEQ:XP_001064221 Tax_Id=10116 Gene_Symbol=Lima1 LIM domain and actin binding 1		1564050;	300228	Lima1	yes	1	118.547	220.4	118.55	1.3e-82	1	RPSREKESVGKSRWQSEEAEAEAEEAPRGRD	_WQS(ph)EEAEAEAEEAPR_	WQS(1)EEAEAEAEEAPR	WQS(118.55)EEAEAEAEEAPR	3	2	906.36	no				1.1348	1	0.96683	1	3.2931	1	0.39599	1	3.4074	1	0.43084	1	1.1348	1.03431	1					3.2931	2.52532	1
IPI00373045;IPI00780415	IPI00373045	497	S	Eukaryotic translation initiation factor 4B	>IPI:IPI00373045.1|TREMBL:Q5RKG9|ENSEMBL:ENSRNOP00000014033|REFSEQ:NP_001008325 Tax_Id=10116 Gene_Symbol=Eif4b Eukaryotic translation initiation factor 4B;>IPI:IPI00780415.2|TREMBL:D3ZIS8|ENSEMBL:ENSRNOP00000056871 Tax_Id=10116 Gene_Symbol=- Uncharacterize	Q5RKG9	1306479;	300253	Eif4b	yes	0.999892	40.0285	364.6	275.02		1;2;3;5	NAWVKRSSNPPARSQSSDTEQPSPTSGGGKV;NKWVKRSSNPPARSQSSDTEQPSPTSGGGKV	_SQS(ph)S(ph)DTEQPSPTSGGGK_	SQS(1)S(1)DTEQPSPTSGGGK	S(-40.03)QS(40.03)S(36.99)DT(-36.99)EQPS(-155.68)PT(-174.23)S(-182.59)GGGK	3	2	905.332	no				1.0132	1	0.88256	1	2.904	1	0.36486	1	2.5683	1	0.40253	1	1.0132	1.13307	1					2.904	2.74078	1
IPI00373079	IPI00373079	1273	S	Zinc finger CCCH type containing 13	>IPI:IPI00373079.4|TREMBL:B0BN80|ENSEMBL:ENSRNOP00000015467|REFSEQ:NP_001163942 Tax_Id=10116 Gene_Symbol=Zc3h13 zinc finger CCCH type containing 13	B0BN80	1307729;	305955	Zc3h13	yes	0.998105	27.2158	94.45	77.24	0.000645249	1;2	NRSHRSHTSGRLRSPSNDSAHRSGDDQGGRK	_LRS(ph)PS(ph)NDSAHR_	LRS(1)PS(0.998)NDS(0.002)AHR	LRS(39.89)PS(27.22)NDS(-27.22)AHR	5	2	700.279	no				1.1031	2	3.4641	1	0.81975	2	1.1405	2	1.075	2	1.0026	2	1.1031	0.288675	1		down	down		0.81975	0.876808	2
IPI00373233;IPI00769254	IPI00373233	625	S	Ubiquitin associated protein 2-like	>IPI:IPI00373233.4|ENSEMBL:ENSRNOP00000024364|REFSEQ:NP_001019969 Tax_Id=10116 Gene_Symbol=LOC361984 Atpase, class I, type 8B, member 2;>IPI:IPI00769254.4|TREMBL:D3ZEF6;Q4V8A7|ENSEMBL:ENSRNOP00000024265 Tax_Id=10116 Gene_Symbol=LOC361984 Uncharacterized pr		1308707;	361984	Atp8b2	yes	0.955987	14.9408	134.81	106.6	0.000148781	1;2;3;4	PLYEQRSTQTRRYPSSISSSPQKDLTQAKNG	_RYPSS(ph)ISSS(ph)PQK_	RYPS(0.031)S(0.956)IS(0.019)S(0.052)S(0.942)PQK	RY(-63.41)PS(-14.94)S(14.94)IS(-18.95)S(-12.69)S(12.69)PQK	5	2	748.813	no				0.98153	2	0.85059	2			1.0636	2	0.66732	2	1.114	2	0.98153	1.17565	2						0.940203	2
IPI00373261	IPI00373261	674	S	Cell cycle and apoptosis regulator 2	>IPI:IPI00373261.4|TREMBL:B5DFM4|ENSEMBL:ENSRNOP00000024895|REFSEQ:NP_001163943 Tax_Id=10116 Gene_Symbol=RGD1309922 hypothetical protein LOC306007	B5DFM4	1309922;	306007	RGD1309922	yes	0.996309	24.3131	119.72	119.72	2.8e-12	1;2;3;4;5	EEEFAGAKLEETEVRSVASNQSEMEYSSLQD	_LEETEVRS(ph)VAS(ph)NQS(ph)EMEYSSLQDMPK_	LEET(0.004)EVRS(0.996)VAS(1)NQS(1)EMEYSSLQDMPK	LEET(-24.31)EVRS(24.31)VAS(50.2)NQS(47.12)EMEY(-61.53)S(-47.12)S(-53)LQDMPK	8	3	1076.42	no				1.0819	3	2.1306	1	1.0376	3	0.89506	2	0.81794	3	3.554	1	1.0819	0.469351	1		down	down		1.0376	1.11724	2
IPI00373365;IPI00949507;IPI00948551;IPI00769023;IPI00952258	IPI00373365	425	S	Zinc finger, MYND-type containing 8	>IPI:IPI00373365.5|TREMBL:D3ZPY3|ENSEMBL:ENSRNOP00000025932 Tax_Id=10116 Gene_Symbol=Zmynd8 Uncharacterized protein;>IPI:IPI00949507.1|ENSEMBL:ENSRNOP00000059734 Tax_Id=10116 Gene_Symbol=Zmynd8 136 kDa protein;>IPI:IPI00948551.1|TREMBL:A8C4G9|ENSEMBL:ENSRN	D3ZPY3	1309544;	296374	Zmynd8	yes	0.997658	26.2948	116.03	83.314	0.000829924	1	ILSKPLLSGGAGRRISLSDMPRSPTSTNSSV	_RIS(ph)LSDMPR_	RIS(0.998)LS(0.002)DMPR	RIS(26.29)LS(-26.29)DMPR	3	2	577.773	no				2.2095	1	0.41266	1	0.92395	1	1.0783	1	2.1402	1	0.39688	1	2.2095	2.4233	1	up	up	up	up	0.92395	0.927386	1
IPI00373550;IPI00949698	IPI00373550	134	S	B-Raf proto-oncogene, serine/threonine kinase	>IPI:IPI00373550.4|TREMBL:Q99MC6|ENSEMBL:ENSRNOP00000014604|REFSEQ:XP_001070228;XP_231692 Tax_Id=10116 Gene_Symbol=Braf v-raf murine sarcoma viral oncogene homolog B1;>IPI:IPI00949698.1|ENSEMBL:ENSRNOP00000060896 Tax_Id=10116 Gene_Symbol=Braf 40 kDa protei	Q99MC6	619908;	114486	Braf	yes	1	36.6709	101.36	36.671	0.000321353	1	LVFQTPTDVSRNNPKSPQKPIVRVFLPNKQR;SVFQTPTDVSRNNPKSPQKPIVRVFLPNKQR	_S(ph)PQKPIVR_	S(1)PQKPIVR	S(36.67)PQKPIVR	1	2	502.768	no				0.99119	1	1.0007	1	0.54664	1	1.5533	1	0.60867	1	1.0295	1	0.99119	0.9993	1					0.54664	0.643791	1
IPI00558902;IPI00373643	IPI00558902	445	S	ADP-ribosylation factor GTPase activating protein 2	>IPI:IPI00558902.3|TREMBL:D4A8E3|ENSEMBL:ENSRNOP00000042671 Tax_Id=10116 Gene_Symbol=Arfgap2 Zinc finger protein 289, isoform CRA_a;>IPI:IPI00373643.1|SWISS-PROT:Q3MID3|ENSEMBL:ENSRNOP00000053988|REFSEQ:NP_001028879 Tax_Id=10116 Gene_Symbol=Arfgap2 ADP-rib	D4A8E3	1306177;	362162	Arfgap2	yes	0.999913	40.5796	213.38	126.1	1.07e-31	1	ESSEARQKFAGAKAISSDMFFGREVDSEYEA	_AIS(ph)SDM(ox)FFGR_	AIS(1)SDMFFGR	AIS(40.58)S(-40.58)DMFFGR	3	2	613.749	no				1.151	1	0.85849	1	6.2548	1	0.2143	1	6.0868	1	0.21169	1	1.151	1.16484	1					6.2548	4.66636	1
IPI00382123;IPI00958636	IPI00382123	426	S	Lipid phosphate phosphatase-related protein type 3	>IPI:IPI00382123.1|SWISS-PROT:Q7TMB0|TREMBL:B3DM92|ENSEMBL:ENSRNOP00000029601|REFSEQ:NP_853665 Tax_Id=10116 Gene_Symbol=Lppr3 Lipid phosphate phosphatase-related protein type 3;>IPI:IPI00958636.1|REFSEQ:XP_002726919 Tax_Id=10116 Gene_Symbol=LOC100363739 pl	Q7TMB0	727823;	314614	Lppr3	yes	1	156.004	191.37	156	3.81e-55	1	QKSLEGRGLGLPDEASPAHLRAPAEQVAEEE	_GLGLPDEAS(ph)PAHLR_	GLGLPDEAS(1)PAHLR	GLGLPDEAS(156)PAHLR	9	3	504.912	no				0.85837	1	1.2016	1	0.85275	1	1.0059	1	0.68774	1	1.1539	1	0.85837	0.832224	1					0.85275	0.994135	1
IPI00382244;IPI00567915;IPI00569619;IPI00566166	IPI00567915	263	S	BCL2-associated transcription factor 1	>IPI:IPI00382244.1|TREMBL:Q7TP73 Tax_Id=10116 Gene_Symbol=Bclaf1 Aa2-041;>IPI:IPI00567915.3|TREMBL:B1WC16|ENSEMBL:ENSRNOP00000017927|REFSEQ:NP_001041317 Tax_Id=10116 Gene_Symbol=Bclaf1 Bclaf1 protein;>IPI:IPI00569619.2|TREMBL:D4A450|ENSEMBL:ENSRNOP00000042	B1WC16	1309704;	293017	Bclaf1	yes	0.979928	16.9956	229.75	100.21	3.2e-47	1;2;3	STVHSAKNTPSQHSHSIQHSPERSGSGSVGN	_NTPSQHSHS(ph)IQHS(ph)PER_	NTPS(0.001)QHS(0.02)HS(0.98)IQHS(1)PER	NT(-66.46)PS(-35.82)QHS(-17)HS(17)IQHS(35.82)PER	9	3	667.937	no				1.2507	1	1.0097	2	0.91049	1	0.96874	2	1.0073	1	0.88895	2	1.2507	0.990393	1					0.91049	1.03227	1
IPI00387829;IPI00395283;IPI00948308	IPI00948308	177	S	Tumor protein D52-like 2	>IPI:IPI00387829.2|TREMBL:D3ZW65|ENSEMBL:ENSRNOP00000032085 Tax_Id=10116 Gene_Symbol=Tpd52l2 Uncharacterized protein;>IPI:IPI00395283.1|SWISS-PROT:Q6PCT3|ENSEMBL:ENSRNOP00000020374|REFSEQ:NP_942039 Tax_Id=10116 Gene_Symbol=Tpd52l2 Tumor protein D54;>IPI:IP	D3ZJ46	735167;	296480	Tpd52l2	yes	1	69.2597	164.65	159.09	2.18e-10	1	PFSQSFSSYSIRHSISMPVMRNSATFKSFED;RKLGDMSSYSIRHSISMPVMRNSATFKSFED	_HSIS(ph)MPVMR_	HSIS(1)MPVMR	HS(-69.26)IS(69.26)MPVMR	4	2	569.251	no				1.4747	1	0.49268	1	0.83408	1	1.2561	1	1.3047	1	0.64445	1	1.4747	2.02972	1		up			0.83408	0.796115	1
IPI00387829;IPI00395283;IPI00951440;IPI00948308	IPI00948308	189	S	Tumor protein D52-like 2	>IPI:IPI00387829.2|TREMBL:D3ZW65|ENSEMBL:ENSRNOP00000032085 Tax_Id=10116 Gene_Symbol=Tpd52l2 Uncharacterized protein;>IPI:IPI00395283.1|SWISS-PROT:Q6PCT3|ENSEMBL:ENSRNOP00000020374|REFSEQ:NP_942039 Tax_Id=10116 Gene_Symbol=Tpd52l2 Tumor protein D54;>IPI:IP	D3ZJ46	735167;	296480	Tpd52l2	yes	0.999662	34.7105	166.3	141.82	1.24e-12	1;2	HSISMPVMRNSATFKSFEDRVGTIKSKVVGG	_NSATFKS(ph)FEDR_	NSATFKS(1)FEDR	NS(-64.44)AT(-34.71)FKS(34.71)FEDR	7	2	691.293	no				1.039	1	1.1091	1	4.3329	1	0.28702	1	3.5327	1	0.43533	1	1.039	0.901632	1					4.3329	3.48408	1
IPI00388137	IPI00388137	235	S	Protein Wipf2	>IPI:IPI00388137.1|TREMBL:D3ZUD3|ENSEMBL:ENSRNOP00000032337|REFSEQ:XP_001081411 Tax_Id=10116 Gene_Symbol=Wipf2 Uncharacterized protein	D3ZUD3	1561080;	360620	Wipf2	yes	1	105.997	133.1	106	1.87e-13	1	GREGHPAPPPVKPPPSPVNVRTGPSGQSLAP	_EGHPAPPPVKPPPS(ph)PVNVR_	EGHPAPPPVKPPPS(1)PVNVR	EGHPAPPPVKPPPS(106)PVNVR	14	3	684.686	no				0.7049	1	1.3842	1	0.26601	1	2.2125	1	0.22955	1	3.6375	1	0.7049	0.722439	1					0.26601	0.451977	1
IPI00781464;IPI00388697	IPI00781464	132	S	LEM domain containing 3	>IPI:IPI00781464.2|ENSEMBL:ENSRNOP00000054979 Tax_Id=10116 Gene_Symbol=Lemd3 101 kDa protein;>IPI:IPI00388697.4|ENSEMBL:ENSRNOP00000032921|REFSEQ:XP_002726946 Tax_Id=10116 Gene_Symbol=Lemd3 LEM domain containing 3-like		1596822;	680066	Lemd3	yes	1	66.5481	358.25	358.25	6.11e-119	1;3	PAAGSKVLLGFSSDESDVEASPREQAGGGGA	_VLLGFSSDES(ph)DVEASPR_	VLLGFSSDES(1)DVEASPR	VLLGFS(-112.64)S(-66.55)DES(66.55)DVEAS(-119.57)PR	10	2	944.422	no				0.9687	1	0.98879	1	0.95194	1	1.0103	1	0.86801	1	0.84968	1	0.9687	1.01134	1					0.95194	0.989805	1
IPI00389189;IPI00197380	IPI00389189	653	S	Nuclear pore complex protein Nup98-Nup96	>IPI:IPI00389189.4|SWISS-PROT:P49793|TREMBL:D3ZMW4|ENSEMBL:ENSRNOP00000027575|REFSEQ:NP_112336 Tax_Id=10116 Gene_Symbol=Nup98 Uncharacterized protein;>IPI:IPI00197380.4|ENSEMBL:ENSRNOP00000027590 Tax_Id=10116 Gene_Symbol=Nup98 98 kDa protein	P49793	71033;	81738	Nup98	yes	0.999414	32.316	244.04	244.04	8.48e-158	1	SKPVDENHQQDGDDDSLVSRFYTNPIAKPIP	_FSFLSKPVDENHQQDGDDDS(ph)LVSR_	FSFLSKPVDENHQQDGDDDS(0.999)LVS(0.001)R	FS(-203.21)FLS(-151.41)KPVDENHQQDGDDDS(32.32)LVS(-32.32)R	20	3	939.078	no				1.0906	1	0.91351	1	1.0757	1			0.89474	1			1.0906	1.09468	1					1.0757		1
IPI00389954	IPI00389954	17	S	Protein tyrosine phosphatase, receptor type, f polypeptide (PTPRF), interacting protein (liprin), alpha 3	>IPI:IPI00389954.2|TREMBL:D3ZDQ4|ENSEMBL:ENSRNOP00000029330 Tax_Id=10116 Gene_Symbol=Ppfia3 Uncharacterized protein	D3ZDQ4	620054;	140591	Ppfia3	yes	1	137.731	260.06	137.73	1.85e-73	1	MCEVMPTISEDGRRGSALGPDEAGGELERLM	_RGS(ph)ALGPDEAGGELER_	RGS(1)ALGPDEAGGELER	RGS(137.73)ALGPDEAGGELER	3	3	565.256	no				1.7587	1	0.55226	1	0.98252	1	1.0068	1	1.6172	1	0.57452	1	1.7587	1.81074	1	up	up	up	up	0.98252	0.993246	1
IPI00389967;IPI00200926;IPI00950068;IPI00373701;IPI00373700;IPI00373699;IPI00958936;IPI00951112;IPI00476391;IPI00200924;IPI00958230;IPI00373697;IPI00199571;IPI00200895;IPI00200897;IPI00958629	IPI00389967	882	S	Regulating synaptic membrane exocytosis 2	>IPI:IPI00389967.3|TREMBL:D3ZVS1|ENSEMBL:ENSRNOP00000006474 Tax_Id=10116 Gene_Symbol=Rims2 Uncharacterized protein;>IPI:IPI00200926.2|TREMBL:D4AEJ9|ENSEMBL:ENSRNOP00000045165 Tax_Id=10116 Gene_Symbol=Rims2 Uncharacterized protein;>IPI:IPI00950068.1|SWISS-P	D3ZVS1	620001;	116839	Rims2	yes	0.99793	26.8311	110.31	106.32	0.000240676	1	PHPSPYMPRRQLHGESPTRRLQRSKRISDSE	_QLHGES(ph)PTR_	QLHGES(0.998)PT(0.002)R	QLHGES(26.83)PT(-26.83)R	6	2	552.745	no				0.97357	1	0.92993	1	1.0133	1	1.1962	1	1.0315	1	1.116	1	0.97357	1.07535	1					1.0133	0.835981	1
IPI00390323	IPI00390323	619	S	Golgi brefeldin A resistant guanine nucleotide exchange factor 1	>IPI:IPI00390323.4|ENSEMBL:ENSRNOP00000038037|REFSEQ:XP_001066196 Tax_Id=10116 Gene_Symbol=Gbf1 golgi-specific brefeldin A-resistance factor 1-like		1307160;	309451	Gbf1	yes	0.999999	61.82	217.17	166.49	1.21e-60	1	EKKETARPGFEAVDGSPDTYKSERAASDGKA	_ETARPGFEAVDGS(ph)PDTYK_	ETARPGFEAVDGS(1)PDTYK	ET(-80.75)ARPGFEAVDGS(61.82)PDT(-61.82)Y(-123.16)K	13	2	1010.44	no				0.969	1	1.256	1	1.0146	1	1.1003	1	0.89223	1	1.2113	1	0.969	0.796178	1					1.0146	0.908843	1
IPI00390432	IPI00390432	1318	S	Dispatched homolog 2 (Drosophila) (Predicted), isoform CRA_d	>IPI:IPI00390432.1|TREMBL:D3ZBZ6|ENSEMBL:ENSRNOP00000029640|REFSEQ:NP_001101229 Tax_Id=10116 Gene_Symbol=Disp2 Uncharacterized protein	D3ZBZ6	1309569;	311324	Disp2	yes	1	117.505	247.73	181.43	8.62e-122	1	HSSLSWKGRGGPGDISPVVLPNSQPDLPDVW	_GGPGDIS(ph)PVVLPNSQPDLPDVWLR_	GGPGDIS(1)PVVLPNSQPDLPDVWLR	GGPGDIS(117.5)PVVLPNS(-117.5)QPDLPDVWLR	7	2	1304.64	no				1.0187	1	1.0084	1	0.76079	1	1.139	1	0.82657	1	1.2573	1	1.0187	0.99167	1					0.76079	0.877963	1
IPI00390437	IPI00390437	1166	S	Insulin receptor substrate 2	>IPI:IPI00390437.5|TREMBL:O70360;O88661;O88948|ENSEMBL:ENSRNOP00000036862|REFSEQ:NP_001162104 Tax_Id=10116 Gene_Symbol=Irs2 insulin receptor substrate 2	O70360	69316;	29376	Irs2	yes	0.999987	48.8181	180.06	152.11	6.29e-12	1;2	TPVSPSFAHNSKRHNSASVENVSLRKSSEGN	_RHNS(ph)ASVENVSLR_	RHNS(1)ASVENVSLR	RHNS(48.82)AS(-48.82)VENVS(-99.69)LR	4	2	774.868	no				2.382	1	0.42568	1	1.3165	1	1.799	2	5.4783	1	0.40007	1	2.382	2.34918	1	up	up	up	up	1.3165	0.555864	1
IPI00390437	IPI00390437	389	S	Insulin receptor substrate 2	>IPI:IPI00390437.5|TREMBL:O70360;O88661;O88948|ENSEMBL:ENSRNOP00000036862|REFSEQ:NP_001162104 Tax_Id=10116 Gene_Symbol=Irs2 insulin receptor substrate 2	O70360	69316;	29376	Irs2	yes	0.995819	23.8301	269	174.28	3.67e-165	1;2	GTAGGRPMSVAGSPLSPGPVRAPLSRSHTLS	_TASEGDGGAAGGAGTAGGRPM(ox)SVAGSPLS(ph)PGPVR_	TASEGDGGAAGGAGTAGGRPMSVAGS(0.004)PLS(0.996)PGPVR	T(-152.53)AS(-142.39)EGDGGAAGGAGT(-47.65)AGGRPMS(-43.83)VAGS(-23.83)PLS(23.83)PGPVR	29	3	1016.8	no				0.65417	1	1.8476	1	0.94704	1	0.92127	1	0.54264	1	1.995	1	0.65417	0.541243	1		down	down		0.94704	1.08546	1
IPI00391633;IPI00886466	IPI00391633	450	S	Hepatoma-derived growth factor-related protein 2	>IPI:IPI00391633.8|SWISS-PROT:Q925G1-1|REFSEQ:NP_598232 Tax_Id=10116 Gene_Symbol=Hdgfrp2 Isoform 1 of Hepatoma-derived growth factor-related protein 2;>IPI:IPI00886466.1|SWISS-PROT:Q925G1-2 Tax_Id=10116 Gene_Symbol=Hdgfrp2 Isoform 2 of Hepatoma-derived gro	Q925G1-1	621013;	171073	Hdgfrp2	yes	0.999998	58.1309	97.716	97.297	0.000221918	1	KPRARPVKVERTRKRSEGLSLDRKGEKKKEP	_KRS(ph)EGLSLDR_	KRS(1)EGLSLDR	KRS(58.13)EGLS(-58.13)LDR	3	3	414.206	no				3.2371	1	0.17716	1	0.80951	1	1.2219	1	3.2936	1	0.24149	1	3.2371	5.64462	1	up	up	up	up	0.80951	0.818398	1
IPI00392092;IPI00372981;IPI00951161	IPI00392092	1241	S	Kinesin-like protein (Fragment)	>IPI:IPI00392092.5|TREMBL:D3ZCG2|ENSEMBL:ENSRNOP00000031911 Tax_Id=10116 Gene_Symbol=- Uncharacterized protein;>IPI:IPI00372981.5|TREMBL:D3ZYN2|ENSEMBL:ENSRNOP00000044677 Tax_Id=10116 Gene_Symbol=- Uncharacterized protein;>IPI:IPI00951161.1|TREMBL:D3ZZ35|E	D3ZCG2			Kif21a	yes	0.999999	62.0268	166.62	166.62	6.12e-14	1	ISRQPSVSEKKVPEPSPVTRRKAYEKADKAK	_KVPEPS(ph)PVTR_	KVPEPS(1)PVTR	KVPEPS(62.03)PVT(-62.03)R	6	2	595.302	no				0.53281	1	1.8241	1	0.88162	1	1.0367	1	0.45708	1	2.2533	1	0.53281	0.548216	1	down	down	down	down	0.88162	0.964599	1
IPI00393175;IPI00368743	IPI00393175	294	S	Lipin 1	>IPI:IPI00393175.1|TREMBL:D4A6P4|ENSEMBL:ENSRNOP00000035585 Tax_Id=10116 Gene_Symbol=Lpin1 Uncharacterized protein;>IPI:IPI00368743.2|TREMBL:Q5XIM8|ENSEMBL:ENSRNOP00000005863|REFSEQ:NP_001012111 Tax_Id=10116 Gene_Symbol=Lpin1 RCG61514, isoform CRA_a	D4A6P4	1307646;	313977	Lpin1	yes	0.81575	6.46149	122.7	122.7	2.02e-08	1	LPQAAKSSSPHKMKDSSPLGGRKMADKIHFQ	_MKDS(ph)SPLGGR_	MKDS(0.816)S(0.184)PLGGR	MKDS(6.46)S(-6.46)PLGGR	4	2	564.249	no				0.92795	1	1.2721	1	0.86915	1	1.3735	1	0.8051	1	1.3266	1	0.92795	0.786102	1					0.86915	0.728067	1
IPI00393676	IPI00393676	1305	S	Protein Ahctf1	>IPI:IPI00393676.1|TREMBL:D3ZZZ0|ENSEMBL:ENSRNOP00000037261|REFSEQ:XP_341162 Tax_Id=10116 Gene_Symbol=Ahctf1 Uncharacterized protein	D3ZZZ0	1561291;	360886	Ahctf1	yes	0.999996	53.5961	224.67	201.16	1.92e-53	1	AKVPQKVVAESLDTHSPRSLEKLDVSKDSTV	_VVAESLDTHS(ph)PR_	VVAESLDTHS(1)PR	VVAES(-101.17)LDT(-53.6)HS(53.6)PR	10	2	695.822	no				1.0683	1	1.1395	1	1.0178	1	1.0812	1	1.0223	1	1.0865	1	1.0683	0.877578	1					1.0178	0.924898	1
IPI00393975;IPI00777019;IPI00957953;IPI00779779;IPI00569411;IPI00779501	IPI00393975	902	S	Microtubule-associated protein 4	>IPI:IPI00393975.2|SWISS-PROT:Q5M7W5-1|ENSEMBL:ENSRNOP00000037276|REFSEQ:NP_001019449 Tax_Id=10116 Gene_Symbol=Map4 Isoform 1 of Microtubule-associated protein 4;>IPI:IPI00777019.2|SWISS-PROT:Q5M7W5-2 Tax_Id=10116 Gene_Symbol=Map4 Isoform 2 of Microtubule-	Q5M7W5-1	1564359;	367171	Map4	yes	0.999933	41.8604	228.8	151.1	2.17e-11	1	PSSSAPRVSRLATTVSAPDLKSVRSKVGSTE	_LATTVS(ph)APDLK_	LATTVS(1)APDLK	LAT(-58.23)T(-41.86)VS(41.86)APDLK	6	1	1195.6	no				1.8035	1	0.52327	1	0.75724	1	1.4969	1	1.2231	1	0.78111	1	1.8035	1.91106	1	up	up	up	up	0.75724	0.668047	1
IPI00395283;IPI00951440;IPI00948308	IPI00948308	96	S	Tumor protein D52-like 2	>IPI:IPI00395283.1|SWISS-PROT:Q6PCT3|ENSEMBL:ENSRNOP00000020374|REFSEQ:NP_942039 Tax_Id=10116 Gene_Symbol=Tpd52l2 Tumor protein D54;>IPI:IPI00951440.1|TREMBL:D3ZRQ2|ENSEMBL:ENSRNOP00000059839 Tax_Id=10116 Gene_Symbol=Tpd52l2 Uncharacterized protein;>IPI:IP	D3ZJ46	735167;	296480	Tpd52l2	yes	1	105.67	184	184	8.73e-33	1	LGLSTLGELKQNLSRSWHDVQGSTAYVKTSE	_S(ph)WHDVQGSTAYVK_	S(1)WHDVQGSTAYVK	S(105.67)WHDVQGS(-105.67)T(-111.68)AY(-181.03)VK	1	2	779.34	no				1.0269	1	0.98024	1	0.86446	1	1.4458	1	0.88501	1	1.295	1	1.0269	1.02016	1					0.86446	0.691659	1
IPI00395297	IPI00395297	419	S	Small G protein signaling modulator 3	>IPI:IPI00395297.3|SWISS-PROT:Q6P6R7|ENSEMBL:ENSRNOP00000025381|REFSEQ:NP_942082 Tax_Id=10116 Gene_Symbol=Sgsm3 small G protein signaling modulator 3	Q6P6R7	735113;	362963	Sgsm3	yes	0.99926	31.3461	270.95	236.33	1.64e-98	1	TSLSQVVRRRTQRRKSGITSLLFGEDDLEAL	_RKS(ph)GITSLLFGEDDLEALK_	RKS(0.999)GIT(0.001)SLLFGEDDLEALK	RKS(31.35)GIT(-31.35)S(-51.55)LLFGEDDLEALK	3	2	1086.55	no				3.0152	1	0.30416	1	1.2182	1	0.70261	1	2.5408	1	0.31517	1	3.0152	3.28774	1	up	up	up	up	1.2182	1.42326	1
IPI00417730	IPI00417730	1150	S	Protein PRRC2A	>IPI:IPI00417730.3|SWISS-PROT:Q6MG48|ENSEMBL:ENSRNOP00000001133|REFSEQ:NP_997627 Tax_Id=10116 Gene_Symbol=Bat2 Large proline-rich protein BAT2	Q6MG48	1303025;	294250	Prrc2a	yes	1	69.3982	172.1	69.398	6.87e-48	1	LAQVPLAPPQPGAPPSPAPARFSTARGGRVF	_EGVLAQVPLAPPQPGAPPS(ph)PAPAR_	EGVLAQVPLAPPQPGAPPS(1)PAPAR	EGVLAQVPLAPPQPGAPPS(69.4)PAPAR	19	3	799.749	no				0.426	1	1.9949	1	0.85725	1	1.0442	1	0.35753	1	2.4702	1	0.426	0.501278	1	down	down	down	down	0.85725	0.957671	1
IPI00417730	IPI00417730	1007	S	Protein PRRC2A	>IPI:IPI00417730.3|SWISS-PROT:Q6MG48|ENSEMBL:ENSRNOP00000001133|REFSEQ:NP_997627 Tax_Id=10116 Gene_Symbol=Bat2 Large proline-rich protein BAT2	Q6MG48	1303025;	294250	Prrc2a	yes	1	121.992	218.12	174.59	4.81e-33	1	KGKVGPKETPAGGNLSPAPRLRRDYSYERVG	_ETPAGGNLS(ph)PAPR_	ETPAGGNLS(1)PAPR	ET(-121.99)PAGGNLS(121.99)PAPR	9	2	673.809	no				0.49104	1	1.8369	1	1.1792	1	0.80547	1	0.4799	1	1.8198	1	0.49104	0.544395	1	down	down	down	down	1.1792	1.24151	1
IPI00417730	IPI00417730	1109	S	Protein PRRC2A	>IPI:IPI00417730.3|SWISS-PROT:Q6MG48|ENSEMBL:ENSRNOP00000001133|REFSEQ:NP_997627 Tax_Id=10116 Gene_Symbol=Bat2 Large proline-rich protein BAT2	Q6MG48	1303025;	294250	Prrc2a	yes	0.999363	31.3782	381.97	89.181	6.06e-142	1;2;3	GSEYEEIPKRRRQRGSETGSETHESDLAPSD	_QRGS(ph)ET(ph)GS(ph)ETHESDLAPSDK_	QRGS(0.999)ET(0.992)GS(0.854)ET(0.154)HES(0.001)DLAPSDK	QRGS(31.38)ET(20.24)GS(7.65)ET(-7.65)HES(-29.53)DLAPS(-59.65)DK	4	3	790.956	no				2.0359	1	0.56004	1	1.1277	1	0.83208	1	1.0582	2	0.6	1	2.0359	1.78559	1	up	up	up	up	1.1277	1.20181	1
IPI00417730	IPI00417730	455	S	Protein PRRC2A	>IPI:IPI00417730.3|SWISS-PROT:Q6MG48|ENSEMBL:ENSRNOP00000001133|REFSEQ:NP_997627 Tax_Id=10116 Gene_Symbol=Bat2 Large proline-rich protein BAT2	Q6MG48	1303025;	294250	Prrc2a	yes	0.996504	26.4455	240.13	240.13	2.7e-91	1	APEDEDEAWRQRRKQSSSEISLAVERARRRR	_RKQS(ph)SSEISLAVER_	RKQS(0.997)S(0.002)S(0.001)EISLAVER	RKQS(26.45)S(-26.45)S(-29.06)EIS(-90.03)LAVER	4	2	835.417	no				4.8952	1	0.15602	1	1.1317	1	1.1038	1	4.992	1	0.14294	1	4.8952	6.40943	1	up	up	up	up	1.1317	0.905961	1
IPI00421301	IPI00421301	154	S	TBC1 domain family, member 22B	>IPI:IPI00421301.1|TREMBL:Q6U1J1|ENSEMBL:ENSRNOP00000000642|REFSEQ:NP_001020230 Tax_Id=10116 Gene_Symbol=Tbc1d22b TBC domain-containing protein	Q6U1J1	1564987;	502414	Tbc1d22b	yes	1	77.1914	151.11	77.191	2.71e-07	1	NSSDTCLRNTLHKQQSLPLRPIIPLVARISD	_QQS(ph)LPLRPIIPLVAR_	QQS(1)LPLRPIIPLVAR	QQS(77.19)LPLRPIIPLVAR	3	3	594.345	no				1.1359	1	0.93328	1	4.4205	1	0.2886	1	4.134	1	0.34424	1	1.1359	1.07149	1					4.4205	3.465	1
IPI00421345;IPI00949156;IPI00421346	IPI00421345	1212	S	LIM domain 7	>IPI:IPI00421345.1|TREMBL:Q6J0M8;Q6JBI6|ENSEMBL:ENSRNOP00000036354 Tax_Id=10116 Gene_Symbol=Lmo7 LMO7b;>IPI:IPI00949156.1|TREMBL:D4A6V9|ENSEMBL:ENSRNOP00000059301 Tax_Id=10116 Gene_Symbol=Lmo7 Uncharacterized protein;>IPI:IPI00421346.1|TREMBL:Q6JBI7|ENSEMB	Q6J0M8	1302984;	361084	Lmo7	yes	0.999995	52.7893	228.38	228.38	6.09e-47	1;3	TSLHNDNSWIRQRSASVNKEPICLTGIMRRG	_SAS(ph)VNKEPICLTGIMR_	SAS(1)VNKEPICLTGIMR	S(-52.79)AS(52.79)VNKEPICLT(-129.99)GIMR	3	2	928.444	no				1.4272	1	0.75427	1	1.7451	1	0.53335	1	1.8376	1	0.43227	1	1.4272	1.32579	1					1.7451	1.87494	1
IPI00421417;IPI00559499;IPI00777795	IPI00421417	163	S	Cap methyltransferase 1	>IPI:IPI00421417.1|TREMBL:Q6QI79|ENSEMBL:ENSRNOP00000040813 Tax_Id=10116 Gene_Symbol=Ftsjd2 LRRG00129;>IPI:IPI00559499.1|SWISS-PROT:Q5U2Z5|ENSEMBL:ENSRNOP00000000640|REFSEQ:NP_001014053 Tax_Id=10116 Gene_Symbol=Ftsjd2 Cap-specific mRNA (nucleoside-2'-O-)-m	Q6QI79	1307801;	309656	Ftsjd2	yes	0.999999	62.3403	278.58	252.91	1.81e-89	1;2;3;4	LSSVSHAAKASTTSLSGSDSETEGKQPCSDG;RSVLIRERRASTTSLSGSDSETEGKQPCSDG	_ASTTSLS(ph)GS(ph)DSETEGK_	ASTTSLS(1)GS(0.999)DS(0.001)ETEGK	AS(-122.54)T(-114.46)T(-91.89)S(-62.34)LS(62.34)GS(31.67)DS(-31.67)ET(-51.64)EGK	7	2	858.816	no				1.0904	2	0.79941	1	1.1451	2	1.0021	1	0.86397	1	0.87156	1	1.0904	1.25092	1					1.1451	0.997904	1
IPI00421424;IPI00207643	IPI00421424	786	S	Enhancer of mRNA-decapping protein 4	>IPI:IPI00421424.3|SWISS-PROT:Q3ZAV8|ENSEMBL:ENSRNOP00000033608|REFSEQ:NP_001028240 Tax_Id=10116 Gene_Symbol=Edc4 Enhancer of mRNA-decapping protein 4;>IPI:IPI00207643.4|TREMBL:Q6QI93|ENSEMBL:ENSRNOP00000006345 Tax_Id=10116 Gene_Symbol=Edc4 LRRG00115	Q3ZAV8	1562009;	361399	Edc4	yes	0.999602	34.0393	201.71	127.78	7.86e-77	1	EPDSMASAASALHLLSPRPRQGPELSSQLGL	_GFGSSVPEGLIEPDSMASAASALHLLS(ph)PRPR_	GFGSSVPEGLIEPDSMASAASALHLLS(1)PRPR	GFGS(-119.88)S(-116.8)VPEGLIEPDS(-76.74)MAS(-54.51)AAS(-34.04)ALHLLS(34.04)PRPR	27	5	646.72	no				1.0882	1	0.92905	1	0.54736	1	2.0703	1	0.46433	1	2.6285	1	1.0882	1.07637	1					0.54736	0.483022	1
IPI00421524	IPI00421524	360	S	Occludin	>IPI:IPI00421524.1|SWISS-PROT:Q6P6T5|TREMBL:Q91XW5|ENSEMBL:ENSRNOP00000024674|REFSEQ:NP_112619 Tax_Id=10116 Gene_Symbol=Tpmt;Ocln Occludin	Q6P6T5	620089;1585162;	83497	Ocln	yes	0.997783	26.5318	164.99	164.99	9.88e-23	1	PPLVPEVAQEIPLTLSVDDFRQPRYSSNDNL	_SPPLVPEVAQEIPLTLS(ph)VDDFR_	SPPLVPEVAQEIPLT(0.002)LS(0.998)VDDFR	S(-142.09)PPLVPEVAQEIPLT(-26.53)LS(26.53)VDDFR	17	3	834.756	no				1.8002	1	0.40244	1	0.67649	1			1.3566	1	0.59724	1	1.8002	2.48484	1	up	up	up	up	0.67649		1
IPI00421524	IPI00421524	371	S	Occludin	>IPI:IPI00421524.1|SWISS-PROT:Q6P6T5|TREMBL:Q91XW5|ENSEMBL:ENSRNOP00000024674|REFSEQ:NP_112619 Tax_Id=10116 Gene_Symbol=Tpmt;Ocln Occludin	Q6P6T5	620089;1585162;	83497	Ocln	yes	0.99997	45.2476	211.75	194.55	4.3e-19	1;2;3;4;5	PLTLSVDDFRQPRYSSNDNLETPSKRTPTKG	_YSS(ph)NDNLETPSK_	YSS(1)NDNLETPSK	Y(-75.79)S(-45.25)S(45.25)NDNLET(-73.36)PS(-82.52)K	3	2	717.793	no				1.1412	1	1.2684	1	0.89232	1	1.1207	1	1.1085	1	1.0989	1	1.1412	0.788395	1					0.89232	0.892299	1
IPI00422013	IPI00422013	115	S	Protein Nelfe	>IPI:IPI00422013.1|TREMBL:Q6MG75|ENSEMBL:ENSRNOP00000000478|REFSEQ:NP_001159373;NP_997713 Tax_Id=10116 Gene_Symbol=Rdbp RD RNA-binding protein	Q6MG75	1303325;	294258	Rdbp	yes	1	89.067	309.88	261.64	5.74e-144	1;2	EKGPVPTFQPFQRSMSADEDLQEPSRRPQRK	_SMS(ph)ADEDLQEPSR_	SMS(1)ADEDLQEPSR	S(-89.07)MS(89.07)ADEDLQEPS(-178.98)R	3	2	772.8	no				1.2486	1	0.86214	1	1.852	1	0.54795	1	1.97	1	0.46705	1	1.2486	1.1599	1					1.852	1.82498	1
IPI00464535;IPI00471687	IPI00464535	312	S	Isoform 2 of Plasminogen activator inhibitor 1 RNA-binding protein	>IPI:IPI00464535.1|SWISS-PROT:Q6AXS5-2|REFSEQ:NP_659554 Tax_Id=10116 Gene_Symbol=Serbp1 Isoform 2 of Plasminogen activator inhibitor 1 RNA-binding protein;>IPI:IPI00471687.1|SWISS-PROT:Q6AXS5-1|ENSEMBL:ENSRNOP00000009503 Tax_Id=10116 Gene_Symbol=Serbp1 Iso	Q6AXS5-2	619907;	246303	Serbp1	yes	0.908335	9.96044	260.24	159.18	9.96e-78	1	EGADGQWKKGFVLHKSKSEEAHAEDSVMDHH	_S(ph)KSEEAHAEDSVMDHHFR_	S(0.908)KS(0.092)EEAHAEDSVMDHHFR	S(9.96)KS(-9.96)EEAHAEDS(-69.35)VMDHHFR	1	3	731.3	no				1.0985	1	1.0928	1	1.7269	1	0.59008	1	1.8179	1	0.57772	1	1.0985	0.915081	1					1.7269	1.69469	1
IPI00464535;IPI00471687	IPI00464535	314	S	Isoform 2 of Plasminogen activator inhibitor 1 RNA-binding protein	>IPI:IPI00464535.1|SWISS-PROT:Q6AXS5-2|REFSEQ:NP_659554 Tax_Id=10116 Gene_Symbol=Serbp1 Isoform 2 of Plasminogen activator inhibitor 1 RNA-binding protein;>IPI:IPI00471687.1|SWISS-PROT:Q6AXS5-1|ENSEMBL:ENSRNOP00000009503 Tax_Id=10116 Gene_Symbol=Serbp1 Iso	Q6AXS5-2	619907;	246303	Serbp1	yes	0.999915	40.7979	337.57	337.57		1	ADGQWKKGFVLHKSKSEEAHAEDSVMDHHFR	_SKS(ph)EEAHAEDSVMDHHFR_	SKS(1)EEAHAEDSVMDHHFR	S(-40.8)KS(40.8)EEAHAEDS(-57.84)VMDHHFR	3	2	1096.45	no				1.1057	1	1.1152	1	1.6649	1	0.57552	1	1.5462	1	0.66815	1	1.1057	0.8967	1					1.6649	1.73756	1
IPI00464662	IPI00464662	364	S	Protein Sphk2	>IPI:IPI00464662.1|TREMBL:Q6AYB2|ENSEMBL:ENSRNOP00000028549|REFSEQ:NP_001012066 Tax_Id=10116 Gene_Symbol=Sphk2 Sphingosine kinase 2	Q6AYB2	1307757;	308589	Sphk2	yes	1	85.5372	199.63	92.307	6.72e-40	1;2;3	EPALPIPGHGLPRAKSELALAPAPAPAATHS	_AKS(ph)ELALAPAPAPAAT(ph)HSPLHR_	AKS(1)ELALAPAPAPAAT(0.5)HS(0.5)PLHR	AKS(85.54)ELALAPAPAPAAT(0)HS(0)PLHR	3	4	592.291	no				1.2259	1	0.76467	1	0.9802	1	1.2349	1	1.2752	1	0.81828	1	1.2259	1.30775	1					0.9802	0.809782	1
IPI00464662	IPI00464662	379	S	Protein Sphk2	>IPI:IPI00464662.1|TREMBL:Q6AYB2|ENSEMBL:ENSRNOP00000028549|REFSEQ:NP_001012066 Tax_Id=10116 Gene_Symbol=Sphk2 Sphingosine kinase 2	Q6AYB2	1307757;	308589	Sphk2	yes	0.980152	16.9357	220.55	135.91	1.31e-48	1;2;3	SELALAPAPAPAATHSPLHRSVSDLPLPLPQ	_AKS(ph)ELALAPAPAPAATHS(ph)PLHR_	AKS(1)ELALAPAPAPAAT(0.02)HS(0.98)PLHR	AKS(116.37)ELALAPAPAPAAT(-16.94)HS(16.94)PLHR	18	3	789.385	no				0.79321	1	1.4497	1	1.3617	1	0.70021	1	1.1042	1	1.238	1	0.79321	0.689798	1					1.3617	1.42814	1
IPI00464805;IPI00608171	IPI00464805	272	S	Poly(rC) binding protein 2	>IPI:IPI00464805.2|TREMBL:D4ACH3;Q6AYU2;Q6AYU5|ENSEMBL:ENSRNOP00000052173|REFSEQ:NP_001013241 Tax_Id=10116 Gene_Symbol=Pcbp2 Poly(RC) binding protein 2;>IPI:IPI00608171.1|TREMBL:Q4V8F6 Tax_Id=10116 Gene_Symbol=Pcbp2 Pcbp2 protein	D4ACH3	1309626;	363005	Pcbp2	yes	0.987733	19.2825	126.84	84.423	3.24e-28	1	PMTHGNTGFSGIESSSPEVKGYWGLDASAQT	_LHQLAMQQSHFPMTHGNTGFSGIESSS(ph)PEVK_	LHQLAMQQSHFPMTHGNTGFSGIES(0.001)S(0.012)S(0.988)PEVK	LHQLAMQQS(-74.37)HFPMT(-64.85)HGNT(-61.04)GFS(-54.78)GIES(-32.09)S(-19.28)S(19.28)PEVK	27	5	693.318	no				0.86405	1	1.1731	1	1.0895	1	0.99264	1	0.84025	1	1.1641	1	0.86405	0.852442	1					1.0895	1.00741	1
IPI00464871;IPI00331865;IPI00464557;IPI00464558	IPI00464871	277	S	Drebrin-like protein	>IPI:IPI00464871.4|SWISS-PROT:Q9JHL4-1|ENSEMBL:ENSRNOP00000017375 Tax_Id=10116 Gene_Symbol=Dbnl Isoform 1 of Drebrin-like protein;>IPI:IPI00331865.3|SWISS-PROT:Q9JHL4-2|REFSEQ:NP_112642 Tax_Id=10116 Gene_Symbol=Dbnl Isoform 2 of Drebrin-like protein;>IPI:I	Q9JHL4-1	70941;	83527	Dbnl	yes	0.999967	44.7863	243.01	223.96	6.29e-55	1;2;3	APHPREIFKQKERAMSTTSVSSSQPGKLRSP	_AMS(ph)TTSVSSSQPGK_	AMS(1)TTSVSSSQPGK	AMS(44.79)T(-44.79)T(-85.57)S(-104.4)VS(-139.99)S(-147.57)S(-155.01)QPGK	3	2	724.31	no				1.1895	1	0.6144	1	5.3539	1	0.18712	1	4.7295	1	0.21053	1	1.1895	1.6276	1					5.3539	5.34416	1
IPI00470247	IPI00470247	197	S	Ras-related protein Rab-3B	>IPI:IPI00470247.1|SWISS-PROT:Q63941|TREMBL:Q6P9W6;Q9QYT8|ENSEMBL:ENSRNOP00000010645|REFSEQ:NP_112353 Tax_Id=10116 Gene_Symbol=Rab3b Rab3b protein	Q63941	620922;	81755	Rab3b	yes	0.884139	8.83863	91.475	69.935	3.06e-05	1;2;3	RQAFERLVDAICDKMSDSMDTDPSVLGASKT	_MS(ph)DSMDTDPSVLGASK_	MS(0.884)DS(0.116)MDTDPSVLGASK	MS(8.84)DS(-8.84)MDT(-34.8)DPS(-42.61)VLGAS(-66.08)K	2	2	860.844	no				1.2667	1	0.82091	1			1.057	1			0.81794	1	1.2667	1.21816	1						0.946074	1
IPI00949457;IPI00470321	IPI00949457	87	S	RNA polymerase II associated protein 3	>IPI:IPI00949457.1|TREMBL:D4A0G1|ENSEMBL:ENSRNOP00000061770 Tax_Id=10116 Gene_Symbol=Rpap3 Uncharacterized protein;>IPI:IPI00470321.1|SWISS-PROT:Q68FQ7|ENSEMBL:ENSRNOP00000009326|REFSEQ:NP_001004243 Tax_Id=10116 Gene_Symbol=Rpap3 RNA polymerase II-associat	D4A0G1	1303036;	300189	Rpap3	yes	1	96.7046	138.39	138.39	7.29e-07	1	SSKKTKEENTKNRIKSFDYDAWAKLDVDSIL	_IKS(ph)FDYDAWAK_	IKS(1)FDYDAWAK	IKS(96.7)FDY(-96.7)DAWAK	3	2	712.318	no				1.2893	1	0.58712	1	6.517	1	0.21931	1	7.7251	1	0.14265	1	1.2893	1.70323	1					6.517	4.55976	1
IPI00471542;IPI00948056;IPI00471609;IPI00327483;IPI00211116	IPI00471542	110	S	Cyclin-dependent kinase 16	>IPI:IPI00471542.2|TREMBL:D3ZZ56|ENSEMBL:ENSRNOP00000011961 Tax_Id=10116 Gene_Symbol=Pctk1 Uncharacterized protein;>IPI:IPI00948056.1|TREMBL:Q68G39|ENSEMBL:ENSRNOP00000060222|REFSEQ:NP_001004132 Tax_Id=10116 Gene_Symbol=Pctk1 PCTAIRE-motif protein kinase 1	D3ZZ56	620584;	81741	Cdk16	yes	0.988477	19.3339	138.89	92.039	5.41e-07	1	SPVRVRMRNHPPRKISTEDINKRLSLPADIR	_KIS(ph)TEDINK_	KIS(0.988)T(0.012)EDINK	KIS(19.33)T(-19.33)EDINK	3	2	564.271	no				2.3946	1	0.38728	1	1.1318	1	0.94145	1	2.5775	1	0.40153	1	2.3946	2.58211	1	up	up	up	up	1.1318	1.06219	1
IPI00471584;IPI00951899;IPI00390302	IPI00471584	452	S	Heat shock protein HSP 90-beta	>IPI:IPI00471584.7|SWISS-PROT:P34058|ENSEMBL:ENSRNOP00000026920|REFSEQ:NP_001004082 Tax_Id=10116 Gene_Symbol=Hsp90ab1 Heat shock protein HSP 90-beta;>IPI:IPI00951899.1|TREMBL:D4A2Z9|ENSEMBL:ENSRNOP00000061312 Tax_Id=10116 Gene_Symbol=- Uncharacterized prot	P34058	1303075;	301252	Hsp90ab1	yes	1	91.5493	122.26	91.549	0.000108404	1	LKLGIHEDSTNRRRLSELLRYHTSQSGDEMT	_RRLS(ph)ELLR_	RRLS(1)ELLR	RRLS(91.55)ELLR	4	3	374.876	no				1.1473	1	0.92707	1	1.1132	1	1.0589	1	1.2455	1	1.0202	1	1.1473	1.07867	1					1.1132	0.944376	1
IPI00471750;IPI00959673	IPI00471750	32	S	Centromere protein Q	>IPI:IPI00471750.1|SWISS-PROT:Q66H02|ENSEMBL:ENSRNOP00000060916|REFSEQ:NP_001014237 Tax_Id=10116 Gene_Symbol=Cenpq Centromere protein Q;>IPI:IPI00959673.1|REFSEQ:XP_002730035 Tax_Id=10116 Gene_Symbol=LOC100361893 centromere protein Q-like	Q66H02	1359451;	363198	Cenpq	yes	1	71.6851	288.82	71.685	1.85e-103	1	RNVKQRADKEDEELDSPENKVGNRAKRNRSH	_ADKEDEELDS(ph)PENK_	ADKEDEELDS(1)PENK	ADKEDEELDS(71.69)PENK	10	3	566.896	no				1.0552	1	1.1044	1	0.93798	1	1.2097	1	0.78155	1	1.1507	1	1.0552	0.905469	1					0.93798	0.826651	1
IPI00471774	IPI00471774	441	S	RAN GTPase activating protein 1	>IPI:IPI00471774.3|TREMBL:Q66H32|ENSEMBL:ENSRNOP00000050029|REFSEQ:NP_001012199 Tax_Id=10116 Gene_Symbol=Rangap1 RAN GTPase activating protein 1	Q66H32	1310380;	362965	Rangap1	yes	0.953548	16.4671	78.3	33.833	1.45e-09	1;2	SSPPPTDLSTFLSFPSPEKLLRLGPKVSVLI	_ILDPNSGEPAPVLSSPPPTDLSTFLSFPS(ph)PEK_	ILDPNSGEPAPVLS(0.001)S(0.001)PPPT(0.003)DLS(0.01)T(0.01)FLS(0.022)FPS(0.954)PEK	ILDPNS(-33.6)GEPAPVLS(-30.53)S(-28.23)PPPT(-25.32)DLS(-19.92)T(-19.92)FLS(-16.47)FPS(16.47)PEK	29	5	684.137	no				1.0212	1	0.96836	1	0.92971	1	1.1784	1	0.60898	1	1.0496	1	1.0212	1.03267	1					0.92971	0.848608	1
IPI00471792;IPI00948332	IPI00948332	834	S	Family with sequence similarity 160, member A2	>IPI:IPI00471792.1|SWISS-PROT:Q66H54|ENSEMBL:ENSRNOP00000023502|REFSEQ:NP_001005538 Tax_Id=10116 Gene_Symbol=Fam160a2 FTS and Hook-interacting protein;>IPI:IPI00948332.1|TREMBL:D4A7B7|ENSEMBL:ENSRNOP00000023568 Tax_Id=10116 Gene_Symbol=Fam160a2 Uncharacter	D4A7B7	1359585;	293343	Fam160a2	yes	0.999999	62.5112	256.5	248.47	4.83e-100	1	LQPGRDGTGLGLGGGSPGASTPVLLPRGGAS	_DGTGLGLGGGS(ph)PGASTPVLLPR_	DGTGLGLGGGS(1)PGASTPVLLPR	DGT(-105.11)GLGLGGGS(62.51)PGAS(-62.51)T(-68.83)PVLLPR	11	2	1030.01	no				0.53046	1	1.6791	1	1.3211	1	0.69197	1	0.56406	1	1.7064	1	0.53046	0.595557	1	down		down		1.3211	1.44515	1
IPI00471828	IPI00471828	508	S	Mitogen-activated protein kinase kinase kinase 11	>IPI:IPI00471828.1|SWISS-PROT:Q66HA1|ENSEMBL:ENSRNOP00000028185|REFSEQ:NP_001013168 Tax_Id=10116 Gene_Symbol=Map3k11 Mitogen-activated protein kinase kinase kinase 11	Q66HA1	1359261;	309168	Map3k11	yes	1	95.6554	210.41	153.09	2.53e-27	1	ISMPLDFKHRITVQASPGLDRRRNVFEVGAG	_ITVQAS(ph)PGLDR_	ITVQAS(1)PGLDR	IT(-95.66)VQAS(95.66)PGLDR	6	2	618.803	no				0.26585	1	4.0317	1	0.6691	1	1.1846	1	0.20702	1	5.4676	1	0.26585	0.248034	1	down	down	down	down	0.6691	0.844167	1
IPI00471871	IPI00471871	32	S	Praja ring finger 1, E3 ubiquitin protein ligase	>IPI:IPI00471871.1|TREMBL:Q66HF7|REFSEQ:NP_001094476 Tax_Id=10116 Gene_Symbol=LOC683077 RCG36360	Q66HF7	1591532;	683077	LOC683077	yes	1	75.9149	179.35	179.35	2.4e-15	1	VPMHRSTANQSKRSRSPFASTRRRWEDNEGS	_SRS(ph)PFASTR_	SRS(1)PFASTR	S(-75.91)RS(75.91)PFAS(-88.74)T(-96.17)R	3	2	544.748	no				0.99108	1	0.95409	1	0.97868	1	0.9307	1	0.93161	1	1.0737	1	0.99108	1.04812	1					0.97868	1.07446	1
IPI00476223	IPI00476223	224	S	Protein Snw1	>IPI:IPI00476223.3|TREMBL:D4A8G7|ENSEMBL:ENSRNOP00000054619|REFSEQ:NP_001102749 Tax_Id=10116 Gene_Symbol=Snw1 Uncharacterized protein	D4A8G7	1561926;	500695	Snw1	yes	1	90.2798	220.1	131.09	2.8e-20	1;2;3	PPRFKINKKIPRGPPSPPAPVMHSPSRKMTV	_GPPS(ph)PPAPVMHS(ph)PSRK_	GPPS(1)PPAPVMHS(0.986)PS(0.014)RK	GPPS(90.28)PPAPVMHS(18.51)PS(-18.51)RK	4	2	901.396	no				1.2579	1	1.0784	1	0.91555	1	1.1125	1	0.97926	1	1.0321	1	1.2579	0.9273	1					0.91555	0.898876	1
IPI00476879;IPI00562813;IPI00567247;IPI00470218	IPI00476879	2398	S	Protein Tacc2	>IPI:IPI00476879.1|TREMBL:D3ZXK3|ENSEMBL:ENSRNOP00000051820|REFSEQ:NP_001004415 Tax_Id=10116 Gene_Symbol=Tacc2 transforming acidic coiled coil 2 isoform 1;>IPI:IPI00562813.2|TREMBL:D3ZZZ8|ENSEMBL:ENSRNOP00000051542 Tax_Id=10116 Gene_Symbol=Tacc2 Uncharacte	D3ZXK3	1303004;	309025	Tacc2	yes	0.999816	37.3557	167.89	111.83	7.1e-07	1	QPSDLSNFVNETKFNSPSEELDYRNSYEIEY	_FNS(ph)PSEELDYR_	FNS(1)PSEELDYR	FNS(37.36)PS(-37.36)EELDY(-101.64)R	3	2	718.79	no				1.0119	1	1.0127	1	0.91654	1	1.0717	1	0.77315	1	1.1037	1	1.0119	0.987459	1					0.91654	0.933097	1
IPI00515783;IPI00209277;IPI00515819;IPI00515808	IPI00515783	297	S	Isoform 3 of Protein LYRIC	>IPI:IPI00515783.2|SWISS-PROT:Q9Z1W6-3|TREMBL:D3ZGX7|ENSEMBL:ENSRNOP00000048142 Tax_Id=10116 Gene_Symbol=Mtdh Uncharacterized protein;>IPI:IPI00209277.1|SWISS-PROT:Q9Z1W6-1|ENSEMBL:ENSRNOP00000009989|REFSEQ:NP_596889 Tax_Id=10116 Gene_Symbol=Mtdh Isoform 1	Q9Z1W6-3	620992;	170910	Mtdh	yes	1	80.4153	205.28	176.4	1.33e-08	1;3;4	GGGWSEKSVKLSSQLSAGEEKWNSVPPASAG	_LSSQLS(ph)AGEEK_	LSSQLS(1)AGEEK	LS(-104.08)S(-80.42)QLS(80.42)AGEEK	6	2	614.776	no				1.1425	1	0.87651	1	1.1763	1	0.64673	1	1.5291	1	0.72213	1	1.1425	1.14089	1					1.1763	1.54624	1
IPI00551751;IPI00780381;IPI00950006	IPI00551751	69	S	Emerin	>IPI:IPI00551751.4|SWISS-PROT:Q63190|TREMBL:Q6PCU4|ENSEMBL:ENSRNOP00000053121|REFSEQ:NP_037080 Tax_Id=10116 Gene_Symbol=Emd Emerin;>IPI:IPI00780381.1|TREMBL:D3ZQF5|ENSEMBL:ENSRNOP00000053122 Tax_Id=10116 Gene_Symbol=Emd Uncharacterized protein;>IPI:IPI0095	Q63190	2551;	25437	Emd	yes	0.999999	59.8785	326.23	326.23	3.68e-84	1	SSSSFSYRFSDLDSASVDSDMYDLPKKEDAL	_FSDLDSAS(ph)VDSDMYDLPK_	FSDLDSAS(1)VDSDMYDLPK	FS(-137.37)DLDS(-59.88)AS(59.88)VDS(-70.17)DMY(-225.46)DLPK	8	2	1042.92	no				1.2988	1	0.64859	1	5.6086	1	0.21662	1	5.1707	1	0.20334	1	1.2988	1.54181	1					5.6086	4.61638	1
IPI00554244	IPI00554244	21	S	AMP deaminase 2	>IPI:IPI00554244.3|SWISS-PROT:Q02356|ENSEMBL:ENSRNOP00000026051|REFSEQ:NP_001095151 Tax_Id=10116 Gene_Symbol=Ampd2 AMP deaminase 2	Q02356	2110;	362015	Ampd2	yes	1	86.0658	212.72	155.49	3.87e-24	1;2	GPGKSKAKYPFKKRASLQASAAAPEARSGLG	_RAS(ph)LQASAAAPEAR_	RAS(1)LQASAAAPEAR	RAS(86.07)LQAS(-86.07)AAAPEAR	3	2	739.859	no				0.93856	1	0.82015	1	4.8565	1	0.22028	1	3.9451	1	0.23503	1	0.93856	1.21929	1					4.8565	4.53968	1
IPI00554244;IPI00949169	IPI00554244	113	S	AMP deaminase 2	>IPI:IPI00554244.3|SWISS-PROT:Q02356|ENSEMBL:ENSRNOP00000026051|REFSEQ:NP_001095151 Tax_Id=10116 Gene_Symbol=Ampd2 AMP deaminase 2;>IPI:IPI00949169.1|TREMBL:D3ZSL6|ENSEMBL:ENSRNOP00000059774 Tax_Id=10116 Gene_Symbol=Ampd2 Uncharacterized protein	Q02356	2110;	362015	Ampd2	yes	1	77.1919	231.77	77.192	3.78e-116	1	IEQLEERRQRLERQISQDVKLEPDILLRAKQ	_QIS(ph)QDVKLEPDILLR_	QIS(1)QDVKLEPDILLR	QIS(77.19)QDVKLEPDILLR	3	3	616.327	no				1.2416	1	0.76765	1	3.0496	1	0.36541	1	2.8685	1	0.41376	1	1.2416	1.30268	1					3.0496	2.73665	1
IPI00556925;IPI00212553	IPI00556925	3000	S	Bassoon (presynaptic cytomatrix protein)	>IPI:IPI00556925.2|TREMBL:D3ZN66|ENSEMBL:ENSRNOP00000046293 Tax_Id=10116 Gene_Symbol=Bsn Uncharacterized protein;>IPI:IPI00212553.3|SWISS-PROT:O88778|ENSEMBL:ENSRNOP00000039162|REFSEQ:NP_062019 Tax_Id=10116 Gene_Symbol=Bsn Protein bassoon	D3ZN66	2223;	29138	Bsn	yes	0.999972	45.5452	247.93	140.33	2.2e-20	1	DYPPLRGLGEHRDYLSDSELNQLRLQGCTTP	_DYLS(ph)DSELNQLR_	DYLS(1)DSELNQLR	DY(-67.99)LS(45.55)DS(-45.55)ELNQLR	4	2	766.835	no				0.67527	1	1.6928	1	0.84293	1	0.96166	1	0.54131	1	1.4945	1	0.67527	0.590737	1					0.84293	1.03987	1
IPI00556925;IPI00212553	IPI00556925	2800	S	Bassoon (presynaptic cytomatrix protein)	>IPI:IPI00556925.2|TREMBL:D3ZN66|ENSEMBL:ENSRNOP00000046293 Tax_Id=10116 Gene_Symbol=Bsn Uncharacterized protein;>IPI:IPI00212553.3|SWISS-PROT:O88778|ENSEMBL:ENSRNOP00000039162|REFSEQ:NP_062019 Tax_Id=10116 Gene_Symbol=Bsn Protein bassoon	D3ZN66	2223;	29138	Bsn	yes	0.995316	23.2773	206.49	180.09	5.15e-27	1	VSPLSPHRLLDTSFASSERLNKAHVSPQKQF	_LLDTSFAS(ph)SER_	LLDTSFAS(0.995)S(0.005)ER	LLDT(-74.44)S(-54.27)FAS(23.28)S(-23.28)ER	8	2	653.29	no				0.62753	1	1.8702	1	0.63601	1	1.2863	1	0.42109	1	2.0968	1	0.62753	0.534702	1		down	down		0.63601	0.777424	1
IPI00557337	IPI00557337	18	S	LUC7-like 2 (S. cerevisiae)	>IPI:IPI00557337.2|TREMBL:B2RYP6|ENSEMBL:ENSRNOP00000008557|REFSEQ:NP_001101323 Tax_Id=10116 Gene_Symbol=Luc7l2 LUC7-like 2	B2RYP6	1308651;	312251	Luc7l2	yes	0.98802	19.1693	231.58	174.7	4.01e-16	1;2	AQAQMRAMLDQLMGTSRDGDTTRQRIKFSDD	_AMLDQLMGTS(ph)RDGDTTR_	AMLDQLMGT(0.012)S(0.988)RDGDTTR	AMLDQLMGT(-19.17)S(19.17)RDGDT(-48.61)T(-53.8)R	10	2	974.419	no				1.3622	1	1.2314	1	1.608	1	0.55663	1	1.4735	1	0.72115	1	1.3622	0.812084	1					1.608	1.79653	1
IPI00557567;IPI00560002;IPI00358063	IPI00560002	129	S	Mitochondrial fission factor	>IPI:IPI00557567.2|TREMBL:D3ZWC3|ENSEMBL:ENSRNOP00000020712 Tax_Id=10116 Gene_Symbol=RGD1310230 Uncharacterized protein;>IPI:IPI00560002.1|TREMBL:D3ZPZ9|ENSEMBL:ENSRNOP00000046637 Tax_Id=10116 Gene_Symbol=RGD1310230 Uncharacterized protein;>IPI:IPI00358063	D3ZPZ9	1310230;	301563	Mff	yes	1	76.3317	172.21	76.332	6.3e-26	1;2	QSEEIRAVGRLKRERSMSENAVRQNGQLVRN;SEEQIRAVGRLKRERSMSENAVRQNGQLVRN	_S(ph)MS(ph)ENAVR_	S(1)MS(1)ENAVR	S(76.33)MS(76.33)ENAVR	1	2	527.177	no				1.1461	1	0.95572	1	2.1589	1	0.56414	1	1.416	1	0.81432	1	1.1461	1.04633	1					2.1589	1.77261	1
IPI00557567;IPI00560002;IPI00358063	IPI00560002	131	S	Mitochondrial fission factor	>IPI:IPI00557567.2|TREMBL:D3ZWC3|ENSEMBL:ENSRNOP00000020712 Tax_Id=10116 Gene_Symbol=RGD1310230 Uncharacterized protein;>IPI:IPI00560002.1|TREMBL:D3ZPZ9|ENSEMBL:ENSRNOP00000046637 Tax_Id=10116 Gene_Symbol=RGD1310230 Uncharacterized protein;>IPI:IPI00358063	D3ZPZ9	1310230;	301563	Mff	yes	1	76.3317	155.17	76.332	3.09e-11	1;2	EEIRAVGRLKRERSMSENAVRQNGQLVRNDS;EQIRAVGRLKRERSMSENAVRQNGQLVRNDS	_S(ph)MS(ph)ENAVR_	S(1)MS(1)ENAVR	S(76.33)MS(76.33)ENAVR	3	2	527.177	no				1.4962	1	0.8503	1	0.3907	1	1.9624	1	0.66922	1	0.87877	1	1.4962	1.17606	1					0.3907	0.50958	1
IPI00559354;IPI00359003	IPI00559354	57	S	Microtubule-actin cross-linking factor 1	>IPI:IPI00559354.3|TREMBL:D3ZHV2|ENSEMBL:ENSRNOP00000041065|REFSEQ:NP_001129230 Tax_Id=10116 Gene_Symbol=Macf1 Uncharacterized protein;>IPI:IPI00359003.5|TREMBL:D4A9J5|ENSEMBL:ENSRNOP00000021951 Tax_Id=10116 Gene_Symbol=Macf1 Uncharacterized protein	D3ZHV2	1306057;	362587	Macf1	yes	0.999995	52.8362	175.29	157.86	3.61e-33	1;2	TLPWNLPLHEQKKRKSQDSVLDPAERAVVRV	_S(ph)QDSVLDPAER_	S(1)QDSVLDPAER	S(52.84)QDS(-52.84)VLDPAER	1	2	648.777	no				2.4563	1	0.50174	1	1.0376	1	1.3536	1	2.5294	1	0.43311	1	2.4563	1.99306	1	up	up	up	up	1.0376	0.738771	1
IPI00952468;IPI00560301;IPI00196614;IPI00562098;IPI00392124;IPI00949251;IPI00950319;IPI00476974	IPI00952468	1266	S	MAP-kinase activating death domain	>IPI:IPI00952468.1|TREMBL:D3ZXG9|ENSEMBL:ENSRNOP00000063814 Tax_Id=10116 Gene_Symbol=Madd Uncharacterized protein;>IPI:IPI00560301.2|TREMBL:D4A3R5|ENSEMBL:ENSRNOP00000047608 Tax_Id=10116 Gene_Symbol=Madd Uncharacterized protein;>IPI:IPI00196614.1|SWISS-PRO	D3ZXG9	619922;	94193	Madd	yes	0.95331	13.1001	90.697	90.697	0.00145269	1	FGKAHSLKPKEKPASSPVRSSEDVSQRVYLY	_EKPASS(ph)PVR_	EKPAS(0.047)S(0.953)PVR	EKPAS(-13.1)S(13.1)PVR	6	2	525.753	no				0.86539	1	0.83144	1	0.59631	1	0.64256	1	0.66474	1	1.0788	1	0.86539	1.20273	1					0.59631	1.55627	1
IPI00764370;IPI00562353;IPI00858433;IPI00515846	IPI00764370	1224	S	Sister chromatid cohesion protein PDS5 homolog B	>IPI:IPI00764370.1|SWISS-PROT:Q6TRW4-1|TREMBL:D3ZXE2|ENSEMBL:ENSRNOP00000063199|REFSEQ:NP_001095853 Tax_Id=10116 Gene_Symbol=Pds5b sister chromatid cohesion protein PDS5 homolog B isoform 1;>IPI:IPI00562353.4|SWISS-PROT:Q6TRW4-3|ENSEMBL:ENSRNOP00000040297	Q6TRW4-1	1310838;	304218	Pds5b	yes	0.99983	37.6946	143.46	142.1	4.27e-09	1	LYQSELEKPRSRKKASVTDPEEKLGMDDLSK	_KAS(ph)VTDPEEK_	KAS(1)VTDPEEK	KAS(37.69)VT(-37.69)DPEEK	3	2	592.266	no				1.9795	1	0.49673	1	0.96251	1	0.88935	1	1.7466	1	0.46589	1	1.9795	2.01317	1	up	up	up	up	0.96251	1.12442	1
IPI00764370;IPI00562353;IPI00858433;IPI00515846	IPI00764370	1260	S	Sister chromatid cohesion protein PDS5 homolog B	>IPI:IPI00764370.1|SWISS-PROT:Q6TRW4-1|TREMBL:D3ZXE2|ENSEMBL:ENSRNOP00000063199|REFSEQ:NP_001095853 Tax_Id=10116 Gene_Symbol=Pds5b sister chromatid cohesion protein PDS5 homolog B isoform 1;>IPI:IPI00562353.4|SWISS-PROT:Q6TRW4-3|ENSEMBL:ENSRNOP00000040297	Q6TRW4-1	1310838;	304218	Pds5b	yes	0.999903	40.1399	314.73	301.77	1.95e-146	1	KPKGSQRGRKRGHAASESEEQQWPEEKRHKE	_GHAAS(ph)ESEEQQWPEEK_	GHAAS(1)ESEEQQWPEEK	GHAAS(40.14)ES(-40.14)EEQQWPEEK	5	2	961.384	no				1.0193	1	1.0816	1	1.0183	1	0.93937	1	0.84612	1	0.99645	1	1.0193	0.924556	1					1.0183	1.06454	1
IPI00959263;IPI00959513;IPI00562746;IPI00766046	IPI00959263	350	S	PAN3 poly(A) specific ribonuclease subunit	>IPI:IPI00959263.1|REFSEQ:XP_002724835 Tax_Id=10116 Gene_Symbol=Pan3 PAB-dependent poly(A)-specific ribonuclease subunit 3-like isoform 2;>IPI:IPI00959513.1|REFSEQ:XP_002727976 Tax_Id=10116 Gene_Symbol=Pan3 PAB-dependent poly(A)-specific ribonuclease subun		1590880;	360760	Pan3	yes	0.862599	8.08203	117.79	76.522	1.6e-05	1;3	AGSSPLHSPKITPHTSPAPRRRSHTPNPASF	_ITPHTS(ph)PAPR_	IT(0.003)PHT(0.134)S(0.863)PAPR	IT(-24.24)PHT(-8.08)S(8.08)PAPR	6	3	386.189	no				0.58172	1	1.9615	1	1.1031	1	0.95328	1	0.52755	1	2.079	1	0.58172	0.509814	1		down	down		1.1031	1.04901	1
IPI00959453;IPI00563088;IPI00958924	IPI00959453	1080	S	Protein Eif4g1	>IPI:IPI00959453.1|TREMBL:D3ZU13|ENSEMBL:ENSRNOP00000049629|REFSEQ:XP_213569 Tax_Id=10116 Gene_Symbol=Eif4g1 eukaryotic translation initiation factor 4, gamma 1 isoform 2;>IPI:IPI00563088.3|TREMBL:D4AD15|ENSEMBL:ENSRNOP00000040698|REFSEQ:XP_001060756 Tax_I	D3ZU13	1306144;	287986	Eif4g1	yes	0.999993	52.6956	270.54	270.54	1.29e-98	1	RPIDTSRLTKITKPGSIDSNNQLFAPGGRLS	_ITKPGS(ph)IDSNNQLFAPGGR_	ITKPGS(1)IDSNNQLFAPGGR	IT(-57.41)KPGS(52.7)IDS(-52.7)NNQLFAPGGR	6	2	1026.5	no				0.97495	1	0.95608	1	4.6693	1	0.24164	1	4.509	1	0.31673	1	0.97495	1.04594	1					4.6693	4.13839	1
IPI00563797	IPI00563797	522	S	WWC family member 3	>IPI:IPI00563797.3|ENSEMBL:ENSRNOP00000056060|REFSEQ:XP_001069576;XP_228858 Tax_Id=10116 Gene_Symbol=RGD1560666 similar to KIAA1280 protein		1560666;	317439	Wwc3	yes	0.999833	37.7684	227	192.16	1.62e-25	1	FTDPQSHSGFHKQRKSLDTPQSLASLSSRSS	_S(ph)LDTPQSLASLSSR_	S(1)LDTPQSLASLSSR	S(37.77)LDT(-37.77)PQS(-67.25)LAS(-113.66)LS(-144.94)S(-156.29)R	1	2	771.364	no				2.4503	1	0.33973	1	1.3993	1	0.80974	1	2.6566	1	0.31184	1	2.4503	2.94351	1	up	up	up	up	1.3993	1.23496	1
IPI00563843;IPI00957955	IPI00563843	395	S	Kinesin family member 4A	>IPI:IPI00563843.2|ENSEMBL:ENSRNOP00000003789|REFSEQ:XP_001058828;XP_343798 Tax_Id=10116 Gene_Symbol=Kif4 kinesin family member 4 isoform 1;>IPI:IPI00957955.1|TREMBL:Q9WV61|REFSEQ:XP_002727623;XP_002730302 Tax_Id=10116 Gene_Symbol=Kif4 kinesin family membe		620526;	84393	Kif4a	yes	1	127.793	143.94	127.79	6.44e-09	1	VKPSENLQSLMEKNQSLVEENEKLSRGLSEA	_NQS(ph)LVEENEK_	NQS(1)LVEENEK	NQS(127.79)LVEENEK	3	2	635.272	no				0.85888	1	0.70592	1	0.92052	1	0.82094	1	0.80802	1	1.0607	1	0.85888	1.41659	1					0.92052	1.21812	1
IPI00564111;IPI00768164;IPI00949880	IPI00564111	234	S	Protein RGD1566084	>IPI:IPI00564111.2|TREMBL:D3ZPT0|ENSEMBL:ENSRNOP00000041388|REFSEQ:XP_577204 Tax_Id=10116 Gene_Symbol=RGD1566084 CDNA sequence BC068157-like;>IPI:IPI00768164.1|REFSEQ:XP_001065129 Tax_Id=10116 Gene_Symbol=RGD1566084 CDNA sequence BC068157-like;>IPI:IPI0094	D3ZPT0	1566084;	501795	RGD1566084	yes	0.999985	48.3832	283.43	249.54	4.86e-116	1;3	RKPVSSASEHSATELSPAIRRRSVAGGSQQK	_KPVSSASEHSATELS(ph)PAIR_	KPVSSASEHSATELS(1)PAIR	KPVS(-135.38)S(-120.56)AS(-96.44)EHS(-69.88)AT(-48.38)ELS(48.38)PAIR	15	2	1024	no				0.25159	1	4.0957	1	0.86879	1	0.96034	1	0.20087	1	5.176	1	0.25159	0.244159	1	down	down	down	down	0.86879	1.0413	1
IPI00564111;IPI00768164;IPI00949880	IPI00564111	185	S	Protein RGD1566084	>IPI:IPI00564111.2|TREMBL:D3ZPT0|ENSEMBL:ENSRNOP00000041388|REFSEQ:XP_577204 Tax_Id=10116 Gene_Symbol=RGD1566084 CDNA sequence BC068157-like;>IPI:IPI00768164.1|REFSEQ:XP_001065129 Tax_Id=10116 Gene_Symbol=RGD1566084 CDNA sequence BC068157-like;>IPI:IPI0094	D3ZPT0	1566084;	501795	RGD1566084	yes	0.999514	33.2011	356.44	327.46		1;2;5	RVLSADSLGPTSGASSPAITRRPRVPATEVG	_VLSADSLGPTSGASS(ph)PAITR_	VLSADSLGPTSGASS(1)PAITR	VLS(-242.21)ADS(-184.53)LGPT(-87.72)S(-73.62)GAS(-33.2)S(33.2)PAIT(-51.35)R	15	2	983.978	no				0.21922	1	5.0859	1	0.73447	1	1.1705	1	0.17759	1	7.7363	1	0.21922	0.196622	1	down	down	down	down	0.73447	0.854336	1
IPI00564853	IPI00564853	230	S	Rap1 GTPase-activating protein	>IPI:IPI00564853.3|TREMBL:Q5EB70|ENSEMBL:ENSRNOP00000018544 Tax_Id=10116 Gene_Symbol=Rap1gap Rap1gap protein	Q5EB70	1309908;	313644	Rap1gap	yes	0.958115	13.5938	149.44	129.46	1.11e-16	1;2	LGIGAVEESLIVPGKSPTRKKSGPFGSRRSS	_GSALGIGAVEESLIVPGKS(ph)PTR_	GSALGIGAVEESLIVPGKS(0.958)PT(0.042)R	GS(-115)ALGIGAVEES(-55.89)LIVPGKS(13.59)PT(-13.59)R	19	3	740.054	no				0.24277	1	1.7085	1	0.57191	1	1.9851	1	0.64294	1	3.9907	1	0.24277	0.585309	1	down		down		0.57191	0.503753	1
IPI00564924;IPI00957956	IPI00564924	1409	S	Gem (nuclear organelle) associated protein 5	>IPI:IPI00564924.4|REFSEQ:NP_001165560 Tax_Id=10116 Gene_Symbol=LOC691231 gem (nuclear organelle) associated protein 5;>IPI:IPI00957956.1|REFSEQ:XP_002724542 Tax_Id=10116 Gene_Symbol=LOC691231 similar to gem (nuclear organelle) associated protein 5		1586275;	691231	Gemin5	yes	0.99998	46.9012	239.75	190.19	6.64e-44	1;2	DEPSQQAERAPSQPPSPTEERNAPVSLPELT	_APS(ph)QPPS(ph)PTEER_	APS(1)QPPS(1)PTEER	APS(134.37)QPPS(46.9)PT(-46.9)EER	7	2	728.281	no				1.0527	1	1.0063	1	1.1063	1	1.0256	1	1.167	1	1.0725	1	1.0527	0.993739	1					1.1063	0.975039	1
IPI00564980;IPI00565606	IPI00564980	47	S	Sentrin-specific protease 7	>IPI:IPI00564980.3|SWISS-PROT:D3ZF42|ENSEMBL:ENSRNOP00000043376|REFSEQ:NP_001099358 Tax_Id=10116 Gene_Symbol=Senp7 Sentrin-specific protease 7;>IPI:IPI00565606.3|TREMBL:D3ZBV4|ENSEMBL:ENSRNOP00000048095 Tax_Id=10116 Gene_Symbol=Senp7 Uncharacterized protei	D3ZF42	1305510;	288167	Senp7	yes	1	117.736	191.44	179.14	4.95e-07	1	ITKLLTVKSEDVLAQSPLPKLRGSECWWTRS	_SEDVLAQS(ph)PLPK_	SEDVLAQS(1)PLPK	S(-117.74)EDVLAQS(117.74)PLPK	8	2	682.329	no				1.3263	1	0.83682	1	1.3241	1	0.92985	1	1.7362	1	0.64729	1	1.3263	1.195	1					1.3241	1.07544	1
IPI00565202	IPI00565202	1743	S	Ankyrin 3, node of Ranvier (ankyrin G)	>IPI:IPI00565202.2|TREMBL:Q574D7|ENSEMBL:ENSRNOP00000034775|REFSEQ:NP_113993 Tax_Id=10116 Gene_Symbol=Ank3 ankyrin 3, epithelial isoform 1	Q574D7	620157;	361833	Ank3	yes	0.998964	30.0344	196.41	142.01	4.43e-104	1	SLAGWQNETPSGSLESPAQARRITGGLLDRL	_AELAMSSLAGWQNETPSGSLES(ph)PAQAR_	AELAMSSLAGWQNETPSGS(0.001)LES(0.999)PAQAR	AELAMS(-83.93)S(-77.8)LAGWQNET(-62.81)PS(-43.57)GS(-30.03)LES(30.03)PAQAR	22	3	956.767	no				0.35469	1	3.0856	1	0.99145	1	0.72893	1			5.0004	1	0.35469	0.324086	1	down	down	down	down	0.99145	1.37187	1
IPI00565202	IPI00565202	1411	S	Ankyrin 3, node of Ranvier (ankyrin G)	>IPI:IPI00565202.2|TREMBL:Q574D7|ENSEMBL:ENSRNOP00000034775|REFSEQ:NP_113993 Tax_Id=10116 Gene_Symbol=Ank3 ankyrin 3, epithelial isoform 1	Q574D7	620157;	361833	Ank3	yes	0.999955	43.9627	139.89	135.58	6.61e-24	1;2	TLPAHKKAEKADRRQSFTSLALRPQSPCERT	_RQS(ph)FTSLALR_	RQS(1)FTSLALR	RQS(43.96)FT(-43.96)S(-53.04)LALR	3	2	629.819	no				1.62	1	0.56566	1	1.0828	1	1.014	1	1.5695	1	0.67442	1	1.62	1.76785	1		up	up		1.0828	0.986193	1
IPI00565210;IPI00766202	IPI00565210	569	S	Non-specific protein-tyrosine kinase	>IPI:IPI00565210.1|TREMBL:D3ZGM3|ENSEMBL:ENSRNOP00000012617 Tax_Id=10116 Gene_Symbol=Abl1 Uncharacterized protein;>IPI:IPI00766202.1|ENSEMBL:ENSRNOP00000042940 Tax_Id=10116 Gene_Symbol=Abl1 122 kDa protein	D3ZGM3	1584969;	311860	Abl1	yes	1	85.8957	370.58	134.14	1.47e-256	1	KGLGESDALDSEPAVSPLLPRKERGPPDGSL	_GLGESDALDSEPAVS(ph)PLLPR_	GLGESDALDSEPAVS(1)PLLPR	GLGES(-94.48)DALDS(-85.9)EPAVS(85.9)PLLPR	15	3	701.672	no				0.34065	1	3.3873	1	0.71915	1	1.1837	1	0.25026	1	3.7402	1	0.34065	0.29522	1	down	down	down	down	0.71915	0.844809	1
IPI00566375;IPI00948881	IPI00566375	826	S	PHD finger protein 14	>IPI:IPI00566375.5|ENSEMBL:ENSRNOP00000007707 Tax_Id=10116 Gene_Symbol=Phf14 104 kDa protein;>IPI:IPI00948881.1|TREMBL:B2GUY7|ENSEMBL:ENSRNOP00000059404|REFSEQ:NP_001103962 Tax_Id=10116 Gene_Symbol=Phf14 PHD finger protein 14		1563764;	500030	Phf14	yes	1	89.5064	187.16	89.506	2.58e-55	1	KKIPIRNTRTRGRKRSFVPEEEKHEERVPRE	_S(ph)FVPEEEKHEER_	S(1)FVPEEEKHEER	S(89.51)FVPEEEKHEER	1	2	798.341	no				2.1331	1	0.29354	1	0.69599	1	1.1812	1	2.1427	1	0.27842	1	2.1331	3.40669	1	up	up	up	up	0.69599	0.846597	1
IPI00948022;IPI00566415;IPI00361840;IPI00569908	IPI00948022	914	S	Armadillo repeat gene deleted in velo-cardio-facial syndrome	>IPI:IPI00948022.1|TREMBL:D4A6A7|ENSEMBL:ENSRNOP00000059339 Tax_Id=10116 Gene_Symbol=Arvcf Uncharacterized protein;>IPI:IPI00566415.3|TREMBL:D4AC68|ENSEMBL:ENSRNOP00000045591 Tax_Id=10116 Gene_Symbol=Arvcf Uncharacterized protein;>IPI:IPI00361840.4|TREMBL:	D4A6A7	1306655;	303798	Arvcf	yes	1	79.6637	273.99	255.91	3.57e-44	1;2	DGYSTVDRRERRTLGSDSIGDSSEKELLKPD	_TLGS(ph)DSIGDSSEK_	TLGS(1)DSIGDSSEK	T(-130.19)LGS(79.66)DS(-79.66)IGDS(-146.44)S(-152.31)EK	4	2	688.285	no				2.2578	1	0.50153	1	0.80431	1	1.1181	1	1.865	1	0.46298	1	2.2578	1.9939	1	up	up	up	up	0.80431	0.894374	1
IPI00566449	IPI00566449	242	S	ADP-ribosylation factor GTPase-activating protein 3	>IPI:IPI00566449.2|SWISS-PROT:Q4KLN7|TREMBL:D4A396|ENSEMBL:ENSRNOP00000061721|REFSEQ:NP_001037738 Tax_Id=10116 Gene_Symbol=LOC503165 ADP-ribosylation factor GTPase-activating protein 3	Q4KLN7	1560066;	503165	Arfgap3	yes	0.999587	35.2115	216.88	216.88	2.6e-42	1;3	GAKKGSLGAQKLTNTSFTEIEKQAQAVDKRK	_LTNTS(ph)FTEIEK_	LTNTS(1)FTEIEK	LT(-113.98)NT(-35.21)S(35.21)FT(-39.51)EIEK	5	2	681.813	no				1.0876	1	0.87267	1	5.9315	1	0.24213	1	5.507	1	0.2137	1	1.0876	1.14591	1					5.9315	4.13001	1
IPI00566577;IPI00958643;IPI00382215;IPI00950890	IPI00566577	1027	S	Tripartite motif-containing 24	>IPI:IPI00566577.4|TREMBL:D4AB82|ENSEMBL:ENSRNOP00000017848 Tax_Id=10116 Gene_Symbol=Trim24 Uncharacterized protein;>IPI:IPI00958643.1|TREMBL:D3Z906|ENSEMBL:ENSRNOP00000062167 Tax_Id=10116 Gene_Symbol=Trim24 Uncharacterized protein;>IPI:IPI00382215.1|TREMB	D4AB82	1560596;	500084	Trim24	yes	1	97.0593	168.55	97.059	1.21e-42	1;2	LEFRHDVEDCKFSDDSDDDFVQPRKKRLKSM	_HDVEDCKFS(ph)DDS(ph)DDDFVQPR_	HDVEDCKFS(1)DDS(1)DDDFVQPR	HDVEDCKFS(97.06)DDS(97.06)DDDFVQPR	12	3	862.644	no				1.6008	1	1.3681	1	1.8168	1	0.98244	2	0.91859	1	1.1824	2	1.6008	0.730941	1					1.8168	1.01787	1
IPI00567732;IPI00870649;IPI00950978;IPI00400488;IPI00951561;IPI00952134;IPI00200504;IPI00869788	IPI00567732	1790	S	Kalirin	>IPI:IPI00567732.3|SWISS-PROT:P97924-1|ENSEMBL:ENSRNOP00000062745|REFSEQ:NP_114451 Tax_Id=10116 Gene_Symbol=Kalrn kalirin, RhoGEF kinase;>IPI:IPI00870649.1|SWISS-PROT:P97924-4 Tax_Id=10116 Gene_Symbol=Kalrn Isoform 4 of Kalirin;>IPI:IPI00950978.1|ENSEMBL:E	P97924-1	621865;	84009	Kalrn	yes	0.999999	59.1306	208.58	119.53	1.01e-50	1;2	DGNIKKQKKVRDGRKSFDLGSPKPGDETTPQ	_S(ph)FDLGSPK_	S(1)FDLGSPK	S(59.13)FDLGS(-59.13)PK	1	2	465.702	no				2.1009	1	0.48998	1	1.8128	1	0.62934	1	2.2503	1	0.43396	1	2.1009	2.0409	1	up	up	up	up	1.8128	1.58897	1
IPI00679181;IPI00957830;IPI00568632;IPI00679236;IPI00958661;IPI00679178;IPI00959313;IPI00230972;IPI00758434;IPI00679210;IPI00679248;IPI00817094	IPI00679181	727	S	Isoform Tau-H of Microtubule-associated protein tau	>IPI:IPI00679181.3|SWISS-PROT:P19332-8 Tax_Id=10116 Gene_Symbol=Mapt Isoform Tau-H of Microtubule-associated protein tau;>IPI:IPI00957830.1|TREMBL:D3ZNA6|ENSEMBL:ENSRNOP00000006856 Tax_Id=10116 Gene_Symbol=Mapt Microtubule-associated protein;>IPI:IPI005686	P19332-8	69329;	29477	Mapt	yes	0.982767	18.1608	260.65	219.07	3.18e-145	1;2	GDTSPRHLSNVSSTGSIDMVDSPQLATLADE	_HLSNVSSTGS(ph)IDMVDSPQLATLADEVSASLAK_	HLSNVSS(0.002)T(0.015)GS(0.983)IDMVDSPQLATLADEVSASLAK	HLS(-50.04)NVS(-35.79)S(-27.04)T(-18.16)GS(18.16)IDMVDS(-48.63)PQLAT(-119.01)LADEVS(-163.38)AS(-173.57)LAK	10	4	831.648	no				1.2834	1	0.84284	1	3.9058	1	0.28564	1	3.914	1	0.26698	1	1.2834	1.18646	1					3.9058	3.50091	1
IPI00679181;IPI00957830;IPI00568632;IPI00679236;IPI00958661;IPI00679178;IPI00959313;IPI00230972;IPI00758434;IPI00679210;IPI00679248;IPI00817094	IPI00679181	521	S	Isoform Tau-H of Microtubule-associated protein tau	>IPI:IPI00679181.3|SWISS-PROT:P19332-8 Tax_Id=10116 Gene_Symbol=Mapt Isoform Tau-H of Microtubule-associated protein tau;>IPI:IPI00957830.1|TREMBL:D3ZNA6|ENSEMBL:ENSRNOP00000006856 Tax_Id=10116 Gene_Symbol=Mapt Microtubule-associated protein;>IPI:IPI005686	P19332-8	69329;	29477	Mapt	yes	0.99729	25.5172	140.78	106.16	6.67e-06	1;2;3;4;5	SGYSSPGSPGTPGSRSRTPSLPTPPTREPKK	_S(ph)RTPS(ph)LPTPPTR_	S(0.997)RT(0.035)PS(0.967)LPTPPTR	S(25.52)RT(-14.7)PS(14.7)LPT(-37.01)PPT(-68.94)R	1	3	490.557	no				5.3483	2	0.28746	2	0.91741	1	1.2341	3	3.7986	2	0.70463	2	5.3483	3.47874	2	up	up	up	up	0.91741	0.810307	1
IPI00679181;IPI00957830;IPI00568632;IPI00679236;IPI00958661;IPI00679178;IPI00959313;IPI00230972;IPI00758434;IPI00679210;IPI00679248;IPI00817094	IPI00679181	548	S	Isoform Tau-H of Microtubule-associated protein tau	>IPI:IPI00679181.3|SWISS-PROT:P19332-8 Tax_Id=10116 Gene_Symbol=Mapt Isoform Tau-H of Microtubule-associated protein tau;>IPI:IPI00957830.1|TREMBL:D3ZNA6|ENSEMBL:ENSRNOP00000006856 Tax_Id=10116 Gene_Symbol=Mapt Microtubule-associated protein;>IPI:IPI005686	P19332-8	69329;	29477	Mapt	yes	0.970643	16.0738	162.33	104.17	3.67e-08	1;2;3	EPKKVAVVRTPPKSPSASKSRLQTAPVPMPD	_TPPKSPS(ph)ASK_	TPPKS(0.024)PS(0.971)AS(0.005)K	T(-41.84)PPKS(-16.07)PS(16.07)AS(-22.61)K	7	2	540.26	no				0.43629	1	1.5189	1	0.62921	1	0.80137	1	0.88014	2	1.4627	2	0.43629	0.658371	1	down		down		0.62921	1.24786	1
IPI00949371;IPI00568735;IPI00950531	IPI00949371	656	S	Rho guanine nucleotide exchange factor 6	>IPI:IPI00949371.1|TREMBL:D3ZWQ8|ENSEMBL:ENSRNOP00000001158 Tax_Id=10116 Gene_Symbol=Arhgef6 Uncharacterized protein;>IPI:IPI00568735.2|SWISS-PROT:Q5XXR3|ENSEMBL:ENSRNOP00000060979|REFSEQ:NP_001005565 Tax_Id=10116 Gene_Symbol=Arhgef6 Rho guanine nucleotide	D3ZWQ8	1359674;	363509	Arhgef6	yes	0.945931	12.4291	132.86	132.31	1.56e-08	1	TMKKFLHKRKTERKTSEEEYVIRKSTAALEE	_KTS(ph)EEEYVIR_	KT(0.054)S(0.946)EEEYVIR	KT(-12.43)S(12.43)EEEY(-103.6)VIR	3	2	667.305	no				2.3165	1	0.40834	1	1.0338	1	0.93597	1	2.2521	1	0.40489	1	2.3165	2.44894	1	up	up	up	up	1.0338	1.06841	1
IPI00568786;IPI00948200;IPI00948824;IPI00764433	IPI00568786	580	S	Mitogen-activated protein kinase kinase kinase kinase 4	>IPI:IPI00568786.4|ENSEMBL:ENSRNOP00000042572 Tax_Id=10116 Gene_Symbol=Map4k4 144 kDa protein;>IPI:IPI00948200.1|ENSEMBL:ENSRNOP00000063308 Tax_Id=10116 Gene_Symbol=Map4k4 135 kDa protein;>IPI:IPI00948824.1|ENSEMBL:ENSRNOP00000061159 Tax_Id=10116 Gene_Symb		1305322;	301363	Map4k4	yes	0.998398	28.0369	134.61	134.61	1.39e-05	1;2;3	SDSDEVPPRVPVRTTSRSPVLSRRDSPLQGS	_TTS(ph)RS(ph)PVLSR_	TT(0.002)S(0.998)RS(1)PVLSR	T(-45.11)T(-28.04)S(28.04)RS(46.33)PVLS(-46.33)R	3	2	632.278	no				1.0224	1	0.98947	1	1.0155	2	0.82155	2	1.01	1	0.884	2	1.0224	1.01064	1					1.0155	1.21721	2
IPI00568786;IPI00948200;IPI00948824;IPI00764433	IPI00568786	582	S	Mitogen-activated protein kinase kinase kinase kinase 4	>IPI:IPI00568786.4|ENSEMBL:ENSRNOP00000042572 Tax_Id=10116 Gene_Symbol=Map4k4 144 kDa protein;>IPI:IPI00948200.1|ENSEMBL:ENSRNOP00000063308 Tax_Id=10116 Gene_Symbol=Map4k4 135 kDa protein;>IPI:IPI00948824.1|ENSEMBL:ENSRNOP00000061159 Tax_Id=10116 Gene_Symb		1305322;	301363	Map4k4	yes	0.999953	46.3327	135.02	134.61	2.02e-10	1;2;3	SDEVPPRVPVRTTSRSPVLSRRDSPLQGSGQ	_TTS(ph)RS(ph)PVLSR_	TT(0.002)S(0.998)RS(1)PVLSR	T(-45.11)T(-28.04)S(28.04)RS(46.33)PVLS(-46.33)R	5	2	632.278	no				1.1163	1	0.94127	1	1.0683	1	0.92865	1	0.91964	2	1.0881	1	1.1163	1.06239	1					1.0683	1.07683	1
IPI00569334;IPI00911268	IPI00569334	415	S	Protein Prrc2b	>IPI:IPI00569334.3|TREMBL:D3ZUK2|ENSEMBL:ENSRNOP00000013663 Tax_Id=10116 Gene_Symbol=- Uncharacterized protein;>IPI:IPI00911268.2|TREMBL:D3ZY45|ENSEMBL:ENSRNOP00000013546 Tax_Id=10116 Gene_Symbol=- Uncharacterized protein	D3ZUK2				yes	1	66.2501	309	178.03	2.57e-71	1;2;3;4	RSKWNNWDPRRQRALSLSSADSTDAKRTQEE	_ALS(ph)LSS(ph)ADSTDAK_	ALS(1)LS(0.165)S(0.818)ADS(0.008)T(0.008)DAK	ALS(66.25)LS(-6.95)S(6.95)ADS(-19.85)T(-19.85)DAK	3	2	713.281	no				1.8522	1	0.49746	1	1.1204	1	0.9141	1	1.5828	1	0.43725	1	1.8522	2.01021	1	up	up	up	up	1.1204	1.09397	1
IPI00650106;IPI00951706;IPI00952267;IPI00780122	IPI00951706	1382	S	Dedicator of cytokinesis 7	>IPI:IPI00650106.2|TREMBL:Q45N69|ENSEMBL:ENSRNOP00000011405|REFSEQ:XP_002726605 Tax_Id=10116 Gene_Symbol=Dock7 dedicator of cytokinesis 7;>IPI:IPI00951706.3|ENSEMBL:ENSRNOP00000059023 Tax_Id=10116 Gene_Symbol=Dock7 241 kDa protein;>IPI:IPI00952267.1|ENSEMB		1309790;	313388	Dock7	yes	0.999892	39.6685	146.69	99.688	0.00173279	1	SCFEYKGKKVFERMNSLTFKKSKDMRAKLEE	_MNS(ph)LTFK_	MNS(1)LTFK	MNS(39.67)LT(-39.67)FK	3	2	460.701	no				1.9002	1	0.51093	1	1.3319	1	0.84486	1	1.9544	1	0.56594	1	1.9002	1.95722	1	up	up	up	up	1.3319	1.18363	1
IPI00650106;IPI00951706;IPI00952267;IPI00780122	IPI00951706	438	S	Dedicator of cytokinesis 7	>IPI:IPI00650106.2|TREMBL:Q45N69|ENSEMBL:ENSRNOP00000011405|REFSEQ:XP_002726605 Tax_Id=10116 Gene_Symbol=Dock7 dedicator of cytokinesis 7;>IPI:IPI00951706.3|ENSEMBL:ENSRNOP00000059023 Tax_Id=10116 Gene_Symbol=Dock7 241 kDa protein;>IPI:IPI00952267.1|ENSEMB		1309790;	313388	Dock7	yes	1	39.5802	128.01	39.58	0.000391569	1;2	ISTGERKGSWSERRNSSLVGRRSLERTASGD	_RNS(ph)S(ph)LVGR_	RNS(1)S(1)LVGR	RNS(39.58)S(39.58)LVGR	3	2	524.72	no				3.9154	1	0.21855	1	1.0015	1	0.78806	1	2.8703	1	0.2669	1	3.9154	4.57561	1	up	up	up	up	1.0015	1.26894	1
IPI00650106;IPI00951706;IPI00952267;IPI00780122	IPI00951706	181	S	Dedicator of cytokinesis 7	>IPI:IPI00650106.2|TREMBL:Q45N69|ENSEMBL:ENSRNOP00000011405|REFSEQ:XP_002726605 Tax_Id=10116 Gene_Symbol=Dock7 dedicator of cytokinesis 7;>IPI:IPI00951706.3|ENSEMBL:ENSRNOP00000059023 Tax_Id=10116 Gene_Symbol=Dock7 241 kDa protein;>IPI:IPI00952267.1|ENSEMB		1309790;	313388	Dock7	yes	1	97.801	261.75	234.3	3.63e-35	1;2	NSYPDEQDDLKRRSMSIDDTPRGSWACSIFD	_SMS(ph)IDDTPR_	SMS(1)IDDTPR	S(-97.8)MS(97.8)IDDT(-116.78)PR	3	2	551.218	no				2.928	1	0.38005	1	3.4057	1	0.34674	1	3.7734	1	0.25754	1	2.928	2.63123	1	up	up	up	up	3.4057	2.88401	1
IPI00650106;IPI00951706;IPI00952267;IPI00780122	IPI00951706	451	S	Dedicator of cytokinesis 7	>IPI:IPI00650106.2|TREMBL:Q45N69|ENSEMBL:ENSRNOP00000011405|REFSEQ:XP_002726605 Tax_Id=10116 Gene_Symbol=Dock7 dedicator of cytokinesis 7;>IPI:IPI00951706.3|ENSEMBL:ENSRNOP00000059023 Tax_Id=10116 Gene_Symbol=Dock7 241 kDa protein;>IPI:IPI00952267.1|ENSEMB		1309790;	313388	Dock7	yes	1	70.5225	332.29	307.92		1	RNSSLVGRRSLERTASGDDACNLTSFRPATL	_TAS(ph)GDDACNLTSFR_	TAS(1)GDDACNLTSFR	T(-70.52)AS(70.52)GDDACNLT(-245.22)S(-243.39)FR	3	2	797.814	no				0.9926	1	1.0292	1	2.9232	1	0.38932	1	2.8474	1	0.36858	1	0.9926	0.971628	1					2.9232	2.56858	1
IPI00762953	IPI00762953	468	S	NMD3 ribosome export adaptor	>IPI:IPI00762953.1|TREMBL:B1WC44|ENSEMBL:ENSRNOP00000012417;ENSRNOP00000063236|REFSEQ:NP_001101152 Tax_Id=10116 Gene_Symbol=Nmd3 RCG62699, isoform CRA_b	B1WC44	1308468;	310512	Nmd3	yes	1	114.919	272.3	259.49	3.26e-59	1;2	RKNVNIYRDSTVPVESDTDDEGAPRISLAEM	_DSTVPVES(ph)DT(ph)DDEGAPR_	DSTVPVES(1)DT(1)DDEGAPR	DS(-114.92)T(-114.92)VPVES(114.92)DT(142.02)DDEGAPR	8	2	975.356	no				1.012	1	1.1496	1	0.98756	2	1.2755	2	0.97496	2	1.5698	1	1.012	0.869868	1					0.98756	0.784006	2
IPI00763058;IPI00950718	IPI00763058	927	S	Rho GTPase activating protein 21	>IPI:IPI00763058.2|ENSEMBL:ENSRNOP00000060787|REFSEQ:XP_001074395 Tax_Id=10116 Gene_Symbol=Arhgap21 Rho GTPase activating protein 21;>IPI:IPI00950718.1|ENSEMBL:ENSRNOP00000011448 Tax_Id=10116 Gene_Symbol=Arhgap21 212 kDa protein		1311028;	307178	Arhgap21	yes	0.991011	20.4891	145.61	145.61	2.31e-05	1;3	ADSQKSSEDSGSRKDSSSEVFSDAAKEGWLQ	_KDS(ph)SSEVFSDAAK_	KDS(0.991)S(0.009)SEVFSDAAK	KDS(20.49)S(-20.49)S(-38.67)EVFS(-89.75)DAAK	3	2	725.809	no				2.2766	1	0.46082	1	1.2369	1	1.0224	1	1.9459	1	0.47454	1	2.2766	2.17004	1	up	up	up	up	1.2369	0.978091	1
IPI00763215;IPI00373073;IPI00566675	IPI00763215	404	S	Pleckstrin homology-like domain, family B, member 2	>IPI:IPI00763215.2|REFSEQ:XP_001066275 Tax_Id=10116 Gene_Symbol=LOC360713 pleckstrin homology-like domain, family B, member 2-like;>IPI:IPI00373073.5|TREMBL:D4A779|ENSEMBL:ENSRNOP00000038800 Tax_Id=10116 Gene_Symbol=Phldb2 Uncharacterized protein;>IPI:IPI0		1590884;	360713	Phldb2	yes	0.975174	16.464	287.93	156.67	3.25e-116	1	STSSDDFDRASYSGTSPSHSFLSGEPDRVLV	_ASYSGTS(ph)PSHSFLSGEPDR_	ASYS(0.003)GT(0.022)S(0.975)PSHSFLSGEPDR	AS(-45.18)Y(-43.38)S(-25.58)GT(-16.46)S(16.46)PS(-44.09)HS(-60.65)FLS(-89.56)GEPDR	7	3	687.957	no				1.0122	1	1.0541	1	0.87934	1	1.1486	1	0.83687	1	1.3444	1	1.0122	0.948677	1					0.87934	0.870625	1
IPI00763599;IPI00203846	IPI00763599	381	S	R3H domain containing 1	>IPI:IPI00763599.2|TREMBL:A9CMB1|ENSEMBL:ENSRNOP00000005372|REFSEQ:NP_001128339 Tax_Id=10116 Gene_Symbol=R3hdm1 R3H domain containing 1;>IPI:IPI00203846.3|TREMBL:Q5PPF9 Tax_Id=10116 Gene_Symbol=R3hdm1 R3hdm1 protein	A9CMB1	1307497;	304763	R3hdm1	yes	0.999978	46.5501	259.68	245.4	1.17e-55	1	DSSLRNLKPAVTKASSFSGISVLTRGDSSGS	_ASS(ph)FSGISVLTR_	ASS(1)FSGISVLTR	AS(-46.55)S(46.55)FS(-77.78)GIS(-145.47)VLT(-174.12)R	3	2	652.816	no				0.986	1	0.95668	1	2.6187	1	0.39043	1	2.4862	1	0.4467	1	0.986	1.04528	1					2.6187	2.56128	1
IPI00763599;IPI00203846;IPI00968431	IPI00763599	261	S	R3H domain containing 1	>IPI:IPI00763599.2|TREMBL:A9CMB1|ENSEMBL:ENSRNOP00000005372|REFSEQ:NP_001128339 Tax_Id=10116 Gene_Symbol=R3hdm1 R3H domain containing 1;>IPI:IPI00203846.3|TREMBL:Q5PPF9 Tax_Id=10116 Gene_Symbol=R3hdm1 R3hdm1 protein;>IPI:IPI00968431.1|TREMBL:A9CMB0|ENSEMBL	A9CMB1	1307497;	304763	R3hdm1	yes	0.999956	43.5176	101.2	63.337	0.000319094	1;2	RGEDFQKRYILKRDNSSFDKDDSQMRIRLKD	_DNS(ph)S(ph)FDKDDSQMR_	DNS(1)S(1)FDKDDSQMR	DNS(43.52)S(37.19)FDKDDS(-37.19)QMR	3	2	852.784	no				1.111	1	0.68578	1	1.2872	1	1.1725	1	1.7302	1	0.91301	1	1.111	1.45819	1					1.2872	0.852878	1
IPI00763925	IPI00763925	71	S	E2F transcription factor 8	>IPI:IPI00763925.1|REFSEQ:XP_001080259 Tax_Id=10116 Gene_Symbol=E2f8 E2F transcription factor 8 isoform 1		1308091;	308607	E2f8	yes	1	69.6795	194.06	194.06	1.05e-19	1;2	PWTPTANLKMLISAVSPEIRSRDQKRGLSDN	_MLISAVS(ph)PEIR_	MLISAVS(1)PEIR	MLIS(-69.68)AVS(69.68)PEIR	7	2	648.325	no				0.95334	1	1.2345	1	0.94502	1	1.2023	1	0.82329	1	1.2553	1	0.95334	0.810045	1					0.94502	0.831739	1
IPI00764230	IPI00764230	280	S	Phosphatase and actin regulator 4	>IPI:IPI00764230.2|REFSEQ:XP_001063709 Tax_Id=10116 Gene_Symbol=LOC682920 phosphatase and actin regulator 4-like		1592823;	682920	LOC682920	yes	1	76.4141	177	138.57	4.37e-33	1;2	AKQPPIPPPKPAQRNSNPIIAELSQAMNSGT	_NS(ph)NPIIAELSQAMNSGTLLS(ph)KPSPPLPPKR_	NS(1)NPIIAELSQAMNSGT(0.003)LLS(0.663)KPS(0.334)PPLPPKR	NS(76.41)NPIIAELS(-76.41)QAMNS(-41.98)GT(-23.17)LLS(2.98)KPS(-2.98)PPLPPKR	2	4	830.165	no				1.1594	2	1.5783	2	0.88656	1	0.85393	1	1.2863	1	0.57883	1	1.1594	0.633593	2					0.88656	1.17106	1
IPI00764257;IPI00780653	IPI00764257	419	S	BR serine/threonine kinase 2	>IPI:IPI00764257.2|REFSEQ:XP_001063734 Tax_Id=10116 Gene_Symbol=Brsk2 brain serine/threonine kinase 2;>IPI:IPI00780653.2|TREMBL:D3ZML2|ENSEMBL:ENSRNOP00000027134|REFSEQ:XP_219498 Tax_Id=10116 Gene_Symbol=Brsk2 Uncharacterized protein		1566256;	293631	Brsk2	yes	1	93.8581	247.02	237.6	2.18e-72	1;2	SPMLNRHGKRRPERKSMEVLSVTDGGSPVPA	_S(ph)MEVLSVTDGGS(ph)PVPAR_	S(1)MEVLSVTDGGS(1)PVPAR	S(93.86)MEVLS(-90.88)VT(-60.27)DGGS(60.27)PVPAR	1	2	931.394	no				3.0333	1	0.27583	1	1.241	1	0.91394	1	3.7707	1	0.21466	1	3.0333	3.62542	1	up	up	up	up	1.241	1.09416	1
IPI00764257;IPI00780653	IPI00764257	430	S	BR serine/threonine kinase 2	>IPI:IPI00764257.2|REFSEQ:XP_001063734 Tax_Id=10116 Gene_Symbol=Brsk2 brain serine/threonine kinase 2;>IPI:IPI00780653.2|TREMBL:D3ZML2|ENSEMBL:ENSRNOP00000027134|REFSEQ:XP_219498 Tax_Id=10116 Gene_Symbol=Brsk2 Uncharacterized protein		1566256;	293631	Brsk2	yes	1	77.6946	320.79	254.71	2.97e-139	1;2	PERKSMEVLSVTDGGSPVPARRAIEMAQHGQ	_SM(ox)EVLSVTDGGS(ph)PVPAR_	SMEVLSVTDGGS(1)PVPAR	S(-206.99)MEVLS(-111.73)VT(-77.69)DGGS(77.69)PVPAR	12	2	899.408	no				0.34817	1	2.886	1	0.81737	1	1.1293	1	0.28566	1	4.3319	1	0.34817	0.3465	1	down	down	down	down	0.81737	0.885504	1
IPI00764257;IPI00780653;IPI00896186	IPI00764257	526	S	BR serine/threonine kinase 2	>IPI:IPI00764257.2|REFSEQ:XP_001063734 Tax_Id=10116 Gene_Symbol=Brsk2 brain serine/threonine kinase 2;>IPI:IPI00780653.2|TREMBL:D3ZML2|ENSEMBL:ENSRNOP00000027134|REFSEQ:XP_219498 Tax_Id=10116 Gene_Symbol=Brsk2 Uncharacterized protein;>IPI:IPI00896186.1|TRE		1566256;	293631	Brsk2	yes	1	76.4214	180.19	127.03	2.68e-19	1	AWRSRLNSIRNSFLGSPRFHRRKMQVPTAEE;PWRTRLNSIKNSFLGSPRFHRRKLQVPTPEE	_NSFLGS(ph)PR_	NSFLGS(1)PR	NS(-76.42)FLGS(76.42)PR	6	2	479.213	no				0.58253	1	1.7692	1	1.0266	1	1.0143	1	0.5517	1	1.8763	1	0.58253	0.565227	1		down	down		1.0266	0.985902	1
IPI00764303	IPI00764303	267	S	Protein Wipi1	>IPI:IPI00764303.1|TREMBL:B2RYM2|ENSEMBL:ENSRNOP00000005172|REFSEQ:NP_001120769 Tax_Id=10116 Gene_Symbol=Wipi1 Wipi1 protein	B2RYM2	1307754;	303630	Wipi1	yes	0.998209	27.4808	167.72	136.71	1.48e-27	1	NTETVHIFKLEQLTDSRPEEPSTWSGYMGKM	_LEQLTDS(ph)RPEEPSTWSGYMGK_	LEQLT(0.002)DS(0.998)RPEEPSTWSGYMGK	LEQLT(-27.48)DS(27.48)RPEEPS(-52.03)T(-57.95)WS(-69.49)GY(-119.28)MGK	7	2	1246.05	no				1.0131	1	1.3236	1	1.3061	1	0.67587	1	0.96894	1	0.89356	1	1.0131	0.755515	1					1.3061	1.47957	1
IPI00764313;IPI00363423;IPI00950108	IPI00764313	1861	S	Cytoskeleton associated protein 5	>IPI:IPI00764313.1|REFSEQ:XP_001068790 Tax_Id=10116 Gene_Symbol=Ckap5 cytoskeleton associated protein 5 isoform 6;>IPI:IPI00363423.4|TREMBL:Q32Q01|ENSEMBL:ENSRNOP00000021837|REFSEQ:XP_230282 Tax_Id=10116 Gene_Symbol=Ckap5 cytoskeleton associated protein 5;		1563596;	311191	Ckap5	yes	0.999077	30.3452	160.43	150.59	7.32e-16	1	TKEGLAELYEYKKKYSDTDIEPFLKNSSQFF	_KKYS(ph)DTDIEPFLK_	KKYS(0.999)DT(0.001)DIEPFLK	KKY(-72.68)S(30.35)DT(-30.35)DIEPFLK	4	2	832.403	no				1.6456	1	0.56262	1	0.96778	1	0.86557	1	1.6219	1	0.50783	1	1.6456	1.7774	1		up	up		0.96778	1.15531	1
IPI00764448;IPI00948960	IPI00764448	680	S	FH2 domain containing 1	>IPI:IPI00764448.2|TREMBL:D4ACI6|ENSEMBL:ENSRNOP00000036934 Tax_Id=10116 Gene_Symbol=Fhdc1 Uncharacterized protein;>IPI:IPI00948960.1|TREMBL:D3ZL83|ENSEMBL:ENSRNOP00000060810|REFSEQ:NP_001099907 Tax_Id=10116 Gene_Symbol=Fhdc1 Uncharacterized protein	D4ACI6	1311955;	295161	Fhdc1	yes	0.999999	58.526	126.26	116.6	2.23e-06	1	REHELVTGLTQFDLQSPKSLEETSQLTLNDF	_EHELVTGLTQFDLQS(ph)PK_	EHELVTGLTQFDLQS(1)PK	EHELVT(-79.49)GLT(-58.53)QFDLQS(58.53)PK	15	3	674.658	no				0.89427	1	0.85115	1	0.73046	1			0.80949	1			0.89427	1.17488	1					0.73046		1
IPI00764474;IPI00565164	IPI00764474	557	S	Kinesin light chain 2 (Predicted), isoform CRA_b	>IPI:IPI00764474.2|TREMBL:B2GV74|ENSEMBL:ENSRNOP00000050555 Tax_Id=10116 Gene_Symbol=- Klc2 protein;>IPI:IPI00565164.1|TREMBL:D3ZNI2|ENSEMBL:ENSRNOP00000027513 Tax_Id=10116 Gene_Symbol=- Uncharacterized protein	B2GV74				yes	0.99769	26.3546	150.1	150.1	0.000312215	1;2	RSGSFGKLRDALRRSSEMLVRKLQGGGPQEP	_RSS(ph)EMLVR_	RS(0.002)S(0.998)EMLVR	RS(-26.35)S(26.35)EMLVR	3	2	529.247	no				2.3277	1	0.38717	1	1.8698	1	0.95132	1	0.58267	1	0.372	1	2.3277	2.58284	1	up	up	up	up	1.8698	1.05117	1
IPI00764627	IPI00764627	454	S	Protein Tmem201	>IPI:IPI00764627.2|TREMBL:D3ZBW3|ENSEMBL:ENSRNOP00000048083|REFSEQ:XP_001078224;XP_002726707 Tax_Id=10116 Gene_Symbol=Tmem201 Uncharacterized protein	D3ZBW3	1583947;	691426	Tmem201	yes	1	70.4339	215.87	183.96	3.01e-18	1	RVSPSSLPGRLSRALSLGTIPSLTRTDSGYL	_ALS(ph)LGTIPSLTR_	ALS(1)LGTIPSLTR	ALS(70.43)LGT(-70.43)IPS(-135.61)LT(-133.12)R	3	2	654.85	no				2.2196	1	0.45731	1	1	1	1.0466	1	2.1942	1	0.50907	1	2.2196	2.1867	1	up	up	up	up	1	0.955475	1
IPI00764774;IPI00782186	IPI00764774	218	S	Protein Btbd8	>IPI:IPI00764774.2|TREMBL:D4A0X3|ENSEMBL:ENSRNOP00000038747 Tax_Id=10116 Gene_Symbol=LOC689986 Uncharacterized protein;>IPI:IPI00782186.1|TREMBL:D3ZPK0|ENSEMBL:ENSRNOP00000034461 Tax_Id=10116 Gene_Symbol=LOC689986 Uncharacterized protein	D4A0X3	1586315;	689986	LOC689986	yes	0.999999	60.2057	246.86	215.87	4.31e-33	1;2	SRSANSSMERLASTGSVDETKENGSVEDKSC	_LASTGS(ph)VDETK_	LASTGS(1)VDETK	LAS(-76.09)T(-60.21)GS(60.21)VDET(-78.24)K	6	2	594.263	no				0.89954	1	0.89779	1	3.1403	1	0.39146	1	3.3775	1	0.31017	1	0.89954	1.11385	1					3.1403	2.55454	1
IPI00764774	IPI00764774	961	S	Protein Btbd8	>IPI:IPI00764774.2|TREMBL:D4A0X3|ENSEMBL:ENSRNOP00000038747 Tax_Id=10116 Gene_Symbol=LOC689986 Uncharacterized protein	D4A0X3	1586315;	689986	LOC689986	yes	1	126.086	126.09	126.09	0.000412401	1	YSRGNDGHKNEGFLLSPRSRDF_________	_NEGFLLS(ph)PR_	NEGFLLS(1)PR	NEGFLLS(126.09)PR	7	2	556.76	no				1.0541	1	1.3268	1	0.52632	1	2.1224	1	0.49248	1	2.3979	1	1.0541	0.753693	1					0.52632	0.471165	1
IPI00765068;IPI00958786;IPI00948350;IPI00949380	IPI00765068	244	S	DEP domain containing MTOR-interacting protein	>IPI:IPI00765068.1|ENSEMBL:ENSRNOP00000005722|REFSEQ:XP_001066889 Tax_Id=10116 Gene_Symbol=Depdc6 DEP domain containing 6;>IPI:IPI00958786.1|REFSEQ:XP_002729860 Tax_Id=10116 Gene_Symbol=Depdc6 DEP domain containing 6;>IPI:IPI00948350.1|ENSEMBL:ENSRNOP00000		1561030;	314979	Deptor	yes	0.999761	36.2106	248.46	220.1	4.17e-57	1	ELLNEKSPSSQETHDSPFCLRKQSHDNRKST	_SPSSQETHDS(ph)PFCLR_	SPSSQETHDS(1)PFCLR	S(-113.92)PS(-97.91)S(-77.37)QET(-36.21)HDS(36.21)PFCLR	10	2	914.372	no				0.15238	1	5.2857	1	1.0968	1	0.76728	1	0.152	1	7.1258	1	0.15238	0.18919	1	down	down	down	down	1.0968	1.30331	1
IPI00768722;IPI00765137;IPI00950961	IPI00768722	793	S	Misshapen-like kinase 1	>IPI:IPI00768722.2|ENSEMBL:ENSRNOP00000041964|REFSEQ:XP_001079459;XP_002724558 Tax_Id=10116 Gene_Symbol=Mink1 similar to Map4k6-pending protein;>IPI:IPI00765137.2|ENSEMBL:ENSRNOP00000048832 Tax_Id=10116 Gene_Symbol=Mink1 151 kDa protein;>IPI:IPI00950961.1|		1359135;	303259	Mink1	yes	0.999954	43.3647	229.97	201.48	1.6e-34	1;2	ERNRNRVGASTKLDSSPVLSPGNKAKPEDHR	_LDSS(ph)PVLSPGNK_	LDSS(1)PVLSPGNK	LDS(-43.36)S(43.36)PVLS(-81.86)PGNK	4	2	647.308	no				0.70498	1	1.5928	1	1.0246	1	0.89119	1	0.67278	1	1.485	1	0.70498	0.627825	1					1.0246	1.1221	1
IPI00768722;IPI00765137;IPI00950961	IPI00768722	714	S	Misshapen-like kinase 1	>IPI:IPI00768722.2|ENSEMBL:ENSRNOP00000041964|REFSEQ:XP_001079459;XP_002724558 Tax_Id=10116 Gene_Symbol=Mink1 similar to Map4k6-pending protein;>IPI:IPI00765137.2|ENSEMBL:ENSRNOP00000048832 Tax_Id=10116 Gene_Symbol=Mink1 151 kDa protein;>IPI:IPI00950961.1|		1359135;	303259	Mink1	yes	1	66.5408	223.03	214.45	2.14e-36	1	GSRPAQAVRARPRSNSAWQIYLQRRAERGTP	_SNS(ph)AWQIYLQR_	SNS(1)AWQIYLQR	S(-66.54)NS(66.54)AWQIY(-111.37)LQR	3	2	723.332	no				2.1007	1	0.4257	1	1.0027	1	1.0505	1	1.5364	1	0.54026	1	2.1007	2.34907	1	up	up	up	up	1.0027	0.951928	1
IPI00765362;IPI00957788	IPI00957788	709	S	Protein Cep170b	>IPI:IPI00765362.2|REFSEQ:XP_001072852;XP_576105 Tax_Id=10116 Gene_Symbol=LOC500726 similar to KARP-1 binding protein 1 isoform 1;>IPI:IPI00957788.1|TREMBL:D4A1G8|ENSEMBL:ENSRNOP00000033816|REFSEQ:XP_002726824;XP_002729773 Tax_Id=10116 Gene_Symbol=LOC50072	D4A1G8	1595689;	500726	Cep170b	yes	1	36.6704	217.88	36.67	4.26e-36	1;2	RTRRLLPQLPSDRADSPAGLEAARRNGPGPP	_LLPQLPS(ph)DRADS(ph)PAGLEAAR_	LLPQLPS(1)DRADS(1)PAGLEAAR	LLPQLPS(36.67)DRADS(36.67)PAGLEAAR	12	3	746.35	no				0.53898	1	1.8348	1	0.94948	1	0.89159	1	0.44428	1	1.9941	1	0.53898	0.545019	1	down	down	down	down	0.94948	1.12159	1
IPI00765362;IPI00957788	IPI00957788	882	S	Protein Cep170b	>IPI:IPI00765362.2|REFSEQ:XP_001072852;XP_576105 Tax_Id=10116 Gene_Symbol=LOC500726 similar to KARP-1 binding protein 1 isoform 1;>IPI:IPI00957788.1|TREMBL:D4A1G8|ENSEMBL:ENSRNOP00000033816|REFSEQ:XP_002726824;XP_002729773 Tax_Id=10116 Gene_Symbol=LOC50072	D4A1G8	1595689;	500726	Cep170b	yes	0.975558	16.0112	178.54	125.73	2.56e-12	1	PTSGPPAPGKLPHISSHPLLQDLAAARASRM	_LPHISS(ph)HPLLQDLAAAR_	LPHIS(0.024)S(0.976)HPLLQDLAAAR	LPHIS(-16.01)S(16.01)HPLLQDLAAAR	6	3	640.335	no				0.96071	1	1.0733	1	0.37456	1	2.8651	1	0.2366	1	4.7041	1	0.96071	0.931706	1					0.37456	0.349028	1
IPI00765362;IPI00957788	IPI00957788	843	S	Protein Cep170b	>IPI:IPI00765362.2|REFSEQ:XP_001072852;XP_576105 Tax_Id=10116 Gene_Symbol=LOC500726 similar to KARP-1 binding protein 1 isoform 1;>IPI:IPI00957788.1|TREMBL:D4A1G8|ENSEMBL:ENSRNOP00000033816|REFSEQ:XP_002726824;XP_002729773 Tax_Id=10116 Gene_Symbol=LOC50072	D4A1G8	1595689;	500726	Cep170b	yes	0.999986	48.4338	169.02	146.2	1.76e-05	1;4	ISSNGRMVIQLRSGRSPEPDPAPPKETLTFA	_SGRS(ph)PEPDPAPPK_	SGRS(1)PEPDPAPPK	S(-48.43)GRS(48.43)PEPDPAPPK	4	2	707.822	no				0.94346	1	0.94166	1	0.72469	1	1.0405	1	0.81171	1	1.1287	1	0.94346	1.06195	1					0.72469	0.961076	1
IPI00765407;IPI00958038	IPI00765407	1328	S	Protein Fam193a (Fragment)	>IPI:IPI00765407.2|TREMBL:D3ZIG8|ENSEMBL:ENSRNOP00000018616|REFSEQ:XP_223536 Tax_Id=10116 Gene_Symbol=Fam193a hypothetical protein;>IPI:IPI00958038.1|REFSEQ:XP_002725031 Tax_Id=10116 Gene_Symbol=Fam193a rCG35995-like	D3ZIG8	1309634;	305452	Fam193a	yes	0.874961	8.44943	154.66	136.53	1.19e-11	1	PSPSQHLQNGRLILASSPQPKGKNKKNKKKK	_LILAS(ph)SPQPK_	LILAS(0.875)S(0.125)PQPK	LILAS(8.45)S(-8.45)PQPK	5	2	567.302	no				0.58128	1	1.7508	1	0.87346	1	1.0456	1	0.54185	1	1.6259	1	0.58128	0.571167	1		down	down		0.87346	0.956389	1
IPI00765674;IPI00952080	IPI00765674	626	S	Similar to La-related protein 4 (La ribonucleoprotein domain family member 4)	>IPI:IPI00765674.2|REFSEQ:XP_001064337 Tax_Id=10116 Gene_Symbol=LOC683071 rCG50767-like;>IPI:IPI00952080.1|ENSEMBL:ENSRNOP00000059511 Tax_Id=10116 Gene_Symbol=- 64 kDa protein		1591537;	683071	LOC683071	yes	0.999971	45.3669	414.78	387.72		1	VSSPTTTKPSRANTASPCNSTVNTPIAVAPQ	_ANTAS(ph)PCNSTVNTPIAVAPQEPR_	ANTAS(1)PCNSTVNTPIAVAPQEPR	ANT(-45.37)AS(45.37)PCNS(-131.71)T(-165.92)VNT(-260.96)PIAVAPQEPR	5	2	1238.07	no				1.0102	1	1.123	1	0.88117	1	1.2902	1	0.81318	1	1.5169	1	1.0102	0.890472	1					0.88117	0.775074	1
IPI00765802;IPI00947693	IPI00765802	394	S	Protein Unk	>IPI:IPI00765802.2|TREMBL:D3ZV40|ENSEMBL:ENSRNOP00000009733 Tax_Id=10116 Gene_Symbol=- Uncharacterized protein;>IPI:IPI00947693.1|TREMBL:D4A564|ENSEMBL:ENSRNOP00000061694 Tax_Id=10116 Gene_Symbol=- Zinc finger CCCH type containing 5	D3ZV40				yes	1	169.155	267.93	216.49	5.15e-105	1	PPHLCSSPPGPSRKISNLEGLVFPGEASLAP	_KIS(ph)NLEGLVFPGEASLAPGSYK_	KIS(1)NLEGLVFPGEASLAPGSYK	KIS(169.15)NLEGLVFPGEAS(-169.15)LAPGS(-207.57)Y(-214.26)K	3	2	1179.09	no				2.672	1	0.45622	1	7.4773	1	0.17603	1	6.1114	1	0.21081	1	2.672	2.19192	1	up	up	up	up	7.4773	5.68085	1
IPI00766085;IPI00766038	IPI00766085	600	S	TBC1 domain family, member 4	>IPI:IPI00766085.1|REFSEQ:XP_001074183 Tax_Id=10116 Gene_Symbol=LOC686547 TBC1 domain family, member 4-like isoform 2;>IPI:IPI00766038.3|REFSEQ:XP_001074206 Tax_Id=10116 Gene_Symbol=LOC686547 TBC1 domain family, member 4-like isoform 3		1596351;	686547	Tbc1d4	yes	1	162.482	162.48	162.48	3.71e-05	1;2	SRGANRMRGRLGSVDSFERSNSLASEKDFSP	_LGS(ph)VDS(ph)FER_	LGS(1)VDS(1)FER	LGS(162.48)VDS(162.48)FER	6	2	585.217	no				0.45282	1	2.4858	1	1.608	1	0.71303	1	0.8209	1	1.4461	1	0.45282	0.402285	1	down	down	down	down	1.608	1.40247	1
IPI00766042	IPI00766042	406	S	Enhancer trap locus 4	>IPI:IPI00766042.2|REFSEQ:XP_001069190 Tax_Id=10116 Gene_Symbol=Etl4 enhancer trap locus 4-like		1563437;	291356	Etl4	yes	0.999996	54.703	220.46	183.41	7.85e-25	1;2	IPRDRLSSLPVSRSISPSPSAILERRDVKPD	_SIS(ph)PSPSAILER_	SIS(1)PSPSAILER	S(-67.73)IS(54.7)PS(-54.7)PS(-83.01)AILER	3	2	668.829	no				0.73624	1	1.3319	1	0.43211	1	1.8263	1	0.41153	1	2.3852	1	0.73624	0.750807	1					0.43211	0.547555	1
IPI00766214;IPI00389131	IPI00766214	967	S	Uncharacterized protein	>IPI:IPI00766214.4|ENSEMBL:ENSRNOP00000034506 Tax_Id=10116 Gene_Symbol=- 159 kDa protein;>IPI:IPI00389131.3|ENSEMBL:ENSRNOP00000011801 Tax_Id=10116 Gene_Symbol=- 152 kDa protein					yes	0.994107	22.7932	273.22	106.44	4.7e-126	1;2	SGSTPGQAPGSSALSSPRRSLGLALSHPFSP	_VAPGPSSGSTPGQAPGSSALSS(ph)PR_	VAPGPSSGSTPGQAPGSS(0.001)ALS(0.005)S(0.994)PR	VAPGPS(-88.82)S(-88.82)GS(-91.86)T(-92.03)PGQAPGS(-47.08)S(-31.86)ALS(-22.79)S(22.79)PR	22	3	744.681	no				0.75769	1	1.2652	1	0.71106	1	1.1452	1	0.58609	1	1.5363	1	0.75769	0.790389	1					0.71106	0.87321	1
IPI00766567;IPI00766768;IPI00193119	IPI00766567	39	S	Protein Pbrm1	>IPI:IPI00766567.3|TREMBL:D3ZT52|ENSEMBL:ENSRNOP00000016581|REFSEQ:XP_001059164;XP_240329 Tax_Id=10116 Gene_Symbol=Pbrm1 Uncharacterized protein;>IPI:IPI00766768.2|TREMBL:D3Z833|ENSEMBL:ENSRNOP00000017492 Tax_Id=10116 Gene_Symbol=Pbrm1 Uncharacterized prot	D3ZT52	1565549;	306254	Pbrm1	yes	0.988847	19.4775	200.52	200.52	1.22e-91	1	HSVPTPGPSRKRRRLSSLPTVDPIAVCHELY	_RLS(ph)SLPTVDPIAVCHELYNTIR_	RLS(0.989)S(0.011)LPTVDPIAVCHELYNTIR	RLS(19.48)S(-19.48)LPT(-71.68)VDPIAVCHELY(-184.98)NT(-165.74)IR	3	2	1317.66	no				2.5529	1	0.42304	1	1.0999	1	1.3521	1	2.5968	1	0.44888	1	2.5529	2.36384	1	up	up	up	up	1.0999	0.73959	1
IPI00766690	IPI00766690	373	S	FERM, RhoGEF (Arhgef) and pleckstrin domain protein 1 (chondrocyte-derived)	>IPI:IPI00766690.1|ENSEMBL:ENSRNOP00000015271|REFSEQ:NP_001100757 Tax_Id=10116 Gene_Symbol=Farp1 FERM, RhoGEF (Arhgef) and pleckstrin domain protein 1		1305346;	306183	Farp1	yes	0.999997	56.5055	195.97	72.145	1.75e-09	1;2;4;5	KVQFERKHSKIHSTRSLVSQPTAPNSEVPKQ	_S(ph)LVS(ph)QPTAPNSEVPK_	S(1)LVS(1)QPTAPNSEVPK	S(56.51)LVS(39.44)QPT(-39.44)APNS(-49.74)EVPK	1	2	857.378	no				0.91199	1	1.1547	1	0.87568	1	0.9274	1	0.81278	1	0.90659	1	0.91199	0.866026	1					0.87568	1.07828	1
IPI00767579	IPI00767579	3322	S	Protein Wdfy3	>IPI:IPI00767579.2|TREMBL:D4A7D8|ENSEMBL:ENSRNOP00000035517|REFSEQ:NP_001164022 Tax_Id=10116 Gene_Symbol=Wdfy3 WD repeat and FYVE domain containing 3	D4A7D8	1307097;	305164	Wdfy3	yes	0.999743	35.9063	80.522	80.522	0.00144266	1	TDSGSDDSRRWSDQLSLDEKDGFIFVNYSEG	_WSDQLS(ph)LDEK_	WSDQLS(1)LDEK	WS(-35.91)DQLS(35.91)LDEK	6	2	650.776	no				0.49925	1	1.3315	1	2.4804	1	0.33749	1	1.6843	1	0.57657	1	0.49925	0.751033	1	down				2.4804	2.96305	1
IPI00950209;IPI00768253;IPI00949607	IPI00950209	242	S	Uncharacterized protein	>IPI:IPI00950209.1|ENSEMBL:ENSRNOP00000059197 Tax_Id=10116 Gene_Symbol=- 130 kDa protein;>IPI:IPI00768253.3|ENSEMBL:ENSRNOP00000001607 Tax_Id=10116 Gene_Symbol=- 126 kDa protein;>IPI:IPI00949607.1|ENSEMBL:ENSRNOP00000060596 Tax_Id=10116 Gene_Symbol=- 34 kD					yes	1	70.7942	258.37	235.98	2.51e-28	1;2;3	FSFFQRSKKKREQTASAPATPLVSKHRPSFT	_EQTAS(ph)APAT(ph)PLVSK_	EQTAS(1)APAT(1)PLVSK	EQT(-70.79)AS(70.79)APAT(73.59)PLVS(-73.59)K	5	2	780.341	no				0.53549	1	2.3952	1	1.0179	1	1.0214	1	0.50351	1	1.9848	1	0.53549	0.417502	1	down	down	down	down	1.0179	0.979048	1
IPI00768422;IPI00779361	IPI00768422	366	S	LOC500974 protein	>IPI:IPI00768422.2|TREMBL:Q4G028|ENSEMBL:ENSRNOP00000055526 Tax_Id=10116 Gene_Symbol=LOC366669 Putative uncharacterized protein;>IPI:IPI00779361.2|ENSEMBL:ENSRNOP00000007070 Tax_Id=10116 Gene_Symbol=LOC366669 Protein	Q4G028		366669	LOC366669	yes	0.999999	61.608	220.33	220.33	3.94e-67	1;3	DPREIPADSWRKRRESEEPASSQSLCHLVPP	_RES(ph)EEPASSQSLCHLVPPALGHER_	RES(1)EEPASSQSLCHLVPPALGHER	RES(61.61)EEPAS(-61.61)S(-61.61)QS(-77.86)LCHLVPPALGHER	3	4	692.322	no				2.1556	1	0.45948	1	1.1803	1	1.0505	1	2.1825	1	0.49073	1	2.1556	2.17637	1	up	up	up	up	1.1803	0.951928	1
IPI00768477;IPI00958142	IPI00768477	702	S	Protein Esyt3	>IPI:IPI00768477.2|TREMBL:D3ZC04|ENSEMBL:ENSRNOP00000017658|REFSEQ:XP_001070598;XP_343455 Tax_Id=10116 Gene_Symbol=Esyt3 Uncharacterized protein;>IPI:IPI00958142.1|REFSEQ:XP_002727171;XP_002730006 Tax_Id=10116 Gene_Symbol=Esyt3 extended synaptotagmin-like	D3ZC04	1561304;	363120	Esyt3	yes	0.998951	31.5566	72.033	58.345	0.000271667	1	KKNPATTFLTVPGPHSPGPIKSPRPMSRPAF	_NPATTFLTVPGPHS(ph)PGPIK_	NPATTFLT(0.001)VPGPHS(0.999)PGPIK	NPAT(-37.05)T(-38.11)FLT(-31.56)VPGPHS(31.56)PGPIK	14	3	671.006	no				0.34654	1	2.2186	1	0.90038	1			0.36436	1	2.2749	1	0.34654	0.450735	1	down	down	down	down	0.90038		1
IPI00768617	IPI00768617	311	S	E3 ubiquitin-protein ligase UBR5	>IPI:IPI00768617.2|SWISS-PROT:Q62671|ENSEMBL:ENSRNOP00000009115|REFSEQ:XP_001061308 Tax_Id=10116 Gene_Symbol=Ubr5 ubiquitin protein ligase E3 component n-recognin 5	Q62671	621236;	117060	Ubr5	yes	1	112.022	121.45	112.02	9.41e-06	1	ESVLRLRERRWLDGASFDNERGSTSKEGEPN	_WLDGAS(ph)FDNER_	WLDGAS(1)FDNER	WLDGAS(112.02)FDNER	6	2	695.277	no				1.1387	1	0.65036	1	10.912	1	0.10861	1	10.458	1	0.1643	1	1.1387	1.53761	1					10.912	9.20726	1
IPI00768750;IPI00361132	IPI00768750	370	S	CREB regulated transcription coactivator 3	>IPI:IPI00768750.1|ENSEMBL:ENSRNOP00000015949|REFSEQ:XP_001066604 Tax_Id=10116 Gene_Symbol=Crtc3 transducer of regulated CREB protein 3-like;>IPI:IPI00361132.4|REFSEQ:XP_344916 Tax_Id=10116 Gene_Symbol=Crtc3 transducer of regulated CREB protein 3		1309666;	365297	Crtc3	yes	0.999998	58.2736	289.22	276.96	2.64e-116	1;5	ANASALHPSLRLFSLSNPSLSTTNLSGPSRR	_LFSLS(ph)NPSLSTTNLSGPSR_	LFSLS(1)NPSLSTTNLSGPSR	LFS(-58.27)LS(58.27)NPS(-63.82)LS(-105.12)T(-105.12)T(-125.08)NLS(-166.58)GPS(-184.67)R	5	2	1029.5	no				0.37349	1	2.0479	1	0.89176	1	0.95459	1	0.30954	1	3.063	1	0.37349	0.488305	1	down	down	down	down	0.89176	1.04757	1
IPI00768750;IPI00361132	IPI00768750	329	S	CREB regulated transcription coactivator 3	>IPI:IPI00768750.1|ENSEMBL:ENSRNOP00000015949|REFSEQ:XP_001066604 Tax_Id=10116 Gene_Symbol=Crtc3 transducer of regulated CREB protein 3-like;>IPI:IPI00361132.4|REFSEQ:XP_344916 Tax_Id=10116 Gene_Symbol=Crtc3 transducer of regulated CREB protein 3		1309666;	365297	Crtc3	yes	1	101.502	173.68	173.68	1.2e-25	1;3	THLGIRNSSGLQSSRSNPSIQATLNKIALSS	_S(ph)NPSIQATLNK_	S(1)NPSIQATLNK	S(101.5)NPS(-101.5)IQAT(-150.67)LNK	1	2	626.8	no				0.49358	1	2.1199	1	0.54235	1	0.96166	1			4.2688	1	0.49358	0.47172	1	down	down	down	down	0.54235	1.03987	1
IPI00769103	IPI00769103	38	S	Uncharacterized protein	>IPI:IPI00769103.2|ENSEMBL:ENSRNOP00000017688 Tax_Id=10116 Gene_Symbol=- 131 kDa protein					yes	1	99.0128	221.26	165.46	8.03e-113	1	SDVCERMEELRKRRVSQDLDVEKPDASPTSL	_RVS(ph)QDLDVEKPDASPTSLQLR_	RVS(1)QDLDVEKPDASPTSLQLR	RVS(99.01)QDLDVEKPDAS(-99.01)PT(-105.36)S(-105.36)LQLR	3	3	812.071	no				1.6613	1	0.4771	1	1.1421	1	1.1255	1	1.7676	1	0.45509	1	1.6613	2.096	1		up	up		1.1421	0.888494	1
IPI00769110	IPI00769110	115	S	Ribosome binding protein 1	>IPI:IPI00769110.2|REFSEQ:XP_001053669 Tax_Id=10116 Gene_Symbol=Rrbp1 ribosome binding protein 1 isoform 3		1306536;	311483	Rrbp1	yes	0.964336	14.5842	171.3	153.04	8.32e-14	1	MRVPAVAVAPTSVHSSVGRTPVATVPAMPQE	_VPAVAVAPTSVHSS(ph)VGR_	VPAVAVAPTS(0.002)VHS(0.034)S(0.964)VGR	VPAVAVAPT(-40.46)S(-26.79)VHS(-14.58)S(14.58)VGR	14	3	571.961	no				0.80029	1	1.4037	1	0.91549	1	0.95145	1	0.65167	1	1.1718	1	0.80029	0.712403	1					0.91549	1.05103	1
IPI00776832	IPI00776832	685	S	Cytoplasmic linker associated protein 1	>IPI:IPI00776832.2|ENSEMBL:ENSRNOP00000058231 Tax_Id=10116 Gene_Symbol=Clasp1 Protein		1310970;	304740	Clasp1	yes	1	68.6983	211.75	211.75	3.21e-11	1;2	SSDSRGRSRAKVVSQSQPGSRSSSPGKLLGS	_VVSQS(ph)QPGS(ph)R_	VVSQS(1)QPGS(1)R	VVS(-68.7)QS(68.7)QPGS(126.86)R	5	2	602.742	no				0.99161	1	0.90052	1	0.9858	1	0.93167	1	0.98446	1	0.81772	1	0.99161	1.11047	1					0.9858	1.07334	1
IPI00777903	IPI00777903	574	S	Protein Gprin3	>IPI:IPI00777903.3|TREMBL:D3ZF21|ENSEMBL:ENSRNOP00000055378|REFSEQ:XP_002726416;XP_002729361 Tax_Id=10116 Gene_Symbol=RGD1565690 rCG52360-like	D3ZF21	1565690;	502784	Gprin3	yes	1	95.2269	303.78	163.64	8.56e-182	1;2	PKSHGSEGPEVSPAPSPGRKSTVEEHRQTKT	_SHGSEGPEVSPAPS(ph)PGRK_	SHGSEGPEVSPAPS(1)PGRK	S(-148.12)HGS(-147.53)EGPEVS(-95.23)PAPS(95.23)PGRK	14	3	619.283	no				0.84243	1	1.1282	1	0.2075	1	2.895	1	0.1972	1	4.5921	1	0.84243	0.886368	1					0.2075	0.345423	1
IPI00777903	IPI00777903	603	S	Protein Gprin3	>IPI:IPI00777903.3|TREMBL:D3ZF21|ENSEMBL:ENSRNOP00000055378|REFSEQ:XP_002726416;XP_002729361 Tax_Id=10116 Gene_Symbol=RGD1565690 rCG52360-like	D3ZF21	1565690;	502784	Gprin3	yes	0.808408	9.18362	370	92.817	2.4e-198	1;2;3	KTVTSLSLPSDGTGDSSPGSGKRTPSRSVKA	_TVTSLSLPSDGTGDS(ph)S(ph)PGSGKRTPSR_	TVTSLSLPS(0.002)DGT(0.008)GDS(0.808)S(0.808)PGS(0.175)GKRT(0.159)PS(0.039)R	T(-68.33)VT(-56.85)S(-50.79)LS(-37.11)LPS(-29.41)DGT(-23.34)GDS(9.18)S(9.18)PGS(-9.18)GKRT(-10.05)PS(-16.34)R	15	4	677.555	no				0.81768	1	1.3631	1	0.45323	1	1.2882	1	0.40147	1	3.1362	1	0.81768	0.733622	1					0.45323	0.776277	1
IPI00777903	IPI00777903	604	S	Protein Gprin3	>IPI:IPI00777903.3|TREMBL:D3ZF21|ENSEMBL:ENSRNOP00000055378|REFSEQ:XP_002726416;XP_002729361 Tax_Id=10116 Gene_Symbol=RGD1565690 rCG52360-like	D3ZF21	1565690;	502784	Gprin3	yes	0.995169	23.2029	381.87	176.57	5.31e-248	1;2;3	TVTSLSLPSDGTGDSSPGSGKRTPSRSVKAS	_TVTSLSLPSDGTGDSS(ph)PGSGK_	TVTSLSLPSDGTGDS(0.005)S(0.995)PGSGK	T(-132.4)VT(-126.7)S(-126.7)LS(-126.14)LPS(-100.52)DGT(-67.12)GDS(-23.2)S(23.2)PGS(-41.49)GK	16	3	677.304	no				0.67564	1	1.4542	1	0.56768	1	1.511	1	0.33553	1	2.8683	1	0.67564	0.687663	1					0.56768	0.661813	1
IPI00777903	IPI00777903	607	S	Protein Gprin3	>IPI:IPI00777903.3|TREMBL:D3ZF21|ENSEMBL:ENSRNOP00000055378|REFSEQ:XP_002726416;XP_002729361 Tax_Id=10116 Gene_Symbol=RGD1565690 rCG52360-like	D3ZF21	1565690;	502784	Gprin3	yes	0.99782	25.9621	199.83	173.96	7.26e-48	1;2;3	SLSLPSDGTGDSSPGSGKRTPSRSVKASPRR	_TVTSLSLPSDGTGDSS(ph)PGS(ph)GKR_	TVTSLSLPSDGT(0.01)GDS(0.148)S(0.844)PGS(0.998)GKR	T(-126.04)VT(-100.34)S(-93.52)LS(-70.1)LPS(-44.71)DGT(-19.18)GDS(-7.61)S(7.61)PGS(25.96)GKR	19	3	755.993	no				0.99509	2	1.0251	2	1.5511	1	2.2693	2	1.2807	1	4.2517	2	0.99509	0.975515	2					1.5511	0.440665	1
IPI00778345;IPI00876612;IPI00562254	IPI00778345	769	S	Protein Tnik	>IPI:IPI00778345.2|TREMBL:D3ZZQ0|ENSEMBL:ENSRNOP00000016799|REFSEQ:NP_001099892 Tax_Id=10116 Gene_Symbol=Tnik Uncharacterized protein;>IPI:IPI00876612.2|TREMBL:D3Z811|ENSEMBL:ENSRNOP00000055745 Tax_Id=10116 Gene_Symbol=Tnik Uncharacterized protein;>IPI:IPI	D3ZZQ0	1561817;	294917	Tnik	yes	1	72.0386	211.7	211.7	1.85e-43	1;2	SSERTRVRANSKSEGSPVLPHEPSKVKPEES	_SEGS(ph)PVLPHEPSK_	SEGS(1)PVLPHEPSK	S(-72.04)EGS(72.04)PVLPHEPS(-81.43)K	4	2	722.329	no				0.41128	1	2.1242	1	0.9295	1	0.8662	1	0.43226	1	2.0168	1	0.41128	0.470765	1	down	down	down	down	0.9295	1.15447	1
IPI00968512;IPI00778463;IPI00949319;IPI00959110	IPI00968512	592	S	Similar to palladin	>IPI:IPI00968512.1|ENSEMBL:ENSRNOP00000056425 Tax_Id=10116 Gene_Symbol=LOC290704 117 kDa protein;>IPI:IPI00778463.3|REFSEQ:XP_002725230;XP_002728445 Tax_Id=10116 Gene_Symbol=LOC100360205;LOC100364455 mKIAA0992 protein-like;>IPI:IPI00949319.1|ENSEMBL:ENSRNO		1588598;	290704	LOC290704	yes	1	148.145	220.85	220.85	4.9e-10	1	PAGFPKKASRTARIASDEEIQGTKDAVIQDL	_IAS(ph)DEEIQGTK_	IAS(1)DEEIQGTK	IAS(148.15)DEEIQGT(-148.15)K	3	2	635.782	no				1.1946	1	0.75885	1	1.435	1	0.7502	1	1.1461	1	0.68491	1	1.1946	1.31778	1					1.435	1.33298	1
IPI00779281	IPI00779281	21	S	A-kinase anchor protein 11	>IPI:IPI00779281.3|TREMBL:D3ZS99|ENSEMBL:ENSRNOP00000054952|REFSEQ:NP_036905 Tax_Id=10116 Gene_Symbol=Akap11 Uncharacterized protein	D3ZS99	2079;	498549	Akap11	yes	0.996844	24.9948	151.3	101.39	9.51e-08	1	PFRNSHTKTKASVRKSFSEDVFQSVKSLLQS	_KS(ph)FSEDVFQSVK_	KS(0.997)FS(0.003)EDVFQSVK	KS(24.99)FS(-24.99)EDVFQS(-75.41)VK	2	2	740.84	no				2.5887	1	0.28565	1	0.99233	1	0.67968	1	3.1907	1	0.27511	1	2.5887	3.50079	1	up	up	up	up	0.99233	1.47128	1
IPI00779567;IPI00949249;IPI00368343	IPI00779567	336	S	Ccnk protein	>IPI:IPI00779567.2|TREMBL:A1L1L5|ENSEMBL:ENSRNOP00000053998|REFSEQ:NP_001103142 Tax_Id=10116 Gene_Symbol=Ccnk Ccnk protein;>IPI:IPI00949249.1|TREMBL:D3ZWD4|ENSEMBL:ENSRNOP00000063873 Tax_Id=10116 Gene_Symbol=Ccnk Uncharacterized protein;>IPI:IPI00368343.8|	A1L1L5	1595690;	500715	Ccnk	yes	1	129.055	162.94	129.05	6.49e-14	1;2	QQQQAQQPKKPSPQPSPPRQAKRAVVVSPKE	_KPS(ph)PQPS(ph)PPR_	KPS(1)PQPS(1)PPR	KPS(129.05)PQPS(129.05)PPR	7	2	625.77	no				1.0326	2	1.0818	2	1.1274	2	0.89371	2	1.0444	2	0.9835	2	1.0326	0.924385	2					1.1274	1.11893	2
IPI00949068;IPI00780332;IPI00231641	IPI00949068	135	S	Phosphoglucomutase 1	>IPI:IPI00949068.1|TREMBL:D3ZSP5|ENSEMBL:ENSRNOP00000059745 Tax_Id=10116 Gene_Symbol=Pgm1 Uncharacterized protein;>IPI:IPI00780332.1|TREMBL:A1A5L2;Q499Q4;Q62752|ENSEMBL:ENSRNOP00000013785|REFSEQ:NP_058729 Tax_Id=10116 Gene_Symbol=Pgm1 phosphoglucomutase-1;	D3ZSP5	3316;	24645	Pgm1	yes	0.999972	45.542	287.14	206.46	1.44e-132	1	IIRKIKAIGGIILTASHNPGGPNGDFGIKFN	_AIGGIILTAS(ph)HNPGGPNGDFGIK_	AIGGIILTAS(1)HNPGGPNGDFGIK	AIGGIILT(-45.54)AS(45.54)HNPGGPNGDFGIK	10	3	762.714	no				0.97602	1	0.84965	1	1.8405	1	0.63796	1	1.7941	1	0.56711	1	0.97602	1.17696	1					1.8405	1.5675	1
IPI00780676	IPI00780676	400	S	FYVE, RhoGEF and PH domain containing 6	>IPI:IPI00780676.3|TREMBL:D4A3Y7|ENSEMBL:ENSRNOP00000009118|REFSEQ:NP_001131117 Tax_Id=10116 Gene_Symbol=Fgd6 Uncharacterized protein	D4A3Y7	1565609;	500824	Fgd6	yes	0.96594	14.5304	215.53	215.53	1.13e-49	1	QDSVSSQKAVQHETSSFEKVAPSLDTDSSLT	_AVQHETSS(ph)FEK_	AVQHETS(0.034)S(0.966)FEK	AVQHET(-45.64)S(-14.53)S(14.53)FEK	8	1	1342.57	no				0.6895	1	0.95856	1	2.9042	1	0.39687	1			0.46218	1	0.6895	1.04323	1					2.9042	2.51972	1
IPI00781483;IPI00765993;IPI00764432;IPI00949046	IPI00781483	746	S	Spen family transcriptional repressor	>IPI:IPI00781483.2|ENSEMBL:ENSRNOP00000052647 Tax_Id=10116 Gene_Symbol=- Protein;>IPI:IPI00765993.2|ENSEMBL:ENSRNOP00000052649 Tax_Id=10116 Gene_Symbol=- Protein;>IPI:IPI00764432.2|ENSEMBL:ENSRNOP00000043244 Tax_Id=10116 Gene_Symbol=- Protein;>IPI:IPI00949					yes	1	48.0038	89.266	48.004	0.00280835	2	RFESDRDHERRPIERSQSPVHLRRPQSPGVS	_S(ph)QS(ph)PVHLR_	S(1)QS(1)PVHLR	S(48)QS(48)PVHLR	1	2	542.223	no				1.12	2	1.1535	2	1.0042	2			1.2446	2			1.12	0.866927	2					1.0042		2
IPI00782137	IPI00782137	547	S	Anaphase promoting complex subunit 1	>IPI:IPI00782137.1|ENSEMBL:ENSRNOP00000052727|REFSEQ:NP_001101241 Tax_Id=10116 Gene_Symbol=Anapc1 anaphase promoting complex subunit 1		1306629;	311412	Anapc1	yes	1	103.12	218.07	143.93	1.68e-33	1	LDGVSTPKPLSKLLGSMDEVVLLSPVPELRD	_LLGS(ph)M(ox)DEVVLLSPVPELR_	LLGS(1)MDEVVLLSPVPELR	LLGS(103.12)MDEVVLLS(-103.12)PVPELR	4	2	1032.03	no				1.1154	1	1.082	1	3.9106	1	0.32706	1	3.6469	1	0.33547	1	1.1154	0.924214	1					3.9106	3.05754	1
IPI00959977;IPI00786812;IPI00948700	IPI00959977	654	S	AP2 associated kinase 1	>IPI:IPI00959977.1|ENSEMBL:ENSRNOP00000044665|REFSEQ:NP_001166921 Tax_Id=10116 Gene_Symbol=Aak1 AP2 associated kinase 1;>IPI:IPI00786812.1|SWISS-PROT:P0C1X8|ENSEMBL:ENSRNOP00000035109 Tax_Id=10116 Gene_Symbol=Aak1 AP2-associated protein kinase 1;>IPI:IPI00		1305520;	500244	Aak1	yes	0.881306	8.87603	204.63	192.79	3.86e-78	1;2	SDVTHSAVFGVPASKSTQLLHAAAAEASLSK	_ILSDVT(ph)HSAVFGVPASKS(ph)TQLLHAAAAEASLSK_	ILS(0.296)DVT(0.703)HSAVFGVPAS(0.004)KS(0.881)T(0.115)QLLHAAAAEASLSK	ILS(-3.77)DVT(3.77)HS(-32.57)AVFGVPAS(-23.95)KS(8.88)T(-8.88)QLLHAAAAEAS(-99.14)LS(-113.38)K	18	3	1156.24	no				1.7789	1	0.64589	1	0.67114	1	1.5643	1	1.605	1	0.68675	1	1.7789	1.54825	1	up		up		0.67114	0.639264	1
IPI00858352	IPI00858352	138	S	DEAD (Asp-Glu-Ala-Asp) box helicase 17	>IPI:IPI00858352.1|TREMBL:Q568Z8|ENSEMBL:ENSRNOP00000018185|REFSEQ:NP_001015018 Tax_Id=10116 Gene_Symbol=Ddx17 DEAD (Asp-Glu-Ala-Asp) box polypeptide 17	Q568Z8	1304945;	315133	Ddx17	yes	0.980824	17.3052	126.71	125.74	0.00791495	1	CDRRLRGVKDGGRRDSTSYRDRSETDRASYA	_RDS(ph)TSYR_	RDS(0.981)T(0.018)S(0.001)YR	RDS(17.31)T(-17.31)S(-30.21)Y(-82.87)R	3	2	482.698	no				4.257	1	0.13892	1	0.78011	1	1.0254	1	3.5311	1	0.25097	1	4.257	7.19839	1	up	up	up	up	0.78011	0.975229	1
IPI00948598;IPI00869599;IPI00951638	IPI00948598	265	S	Acyl-CoA synthetase short-chain family member 2	>IPI:IPI00948598.1|TREMBL:D3ZFF9|ENSEMBL:ENSRNOP00000062935 Tax_Id=10116 Gene_Symbol=Acss2 Uncharacterized protein;>IPI:IPI00869599.1|TREMBL:D3ZUL6|ENSEMBL:ENSRNOP00000025612 Tax_Id=10116 Gene_Symbol=Acss2 Uncharacterized protein;>IPI:IPI00951638.1|TREMBL:	D3ZFF9	1305489;	311569	Acss2	yes	0.95918	13.7364	301.77	242.59	7.54e-54	1;2	VKHLGRAELGMNDSPSQSPPVKRPCPDVQGK	_AELGM(ox)NDSPS(ph)QSPPVK_	AELGMNDS(0.041)PS(0.959)QSPPVK	AELGMNDS(-13.74)PS(13.74)QS(-35.94)PPVK	10	2	876.879	no				1.2567	1	1.1118	1	1.047	1	1.0451	2	1.2603	1	1.1235	1	1.2567	0.899442	1					1.047	0.956846	1
IPI00869603	IPI00869603	540	S	DEAD (Asp-Glu-Ala-Asp) box polypeptide 10 (Predicted)	>IPI:IPI00869603.1|TREMBL:D3ZBY5|ENSEMBL:ENSRNOP00000017683|REFSEQ:NP_001100290 Tax_Id=10116 Gene_Symbol=Ddx10 Uncharacterized protein	D3ZBY5	1308990;	300710	Ddx10	yes	0.999993	52.5793	159.18	159.18	7.07e-05	1	LGKNQVTEAIQPRAPSLTSDEVEEFRAYFSE	_APS(ph)LTSDEVEEFR_	APS(1)LTSDEVEEFR	APS(52.58)LT(-52.58)S(-58.95)DEVEEFR	3	2	780.335	no				2.3892	1	0.34313	1	0.90693	1	1.0799	1	2.656	1	0.29223	1	2.3892	2.91435	1	up	up	up	up	0.90693	0.926012	1
IPI00869638	IPI00869638	646	S	Protein Ulk1	>IPI:IPI00869638.1|TREMBL:D3ZMG0|ENSEMBL:ENSRNOP00000053633|REFSEQ:NP_001101811 Tax_Id=10116 Gene_Symbol=Ulk1 Uncharacterized protein	D3ZMG0	1589743;	360827	Ulk1	yes	0.995578	26.4491	104.2	104.2	0.000176586	1;2	KAGPSFDFPKAPSSQSLLTLLARQGVVMTPP	_APSSQS(ph)LLTLLAR_	APSS(0.002)QS(0.996)LLT(0.002)LLAR	APS(-34.6)S(-26.45)QS(26.45)LLT(-27.38)LLAR	6	2	718.879	no				0.7816	2	1.6264	2	3.4805	1			1.5421	1	0.31287	1	0.7816	0.614855	2					3.4805		1
IPI00870124	IPI00870124	36	S	UBX domain protein 6	>IPI:IPI00870124.1|REFSEQ:NP_001102282 Tax_Id=10116 Gene_Symbol=Ubxn6 UBX domain protein 6		1590866;	363332	Ubxn6	yes	1	70.5633	115.24	70.563	3.44e-05	1	QKLTDSAGEKTSKGKSPQLALRQPRQGPTDE	_GKS(ph)PQLALR_	GKS(1)PQLALR	GKS(70.56)PQLALR	3	2	525.279	no				0.37276	1	2.8034	1	1.0175	1	1.1056	1	0.35042	1	3.2318	1	0.37276	0.35671	1	down	down	down	down	1.0175	0.904486	1
IPI00870468;IPI00949360	IPI00870468	1480	S	Protein Pdcd11	>IPI:IPI00870468.2|TREMBL:D3ZNI3|ENSEMBL:ENSRNOP00000027512|REFSEQ:NP_001101074 Tax_Id=10116 Gene_Symbol=Pdcd11 programmed cell death protein 11;>IPI:IPI00949360.1|TREMBL:D3ZNH8|ENSEMBL:ENSRNOP00000027521 Tax_Id=10116 Gene_Symbol=Pdcd11 Uncharacterized pro	D3ZNI3	1304933;	309458	Pdcd11	yes	1	41.3476	246.21	41.348	5.86e-82	1;2	RKSQRGGQSKRERQESESEQELVNKRPKKSG	_QES(ph)ES(ph)EQELVNK_	QES(1)ES(1)EQELVNK	QES(41.35)ES(41.35)EQELVNK	3	2	790.3	no				0.81882	1	0.78532	1	0.94812	1	1.0537	1	0.98925	1	0.87384	1	0.81882	1.27337	1					0.94812	0.949037	1
IPI00870574;IPI00950922	IPI00870574	588	S	Protein Pum2	>IPI:IPI00870574.2|TREMBL:D3ZQL8|ENSEMBL:ENSRNOP00000008359|REFSEQ:NP_001100185 Tax_Id=10116 Gene_Symbol=Pum2 Uncharacterized protein;>IPI:IPI00950922.1|TREMBL:D4A0R8|ENSEMBL:ENSRNOP00000059013 Tax_Id=10116 Gene_Symbol=Pum2 Uncharacterized protein	D3ZQL8	1311024;	298874	Pum2	yes	0.999919	41.019	151.44	146.3	1.18e-11	1;5	SSVGSSASSSATRRESLSTSSDLYKRSSSSL	_RES(ph)LSTSSDLYK_	RES(1)LSTSSDLYK	RES(41.02)LS(-41.02)T(-58.87)S(-63.71)S(-76.97)DLY(-110.01)K	3	2	733.332	no				2.5133	1	0.21569	1	0.9408	1	1.0813	1	1.4442	1	0.33348	1	2.5133	4.63628	1	up	up	up	up	0.9408	0.924813	1
IPI00870800	IPI00870800	321	S	Uncharacterized protein	>IPI:IPI00870800.2|ENSEMBL:ENSRNOP00000017401 Tax_Id=10116 Gene_Symbol=- 80 kDa protein					yes	1	76.4004	130.01	89.356	1.79e-07	1;2	KARSPAPARLWPPSKSMPHLPGTPRPASSLT	_S(ph)M(ox)PHLPGTPR_	S(1)MPHLPGTPR	S(76.4)MPHLPGT(-76.4)PR	1	2	594.765	no				1.9789	1	0.55602	1	0.78765	1	1.0914	1	1.4788	1	0.50391	1	1.9789	1.7985	1	up	up	up	up	0.78765	0.916254	1
IPI00870902;IPI00950614	IPI00870902	668	S	PHD finger protein 2	>IPI:IPI00870902.2|ENSEMBL:ENSRNOP00000022669 Tax_Id=10116 Gene_Symbol=Phf2 Protein;>IPI:IPI00950614.1|TREMBL:D3ZSL4|ENSEMBL:ENSRNOP00000059776|REFSEQ:NP_001100812 Tax_Id=10116 Gene_Symbol=Phf2 Uncharacterized protein		1305228;	306814	Phf2	yes	1	83.6916	179.57	83.692	2.49e-05	1	EFPIRRKKNPPKRDLSFLLDKKETLLIPTSK	_RDLS(ph)FLLDKK_	RDLS(1)FLLDKK	RDLS(83.69)FLLDKK	4	3	438.899	no				1.2312	1	0.77462	1	7.3912	1	0.23793	1	7.8448	1	0.1888	1	1.2312	1.29096	1					7.3912	4.20292	1
IPI00870902;IPI00950614	IPI00870902	1024	S	PHD finger protein 2	>IPI:IPI00870902.2|ENSEMBL:ENSRNOP00000022669 Tax_Id=10116 Gene_Symbol=Phf2 Protein;>IPI:IPI00950614.1|TREMBL:D3ZSL4|ENSEMBL:ENSRNOP00000059776|REFSEQ:NP_001100812 Tax_Id=10116 Gene_Symbol=Phf2 Uncharacterized protein		1305228;	306814	Phf2	yes	0.999987	48.6138	199.65	138.46	1.04e-37	1;2	SQPMAPGVFLTQRRPSASSPNNTAAKGKRTK	_RPS(ph)AS(ph)SPNNTAAK_	RPS(1)AS(0.979)S(0.021)PNNTAAK	RPS(48.61)AS(16.69)S(-16.69)PNNT(-63.8)AAK	3	2	730.8	no				3.6006	1	0.1999	1	0.85702	1	1.0718	1	4.0091	1			3.6006	5.0025	1	up	up	up	up	0.85702	0.93301	1
IPI00949212;IPI00950497;IPI00870919	IPI00949212	898	S	Ubiquitin specific peptidase 47	>IPI:IPI00949212.1|ENSEMBL:ENSRNOP00000022817 Tax_Id=10116 Gene_Symbol=Usp47 156 kDa protein;>IPI:IPI00950497.1|ENSEMBL:ENSRNOP00000059048 Tax_Id=10116 Gene_Symbol=Usp47 155 kDa protein;>IPI:IPI00870919.2|TREMBL:B2GVC1|ENSEMBL:ENSRNOP00000058846|REFSEQ:NP_		1310411;	308896	Usp47	yes	1	135.494	418.61	317.1		1	DSSKSTETSDFENIESPLNERGSSTSVDNRE	_STETSDFENIES(ph)PLNER_	STETSDFENIES(1)PLNER	S(-186.37)T(-174.88)ET(-154.71)S(-135.49)DFENIES(135.49)PLNER	12	2	1024.43	no				1.1202	1	0.8389	1	1.1247	1	0.81772	1	1.1487	1	0.90926	1	1.1202	1.19204	1					1.1247	1.22291	1
IPI00876608;IPI00950468	IPI00876608	2153	S	Translocated promoter region, nuclear basket protein	>IPI:IPI00876608.1|TREMBL:D3ZNM2|ENSEMBL:ENSRNOP00000003318 Tax_Id=10116 Gene_Symbol=Tpr Uncharacterized protein;>IPI:IPI00950468.1|TREMBL:Q3T1J7|ENSEMBL:ENSRNOP00000062172|REFSEQ:NP_001100655 Tax_Id=10116 Gene_Symbol=Tpr translocated promoter region	D3ZNM2	1310664;	304862	Tpr	yes	1	126.481	293.72	169.43	1.29e-111	1	LVVPHRTDGFAEAIHSPQVAGVPRFRFGPPE	_TDGFAEAIHS(ph)PQVAGVPR_	TDGFAEAIHS(1)PQVAGVPR	T(-126.48)DGFAEAIHS(126.48)PQVAGVPR	10	3	644.639	no				1.8581	1	0.61305	1	1.0931	1	1.35	1	1.4964	1	0.58163	1	1.8581	1.63119	1	up		up		1.0931	0.740741	1
IPI00876619	IPI00876619	232	S	Protein Ag2	>IPI:IPI00876619.1|SWISS-PROT:A8IHN8|REFSEQ:NP_001103525 Tax_Id=10116 Gene_Symbol=RGD1564664 Uncharacterized protein C11orf96 homolog	A8IHN8	1564664;	499839	RGD1564664	yes	1	66.9514	251.02	239.86	4e-21	1;2;3;4	LSLQREPLGSCKLRNSLDSSDSDSAL_____	_LRNS(ph)LDSSDSDSAL_	LRNS(1)LDSSDSDSAL	LRNS(66.95)LDS(-66.95)S(-90.65)DS(-129.52)DS(-188.27)AL	4	2	780.333	no				1.2265	1	0.8966	1	1.8998	1	0.49721	1	1.8141	1	0.62087	1	1.2265	1.11532	1					1.8998	2.01122	1
IPI00959288;IPI00876621;IPI00950825	IPI00959288	20	S	RAB12, member RAS oncogene family	>IPI:IPI00959288.1|REFSEQ:XP_002730110 Tax_Id=10116 Gene_Symbol=LOC100362985 RAB12, member RAS oncogene family;>IPI:IPI00876621.1|SWISS-PROT:P35284|TREMBL:D4A376|ENSEMBL:ENSRNOP00000059602|REFSEQ:NP_037149 Tax_Id=10116 Gene_Symbol=Rab12 ras-related protein			100362985	Rab12	yes	0.999999	59.7273	256.5	93.767	3.31e-149	1	AALHRRPAGGGLGAVSPALSGGQARRRKQPP	_RPAGGGLGAVS(ph)PALSGGQAR_	RPAGGGLGAVS(1)PALSGGQAR	RPAGGGLGAVS(59.73)PALS(-59.73)GGQAR	11	3	620.314	no				0.49688	1	2.0669	1	0.85159	1	1.1133	1	0.37654	1	2.8825	1	0.49688	0.483816	1	down	down	down	down	0.85159	0.89823	1
IPI00882453	IPI00882453	519	S	Solute carrier family 2, facilitated glucose transporter member 2	>IPI:IPI00882453.1|SWISS-PROT:P12336 Tax_Id=10116 Gene_Symbol=Slc2a2 Solute carrier family 2, facilitated glucose transporter member 2	P12336	3705;	25351	Slc2a2	yes	0.977233	17.3267	176.11	133.93	8.73e-05	1;2	APPRKATVQMEFLGSSETV____________	_KATVQMEFLGSS(ph)ETV_	KATVQMEFLGS(0.018)S(0.977)ET(0.005)V	KAT(-116.64)VQMEFLGS(-17.33)S(17.33)ET(-23.2)V	12	2	853.889	no				0.85482	1	1.1446	1	0.79605	1	1.1035	1	0.8473	1	3.9498	1	0.85482	0.873668	1					0.79605	0.906208	1
IPI00886443	IPI00886443	397	S	G protein-coupled receptor 39	>IPI:IPI00886443.1|ENSEMBL:ENSRNOP00000036196|REFSEQ:NP_001107864 Tax_Id=10116 Gene_Symbol=Gpr39 G protein-coupled receptor 39 isoform 1		1306745;	288995	Gpr39	yes	1	121.041	163.99	121.04	0.00031076	1	KNSSRSARSPLIFLASRRSNSSSRRTNKVFL	_SPLIFLAS(ph)R_	SPLIFLAS(1)R	S(-121.04)PLIFLAS(121.04)R	8	2	542.284	no				1.2975	1	0.74409	1	1.4016	1	0.67264	1	1.599	1	0.47916	1	1.2975	1.34392	1					1.4016	1.48668	1
IPI00886453	IPI00886453	219	S	Pde4c protein	>IPI:IPI00886453.2|TREMBL:B0BNK5|ENSEMBL:ENSRNOP00000061615|REFSEQ:XP_002725214;XP_002728432 Tax_Id=10116 Gene_Symbol=LOC100365870;LOC100360908 Pde4c protein-like	B0BNK5		100360908	LOC100360908	yes	1	84.4931	271.92	271.92	3.88e-30	1;2;3	HFNRDVPAFRNLDTVSMGSVSQRLPFADRLQ	_NLDTVS(ph)MGS(ph)VSQR_	NLDTVS(1)MGS(1)VSQR	NLDT(-84.49)VS(84.49)MGS(65.71)VS(-65.71)QR	6	2	777.307	no				1.2859	1	0.81331	1	0.7823	1	1.4692	1	0.89962	1	1.1858	1	1.2859	1.22954	1					0.7823	0.680643	1
IPI00896128;IPI00948503;IPI00779429	IPI00896128	244	S	Protein tyrosine phosphatase, receptor type, f polypeptide (PTPRF), interacting protein (liprin), alpha 1	>IPI:IPI00896128.2|TREMBL:D3ZRB1|ENSEMBL:ENSRNOP00000051741 Tax_Id=10116 Gene_Symbol=Ppfia1 Uncharacterized protein;>IPI:IPI00948503.1|TREMBL:D3ZXH0|ENSEMBL:ENSRNOP00000063813 Tax_Id=10116 Gene_Symbol=Ppfia1 Uncharacterized protein;>IPI:IPI00779429.3|TREMB	D3ZRB1	1309009;	293645	Ppfia1	yes	0.936421	11.6718	148.06	102.33	0.00014712	2;4	NAPSTNGKRSSDGSLSHEDLAKVLELQEVID	_RSS(ph)DGSLS(ph)HEDLAK_	RS(0.11)S(0.885)DGS(0.069)LS(0.936)HEDLAK	RS(-9.06)S(9.06)DGS(-11.67)LS(11.67)HEDLAK	8	2	831.332	no				0.95056	2	0.84159	2	1.1572	2			0.91057	2			0.95056	1.18823	2					1.1572		2
IPI00896128;IPI00948503;IPI00779429	IPI00896128	1211	S	Protein tyrosine phosphatase, receptor type, f polypeptide (PTPRF), interacting protein (liprin), alpha 1	>IPI:IPI00896128.2|TREMBL:D3ZRB1|ENSEMBL:ENSRNOP00000051741 Tax_Id=10116 Gene_Symbol=Ppfia1 Uncharacterized protein;>IPI:IPI00948503.1|TREMBL:D3ZXH0|ENSEMBL:ENSRNOP00000063813 Tax_Id=10116 Gene_Symbol=Ppfia1 Uncharacterized protein;>IPI:IPI00779429.3|TREMB	D3ZRB1	1309009;	293645	Ppfia1	yes	0.853705	9.04836	125.73	53.3	0.000183817	1;2;3	SAETLPANFRVTSSMSSPSMQPKKVQMDGSV	_VTSSM(ox)S(ph)S(ph)PSM(ox)QPK_	VT(0.005)S(0.006)S(0.2)MS(0.854)S(0.844)PS(0.091)MQPK	VT(-26.53)S(-26.53)S(-8.37)MS(9.05)S(8.37)PS(-11.92)MQPK	6	2	779.782	no				0.27537	1	1.1486	2	1.0687	2	1.0232	2	0.94401	2	1.0394	2	0.27537	0.870625	1	down		down		1.0687	0.977326	2
IPI00896128;IPI00948503;IPI00779429	IPI00896128	1212	S	Protein tyrosine phosphatase, receptor type, f polypeptide (PTPRF), interacting protein (liprin), alpha 1	>IPI:IPI00896128.2|TREMBL:D3ZRB1|ENSEMBL:ENSRNOP00000051741 Tax_Id=10116 Gene_Symbol=Ppfia1 Uncharacterized protein;>IPI:IPI00948503.1|TREMBL:D3ZXH0|ENSEMBL:ENSRNOP00000063813 Tax_Id=10116 Gene_Symbol=Ppfia1 Uncharacterized protein;>IPI:IPI00779429.3|TREMB	D3ZRB1	1309009;	293645	Ppfia1	yes	0.976462	18.3988	194.77	115.82	3.66e-11	1;2;3	AETLPANFRVTSSMSSPSMQPKKVQMDGSVS	_VTSSMSS(ph)PSMQPK_	VTSSMS(0.014)S(0.976)PS(0.009)MQPK	VT(-55.34)S(-36.04)S(-36.04)MS(-18.4)S(18.4)PS(-20.39)MQPK	7	2	723.804	no				0.37026	1	3.2434	1	0.77976	1	1.2448	1	0.26111	1	4.0649	1	0.37026	0.308318	1	down	down	down	down	0.77976	0.803342	1
IPI00896186	IPI00896186	586	S	Serine/threonine-protein kinase BRSK1	>IPI:IPI00896186.1|TREMBL:B2DD29|ENSEMBL:ENSRNOP00000033679|REFSEQ:NP_001120809 Tax_Id=10116 Gene_Symbol=Brsk1 Serine/threonine kinase SAD-B	B2DD29	1563268;	499073	Brsk1	yes	0.997263	28.6326	143.05	56.68	1.8e-29	1;2;3	MQVPTAEEMSSLTPESSPELAKRSWFGNFIS	_MQVPTAEEMSSLT(ph)PES(ph)S(ph)PELAK_	MQVPT(0.002)AEEMS(0.12)S(0.159)LT(0.723)PES(0.997)S(0.998)PELAK	MQVPT(-25.26)AEEMS(-7.88)S(-6.64)LT(6.64)PES(28.63)S(31.4)PELAK	16	3	868.01	no				0.48252	2	1.6328	2	1.0176	2			0.85059	2	1.0172	2	0.48252	0.612445	2	down		down		1.0176		2
IPI00896186	IPI00896186	384	S	Serine/threonine-protein kinase BRSK1	>IPI:IPI00896186.1|TREMBL:B2DD29|ENSEMBL:ENSRNOP00000033679|REFSEQ:NP_001120809 Tax_Id=10116 Gene_Symbol=Brsk1 Serine/threonine kinase SAD-B	B2DD29	1563268;	499073	Brsk1	yes	1	77.9046	143.96	143.96	0.000432382	1;2	LPPRNDVDPPRKRVDSPMLSRHGKRRPERKS	_VDS(ph)PMLSR_	VDS(1)PMLSR	VDS(77.9)PMLS(-77.9)R	3	2	492.715	no				0.24117	1	2.9216	1	0.9527	1	0.90328	1	0.26787	1	4.2182	1	0.24117	0.342278	1	down	down	down	down	0.9527	1.10708	1
IPI00896186	IPI00896186	399	S	Serine/threonine-protein kinase BRSK1	>IPI:IPI00896186.1|TREMBL:B2DD29|ENSEMBL:ENSRNOP00000033679|REFSEQ:NP_001120809 Tax_Id=10116 Gene_Symbol=Brsk1 Serine/threonine kinase SAD-B	B2DD29	1563268;	499073	Brsk1	yes	1	71.514	237.45	145.58	2.13e-78	1;2;3	SPMLSRHGKRRPERKSMEVLSITDAGSGGSP	_S(ph)M(ox)EVLSITDAGSGGSPVPTR_	S(1)MEVLSITDAGSGGSPVPTR	S(71.51)MEVLS(-71.51)IT(-102.05)DAGS(-131.68)GGS(-136.12)PVPT(-142.8)R	1	2	1028.97	no				1.7628	1	0.48286	1	1.2524	1	0.84586	1	2.1262	1	0.38092	1	1.7628	2.07099	1	up	up	up	up	1.2524	1.18223	1
IPI00911230	IPI00911230	660	S	Protein Vwa5b2	>IPI:IPI00911230.2|TREMBL:D4A7U5|ENSEMBL:ENSRNOP00000035500|REFSEQ:NP_001128007 Tax_Id=10116 Gene_Symbol=Vwa5b2 Uncharacterized protein	D4A7U5	1564491;	303812	Vwa5b2	yes	0.993149	21.6128	175.93	116.3	5.04e-05	1	NLSSDTAIWRRIFQSSYIREQYVLTHCSASP	_IFQSS(ph)YIR_	IFQS(0.007)S(0.993)YIR	IFQS(-21.61)S(21.61)Y(-92.54)IR	5	2	547.258	no				0.90816	1	1.1558	1	2.2435	1	0.55995	1	2.0621	1	0.56878	1	0.90816	0.865202	1					2.2435	1.78587	1
IPI00911245	IPI00911245	732	S	Protein Rptor	>IPI:IPI00911245.1|TREMBL:D3ZDU2|ENSEMBL:ENSRNOP00000005337|REFSEQ:NP_001127971 Tax_Id=10116 Gene_Symbol=Rptor Uncharacterized protein	D3ZDU2	1311784;	287871	Rptor	yes	0.999815	37.3191	199.68	199.68	1.47e-43	1	PVRDSPCTPRLRSVSSYGNIRAVTTARNLNK	_SVSS(ph)YGNIR_	SVSS(1)YGNIR	S(-140.61)VS(-37.32)S(37.32)Y(-97.61)GNIR	4	2	531.734	no				0.9321	1	1.0529	1	0.4723	1	2.0736	1	0.34886	1	2.8124	1	0.9321	0.949758	1					0.4723	0.482253	1
IPI00949944;IPI00911252	IPI00949944	338	S	Similar to mKIAA1522 protein	>IPI:IPI00949944.1|TREMBL:D4A370|ENSEMBL:ENSRNOP00000059609 Tax_Id=10116 Gene_Symbol=RGD1561149 Uncharacterized protein;>IPI:IPI00911252.1|TREMBL:D3ZQK5|ENSEMBL:ENSRNOP00000010688|REFSEQ:NP_001128101 Tax_Id=10116 Gene_Symbol=RGD1561149 Uncharacterized prot	D4A370	1561149;	500552	RGD1561149	yes	0.998986	30.5425	210.37	176.23	8.29e-33	1;2	RSSLRTLSRCSLLSASPASVRSLGRFSSASS	_CSLLSAS(ph)PASVR_	CSLLSAS(0.999)PAS(0.001)VR	CS(-131.03)LLS(-38.78)AS(30.54)PAS(-30.54)VR	7	2	664.307	no				0.41277	1	2.2908	1	0.88195	1	1.0795	1	0.23823	1			0.41277	0.436529	1	down	down	down	down	0.88195	0.926355	1
IPI00949944;IPI00911252	IPI00949944	970	S	Similar to mKIAA1522 protein	>IPI:IPI00949944.1|TREMBL:D4A370|ENSEMBL:ENSRNOP00000059609 Tax_Id=10116 Gene_Symbol=RGD1561149 Uncharacterized protein;>IPI:IPI00911252.1|TREMBL:D3ZQK5|ENSEMBL:ENSRNOP00000010688|REFSEQ:NP_001128101 Tax_Id=10116 Gene_Symbol=RGD1561149 Uncharacterized prot	D4A370	1561149;	500552	RGD1561149	yes	0.999386	32.1167	135.18	110.82	2.45e-08	1;2	APPPVARKPSVGVPLSPSLPRAESLDAPSTN	_KPSVGVPLS(ph)PSLPR_	KPSVGVPLS(0.999)PS(0.001)LPR	KPS(-77.12)VGVPLS(32.12)PS(-32.12)LPR	9	3	505.276	no				0.27604	1	1.0926	2	0.53987	1	1.463	1	0.78236	2	4.2985	1	0.27604	0.915248	1	down		down		0.53987	0.683527	1
IPI00947910;IPI00366588	IPI00947910	623	S	Protein Rb1cc1	>IPI:IPI00947910.1|TREMBL:D3ZHK4|ENSEMBL:ENSRNOP00000060201|REFSEQ:NP_001101371 Tax_Id=10116 Gene_Symbol=Rb1cc1 Uncharacterized protein;>IPI:IPI00366588.3|TREMBL:D3ZPE1|ENSEMBL:ENSRNOP00000010014 Tax_Id=10116 Gene_Symbol=Rb1cc1 Uncharacterized protein	D3ZHK4	1309346;	312927	Rb1cc1	yes	0.999999	58.4763	171.29	171.29	5.75e-20	1;3	HQHVLALHNLVKAAQSLDEMSQTITDLLNEQ	_AAQS(ph)LDEMSQTITDLLNEQK_	AAQS(1)LDEMSQTITDLLNEQK	AAQS(58.48)LDEMS(-58.48)QT(-80.91)IT(-123.01)DLLNEQK	4	3	772.354	no				1.0115	1	1.2062	1			0.78403	1			0.94834	1	1.0115	0.82905	1						1.27546	1
IPI00948267;IPI00476739	IPI00948267	1084	S	SPHK1 interactor, AKAP domain containing	>IPI:IPI00948267.1|TREMBL:D3ZNU2|ENSEMBL:ENSRNOP00000022051 Tax_Id=10116 Gene_Symbol=Sphkap Uncharacterized protein;>IPI:IPI00476739.3|SWISS-PROT:P0C6C0|ENSEMBL:ENSRNOP00000022281|REFSEQ:NP_001120964 Tax_Id=10116 Gene_Symbol=Sphkap A-kinase anchor protein	D3ZNU2	1311951;	316561	Sphkap	yes	0.976256	16.14	184.22	184.22	7.42e-11	1;2;3;4	TLSQPVSRASSVSKQSSCESITDEFSRFMVK	_QS(ph)SCESITDEFSR_	QS(0.976)S(0.024)CESITDEFSR	QS(16.14)S(-16.14)CES(-82.69)IT(-86)DEFS(-141.64)R	2	2	813.311	no				2.3159	2	3.0444	2					3.1604	2	0.86331	2	2.3159	0.328472	2	up	down
IPI00948267;IPI00476739	IPI00948267	1085	S	SPHK1 interactor, AKAP domain containing	>IPI:IPI00948267.1|TREMBL:D3ZNU2|ENSEMBL:ENSRNOP00000022051 Tax_Id=10116 Gene_Symbol=Sphkap Uncharacterized protein;>IPI:IPI00476739.3|SWISS-PROT:P0C6C0|ENSEMBL:ENSRNOP00000022281|REFSEQ:NP_001120964 Tax_Id=10116 Gene_Symbol=Sphkap A-kinase anchor protein	D3ZNU2	1311951;	316561	Sphkap	yes	0.999922	41.0765	269.92	269.92	2.71e-55	1;2;3;4	LSQPVSRASSVSKQSSCESITDEFSRFMVKQ	_QSS(ph)CESITDEFSR_	QSS(1)CESITDEFSR	QS(-41.08)S(41.08)CES(-138.09)IT(-141.18)DEFS(-224.83)R	3	2	813.311	no				1.1859	1	0.8973	1	6.5362	1	0.2881	1	7.5219	1	0.29084	1	1.1859	1.11445	1					6.5362	3.47102	1
IPI00948267;IPI00476739	IPI00948267	1088	S	SPHK1 interactor, AKAP domain containing	>IPI:IPI00948267.1|TREMBL:D3ZNU2|ENSEMBL:ENSRNOP00000022051 Tax_Id=10116 Gene_Symbol=Sphkap Uncharacterized protein;>IPI:IPI00476739.3|SWISS-PROT:P0C6C0|ENSEMBL:ENSRNOP00000022281|REFSEQ:NP_001120964 Tax_Id=10116 Gene_Symbol=Sphkap A-kinase anchor protein	D3ZNU2	1311951;	316561	Sphkap	yes	0.999929	41.4833	236.95	236.95	1.06e-31	2;3;4	PVSRASSVSKQSSCESITDEFSRFMVKQMEN	_QSS(ph)CES(ph)ITDEFSR_	QS(0.006)S(0.994)CES(1)ITDEFSR	QS(-22.36)S(22.36)CES(41.48)IT(-41.48)DEFS(-129.29)R	6	2	853.294	no				1.1449	2	1.2471	2	3.1002	2	0.50874	2	3.2318	2	0.41308	2	1.1449	0.80186	2					3.1002	1.96564	2
IPI00948267;IPI00476739	IPI00948267	1382	S	SPHK1 interactor, AKAP domain containing	>IPI:IPI00948267.1|TREMBL:D3ZNU2|ENSEMBL:ENSRNOP00000022051 Tax_Id=10116 Gene_Symbol=Sphkap Uncharacterized protein;>IPI:IPI00476739.3|SWISS-PROT:P0C6C0|ENSEMBL:ENSRNOP00000022281|REFSEQ:NP_001120964 Tax_Id=10116 Gene_Symbol=Sphkap A-kinase anchor protein	D3ZNU2	1311951;	316561	Sphkap	yes	1	103.412	281.36	165.06	3.24e-88	1;2	PTRETSACHNAVALKSPRRSLCSREVPLIQI	_ETSACHNAVALKS(ph)PR_	ETSACHNAVALKS(1)PR	ET(-111.28)S(-103.41)ACHNAVALKS(103.41)PR	13	3	574.266	no				1.1235	1	0.96109	1	0.30003	1	4.0712	1	0.45124	1	3.8949	1	1.1235	1.04049	1					0.30003	0.245628	1
IPI00948267;IPI00476739	IPI00948267	1150	S	SPHK1 interactor, AKAP domain containing	>IPI:IPI00948267.1|TREMBL:D3ZNU2|ENSEMBL:ENSRNOP00000022051 Tax_Id=10116 Gene_Symbol=Sphkap Uncharacterized protein;>IPI:IPI00476739.3|SWISS-PROT:P0C6C0|ENSEMBL:ENSRNOP00000022281|REFSEQ:NP_001120964 Tax_Id=10116 Gene_Symbol=Sphkap A-kinase anchor protein	D3ZNU2	1311951;	316561	Sphkap	yes	0.999973	46.4832	241.87	241.87	1.66e-32	1;2;3	NDHLNVRPSCPSKQSSTESITEEFYKYMLRD	_QSS(ph)TESITEEFYK_	QSS(1)TESITEEFYK	QS(-53.43)S(46.48)T(-46.48)ES(-115.89)IT(-109.35)EEFY(-215.51)K	3	2	814.84	no				1.2496	1	1.0411	1	4.7653	1	0.30342	1	4.8105	1	0.34368	1	1.2496	0.960523	1					4.7653	3.29576	1
IPI00948267;IPI00476739	IPI00948267	1202	S	SPHK1 interactor, AKAP domain containing	>IPI:IPI00948267.1|TREMBL:D3ZNU2|ENSEMBL:ENSRNOP00000022051 Tax_Id=10116 Gene_Symbol=Sphkap Uncharacterized protein;>IPI:IPI00476739.3|SWISS-PROT:P0C6C0|ENSEMBL:ENSRNOP00000022281|REFSEQ:NP_001120964 Tax_Id=10116 Gene_Symbol=Sphkap A-kinase anchor protein	D3ZNU2	1311951;	316561	Sphkap	yes	0.999722	35.573	171.92	159.09	1.62e-05	1;2;3;5	LLSPSARSPLCYRQSSMPDSRSPCSRLTVNA	_QSS(ph)MPDSR_	QSS(1)MPDSR	QS(-35.57)S(35.57)MPDS(-63.18)R	3	2	494.184	no				1.1734	1	0.84814	1	2.3812	1	0.3855	1	2.3581	1	0.36813	1	1.1734	1.17905	1					2.3812	2.59403	1
IPI00948267;IPI00476739	IPI00948267	1189	S	SPHK1 interactor, AKAP domain containing	>IPI:IPI00948267.1|TREMBL:D3ZNU2|ENSEMBL:ENSRNOP00000022051 Tax_Id=10116 Gene_Symbol=Sphkap Uncharacterized protein;>IPI:IPI00476739.3|SWISS-PROT:P0C6C0|ENSEMBL:ENSRNOP00000022281|REFSEQ:NP_001120964 Tax_Id=10116 Gene_Symbol=Sphkap A-kinase anchor protein	D3ZNU2	1311951;	316561	Sphkap	yes	0.995629	23.686	154.87	107.85	6.17e-11	1;2;3	ALSRRSSHDWSTGLLSPSARSPLCYRQSSMP	_RSS(ph)HDWSTGLLS(ph)PSAR_	RS(0.437)S(0.563)HDWSTGLLS(0.996)PS(0.004)AR	RS(-1.11)S(1.11)HDWS(-37.34)T(-47.21)GLLS(23.69)PS(-23.69)AR	12	3	639.607	no				1.2398	2	3.7459	1	1.0995	2	0.91094	2	0.79377	1	0.78679	2	1.2398	0.266959	1		down	down		1.0995	1.09777	2
IPI00948267;IPI00476739	IPI00948267	1071	S	SPHK1 interactor, AKAP domain containing	>IPI:IPI00948267.1|TREMBL:D3ZNU2|ENSEMBL:ENSRNOP00000022051 Tax_Id=10116 Gene_Symbol=Sphkap Uncharacterized protein;>IPI:IPI00476739.3|SWISS-PROT:P0C6C0|ENSEMBL:ENSRNOP00000022281|REFSEQ:NP_001120964 Tax_Id=10116 Gene_Symbol=Sphkap A-kinase anchor protein	D3ZNU2	1311951;	316561	Sphkap	yes	0.999998	59.9622	243.16	182.15	6.45e-73	1;2;3	EARVFVNSLGLMSTLSQPVSRASSVSKQSSC	_VFVNSLGLMSTLS(ph)QPVSR_	VFVNSLGLMSTLS(1)QPVSR	VFVNS(-127.93)LGLMS(-68.64)T(-59.96)LS(59.96)QPVS(-60.34)R	13	3	672.339	no				1.3678	1	0.7305	1	2.9663	1	0.356	1	3.5379	1	0.30694	1	1.3678	1.36893	1					2.9663	2.80899	1
IPI00948269;IPI00209367;IPI00558802	IPI00948269	192	S	Myocyte enhancer factor 2D	>IPI:IPI00948269.1|TREMBL:D3Z9Q4|ENSEMBL:ENSRNOP00000058851 Tax_Id=10116 Gene_Symbol=Mef2d Uncharacterized protein;>IPI:IPI00209367.3|SWISS-PROT:O89038|ENSEMBL:ENSRNOP00000041061|REFSEQ:NP_110487 Tax_Id=10116 Gene_Symbol=Mef2d Myocyte-specific enhancer fac	D3Z9Q4	621489;	81518	Mef2d	yes	0.999997	55.2756	150.69	150.69	4.05e-06	1;2	RLLSPQQPALQRNSVSPGLPQRPASAGAMLG	_NSVS(ph)PGLPQR_	NSVS(1)PGLPQR	NS(-55.28)VS(55.28)PGLPQR	4	2	567.769	no				1.0754	1	0.92873	1	0.37198	1	1.8652	1	0.53529	1	2.1658	1	1.0754	1.07674	1					0.37198	0.536136	1
IPI00948269;IPI00209367;IPI00558802	IPI00948269	251	S	Myocyte enhancer factor 2D	>IPI:IPI00948269.1|TREMBL:D3Z9Q4|ENSEMBL:ENSRNOP00000058851 Tax_Id=10116 Gene_Symbol=Mef2d Uncharacterized protein;>IPI:IPI00209367.3|SWISS-PROT:O89038|ENSEMBL:ENSRNOP00000041061|REFSEQ:NP_110487 Tax_Id=10116 Gene_Symbol=Mef2d Myocyte-specific enhancer fac	D3Z9Q4	621489;	81518	Mef2d	yes	1	85.53	258.48	236.59	5.83e-91	1	PVANGNGLNKVIPAKSPPPPTHNTQLGAPSR	_VIPAKS(ph)PPPPTHNTQLGAPSR_	VIPAKS(1)PPPPTHNTQLGAPSR	VIPAKS(85.53)PPPPT(-85.53)HNT(-117.69)QLGAPS(-163.66)R	6	3	749.054	no				0.94946	1	0.86754	1	0.69954	1	1.1596	1	0.67044	1	1.3793	1	0.94946	1.15268	1					0.69954	0.862366	1
IPI00948332	IPI00948332	596	S	Family with sequence similarity 160, member A2	>IPI:IPI00948332.1|TREMBL:D4A7B7|ENSEMBL:ENSRNOP00000023568 Tax_Id=10116 Gene_Symbol=Fam160a2 Uncharacterized protein	D4A7B7	1359585;	293343	Fam160a2	yes	1	56.4815	140.39	56.482	1.29e-06	1	PPPEPNPLGSRTKKRSLLPEEDRDNVREGEE	_S(ph)LLPEEDRDNVR_	S(1)LLPEEDRDNVR	S(56.48)LLPEEDRDNVR	1	3	508.235	no				2.741	1	0.36108	1	0.86588	1	1.3108	1	2.7186	1	0.36452	1	2.741	2.76947	1	up	up	up	up	0.86588	0.762893	1
IPI00949013	IPI00949013	8	S	Dihydropyrimidinase-related protein 1	>IPI:IPI00949013.1|SWISS-PROT:Q62950|ENSEMBL:ENSRNOP00000063671|REFSEQ:NP_037064 Tax_Id=10116 Gene_Symbol=Crmp1 Dihydropyrimidinase-related protein 1	Q62950	2407;	25415	Crmp1	yes	1	84.873	177.44	101.65	7.62e-29	1	________MSHQGKKSIPHITSDRLLIRGGR	_S(ph)IPHITSDR_	S(1)IPHITSDR	S(84.87)IPHIT(-84.87)S(-89.73)DR	1	3	369.173	no				8.1396	1	0.11818	1	0.88262	1	1.1035	1	6.805	1	0.14336	1	8.1396	8.46167	1	up	up	up	up	0.88262	0.906208	1
IPI00949392	IPI00949392	1133	S	Protein Med14	>IPI:IPI00949392.1|TREMBL:D4A020|ENSEMBL:ENSRNOP00000063505|REFSEQ:XP_001056908 Tax_Id=10116 Gene_Symbol=Med14 Uncharacterized protein	D4A020	1560170;	317343	Med14	yes	0.998892	29.4748	102.6	102.6	1.28e-08	1;2;3	PQVSGPSPATRLPGMSPANPSLHSPVPDVSH	_LPGMS(ph)PANPS(ph)LHSPVPDVSHSPR_	LPGMS(0.999)PANPS(0.981)LHS(0.02)PVPDVSHSPR	LPGMS(29.47)PANPS(17.19)LHS(-17.19)PVPDVS(-52.98)HS(-58.58)PR	5	3	847.045	no				0.85715	2	1.0348	1	1.0188	2			0.78968	2	0.84894	2	0.85715	0.96637	1					1.0188		2
IPI00949770;IPI00765990	IPI00949770	716	S	HIV TAT specific factor 1 (Predicted)	>IPI:IPI00949770.1|TREMBL:D4A997|ENSEMBL:ENSRNOP00000061583|REFSEQ:NP_001101729 Tax_Id=10116 Gene_Symbol=Htatsf1 Uncharacterized protein;>IPI:IPI00765990.2|TREMBL:D3ZJQ0|ENSEMBL:ENSRNOP00000034391 Tax_Id=10116 Gene_Symbol=Htatsf1 Uncharacterized protein	D4A997	1563377;	317612	Htatsf1	yes	1	89.9252	251.02	213.48	6.63e-159	1;2	KEDEEDTDVRKDDDASDKVFEDNSNEKLFNE	_KDDDAS(ph)DKVFEDNSNEK_	KDDDAS(1)DKVFEDNSNEK	KDDDAS(89.93)DKVFEDNS(-89.93)NEK	6	2	1018.41	no				1.021	1	0.94287	1	1.0229	1	1.0718	1	0.97361	1	1.2649	2	1.021	1.06059	1					1.0229	0.93301	1
IPI00949770;IPI00765990	IPI00949770	387	S	HIV TAT specific factor 1 (Predicted)	>IPI:IPI00949770.1|TREMBL:D4A997|ENSEMBL:ENSRNOP00000061583|REFSEQ:NP_001101729 Tax_Id=10116 Gene_Symbol=Htatsf1 Uncharacterized protein;>IPI:IPI00765990.2|TREMBL:D3ZJQ0|ENSEMBL:ENSRNOP00000034391 Tax_Id=10116 Gene_Symbol=Htatsf1 Uncharacterized protein	D4A997	1563377;	317612	Htatsf1	yes	1	66.3739	150.59	134.3	1.46e-05	1	FLNAPEANRGLQRMDSICGSERPGPSRVRHF	_MDS(ph)ICGSER_	MDS(1)ICGSER	MDS(66.37)ICGS(-66.37)ER	3	2	567.701	no				1.596	1	0.50877	1	3.1458	1	0.32793	1	3.0851	1	0.2653	1	1.596	1.96552	1		up	up		3.1458	3.04943	1
IPI00951038	IPI00951038	830	S	Protein C2cd5	>IPI:IPI00951038.1|TREMBL:D4A5B3|ENSEMBL:ENSRNOP00000059174|REFSEQ:NP_001128053 Tax_Id=10116 Gene_Symbol=RGD1304592 Uncharacterized protein	D4A5B3	1304592;	362461	C2cd5	yes	0.999681	34.9559	242.07	212.17	7.46e-170	1	SASSNSGIPAAQRATSVDYSSFADRCSSWIE	_ATS(ph)VDYSSFADR_	ATS(1)VDYSSFADR	AT(-34.96)S(34.96)VDY(-132.94)S(-117.49)S(-130.98)FADR	3	2	699.782	no				2.6171	1	0.38407	1	2.0034	1	0.48248	1	2.5651	1	0.30931	1	2.6171	2.60369	1	up	up	up	up	2.0034	2.07262	1
IPI00951560	IPI00951560	115	S	Uncharacterized protein	>IPI:IPI00951560.1|ENSEMBL:ENSRNOP00000060931 Tax_Id=10116 Gene_Symbol=- 38 kDa protein					yes	1	128.789	232.44	128.79	2.61e-81	1	QSGKKSRFLPVNQQASEDPGEPDVFAIAPFR	_FLPVNQQAS(ph)EDPGEPDVFAIAPFR_	FLPVNQQAS(1)EDPGEPDVFAIAPFR	FLPVNQQAS(128.79)EDPGEPDVFAIAPFR	9	4	681.823	no				1.26	1	0.88436	1	5.6616	1	0.18358	1	5.7646	1	0.21129	1	1.26	1.13076	1					5.6616	5.44722	1
IPI00951704;IPI00869592;IPI00779078	IPI00951704	1790	S	Protein Mylk	>IPI:IPI00951704.1|TREMBL:D3ZFU9|ENSEMBL:ENSRNOP00000062274 Tax_Id=10116 Gene_Symbol=Mylk Uncharacterized protein;>IPI:IPI00869592.3|ENSEMBL:ENSRNOP00000049949|REFSEQ:NP_001099344 Tax_Id=10116 Gene_Symbol=Mylk myosin light chain kinase;>IPI:IPI00779078.2|T	D3ZFU9	1310915;	288057	Mylk	yes	0.763679	5.09409	176.25	75.877	2.6e-11	1	KWQKTGNAVRAIGRLSSMAMISGLSGRKSST	_LS(ph)SMAMISGLSGR_	LS(0.764)S(0.236)MAMISGLSGR	LS(5.09)S(-5.09)MAMIS(-61.62)GLS(-65.5)GR	2	2	695.317	no				0.72255	1	1.1939	1	1.4852	1	0.6456	1	1.2575	1	0.70362	1	0.72255	0.837591	1					1.4852	1.54895	1
IPI00952387;IPI00209336;IPI00777699	IPI00952387	315	S	Sorbin and SH3 domain containing 2	>IPI:IPI00952387.1|TREMBL:D3ZA77|ENSEMBL:ENSRNOP00000062003 Tax_Id=10116 Gene_Symbol=Sorbs2 Uncharacterized protein;>IPI:IPI00209336.2|SWISS-PROT:O35413-1|ENSEMBL:ENSRNOP00000029182|REFSEQ:NP_446222 Tax_Id=10116 Gene_Symbol=Sorbs2 Isoform 1 of Sorbin and S	D3ZA77	620061;	114901	Sorbs2	yes	0.942853	12.1749	212.06	212.06	1.16e-39	1;3	SSILQHERPVSVYQSSIDRSLERPSSSASMA	_SSILQHERPVSVYQSS(ph)IDR_	SSILQHERPVSVYQS(0.057)S(0.943)IDR	S(-160.12)S(-156.34)ILQHERPVS(-52.6)VY(-164.33)QS(-12.17)S(12.17)IDR	16	3	761.037	no				0.89574	1	1.0326	1	2.289	1			2.2685	1	0.55587	1	0.89574	0.968429	1					2.289		1
IPI00955352	IPI00955352	28	S	Overexpressed in colon carcinoma 1 protein homolog	>IPI:IPI00955352.1|SWISS-PROT:P0CD96 Tax_Id=10116 Gene_Symbol=- Putative overexpressed in colon carcinoma 1 protein homolog	P0CD96				yes	0.999988	49.4003	258.81	258.81	3.04e-70	1;2	AGRGKPGAVKDATEDSITEDDKRRNYGGVYV	_DATEDS(ph)ITEDDKR_	DATEDS(1)ITEDDKR	DAT(-82.49)EDS(49.4)IT(-49.4)EDDKR	6	2	787.815	no				1.104	1	1.2883	1	0.84923	1	1.4936	1	0.74467	1	0.96914	1	1.104	0.776217	1					0.84923	0.669523	1
IPI00958431	IPI00958431	395	S	Protein Hjurp	>IPI:IPI00958431.1|TREMBL:D4A1W1|ENSEMBL:ENSRNOP00000040906|REFSEQ:XP_001065693 Tax_Id=10116 Gene_Symbol=Hjurp Holliday junction recognition protein-like	D4A1W1	1305846;	316602	Hjurp	yes	1	169.62	169.62	169.62	3.82e-09	1	HLGREDRVKALQWLISPVKMAPRLRVPPGQV	_ALQWLIS(ph)PVK_	ALQWLIS(1)PVK	ALQWLIS(169.62)PVK	7	2	617.833	no				0.88582	1	1.0268	1	0.8336	1	1.1031	1	0.75291	1	1.2798	1	0.88582	0.973899	1					0.8336	0.906536	1
IPI00959123	IPI00959123	670	S	Protein Scaf11	>IPI:IPI00959123.1|TREMBL:D4ABH1|ENSEMBL:ENSRNOP00000007003|REFSEQ:XP_002727014 Tax_Id=10116 Gene_Symbol=Sfrs2ip rCG50794-like	D4ABH1	1598325;	312030	Scaf11	yes	1	100.203	295.65	227.57	3.64e-200	1	DTLLKHNLDNTQLDNSLEEKTDSLVEHPIHA	_HNLDNTQLDNS(ph)LEEK_	HNLDNTQLDNS(1)LEEK	HNLDNT(-100.2)QLDNS(100.2)LEEK	11	2	925.402	no				0.77894	1	0.85028	1	0.94169	1	0.12462	1	0.83194	1	0.52004	1	0.77894	1.17608	1					0.94169	8.02439	1
IPI00959266;IPI00960106;IPI00194873;IPI00231269;IPI00231268;IPI00231271	IPI00959266	1140	S	Calcium-transporting ATPase	>IPI:IPI00959266.1|TREMBL:D3ZAE5|ENSEMBL:ENSRNOP00000005491 Tax_Id=10116 Gene_Symbol=Atp2b1 Uncharacterized protein;>IPI:IPI00960106.1|TREMBL:D3ZAX3|ENSEMBL:ENSRNOP00000005450 Tax_Id=10116 Gene_Symbol=Atp2b1 Uncharacterized protein;>IPI:IPI00194873.1|SWISS	D3ZAE5	621303;	29598	Atp2b1	yes	0.864497	8.04817	192.78	117.4	6.17e-17	1;2;3	RSSLYEGLEKPESRSSIHNFMTHPEFRIEDS	_SS(ph)IHNFMTHPEFR_	S(0.136)S(0.864)IHNFMTHPEFR	S(-8.05)S(8.05)IHNFMT(-59.24)HPEFR	2	2	841.861	no				1.6039	1	0.6054	1	1.3981	1	0.95441	1	2.5605	1	0.34	1	1.6039	1.6518	1					1.3981	1.04777	1
IPI00960103	IPI00960103	1206	S	YTH domain containing 2	>IPI:IPI00960103.1|REFSEQ:XP_002727310 Tax_Id=10116 Gene_Symbol=LOC100365272 YTH domain containing 2-like			100365272	Ythdc2	yes	0.999468	32.7367	278.64	272.3	8.13e-42	1	LPLASSWRSNNSRKSSADTEFSDGSTAAERV	_KSS(ph)ADTEFSDGSTAAER_	KS(0.001)S(0.999)ADTEFSDGSTAAER	KS(-32.74)S(32.74)ADT(-68.59)EFS(-104.24)DGS(-152.68)T(-158.81)AAER	3	2	919.876	no				3.7095	1	0.23751	1	1.2182	1	0.88445	1	3.7801	1	0.24035	1	3.7095	4.21035	1	up	up	up	up	1.2182	1.13065	1
IPI00960108;IPI00367229;IPI00782245	IPI00960108	221	S	Nuclear factor of activated T-cells, cytoplasmic, calcineurin-dependent 1	>IPI:IPI00960108.1|REFSEQ:XP_002728613 Tax_Id=10116 Gene_Symbol=LOC100361818 nuclear factor of activated T-cells, cytoplasmic, calcineurin-dependent 1;>IPI:IPI00367229.6|TREMBL:D4A3M0|ENSEMBL:ENSRNOP00000023035|REFSEQ:XP_002725410 Tax_Id=10116 Gene_Symbol=			100361818	Nfatc1	yes	1	108.607	182.7	139.6	4.28e-12	1;2;3	EEGFPRSLGACHLLGSPRHSPSTSPRASVTE	_SLGACHLLGS(ph)PR_	SLGACHLLGS(1)PR	S(-108.61)LGACHLLGS(108.61)PR	10	2	674.316	no				1.0814	1	1.0881	1	0.49433	1	2.0666	1	0.69948	1	1.4473	1	1.0814	0.919033	1					0.49433	0.483887	1
IPI00191335;IPI00231023;IPI00209653	IPI00191335	510	T	Synapsin-1	>IPI:IPI00191335.1|SWISS-PROT:P09951-1|ENSEMBL:ENSRNOP00000014250|REFSEQ:NP_062006 Tax_Id=10116 Gene_Symbol=Syn1 Isoform IA of Synapsin-1;>IPI:IPI00231023.1|SWISS-PROT:P09951-2|REFSEQ:NP_001104252 Tax_Id=10116 Gene_Symbol=Syn1 Isoform IB of Synapsin-1;>IPI	P09951-1	3797;	24949	Syn1	yes	0.894216	9.38593	182.22	182.22	4.25e-09	1;3	GPPAGSPLPQRLPSPTAAPQQSASQATPMTQ	_LPSPT(ph)AAPQQSASQATPM(ox)TQGQGR_	LPS(0.103)PT(0.894)AAPQQS(0.003)ASQATPMTQGQGR	LPS(-9.39)PT(9.39)AAPQQS(-25.07)AS(-63.67)QAT(-110.13)PMT(-151.51)QGQGR	5	3	836.051	no				0.95376	1	0.87672	1	1.2875	3	1.3288	1	1.3397	3	1.068	1	0.95376	1.14062	1					1.2875	0.752559	1
IPI00192709;IPI00959286	IPI00192709	529	T	CCR4-NOT transcription complex, subunit 3	>IPI:IPI00192709.3|TREMBL:D3ZXE8|ENSEMBL:ENSRNOP00000063190|REFSEQ:NP_001100941 Tax_Id=10116 Gene_Symbol=Cnot3 CCR4-NOT transcription complex, subunit 3;>IPI:IPI00959286.1|TREMBL:D3ZUV9|ENSEMBL:ENSRNOP00000018017 Tax_Id=10116 Gene_Symbol=Cnot3 Uncharacteri	D3ZXE8	1304771;	308311	Cnot3	yes	0.907326	6.87831	94.671	43.454	0.000146387	1;3	KAAGTLLNGPPQFSTTPEIKAPEPLSSLKSM	_AAGT(ph)LLNGPPQFS(ph)TT(ph)PEIK_	AAGT(0.996)LLNGPPQFS(0.548)T(0.548)T(0.907)PEIK	AAGT(20.47)LLNGPPQFS(0)T(0)T(6.88)PEIK	15	3	727.981	no				0.80012	1	1.1521	1	0.9662	3	1.0079	3	1.1215	3			0.80012	0.86798	1					0.9662	0.992162	3
IPI00763185;IPI00195539	IPI00763185	556	T	Ankyrin repeat domain 13 family, member D (Predicted)	>IPI:IPI00763185.1|TREMBL:D3ZUJ7|ENSEMBL:ENSRNOP00000025641|REFSEQ:NP_001101984 Tax_Id=10116 Gene_Symbol=Ankrd13d Uncharacterized protein;>IPI:IPI00195539.1|ENSEMBL:ENSRNOP00000025563 Tax_Id=10116 Gene_Symbol=Ankrd13d 19 kDa protein	D3ZUJ7	1309156;	361699	Ankrd13d	yes	1	75.7519	155.95	88.571	2.22e-47	1;2	LQLSTESRGPESPQKTPPPPAPPSFEEQLRL	_GPES(ph)PQKT(ph)PPPPAPPSFEEQLR_	GPES(1)PQKT(1)PPPPAPPSFEEQLR	GPES(83.77)PQKT(75.75)PPPPAPPS(-75.75)FEEQLR	8	3	849.384	no				1.0769	1	0.96141	1	1.2973	1	1.2016	1	0.87043	2	0.90399	1	1.0769	1.04014	1					1.2973	0.832224	1
IPI00196081	IPI00196081	285	T	Protein C2cd4c	>IPI:IPI00196081.4|TREMBL:D3ZLU0|ENSEMBL:ENSRNOP00000010555|REFSEQ:NP_001102755 Tax_Id=10116 Gene_Symbol=Fam148c Uncharacterized protein	D3ZLU0	1561354;	500798	C2cd4c	yes	1	97.8315	190.27	190.27	4.64e-28	1	PDTSPGVRRRLTRRATPEPGPESGQAPRGEH	_RAT(ph)PEPGPESGQAPR_	RAT(1)PEPGPESGQAPR	RAT(97.83)PEPGPES(-97.83)GQAPR	3	3	543.918	no				1.0393	1	1.0998	1	0.75612	1	1.1722	1	0.73994	1	1.3518	1	1.0393	0.909256	1					0.75612	0.853097	1
IPI00197900;IPI00471525;IPI00944235;IPI00557328	IPI00471525	499	T	Isoform 2 of Elongation factor 1-delta	>IPI:IPI00197900.5|TREMBL:Q9WUN0|ENSEMBL:ENSRNOP00000011260 Tax_Id=10116 Gene_Symbol=Eef1d Translation elongation factor 1-delta subunit;>IPI:IPI00471525.2|SWISS-PROT:Q68FR9-2|ENSEMBL:ENSRNOP00000034828|REFSEQ:NP_001013122 Tax_Id=10116 Gene_Symbol=Eef1d Is	Q68FR9-2	621174;	300033	Eef1d	yes	0.998878	29.4941	226.65	226.65	2.53e-115	1;2	TLEKSSPTHRATAPQTQHVSPMRQVEPPAKK	_ATAPQT(ph)QHVSPMR_	ATAPQT(0.999)QHVS(0.001)PMR	AT(-116.85)APQT(29.49)QHVS(-29.49)PMR	6	3	501.897	no				1.0246	1	1.2967	1	0.95182	1	1.4922	1	0.78424	1	1.0858	1	1.0246	0.771188	1					0.95182	0.670151	1
IPI00198118;IPI00782742;IPI00199693	IPI00199693	1801	T	Microtubule-associated protein 1A	>IPI:IPI00198118.2|TREMBL:D4ACP6|ENSEMBL:ENSRNOP00000019215 Tax_Id=10116 Gene_Symbol=Map1a Uncharacterized protein;>IPI:IPI00782742.2|TREMBL:D3ZH47|ENSEMBL:ENSRNOP00000053764 Tax_Id=10116 Gene_Symbol=Map1a Uncharacterized protein;>IPI:IPI00199693.3|SWISS-P	P34926	3042;	25152	Map1a	yes	0.99013	22.2075	138.66	138.66	0.00054941	1;3	VPDTESTAPMRNEPTTPSWLAEIPPWVPKDR	_NEPTT(ph)PSWLAEIPPWVPK_	NEPT(0.004)T(0.99)PS(0.006)WLAEIPPWVPK	NEPT(-24.03)T(22.21)PS(-22.21)WLAEIPPWVPK	5	2	1071.52	no				1.9917	1	0.4382	1	1.4113	1	1.2879	1	1.8327	1	0.49161	1	1.9917	2.28206	1	up	up	up	up	1.4113	0.776458	1
IPI00206171;IPI00231053;IPI00565211;IPI00231052;IPI00959227;IPI00328017;IPI00231051	IPI00959227	1651	T	Microtubule-associated protein 2	>IPI:IPI00206171.1|SWISS-PROT:P15146-1|ENSEMBL:ENSRNOP00000050877 Tax_Id=10116 Gene_Symbol=Map2 Isoform MAP2x of Microtubule-associated protein 2;>IPI:IPI00231053.1|SWISS-PROT:P15146-4 Tax_Id=10116 Gene_Symbol=Map2 Isoform MAP2d of Microtubule-associated p	D3ZW41	3044;	25595	Map2	yes	1	30.8634	175.59	30.863	3.55e-08	1;2;3	SGILVPSEKKVAIIRTPPKSPATPKQLRLIN	_VAIIRT(ph)PPKS(ph)PAT(ph)PK_	VAIIRT(1)PPKS(1)PAT(1)PK	VAIIRT(30.86)PPKS(30.86)PAT(30.86)PK	6	3	605.957	no				0.9631	1	0.84504	1	0.98295	1	1.0517	1	1.1314	1	0.89108	1	0.9631	1.18338	1					0.98295	0.950841	1
IPI00206171;IPI00231053;IPI00565211;IPI00231052;IPI00959227;IPI00328017;IPI00231051	IPI00959227	1658	T	Microtubule-associated protein 2	>IPI:IPI00206171.1|SWISS-PROT:P15146-1|ENSEMBL:ENSRNOP00000050877 Tax_Id=10116 Gene_Symbol=Map2 Isoform MAP2x of Microtubule-associated protein 2;>IPI:IPI00231053.1|SWISS-PROT:P15146-4 Tax_Id=10116 Gene_Symbol=Map2 Isoform MAP2d of Microtubule-associated p	D3ZW41	3044;	25595	Map2	yes	1	30.8634	175.59	30.863	0.00266404	2;3	EKKVAIIRTPPKSPATPKQLRLINQPLPDLK	_VAIIRT(ph)PPKS(ph)PAT(ph)PK_	VAIIRT(1)PPKS(1)PAT(1)PK	VAIIRT(30.86)PPKS(30.86)PAT(30.86)PK	13	3	605.957	no				0.91468	2	3.0332	3	0.87133	2	1.2273	2	0.65918	2	2.0224	3	0.91468	0.329685	2		down			0.87133	0.814797	2
IPI00207370	IPI00207370	361	T	Neurabin-2	>IPI:IPI00207370.1|SWISS-PROT:O35274|TREMBL:B1H262|ENSEMBL:ENSRNOP00000052415|REFSEQ:NP_445926 Tax_Id=10116 Gene_Symbol=Ppp1r9b Neurabin-2	O35274	632281;	84686	Ppp1r9b	yes	0.999991	50.66	289.86	131.98	5.67e-54	1	KAEAVPEEEASSSVATLERGVDNGRAPDMAP	_AEAVPEEEASSSVAT(ph)LER_	AEAVPEEEASSSVAT(1)LER	AEAVPEEEAS(-73.41)S(-61.86)S(-50.66)VAT(50.66)LER	15	3	652.293	no				1.0546	1	1.6316	1	0.60135	1	1.629	1	0.49132	1	2.1137	1	1.0546	0.612895	1					0.60135	0.613874	1
IPI00944227;IPI00209000;IPI00559406;IPI00949408;IPI00569024;IPI00557051;IPI00567739;IPI00564020;IPI00387664;IPI00944233;IPI00944216;IPI00454444;IPI00230794;IPI00230793;IPI00400546	IPI00944227	4038	T	Plectin	>IPI:IPI00944227.2|TREMBL:D4A323|ENSEMBL:ENSRNOP00000047019 Tax_Id=10116 Gene_Symbol=Plec Uncharacterized protein;>IPI:IPI00209000.2|TREMBL:Q6S3A0|ENSEMBL:ENSRNOP00000046012|REFSEQ:NP_071796 Tax_Id=10116 Gene_Symbol=Plec Plectin 6;>IPI:IPI00559406.3|TREMBL	D4A323	621649;	64204	Plec	yes	1	118.757	139.48	118.76	1.05e-09	1	SDARKLTFRGLRKQITVEELVRSQVMDEATA	_QIT(ph)VEELVR_	QIT(1)VEELVR	QIT(118.76)VEELVR	3	2	583.794	no				1.1419	1	0.68559	1	6.058	1	0.16855	1	5.1944	1	0.1678	1	1.1419	1.4586	1					6.058	5.93296	1
IPI00231770	IPI00231770	75	T	cAMP-dependent protein kinase type I-alpha regulatory subunit	>IPI:IPI00231770.5|SWISS-PROT:P09456|TREMBL:Q6LCA5|REFSEQ:NP_037313 Tax_Id=10116 Gene_Symbol=Prkar1a cAMP-dependent protein kinase type I-alpha regulatory subunit	P09456	3391;	25725	Prkar1a	yes	0.920639	10.6351	164.18	69.98	5.93e-12	1;2	EEARQIQSLQKSGIRTDSREDEISPPPPNPV	_T(ph)DSREDEIS(ph)PPPPNPVVK_	T(0.921)DS(0.081)REDEIS(0.998)PPPPNPVVK	T(10.64)DS(-10.64)REDEIS(26.5)PPPPNPVVK	1	3	712.98	no				1.0512	1	0.87805	2	2.5102	1	0.38523	1	2.3992	1	0.44359	1	1.0512	1.13889	1					2.5102	2.59585	1
IPI00325912	IPI00325912	551	T	Catenin beta-1	>IPI:IPI00325912.1|SWISS-PROT:Q9WU82|TREMBL:B6DMG1|ENSEMBL:ENSRNOP00000026016|REFSEQ:NP_445809 Tax_Id=10116 Gene_Symbol=Ctnnb1 Catenin beta-1	Q9WU82	70487;	84353	Ctnnb1	yes	0.980084	16.9474	236.96	124.46	4.84e-99	1	LVQLLVRAHQDTQRRTSMGGTQQQFVEGVRM	_T(ph)SM(ox)GGTQQQFVEGVR_	T(0.98)S(0.02)MGGTQQQFVEGVR	T(16.95)S(-16.95)MGGT(-39.04)QQQFVEGVR	1	2	860.872	no				1.7336	1	0.53073	1	0.92879	1	1.0504	1	1.5029	1	0.57013	1	1.7336	1.8842	1		up	up		0.92879	0.952018	1
IPI00326171;IPI00765054;IPI00568840	IPI00326171	359	T	Calcium/calmodulin-dependent protein kinase II beta	>IPI:IPI00326171.2|TREMBL:Q63094|ENSEMBL:ENSRNOP00000005441|REFSEQ:NP_001035813 Tax_Id=10116 Gene_Symbol=Camk2b calcium/calmodulin-dependent protein kinase type II subunit beta isoform 1;>IPI:IPI00765054.1|TREMBL:Q924T5|ENSEMBL:ENSRNOP00000054059|REFSEQ:NP	Q63094	2262;	24245	Camk2b	yes	0.882295	9.89321	230.84	142.98	1.11e-45	1;2;3;4	PKGSLPPAALESSDSTNTTIEDEDAKAPRIS	_GSLPPAALES(ph)SDST(ph)NTTIEDEDAK_	GSLPPAALES(0.469)S(0.469)DS(0.151)T(0.882)NT(0.023)T(0.004)IEDEDAK	GS(-69.58)LPPAALES(0)S(0)DS(-7.94)T(9.89)NT(-15.81)T(-23.61)IEDEDAK	14	3	870.024	no				1.0542	2	1.0452	2	2.0294	2	0.56356	2	1.8937	1	0.55494	2	1.0542	0.956755	2					2.0294	1.77443	2
[truncated: 111 more rows]
[truncated: 56 more columns]
