# Supplementary material for: Systematic Synergy of Glucose and GLP-1 to Stimulate Insulin Secretion Revealed by Quantitative Phosphoproteomics
Source: Sci Rep. 2017 Apr 21;7:1018. doi: 10.1038/s41598-017-00841-1 (PMC5430885; doi:10.1038/s41598-017-00841-1)
Supplement: Supplementary file 7 — Supplementary Table S6 [file 41598_2017_841_MOESM7_ESM.xls]

## Sheet: all_regulated_sites.txt
Supplementary Table S6. HGLP1 high confidence regulated sites for evaluation of synergistic effect mediated by GLP-1 and glucose at site level.
Ratio difference rate from additive effect of each phosphorylation site is listed. NetworKIN predicted and literature reported kinases for phosphorylation sites positively regulated by both GLP-1 and glucose are also listed.
Proteins	Protein	Position within protein	Phosphorylation residue	Fasta headers	Uniprot	RGD	NCBI entrez gene	Gene Symbol	Predicted kinase	Predicted kinase group	Reported kinase	Class 1 site?	Localization prob	Score diff	Andromeda score	Score for localization	PEP	Identified in Exp1 (Forward labeling)	Identified in Exp1 (Reverse labeling)	Identified in Exp2 (Forward labeling)	Identified in Exp2 (Reverse labeling)	Identified in Exp3 (Forward labeling)	Identified in Exp3 (Reverse labeling)	Number of Phospho (STY)	Sequence window	Modified sequence	Phospho (STY) Probabilities	Phospho (STY) Score diffs	Position in peptide	Ratio H/L nmods Exp1 (Forward labeling)	Ratio H/L nmods Exp1 (Reverse labeling)	Ratio H/L nmods Exp2 (Forward labeling)	Ratio H/L nmods Exp2 (Reverse labeling)	Ratio H/L nmods Exp3 (Forward labeling)	Ratio H/L nmods Exp2 (Reverse labeling)	Ratio LGLP1/LGlc (Forward labeling)	Ratio LGLP1/LGlc (Reverse labeling)	Nmods for LGLP1/LGlc	LGLP1/LGlc regulated (Forward labeling replicate)	LGLP1/LGlc regulated (Reverse labeling replicate)	LGLP1/LGlc regulated (high + medium confidence)	LGLP1/LGlc regulated (high confidence)	Ratio HGlc/LGlc (Forward labeling)	Ratio HGlc/LGlc (Reverse labeling)	Nmods for HGlc/LGlc	HGlc/LGlc regulated (Forward labeling replicate)	HGlc/LGlc regulated (Reverse labeling replicate)	HGlc/LGlc regulated (high + medium confidence)	HGlc/LGlc regulated (high confidence)
IPI00364123;IPI00957238;IPI00957373	IPI00364123	1534	S	>IPI:IPI00364123.5|REFSEQ:XP_001080236;XP_237787 Tax_Id=10116 Gene_Symbol=Zzef1 zinc finger, ZZ-type with EF hand domain 1 isoform 1;>IPI:IPI00957238.1|TREMBL:D3ZG78|ENSEMBL:ENSRNOP00000031588|REFSEQ:XP_002724560;XP_002727827 Tax_Id=10116 Gene_Symbol=Zzef1		1311189;	287476	Zzef1	PKCbeta(2.49482);PKCalpha(2.363366247);CaMKIIalpha(1.901654799);	PKC_group;CaMKII_group;		yes	0.999928	41.8535	71.052	71.052	0.00277923	yes	yes	yes	yes	yes	yes	2	PTRRPPFTRGRLRLLSFRSMEETRPVPTVKE	_LLS(ph)FRS(ph)MEETRPVPTVK_	LLS(1)FRS(0.995)MEET(0.005)RPVPTVK	LLS(41.85)FRS(23.31)MEET(-23.31)RPVPT(-36.34)VK	3	2		2	2	2	2	1.801		2	up		up		3.639	4.67552	2	up	up	up	up
IPI00563308	IPI00563308	456	S	>IPI:IPI00563308.2|TREMBL:D3ZZI1;Q2TGJ5|ENSEMBL:ENSRNOP00000051330|REFSEQ:NP_001034432 Tax_Id=10116 Gene_Symbol=Zdhhc14 Membrane-associated DHHC14 zinc finger protein	D3ZZI1	1565877;	499014	Zdhhc14				yes	1	76.8733	185.95	185.95	1.79e-12	yes	yes	yes	yes	yes	yes	1	TPDEAPSPPRMLGAGSPLAHSRTMHMLGLAS	_MLGAGS(ph)PLAHSR_	MLGAGS(1)PLAHSR	MLGAGS(76.87)PLAHS(-76.87)R	6	1	1	1	1	1	1	0.59583	0.500551	1		down	down		0.56105	0.659761	1	down		down
IPI00364589	IPI00364589	181	S	>IPI:IPI00364589.1|SWISS-PROT:Q5PQQ2|ENSEMBL:ENSRNOP00000007402|REFSEQ:NP_001009661 Tax_Id=10116 Gene_Symbol=Wbp11 WW domain-binding protein 11	Q5PQQ2	1307911;	297695	Wbp11	CaMKIIalpha(1.901654799);	CaMKII_group;		yes	1	119.023	142.19	119.02	2.33e-11	yes	yes	yes	yes	yes	yes	1	ILKKTSAYGPPTRAVSILPLLGHGVPRLPPG	_AVS(ph)ILPLLGHGVPR_	AVS(1)ILPLLGHGVPR	AVS(119.02)ILPLLGHGVPR	3	1	1	1		1		2.2414	2.48367	1	up	up	up	up	20.198		1	up		up
IPI00765802;IPI00947693	IPI00765802	394	S	>IPI:IPI00765802.2|TREMBL:D3ZV40|ENSEMBL:ENSRNOP00000009733 Tax_Id=10116 Gene_Symbol=- Uncharacterized protein;>IPI:IPI00947693.1|TREMBL:D4A564|ENSEMBL:ENSRNOP00000061694 Tax_Id=10116 Gene_Symbol=- Zinc finger CCCH type containing 5	D3ZV40			Unk	CaMKIIalpha(1.799484635);	CaMKII_group;		yes	1	169.155	267.93	216.49	5.15e-105	yes	yes	yes	yes	yes	yes	1	PPHLCSSPPGPSRKISNLEGLVFPGEASLAP	_KIS(ph)NLEGLVFPGEASLAPGSYK_	KIS(1)NLEGLVFPGEASLAPGSYK	KIS(169.15)NLEGLVFPGEAS(-169.15)LAPGS(-207.57)Y(-214.26)K	3	1	1	1	1	1	1	2.672	2.19192	1	up	up	up	up	7.4773	5.68085	1	up	up	up	up
IPI00212115	IPI00212115	380	S	>IPI:IPI00212115.1|SWISS-PROT:Q5M7A4|ENSEMBL:ENSRNOP00000015240|REFSEQ:NP_001009669 Tax_Id=10116 Gene_Symbol=Uba5 Ubiquitin-like modifier-activating enzyme 5	Q5M7A4	1311702;	300968	Uba5	CaMKIIalpha(1.518307796);	CaMKII_group;		yes	0.999405	32.2504	236.56	208.92	3.22e-81	yes	yes	yes	yes	yes	yes	1	EGITVAYTVPKKREDSVSEVTVEDSGESLED	_KREDS(ph)VSEVTVEDSGESLEDLMAR_	KREDS(0.999)VS(0.001)EVTVEDSGESLEDLMAR	KREDS(32.25)VS(-32.25)EVT(-71.66)VEDS(-111.86)GES(-138.97)LEDLMAR	5	1	1	1	1	1	1	2.7673	2.10075	1	up	up	up	up	3.0767	2.63505	1	up	up	up	up
IPI00767986;IPI00392514;IPI00782788	IPI00767986	119	T	>IPI:IPI00767986.2|TREMBL:D3ZTS5|ENSEMBL:ENSRNOP00000056351 Tax_Id=10116 Gene_Symbol=Tsc22d4 Uncharacterized protein;>IPI:IPI00392514.4|TREMBL:Q3B8N7|ENSEMBL:ENSRNOP00000056350|REFSEQ:NP_001037749 Tax_Id=10116 Gene_Symbol=Tsc22d4 TSC22 domain family, membe	D3ZTS5	1584380;	684980	Tsc22d4				yes	0.999908	40.3589	138.07	138.07	0.000224494	yes	yes	yes	yes	yes	no	2;3;4	SFGRLLEGIRGASGGTGGRSLDSRLELASLG	_GASGGT(ph)GGRS(ph)LDSR_	GASGGT(1)GGRS(1)LDSR	GAS(-40.36)GGT(40.36)GGRS(42.64)LDS(-42.64)R	6	2	2	2	2	2	2	0.375	0.582038	2	down		down		0.50021	0.651084	2	down		down
IPI00208147	IPI00208147	595	S	>IPI:IPI00208147.1|SWISS-PROT:Q9Z136|ENSEMBL:ENSRNOP00000016904|REFSEQ:NP_068626 Tax_Id=10116 Gene_Symbol=Tsc1 Hamartin	Q9Z136	620124;	60445	Tsc1	PKBalpha(36.79760274);	PKB_group;		yes	0.99995	43.0062	174.49	139.51	1.87e-66	yes	yes	yes	yes	yes	yes	1	ILTPSPCKIPPQRGVSFGSGQLPPYDHLFEV	_GVS(ph)FGSGQLPPYDHLFEVALPK_	GVS(1)FGSGQLPPYDHLFEVALPK	GVS(43.01)FGS(-43.01)GQLPPY(-89.28)DHLFEVALPK	3	1	1	1	1	1	1	2.4368	2.01349	1	up	up	up	up	3.5455	3.83333	1	up	up	up	up
IPI00387829;IPI00395283;IPI00948308	IPI00948308	175	S	>IPI:IPI00387829.2|TREMBL:D3ZW65|ENSEMBL:ENSRNOP00000032085 Tax_Id=10116 Gene_Symbol=Tpd52l2 Uncharacterized protein;>IPI:IPI00395283.1|SWISS-PROT:Q6PCT3|ENSEMBL:ENSRNOP00000020374|REFSEQ:NP_942039 Tax_Id=10116 Gene_Symbol=Tpd52l2 Tumor protein D54;>IPI:IP	D3ZJ46	735167;	296480	Tpd52l2				yes	0.999595	33.9274	109.16	109.16	3.85e-05	yes	yes	yes	no	yes	no	1	AHPFSQSFSSYSIRHSISMPVMRNSATFKSF;ISRKLGDMSSYSIRHSISMPVMRNSATFKSF	_HS(ph)ISMPVMR_	HS(1)ISMPVMR	HS(33.93)IS(-33.93)MPVMR	2	1	1	1		1		3.3748	2.82646	1	up	up	up	up	2.0727		1	up		up
IPI00778345;IPI00876612;IPI00562254	IPI00778345	570	S	>IPI:IPI00778345.2|TREMBL:D3ZZQ0|ENSEMBL:ENSRNOP00000016799|REFSEQ:NP_001099892 Tax_Id=10116 Gene_Symbol=Tnik Uncharacterized protein;>IPI:IPI00876612.2|TREMBL:D3Z811|ENSEMBL:ENSRNOP00000055745 Tax_Id=10116 Gene_Symbol=Tnik Uncharacterized protein;>IPI:IPI	D3ZZQ0	1561817;	294917	Tnik	CaMKIIalpha(1.906710189);PAK1(1.769307239);PKCbeta(1.698692397);	CaMKII_group;PAK_group;PKC_group;		yes	0.999934	41.8605	296.13	169.92	2.35e-50	yes	yes	yes	yes	yes	yes	1	VANRISDPNLPPRSESFSISGVQPARTPPML	_SES(ph)FSISGVQPAR_	SES(1)FSISGVQPAR	S(-77.15)ES(41.86)FS(-41.86)IS(-64.97)GVQPAR	3	1	1	1	1	1	1	2.1473	2.52621	1	up	up	up	up	2.5213	3.35121	1	up	up	up	up
IPI00421301	IPI00421301	116	S	>IPI:IPI00421301.1|TREMBL:Q6U1J1|ENSEMBL:ENSRNOP00000000642|REFSEQ:NP_001020230 Tax_Id=10116 Gene_Symbol=Tbc1d22b TBC domain-containing protein	Q6U1J1	1564987;	502414	Tbc1d22b	CaMKIIalpha(1.901654799);	CaMKII_group;		yes	0.999193	31.1086	236.17	209.13	5.68e-69	yes	yes	yes	yes	yes	yes	1;2	LENHSKLRVKPERSQSTTSDVPANYKVIKSS	_SQS(ph)TTSDVPANYK_	SQS(0.999)T(0.001)TSDVPANYK	S(-86.11)QS(31.11)T(-31.11)T(-44.99)S(-58.8)DVPANY(-161.22)K	3	1	1	1	1	1	1	2.2717	3.46464	1	up	up	up	up	3.2373	2.95902	1	up	up	up	up
IPI00417227;IPI00417226;IPI00417225	IPI00417227	275	S	>IPI:IPI00417227.2|SWISS-PROT:Q9Z327-3|TREMBL:B1VKB4|ENSEMBL:ENSRNOP00000061109|REFSEQ:NP_067727 Tax_Id=10116 Gene_Symbol=Synpo Synaptopodin;>IPI:IPI00417226.1|SWISS-PROT:Q9Z327-2|ENSEMBL:ENSRNOP00000025989 Tax_Id=10116 Gene_Symbol=Synpo Isoform 2 of Synap	Q9Z327-3	620668;	60324	Synpo				yes	0.993426	23.9393	153.06	153.06	7.41e-13	yes	yes	no	yes	yes	yes	1	GEKAWAPPASSMADRSPQPQRHIMARSPMVE	_AWAPPASSMADRS(ph)PQPQR_	AWAPPAS(0.004)S(0.003)MADRS(0.993)PQPQR	AWAPPAS(-23.94)S(-25.88)MADRS(23.94)PQPQR	13	1	1	1	1		1	0.39513	0.39901	1	down	down	down	down	0.6178	0.570874	1		down	down
IPI00231697	IPI00231697	16	S	>IPI:IPI00231697.5|SWISS-PROT:P13668|ENSEMBL:ENSRNOP00000022574|REFSEQ:NP_058862 Tax_Id=10116 Gene_Symbol=Stmn1 Stathmin	P13668	2992;	29332	Stmn1	PAK1(7.650737678);PKAalpha(5.883785131);	PAK_group;PKA_group;	Pak1,PKA	yes	1	116.452	212.26	116.45	1.58e-32	yes	yes	yes	yes	yes	yes	1;2	MASSDIQVKELEKRASGQAFELILSPRSKES	_RAS(ph)GQAFELILS(ph)PR_	RAS(1)GQAFELILS(1)PR	RAS(116.45)GQAFELILS(116.45)PR	3	1	1	1	1	1	1	2.0585	2.21729	1	up	up	up	up	3.5434	3.3071	1	up	up	up	up
IPI00361219	IPI00361219	69	S	>IPI:IPI00361219.2|TREMBL:D4A3D9|ENSEMBL:ENSRNOP00000009178|REFSEQ:NP_001102392 Tax_Id=10116 Gene_Symbol=Stk32c Uncharacterized protein	D4A3D9	1305864;	365381	Stk32c	PKCbeta(1.494987394);	PKC_group;		yes	0.999996	54.6953	166.67	157.2	9.03e-08	yes	yes	yes	yes	yes	yes	1;6	QPRPLFQWSKWKKRMSMSSISASSARRPVFD	_MS(ph)MSSISASSAR_	MS(1)MSSISASSAR	MS(54.7)MS(-54.7)S(-63.72)IS(-88.92)AS(-108.01)S(-116.4)AR	2	1	1	1	1	1	1	1.9208	1.91172	1	up	up	up	up	1.7478	1.78053	1		up	up
IPI00361233	IPI00361233	38	S	>IPI:IPI00361233.3|SWISS-PROT:Q5XIS1|ENSEMBL:ENSRNOP00000025546|REFSEQ:NP_001012217 Tax_Id=10116 Gene_Symbol=Ssh3 Protein phosphatase Slingshot homolog 3	Q5XIS1	1308679;	365396	Ssh3	PAK1(1.931399848);CaMKIIalpha(1.452447998);	PAK_group;CaMKII_group;		yes	1	116.546	133.89	116.55	0.000798128	yes	yes	yes	yes	yes	yes	1	QDRVIRRRGRLQRRQSFAVLRGAVLGLQDGG	_RQS(ph)FAVLR_	RQS(1)FAVLR	RQS(116.55)FAVLR	3	1	1	1	1	1	1	1.6868	1.8132	1		up	up		3.635	4.02447	1	up	up	up	up
IPI00201490;IPI00777474	IPI00201490	120	S	>IPI:IPI00201490.3|SWISS-PROT:Q09167-1|ENSEMBL:ENSRNOP00000055092|REFSEQ:NP_062130 Tax_Id=10116 Gene_Symbol=Sfrs5 Isoform 1 of Serine/arginine-rich splicing factor 5;>IPI:IPI00777474.2|TREMBL:D4A1C4|ENSEMBL:ENSRNOP00000007583 Tax_Id=10116 Gene_Symbol=Sfrs5	Q09167-1	3664;	29667	Srsf5	CLK1(2.692074838);	CLK_group;		yes	1	44.3093	76.465	44.309	0.00647265	no	yes	yes	yes	yes	yes	1	RTENRLIVENLSSRVSWQDLKDFMRQAGEVT	_VS(ph)WQDLK_	VS(1)WQDLK	VS(44.31)WQDLK	2	1	1	1	1	1	1	1.5108	1.91292	1		up	up		3.6862	2.09573	1	up	up	up	up
IPI00565538	IPI00565538	207	S	>IPI:IPI00565538.2|REFSEQ:NP_001102834 Tax_Id=10116 Gene_Symbol=Ankrd57 ankyrin repeat domain 57		1595666;	503306	Sowahc				yes	0.997731	26.4325	239.61	239.61	5.84e-25	yes	yes	yes	yes	yes	yes	1	PRSARQNFRDLVMGSSPQLKRSAGPGDGSAG	_DLVM(ox)GSS(ph)PQLK_	DLVMGS(0.002)S(0.998)PQLK	DLVMGS(-26.43)S(26.43)PQLK	7	1	1	1	1	1	1	0.25295	0.22202	1	down	down	down	down	0.26557	0.320072	1	down	down	down	down
IPI00206248;IPI00464913;IPI00206433;IPI00207322	IPI00206433	254	S	>IPI:IPI00206248.4|ENSEMBL:ENSRNOP00000021229 Tax_Id=10116 Gene_Symbol=Sorbs1 83 kDa protein;>IPI:IPI00464913.3|SWISS-PROT:P84109|ENSEMBL:ENSRNOP00000021225 Tax_Id=10116 Gene_Symbol=Sorbs1 Sorbin and SH3 domain-containing protein 1 (Fragment);>IPI:IPI00206		1586598;	686098	Sorbs1				yes	0.99983	39.9919	140.07	128.81	2.76e-05	yes	yes	yes	yes	yes	yes	1	KLNRDDDSDLHSPRYSFSEDTKSPLSVPRSK	_YS(ph)FSEDTK_	YS(1)FSEDTK	Y(-39.99)S(39.99)FS(-41.55)EDT(-108.03)K	2	1	1	1	1	1	1	2.0804	2.61178	1	up	up	up	up	2.2266	2.42595	1	up	up	up	up
IPI00196439;IPI00214210	IPI00214210	778	S	>IPI:IPI00196439.1|SWISS-PROT:O08815|ENSEMBL:ENSRNOP00000015496|REFSEQ:NP_062222 Tax_Id=10116 Gene_Symbol=Slk STE20-like serine/threonine-protein kinase;>IPI:IPI00214210.2|TREMBL:D3ZJG0|ENSEMBL:ENSRNOP00000015492 Tax_Id=10116 Gene_Symbol=Slk Uncharacterize	D3ZJG0	3780;	54308	Slk				yes	0.999999	61.2128	215.87	203.32	5.67e-25	yes	yes	yes	yes	yes	yes	1;2	NLSISSFLSKTKDSGSVSLQETRRQKKTLKK	_DSGS(ph)VSLQETR_	DSGS(1)VSLQETR	DS(-61.21)GS(61.21)VS(-66.49)LQET(-117.87)R	4	1	1	1	1	1	1	0.46652	0.577501	1	down		down		0.3	0.323887	1	down	down	down	down
IPI00778709;IPI00209335	IPI00778709	1116	S	>IPI:IPI00778709.2|TREMBL:D3ZQP5|ENSEMBL:ENSRNOP00000010626 Tax_Id=10116 Gene_Symbol=Sipa1l1 Uncharacterized protein;>IPI:IPI00209335.1|SWISS-PROT:O35412|TREMBL:Q5JCS7|ENSEMBL:ENSRNOP00000054996|REFSEQ:NP_647546 Tax_Id=10116 Gene_Symbol=Sipa1l1 Signal-indu	D3ZQP5	708497;	246212	Sipa1l1	CaMKIIalpha(1.901654799);	CaMKII_group;		yes	0.981216	17.1803	115.35	115.35	1.02e-05	yes	yes	no	yes	no	yes	1	KMPPPERAANIPRSISSDGRPLERRLSPGSD	_SIS(ph)SDGRPLER_	SIS(0.981)S(0.019)DGRPLER	S(-55.58)IS(17.18)S(-17.18)DGRPLER	3	1		1	1	1	1	2.1217		1	up		up		2.7636	3.41146	1	up	up	up	up
IPI00778709;IPI00209335	IPI00778709	288	S	>IPI:IPI00778709.2|TREMBL:D3ZQP5|ENSEMBL:ENSRNOP00000010626 Tax_Id=10116 Gene_Symbol=Sipa1l1 Uncharacterized protein;>IPI:IPI00209335.1|SWISS-PROT:O35412|TREMBL:Q5JCS7|ENSEMBL:ENSRNOP00000054996|REFSEQ:NP_647546 Tax_Id=10116 Gene_Symbol=Sipa1l1 Signal-indu	D3ZQP5	708497;	246212	Sipa1l1	CaMKIIalpha(1.491837238);	CaMKII_group;		yes	0.959544	13.7659	117.37	117.37	0.000116142	yes	no	yes	yes	yes	yes	1	RLFKEREKPLKRRSKSETGDSSIFRKLRNAK	_SKS(ph)ETGDSSIFR_	S(0.04)KS(0.96)ETGDSSIFR	S(-13.77)KS(13.77)ET(-38.35)GDS(-73.08)S(-77.75)IFR	3	1	1	1	1		1	2.3378	2.442	1	up	up	up	up	1.8691	1.66232	1	up		up
IPI00204088;IPI00231141;IPI00231142	IPI00204088	876	S	>IPI:IPI00204088.1|SWISS-PROT:Q9JLU4-1|TREMBL:D3ZHS7|ENSEMBL:ENSRNOP00000041083|REFSEQ:NP_067708 Tax_Id=10116 Gene_Symbol=Shank3 Isoform 2 of SH3 and multiple ankyrin repeat domains protein 3;>IPI:IPI00231141.1|SWISS-PROT:Q9JLU4-2|ENSEMBL:ENSRNOP0000004044	Q9JLU4-1	69264;	59312	Shank3	Pim3(3.77689451);CaMKIIalpha(1.901654799);PAK1(1.440503223);	Pim3_Pim1_group;CaMKII_group;PAK_group;		yes	0.999879	39.1689	168.02	168.02	6.15e-10	yes	yes	yes	yes	yes	yes	1;2	EKLASLLEGRFPRSTSMQDTVREGRGIPPPP	_STS(ph)MQDTVR_	STS(1)MQDTVR	S(-76.05)T(-39.17)S(39.17)MQDT(-106.67)VR	3	1	1	1	1	1	1	1.8088	1.8707	1	up	up	up	up	2.2621	2.29316	1	up	up	up	up
IPI00231761;IPI00470293;IPI00475709	IPI00231761	26	S	>IPI:IPI00231761.1|SWISS-PROT:Q9QX74-4|REFSEQ:NP_597684 Tax_Id=10116 Gene_Symbol=Shank2 Isoform 4 of SH3 and multiple ankyrin repeat domains protein 2;>IPI:IPI00470293.4|SWISS-PROT:Q9QX74-5|REFSEQ:NP_001004133 Tax_Id=10116 Gene_Symbol=Shank2 Isoform 5 of S	Q9QX74-4	628772;	171093	Shank2	PAK1(1.552243145);	PAK_group;		yes	0.999884	39.3926	136.26	136.26	6.61e-05	yes	yes	yes	yes	yes	yes	1;2	TVMMTGYNNGRYPRNSLYSDCIIEDKTVVLQ	_NS(ph)LYSDCIIEDK_	NS(1)LYSDCIIEDK	NS(39.39)LY(-39.39)S(-62.42)DCIIEDK	2	1	1	1	1	1	1	4.0346	5.69314	1	up	up	up	up	1.9706	2.73134	1	up	up	up	up
IPI00215235;IPI00782707;IPI00951354	IPI00215235	78	S	>IPI:IPI00215235.6|ENSEMBL:ENSRNOP00000010365|REFSEQ:NP_114025 Tax_Id=10116 Gene_Symbol=Sept9 septin-9 isoform 1;>IPI:IPI00782707.2|SWISS-PROT:Q9QZR6-1|TREMBL:B2GVB4|ENSEMBL:ENSRNOP00000062205|REFSEQ:NP_789826 Tax_Id=10116 Gene_Symbol=Sept9 septin-9 isofor		708523;	83788	Sept				yes	0.999999	61.8308	116.29	81.972	3.16e-06	yes	yes	yes	yes	yes	yes	1	NSEPAARLVDTLSQRSPKPSLRRVDLAGAKA	_S(ph)PKPSLR_	S(1)PKPSLR	S(61.83)PKPS(-61.83)LR	1	1	1	1	1	1	1	0.24143	0.27011	1	down	down	down	down	0.54272	0.600492	1	down		down
IPI00215235;IPI00782707;IPI00951354;IPI00896129	IPI00215235	136	T	>IPI:IPI00215235.6|ENSEMBL:ENSRNOP00000010365|REFSEQ:NP_114025 Tax_Id=10116 Gene_Symbol=Sept9 septin-9 isoform 1;>IPI:IPI00782707.2|SWISS-PROT:Q9QZR6-1|TREMBL:B2GVB4|ENSEMBL:ENSRNOP00000062205|REFSEQ:NP_789826 Tax_Id=10116 Gene_Symbol=Sept9 septin-9 isofor		708523;	83788	Sept				yes	1	109.497	164.69	109.5	9.54e-16	yes	yes	yes	yes	yes	yes	1	PSRFGLKRAEVLGHKTPEPVPRRTEITIVKP	_RAEVLGHKT(ph)PEPVPR_	RAEVLGHKT(1)PEPVPR	RAEVLGHKT(109.5)PEPVPR	9	1	1	1	1	1	1	0.27849	0.316586	1	down	down	down	down	0.47333	0.617017	1	down		down
IPI00230939	IPI00230939	83	T	>IPI:IPI00230939.4|SWISS-PROT:P83732|ENSEMBL:ENSRNOP00000002194|REFSEQ:NP_071960 Tax_Id=10116 Gene_Symbol=Rpl24 60S ribosomal protein L24	P83732	621191;	64307	Rpl24	CaMKIIalpha(1.901654799);	CaMKII_group;		yes	1	77.0092	277.94	256.8	2.37e-38	yes	yes	yes	yes	yes	yes	1	QKKRTRRAVKFQRAITGASLADIMAKRNQKP	_AIT(ph)GASLADIMAK_	AIT(1)GASLADIMAK	AIT(77.01)GAS(-77.01)LADIMAK	3	1	1	1	1	1	1	1.6296	1.79186	1		up	up		2.6976	3.22862	1	up	up	up	up
IPI00363295	IPI00363295	107	S	>IPI:IPI00363295.5|TREMBL:Q5XI45 Tax_Id=10116 Gene_Symbol=RGD1308143 RGD1308143 protein (Fragment)	Q5XI45		316685	RGD1308143	CaMKIIalpha(1.473845183);	CaMKII_group;		yes	0.999889	39.5647	130.98	105.46	6.3e-07	yes	yes	yes	yes	yes	yes	1	SSVASRSSPGIRRKISLNTYTPTKILPTPPA	_KIS(ph)LNTYTPTK_	KIS(1)LNTYTPTK	KIS(39.56)LNT(-39.56)Y(-83.83)T(-64.71)PT(-87.44)K	3	1	1	1	1	1	1	4.6496	4.99002	1	up	up	up	up	4.2122	3.93097	1	up	up	up	up
IPI00213927;IPI00959456;IPI00950493;IPI00950437	IPI00213927	696	S	>IPI:IPI00213927.4|SWISS-PROT:P86411|REFSEQ:XP_001055483 Tax_Id=10116 Gene_Symbol=RGD1308023 Ral GTPase-activating protein subunit alpha-2;>IPI:IPI00959456.1|TREMBL:D3ZKI6|ENSEMBL:ENSRNOP00000015637|REFSEQ:XP_002729271 Tax_Id=10116 Gene_Symbol=RGD1308023 s	P86411	1308023;	296211	Ralgapa2				yes	0.999717	35.7036	167.23	131.06	8.1e-18	yes	yes	yes	yes	yes	yes	1	CVLEPQKGTAVGRSFSLSWRSHPDVTEPMRF	_SFS(ph)LSWR_	SFS(1)LSWR	S(-35.7)FS(35.7)LS(-48.61)WR	3	1	1	1	1	1	1	1.7872	1.6146	1	up		up		1.9705	1.57788	1	up		up
IPI00565749;IPI00372146	IPI00565749	297	T	>IPI:IPI00565749.1|SWISS-PROT:Q5U312-1|ENSEMBL:ENSRNOP00000048063 Tax_Id=10116 Gene_Symbol=Rai14 Isoform 1 of Ankycorbin;>IPI:IPI00372146.2|SWISS-PROT:Q5U312-2|ENSEMBL:ENSRNOP00000049295|REFSEQ:NP_001011947 Tax_Id=10116 Gene_Symbol=Rai14 Isoform 2 of Ankyc	Q5U312-1	1305942;	294804	Rai14				yes	0.999496	33.3666	178.1	167.44	1.89e-17	yes	yes	yes	yes	yes	yes	1;2	PTQLSDVSSPRSITSTPLSGKESVFFAEAPF	_SITST(ph)PLSGK_	SITST(0.999)PLSGK	S(-90.92)IT(-63.56)S(-33.37)T(33.37)PLS(-43.61)GK	5	1	1	1	1	1	1	1.7035	2.35994	1		up	up		3.3587	1.6692	1	up		up
IPI00561059;IPI00476238;IPI00951344	IPI00561059	877	S	>IPI:IPI00561059.2|TREMBL:D3ZUD6|ENSEMBL:ENSRNOP00000044307 Tax_Id=10116 Gene_Symbol=Ptk2 Uncharacterized protein;>IPI:IPI00476238.3|SWISS-PROT:O35346|TREMBL:Q62898;Q62899|ENSEMBL:ENSRNOP00000011219|REFSEQ:NP_037213 Tax_Id=10116 Gene_Symbol=Ptk2 Focal adhe	D3ZUD6	3443;	25614	Ptk2			CaMKII	yes	0.988496	19.5581	179.95	57.488	4.69e-69	yes	yes	yes	yes	yes	yes	1	KEERFLKPDVRLSRGSIDREDGSFQGPTGNQ	_GS(ph)IDREDGSFQGPTGNQHIYQPVGKPDPAAPPK_	GS(0.988)IDREDGS(0.011)FQGPT(0.001)GNQHIYQPVGKPDPAAPPK	GS(19.56)IDREDGS(-19.56)FQGPT(-32.82)GNQHIY(-43.55)QPVGKPDPAAPPK	2	1	1	1	1	1	1	2.869	3.0068	1	up	up	up	up	2.1092	2.09074	1	up	up	up	up
IPI00765842;IPI00951823	IPI00765842	77	S	>IPI:IPI00765842.4|TREMBL:B5DEP6|ENSEMBL:ENSRNOP00000008083 Tax_Id=10116 Gene_Symbol=Psmd11 Putative uncharacterized protein;>IPI:IPI00951823.1|TREMBL:D3Z950|ENSEMBL:ENSRNOP00000062146|REFSEQ:NP_001100497 Tax_Id=10116 Gene_Symbol=Psmd11 Uncharacterized pro	B5DEP6	1306450;	303353	Psmd11	PAK2(5.864795357);CDK4(2.875400262);CaMKIIalpha(1.901654799);	PAK_group;CDK4_CDK6_group;CaMKII_group;		yes	1	76.1735	180.24	147.33	9.6e-15	yes	yes	yes	yes	yes	yes	1;3	GKMAAAAVVEFQRAQSLLSTDREASIDILHS	_AQS(ph)LLSTDR_	AQS(1)LLSTDR	AQS(76.17)LLS(-76.17)T(-84.63)DR	3	1	1	1	1	1	1	3.6151	3.00698	1	up	up	up	up	4.4337	4.64792	1	up	up	up	up
IPI00366908	IPI00366908	567	S	>IPI:IPI00366908.4|TREMBL:Q499R1|ENSEMBL:ENSRNOP00000022862|REFSEQ:XP_001062510;XP_001065844 Tax_Id=10116 Gene_Symbol=Ppp2r5d delta isoform of regulatory subunit B56, protein phosphatase 2A	Q499R1	1306666;	363193	Ppp2r5d	AuroraA(24.15708961);	AuroraA;	PKA	yes	1	104.048	212.72	120.63	2.11e-24	yes	yes	yes	yes	yes	yes	1	MLKDIKKDKVLLRRKSELPQDVYTIKALEAH	_RKS(ph)ELPQDVYTIK_	RKS(1)ELPQDVYTIK	RKS(104.05)ELPQDVY(-107.71)T(-104.05)IK	3	1	1	1	1	1	1	2.3069	2.44882	1	up	up	up	up	1.8814	1.92426	1	up	up	up	up
IPI00392157;IPI00327118;IPI00947667	IPI00392157	668	S	>IPI:IPI00392157.4|ENSEMBL:ENSRNOP00000033209 Tax_Id=10116 Gene_Symbol=Ppfia4 129 kDa protein;>IPI:IPI00327118.1|SWISS-PROT:Q91Z80|TREMBL:Q562A3|ENSEMBL:ENSRNOP00000004760 Tax_Id=10116 Gene_Symbol=Ppfia4 Liprin-alpha-4 (Fragment);>IPI:IPI00947667.1|TREMBL:		620055;	140592	Ppfia4	MAPK3(1.536386815);	MAPK3_MAPK1_MAPK7_NLK_group;		yes	0.996057	24.0504	159.99	100.38	2.12e-33	yes	yes	yes	yes	yes	yes	1;2	REENREDKATIKCETSPPSSPRTLRLEKLGH	_CETS(ph)PPSSPR_	CET(0.004)S(0.996)PPSSPR	CET(-24.05)S(24.05)PPS(-47.34)S(-52.95)PR	4	1	1	1	1	1		2.2543	1.81607	1	up	up	up	up	7.3417	1.56014	1	up		up
IPI00896128;IPI00948503;IPI00779429	IPI00896128	750	S	>IPI:IPI00896128.2|TREMBL:D3ZRB1|ENSEMBL:ENSRNOP00000051741 Tax_Id=10116 Gene_Symbol=Ppfia1 Uncharacterized protein;>IPI:IPI00948503.1|TREMBL:D3ZXH0|ENSEMBL:ENSRNOP00000063813 Tax_Id=10116 Gene_Symbol=Ppfia1 Uncharacterized protein;>IPI:IPI00779429.3|TREMB	D3ZRB1	1309009;	293645	Ppfia1	MAPK3(2.177603461);CDK1(2.045473385);	MAPK3_MAPK1_MAPK7_NLK_group;CDK2_CDK3_CDK1_CDK5_group;		yes	0.996057	24.0504	159.99	100.38	2.12e-33	yes	yes	yes	yes	yes	yes	1;2	REEVRDDKTTIKCETSPPSSPRPLRLDRLHK	_CETS(ph)PPSSPR_	CET(0.004)S(0.996)PPSSPR	CET(-24.05)S(24.05)PPS(-47.34)S(-52.95)PR	4	1	1	1	1	1	2	2.2543	1.81607	1	up	up	up	up	7.3417	1.56014	1	up		up
IPI00370184	IPI00370184	29	S	>IPI:IPI00370184.5|TREMBL:D3ZYY8|ENSEMBL:ENSRNOP00000009872|REFSEQ:NP_001101636 Tax_Id=10116 Gene_Symbol=Pigb Uncharacterized protein	D3ZYY8	1307251;	315807	Pigb	PKCbeta(2.49482);PKCalpha(1.736500058);	PKC_group;		yes	0.97539	15.9808	125.98	101.43	1.31e-06	yes	yes	yes	yes	yes	yes	1	NLHSSSGEMKLRKRKSTQYVIAQEKRSRRRD	_S(ph)TQYVIAQEK_	S(0.975)T(0.025)QYVIAQEK	S(15.98)T(-15.98)QY(-61.51)VIAQEK	1	1	1	1	1	1	1	3.6755	4.14955	1	up	up	up	up	2.7179	2.7635	1	up	up	up	up
IPI00476218;IPI00207827;IPI00779197	IPI00476218	544	S	>IPI:IPI00476218.3|TREMBL:D3ZVT5|ENSEMBL:ENSRNOP00000018437|REFSEQ:XP_002727098 Tax_Id=10116 Gene_Symbol=Phldb1 Uncharacterized protein;>IPI:IPI00207827.4|TREMBL:D3ZNS1|ENSEMBL:ENSRNOP00000046235|REFSEQ:XP_001067414;XP_576401 Tax_Id=10116 Gene_Symbol=Phldb	D3ZVT5	620878;	171434	Phldb1	DNAPK(2.189794298);	DNAPK;		yes	0.999974	46.196	249.47	249.47	1.05e-59	no	yes	yes	no	yes	yes	1;3	APRKGSFSGRLSPAYSLGSLTGASPRQSPHA	_LSPAYS(ph)LGSLTGASPR_	LSPAYS(1)LGSLTGASPR	LS(-46.2)PAY(-57.15)S(46.2)LGS(-68.13)LT(-100.11)GAS(-137.82)PR	6	1	1	1	1	1	1	2.7798	2.11815	1	up	up	up	up	2.8979	1.52952	1	up		up
IPI00476218;IPI00207827;IPI00779197	IPI00476218	382	S	>IPI:IPI00476218.3|TREMBL:D3ZVT5|ENSEMBL:ENSRNOP00000018437|REFSEQ:XP_002727098 Tax_Id=10116 Gene_Symbol=Phldb1 Uncharacterized protein;>IPI:IPI00207827.4|TREMBL:D3ZNS1|ENSEMBL:ENSRNOP00000046235|REFSEQ:XP_001067414;XP_576401 Tax_Id=10116 Gene_Symbol=Phldb	D3ZVT5	620878;	171434	Phldb1				yes	0.999998	56.2581	152.99	152.99	7.97e-08	yes	yes	yes	yes	yes	yes	1;2	YPSSGARSQPTSIPGSPKFQSPVPAPRNKIG	_SQPTSIPGS(ph)PK_	SQPTSIPGS(1)PK	S(-128.3)QPT(-72.52)S(-56.26)IPGS(56.26)PK	9	1	1	1	1	1	1	0.39081	0.584385	1	down		down		0.39235	0.642467	1	down		down
IPI00781488	IPI00781488	195	S	>IPI:IPI00781488.2|TREMBL:D3ZD49|ENSEMBL:ENSRNOP00000024708 Tax_Id=10116 Gene_Symbol=Pde4dip Uncharacterized protein	D3ZD49	708410;	64183	Pde4dip	CaMKIIalpha(1.901654799);	CaMKII_group;		yes	0.999272	31.42	145.09	117.23	0.00021916	yes	yes	yes	yes	yes	yes	1;2	YEAICKVPRKVARSISYAPSSRWSTSICTEE	_SIS(ph)YAPSSR_	S(0.001)IS(0.999)YAPSSR	S(-31.42)IS(31.42)Y(-52.94)APS(-58.56)S(-58.56)R	3	1	1	1	1	1	1	3.6827	3.07135	1	up	up	up	up	4.3812	4.92223	1	up	up	up	up
IPI00337259;IPI00947795	IPI00337259	137	S	>IPI:IPI00337259.1|SWISS-PROT:P14270-5|REFSEQ:NP_001106799 Tax_Id=10116 Gene_Symbol=Pde4d Isoform 5 of cAMP-specific 3',5'-cyclic phosphodiesterase 4D;>IPI:IPI00947795.1|TREMBL:D4A9E0|ENSEMBL:ENSRNOP00000061361 Tax_Id=10116 Gene_Symbol=- Uncharacterized pr	P14270-5	3281;	24627	Pde4d	PKCepsilon(2.859921081);PKAalpha(1.761321132);CK1delta(1.513100541);	PKC_group;PKA_group;CK1_group;		yes	1	83.4132	141.13	127.02	3.44e-07	yes	yes	yes	yes	yes	yes	1;2	AVETGHRPGLKKSRMSWPSSFQGLRRFDVDN	_MS(ph)WPSSFQGLR_	MS(1)WPSSFQGLR	MS(83.41)WPS(-83.41)S(-83.41)FQGLR	2	1	1	1	1	1	1	1.9377	1.66653	1	up		up		4.8951	2.86303	1	up	up	up	up
IPI00208277	IPI00208277	176	S	>IPI:IPI00208277.1|SWISS-PROT:Q62785|ENSEMBL:ENSRNOP00000001310|REFSEQ:NP_072117 Tax_Id=10116 Gene_Symbol=Pdap1 28 kDa heat- and acid-stable phosphoprotein	Q62785	620442;	64527	Pdap1	CaMKIIalpha(1.89943744);	CaMKII_group;		yes	0.999877	39.0971	153.97	102.52	7.6e-17	yes	yes	yes	yes	yes	yes	1	RKAKDDATLSGKRMQSLSLNK__________	_MQS(ph)LSLNK_	MQS(1)LSLNK	MQS(39.1)LS(-39.1)LNK	3	1	1	1	1	1	1	1.8478	2.54201	1	up	up	up	up	5.6925	4.10846	1	up	up	up	up
IPI00203018;IPI00758462;IPI00231831;IPI00781433;IPI00394392	IPI00203018	4034	S	>IPI:IPI00203018.1|SWISS-PROT:Q9JKS6-1|REFSEQ:NP_064483 Tax_Id=10116 Gene_Symbol=Pclo Isoform 1 of Protein piccolo;>IPI:IPI00758462.1|SWISS-PROT:Q9JKS6-3 Tax_Id=10116 Gene_Symbol=Pclo Isoform 3 of Protein piccolo;>IPI:IPI00231831.1|SWISS-PROT:Q9JKS6-2|TREM	Q9JKS6-1	69406;	56768	Pclo				yes	0.999966	44.6265	203.06	203.06	1.95e-70	yes	yes	yes	yes	yes	yes	1;3	LSKTDRLLRTTETRRSQEVTDFLAPLQTSSR	_S(ph)QEVTDFLAPLQTSSR_	S(1)QEVTDFLAPLQTSSR	S(44.63)QEVT(-44.63)DFLAPLQT(-149.88)S(-154.14)S(-158.33)R	1	1	1	1		1	1	2.9329	3.51989	1	up	up	up	up	3.631		1	up		up
IPI00362151	IPI00362151	185	S	>IPI:IPI00362151.5|TREMBL:B5DF74|ENSEMBL:ENSRNOP00000002428|REFSEQ:NP_001100560 Tax_Id=10116 Gene_Symbol=Osbpl11 Oxysterol-binding protein	B5DF74	1307294;	303888	Osbpl11	CaMKIIalpha(1.901654799);	CaMKII_group;		yes	1	71.1282	285.5	230.05	9.21e-87	yes	yes	yes	yes	yes	yes	1;2;3;4	EAIGKNNPPLKSRSFSLASSGNSPISQRRPS	_SFS(ph)LASSGNSPISQR_	SFS(1)LASSGNSPISQR	S(-84.57)FS(71.13)LAS(-71.13)S(-77.16)GNS(-117.23)PIS(-164.87)QR	3	1	1	1	1	1	1	4.9323	7.50976	1	up	up	up	up	2.15	1.96294	1	up	up	up	up
IPI00201951;IPI00555228	IPI00201951	217	S	>IPI:IPI00201951.2|SWISS-PROT:Q8R5M4-1|TREMBL:Q2MH90|ENSEMBL:ENSRNOP00000045795|REFSEQ:NP_659549 Tax_Id=10116 Gene_Symbol=Optn Isoform 1 of Optineurin;>IPI:IPI00555228.1|SWISS-PROT:Q8R5M4-2|TREMBL:Q2MH91;Q50LC4;Q50LC5;Q8CJH5|ENSEMBL:ENSRNOP00000024162 Tax_	Q8R5M4-1	628886;	246294	Optn	PAK1(1.55151344);	PAK_group;		yes	0.999993	52.4433	123.79	123.79	0.000845813	yes	no	yes	yes	yes	yes	1	AMKEMRNSAGPTRTDSISMGKCTEDARTCVE	_TDS(ph)ISMGK_	TDS(1)ISMGK	T(-52.44)DS(52.44)IS(-57.6)MGK	3	1	1	1	1	1	1	2.3054	2.21602	1	up	up	up	up	4.6663	3.9582	1	up	up	up	up
IPI00365746	IPI00365746	1167	S	>IPI:IPI00365746.3|ENSEMBL:ENSRNOP00000051474|REFSEQ:NP_612538 Tax_Id=10116 Gene_Symbol=Nav2 neuron navigator 2		619778;	171563	Nav2	CaMKIIalpha(1.901654799);	CaMKII_group;		yes	0.989393	19.6976	286.63	286.63	1.31e-125	yes	yes	yes	yes	yes	yes	1	PKSSALVGRSTGRKTSMDGAPNQDDGYLSLS	_KTS(ph)MDGAPNQDDGYLSLSSR_	KT(0.011)S(0.989)MDGAPNQDDGYLSLSSR	KT(-19.7)S(19.7)MDGAPNQDDGY(-247.97)LS(-196.26)LS(-214.94)S(-220.11)R	3	1	1	1	1	1	1	1.6167	2.99679	1		up	up		1.8762	1.90516	1	up	up	up	up
IPI00365746	IPI00365746	1166	T	>IPI:IPI00365746.3|ENSEMBL:ENSRNOP00000051474|REFSEQ:NP_612538 Tax_Id=10116 Gene_Symbol=Nav2 neuron navigator 2		619778;	171563	Nav2				yes	0.87484	8.44464	165.34	138.46	3.62e-19	yes	yes	yes	yes	yes	yes	1	IPKSSALVGRSTGRKTSMDGAPNQDDGYLSL	_KT(ph)SMDGAPNQDDGYLSLSSR_	KT(0.875)S(0.125)MDGAPNQDDGYLSLSSR	KT(8.44)S(-8.44)MDGAPNQDDGY(-76.98)LS(-113.67)LS(-129.93)S(-133.45)R	2	1	1	1	1	1	1	1.7063	2.71577	1		up	up		1.8404	1.90847	1	up	up	up	up
IPI00951197;IPI00568245;IPI00949044;IPI00767374;IPI00778256	IPI00951197	72	S	>IPI:IPI00951197.1|TREMBL:D3ZR07|ENSEMBL:ENSRNOP00000060487 Tax_Id=10116 Gene_Symbol=LOC360570 Uncharacterized protein;>IPI:IPI00568245.2|REFSEQ:NP_001165608;XP_001080824 Tax_Id=10116 Gene_Symbol=LOC360570 myosin 18a;>IPI:IPI00949044.1|TREMBL:D3ZFD0|ENSEMB	D3ZR07	1562698;	360570	Myo18a				yes	0.804218	6.41429	143.52	37.228	1.2e-16	yes	no	yes	yes	yes	yes	1	KTRLEISNPIPIKVASGSDLHLTDIDSDSNR	_VAS(ph)GSDLHLTDIDSDSNR_	VAS(0.804)GS(0.184)DLHLT(0.012)DIDSDSNR	VAS(6.41)GS(-6.41)DLHLT(-18.44)DIDS(-32.79)DS(-35.66)NR	3	1	1	1	1		1	0.60439	0.543774	1		down	down		0.34577	0.450938	1	down	down	down	down
IPI00765932	IPI00765932	3515	S	>IPI:IPI00765932.3|TREMBL:D4A2D3|ENSEMBL:ENSRNOP00000014583 Tax_Id=10116 Gene_Symbol=- Uncharacterized protein	D4A2D3			Mycbp2	CaMKIIalpha(1.901654799);RSK3(1.511324493);	CaMKII_group;RSK_group;		yes	1	81.3944	257.02	237.48	2.16e-27	yes	yes	yes	yes	yes	yes	1	TDTDLAKRTVFQRSYSVVASEYDKQHSILPA	_SYS(ph)VVASEYDK_	SYS(1)VVASEYDK	S(-81.39)Y(-125.85)S(81.39)VVAS(-87.79)EY(-174.41)DK	3	1	1	1	1	1	1	2.0778	2.17571	1	up	up	up	up	1.5951	2.39894	1		up	up
IPI00208321	IPI00208321	366	S	>IPI:IPI00208321.2|TREMBL:C7C5T1;Q8VIP2|REFSEQ:NP_598236 Tax_Id=10116 Gene_Symbol=Mlxipl Carbohydrate response element binding protein	C7C5T1	620400;	171078	Mlxipl	DNAPK(37.6035175);	DNAPK;		yes	0.889694	9.1669	113.73	37.348	0.000110699	yes	yes	yes	yes	yes	yes	1	GMTPLSGNTRLQARNSCSGPLDPSTFPSSEF	_NS(ph)CSGPLDPSTFPSSEFLLPEDPK_	NS(0.89)CS(0.108)GPLDPS(0.001)T(0.001)FPSSEFLLPEDPK	NS(9.17)CS(-9.17)GPLDPS(-30.25)T(-30.25)FPS(-33.24)S(-33.24)EFLLPEDPK	2	1	1	1	1	1	1	4.3818	4.42752	1	up	up	up	up	2.357	2.291	1	up	up	up	up
IPI00213347;IPI00390752	IPI00213347	512	S	>IPI:IPI00213347.1|SWISS-PROT:O35889-1|ENSEMBL:ENSRNOP00000048254|REFSEQ:NP_037349 Tax_Id=10116 Gene_Symbol=Mllt4 Isoform 1 of Afadin;>IPI:IPI00390752.1|SWISS-PROT:O35889-2|ENSEMBL:ENSRNOP00000044959 Tax_Id=10116 Gene_Symbol=Mllt4 Isoform 2 of Afadin	O35889-1	708561;	26955	Mllt4	PKCepsilon(2.369037301);PKCalpha(1.715308327);CK1alpha(1.485776123);PKD1(1.441844377);	PKC_group;CK1_group;PKD_group;		yes	1	51.2519	91.937	51.252	0.000549012	yes	yes	yes	yes	yes	yes	1	FKFVDPIQDHVLSKRSVDGGLMVKGPRHKPG	_S(ph)VDGGLM(ox)VK_	S(1)VDGGLMVK	S(51.25)VDGGLMVK	1	1	1	1	1	1	1	2.2597	2.18221	1	up	up	up	up	2.5521	2.16544	1	up	up	up	up
IPI00365959	IPI00365959	56	S	>IPI:IPI00365959.2|TREMBL:B2RZ64|ENSEMBL:ENSRNOP00000041242|REFSEQ:NP_001102205 Tax_Id=10116 Gene_Symbol=Mbd3 methyl-CpG binding domain protein 3	B2RZ64	1307389;	362834	Mbd3	CK2alpha(3.03504898);	CK2_group;		yes	1	70.2297	209.13	209.13	1.98e-82	yes	yes	yes	yes	yes	yes	1	KKFRSKPQLARYLGGSMDLSTFDFRTGKMLM	_YLGGS(ph)MDLSTFDFR_	YLGGS(1)MDLSTFDFR	Y(-74.45)LGGS(70.23)MDLS(-70.23)T(-80.08)FDFR	5	1	1	1	1	1	1	3.6024	1.88743	1	up	up	up	up	8.7355	5.19103	1	up	up	up	up
IPI00555259	IPI00555259	150	T	>IPI:IPI00555259.4|SWISS-PROT:P43244|TREMBL:B5DEM0;Q6P6H1|ENSEMBL:ENSRNOP00000026949|REFSEQ:NP_062022 Tax_Id=10116 Gene_Symbol=Matr3 Matrin-3	P43244	3052;	29150	Matr3				yes	1	99.3107	227.4	158.14	2.37e-33	yes	yes	yes	yes	yes	yes	1	PENLPQILLQLKRRRTEEGPTLSYGRDGRSA	_RRT(ph)EEGPTLSYGR_	RRT(1)EEGPTLSYGR	RRT(99.31)EEGPT(-99.31)LS(-114.14)Y(-148.4)GR	3	1	1	1	1	1	1	2.1789	2.46859	1	up	up	up	up	2.1039	1.64163	1	up		up
IPI00360318	IPI00360318	1465	S	>IPI:IPI00360318.3|ENSEMBL:ENSRNOP00000057748|REFSEQ:XP_001063274;XP_226732 Tax_Id=10116 Gene_Symbol=Mast4 Microtubule-associated serine/threonine-protein kinase 4-like		1310139;	310040	Mast4				yes	1	63.444	130.27	130.27	7.32e-05	yes	yes	yes	yes	yes	yes	1	PSYGSDKKHLCSRKHSLEVTQEEVQREQCQR	_KHS(ph)LEVTQEEVQR_	KHS(1)LEVTQEEVQR	KHS(63.44)LEVT(-63.44)QEEVQR	3	1	1	1	1	1	1	2.0556	1.99259	1	up	up	up	up	2.7613	2.05524	1	up	up	up	up
IPI00327508;IPI00553908	IPI00327508	1288	S	>IPI:IPI00327508.1|SWISS-PROT:Q810W7-1|ENSEMBL:ENSRNOP00000004646|REFSEQ:NP_851603 Tax_Id=10116 Gene_Symbol=MAST1 Isoform 1 of Microtubule-associated serine/threonine-protein kinase 1;>IPI:IPI00553908.1|SWISS-PROT:Q810W7-2|ENSEMBL:ENSRNOP00000051170 Tax_Id	Q810W7-1	631372;	353118	MAST1	CaMKIIalpha(1.690744408);	CaMKII_group;		yes	1	86.4551	100.77	86.455	0.000133952	yes	yes	yes	no	yes	yes	1	GASLGADKKGALRKHSLEVGHPDFRKDFHGE	_KHS(ph)LEVGHPDFR_	KHS(1)LEVGHPDFR	KHS(86.46)LEVGHPDFR	3	1	1	1		1	1	7.628	9.49397	1	up	up	up	up	1.9852		1	up		up
IPI00327508;IPI00553908;IPI00360318;IPI00951269;IPI00870287	IPI00327508	1254	S	>IPI:IPI00327508.1|SWISS-PROT:Q810W7-1|ENSEMBL:ENSRNOP00000004646|REFSEQ:NP_851603 Tax_Id=10116 Gene_Symbol=MAST1 Isoform 1 of Microtubule-associated serine/threonine-protein kinase 1;>IPI:IPI00553908.1|SWISS-PROT:Q810W7-2|ENSEMBL:ENSRNOP00000051170 Tax_Id	Q810W7-1	631372;	353118	MAST1				yes	1	75.8771	80.609	75.877	0.00238851	yes	yes	yes	yes	yes	no	1;2	AKLHSSPPIVRPRPKSAEPPRSPLLKRVQSA;LHLSPPLGRQLSRPKSAEPPRSPLLKRVQSA;MHSPPTIVRHIVRPKSAEPPRSPLLKRVQSE	_S(ph)AEPPRS(ph)PLLK_	S(1)AEPPRS(1)PLLK	S(75.88)AEPPRS(75.88)PLLK	1	2	2	2		2		0.43063	0.431369	2	down	down	down	down	0.44487		2	down		down
IPI00209137;IPI00558381;IPI00194773	IPI00209137	563	S	>IPI:IPI00209137.3|TREMBL:D3ZZQ3|ENSEMBL:ENSRNOP00000028765 Tax_Id=10116 Gene_Symbol=Mark2 Uncharacterized protein;>IPI:IPI00558381.3|TREMBL:D4ADA3|ENSEMBL:ENSRNOP00000040125 Tax_Id=10116 Gene_Symbol=Mark2 Uncharacterized protein;>IPI:IPI00194773.2|SWISS-P	D3ZZQ3	708483;	60328	Mark2				yes	0.999013	30.0533	211.68	169.42	4.84e-28	yes	yes	yes	yes	yes	yes	1	EVPRPSTAPQRVPVASPSAHNISSSSGAPDR	_VPVAS(ph)PSAHNISSSSGAPDR_	VPVAS(0.999)PS(0.001)AHNISSSSGAPDR	VPVAS(30.05)PS(-30.05)AHNIS(-81.18)S(-87.24)S(-93.21)S(-99.07)GAPDR	5	1	1	1	1	1	1	0.36632	0.215568	1	down	down	down	down	0.44995	0.61024	1	down		down
IPI00231081;IPI00206172;IPI00776948	IPI00231081	205	Y	>IPI:IPI00231081.3|SWISS-PROT:P21708-2 Tax_Id=10116 Gene_Symbol=Mapk3 Isoform 2 of Mitogen-activated protein kinase 3;>IPI:IPI00206172.2|SWISS-PROT:P21708-1|ENSEMBL:ENSRNOP00000026627|REFSEQ:NP_059043 Tax_Id=10116 Gene_Symbol=Mapk3 Isoform 1 of Mitogen-act	P21708-2	3046;	50689	Mapk3	MAP2K1(36.38238261);MAP2K2(34.36415863);	MAP2K_group;	MAP2K1	yes	0.998969	31.1365	191.21	76.713	1.28e-63	yes	yes	yes	no	yes	yes	1	RIADPEHDHTGFLTEYVATRWYRAPEIMLNS	_IADPEHDHTGFLTEY(ph)VATR_	IADPEHDHTGFLT(0.001)EY(0.999)VATR	IADPEHDHT(-54.34)GFLT(-31.14)EY(31.14)VAT(-35.87)R	15	1	1	1		1	1	2.2338	1.89753	1	up	up	up	up	3.4601		1	up		up
IPI00199688;IPI00780313	IPI00199688	185	Y	>IPI:IPI00199688.3|SWISS-PROT:P63086|ENSEMBL:ENSRNOP00000002533|REFSEQ:NP_446294 Tax_Id=10116 Gene_Symbol=Mapk1 Mitogen-activated protein kinase 1;>IPI:IPI00780313.1|TREMBL:D3ZF81|ENSEMBL:ENSRNOP00000027901 Tax_Id=10116 Gene_Symbol=Mapk1 Uncharacterized pr	P63086	70500;	116590	Mapk1	MAP2K1(36.38238261);	MAP2K_group;	MAP2K1	yes	0.998957	31.4997	147.7	92.264	1.01e-20	yes	yes	yes	yes	yes	yes	1;2	RVADPDHDHTGFLTEYVATRWYRAPEIMLNS	_VADPDHDHTGFLTEY(ph)VATR_	VADPDHDHTGFLT(0.001)EY(0.999)VATR	VADPDHDHT(-62.22)GFLT(-31.5)EY(31.5)VAT(-34.74)R	15	1	1	1	1	1	1	2.2381	1.65574	1	up		up		4.8262	2.01951	1	up	up	up	up
IPI00368350;IPI00951929	IPI00368350	22	T	>IPI:IPI00368350.3|TREMBL:D3ZAG3|ENSEMBL:ENSRNOP00000017448|REFSEQ:NP_001129188 Tax_Id=10116 Gene_Symbol=Map9 Uncharacterized protein;>IPI:IPI00951929.1|TREMBL:D3ZRR6|ENSEMBL:ENSRNOP00000063081 Tax_Id=10116 Gene_Symbol=Map9 Uncharacterized protein	D3ZAG3	1560368;	310544	Map9				yes	1	36.4245	148.52	36.424	1.28e-08	yes	yes	yes	yes	yes	yes	1;2	STTLAYTKSPKATKRTSFQDELIRAITARSA	_T(ph)S(ph)FQDELIR_	T(1)S(1)FQDELIR	T(36.42)S(36.42)FQDELIR	1	1	1	1		1		7.6928	6.38896	1	up	up	up	up	2.7147		1	up		up
IPI00324444;IPI00948134	IPI00324444	575	S	>IPI:IPI00324444.2|SWISS-PROT:Q9ESV1|ENSEMBL:ENSRNOP00000016514|REFSEQ:NP_110457 Tax_Id=10116 Gene_Symbol=Luzp1 leucine zipper protein 1;>IPI:IPI00948134.1|TREMBL:D3ZWV9|ENSEMBL:ENSRNOP00000059969 Tax_Id=10116 Gene_Symbol=Luzp1 Uncharacterized protein	Q9ESV1	61839;	79428	Luzp1				yes	0.999122	30.5589	136.96	136.96	0.00146134	no	yes	yes	yes	yes	yes	1	GCSKAIGALASSQRASSEGLSKGKKAANGLE	_AS(ph)SEGLSK_	AS(0.999)S(0.001)EGLSK	AS(30.56)S(-30.56)EGLS(-93.66)K	2		1	1	1	1	1		2.5894	1		up	up		5.1172	4.99326	1	up	up	up	up
IPI00782186	IPI00782186	406	S	>IPI:IPI00782186.1|TREMBL:D3ZPK0|ENSEMBL:ENSRNOP00000034461 Tax_Id=10116 Gene_Symbol=LOC689986 Uncharacterized protein	D3ZPK0	1586315;	689986	LOC689986	CaMKIIalpha(1.537961525);	CaMKII_group;		yes	0.963665	14.4712	128.91	107.75	3.31e-16	yes	yes	no	yes	no	yes	1	QREPSSTIPKISSARSLDSCPSQVLPQDGQV	_S(ph)LDSCPSQVLPQDGQVTATHPTPPK_	S(0.964)LDS(0.034)CPS(0.002)QVLPQDGQVTATHPTPPK	S(14.47)LDS(-14.47)CPS(-27.02)QVLPQDGQVT(-88.61)AT(-88.61)HPT(-103.93)PPK	1		1	1	1	1	1		1.94825	1		up	up		7.033	4.35939	1	up	up	up	up
IPI00764061	IPI00764061	319	S	>IPI:IPI00764061.2|REFSEQ:XP_001080009 Tax_Id=10116 Gene_Symbol=LOC687750 rCG45756-like		1597535;	687750	LOC687750				yes	0.999961	44.1179	171.47	156.67	9.19e-13	yes	yes	yes	yes	yes	yes	1;2;3	RPLHLSDRSFRRKKDSVESHPTWVDDTRIDA	_KKDS(ph)VESHPTWVDDTR_	KKDS(1)VESHPTWVDDTR	KKDS(44.12)VES(-44.12)HPT(-74.06)WVDDT(-117.79)R	4	1	1	1	1	1	1	3.3262	2.91962	1	up	up	up	up	2.6612	2.7185	1	up	up	up	up
IPI00371737	IPI00371737	566	S	>IPI:IPI00371737.1|SWISS-PROT:Q5PQM2|ENSEMBL:ENSRNOP00000038363|REFSEQ:NP_001009601 Tax_Id=10116 Gene_Symbol=Klc4 Kinesin light chain 4	Q5PQM2	1306555;	316226	Klc4				yes	0.989261	19.6434	199.68	181.31	5.69e-05	yes	yes	no	yes	yes	yes	1	RSGSLGKIRDVLRRSSELLVRKLQGTEPRPS	_RSS(ph)ELLVR_	RS(0.011)S(0.989)ELLVR	RS(-19.64)S(19.64)ELLVR	3	1	1	1	1	1	1	7.7653	8.69716	1	up	up	up	up	2.2266	2.17562	1	up	up	up	up
IPI00870572	IPI00870572	665	S	>IPI:IPI00870572.1|TREMBL:D3ZNX0|ENSEMBL:ENSRNOP00000003556|REFSEQ:NP_001100669 Tax_Id=10116 Gene_Symbol=Kctd3 potassium channel tetramerisation domain containing 3	D3ZNX0	1310658;	305055	Kctd3	PKCbeta(2.401351502);CaMKIIalpha(1.901654799);	PKC_group;CaMKII_group;		yes	0.995396	24.9444	96.745	74.392	0.000333672	yes	yes	yes	yes	yes	yes	1	PYRESPLLARARRTESFHSYRDLQTLNLNRT	_RTES(ph)FHSYR_	RT(0.003)ES(0.995)FHS(0.001)YR	RT(-24.94)ES(24.94)FHS(-28.48)Y(-56.96)R	4	1	1	1	1	1	1	1.5488	1.97002	1		up	up		2.5248	2.28985	1	up	up	up	up
IPI00567732;IPI00870649;IPI00950978;IPI00400488;IPI00951561;IPI00952134;IPI00200504;IPI00869788	IPI00567732	1790	S	>IPI:IPI00567732.3|SWISS-PROT:P97924-1|ENSEMBL:ENSRNOP00000062745|REFSEQ:NP_114451 Tax_Id=10116 Gene_Symbol=Kalrn kalirin, RhoGEF kinase;>IPI:IPI00870649.1|SWISS-PROT:P97924-4 Tax_Id=10116 Gene_Symbol=Kalrn Isoform 4 of Kalirin;>IPI:IPI00950978.1|ENSEMBL:E	P97924-1	621865;	84009	Kalrn	PAK1(1.61746876);	PAK_group;		yes	0.999999	59.1306	208.58	119.53	1.01e-50	yes	yes	yes	yes	yes	yes	1;2	DGNIKKQKKVRDGRKSFDLGSPKPGDETTPQ	_S(ph)FDLGSPK_	S(1)FDLGSPK	S(59.13)FDLGS(-59.13)PK	1	1	1	1	1	1	1	2.1009	2.0409	1	up	up	up	up	1.8128	1.58897	1	up		up
IPI00949770;IPI00765990	IPI00949770	387	S	>IPI:IPI00949770.1|TREMBL:D4A997|ENSEMBL:ENSRNOP00000061583|REFSEQ:NP_001101729 Tax_Id=10116 Gene_Symbol=Htatsf1 Uncharacterized protein;>IPI:IPI00765990.2|TREMBL:D3ZJQ0|ENSEMBL:ENSRNOP00000034391 Tax_Id=10116 Gene_Symbol=Htatsf1 Uncharacterized protein	D4A997	1563377;	317612	Htatsf1	CaMKIIalpha(1.901654799);	CaMKII_group;		yes	1	66.3739	150.59	134.3	1.46e-05	yes	yes	yes	yes	yes	yes	1	FLNAPEANRGLQRMDSICGSERPGPSRVRHF	_MDS(ph)ICGSER_	MDS(1)ICGSER	MDS(66.37)ICGS(-66.37)ER	3	1	1	1	1	1	1	1.596	1.96552	1		up	up		3.1458	3.04943	1	up	up	up	up
IPI00205157	IPI00205157	14	S	>IPI:IPI00205157.1|SWISS-PROT:Q9WVK7|ENSEMBL:ENSRNOP00000014658|REFSEQ:NP_476534 Tax_Id=10116 Gene_Symbol=Hadh Hydroxyacyl-coenzyme A dehydrogenase, mitochondrial	Q9WVK7	69321;	113965	Hadh				yes	0.945526	12.6455	237.46	194.23	1.7e-15	no	yes	yes	yes	yes	yes	1	__MAFVTRQFVRSMSSSSSASAAAKKILIKH	_SMSS(ph)SSSASAAAK_	SMS(0.051)S(0.946)S(0.001)S(0.001)SASAAAK	S(-89.09)MS(-12.65)S(12.65)S(-28.36)S(-28.36)S(-35.05)AS(-54.57)AAAK	4		1	1	1	1	1		1.80796	1		up	up		2.2439	2.77801	1	up	up	up	up
IPI00779628;IPI00205391	IPI00779628	18	S	>IPI:IPI00779628.1|TREMBL:D3ZCP9|ENSEMBL:ENSRNOP00000055659|REFSEQ:NP_001100788 Tax_Id=10116 Gene_Symbol=Gtf2e2 general transcription factor II E, polypeptide 2;>IPI:IPI00205391.2|TREMBL:D4A5U4|ENSEMBL:ENSRNOP00000019989 Tax_Id=10116 Gene_Symbol=Gtf2e2 Unc	D3ZCP9	1310134;	306516	Gtf2e2	CDK4(1.536683828);	CDK4_CDK6_group;		yes	0.998136	27.2865	117.09	117.09	1.46e-05	yes	yes	yes	yes	yes	yes	1	PSLLRDRELFKKRALSTPVVEKRAVPSESPS	_ALS(ph)TPVVEK_	ALS(0.998)T(0.002)PVVEK	ALS(27.29)T(-27.29)PVVEK	3	1	1	1	1	1	1	2.5652	3.11867	1	up	up	up	up	1.6199	2.33127	1		up	up
IPI00777903	IPI00777903	645	T	>IPI:IPI00777903.3|TREMBL:D3ZF21|ENSEMBL:ENSRNOP00000055378|REFSEQ:XP_002726416;XP_002729361 Tax_Id=10116 Gene_Symbol=RGD1565690 rCG52360-like	D3ZF21	1565690;	502784	Gprin3				yes	1	79.616	171.78	112.36	4.36e-18	yes	yes	yes	yes	yes	yes	1	LKELNVTAAAAQVGLTPGEKKKQLGAESKLQ	_ELNVTAAAAQVGLT(ph)PGEK_	ELNVTAAAAQVGLT(1)PGEK	ELNVT(-79.62)AAAAQVGLT(79.62)PGEK	14	1	1	1	1	1	1	0.32511	0.303131	1	down	down	down	down	0.18418	0.267401	1	down	down	down	down
IPI00777903	IPI00777903	535	S	>IPI:IPI00777903.3|TREMBL:D3ZF21|ENSEMBL:ENSRNOP00000055378|REFSEQ:XP_002726416;XP_002729361 Tax_Id=10116 Gene_Symbol=RGD1565690 rCG52360-like	D3ZF21	1565690;	502784	Gprin3				yes	1	54.6997	126.09	54.7	6.04e-06	yes	yes	yes	yes	yes	yes	1	LDPTDKRDAKDKNPASPLIVKDHAPGATSTP	_NPAS(ph)PLIVK_	NPAS(1)PLIVK	NPAS(54.7)PLIVK	4	1	1	1	1	1	1	0.64725	0.485909	1		down	down		0.37926	0.565579	1	down	down	down	down
IPI00360030	IPI00360030	527	T	>IPI:IPI00360030.6|TREMBL:D3ZEG5|ENSEMBL:ENSRNOP00000024258|REFSEQ:XP_344572 Tax_Id=10116 Gene_Symbol=Gprin1 hypothetical protein	D3ZEG5	1308762;	364676	Gprin1				yes	0.839881	7.32169	228.3	84.035	3e-15	yes	yes	yes	yes	yes	yes	1;3	QGKAETVPSGEVGSTTLGKTASTSSGKTALV	_AETVPSGEVGSTT(ph)LGK_	AETVPSGEVGS(0.004)T(0.156)T(0.84)LGK	AET(-60.02)VPS(-37.07)GEVGS(-22.87)T(-7.32)T(7.32)LGK	13	1	1	1	1	1	1	0.57118	0.553006	1	down	down	down	down	0.46561	0.615839	1	down		down
IPI00325117	IPI00325117	72	S	>IPI:IPI00325117.2|SWISS-PROT:Q99MZ4|ENSEMBL:ENSRNOP00000025315|REFSEQ:NP_569107 Tax_Id=10116 Gene_Symbol=Ggt7 Gamma-glutamyltransferase 7	Q99MZ4	619870;	156275	Ggt7	CaMKIIalpha(1.901654799);	CaMKII_group;		yes	0.996579	25.6224	188.04	188.04	1.04e-16	yes	yes	yes	yes	yes	yes	1;2;3;4	DPDSFLKSARLQRLPSSSSEMGSQDGSPLRE	_LPS(ph)SSSEMGSQDGSPLR_	LPS(0.997)S(0.003)S(0.001)SEMGSQDGSPLR	LPS(25.62)S(-25.62)S(-32.17)S(-40.98)EMGS(-52.23)QDGS(-112.83)PLR	3	1	1	1	1	1	1	1.5064	1.88193	1		up	up		2.2275	1.76566	1	up	up	up	up
IPI00958621;IPI00360301;IPI00948274	IPI00958621	639	S	>IPI:IPI00958621.1|REFSEQ:XP_002725943 Tax_Id=10116 Gene_Symbol=LOC100364209 Fcho2-like;>IPI:IPI00360301.4|TREMBL:D3ZYR1|ENSEMBL:ENSRNOP00000020692|REFSEQ:XP_002729045 Tax_Id=10116 Gene_Symbol=Fcho2 Uncharacterized protein;>IPI:IPI00948274.3|ENSEMBL:ENSRNO			100364209	Fcho2				yes	0.99992	41.1356	238.81	211.74	3.19e-44	yes	yes	yes	yes	yes	yes	1;2;4	ASLDELKVSIGNITLSPAVSRHSPVQMNRNS	_VSIGNITLS(ph)PAVSR_	VSIGNITLS(1)PAVSR	VS(-137.01)IGNIT(-41.14)LS(41.14)PAVS(-55.58)R	9	1	1	1	1	1	1	0.1753	0.15799	1	down	down	down	down	0.39543	0.589206	1	down		down
IPI00327163	IPI00327163	96	S	>IPI:IPI00327163.1|SWISS-PROT:Q63618-2|ENSEMBL:ENSRNOP00000013645 Tax_Id=10116 Gene_Symbol=Espn Isoform 2 of Espin	Q63618-2	620652;	56227	Espn				yes	0.999976	46.2184	202.16	202.16	3.18e-25	yes	yes	yes	yes	yes	yes	1;2	PYRFSRQPESPQPAVSPGPSRARSPTPPASG	_QPESPQPAVS(ph)PGPSR_	QPESPQPAVS(1)PGPSR	QPES(-101.19)PQPAVS(46.22)PGPS(-46.22)R	10	1	1	1	1		1	0.32314	0.386145	1	down	down	down	down	0.37131	0.626881	1	down		down
IPI00214132;IPI00951346	IPI00214132	107	S	>IPI:IPI00214132.3|TREMBL:Q4V7C0|ENSEMBL:ENSRNOP00000008255|REFSEQ:NP_001020939 Tax_Id=10116 Gene_Symbol=Dsn1 RCG32424;>IPI:IPI00951346.1|TREMBL:D3ZX05|ENSEMBL:ENSRNOP00000063829 Tax_Id=10116 Gene_Symbol=Dsn1 Uncharacterized protein	Q4V7C0	1565179;	499933	Dsn1				yes	1	44.0888	143.95	44.089	1.45e-17	yes	yes	yes	yes	yes	yes	1;3	QSWRRASMKEINRRKSLAPFHPGITELSRSI	_S(ph)LAPFHPGIT(ph)ELS(ph)R_	S(1)LAPFHPGIT(1)ELS(1)R	S(44.09)LAPFHPGIT(44.09)ELS(44.09)R	1	1	3	1	3	1	1	23.459	0.459116	1	up	down	up		1.811	0.462	1	up	down	up
IPI00650106;IPI00951706;IPI00952267;IPI00780122	IPI00951706	181	S	>IPI:IPI00650106.2|TREMBL:Q45N69|ENSEMBL:ENSRNOP00000011405|REFSEQ:XP_002726605 Tax_Id=10116 Gene_Symbol=Dock7 dedicator of cytokinesis 7;>IPI:IPI00951706.3|ENSEMBL:ENSRNOP00000059023 Tax_Id=10116 Gene_Symbol=Dock7 241 kDa protein;>IPI:IPI00952267.1|ENSEMB		1309790;	313388	Dock7	RSK3(3.148551518);PKBalpha(2.482953514);CaMKIIalpha(1.901654799);PAK1(1.595067138);	RSK_group;PKB_group;CaMKII_group;PAK_group;		yes	1	97.801	261.75	234.3	3.63e-35	yes	yes	yes	yes	yes	yes	1;2	NSYPDEQDDLKRRSMSIDDTPRGSWACSIFD	_SMS(ph)IDDTPR_	SMS(1)IDDTPR	S(-97.8)MS(97.8)IDDT(-116.78)PR	3	1	1	1	1	1	1	2.928	2.63123	1	up	up	up	up	3.4057	2.88401	1	up	up	up	up
IPI00777127;IPI00204322;IPI00558839;IPI00896199;IPI00569725;IPI00896147;IPI00952286;IPI00782657;IPI00896118;IPI00949161	IPI00777127	770	S	>IPI:IPI00777127.2|TREMBL:D4AAP9|ENSEMBL:ENSRNOP00000057074 Tax_Id=10116 Gene_Symbol=Dnm1 Uncharacterized protein;>IPI:IPI00204322.3|TREMBL:D3ZNS3|ENSEMBL:ENSRNOP00000046016 Tax_Id=10116 Gene_Symbol=Dnm1 Uncharacterized protein;>IPI:IPI00558839.2|SWISS-PRO	D4AAP9	71096;	140694	Dnm1	MAPK1(18.61206784);	MAPK3_MAPK1_MAPK7_NLK_group;	GSK3	yes	0.999931	42.2861	157.68	94.551	5.5e-08	yes	yes	yes	yes	yes	yes	1;2	DDSWLQVQSVPAGRRSPTSSPTPQRRAPAVP	_RS(ph)PTSSPTPQR_	RS(1)PTSSPTPQR	RS(42.29)PT(-42.29)S(-50.74)S(-58.66)PT(-64.07)PQR	2	1	1	1	1	1	1	2.851	3.77544	1	up	up	up	up	1.7693	1.52821	1	up		up
IPI00765068;IPI00958786;IPI00948350;IPI00949380	IPI00765068	260	S	>IPI:IPI00765068.1|ENSEMBL:ENSRNOP00000005722|REFSEQ:XP_001066889 Tax_Id=10116 Gene_Symbol=Depdc6 DEP domain containing 6;>IPI:IPI00958786.1|REFSEQ:XP_002729860 Tax_Id=10116 Gene_Symbol=Depdc6 DEP domain containing 6;>IPI:IPI00948350.1|ENSEMBL:ENSRNOP00000		1561030;	314979	Deptor	PKCalpha(3.217176304);p70S6K(2.680672339);PKCbeta(2.49482);PAK1(1.467154602);	PKC_group;p70S6K_group;PAK_group;		yes	0.999962	44.2214	178.84	178.84	3.37e-06	yes	yes	yes	yes	yes	yes	1;2;3;4	PFCLRKQSHDNRKSTSFMSVSPSKEIKIVSA	_STS(ph)FMSVSPSK_	STS(1)FMSVSPSK	S(-77.52)T(-44.22)S(44.22)FMS(-70.84)VS(-76.1)PS(-117.67)K	3	1	1	1	1	1	1	1.8668	1.64644	1	up		up		3.5011	3.55101	1	up	up	up	up
IPI00364982	IPI00364982	117	S	>IPI:IPI00364982.4|TREMBL:Q331S7|ENSEMBL:ENSRNOP00000019688|REFSEQ:NP_001040576 Tax_Id=10116 Gene_Symbol=Dbndd2 Similar to uncharacterized hypothalamus protein HSMNP1	Q331S7	1559521;	499941	Dbndd2	CK1alpha(10.27840435);	CK1_group;		yes	0.999939	42.9285	214.42	204.13	4.91e-81	yes	yes	yes	yes	yes	yes	1;2	SLLVPTSDRTTSRTSSLSSDSSNLRSPNPSD	_TSS(ph)LSSDSSNLR_	TSS(1)LSSDSSNLR	T(-87.95)S(-42.93)S(42.93)LS(-50.03)S(-70.09)DS(-95.16)S(-101.23)NLR	3	1	1	1	1	1	1	2.4412	2.54602	1	up	up	up	up	1.9655	1.57557	1	up		up
IPI00359074	IPI00359074	182	S	>IPI:IPI00359074.1|SWISS-PROT:Q5XID1|ENSEMBL:ENSRNOP00000021769|REFSEQ:NP_001007690 Tax_Id=10116 Gene_Symbol=Ciapin1 Anamorsin	Q5XID1	1549737;	307649	Ciapin1				yes	0.999995	53.4496	181.32	54.768	3.41e-16	yes	yes	yes	yes	yes	yes	1;3	EVGSSSQLKLLHKKSSSVKPVVDPATAKLWT	_S(ph)S(ph)S(ph)VKPVVDPATAK_	S(1)S(1)S(1)VKPVVDPATAK	S(53.45)S(53.45)S(50.59)VKPVVDPAT(-50.59)AK	2	1	1	1		1	1	6.2864	7.8376	1	up	up	up	up	6.6071		1	up		up
IPI00208287;IPI00776774	IPI00776774	469	S	>IPI:IPI00208287.1|TREMBL:Q91Y79|ENSEMBL:ENSRNOP00000005467 Tax_Id=10116 Gene_Symbol=Kab KARP-1-binding protein 1;>IPI:IPI00776774.2|TREMBL:D3ZET9|ENSEMBL:ENSRNOP00000005532|REFSEQ:XP_002724940;XP_002728080 Tax_Id=10116 Gene_Symbol=Kab Uncharacterized prot	D3ZET9	621868;	171457	Cep170				yes	1	72.482	157.73	157.73	1.36e-28	yes	yes	yes	no	yes	yes	1;4	QTALLRSSGSLGHRPSQEMDIMLKNQATSAS	_SSGSLGHRPS(ph)QEMDIMLK_	SSGSLGHRPS(1)QEMDIMLK	S(-86.2)S(-79.41)GS(-72.48)LGHRPS(72.48)QEMDIMLK	10	1	1	1		1		5.5954	5.42623	1	up	up	up	up	2.6347		1	up		up
IPI00210575;IPI00951384	IPI00210575	249	S	>IPI:IPI00210575.3|SWISS-PROT:Q4G059|ENSEMBL:ENSRNOP00000061054|REFSEQ:NP_001030125 Tax_Id=10116 Gene_Symbol=Cdca7l Cell division cycle-associated 7-like protein;>IPI:IPI00951384.1|ENSEMBL:ENSRNOP00000007211 Tax_Id=10116 Gene_Symbol=Cdca7l 50 kDa protein	Q4G059	1564080;	619566	Cdca7l	CaMKIIalpha(1.901654799);	CaMKII_group;		yes	0.999995	53.0527	73.632	71.159	0.00185354	yes	no	yes	yes	yes	yes	1	TPPSASRRRTPRRAFSEGQITRRVNPTRSAR	_AFS(ph)EGQITR_	AFS(1)EGQITR	AFS(53.05)EGQIT(-53.05)R	3	1		1	1	1	1	4.5266		1	up		up		1.9896	1.92101	1	up	up	up	up
IPI00565917	IPI00565917	130	T	>IPI:IPI00565917.3|TREMBL:D3ZTW6|ENSEMBL:ENSRNOP00000044122|REFSEQ:NP_001128094 Tax_Id=10116 Gene_Symbol=Fam190a Uncharacterized protein	D3ZTW6	1565731;	500153	Ccser1	CaMKIIalpha(1.901654799);	CaMKII_group;		yes	0.999974	45.8403	162.36	162.36	7.31e-13	yes	yes	yes	yes	yes	yes	1	VGFSSSRSKKITRSLTEDFEREKEPSTNKNV	_SLT(ph)EDFER_	SLT(1)EDFER	S(-45.84)LT(45.84)EDFER	3	1	1	1	1	1	1	1.6063	1.88235	1		up	up		2.6168	3.6622	1	up	up	up	up
IPI00949612;IPI00959707;IPI00948317;IPI00393087;IPI00566092	IPI00949612	1417	S	>IPI:IPI00949612.1|TREMBL:D3ZYD7|ENSEMBL:ENSRNOP00000063373|REFSEQ:XP_001065246 Tax_Id=10116 Gene_Symbol=Ccdc88a Uncharacterized protein;>IPI:IPI00959707.1|TREMBL:D3ZDQ5|ENSEMBL:ENSRNOP00000005388 Tax_Id=10116 Gene_Symbol=Ccdc88a Uncharacterized protein;>I	D3ZYD7	1306694;	305605	Ccdc88a	PKBalpha(19.99255106);	PKB_group;	PKB	yes	0.999991	50.2979	133.15	133.15	3.23e-09	yes	yes	yes	yes	yes	yes	1	KLIKSKKDINRERQKSLTLTPTRSDSSEGFL	_QKS(ph)LTLTPTR_	QKS(1)LTLTPTR	QKS(50.3)LT(-50.3)LT(-83.73)PT(-110.66)R	3	1	1	1	1	1	1	1.6416	1.97231	1		up	up		2.0706	2.10186	1	up	up	up	up
IPI00215220	IPI00215220	26	S	>IPI:IPI00215220.1|SWISS-PROT:P55213|ENSEMBL:ENSRNOP00000014096|REFSEQ:NP_037054 Tax_Id=10116 Gene_Symbol=Casp3 Caspase-3	P55213	2275;	25402	Casp3	DNAPK(17.05355658);	DNAPK;		yes	0.999774	36.4648	150.05	150.05	0.000367248	yes	yes	yes	yes	yes	yes	1	KSINNFETKTIHGSKSMDSGIYLDSSYKMDY	_S(ph)M(ox)DSGIYLDSSYK_	S(1)MDSGIYLDSSYK	S(36.46)MDS(-36.46)GIY(-130.99)LDS(-109.86)S(-119.48)Y(-146.85)K	1	1	1	1	1	1	1	2.3278	3.5823	1	up	up	up	up	2.2557	2.46761	1	up	up	up	up
IPI00209824;IPI00326171;IPI00568840	IPI00326171	379	S	>IPI:IPI00209824.3|TREMBL:Q9Z2F1|ENSEMBL:ENSRNOP00000005359 Tax_Id=10116 Gene_Symbol=Camk2b Calmodulin-dependent protein kinase II beta M isoform;>IPI:IPI00326171.2|TREMBL:Q63094|ENSEMBL:ENSRNOP00000005441|REFSEQ:NP_001035813 Tax_Id=10116 Gene_Symbol=Camk2	Q63094	2262;	24245	Camk2b	PKCalpha(5.350860094);GRK2(2.942371821);PKCbeta(2.49482);	PKC_group;GRK_group;		yes	1	74.6174	138.99	138.99	4.65e-10	yes	yes	yes	yes	yes	yes	1	EDEDAKAPRISDILNSVRRGCGTPEAEGPLS;SPLPAPSPRISDILNSVRRGCGTPEAEGPLS	_ISDILNS(ph)VR_	ISDILNS(1)VR	IS(-74.62)DILNS(74.62)VR	7	1	1	1	1	1	1	1.567	1.9663	1		up	up		4.3168	4.40839	1	up	up	up	up
IPI00189595;IPI00563540	IPI00189595	653	S	>IPI:IPI00189595.3|ENSEMBL:ENSRNOP00000050422 Tax_Id=10116 Gene_Symbol=Cacna1h 262 kDa protein;>IPI:IPI00563540.3|SWISS-PROT:Q9EQ60|TREMBL:A1EA79;A1EA80;A9YTJ3|ENSEMBL:ENSRNOP00000042239|REFSEQ:NP_722521 Tax_Id=10116 Gene_Symbol=Cacna1h Voltage-dependent T		68943;	114862	Cacna1h				yes	0.994974	23.0525	185.7	143.9	5.76e-31	yes	yes	yes	yes	yes	yes	1;2	AGAPGAAVHSPLSLGSPRPYEKIQHVVGEQG	_GAGAPGAAVHSPLSLGS(ph)PRPYEK_	GAGAPGAAVHSPLS(0.005)LGS(0.995)PRPYEK	GAGAPGAAVHS(-40)PLS(-23.05)LGS(23.05)PRPY(-113.31)EK	17	1	1	1	1	1	1	0.51602	0.453124	1	down	down	down	down	0.40168	0.537346	1	down	down	down	down
IPI00951038	IPI00951038	830	S	>IPI:IPI00951038.1|TREMBL:D4A5B3|ENSEMBL:ENSRNOP00000059174|REFSEQ:NP_001128053 Tax_Id=10116 Gene_Symbol=RGD1304592 Uncharacterized protein	D4A5B3	1304592;	362461	C2cd5	CaMKIIalpha(1.901654799);	CaMKII_group;		yes	0.999681	34.9559	242.07	212.17	7.46e-170	yes	yes	yes	yes	yes	yes	1	SASSNSGIPAAQRATSVDYSSFADRCSSWIE	_ATS(ph)VDYSSFADR_	ATS(1)VDYSSFADR	AT(-34.96)S(34.96)VDY(-132.94)S(-117.49)S(-130.98)FADR	3	1	1	1	1	1	1	2.6171	2.60369	1	up	up	up	up	2.0034	2.07262	1	up	up	up	up
IPI00196081	IPI00196081	262	S	>IPI:IPI00196081.4|TREMBL:D3ZLU0|ENSEMBL:ENSRNOP00000010555|REFSEQ:NP_001102755 Tax_Id=10116 Gene_Symbol=Fam148c Uncharacterized protein	D3ZLU0	1561354;	500798	C2cd4c				yes	0.999999	61.3662	300.06	300.06	1.92e-120	yes	yes	yes	yes	yes	yes	1;2;3;4;5	QAKVSQLKQSVGRHGSLSADDSTPDTSPGVR	_HGS(ph)LSADDS(ph)TPDTSPGVR_	HGS(1)LSADDS(0.707)T(0.289)PDT(0.002)S(0.002)PGVR	HGS(61.37)LS(-61.37)ADDS(3.89)T(-3.89)PDT(-24.86)S(-26.61)PGVR	3	2	2	2	2	1	2	1.542	1.96525	2		up	up		1.9008	2.17642	2	up	up	up	up
IPI00209804	IPI00209804	94	S	>IPI:IPI00209804.1|SWISS-PROT:O88498-1|REFSEQ:NP_741985 Tax_Id=10116 Gene_Symbol=Bcl2l11 Isoform BOD-L of Bcl-2-like protein 11	O88498-1	628774;	64547	Bcl2l11	PDHK1(1.92007008);CDK4(1.489515888);	PDHK_group;CDK4_CDK6_group;		yes	0.997632	26.3522	107.61	88.73	9.16e-05	no	yes	yes	yes	no	yes	1	VRRSSLLSRSSSGYFSFDTDRSPAPMSCDKS	_SSSGYFS(ph)FDTDR_	SSSGYFS(0.998)FDT(0.002)DR	S(-61.76)S(-59)S(-42.87)GY(-53.83)FS(26.35)FDT(-26.35)DR	7	1	1	1	1		1	1.6376	1.84349	1		up	up		6.4118	2.53698	1	up	up	up	up
IPI00884581;IPI00231209;IPI00196729	IPI00884581	776	S	>IPI:IPI00884581.2|TREMBL:A3KMH4;Q52NK0|ENSEMBL:ENSRNOP00000043761|REFSEQ:NP_001106993 Tax_Id=10116 Gene_Symbol=Arhgef7 rho guanine nucleotide exchange factor 7 isoform a;>IPI:IPI00231209.5|SWISS-PROT:O55043|ENSEMBL:ENSRNOP00000017947|REFSEQ:NP_001106994 T	A3KMH4	620624;	114559	Arhgef7	PAK2(33.43958884);	PAK_group;		yes	1	160.467	165.74	160.47	6.74e-06	yes	yes	yes	yes	yes	yes	1	AHSYRMGSASRSRKESAPQVLLPEEEKIIVE	_KES(ph)APQVLLPEEEK_	KES(1)APQVLLPEEEK	KES(160.47)APQVLLPEEEK	3	1	1	1	1	1	1	6.9924	9.42418	1	up	up	up	up	1.5713	1.90985	1		up	up
IPI00959032;IPI00958053;IPI00959246	IPI00959032	70	S	>IPI:IPI00959032.1|REFSEQ:XP_573799 Tax_Id=10116 Gene_Symbol=Fam123a Protein FAM123A-like isoform 2;>IPI:IPI00958053.1|REFSEQ:XP_002728333 Tax_Id=10116 Gene_Symbol=Fam123a Protein FAM123A-like isoform 1;>IPI:IPI00959246.1|REFSEQ:XP_001063071 Tax_Id=10116 G		1559605;	498529	Amer2				yes	0.981611	17.2799	108.58	72.615	8.48e-05	yes	yes	yes	yes	yes	yes	1	GKINKAAFKLFKKRKSGGTMPSIFGVKNKGD	_S(ph)GGTMPSIFGVK_	S(0.982)GGT(0.018)MPSIFGVK	S(17.28)GGT(-17.28)MPS(-45.84)IFGVK	1		1	1	1	1	1		1.9545	1		up	up		2.9482	3.04395	1	up	up	up	up
IPI00204776	IPI00204776	201	S	>IPI:IPI00204776.1|SWISS-PROT:Q63014|TREMBL:B2GV93;Q5EB69|ENSEMBL:ENSRNOP00000008827|REFSEQ:NP_446307 Tax_Id=10116 Gene_Symbol=Akap8 A-kinase anchor protein 8	Q63014	620832;	116633	Akap8				yes	0.987859	20.6217	107.79	97.813	0.00022583	yes	yes	yes	yes	no	yes	1	FLRGRGQGRFQDRSNSSTFIRSDPFMPPSAS	_SNS(ph)STFIR_	S(0.002)NS(0.988)S(0.009)T(0.002)FIR	S(-28)NS(20.62)S(-20.62)T(-26.91)FIR	3	1	1		1		1	2.1824	2.08533	1	up	up	up	up		3.31807	1		up	up
IPI00364858;IPI00782515;IPI00390678	IPI00364858	767	S	>IPI:IPI00364858.5|ENSEMBL:ENSRNOP00000015576 Tax_Id=10116 Gene_Symbol=Akap2 100 kDa protein;>IPI:IPI00782515.1|SWISS-PROT:Q5U301|TREMBL:D3ZTQ5|ENSEMBL:ENSRNOP00000056370|REFSEQ:NP_001011974 Tax_Id=10116 Gene_Symbol=Akap2 Uncharacterized protein;>IPI:IPI00		1305135;	298024	Akap2	CaMKIIalpha(1.83098948);	CaMKII_group;		yes	0.99998	46.9351	184.98	100.19	2.31e-18	yes	yes	yes	yes	yes	yes	1;2	MVGPFKLRSRKQRTLSMIEEEIRAAQEREEE	_TLS(ph)MIEEEIR_	TLS(1)MIEEEIR	T(-46.94)LS(46.94)MIEEEIR	3	1	1	1	1	1	1	1.9318	1.77607	1	up	up	up	up	2.4375	1.64541	1	up		up
IPI00566133;IPI00373611;IPI00194770	IPI00566133	786	S	>IPI:IPI00566133.1|ENSEMBL:ENSRNOP00000043327 Tax_Id=10116 Gene_Symbol=Acin1 147 kDa protein;>IPI:IPI00373611.2|ENSEMBL:ENSRNOP00000018982|REFSEQ:NP_001163939 Tax_Id=10116 Gene_Symbol=Acin1 apoptotic chromatin condensation inducer 1;>IPI:IPI00194770.3|TREM		1311945;	305884	Acin1	CaMKIIalpha(1.694253749);PAK1(1.475104221);	CaMKII_group;PAK_group;		yes	0.999948	42.9544	82.202	79.633	0.00109579	yes	yes	yes	yes	yes	yes	1	ERKESSMPKSFKRKISVVSATKGVQAGNSDT	_KIS(ph)VVSATK_	KIS(1)VVSATK	KIS(42.95)VVS(-42.95)AT(-58.4)K	3	1	1	1	1	1	1	18.196	16.9756	1	up	up	up	up	11.544	10.2599	1	up	up	up	up
IPI00188884	IPI00188884	795	S	>IPI:IPI00188884.3|TREMBL:P70489|REFSEQ:XP_001060944 Tax_Id=10116 Gene_Symbol=Abp10 annexin V-binding protein ABP-10	P70489	621413;	207118	Abp10				yes	1	76.2278	76.228	76.228	0.00681757	yes	yes	yes	yes	yes	yes	1	DKTERKRKHRNERKLSVLGRDGKPVSEYTIK	_KLS(ph)VLGR_	KLS(1)VLGR	KLS(76.23)VLGR	3	1	1	1	1	1	1	8.6948	9.07359	1	up	up	up	up	2.2652	2.1427	1	up	up	up	up
IPI00950209;IPI00768253;IPI00949607	IPI00950209	246	T	>IPI:IPI00950209.1|ENSEMBL:ENSRNOP00000059197 Tax_Id=10116 Gene_Symbol=- 130 kDa protein;>IPI:IPI00768253.3|ENSEMBL:ENSRNOP00000001607 Tax_Id=10116 Gene_Symbol=- 126 kDa protein;>IPI:IPI00949607.1|ENSEMBL:ENSRNOP00000060596 Tax_Id=10116 Gene_Symbol=- 34 kD								yes	1	77.0298	258.37	242.22	5.34e-42	yes	yes	yes	yes	yes	yes	1;2;3	QRSKKKREQTASAPATPLVSKHRPSFTRSNT	_EQTAS(ph)APAT(ph)PLVSK_	EQT(0.001)AS(0.999)APAT(1)PLVSK	EQT(-31.61)AS(31.61)APAT(77.03)PLVS(-77.03)K	9	1	1	1	1	1	1	0.24832	0.191876	1	down	down	down	down	0.40164	0.425297	1	down	down	down	down
IPI00870800	IPI00870800	177	S	>IPI:IPI00870800.2|ENSEMBL:ENSRNOP00000017401 Tax_Id=10116 Gene_Symbol=- 80 kDa protein					PAK1(1.499722896);	PAK_group;		yes	0.932362	11.737	138.97	130.5	2.58e-11	yes	yes	yes	yes	yes	yes	1;6	MNLSKHVDPVISKRLSSSSATLLNSPDRARR	_RLS(ph)SSSATLLNSPDR_	RLS(0.932)S(0.063)S(0.004)S(0.001)ATLLNSPDR	RLS(11.74)S(-11.74)S(-23.17)S(-31.8)AT(-46)LLNS(-107.87)PDR	3	1		1	1	1		4.8519		1	up		up		2.1932	3.49284	1	up	up	up	up
IPI00870800	IPI00870800	212	S	>IPI:IPI00870800.2|ENSEMBL:ENSRNOP00000017401 Tax_Id=10116 Gene_Symbol=- 80 kDa protein								yes	0.998794	29.1956	114.87	114.87	6.36e-06	yes	yes	yes	no	yes	yes	1	PWESSVVSRLLTPTHSFLARSKSTAALSGDT	_LLTPTHS(ph)FLAR_	LLTPT(0.001)HS(0.999)FLAR	LLT(-53.76)PT(-29.2)HS(29.2)FLAR	7	1	1	1		1		2.4481	2.87414	1	up	up	up	up	1.8971		1	up		up
IPI00372684;IPI00781586;IPI00778974;IPI00776714;IPI00780049	IPI00372684	594	S	>IPI:IPI00372684.5|ENSEMBL:ENSRNOP00000003777 Tax_Id=10116 Gene_Symbol=- 146 kDa protein;>IPI:IPI00781586.2|ENSEMBL:ENSRNOP00000052489 Tax_Id=10116 Gene_Symbol=- 144 kDa protein;>IPI:IPI00778974.1|ENSEMBL:ENSRNOP00000052488 Tax_Id=10116 Gene_Symbol=- 129 k					PKCbeta(1.644271426);PAK1(1.571912784);	PKC_group;PAK_group;		yes	0.990484	22.9602	213.99	196.67	4.04e-11	yes	yes	yes	yes	yes	yes	1;2;3	NAPTSHVTPSVKKRSSTLSQLPGDKSKAFDF	_SS(ph)TLSQLPGDK_	S(0.005)S(0.99)T(0.005)LSQLPGDK	S(-23.42)S(22.96)T(-22.96)LS(-77.06)QLPGDK	2	1	1	1	1	1	1	2.2412	1.59099	1	up		up		10.166	4.94389	1	up	up	up	up
IPI00358123;IPI00782190	IPI00358123	992	S	>IPI:IPI00358123.4|ENSEMBL:ENSRNOP00000010681 Tax_Id=10116 Gene_Symbol=- 205 kDa protein;>IPI:IPI00782190.2|ENSEMBL:ENSRNOP00000055230 Tax_Id=10116 Gene_Symbol=- 166 kDa protein					CaMKIIalpha(1.901654799);	CaMKII_group;		yes	1	66.7158	231.05	231.05	1.96e-65	yes	yes	yes	yes	yes	yes	1	DRGEKRQKHFPERSCSFSSESRAGMLLKKSS	_SCS(ph)FSSESR_	SCS(1)FSSESR	S(-66.72)CS(66.72)FS(-81.01)S(-109.69)ES(-156.09)R	3	1	1	1	1	1	1	2.6017	2.43161	1	up	up	up	up	4.5762	4.43439	1	up	up	up	up
IPI00358123;IPI00782190	IPI00358123	1045	S	>IPI:IPI00358123.4|ENSEMBL:ENSRNOP00000010681 Tax_Id=10116 Gene_Symbol=- 205 kDa protein;>IPI:IPI00782190.2|ENSEMBL:ENSRNOP00000055230 Tax_Id=10116 Gene_Symbol=- 166 kDa protein					CaMKIIalpha(1.624334848);PKCbeta(1.405644033);	CaMKII_group;PKC_group;		yes	0.999976	46.139	271.68	271.68	8.04e-31	yes	yes	yes	yes	yes	yes	1	LTCPKTSPLHVARTHSFENVNCHLADNRTRV	_THS(ph)FENVNCHLADNR_	THS(1)FENVNCHLADNR	T(-46.14)HS(46.14)FENVNCHLADNR	3	1	1	1	1	1	1	1.8953	1.57846	1	up		up		2.0617	1.7623	1	up	up	up	up
IPI00358123;IPI00782190	IPI00358123	1265	S	>IPI:IPI00358123.4|ENSEMBL:ENSRNOP00000010681 Tax_Id=10116 Gene_Symbol=- 205 kDa protein;>IPI:IPI00782190.2|ENSEMBL:ENSRNOP00000055230 Tax_Id=10116 Gene_Symbol=- 166 kDa protein					CaMKIIalpha(1.901654799);	CaMKII_group;		yes	0.999981	47.3754	192.5	170.89	5.02e-10	yes	yes	yes	yes	yes	yes	1	FKPQTPYRTYKDRSTSLSALVRSSPNSSLGS	_STS(ph)LSALVR_	STS(1)LSALVR	S(-90.79)T(-47.38)S(47.38)LS(-61.99)ALVR	3	1	1	1	1	1	1	1.9816	1.76828	1	up	up	up	up	1.8706	2.06706	1	up	up	up	up
IPI00364123;IPI00957238;IPI00957373	IPI00364123	1463	S	>IPI:IPI00364123.5|REFSEQ:XP_001080236;XP_237787 Tax_Id=10116 Gene_Symbol=Zzef1 zinc finger, ZZ-type with EF hand domain 1 isoform 1;>IPI:IPI00957238.1|TREMBL:D3ZG78|ENSEMBL:ENSRNOP00000031588|REFSEQ:XP_002724560;XP_002727827 Tax_Id=10116 Gene_Symbol=Zzef1		1311189;	287476	Zzef1				yes	0.962441	14.3373	198.28	131.56	1.61e-101	yes	yes	yes	yes	yes	yes	1	ETDRLQPLDRRQRTSSVVEEHFQGSASPTEA	_TSS(ph)VVEEHFQGSASPTEAATPAADDK_	T(0.002)S(0.035)S(0.962)VVEEHFQGSASPTEAATPAADDK	T(-26.6)S(-14.34)S(14.34)VVEEHFQGS(-67.86)AS(-72.03)PT(-90.42)EAAT(-110.69)PAADDK	3		1	1	1	1	1		2.80387	1		up	up		1.0413	1.24555	1
IPI00358216	IPI00358216	81	S	>IPI:IPI00358216.4|TREMBL:D3ZRF2|ENSEMBL:ENSRNOP00000051502|REFSEQ:NP_001102098 Tax_Id=10116 Gene_Symbol=Znrf2 zinc and ring finger 1	D3ZRF2	1306645;	362367	Znrf2				yes	1	79.9613	201.48	153.79	5.99e-20	yes	yes	yes	yes	yes	yes	1;2	ARHSGGLGPGSARSRSLGGAVGSAASGRAAQ	_S(ph)LGGAVGSAASGR_	S(1)LGGAVGSAASGR	S(79.96)LGGAVGS(-79.96)AAS(-113.55)GR	1	1	1	1	1	1	1	3.3447	3.22248	1	up	up	up	up	1.2034	1.34944	1
IPI00373365;IPI00949507;IPI00948551;IPI00769023;IPI00952258	IPI00373365	425	S	>IPI:IPI00373365.5|TREMBL:D3ZPY3|ENSEMBL:ENSRNOP00000025932 Tax_Id=10116 Gene_Symbol=Zmynd8 Uncharacterized protein;>IPI:IPI00949507.1|ENSEMBL:ENSRNOP00000059734 Tax_Id=10116 Gene_Symbol=Zmynd8 136 kDa protein;>IPI:IPI00948551.1|TREMBL:A8C4G9|ENSEMBL:ENSRN	D3ZPY3	1309544;	296374	Zmynd8				yes	0.997658	26.2948	116.03	83.314	0.000829924	yes	yes	yes	yes	yes	yes	1	ILSKPLLSGGAGRRISLSDMPRSPTSTNSSV	_RIS(ph)LSDMPR_	RIS(0.998)LS(0.002)DMPR	RIS(26.29)LS(-26.29)DMPR	3	1	1	1	1	1	1	2.2095	2.4233	1	up	up	up	up	0.92395	0.927386	1
IPI00358707;IPI00952471	IPI00358707	138	S	>IPI:IPI00358707.3|TREMBL:D3ZDC7|ENSEMBL:ENSRNOP00000036295|REFSEQ:NP_001101422 Tax_Id=10116 Gene_Symbol=Zfyve9 Zinc finger, FYVE domain containing 9 (Predicted), isoform CRA_a;>IPI:IPI00952471.1|TREMBL:D3ZIZ5|ENSEMBL:ENSRNOP00000060075 Tax_Id=10116 Gene_S	D3ZDC7	1310856;	313477	Zfyve9				yes	0.998876	29.4869	146.27	146.27	1.68e-07	yes	yes	yes	yes	yes	yes	1	DDQFSAVEVGEEKRGSLTCLPDEKNVLVVAV	_RGS(ph)LTCLPDEK_	RGS(0.999)LT(0.001)CLPDEK	RGS(29.49)LT(-29.49)CLPDEK	3	1	1	1	1	1	1	2.5912	2.38124	1	up	up	up	up	0.89909	0.784252	1
IPI00560226;IPI00396874	IPI00560226	141	S	>IPI:IPI00560226.2|TREMBL:D3ZXE9|ENSEMBL:ENSRNOP00000020027 Tax_Id=10116 Gene_Symbol=Zfyve27 Uncharacterized protein;>IPI:IPI00396874.4|TREMBL:Q6P7B7|ENSEMBL:ENSRNOP00000051399|REFSEQ:NP_954535 Tax_Id=10116 Gene_Symbol=Zfyve27 Zinc finger, FYVE domain cont	D3ZXE9	735177;	309376	Zfyve27				yes	1	85.3625	85.362	85.362	0.000737898	yes	yes	yes	no	yes	yes	1	KYHSVRQEDLQRVRLSRPEAVAEVKSFLIRL	_VRLS(ph)RPEAVAEVK_	VRLS(1)RPEAVAEVK	VRLS(85.36)RPEAVAEVK	4	1	1	1		1	1	2.8958	3.81141	1	up	up	up	up	1.1298		1
IPI00566899;IPI00360958	IPI00566899	322	S	>IPI:IPI00566899.2|ENSEMBL:ENSRNOP00000015026|REFSEQ:XP_226953 Tax_Id=10116 Gene_Symbol=Znf704 zinc finger protein 704;>IPI:IPI00360958.4|REFSEQ:XP_001056858 Tax_Id=10116 Gene_Symbol=Znf704 zinc finger protein 704-like		1563869;	310233	Zfp704				yes	0.994291	22.4096	164.2	154.72	2.28e-05	yes	yes	yes	yes	yes	yes	1	KVVSSNIDVPPARKSSEELDMDKVTAAMVLT	_KSS(ph)EELDMDK_	KS(0.006)S(0.994)EELDMDK	KS(-22.41)S(22.41)EELDMDK	3	1	1	1	1	1	1	2.0925	2.14731	1	up	up	up	up	1.0792	1.11926	1
IPI00367077	IPI00367077	658	S	>IPI:IPI00367077.5|TREMBL:D4A239|ENSEMBL:ENSRNOP00000021768|REFSEQ:XP_001060036 Tax_Id=10116 Gene_Symbol=Znf516 Uncharacterized protein	D4A239	1306817;	291406	Zfp516				yes	1	77.0683	93.495	77.068	0.00131748	yes	yes	yes	yes	yes	yes	1	NSSRETTKGPEQHRHSLDLKMPAFHPRQEAS	_GPEQHRHS(ph)LDLK_	GPEQHRHS(1)LDLK	GPEQHRHS(77.07)LDLK	8	1	1	1		1	1	2.5907	4.30385	1	up	up	up	up	0.94588		1
IPI00776597;IPI00360186	IPI00776597	358	S	>IPI:IPI00776597.1|ENSEMBL:ENSRNOP00000005541|REFSEQ:XP_001078700 Tax_Id=10116 Gene_Symbol=Zfc3h1 proline/serine-rich coiled-coil 2 isoform 2;>IPI:IPI00360186.6|TREMBL:Q5U3X2|ENSEMBL:ENSRNOP00000055246|REFSEQ:XP_235146 Tax_Id=10116 Gene_Symbol=Zfc3h1 proli		1306287;	314836	Zfc3h1				yes	0.999859	38.7428	138.39	118.87	3.88e-07	yes	yes	yes	yes	yes	yes	1	SQGLEDKEQNITRRISASDILSEKKLGEEEE	_RIS(ph)ASDILSEK_	RIS(1)ASDILSEK	RIS(38.74)AS(-38.74)DILS(-51.03)EK	3	1	1	1	1	1	1	3.5542	5.09139	1	up	up	up	up	1.1463	1.19953	1
IPI00193933;IPI00569139	IPI00193933	345	S	>IPI:IPI00193933.3|TREMBL:Q2THW7|ENSEMBL:ENSRNOP00000009708|REFSEQ:NP_001034427 Tax_Id=10116 Gene_Symbol=Zdhhc5 Membrane-associated DHHC5 zinc finger protein;>IPI:IPI00569139.1|TREMBL:D3ZBY8|ENSEMBL:ENSRNOP00000043938 Tax_Id=10116 Gene_Symbol=Zdhhc5 Unchar	Q2THW7	1589737;	362156	Zdhhc5				yes	0.95023	12.869	117.98	106.49	1.49e-06	yes	yes	yes	no	yes	yes	1;4	LSLATNEDSSLLGKDSPPTPTMYKYRPGYSS	_DS(ph)PPTPTMYK_	DS(0.95)PPT(0.049)PT(0.001)MYK	DS(12.87)PPT(-12.87)PT(-31.4)MY(-86.21)K	2	1	3	1	1	1	1	0.51402	0.995025	1	down		down		0.6197	0.837311	1
IPI00193933;IPI00569139	IPI00193933	348	T	>IPI:IPI00193933.3|TREMBL:Q2THW7|ENSEMBL:ENSRNOP00000009708|REFSEQ:NP_001034427 Tax_Id=10116 Gene_Symbol=Zdhhc5 Membrane-associated DHHC5 zinc finger protein;>IPI:IPI00569139.1|TREMBL:D3ZBY8|ENSEMBL:ENSRNOP00000043938 Tax_Id=10116 Gene_Symbol=Zdhhc5 Unchar	Q2THW7	1589737;	362156	Zdhhc5				yes	0.999327	31.8881	144.57	104.59	5.28e-09	yes	yes	yes	yes	yes	yes	1;4	ATNEDSSLLGKDSPPTPTMYKYRPGYSSSST	_DSPPT(ph)PTM(ox)YK_	DSPPT(0.999)PT(0.001)MYK	DS(-46.46)PPT(31.89)PT(-31.89)MY(-54.49)K	5	1	1	1	1	1	1	0.53136	0.452817	1	down	down	down	down	0.60933	0.711187	1
IPI00190123	IPI00190123	114	S	>IPI:IPI00190123.2|TREMBL:D3ZCQ7|ENSEMBL:ENSRNOP00000017156|REFSEQ:NP_001102737 Tax_Id=10116 Gene_Symbol=Zcchc17 Uncharacterized protein	D3ZCQ7	1565267;	500555	Zcchc17				yes	1	74.6471	171.32	133.91	6.27e-08	yes	yes	no	yes	yes	yes	1	DPNNVIIEQEERRRRSFQDYTGQKITLEAVL	_S(ph)FQDYTGQK_	S(1)FQDYTGQK	S(74.65)FQDY(-87.92)T(-74.65)GQK	1	1	1	1	1	1	1	9.0658	12.9301	1	up	up	up	up	1.1913	1.02178	1
IPI00869932	IPI00869932	104	S	>IPI:IPI00869932.1|TREMBL:D3Z8D6|ENSEMBL:ENSRNOP00000062400|REFSEQ:NP_001101423 Tax_Id=10116 Gene_Symbol=Zcchc11 zinc finger, CCHC domain containing 11	D3Z8D6	1310138;	313481	Zcchc11				yes	1	57.0193	68.107	57.019	0.00311552	yes	yes	yes	yes	yes	yes	1	VLRDQSHCKVKKLPNSPMKAQKGSSQTKLEK	_KLPNS(ph)PMK_	KLPNS(1)PMK	KLPNS(57.02)PMK	5	1	1	1	1	1	1	0.50787	0.41855	1	down	down	down	down	1.0304	1.18927	1
IPI00382132;IPI00198768;IPI00204849	IPI00382132	343	S	>IPI:IPI00382132.1|SWISS-PROT:Q7TMD5-1|TREMBL:D4A652|ENSEMBL:ENSRNOP00000047580|REFSEQ:NP_001029123 Tax_Id=10116 Gene_Symbol=Zc3h14 Isoform 1 of Zinc finger CCCH domain-containing protein 14;>IPI:IPI00198768.3|SWISS-PROT:Q7TMD5-2|TREMBL:D4A7G0|ENSEMBL:ENSR	Q7TMD5-1	621850;	192359	Zc3h14				yes	0.999978	46.6076	77.124	67.385	0.0018886	yes	yes	yes	no	yes	yes	1	LSSSVSVPAKPERRPSLPPSKQANKNLILKA	_RPS(ph)LPPSK_	RPS(1)LPPSK	RPS(46.61)LPPS(-46.61)K	3	1	1	1		1	1	1.9991	5.23972	1	up	up	up	up	1.1641		1
IPI00369637;IPI00767483	IPI00369637	613	S	>IPI:IPI00369637.5|TREMBL:D3ZSI6|ENSEMBL:ENSRNOP00000016638 Tax_Id=10116 Gene_Symbol=Zc3h12c Uncharacterized protein;>IPI:IPI00767483.1|ENSEMBL:ENSRNOP00000055841|REFSEQ:NP_001101616 Tax_Id=10116 Gene_Symbol=Zc3h12c zinc finger CCCH type containing 12C	D3ZSI6	1565078;	315658	Zc3h12c				yes	0.999978	46.5221	102.28	102.28	0.00019264	yes	yes	yes	yes	yes	no	1;2	SNLSISGPRSPERRFSLDTDYRVNSVASDCS	_RFS(ph)LDTDYR_	RFS(1)LDTDYR	RFS(46.52)LDT(-46.52)DY(-73.55)R	3	1	1	1	1	1	1	2.1344	2.08834	1	up	up	up	up	1.4993	1.58745	1
IPI00363838	IPI00363838	741	S	>IPI:IPI00363838.2|TREMBL:Q0D2G9;Q0ZFS5|ENSEMBL:ENSRNOP00000004025|REFSEQ:NP_001041367 Tax_Id=10116 Gene_Symbol=Zc3h11a Putative uncharacterized protein	Q0D2G9	1308290;	360845	Zc3h11a				yes	0.997357	25.7577	238.2	128.92	3.5e-108	yes	yes	yes	yes	yes	yes	1;2	SGPSSSQMATKPRRLSSASTGKPPLSVEDDF	_RLS(ph)SAS(ph)TGKPPLSVEDDFEK_	RLS(0.997)S(0.022)AS(0.855)T(0.126)GKPPLSVEDDFEK	RLS(25.76)S(-16.53)AS(8.32)T(-8.32)GKPPLS(-57.39)VEDDFEK	3	1	1	1	1	1	1	1.9589	2.13748	1	up	up	up	up	0.90547	1.07728	1
IPI00196301;IPI00958393;IPI00213467	IPI00196301	54	S	>IPI:IPI00196301.4|SWISS-PROT:Q9QY02-2 Tax_Id=10116 Gene_Symbol=Ythdc1 Isoform 2 of YTH domain-containing protein 1;>IPI:IPI00958393.1|TREMBL:D4A124|ENSEMBL:ENSRNOP00000002740 Tax_Id=10116 Gene_Symbol=Ythdc1 Uncharacterized protein;>IPI:IPI00213467.1|SWISS	Q9QY02-2	621706;	170956	Ythdc1				yes	0.999983	47.5897	134.26	134.26	0.000942166	yes	yes	yes	yes	yes	yes	1	KNEKKGSKRKSERMESIDTKRQKPSIHSRQL	_MES(ph)IDTK_	MES(1)IDTK	MES(47.59)IDT(-47.59)K	3	1	1	1	1	1	1	1.6068	1.86951	1		up	up		1.1379	1.9489	1		up
IPI00363529	IPI00363529	211	S	>IPI:IPI00363529.4|TREMBL:B4F767|ENSEMBL:ENSRNOP00000018837|REFSEQ:NP_001099654 Tax_Id=10116 Gene_Symbol=Wwp2 WW domain containing E3 ubiquitin protein ligase 2	B4F767	1310091;	291999	Wwp2				yes	1	77.5864	270.51	233.14	4.28e-53	yes	yes	yes	yes	yes	yes	1	HSGGSARTATATGEQSPGARNRHRQPVKNPS	_TATATGEQS(ph)PGAR_	TATATGEQS(1)PGAR	T(-196.21)AT(-130)AT(-77.59)GEQS(77.59)PGAR	9	1	1	1	1	1	1	0.48069	0.513505	1	down	down	down	down	0.96125	1.01613	1
IPI00563797	IPI00563797	522	S	>IPI:IPI00563797.3|ENSEMBL:ENSRNOP00000056060|REFSEQ:XP_001069576;XP_228858 Tax_Id=10116 Gene_Symbol=RGD1560666 similar to KIAA1280 protein		1560666;	317439	Wwc3				yes	0.999833	37.7684	227	192.16	1.62e-25	yes	yes	yes	yes	yes	yes	1	FTDPQSHSGFHKQRKSLDTPQSLASLSSRSS	_S(ph)LDTPQSLASLSSR_	S(1)LDTPQSLASLSSR	S(37.77)LDT(-37.77)PQS(-67.25)LAS(-113.66)LS(-144.94)S(-156.29)R	1	1	1	1	1	1	1	2.4503	2.94351	1	up	up	up	up	1.3993	1.23496	1
IPI00366745;IPI00214116	IPI00366745	20	S	>IPI:IPI00366745.5|TREMBL:D3ZLR5|ENSEMBL:ENSRNOP00000022751 Tax_Id=10116 Gene_Symbol=Wdr37 Uncharacterized protein;>IPI:IPI00214116.3|TREMBL:D3ZQ02|ENSEMBL:ENSRNOP00000022688|REFSEQ:NP_001100832 Tax_Id=10116 Gene_Symbol=Wdr37 Uncharacterized protein	D3ZLR5	1306189;	307075	Wdr37				yes	0.968563	14.9624	78.496	78.496	0.00275136	yes	yes	yes	yes	yes	yes	1	SGSCSTARQAKQKRKSHSLSIRRTNSSEQER	_S(ph)HSLSIR_	S(0.969)HS(0.031)LS(0.001)IR	S(14.96)HS(-14.96)LS(-32.52)IR	1	1	1	1	1	1	1	2.9277	2.64333	1	up	up	up	up	1.3994	2.49607	1		up
IPI00189285	IPI00189285	999	S	>IPI:IPI00189285.3|ENSEMBL:ENSRNOP00000017075|REFSEQ:NP_001100868 Tax_Id=10116 Gene_Symbol=Wdr33 WD repeat domain 33		1309230;	307524	Wdr33				yes	1	73.904	126.99	126.99	4.87e-14	yes	yes	yes	yes	yes	yes	1	FRGGQDCRGPPDRRGSHPDFPDDFSRPDDFH	_RGS(ph)HPDFPDDFSRPDDFHPDK_	RGS(1)HPDFPDDFSRPDDFHPDK	RGS(73.9)HPDFPDDFS(-73.9)RPDDFHPDK	3	1	1	1		1	1	4.2194	4.79708	1	up	up	up	up	0.8757		1
IPI00767579	IPI00767579	1942	S	>IPI:IPI00767579.2|TREMBL:D4A7D8|ENSEMBL:ENSRNOP00000035517|REFSEQ:NP_001164022 Tax_Id=10116 Gene_Symbol=Wdfy3 WD repeat and FYVE domain containing 3	D4A7D8	1307097;	305164	Wdfy3				yes	0.998673	29.7466	77.746	58.824	0.00112575	yes	no	no	yes	yes	yes	1;2	EFKAFAADTGMNRSQSEYCNVGTKTYLTNHP	_SQS(ph)EYCNVGTK_	S(0.001)QS(0.999)EYCNVGTK	S(-29.75)QS(29.75)EY(-36.5)CNVGT(-43.44)K	3	1	2	1	1	1	1	3.2167	0.793588	1	up		up		1.8147	0.768049	1	up
IPI00911230	IPI00911230	759	S	>IPI:IPI00911230.2|TREMBL:D4A7U5|ENSEMBL:ENSRNOP00000035500|REFSEQ:NP_001128007 Tax_Id=10116 Gene_Symbol=Vwa5b2 Uncharacterized protein	D4A7U5	1564491;	303812	Vwa5b2				yes	0.999874	39.5715	142.83	142.83	2.8e-09	yes	yes	yes	yes	yes	yes	1;2	LGRRQRAALAGRSLSSPSGRANPVPGRPRHP	_SLSS(ph)PSGR_	SLSS(1)PSGR	S(-73.55)LS(-39.57)S(39.57)PS(-48.13)GR	4	1	1	1	1	1	1	0.49703	0.637836	1	down		down		0.78793	0.903587	1
IPI00373106	IPI00373106	302	S	>IPI:IPI00373106.2|TREMBL:B1WBS4|REFSEQ:NP_001100279 Tax_Id=10116 Gene_Symbol=Vps26b vacuolar protein sorting 26 homolog B	B1WBS4	1597170;	300472	Vps26b				yes	0.99189	20.8746	148.52	132.64	1.52e-05	yes	yes	yes	yes	no	yes	1	QQEVVLWRKGDIVRKSMSHQAAIASQRFEGT	_KS(ph)MSHQAAIASQR_	KS(0.992)MS(0.008)HQAAIASQR	KS(20.87)MS(-20.87)HQAAIAS(-102.54)QR	2	1	1	1	1	1	1	2.3452	3.45077	1	up	up	up	up	0.71598	0.658458	1
IPI00364557	IPI00364557	65	S	>IPI:IPI00364557.2|TREMBL:Q5BJP0|ENSEMBL:ENSRNOP00000010338|REFSEQ:NP_001015004 Tax_Id=10116 Gene_Symbol=Vgll4 Vestigial like 4 (Drosophila), isoform CRA_b	Q5BJP0	1311653;	297523	Vgll4				yes	1	118.77	143.67	136.3	2.34e-27	yes	yes	yes	no	yes	yes	1	HRTGPPPISPSKRKFSLEHGDKDLDCENDHV	_KFS(ph)LEHGDKDLDCENDHVSK_	KFS(1)LEHGDKDLDCENDHVSK	KFS(118.77)LEHGDKDLDCENDHVS(-118.77)K	3	1		1	1	1	1	4.9803		1	up		up		0.94517	1.53511	1
IPI00365657	IPI00365657	236	S	>IPI:IPI00365657.5|TREMBL:B5DEX4|ENSEMBL:ENSRNOP00000022214|REFSEQ:NP_001101945 Tax_Id=10116 Gene_Symbol=Vasp Vasp protein	B5DEX4	1311542;	361517	Vasp				yes	1	66.6259	130.89	130.89	1.65e-06	yes	yes	yes	yes	yes	yes	1	PGLAAAIAGAKLRKVSKEEASGGPLAPKAEN	_KVS(ph)KEEASGGPLAPK_	KVS(1)KEEASGGPLAPK	KVS(66.63)KEEAS(-66.63)GGPLAPK	3	1	1	1	1	1	1	2.3685	2.58792	1	up	up	up	up	0.88837	0.9995	1
IPI00870119	IPI00870119	1199	S	>IPI:IPI00870119.1|TREMBL:D3ZBB7|ENSEMBL:ENSRNOP00000031281|REFSEQ:NP_001100502 Tax_Id=10116 Gene_Symbol=Usp32 Ubiquitin carboxyl-terminal hydrolase	D3ZBB7	1306657;	303394	Usp32				yes	0.965465	14.6458	229.02	75.911	2.89e-19	yes	yes	yes	yes	yes	yes	1;2;3	LLSKSPSSLSANITSSPKGSPSSSRKSGASC	_SPSSLSANITSS(ph)PK_	SPSSLSANIT(0.001)S(0.033)S(0.965)PK	S(-65.54)PS(-65.77)S(-66)LS(-56.98)ANIT(-28.36)S(-14.65)S(14.65)PK	12	1	1	1	1	1	1	1.9566	2.07202	1	up	up	up	up	1.1134	1.18364	1
IPI00870124	IPI00870124	36	S	>IPI:IPI00870124.1|REFSEQ:NP_001102282 Tax_Id=10116 Gene_Symbol=Ubxn6 UBX domain protein 6		1590866;	363332	Ubxn6				yes	1	70.5633	115.24	70.563	3.44e-05	yes	yes	yes	yes	yes	yes	1	QKLTDSAGEKTSKGKSPQLALRQPRQGPTDE	_GKS(ph)PQLALR_	GKS(1)PQLALR	GKS(70.56)PQLALR	3	1	1	1	1	1	1	0.37276	0.35671	1	down	down	down	down	1.0175	0.904486	1
IPI00768617	IPI00768617	620	S	>IPI:IPI00768617.2|SWISS-PROT:Q62671|ENSEMBL:ENSRNOP00000009115|REFSEQ:XP_001061308 Tax_Id=10116 Gene_Symbol=Ubr5 ubiquitin protein ligase E3 component n-recognin 5	Q62671	621236;	117060	Ubr5				yes	0.947497	12.564	112.15	82.543	1.9e-05	yes	yes	yes	yes	yes	yes	1	SSIASSASMPYKRRRSTPAPKEEEKVNEEQW	_S(ph)TPAPKEEEK_	S(0.947)T(0.053)PAPKEEEK	S(12.56)T(-12.56)PAPKEEEK	1	1	1	1	1	1	1	2.5464	2.63755	1	up	up	up	up	1.0147	1.11109	1
IPI00361541;IPI00951203;IPI00763495	IPI00361541	513	S	>IPI:IPI00361541.4|ENSEMBL:ENSRNOP00000014699|REFSEQ:XP_221132 Tax_Id=10116 Gene_Symbol=Ube2o ubiquitin-conjugating enzyme E2O;>IPI:IPI00951203.1|ENSEMBL:ENSRNOP00000038444 Tax_Id=10116 Gene_Symbol=Ube2o 141 kDa protein;>IPI:IPI00763495.2|REFSEQ:XP_0010817		1310297;	303689	Ube2o				yes	1	75.294	124.92	75.294	0.00123529	yes	yes	yes	yes	yes	yes	1;2	STTSSQSGSGTGRKKSIPLSIKNLKRKHKRK	_S(ph)IPLS(ph)IK_	S(1)IPLS(1)IK	S(75.29)IPLS(75.29)IK	1	1	1	1	1	1	1	8.0899	8.29325	1	up	up	up	up	1.1413	0.757117	1
IPI00554240	IPI00554240	1377	S	>IPI:IPI00554240.3|TREMBL:D3ZFM2|ENSEMBL:ENSRNOP00000024412|REFSEQ:NP_001102607 Tax_Id=10116 Gene_Symbol=Tulp4 Uncharacterized protein	D3ZFM2	1564487;	499016	Tulp4				yes	1	98.71	231.37	212.72	1.1e-43	yes	yes	yes	yes	yes	yes	1;2	RKDARTLSDFNSLIASPRLGREKKKVKSQKD	_TLSDFNSLIAS(ph)PR_	TLSDFNSLIAS(1)PR	T(-202.35)LS(-154)DFNS(-98.71)LIAS(98.71)PR	11	1	1	1	1	1	1	0.32869	0.291605	1	down	down	down	down	0.73125	0.731797	1
IPI00763162;IPI00361325;IPI00777818	IPI00763162	548	S	>IPI:IPI00763162.2|REFSEQ:XP_001081641 Tax_Id=10116 Gene_Symbol=Ttyh2 tweety homolog 2 (Drosophila)-like;>IPI:IPI00361325.4|TREMBL:D4A4P8|ENSEMBL:ENSRNOP00000004081|REFSEQ:XP_221081 Tax_Id=10116 Gene_Symbol=Ttyh2 tweety 2;>IPI:IPI00777818.1|TREMBL:D3ZU29|E		1562969;	287803	Ttyh2				yes	0.999929	42.5852	255.21	199.08	4.2e-27	yes	yes	yes	yes	yes	yes	2;3;4	ENVPLIGRGSPPPTYSPSMRATYMSVADEHL	_GS(ph)PPPTYS(ph)PSMR_	GS(1)PPPTYS(1)PSMR	GS(101.17)PPPT(-42.59)Y(-84.43)S(42.59)PS(-48.03)MR	8	2	2	2	2	2	2	0.63959	0.537288	2		down	down		0.86842	0.934929	2
IPI00767986;IPI00392514	IPI00767986	223	T	>IPI:IPI00767986.2|TREMBL:D3ZTS5|ENSEMBL:ENSRNOP00000056351 Tax_Id=10116 Gene_Symbol=Tsc22d4 Uncharacterized protein;>IPI:IPI00392514.4|TREMBL:Q3B8N7|ENSEMBL:ENSRNOP00000056350|REFSEQ:NP_001037749 Tax_Id=10116 Gene_Symbol=Tsc22d4 TSC22 domain family, membe	D3ZTS5	1584380;	684980	Tsc22d4				yes	1	63.905	272.27	248.46	2.71e-89	yes	yes	yes	yes	yes	yes	1;2	PSLRVEVESGGLAAGTPPLSRRRDGAVRLRM	_VEVESGGLAAGT(ph)PPLSR_	VEVESGGLAAGT(1)PPLSR	VEVES(-89.45)GGLAAGT(63.91)PPLS(-63.91)R	12	1	1	1	1	1	1	0.23934	0.281405	1	down	down	down	down	0.93369	1.13746	1
IPI00191857	IPI00191857	588	S	>IPI:IPI00191857.2|TREMBL:Q2PH54;Q5G856|ENSEMBL:ENSRNOP00000001631|REFSEQ:NP_001011559 Tax_Id=10116 Gene_Symbol=Trpm2 Transient receptor potential cation channel subfamily M member 2	Q2PH54	1311889;	294329	Trpm2				yes	1	71.5551	79.82	71.555	0.00118992	yes	yes	yes	no	yes	yes	1	QLLYPRPRYTDRPRLSLPMPHIKLNVQGVSL	_LS(ph)LPMPHIK_	LS(1)LPMPHIK	LS(71.56)LPMPHIK	2	1	1	1		1	1	3.4222	3.39409	1	up	up	up	up	0.90941		1
IPI00765973;IPI00950368;IPI00959027;IPI00779727;IPI00951677;IPI00366294	IPI00765973	1607	S	>IPI:IPI00765973.1|REFSEQ:XP_001076290;XP_002729877 Tax_Id=10116 Gene_Symbol=Triobp TRIO and F-actin binding protein isoform 1;>IPI:IPI00950368.1|TREMBL:D3ZN52|ENSEMBL:ENSRNOP00000060592 Tax_Id=10116 Gene_Symbol=Triobp Uncharacterized protein;>IPI:IPI00959		1308485;	362956	Triobp				yes	0.992174	21.0308	350.71	216.19		yes	yes	yes	yes	yes	yes	1;3	RQSLDYVELSPLTPSSPQRVRTLSRSTPERP	_QSLDYVELSPLTPSS(ph)PQR_	QSLDYVELSPLTPS(0.008)S(0.992)PQR	QS(-172.89)LDY(-150.47)VELS(-75.72)PLT(-64.3)PS(-21.03)S(21.03)PQR	15	1	1		1	1	1	0.53383	0.659935	1	down		down			0.791139	1
IPI00201580	IPI00201580	236	S	>IPI:IPI00201580.5|TREMBL:B1WC25|ENSEMBL:ENSRNOP00000012325|REFSEQ:NP_001119768 Tax_Id=10116 Gene_Symbol=Tra2a Tra2a protein	B1WC25	1562563;	500116	Tra2a				yes	1	78.7902	140.49	107.95	1.14e-08	yes	yes	yes	yes	yes	yes	1	GGGGGGGGGGGRRRDSYYDRGYDRGYDRYED	_RRDS(ph)YYDR_	RRDS(1)YYDR	RRDS(78.79)Y(-78.79)Y(-88.17)DR	4	1	1	1	1	1	1	3.7883	5.55278	1	up	up	up	up	0.77626	1.07226	1
IPI00876608;IPI00950468	IPI00876608	2135	T	>IPI:IPI00876608.1|TREMBL:D3ZNM2|ENSEMBL:ENSRNOP00000003318 Tax_Id=10116 Gene_Symbol=Tpr Uncharacterized protein;>IPI:IPI00950468.1|TREMBL:Q3T1J7|ENSEMBL:ENSRNOP00000062172|REFSEQ:NP_001100655 Tax_Id=10116 Gene_Symbol=Tpr translocated promoter region	D3ZNM2	1310664;	304862	Tpr				yes	0.999324	31.7101	180.97	178.67	3.15e-42	yes	yes	yes	yes	yes	yes	1;3;4	MQQHFFDDEDRTVPSTPTLVVPHRTDGFAEA	_TVPST(ph)PTLVVPHR_	TVPS(0.001)T(0.999)PTLVVPHR	T(-59.28)VPS(-31.71)T(31.71)PT(-62.76)LVVPHR	5	1	1	1	1	1	1	2.4738	2.34858	1	up	up	up	up	2.5494	1.42466	1	up
IPI00876608;IPI00950468	IPI00876608	2114	T	>IPI:IPI00876608.1|TREMBL:D3ZNM2|ENSEMBL:ENSRNOP00000003318 Tax_Id=10116 Gene_Symbol=Tpr Uncharacterized protein;>IPI:IPI00950468.1|TREMBL:Q3T1J7|ENSEMBL:ENSRNOP00000062172|REFSEQ:NP_001100655 Tax_Id=10116 Gene_Symbol=Tpr translocated promoter region	D3ZNM2	1310664;	304862	Tpr				yes	1	82.3017	202.2	82.302	5.53e-47	yes	yes	yes	no	yes	yes	1	IQMTRRQSVGRGLQLTPGIGGMQQHFFDDED	_GLQLT(ph)PGIGGMQQHFFDDEDR_	GLQLT(1)PGIGGMQQHFFDDEDR	GLQLT(82.3)PGIGGMQQHFFDDEDR	5	1	1	1	1	1	1	3.384	1.92009	1	up	up	up	up	3.2505	1.31163	1	up
IPI00365393	IPI00365393	159	S	>IPI:IPI00365393.2|TREMBL:D3ZQL7|ENSEMBL:ENSRNOP00000034617|REFSEQ:NP_001101931 Tax_Id=10116 Gene_Symbol=Tppp Uncharacterized protein	D3ZQL7	1310121;	361466	Tppp				yes	0.998195	28.46	155	126.19	5.16e-10	yes	yes	yes	yes	yes	yes	1;2	EGRAPVISGVTKAVSSPTVSRLTDTSKFTGS	_AVSS(ph)PTVSR_	AVS(0.001)S(0.998)PTVSR	AVS(-28.46)S(28.46)PT(-34.26)VS(-51.25)R	4	1	1	1	1	1	1	0.19749	0.285935	1	down	down	down	down	0.87562	1.02155	1
IPI00781835;IPI00952410;IPI00372159	IPI00781835	186	S	>IPI:IPI00781835.2|TREMBL:D3ZVP2|ENSEMBL:ENSRNOP00000056040 Tax_Id=10116 Gene_Symbol=Tpd52 Uncharacterized protein;>IPI:IPI00952410.1|TREMBL:D3Z887|ENSEMBL:ENSRNOP00000062668 Tax_Id=10116 Gene_Symbol=Tpd52 Uncharacterized protein;>IPI:IPI00372159.5|ENSEMBL	D3ZVP2	1306767;	294900	Tpd52				yes	0.999565	33.6155	186.42	103.88	6.68e-12	yes	yes	yes	yes	yes	yes	1	AFSHSFSIRSIQHSISMPAMRNSPTFKSFEE	_SIQHSIS(ph)MPAMR_	SIQHSIS(1)MPAMR	S(-71.96)IQHS(-33.62)IS(33.62)MPAMR	7	1	1	1	1	1	1	1.9251	2.02372	1	up	up	up	up	1.3445	1.01443	1
IPI00364141;IPI00959947	IPI00364141	773	S	>IPI:IPI00364141.4|TREMBL:B1H276|ENSEMBL:ENSRNOP00000012661|REFSEQ:XP_341257 Tax_Id=10116 Gene_Symbol=RGD1564174 tensin 3;>IPI:IPI00959947.1|TREMBL:C5NTX8|REFSEQ:XP_002725049 Tax_Id=10116 Gene_Symbol=RGD1564174 Tensin3	B1H276	1564174;	360980	Tns3				yes	1	110.016	242.05	198.24	4.94e-143	yes	yes	yes	yes	yes	yes	1	GRQGDDPVGGRLRKLSIGQYDNDAGSQVTFS	_KLS(ph)IGQYDNDAGSQVTFSK_	KLS(1)IGQYDNDAGSQVTFSK	KLS(110.02)IGQY(-116.27)DNDAGS(-110.02)QVT(-156.57)FS(-166.21)K	3	1	1	1	1	1	1	2.4141	2.46257	1	up	up	up	up	1.2436	0.814863	1
IPI00372789	IPI00372789	883	S	>IPI:IPI00372789.3|TREMBL:D3ZF26|ENSEMBL:ENSRNOP00000012209|REFSEQ:XP_001069984;XP_215763 Tax_Id=10116 Gene_Symbol=Tnks1bp1 Uncharacterized protein	D3ZF26	1312021;	295707	Tnks1bp1				yes	0.99976	36.4042	307.21	253.66	1e-130	yes	yes	yes	yes	yes	yes	1	IQDASLQDWEFGKRASVSTNQNTDENDQELR	_RAS(ph)VSTNQNTDENDQELR_	RAS(1)VSTNQNTDENDQELR	RAS(36.4)VS(-36.4)T(-49.62)NQNT(-124.99)DENDQELR	3	1	1	1	1	1	1	5.635	4.2613	1	up	up	up	up	1.4472	0.654279	1
IPI00778345;IPI00876612;IPI00562254	IPI00778345	769	S	>IPI:IPI00778345.2|TREMBL:D3ZZQ0|ENSEMBL:ENSRNOP00000016799|REFSEQ:NP_001099892 Tax_Id=10116 Gene_Symbol=Tnik Uncharacterized protein;>IPI:IPI00876612.2|TREMBL:D3Z811|ENSEMBL:ENSRNOP00000055745 Tax_Id=10116 Gene_Symbol=Tnik Uncharacterized protein;>IPI:IPI	D3ZZQ0	1561817;	294917	Tnik				yes	1	72.0386	211.7	211.7	1.85e-43	yes	yes	yes	yes	yes	yes	1;2	SSERTRVRANSKSEGSPVLPHEPSKVKPEES	_SEGS(ph)PVLPHEPSK_	SEGS(1)PVLPHEPSK	S(-72.04)EGS(72.04)PVLPHEPS(-81.43)K	4	1	1	1	1	1	1	0.41128	0.470765	1	down	down	down	down	0.9295	1.15447	1
IPI00189030	IPI00189030	71	S	>IPI:IPI00189030.2|SWISS-PROT:Q53AQ4|ENSEMBL:ENSRNOP00000058703|REFSEQ:NP_001073622;NP_942076 Tax_Id=10116 Gene_Symbol=Tmub1 Transmembrane and ubiquitin-like domain-containing protein 1	Q53AQ4	735120;	362301	Tmub1				yes	0.999835	37.8145	252.08	194.77	3.3e-139	yes	yes	yes	yes	yes	yes	1	MTAIDSIREEAPGAESPSLRHRGPSAQPEPE	_EEAPGAES(ph)PSLR_	EEAPGAES(1)PSLR	EEAPGAES(37.81)PS(-37.81)LR	8	1	1	1	1	1	1	0.32862	0.297371	1	down	down	down	down	0.90215	0.910581	1
IPI00764627	IPI00764627	454	S	>IPI:IPI00764627.2|TREMBL:D3ZBW3|ENSEMBL:ENSRNOP00000048083|REFSEQ:XP_001078224;XP_002726707 Tax_Id=10116 Gene_Symbol=Tmem201 Uncharacterized protein	D3ZBW3	1583947;	691426	Tmem201				yes	1	70.4339	215.87	183.96	3.01e-18	yes	yes	yes	yes	yes	yes	1	RVSPSSLPGRLSRALSLGTIPSLTRTDSGYL	_ALS(ph)LGTIPSLTR_	ALS(1)LGTIPSLTR	ALS(70.43)LGT(-70.43)IPS(-135.61)LT(-133.12)R	3	1	1	1	1	1	1	2.2196	2.1867	1	up	up	up	up	1	0.955475	1
IPI00195355	IPI00195355	121	S	>IPI:IPI00195355.1|SWISS-PROT:Q569C0|ENSEMBL:ENSRNOP00000003297|REFSEQ:NP_001017479 Tax_Id=10116 Gene_Symbol=Tmem100 Transmembrane protein 100	Q569C0	1560541;	497979	Tmem100				yes	0.999994	52.1776	226.39	226.39	1.71e-115	yes	yes	yes	yes	yes	yes	1	CWKVRQRNKKVKRRESQTALVVNQRSLFA__	_RRES(ph)QTALVVNQR_	RRES(1)QTALVVNQR	RRES(52.18)QT(-52.18)ALVVNQR	4	1	1	1	1	1	1	2.2479	2.02037	1	up	up	up	up	1.5186	0.94162	1
IPI00359995	IPI00359995	242	S	>IPI:IPI00359995.1|TREMBL:D3ZLE2|ENSEMBL:ENSRNOP00000010316|REFSEQ:NP_001101554 Tax_Id=10116 Gene_Symbol=Tmcc3 Uncharacterized protein	D3ZLE2	1307241;	314751	Tmcc3				yes	0.999869	38.8416	211.75	166.9	7.22e-10	yes	yes	yes	yes	yes	yes	1	LEEFRPEASPRAYGGSATIVNKPKYGSDDEC	_AYGGS(ph)ATIVNKPK_	AYGGS(1)ATIVNKPK	AY(-103.14)GGS(38.84)AT(-38.84)IVNKPK	5	1	1	1	1	1	1	0.55581	0.600168	1	down		down		0.60818	0.660939	1
IPI00363662	IPI00363662	189	S	>IPI:IPI00363662.3|TREMBL:D3ZE26|ENSEMBL:ENSRNOP00000000036|REFSEQ:XP_001059693;XP_223107 Tax_Id=10116 Gene_Symbol=Tmcc2 Uncharacterized protein	D3ZE26	1311960;	305095	Tmcc2				yes	1	38.7536	151.95	38.754	6.27e-17	yes	yes	yes	yes	yes	yes	1	GGRRAKSSSLEPQRGSPHLLRKAPQDSSLTA	_GS(ph)PHLLR_	GS(1)PHLLR	GS(38.75)PHLLR	2	1	1	1	1	1	1	0.63094	0.442048	1		down	down		1.0101	0.980969	1
IPI00359323	IPI00359323	238	S	>IPI:IPI00359323.1|SWISS-PROT:Q5M7V8|ENSEMBL:ENSRNOP00000013570|REFSEQ:NP_001009693 Tax_Id=10116 Gene_Symbol=Thrap3 Thyroid hormone receptor-associated protein 3	Q5M7V8	1306129;	313591	Thrap3				yes	1	68.6857	197.36	197.36	1.94e-43	yes	yes	yes	yes	yes	yes	1;2	WPDATTYGTGSASRASVSDLSPRERSPALKS	_AS(ph)VSDLS(ph)PR_	AS(1)VSDLS(1)PR	AS(68.69)VS(-58.47)DLS(58.47)PR	2	1	2	1	1	1	1	4.1709	1.66539	1	up		up		0.98449	0.954927	1
IPI00361291;IPI00763046	IPI00361291	295	S	>IPI:IPI00361291.3|TREMBL:Q4QQV5;Q5XI82|ENSEMBL:ENSRNOP00000051987|REFSEQ:XP_001069235;XP_001081606 Tax_Id=10116 Gene_Symbol=Tex2 testis expressed 2 isoform 1;>IPI:IPI00763046.1|TREMBL:D3ZZA4|ENSEMBL:ENSRNOP00000018332|REFSEQ:XP_001081602;XP_002727871 Tax_	Q4QQV5	1305112;	303611	Tex2				yes	1	90.8405	215.88	115.63	4.61e-34	yes	yes	yes	yes	yes	yes	1	VPEMEAKIEDTKRRLSEVIYEPFQLLSKIMG	_RLS(ph)EVIYEPFQLLSK_	RLS(1)EVIYEPFQLLSK	RLS(90.84)EVIY(-107.72)EPFQLLS(-90.84)K	3	1	1	1	1	1	1	2.4864	2.54602	1	up	up	up	up	1.4066	1.24412	1
IPI00763653;IPI00391357	IPI00763653	169	S	>IPI:IPI00763653.2|TREMBL:D3Z994|ENSEMBL:ENSRNOP00000022945|REFSEQ:XP_001070809 Tax_Id=10116 Gene_Symbol=LOC689443 Uncharacterized protein;>IPI:IPI00391357.4|REFSEQ:XP_001078492 Tax_Id=10116 Gene_Symbol=Tbc1d22a rCG59762-like	D3Z994	1592319;	689443	Tbc1d22a				yes	0.995145	23.2056	277.5	277.5	5.65e-242	yes	yes	yes	yes	yes	yes	1	PSESTSDTVPLQRSQSLPHSATVTLSGTSDT	_SQS(ph)LPHSATVTLSGTSDTHALGGSALSK_	S(0.005)QS(0.995)LPHSATVTLSGTSDTHALGGSALSK	S(-23.21)QS(23.21)LPHS(-40.07)AT(-83.23)VT(-127.05)LS(-159.36)GT(-179.89)S(-186.14)DT(-203.35)HALGGS(-242.28)ALS(-250.76)K	3		1	1	1	1	1		1.92994	1		up	up		1.6078	1.65821	1
IPI00200322;IPI00200312;IPI00200315;IPI00200318;IPI00200320;IPI00392752;IPI00565035;IPI00566648;IPI00389887	IPI00200322	382	T	>IPI:IPI00200322.1|TREMBL:Q99P38|ENSEMBL:ENSRNOP00000031195 Tax_Id=10116 Gene_Symbol=Syt7 Synaptotagmin VIIL;>IPI:IPI00200312.1|TREMBL:Q99P33|ENSEMBL:ENSRNOP00000031890 Tax_Id=10116 Gene_Symbol=Syt7 Synaptotagmin VIIe;>IPI:IPI00200315.1|TREMBL:Q99P34|ENSEM	Q99P38	62013;	59267	Syt7				yes	0.986691	18.7027	144.44	117.03	5.36e-13	yes	yes	yes	yes	yes	yes	1;4	APVPGQTPHDESDRRTEPRSSVSDLVNSLTS	_AVNTAPVPGQTPHDESDRRT(ph)EPR_	AVNTAPVPGQTPHDES(0.013)DRRT(0.987)EPR	AVNT(-107.6)APVPGQT(-51.25)PHDES(-18.7)DRRT(18.7)EPR	20	1	1	1	1	1	1	1.9071	1.83533	1	up	up	up	up	1.129	0.958222	1
IPI00417227	IPI00417227	896	S	>IPI:IPI00417227.2|SWISS-PROT:Q9Z327-3|TREMBL:B1VKB4|ENSEMBL:ENSRNOP00000061109|REFSEQ:NP_067727 Tax_Id=10116 Gene_Symbol=Synpo Synaptopodin	Q9Z327-3	620668;	60324	Synpo				yes	0.999873	38.9796	207.52	155.56	4.32e-10	yes	yes	yes	yes	yes	yes	1	ICPRGWNGSLRLKRGSLPTEASCTT______	_RGS(ph)LPTEASCTT_	RGS(1)LPTEASCTT	RGS(38.98)LPT(-38.98)EAS(-60.13)CT(-120.5)T(-120.5)	3	1	1	1	1	1	1	2.0432	2.97309	1	up	up	up	up	1.0468	1.31235	1
IPI00417227;IPI00417226;IPI00417225	IPI00417227	298	S	>IPI:IPI00417227.2|SWISS-PROT:Q9Z327-3|TREMBL:B1VKB4|ENSEMBL:ENSRNOP00000061109|REFSEQ:NP_067727 Tax_Id=10116 Gene_Symbol=Synpo Synaptopodin;>IPI:IPI00417226.1|SWISS-PROT:Q9Z327-2|ENSEMBL:ENSRNOP00000025989 Tax_Id=10116 Gene_Symbol=Synpo Isoform 2 of Synap	Q9Z327-3	620668;	60324	Synpo				yes	1	80.5075	138.35	80.507	7.32e-07	yes	yes	yes	yes	yes	yes	1	MARSPMVERRLVGQRSPVVERRPLGNFTPPP	_LVGQRS(ph)PVVER_	LVGQRS(1)PVVER	LVGQRS(80.51)PVVER	6	1	1	1	1	1	1	0.50445	0.589727	1	down		down		0.88778	1.01206	1
IPI00206072	IPI00206072	337	S	>IPI:IPI00206072.2|SWISS-PROT:Q68FU8|ENSEMBL:ENSRNOP00000027826|REFSEQ:NP_001011920 Tax_Id=10116 Gene_Symbol=Sf4 Splicing factor 4	Q68FU8	1310496;	290666	Sugp1				yes	0.990039	20.1099	102.59	94.434	2.09e-36	yes	yes	yes	no	yes	yes	1	GSLPAPVPNPSLRRKSAPEALSGAVPPITAC	_S(ph)APEALSGAVPPITACPTPVAPAPAVNPTPSIPGKPTATATVK_	S(0.99)APEALS(0.01)GAVPPITACPTPVAPAPAVNPTPSIPGKPTATATVK	S(20.11)APEALS(-20.11)GAVPPIT(-38.09)ACPT(-38.09)PVAPAPAVNPT(-86.15)PS(-90.96)IPGKPT(-94.1)AT(-94.09)AT(-94.08)VK	1	1		1	1	1	1	1.9598		1	up		up		0.80669	1.00609	1
IPI00372535;IPI00203200	IPI00372535	302	S	>IPI:IPI00372535.3|TREMBL:Q4V8C6|ENSEMBL:ENSRNOP00000026987|REFSEQ:NP_001020070 Tax_Id=10116 Gene_Symbol=Sufu Suppressor of fused homolog;>IPI:IPI00203200.3|TREMBL:D4A4R4|ENSEMBL:ENSRNOP00000026934 Tax_Id=10116 Gene_Symbol=Sufu Uncharacterized protein	Q4V8C6	1559462;	361769	Sufu				yes	0.999919	40.9134	105.99	97.203	0.000103017	yes	yes	yes	yes	yes	yes	1	EDSRSICLGTQPRRLSGKDTEQIRETLRRGL	_RLS(ph)GKDTEQIR_	RLS(1)GKDTEQIR	RLS(40.91)GKDT(-40.91)EQIR	3	1	1	1	1	1	1	1.9392	1.69457	1	up		up		0.83758	0.986193	1
IPI00362355;IPI00765174;IPI00779026	IPI00362355	770	S	>IPI:IPI00362355.4|TREMBL:D3ZU84|ENSEMBL:ENSRNOP00000044583|REFSEQ:XP_221424 Tax_Id=10116 Gene_Symbol=Stxbp5l syntaxin binding protein 5-like;>IPI:IPI00765174.2|REFSEQ:XP_001070379 Tax_Id=10116 Gene_Symbol=Stxbp5l syntaxin binding protein 5-like isoform 1;	D3ZU84	1311561;	288080	Stxbp5l				yes	0.988187	19.2269	113.24	81.565	0.00103007	yes	yes	yes	yes	yes	yes	1	CTSPTSQSCSSGKRLSSADVSKVNRWGPGRP	_RLS(ph)SADVSK_	RLS(0.988)S(0.012)ADVSK	RLS(19.23)S(-19.23)ADVS(-52.26)K	3	1	1		1	1	1	9.6463	6.81338	1	up	up	up	up		1.52499	1
IPI00564719;IPI00212278;IPI00203457	IPI00564719	695	S	>IPI:IPI00564719.2|SWISS-PROT:Q9WU70-1|ENSEMBL:ENSRNOP00000049322|REFSEQ:NP_848035 Tax_Id=10116 Gene_Symbol=Stxbp5 Isoform 1 of Syntaxin-binding protein 5;>IPI:IPI00212278.2|SWISS-PROT:Q9WU70-2|TREMBL:D3ZV84|ENSEMBL:ENSRNOP00000044738|REFSEQ:NP_110470 Tax_	Q9WU70-1	708517;	81022	Stxbp5				yes	1	95.784	253.31	211.75	2.27e-71	yes	yes	yes	yes	yes	yes	1	PYRREPRSPRKSRQPSGAGLCDITEGTVVPE	_QPS(ph)GAGLCDITEGTVVPEDR_	QPS(1)GAGLCDITEGTVVPEDR	QPS(95.78)GAGLCDIT(-95.78)EGT(-125.86)VVPEDR	3	1	1	1	1	1	1	2.2308	1.9178	1	up	up	up	up	0.85207	0.810241	1
IPI00231697;IPI00568427;IPI00370791	IPI00231697	63	S	>IPI:IPI00231697.5|SWISS-PROT:P13668|ENSEMBL:ENSRNOP00000022574|REFSEQ:NP_058862 Tax_Id=10116 Gene_Symbol=Stmn1 Stathmin;>IPI:IPI00568427.2|TREMBL:D3Z8V0|ENSEMBL:ENSRNOP00000046963 Tax_Id=10116 Gene_Symbol=- Stathmin;>IPI:IPI00370791.1|REFSEQ:XP_001081318;	P13668	2992;	29332	Stmn1				yes	1	76.2278	138.87	76.228	1.89e-13	yes	yes	yes	yes	yes	yes	1	EEIQKKLEAAEERRKSHEAEVLKQLAEKREH	_S(ph)HEAEVLK_	S(1)HEAEVLK	S(76.23)HEAEVLK	1	1	1	1	1	1	1	2.2367	2.73038	1	up	up	up	up	0.92559	1.11387	1
IPI00776567;IPI00364551	IPI00776567	597	S	>IPI:IPI00776567.2|TREMBL:D3ZGM6|ENSEMBL:ENSRNOP00000055777 Tax_Id=10116 Gene_Symbol=Stim2 Uncharacterized protein;>IPI:IPI00364551.3|TREMBL:D4A5X1|ENSEMBL:ENSRNOP00000004006|REFSEQ:NP_001099220 Tax_Id=10116 Gene_Symbol=Stim2 Uncharacterized protein	D3ZGM6	1304641;	117087	Stim2				yes	0.988576	19.3999	178.84	176.91	7.37e-14	yes	yes	yes	yes	yes	yes	1;2	RSSSLCRSRRSIVPSSPQSQRAQLPAHAPLA	_SIVPSS(ph)PQSQR_	SIVPS(0.011)S(0.989)PQSQR	S(-100.58)IVPS(-19.4)S(19.4)PQS(-41.33)QR	6	1	1	1	1	1	1	0.50296	0.634679	1	down		down		0.94642	1.09932	1
IPI00365792	IPI00365792	575	S	>IPI:IPI00365792.3|SWISS-PROT:P84903|TREMBL:B2RYV1|ENSEMBL:ENSRNOP00000027685|REFSEQ:NP_001101966 Tax_Id=10116 Gene_Symbol=Stim1 Stromal interaction molecule 1	P84903	1306831;	361618	Stim1				yes	1	99.2826	122.69	99.283	3.03e-10	yes	yes	yes	yes	yes	yes	1	IEGVHPGSLVEKLPDSPALAKKTILALNHGL	_LPDS(ph)PALAK_	LPDS(1)PALAK	LPDS(99.28)PALAK	4	1	1	1	1	1	1	0.22886	0.272859	1	down	down	down	down	0.99548	1.16217	1
IPI00201620	IPI00201620	13	S	>IPI:IPI00201620.1|TREMBL:Q9JJI7|ENSEMBL:ENSRNOP00000009139|REFSEQ:NP_446087 Tax_Id=10116 Gene_Symbol=St14 Suppression of tumorigenicity 14 (Colon carcinoma), isoform CRA_b	Q9JJI7	69288;	114093	St14				yes	1	64.5368	198.51	64.537	1.96e-08	yes	yes	yes	yes	yes	yes	1	___MGNNRGRKAGGGSQDFGAGLKYNSRLEN	_KAGGGS(ph)QDFGAGLK_	KAGGGS(1)QDFGAGLK	KAGGGS(64.54)QDFGAGLK	6	1	1	1	1	1	1	2.6677	2.77785	1	up	up	up	up	1.7396	1.73136	1
IPI00196589	IPI00196589	105	S	>IPI:IPI00196589.2|SWISS-PROT:Q08013|ENSEMBL:ENSRNOP00000014912|REFSEQ:NP_112382 Tax_Id=10116 Gene_Symbol=Ssr3 Translocon-associated protein subunit gamma	Q08013	621630;	81784	Ssr3				yes	1	34.7498	93.839	34.75	0.000712849	yes	yes	yes	yes	yes	yes	1	QKREDAVSKEVTRKLSEADNRKMSRKEKDER	_KLS(ph)EADNRK_	KLS(1)EADNRK	KLS(34.75)EADNRK	3	1	1	1	1	1	1	2.0601	2.0826	1	up	up	up	up	0.82702	0.975229	1
IPI00870769	IPI00870769	906	S	>IPI:IPI00870769.1|ENSEMBL:ENSRNOP00000019410|REFSEQ:NP_001100494 Tax_Id=10116 Gene_Symbol=Ssh2 slingshot homolog 2		1309389;	303342	Ssh2				yes	0.999551	35.8791	132.67	132.67	8.91e-09	yes	yes	yes	yes	yes	yes	1	HGTASPGPTLSNRKNSKNDSSVADLMPKWKS	_KNS(ph)KNDSSVADLMPK_	KNS(1)KNDSSVADLMPK	KNS(35.88)KNDS(-37.19)S(-35.88)VADLMPK	3		1	1	1	1	1		2.068	1		up	up		1.0192	1.15268	1
IPI00368692;IPI00957671	IPI00368692	1653	S	>IPI:IPI00368692.5|TREMBL:B2GUY6|ENSEMBL:ENSRNOP00000006370|REFSEQ:XP_001056343 Tax_Id=10116 Gene_Symbol=Srrm2 serine/arginine repetitive matrix 2;>IPI:IPI00957671.1|REFSEQ:XP_220207 Tax_Id=10116 Gene_Symbol=Srrm2 serine/arginine repetitive matrix 2	B2GUY6	1310163;	302969	Srrm2				yes	0.999883	39.3736	169.12	117.89	3.92e-25	yes	yes	yes	yes	yes	yes	1;2;3;4	KTKSRTPPRRRSSRSSPELTRKARVSRRSRS	_SS(ph)PELTR_	SS(1)PELTR	S(-39.37)S(39.37)PELT(-57.87)R	2	1	1	1	1	1	1	0.48503	0.45403	1	down	down	down	down	1.3159	1.06036	1
IPI00948729;IPI00190619;IPI00213633;IPI00400480	IPI00948729	577	S	>IPI:IPI00948729.1|TREMBL:D4A6H7|ENSEMBL:ENSRNOP00000059124 Tax_Id=10116 Gene_Symbol=Snip Uncharacterized protein;>IPI:IPI00190619.4|TREMBL:D3ZE44|ENSEMBL:ENSRNOP00000015988 Tax_Id=10116 Gene_Symbol=Snip Uncharacterized protein;>IPI:IPI00213633.1|SWISS-PRO	D4A6H7	708439;	56029	Srcin1				yes	0.996225	24.266	177.08	177.08	4.2e-16	yes	yes	yes	yes	yes	yes	1	PPSRGSPVRQSFRKDSGSSSVFAESPGGKAR	_KDS(ph)GSSSVFAESPGGK_	KDS(0.996)GS(0.004)SSVFAESPGGK	KDS(24.27)GS(-24.27)S(-43.82)S(-54.31)VFAES(-110.75)PGGK	3	1	1	1		1	1	3.4815	2.57175	1	up	up	up	up	1.4741		1
IPI00948729;IPI00190619;IPI00213633;IPI00400480;IPI00949390	IPI00948729	411	S	>IPI:IPI00948729.1|TREMBL:D4A6H7|ENSEMBL:ENSRNOP00000059124 Tax_Id=10116 Gene_Symbol=Snip Uncharacterized protein;>IPI:IPI00190619.4|TREMBL:D3ZE44|ENSEMBL:ENSRNOP00000015988 Tax_Id=10116 Gene_Symbol=Snip Uncharacterized protein;>IPI:IPI00213633.1|SWISS-PRO	D4A6H7	708439;	56029	Srcin1				yes	0.982431	17.4802	95.255	91.767	7.14e-08	yes	yes	yes	no	yes	yes	1;2	SRLSYAGGRPPSYAGSPVHHAAERLGGAPTS	_LSYAGGRPPSYAGS(ph)PVHHAAER_	LSYAGGRPPS(0.018)YAGS(0.982)PVHHAAER	LS(-49.06)Y(-52.26)AGGRPPS(-17.48)Y(-64.03)AGS(17.48)PVHHAAER	14	1	1	1	2	1	1	0.51665	0.55063	1	down	down	down	down	0.88616	0.817528	1
IPI00769018;IPI00778475	IPI00769018	2715	T	>IPI:IPI00769018.2|REFSEQ:XP_001080260 Tax_Id=10116 Gene_Symbol=Srcap SWI/SNF-related matrix-associated actin-dependent regulator of chromatin a5-like;>IPI:IPI00778475.3|TREMBL:D3ZWX7|ENSEMBL:ENSRNOP00000051879|REFSEQ:XP_341933 Tax_Id=10116 Gene_Symbol=Src		1565642;	361652	Srcap				yes	0.952611	13.0324	121.5	121.5	0.000309893	no	yes	yes	yes	yes	yes	1	SSPEGPLPARPPRRRTSADVEIRGQGSGRTG	_T(ph)SADVEIR_	T(0.953)S(0.047)ADVEIR	T(13.03)S(-13.03)ADVEIR	1		1	1	1	1	1		2.05351	1		up	up		0.80473	0.984446	1
IPI00555287;IPI00952273	IPI00555287	2160	S	>IPI:IPI00555287.3|TREMBL:Q6XD99|ENSEMBL:ENSRNOP00000008210|REFSEQ:NP_001013148 Tax_Id=10116 Gene_Symbol=Sptbn1 Non-erythroid spectrin beta;>IPI:IPI00952273.1|TREMBL:Q5D002|ENSEMBL:ENSRNOP00000061462 Tax_Id=10116 Gene_Symbol=Sptbn1 Sptbn1 protein	Q6XD99	727922;	305614	Sptbn1				yes	0.997844	27.4109	246.92	145.77	6.82e-22	yes	yes	yes	yes	yes	yes	2;3;4	ETSEMVNGAAEQRTSSKESSPVPSPTSDRKA	_TSS(ph)KES(ph)SPVPSPTSDR_	TS(0.002)S(0.998)KES(0.925)S(0.075)PVPSPTSDR	T(-35.36)S(-27.41)S(27.41)KES(10.91)S(-10.91)PVPS(-41.25)PT(-54.6)S(-67.41)DR	3	2	2	2	2	2	2	1.7676	1.91769	2	up	up	up	up	1.1385	1.09745	2
IPI00555287;IPI00952273	IPI00555287	2319	T	>IPI:IPI00555287.3|TREMBL:Q6XD99|ENSEMBL:ENSRNOP00000008210|REFSEQ:NP_001013148 Tax_Id=10116 Gene_Symbol=Sptbn1 Non-erythroid spectrin beta;>IPI:IPI00952273.1|TREMBL:Q5D002|ENSEMBL:ENSRNOP00000061462 Tax_Id=10116 Gene_Symbol=Sptbn1 Sptbn1 protein	Q6XD99	727922;	305614	Sptbn1				yes	0.999472	34.5625	295.43	191.78	8.56e-179	yes	yes	yes	yes	yes	yes	1;2;3;6	AISSDKHDTSASTQSTPASSRAQTLPTSVVT	_HDTSASTQS(ph)T(ph)PASSR_	HDTSAS(0.01)T(0.007)QS(0.984)T(0.999)PASSR	HDT(-68.18)S(-59.76)AS(-20.31)T(-21.64)QS(20.31)T(34.56)PAS(-53.89)S(-60.24)R	10	1	1	1	1	1	2	0.39114	0.236222	1	down	down	down	down	0.60254	0.72998	1
IPI00195858;IPI00765458	IPI00195858	267	S	>IPI:IPI00195858.4|TREMBL:B5DF90|ENSEMBL:ENSRNOP00000011128|REFSEQ:NP_001102533 Tax_Id=10116 Gene_Symbol=Spry3 Spry3 protein;>IPI:IPI00765458.2|TREMBL:D3ZZ96|ENSEMBL:ENSRNOP00000044604|REFSEQ:XP_001063878;XP_573967 Tax_Id=10116 Gene_Symbol=RGD1564382 sprou	B5DF90	1562172;	498159	Spry3				yes	0.98382	15.503	60.861	58.071	0.00388827	no	yes	yes	yes	no	yes	1;2;3	GCRCKMHTNTVCRKMSSGGSPCPKAQEKSV_	_KMS(ph)S(ph)GGSPCPK_	KMS(0.984)S(0.591)GGS(0.426)PCPK	KMS(15.5)S(1.47)GGS(-1.47)PCPK	3	1	1	1	1	1	1	1.6058	2.63845	1		up	up		1.1878	1.10845	1
IPI00361205	IPI00361205	342	S	>IPI:IPI00361205.3|SWISS-PROT:P13838|ENSEMBL:ENSRNOP00000051894|REFSEQ:XP_001080140;XP_344965 Tax_Id=10116 Gene_Symbol=Spn sialophorin	P13838	3750;	24796	Spn				yes	1	83.3435	229.97	107.74	9.12e-52	yes	yes	yes	yes	yes	yes	1	PTLTTFFSRRKSRQGSVALEELKPGTGPNLK	_QGS(ph)VALEELKPGTGPNLK_	QGS(1)VALEELKPGTGPNLK	QGS(83.34)VALEELKPGT(-83.34)GPNLK	3	1	1	1	1	1	1	2.2115	2.01731	1	up	up	up	up	1.5087	1.1444	1
IPI00367509;IPI00948179;IPI00392808	IPI00948179	443	S	>IPI:IPI00367509.5|TREMBL:D4A2C8|ENSEMBL:ENSRNOP00000038536 Tax_Id=10116 Gene_Symbol=Spire1 Uncharacterized protein;>IPI:IPI00948179.1|TREMBL:D3ZEX7|ENSEMBL:ENSRNOP00000062729|REFSEQ:NP_001100851 Tax_Id=10116 Gene_Symbol=Spire1 Uncharacterized protein;>IPI	D3ZEX7	1305892;	307348	Spire1				yes	0.898888	9.49764	220.4	220.4	3.31e-12	yes	yes	yes	yes	yes	yes	1	AMCSKKKPPKFLPISSTPQPERRQPPQRRHS	_FLPISS(ph)TPQPER_	FLPISS(0.899)T(0.101)PQPER	FLPIS(-36.51)S(9.5)T(-9.5)PQPER	6	1		1	1	1	1	0.49516		1	down		down		0.92956	1.03036	1
IPI00949887;IPI00372846	IPI00949887	905	S	>IPI:IPI00949887.1|ENSEMBL:ENSRNOP00000060461 Tax_Id=10116 Gene_Symbol=Cytsa 126 kDa protein;>IPI:IPI00372846.2|SWISS-PROT:Q2KN99|ENSEMBL:ENSRNOP00000001764|REFSEQ:NP_001034544 Tax_Id=10116 Gene_Symbol=Cytsa Cytospin-A		1309570;	361828	Specc1l				yes	0.999842	38.0253	186.92	97.273	6.2e-43	yes	yes	yes	yes	yes	yes	1	MKTPPAAAVSPMQRHSISGPVSTSKPLTALS	_HS(ph)ISGPVSTSK_	HS(1)ISGPVSTSK	HS(38.03)IS(-38.03)GPVS(-67.29)T(-66.27)S(-66.27)K	2	1	1	1	1	1	1	3.4467	4.71409	1	up	up	up	up	0.88734	1.59378	1
IPI00949775;IPI00369554;IPI00776551	IPI00776551	77	T	>IPI:IPI00949775.1|TREMBL:D3ZSR4|ENSEMBL:ENSRNOP00000059723 Tax_Id=10116 Gene_Symbol=Cytsb Uncharacterized protein;>IPI:IPI00369554.5|TREMBL:D3Z8H6|ENSEMBL:ENSRNOP00000003896 Tax_Id=10116 Gene_Symbol=Cytsb Uncharacterized protein;>IPI:IPI00776551.1|TREMBL:	Q4KLM7	1309718;	303208	Specc1				yes	0.999751	39.6729	259.53	247.46	1.01e-69	yes	yes	yes	yes	yes	yes	1;5	PGSASSGVARLKKTSTSGAISELTESRLRSN	_TST(ph)SGAISELTESR_	TST(1)SGAISELTESR	T(-39.67)S(-41.52)T(39.67)S(-41.52)GAIS(-154.31)ELT(-177.94)ES(-191.87)R	3	1	1	1	1	1	1	1.9735	3.53195	1	up	up	up	up	0.80998	0.782289	1
IPI00776551	IPI00776551	37	S	>IPI:IPI00776551.1|TREMBL:Q4KLM7|ENSEMBL:ENSRNOP00000054612|REFSEQ:NP_001034106 Tax_Id=10116 Gene_Symbol=Cytsb Sperm antigen with calponin homology and coiled-coil domains 1	Q4KLM7	1309718;	303208	Specc1				yes	0.92479	14.8084	163	134.21	2.45e-07	yes	yes	yes	yes	yes	yes	1;3	TRPLPGTPSGMKSSKSSTSLAFESRLSKLKR	_SSKS(ph)STSLAFESR_	S(0.031)S(0.029)KS(0.925)S(0.015)TSLAFESR	S(-14.81)S(-14.98)KS(14.81)S(-17.92)T(-35.19)S(-44.36)LAFES(-96.52)R	4	1	1	3	1	1	1	1.7898	2.25423	1	up	up	up	up	1.0298	0.785669	1
IPI00192984;IPI00393489;IPI00948370;IPI00952387;IPI00209336;IPI00777699	IPI00393489	1038	S	>IPI:IPI00192984.4|TREMBL:D3ZTU4|ENSEMBL:ENSRNOP00000018094 Tax_Id=10116 Gene_Symbol=Sorbs2 Uncharacterized protein;>IPI:IPI00393489.2|TREMBL:D3ZWP9|ENSEMBL:ENSRNOP00000037103 Tax_Id=10116 Gene_Symbol=Sorbs2 Uncharacterized protein;>IPI:IPI00948370.1|TREMB	D3ZWP9	620061;	114901	Sorbs2				yes	0.99476	24.442	149.69	107.65	1.1e-07	yes	yes	yes	yes	yes	yes	1	GSVLSLQDHESPRSYSSTLTDLGRSVSRERR;SSPSRAQDHESPRSYSSTLTDLGRSVSRERR	_SYS(ph)STLTDLGR_	S(0.001)YS(0.995)S(0.004)TLTDLGR	S(-28.83)Y(-43.1)S(24.44)S(-24.44)T(-35.15)LT(-50.69)DLGR	3	1	1	1	1	1	1	2.4526	3.44768	1	up	up	up	up	0.92763	0.996512	1
IPI00192984;IPI00393489;IPI00947727;IPI00948864;IPI00948370;IPI00952387;IPI00777699	IPI00393489	266	S	>IPI:IPI00192984.4|TREMBL:D3ZTU4|ENSEMBL:ENSRNOP00000018094 Tax_Id=10116 Gene_Symbol=Sorbs2 Uncharacterized protein;>IPI:IPI00393489.2|TREMBL:D3ZWP9|ENSEMBL:ENSRNOP00000037103 Tax_Id=10116 Gene_Symbol=Sorbs2 Uncharacterized protein;>IPI:IPI00947727.1|TREMB	D3ZWP9	620061;	114901	Sorbs2				yes	1	60.0343	101.67	60.034	8.05e-06	yes	yes	yes	yes	yes	yes	1	KSHSDNGTDAFKEAPSPVPPPHVPPRPRDQS	_EAPS(ph)PVPPPHVPPRPR_	EAPS(1)PVPPPHVPPRPR	EAPS(60.03)PVPPPHVPPRPR	4	1	1	1	1	1	1	0.55484	0.592382	1	down		down		1.0686	0.9243	1
IPI00191242	IPI00191242	70	S	>IPI:IPI00191242.1|SWISS-PROT:Q5XIS8|ENSEMBL:ENSRNOP00000023843|REFSEQ:NP_001007710 Tax_Id=10116 Gene_Symbol=Smcr7l Smith-Magenis syndrome chromosomal region candidate gene 7 protein-like	Q5XIS8	1359173;	315141	Smcr7l				yes	1	69.599	87.001	87.001	0.000391112	yes	yes	no	yes	yes	yes	1;2	SAPTSPTRLSHSGKRSWEEPNWMGSPRLLNR	_S(ph)WEEPNWMGSPR_	S(1)WEEPNWMGSPR	S(69.6)WEEPNWMGS(-69.6)PR	1	1	1	1	1	1	1	2.0494	2.01837	1	up	up	up	up	1.0276	1.0863	1
IPI00768547;IPI00559450;IPI00951981	IPI00768547	35	S	>IPI:IPI00768547.3|TREMBL:D4A6A4|ENSEMBL:ENSRNOP00000047365 Tax_Id=10116 Gene_Symbol=Smc5 Uncharacterized protein;>IPI:IPI00559450.2|TREMBL:D4A4D0|ENSEMBL:ENSRNOP00000042773 Tax_Id=10116 Gene_Symbol=Smc5 Uncharacterized protein;>IPI:IPI00951981.1|TREMBL:D4	D4A6A4	1307492;	293967	Smc5				yes	0.999999	59.3201	155.39	137.93	5.24e-08	yes	yes	yes	yes	yes	yes	1;2	LPRDASSEFPSKRKNSNPTSTLPRPSGLFVE	_KNS(ph)NPTSTLPR_	KNS(1)NPTSTLPR	KNS(59.32)NPT(-59.32)S(-70.7)T(-76.77)LPR	3	1	1	1		1	1	3.4556	4.56142	1	up	up	up	up	0.9238		1
IPI00951882;IPI00781891;IPI00915110	IPI00951882	1388	S	>IPI:IPI00951882.1|ENSEMBL:ENSRNOP00000057647 Tax_Id=10116 Gene_Symbol=Smarca4 182 kDa protein;>IPI:IPI00781891.3|SWISS-PROT:Q8K1P7|TREMBL:B5DFE9;Q63071|ENSEMBL:ENSRNOP00000013166|REFSEQ:NP_599195 Tax_Id=10116 Gene_Symbol=Smarca4 Transcription activator BR		621728;	171379	Smarca4				yes	0.999998	61.1137	216.35	93.269	1.86e-36	yes	yes	yes	yes	yes	yes	1;2;6	EEVRQKKSSRKRKRDSEAGSSTPTTSTRSRD	_RDS(ph)EAGSSTPTTSTR_	RDS(1)EAGSSTPTTSTR	RDS(61.11)EAGS(-61.11)S(-62.84)T(-62.84)PT(-80.97)T(-80.61)S(-80.23)T(-80.23)R	3	1	1	1	1	1	1	3.207	3.778	1	up	up	up	up	0.89568	0.595522	1
IPI00608159;IPI00210333;IPI00206144	IPI00608159	692	S	>IPI:IPI00608159.2|TREMBL:Q4PLF2|ENSEMBL:ENSRNOP00000055811 Tax_Id=10116 Gene_Symbol=Slc7a2 Cationic amino acid transporter-2;>IPI:IPI00210333.2|SWISS-PROT:B5D5N9-2|TREMBL:Q62971;Q78E64|ENSEMBL:ENSRNOP00000014809|REFSEQ:NP_001128158 Tax_Id=10116 Gene_Symbo	Q4PLF2	68387;	64554	Slc7a2				yes	1	93.4784	141.55	93.478	8.44e-05	yes	yes	yes	yes	yes	yes	1	EKSAMQANDHHQRNLSLPFILHEKTSEC___	_NLS(ph)LPFILHEK_	NLS(1)LPFILHEK	NLS(93.48)LPFILHEK	3	1	1	1	1	1	1	2.9156	2.84479	1	up	up	up	up	1.0116	0.72469	1
IPI00209161	IPI00209161	316	S	>IPI:IPI00209161.1|SWISS-PROT:Q63488|ENSEMBL:ENSRNOP00000026418|REFSEQ:NP_058919 Tax_Id=10116 Gene_Symbol=Slc20a2 Sodium-dependent phosphate transporter 2	Q63488	3699;	29502	Slc20a2				yes	0.999972	45.5083	174.05	174.05	3.69e-06	yes	yes	yes	yes	yes	yes	1;2;3	TSAGNHPRASYGRALSMTHGSAKSPISNGTF	_ALS(ph)MTHGSAK_	ALS(1)MTHGSAK	ALS(45.51)MT(-45.51)HGS(-66.96)AK	3	1	1	1	1	1	1	2.1196	2.40726	1	up	up	up	up	1.2509	1.60779	1
IPI00390870	IPI00390870	286	S	>IPI:IPI00390870.4|TREMBL:Q5BJW2|ENSEMBL:ENSRNOP00000031087|REFSEQ:NP_001013084 Tax_Id=10116 Gene_Symbol=Sipa1l3 Signal-induced proliferation-associated 1 like 3	Q5BJW2	1311432;	292771	Sipa1l3				yes	0.999998	56.9408	173.28	136.26	1.37e-05	yes	yes	yes	yes	yes	yes	1;3	KEKEKARKKPVRGLGSGDTVDSSIFRKLRSS	_GLGS(ph)GDTVDSSIFR_	GLGS(1)GDTVDSSIFR	GLGS(56.94)GDT(-56.94)VDS(-82.02)S(-87.04)IFR	4	1	1	1	1	1	1	3.5836	2.69658	1	up	up	up	up	1.7062	1.47482	1
IPI00190130;IPI00563226;IPI00776666	IPI00190130	431	S	>IPI:IPI00190130.4|TREMBL:D3ZIN2|ENSEMBL:ENSRNOP00000049705 Tax_Id=10116 Gene_Symbol=Sin3a Uncharacterized protein;>IPI:IPI00563226.2|TREMBL:D3Z8K6|ENSEMBL:ENSRNOP00000043049 Tax_Id=10116 Gene_Symbol=Sin3a Uncharacterized protein;>IPI:IPI00776666.2|TREMBL:	D3ZIN2	1311598;	363067	Sin3a				yes	0.988197	19.3475	127.36	79.837	0.000384628	yes	yes	yes	yes	yes	yes	1;2	KPQRPSQNGCQIRRHSGTGATPPVKKKPKLI	_RHS(ph)GTGATPPVK_	RHS(0.988)GT(0.011)GATPPVK	RHS(19.35)GT(-19.35)GAT(-34.91)PPVK	3	1	1	1	1	1	1	3.9374	4.50086	1	up	up	up	up	0.83099	1.00263	1
IPI00197786;IPI00382212	IPI00197786	888	S	>IPI:IPI00197786.3|TREMBL:D4A053|ENSEMBL:ENSRNOP00000056187|REFSEQ:NP_001041358 Tax_Id=10116 Gene_Symbol=Shroom2 Uncharacterized protein;>IPI:IPI00382212.1|SWISS-PROT:Q7TP36|ENSEMBL:ENSRNOP00000042259 Tax_Id=10116 Gene_Symbol=Shroom2 Protein Shroom2	D4A053	1565163;	317435	Shroom2				yes	0.999297	31.5247	211.51	188.12	7.3e-25	yes	yes	yes	yes	yes	yes	1	CESTEPWFQKRSRATSCGEILSEDRKVEKAS	_ATS(ph)CGEILSEDR_	AT(0.001)S(0.999)CGEILSEDR	AT(-31.52)S(31.52)CGEILS(-108.79)EDR	3	1	1	1	1	1	1	2.3434	2.18838	1	up	up	up	up	0.98098	0.798658	1
IPI00231760;IPI00231761;IPI00470293;IPI00475709;IPI00231759;IPI00400661;IPI00780449	IPI00231761	242	S	>IPI:IPI00231760.1|SWISS-PROT:Q9QX74-3|ENSEMBL:ENSRNOP00000046786 Tax_Id=10116 Gene_Symbol=Shank2 Isoform 3 of SH3 and multiple ankyrin repeat domains protein 2;>IPI:IPI00231761.1|SWISS-PROT:Q9QX74-4|REFSEQ:NP_597684 Tax_Id=10116 Gene_Symbol=Shank2 Isoform	Q9QX74-4	628772;	171093	Shank2				yes	0.999962	44.211	209.85	175.52	1.3e-25	yes	yes	yes	yes	yes	yes	1;3	YERQGIAVMTPTVPGSPKGPFLGLPRGITEE;YERQGIAVMTPTVPGSPKGPFLGLPRGTMRR	_QGIAVMTPTVPGS(ph)PK_	QGIAVMTPTVPGS(1)PK	QGIAVMT(-73.59)PT(-44.21)VPGS(44.21)PK	13	1	1	1	1	1	1	0.49524	0.538967	1	down	down	down	down	0.59365	0.791703	1
IPI00395297	IPI00395297	419	S	>IPI:IPI00395297.3|SWISS-PROT:Q6P6R7|ENSEMBL:ENSRNOP00000025381|REFSEQ:NP_942082 Tax_Id=10116 Gene_Symbol=Sgsm3 small G protein signaling modulator 3	Q6P6R7	735113;	362963	Sgsm3				yes	0.99926	31.3461	270.95	236.33	1.64e-98	yes	yes	yes	yes	yes	yes	1	TSLSQVVRRRTQRRKSGITSLLFGEDDLEAL	_RKS(ph)GITSLLFGEDDLEALK_	RKS(0.999)GIT(0.001)SLLFGEDDLEALK	RKS(31.35)GIT(-31.35)S(-51.55)LLFGEDDLEALK	3	1	1	1	1	1	1	3.0152	3.28774	1	up	up	up	up	1.2182	1.42326	1
IPI00358365;IPI00559670;IPI00187641	IPI00358365	263	S	>IPI:IPI00358365.4|TREMBL:D3ZGZ1|ENSEMBL:ENSRNOP00000008712|REFSEQ:XP_001058167;XP_233240 Tax_Id=10116 Gene_Symbol=Sgip1 SH3-containing GRB2-like protein 3-interacting protein 1-like;>IPI:IPI00559670.3|TREMBL:D3ZF05|ENSEMBL:ENSRNOP00000048424 Tax_Id=10116	D3ZGZ1	1564957;	313413	Sgip1				yes	1	67.9219	313.59	313.59	9.62e-156	yes	yes	yes	yes	yes	yes	1;2;4	ATVDELKASIGNIALSPSPVRKSPRRSPGAI	_ASIGNIALS(ph)PSPVR_	ASIGNIALS(1)PSPVR	AS(-163.63)IGNIALS(67.92)PS(-67.92)PVR	9	1	1	1	1	1	1	0.26201	0.308642	1	down	down	down	down	0.89549	0.946432	1
IPI00421366	IPI00421366	73	S	>IPI:IPI00421366.1|TREMBL:Q6TXG9|ENSEMBL:ENSRNOP00000016881|REFSEQ:NP_001041321 Tax_Id=10116 Gene_Symbol=RGD1305481 LRRGT00030	Q6TXG9	1305481;	294030	Sfr1				yes	0.999642	34.4589	178.23	152.16	8.94e-07	yes	yes	yes	yes	yes	yes	1	MSGTLKERLKKARASSQPFCSVVKRIKVENE	_ASS(ph)QPFCSVVK_	ASS(1)QPFCSVVK	AS(-34.46)S(34.46)QPFCS(-91.82)VVK	3	1	1	1	1	1	1	7.6897	11.5714	1	up	up	up	up	1.2581	1.91212	1		up
IPI00476851;IPI00959262	IPI00476851	2596	S	>IPI:IPI00476851.2|TREMBL:D4AEB3|ENSEMBL:ENSRNOP00000017984|REFSEQ:XP_342401 Tax_Id=10116 Gene_Symbol=Setx Uncharacterized protein;>IPI:IPI00959262.1|REFSEQ:XP_002726125 Tax_Id=10116 Gene_Symbol=Setx senataxin-like	D4AEB3	1565575;	362096	Setx				yes	0.998605	28.5496	135.72	135.72	2.56e-05	yes	yes	yes	yes	yes	yes	1	PAHPAAAASTSKRKYSDPDAGLSHRREPRAF	_KYS(ph)DPDAGLSHR_	KY(0.001)S(0.999)DPDAGLSHR	KY(-28.55)S(28.55)DPDAGLS(-106.42)HR	3	1	1	1	1	1	1	4.2835	5.93401	1	up	up	up	up	0.78249	1.00421	1
IPI00464535;IPI00471687	IPI00464535	203	S	>IPI:IPI00464535.1|SWISS-PROT:Q6AXS5-2|REFSEQ:NP_659554 Tax_Id=10116 Gene_Symbol=Serbp1 Isoform 2 of Plasminogen activator inhibitor 1 RNA-binding protein;>IPI:IPI00471687.1|SWISS-PROT:Q6AXS5-1|ENSEMBL:ENSRNOP00000009503 Tax_Id=10116 Gene_Symbol=Serbp1 Iso	Q6AXS5-2	619907;	246303	Serbp1				yes	0.982225	17.4369	170.04	125.28	1.13e-10	yes	yes	yes	yes	yes	yes	1;3;6	RGKREFDRHSGSDRSSFSHYSGLKHEDKRGG	_SS(ph)FSHYSGLK_	S(0.018)S(0.982)FSHYSGLK	S(-17.44)S(17.44)FS(-42.74)HY(-93.44)S(-78.09)GLK	2	1	1	1	1	1	1	8.9886	12.9673	1	up	up	up	up	1.3648	1.36362	1
IPI00189898;IPI00780604	IPI00189898	343	S	>IPI:IPI00189898.1|SWISS-PROT:Q9EQE1|ENSEMBL:ENSRNOP00000002425|REFSEQ:NP_076479 Tax_Id=10116 Gene_Symbol=Senp2 Sentrin-specific protease 2;>IPI:IPI00780604.1|TREMBL:D3ZF69|ENSEMBL:ENSRNOP00000055120 Tax_Id=10116 Gene_Symbol=Senp2 Uncharacterized protein	Q9EQE1	708378;	78973	Senp2				yes	1	96.6404	96.64	96.64	0.00157299	yes	yes	yes	yes	yes	yes	1	LRLGSGSNGLLRRKISVLEAKEKNFPSKEKD	_KIS(ph)VLEAK_	KIS(1)VLEAK	KIS(96.64)VLEAK	3	1	1	1	1	1	1	2.4606	2.8082	1	up	up	up	up	1.2539	1.06511	1
IPI00193522	IPI00193522	137	S	>IPI:IPI00193522.3|SWISS-PROT:Q4KM74|ENSEMBL:ENSRNOP00000025327|REFSEQ:NP_001020857 Tax_Id=10116 Gene_Symbol=Sec22b Vesicle-trafficking protein SEC22b	Q4KM74	1309988;	310710	Sec22b				yes	1	82.748	280.19	255.24	1.64e-52	yes	yes	yes	yes	yes	yes	1	TKKLYIDSRARRNLGSINTELQDVQRIMVAN	_NLGS(ph)INTELQDVQR_	NLGS(1)INTELQDVQR	NLGS(82.75)INT(-82.75)ELQDVQR	4	1	1	1	1	1	1	10.647	10.8441	1	up	up	up	up	1.355	1.10605	1
IPI00359967;IPI00950598	IPI00359967	677	S	>IPI:IPI00359967.4|TREMBL:D4A1Y0|ENSEMBL:ENSRNOP00000002638|REFSEQ:XP_001076749 Tax_Id=10116 Gene_Symbol=Scyl2 Uncharacterized protein;>IPI:IPI00950598.1|TREMBL:D3ZBG9|ENSEMBL:ENSRNOP00000062853 Tax_Id=10116 Gene_Symbol=Scyl2 Uncharacterized protein	D4A1Y0	1305665;	314717	Scyl2				yes	0.999946	42.6719	185.96	140.49	1.91e-13	yes	yes	yes	yes	yes	yes	1	SENREDGLQGKQKRGSLTLEEKQKLAKEQEQ	_GS(ph)LTLEEK_	GS(1)LTLEEK	GS(42.67)LT(-42.67)LEEK	2	1	1	1	1	1	1	6.0006	5.92066	1	up	up	up	up	1.1924	0.812876	1
IPI00366277;IPI00564915;IPI00959189;IPI00566729;IPI00958830	IPI00564915	1387	S	>IPI:IPI00366277.2|TREMBL:D3ZWS0|ENSEMBL:ENSRNOP00000044022|REFSEQ:XP_001074724 Tax_Id=10116 Gene_Symbol=Scrib Uncharacterized protein;>IPI:IPI00564915.2|TREMBL:D3ZYD0|ENSEMBL:ENSRNOP00000049099|REFSEQ:XP_002726989;XP_002729872 Tax_Id=10116 Gene_Symbol=Scr	D3ZYD0	1565055;	362938	Scrib				yes	1	49.4629	142.03	49.463	6.16e-13	yes	yes	yes	yes	yes	yes	1	LEVRVPQAEGPPKRVSLVGADDLRKMQEEEA	_RVS(ph)LVGADDLRK_	RVS(1)LVGADDLRK	RVS(49.46)LVGADDLRK	3	1	1	1	1	1	1	2.9032	3.41822	1	up	up	up	up	1.0927	1.17866	1
IPI00366277;IPI00564915;IPI00959189;IPI00566729;IPI00958830	IPI00564915	1263	S	>IPI:IPI00366277.2|TREMBL:D3ZWS0|ENSEMBL:ENSRNOP00000044022|REFSEQ:XP_001074724 Tax_Id=10116 Gene_Symbol=Scrib Uncharacterized protein;>IPI:IPI00564915.2|TREMBL:D3ZYD0|ENSEMBL:ENSRNOP00000049099|REFSEQ:XP_002726989;XP_002729872 Tax_Id=10116 Gene_Symbol=Scr	D3ZYD0	1565055;	362938	Scrib				yes	0.999916	40.7447	196.18	196.18	3.79e-17	yes	yes	yes	yes	yes	yes	1	LKLDYRVLAAVPSAGSLQRGPCATTGGKMTE	_VLAAVPSAGS(ph)LQR_	VLAAVPSAGS(1)LQR	VLAAVPS(-40.74)AGS(40.74)LQR	10	1	1	1	1	1	1	0.52522	0.528709	1	down	down	down	down	0.74984	1.04432	1
IPI00366277;IPI00564915;IPI00959189;IPI00566729;IPI00958830	IPI00564915	1260	S	>IPI:IPI00366277.2|TREMBL:D3ZWS0|ENSEMBL:ENSRNOP00000044022|REFSEQ:XP_001074724 Tax_Id=10116 Gene_Symbol=Scrib Uncharacterized protein;>IPI:IPI00564915.2|TREMBL:D3ZYD0|ENSEMBL:ENSRNOP00000049099|REFSEQ:XP_002726989;XP_002729872 Tax_Id=10116 Gene_Symbol=Scr	D3ZYD0	1565055;	362938	Scrib				yes	0.988528	19.3536	139.6	91.969	6.72e-06	yes	no	yes	yes	no	yes	1	QEPLKLDYRVLAAVPSAGSLQRGPCATTGGK	_VLAAVPS(ph)AGSLQR_	VLAAVPS(0.989)AGS(0.011)LQR	VLAAVPS(19.35)AGS(-19.35)LQR	7	1	1	1	1	1	1	0.477	0.484778	1	down	down	down	down	0.94111	1.04403	1
IPI00208201	IPI00208201	610	S	>IPI:IPI00208201.1|SWISS-PROT:P08104|TREMBL:A9JQD9|ENSEMBL:ENSRNOP00000006646|REFSEQ:NP_037251 Tax_Id=10116 Gene_Symbol=Scn3a Sodium channel protein type 3 subunit alpha	P08104	3635;	497770	Scn3a				yes	1	58.8298	65.107	58.83	0.00713338	yes	yes	yes	yes	yes	yes	1	DDEHSTFEDSESRRDSLFVPHRPGERRNSNG	_RDS(ph)LFVPHRPGER_	RDS(1)LFVPHRPGER	RDS(58.83)LFVPHRPGER	3	1	1	1	1	1	1	1.9258	1.90614	1	up	up	up	up	1.4059	1.1268	1
IPI00569553	IPI00569553	782	S	>IPI:IPI00569553.2|TREMBL:D3ZBQ5|ENSEMBL:ENSRNOP00000000313|REFSEQ:NP_001099334 Tax_Id=10116 Gene_Symbol=Scarf2 Uncharacterized protein	D3ZBQ5	1306013;	287949	Scarf2				yes	0.999999	61.5699	179.65	179.65	8.28e-06	yes	yes	no	no	yes	yes	1	KAKRSVLPASTARAASASEASASEKVAASAP	_AAS(ph)ASEASASEK_	AAS(1)ASEASASEK	AAS(61.57)AS(-61.57)EAS(-112.51)AS(-119.1)EK	3	1	1	1	1	1	1	2.85	2.98036	1	up	up	up	up	1.1822	1.41762	1
IPI00949740;IPI00950842	IPI00949740	793	S	>IPI:IPI00949740.1|TREMBL:D3ZU89|ENSEMBL:ENSRNOP00000001410 Tax_Id=10116 Gene_Symbol=Sbno1 Uncharacterized protein;>IPI:IPI00950842.1|TREMBL:D3ZN94|ENSEMBL:ENSRNOP00000060329|REFSEQ:NP_001100608 Tax_Id=10116 Gene_Symbol=Sbno1 Uncharacterized protein	D3ZU89	1310005;	304470	Sbno1				yes	0.999999	61.3019	247.92	224.49	6.66e-84	yes	yes	yes	yes	yes	yes	1;2;3	IRKDHKKSKDKKKKKSIDPDSIQSALLASGL	_S(ph)IDPDSIQSALLASGLGSK_	S(1)IDPDSIQSALLASGLGSK	S(61.3)IDPDS(-61.3)IQS(-116.58)ALLAS(-184.59)GLGS(-203.43)K	1	1	1	1	1	1	1	3.7157	4.30441	1	up	up	up	up	0.93488	0.967867	1
IPI00949740;IPI00950842	IPI00949740	810	S	>IPI:IPI00949740.1|TREMBL:D3ZU89|ENSEMBL:ENSRNOP00000001410 Tax_Id=10116 Gene_Symbol=Sbno1 Uncharacterized protein;>IPI:IPI00950842.1|TREMBL:D3ZN94|ENSEMBL:ENSRNOP00000060329|REFSEQ:NP_001100608 Tax_Id=10116 Gene_Symbol=Sbno1 Uncharacterized protein	D3ZU89	1310005;	304470	Sbno1				yes	1	75.6083	222.51	159.98	5.99e-70	yes	yes	yes	yes	yes	yes	1;2	DPDSIQSALLASGLGSKRPSFSSAPVISPAS	_SIDPDSIQSALLASGLGS(ph)K_	SIDPDSIQSALLASGLGS(1)K	S(-154.14)IDPDS(-148.64)IQS(-141.92)ALLAS(-75.61)GLGS(75.61)K	18	1	1	1	1	1	1	2.2906	2.74763	1	up	up	up	up	1.7191	1.66135	1
IPI00213559	IPI00213559	348	S	>IPI:IPI00213559.1|SWISS-PROT:Q64548-1|REFSEQ:NP_446317 Tax_Id=10116 Gene_Symbol=Rtn1 Isoform RTN1-B of Reticulon-1	Q64548-1	620986;	116644	Rtn1				yes	0.999984	47.8335	251.05	222.45	7.2e-99	yes	yes	yes	yes	yes	yes	1	SSGTEPSAAESQGKGSVSEDELIAAIKEAKG	_GS(ph)VSEDELIAAIK_	GS(1)VSEDELIAAIK	GS(47.83)VS(-47.83)EDELIAAIK	2	1	1	1	1	1	1	1.5569	2.1069	1		up	up		1.0774	0.893495	1
IPI00368441	IPI00368441	270	S	>IPI:IPI00368441.2|TREMBL:D3ZGQ8|ENSEMBL:ENSRNOP00000031549|REFSEQ:XP_001064125;XP_218939 Tax_Id=10116 Gene_Symbol=Rsf1 Uncharacterized protein	D3ZGQ8	1311245;	308839	Rsf1				yes	1	128.64	159.18	128.64	8.93e-11	yes	yes	yes	yes	yes	yes	1	EKTEADERSMDSRKRSAANALEGPAVKIEKA	_S(ph)AANALEGPAVK_	S(1)AANALEGPAVK	S(128.64)AANALEGPAVK	1	1	1	1	1	1	1	15.521	31.2656	1	up	up	up	up	0.72536	0.973331	1
IPI00230939	IPI00230939	86	S	>IPI:IPI00230939.4|SWISS-PROT:P83732|ENSEMBL:ENSRNOP00000002194|REFSEQ:NP_071960 Tax_Id=10116 Gene_Symbol=Rpl24 60S ribosomal protein L24	P83732	621191;	64307	Rpl24				yes	1	75.2414	248.06	248.06	6.15e-21	yes	yes	yes	yes	yes	yes	1	RTRRAVKFQRAITGASLADIMAKRNQKPEVR	_AITGAS(ph)LADIMAK_	AITGAS(1)LADIMAK	AIT(-75.24)GAS(75.24)LADIMAK	6	1	1	1	1	1	1	2.2815	2.03384	1	up	up	up	up	1.3539	1.0689	1
IPI00199138	IPI00199138	245	S	>IPI:IPI00199138.1|SWISS-PROT:O54880|ENSEMBL:ENSRNOP00000008697|REFSEQ:NP_598275 Tax_Id=10116 Gene_Symbol=Rph3al Rab effector Noc2	O54880	620342;	171123	Rph3al				yes	0.999999	62.1953	177.38	168.5	6.14e-10	yes	yes	yes	yes	yes	yes	1;2;3	IKGTKYDKPRGDSGGSMESPRMGPARPPSHL	_GDS(ph)GGS(ph)MESPR_	GDS(1)GGS(1)MESPR	GDS(113.16)GGS(62.2)MES(-62.2)PR	6	1	1	1	1	1	1	1.7482	1.95725	1		up	up		1.5006	1.39936	1
IPI00188057;IPI00372755;IPI00563116	IPI00188057	1418	S	>IPI:IPI00188057.5|REFSEQ:XP_001065608 Tax_Id=10116 Gene_Symbol=Rif1 telomere-associated protein RIF1-like;>IPI:IPI00372755.5|TREMBL:D3ZLV4|ENSEMBL:ENSRNOP00000008201 Tax_Id=10116 Gene_Symbol=Rif1 Uncharacterized protein;>IPI:IPI00563116.3|TREMBL:D3ZLT9|EN		1562474;	295602	Rif1				yes	1	106.849	182.82	167.61	7.08e-13	yes	yes	yes	yes	yes	yes	1;2;3	AAPNPKALRRSSRRRSEAVESSGDSQEKESG	_RRS(ph)EAVESSGDSQEK_	RRS(1)EAVESSGDSQEK	RRS(106.85)EAVES(-106.85)S(-114.16)GDS(-141.26)QEK	3	1	1	1	1	1	1	2.0782	3.13499	1	up	up	up	up	1.1573	0.972006	1
IPI00564111;IPI00768164;IPI00949880	IPI00564111	185	S	>IPI:IPI00564111.2|TREMBL:D3ZPT0|ENSEMBL:ENSRNOP00000041388|REFSEQ:XP_577204 Tax_Id=10116 Gene_Symbol=RGD1566084 CDNA sequence BC068157-like;>IPI:IPI00768164.1|REFSEQ:XP_001065129 Tax_Id=10116 Gene_Symbol=RGD1566084 CDNA sequence BC068157-like;>IPI:IPI0094	D3ZPT0	1566084;	501795	RGD1566084				yes	0.999514	33.2011	356.44	327.46		yes	yes	yes	yes	yes	yes	1;2;5	RVLSADSLGPTSGASSPAITRRPRVPATEVG	_VLSADSLGPTSGASS(ph)PAITR_	VLSADSLGPTSGASS(1)PAITR	VLS(-242.21)ADS(-184.53)LGPT(-87.72)S(-73.62)GAS(-33.2)S(33.2)PAIT(-51.35)R	15	1	1	1	1	1	1	0.21922	0.196622	1	down	down	down	down	0.73447	0.854336	1
IPI00564111;IPI00768164;IPI00949880	IPI00564111	234	S	>IPI:IPI00564111.2|TREMBL:D3ZPT0|ENSEMBL:ENSRNOP00000041388|REFSEQ:XP_577204 Tax_Id=10116 Gene_Symbol=RGD1566084 CDNA sequence BC068157-like;>IPI:IPI00768164.1|REFSEQ:XP_001065129 Tax_Id=10116 Gene_Symbol=RGD1566084 CDNA sequence BC068157-like;>IPI:IPI0094	D3ZPT0	1566084;	501795	RGD1566084				yes	0.999985	48.3832	283.43	249.54	4.86e-116	yes	yes	yes	yes	yes	yes	1;3	RKPVSSASEHSATELSPAIRRRSVAGGSQQK	_KPVSSASEHSATELS(ph)PAIR_	KPVSSASEHSATELS(1)PAIR	KPVS(-135.38)S(-120.56)AS(-96.44)EHS(-69.88)AT(-48.38)ELS(48.38)PAIR	15	1	1	1	1	1	1	0.25159	0.244159	1	down	down	down	down	0.86879	1.0413	1
IPI00896153	IPI00896153	199	S	>IPI:IPI00896153.1|TREMBL:B2GUW9|ENSEMBL:ENSRNOP00000006867|REFSEQ:NP_001121040 Tax_Id=10116 Gene_Symbol=RGD1562161 RGD1562161 protein	B2GUW9	1562161;	501559	RGD1562161				yes	0.999999	59.8672	117.27	117.27	4.55e-05	yes	yes	yes	yes	yes	yes	1	QRVPEESFPQSPRRGSEDFDTRNPFQKRYPE	_RGS(ph)EDFDTR_	RGS(1)EDFDTR	RGS(59.87)EDFDT(-59.87)R	3	1	1	1		1	1	2.8124	2.59963	1	up	up	up	up	1.2611		1
IPI00367434	IPI00367434	135	S	>IPI:IPI00367434.4|TREMBL:D3ZL45|ENSEMBL:ENSRNOP00000046759|REFSEQ:XP_001054784;XP_343771 Tax_Id=10116 Gene_Symbol=RGD1560784 Uncharacterized protein	D3ZL45	1560784;	363449	RGD1560784				yes	0.995477	25.3305	208.46	152.94	5.41e-43	yes	yes	yes	yes	yes	yes	1	FLLSSAAAAAASSASSPATRCKELGLAAAAA	_FLLSSAAAAAASSASS(ph)PATR_	FLLSSAAAAAASSAS(0.003)S(0.995)PAT(0.002)R	FLLS(-126.18)S(-120.96)AAAAAAS(-58.23)S(-40.4)AS(-25.33)S(25.33)PAT(-28.18)R	16	1	1	1	1	1	1	0.50243	0.433783	1	down	down	down	down	0.64396	0.656211	1
IPI00363763;IPI00948085	IPI00363763	487	T	>IPI:IPI00363763.5|SWISS-PROT:A0MZ67-1|TREMBL:D4A6P3|ENSEMBL:ENSRNOP00000061843|REFSEQ:NP_001073173 Tax_Id=10116 Gene_Symbol=RGD1311558 Isoform 1 of Shootin-1;>IPI:IPI00948085.1|ENSEMBL:ENSRNOP00000024762 Tax_Id=10116 Gene_Symbol=RGD1311558 70 kDa protein	A0MZ67-1	1311558;	292139	RGD1311558				yes	1	73.3075	241.46	193.9	1.64e-67	yes	yes	yes	yes	yes	yes	1	NSETELERILRRRKLTAEADSSSPTGILATS	_KLT(ph)AEADSSSPTGILATSESK_	KLT(1)AEADSSSPTGILATSESK	KLT(73.31)AEADS(-73.31)S(-89.61)S(-96.46)PT(-111.06)GILAT(-155.9)S(-161.82)ES(-171.45)K	3	1	1	1	1	1	1	2.6825	2.26958	1	up	up	up	up	1.0152	0.992556	1
IPI00367525	IPI00367525	2054	S	>IPI:IPI00367525.3|TREMBL:D3ZF86|ENSEMBL:ENSRNOP00000015927|REFSEQ:XP_001072524;XP_218665 Tax_Id=10116 Gene_Symbol=RGD1309903 Uncharacterized protein	D3ZF86	1309903;	292947	RGD1309903				yes	1	52.8494	221.55	52.849	7.18e-40	yes	yes	yes	yes	yes	yes	1	KVDKKGEPLGPRGPDSPLLQRPQHLIDQGQM	_GPDS(ph)PLLQRPQHLIDQGQM(ox)R_	GPDS(1)PLLQRPQHLIDQGQMR	GPDS(52.85)PLLQRPQHLIDQGQMR	4	1	1	1	1	1	1	0.43805	0.391313	1	down	down	down	down	1.021	1.23979	1
IPI00764766	IPI00764766	1475	S	>IPI:IPI00764766.2|ENSEMBL:ENSRNOP00000000901|REFSEQ:XP_001080521;XP_222271 Tax_Id=10116 Gene_Symbol=RGD1306556 similar to hypothetical protein A530094D01		1306556;	288744	RGD1306556				yes	1	82.9077	115.8	82.908	6.17e-06	yes	yes	yes	yes	yes	yes	1	SVPRRSHSFCKDKRNSLLVNQLKQCFSRRAP	_RNS(ph)LLVNQLK_	RNS(1)LLVNQLK	RNS(82.91)LLVNQLK	3	1	1	1	1	1	1	3.2754	3.44471	1	up	up	up	up	1.0391	0.967118	1
IPI00422013	IPI00422013	131	S	>IPI:IPI00422013.1|TREMBL:Q6MG75|ENSEMBL:ENSRNOP00000000478|REFSEQ:NP_001159373;NP_997713 Tax_Id=10116 Gene_Symbol=Rdbp RD RNA-binding protein	Q6MG75	1303325;	294258	Rdbp				yes	0.999686	37.6204	185.95	81.311	1.79e-12	yes	yes	no	yes	yes	yes	1;4	ADEDLQEPSRRPQRKSLYESFVSSSDRLREL	_S(ph)LYESFVSSSDR_	S(1)LYESFVSSSDR	S(37.62)LY(-38.52)ES(-37.62)FVS(-62.99)S(-67.8)S(-67.8)DR	1	1	1	1	1	1	1	4.456	5.36337	1	up	up	up	up	0.87824	1.12812	1
IPI00464500	IPI00464500	169	S	>IPI:IPI00464500.1|TREMBL:Q6AY02|ENSEMBL:ENSRNOP00000025550|REFSEQ:NP_001013076 Tax_Id=10116 Gene_Symbol=Rbm17 RNA binding motif protein 17	Q6AY02	1311208;	291295	Rbm17				yes	1	88.6578	136.49	107.98	6.32e-10	yes	yes	yes	yes	yes	yes	1	DSDEDEDYERERRKRSMGGAAIAPPTSLVEK	_S(ph)MGGAAIAPPTSLVEK_	S(1)MGGAAIAPPTSLVEK	S(88.66)MGGAAIAPPT(-88.66)S(-88.66)LVEK	1	1	1	1		1	1	7.9038	14.688	1	up	up	up	up	0.71505		1
IPI00371042;IPI00768794	IPI00371042	559	S	>IPI:IPI00371042.4|REFSEQ:XP_236613 Tax_Id=10116 Gene_Symbol=Rbm15b RNA binding motif protein 15B;>IPI:IPI00768794.1|TREMBL:D3ZHD6|ENSEMBL:ENSRNOP00000018994|REFSEQ:XP_001074007 Tax_Id=10116 Gene_Symbol=Rbm15b mCG19533-like		1305937;	315988	Rbm15b				yes	1	78.9097	111.31	105.66	2.9e-05	yes	yes	yes	yes	yes	yes	1	EGDWTSLSKSSDRRNSLEGYSRSVRSRSGER	_RNS(ph)LEGYSR_	RNS(1)LEGYSR	RNS(78.91)LEGY(-95.43)S(-78.91)R	3	1	1	1	1	1	1	2.1099	2.04052	1	up	up	up	up	1.1356	0.854409	1
IPI00200047;IPI00948500;IPI00958917	IPI00200047	618	S	>IPI:IPI00200047.4|TREMBL:Q920B2|REFSEQ:XP_001072105 Tax_Id=10116 Gene_Symbol=Rbm14 RNA binding motif protein 14;>IPI:IPI00948500.1|ENSEMBL:ENSRNOP00000026621 Tax_Id=10116 Gene_Symbol=Rbm4 69 kDa protein;>IPI:IPI00958917.1|REFSEQ:XP_002728869 Tax_Id=10116	Q920B2	620542;	170900	Rbm14				yes	0.999988	49.3911	171.73	170.95	6.43e-12	yes	yes	yes	yes	yes	yes	1;3	GSDRRLAELSDYRRLSESQLSFRRSPTKSSL	_RLS(ph)ESQLSFR_	RLS(1)ESQLSFR	RLS(49.39)ES(-49.39)QLS(-80.25)FR	3	1	1	1	1	1	1	4.2785	6.47626	1	up	up	up	up	0.81392	1.05232	1
IPI00776997;IPI00206728;IPI00869572	IPI00206728	1165	S	>IPI:IPI00776997.1|TREMBL:D3ZG62|ENSEMBL:ENSRNOP00000055564 Tax_Id=10116 Gene_Symbol=Rapgef6 Uncharacterized protein;>IPI:IPI00206728.6|TREMBL:D3ZRH2|ENSEMBL:ENSRNOP00000013245 Tax_Id=10116 Gene_Symbol=Rapgef6 Uncharacterized protein;>IPI:IPI00869572.2|TRE	D3ZRH2	1307645;	303141	Rapgef6				yes	1	76.1177	161.99	156.36	1.05e-13	yes	yes	yes	yes	yes	yes	1	TKSLTEKKSARSSEMSPVPLRSAGHTAKVHL	_SSEMS(ph)PVPLR_	SSEMS(1)PVPLR	S(-98.09)S(-76.12)EMS(76.12)PVPLR	5	1	1	1	1	1	1	0.50551	0.451325	1	down	down	down	down	0.98645	1.09625	1
IPI00205927;IPI00870011	IPI00870011	942	S	>IPI:IPI00205927.3|TREMBL:D3ZD17|ENSEMBL:ENSRNOP00000012792|REFSEQ:NP_001101154 Tax_Id=10116 Gene_Symbol=Rapgef2 Uncharacterized protein;>IPI:IPI00870011.2|ENSEMBL:ENSRNOP00000037119 Tax_Id=10116 Gene_Symbol=Rapgef2 165 kDa protein		1306434;	310533	Rapgef2				yes	0.957797	13.5593	96.604	96.604	0.000949563	yes	yes	yes	yes	yes	no	1	DVAQTGGHKKRVRRSSFLNAKKLYEDAQMAR	_RSS(ph)FLNAK_	RS(0.042)S(0.958)FLNAK	RS(-13.56)S(13.56)FLNAK	3	1	1	1	1	1	1	2.2036	2.05677	1	up	up	up	up	0.95637	1.21853	1
IPI00359567;IPI00951985;IPI00564853	IPI00564853	180	S	>IPI:IPI00359567.4|ENSEMBL:ENSRNOP00000048749 Tax_Id=10116 Gene_Symbol=Rap1gap 78 kDa protein;>IPI:IPI00951985.1|TREMBL:D3ZRM8|ENSEMBL:ENSRNOP00000059851|REFSEQ:XP_001070178;XP_233609 Tax_Id=10116 Gene_Symbol=Rap1gap Uncharacterized protein;>IPI:IPI0056485	Q5EB70	1309908;	313644	Rap1gap				yes	0.998871	30.0183	205.26	202.33	2e-50	yes	yes	yes	yes	yes	yes	1	MGLSNKKPNTVSTSHSGSFTPNNPDLAKAAG	_KPNTVSTSHS(ph)GSFTPNNPDLAK_	KPNTVSTSHS(0.999)GS(0.001)FTPNNPDLAK	KPNT(-88.41)VS(-60.85)T(-54.23)S(-38.87)HS(30.02)GS(-30.02)FT(-62.66)PNNPDLAK	10	1	1	1	1	1	1	2.5867	3.38375	1	up	up	up	up	0.84867	0.80795	1
IPI00359567;IPI00951985;IPI00564853	IPI00564853	161	S	>IPI:IPI00359567.4|ENSEMBL:ENSRNOP00000048749 Tax_Id=10116 Gene_Symbol=Rap1gap 78 kDa protein;>IPI:IPI00951985.1|TREMBL:D3ZRM8|ENSEMBL:ENSRNOP00000059851|REFSEQ:XP_001070178;XP_233609 Tax_Id=10116 Gene_Symbol=Rap1gap Uncharacterized protein;>IPI:IPI0056485	Q5EB70	1309908;	313644	Rap1gap				yes	1	93.6868	241.39	216.71	5.99e-53	yes	yes	yes	yes	yes	yes	1;2;3	GFFESFKRVIRSRSQSMDAMGLSNKKPNTVS	_SQS(ph)MDAM(ox)GLSNK_	SQS(1)MDAMGLSNK	S(-93.69)QS(93.69)MDAMGLS(-116.77)NK	3	1	1	1	1	1	1	2.659	2.86845	1	up	up	up	up	1.1259	1.33438	1
IPI00371944;IPI00958414	IPI00371944	1831	S	>IPI:IPI00371944.3|TREMBL:D4A054|ENSEMBL:ENSRNOP00000001044|REFSEQ:XP_001053839 Tax_Id=10116 Gene_Symbol=Ranbp2 RAN binding protein 2-like isoform 1;>IPI:IPI00958414.1|REFSEQ:XP_002725909;XP_002729003 Tax_Id=10116 Gene_Symbol=Ranbp2 RAN binding protein 2-l	D4A054	1560047;	294429	Ranbp2				yes	0.993853	22.2146	109.84	108.97	1.75e-05	yes	yes	yes	yes	yes	yes	1;2	QTSSTFTFADLAKSTSREGFQFGKKDPNFKG	_STS(ph)REGFQFGK_	ST(0.006)S(0.994)REGFQFGK	S(-37.46)T(-22.21)S(22.21)REGFQFGK	3	1	1	1	1	1	1	2.2185	3.06579	1	up	up	up	up	0.81033	0.694107	1
IPI00951349;IPI00947788;IPI00949574;IPI00357968	IPI00951349	402	T	>IPI:IPI00951349.2|TREMBL:D3ZSM7|ENSEMBL:ENSRNOP00000059766|REFSEQ:XP_002729287 Tax_Id=10116 Gene_Symbol=RGD1306861 Ral GTPase activating protein, beta subunit;>IPI:IPI00947788.1|TREMBL:D3ZVY3|ENSEMBL:ENSRNOP00000063656 Tax_Id=10116 Gene_Symbol=RGD1306861	D3ZSM7	1306861;	362257	Ralgapb				yes	0.989564	19.769	266.45	260.67	2.24e-74	yes	yes	yes	yes	yes	yes	1	PVNRLSMPQSAAVNTTPPHNRRHRAVTVNKA	_LSMPQSAAVNTT(ph)PPHNR_	LSMPQSAAVNT(0.01)T(0.99)PPHNR	LS(-114.97)MPQS(-72.12)AAVNT(-19.77)T(19.77)PPHNR	12	1	1	1	1	1	1	0.37402	0.334392	1	down	down	down	down	1.0651	1.00816	1
IPI00213927;IPI00959456;IPI00950493;IPI00950437	IPI00213927	820	S	>IPI:IPI00213927.4|SWISS-PROT:P86411|REFSEQ:XP_001055483 Tax_Id=10116 Gene_Symbol=RGD1308023 Ral GTPase-activating protein subunit alpha-2;>IPI:IPI00959456.1|TREMBL:D3ZKI6|ENSEMBL:ENSRNOP00000015637|REFSEQ:XP_002729271 Tax_Id=10116 Gene_Symbol=RGD1308023 s	P86411	1308023;	296211	Ralgapa2				yes	0.999973	45.5056	207.46	157.74	1.19e-39	yes	yes	yes	yes	yes	yes	1;2;3	THEHEGVTILVRRSSSPAELDLKEESQQTHG	_RSS(ph)S(ph)PAELDLK_	RS(0.056)S(0.944)S(1)PAELDLK	RS(-12.28)S(12.28)S(45.51)PAELDLK	4	1	1	1	1	1	1	0.54678	0.574812	1	down		down		0.77252	0.804829	1
IPI00388327;IPI00957431	IPI00957431	343	S	>IPI:IPI00388327.3|SWISS-PROT:Q3B7T9|ENSEMBL:ENSRNOP00000016958 Tax_Id=10116 Gene_Symbol=Rab11fip1 Rab11 family-interacting protein 1;>IPI:IPI00957431.1|TREMBL:D3ZRI5|ENSEMBL:ENSRNOP00000016971|REFSEQ:XP_002728473 Tax_Id=10116 Gene_Symbol=Rab11fip1 rab11 f	D3ZRI5	1562965;	498650	Rab11fip1				yes	0.999287	31.5552	262.25	193.06	1.71e-116	yes	yes	yes	yes	yes	yes	1;2;3	VYMEQPEAKSEIRESSPSNSPSPQGFRKRDL;VYMEQPEAKSEIRESSPSNSPSPQGFRKRHL	_ESS(ph)PS(ph)NSPS(ph)PQGFR_	ES(0.001)S(0.999)PS(0.887)NS(0.122)PS(0.991)PQGFR	ES(-31.56)S(31.56)PS(8.92)NS(-8.92)PS(19.69)PQGFR	3	1	1	1	1	1	1	5.8335	4.71498	1	up	up	up	up	1.0706	1.23547	1
IPI00231945	IPI00231945	687	S	>IPI:IPI00231945.4|SWISS-PROT:Q63475|ENSEMBL:ENSRNOP00000006942|REFSEQ:NP_113788 Tax_Id=10116 Gene_Symbol=Ptprn2 Receptor-type tyrosine-protein phosphatase N2	Q63475	61904;	29714	Ptprn2				yes	1	65.0921	320.34	266.24	1.67e-156	yes	yes	yes	yes	yes	yes	1;2;3;4	EGPHTSRINSVSSQLSDGPMPSPSARSSTSS	_INSVSSQLS(ph)DGPMPSPSAR_	INSVSSQLS(1)DGPMPSPSAR	INS(-142.79)VS(-89.33)S(-65.09)QLS(65.09)DGPMPS(-84.43)PS(-90.82)AR	9	1	1	1	1	1	1	0.32324	0.275778	1	down	down	down	down	1.082	0.849185	1
IPI00231945	IPI00231945	693	S	>IPI:IPI00231945.4|SWISS-PROT:Q63475|ENSEMBL:ENSRNOP00000006942|REFSEQ:NP_113788 Tax_Id=10116 Gene_Symbol=Ptprn2 Receptor-type tyrosine-protein phosphatase N2	Q63475	61904;	29714	Ptprn2				yes	0.995783	23.7314	309.68	309.68	1.13e-83	yes	yes	yes	yes	yes	yes	1;2;3;4	RINSVSSQLSDGPMPSPSARSSTSSWSEEPA	_INSVSSQLSDGPMPS(ph)PSAR_	INSVSSQLSDGPMPS(0.996)PS(0.004)AR	INS(-205.76)VS(-167.36)S(-141.43)QLS(-98.18)DGPMPS(23.73)PS(-23.73)AR	15	1	2	1	1	1	2	0.40723	0.265625	1	down	down	down	down	1.1356	0.816193	1
IPI00215243;IPI00231539;IPI00817078	IPI00215243	30	S	>IPI:IPI00215243.3|SWISS-PROT:P48004-1|ENSEMBL:ENSRNOP00000011724 Tax_Id=10116 Gene_Symbol=Psma7 Isoform RC6-IL of Proteasome subunit alpha type-7;>IPI:IPI00231539.1|SWISS-PROT:P48004-2|REFSEQ:NP_001008218 Tax_Id=10116 Gene_Symbol=Psma7 Isoform RC6-IS of P	P48004-1	61851;	29674	Psma7				yes	0.861921	7.95338	105.52	72.607	0.00490766	yes	yes	yes	yes	yes	yes	1	HLFQVEYAQEAVKKGSTAVGVRGRDIVVLGV	_GS(ph)TAVGVR_	GS(0.862)T(0.138)AVGVR	GS(7.95)T(-7.95)AVGVR	2	1	1	1	1	1	1	4.1075	3.93298	1	up	up	up	up	0.84825	0.880747	1
IPI00215243;IPI00231539;IPI00817078	IPI00215243	31	T	>IPI:IPI00215243.3|SWISS-PROT:P48004-1|ENSEMBL:ENSRNOP00000011724 Tax_Id=10116 Gene_Symbol=Psma7 Isoform RC6-IL of Proteasome subunit alpha type-7;>IPI:IPI00231539.1|SWISS-PROT:P48004-2|REFSEQ:NP_001008218 Tax_Id=10116 Gene_Symbol=Psma7 Isoform RC6-IS of P	P48004-1	61851;	29674	Psma7				yes	0.925788	10.9604	93.178	64.711	0.00490766	yes	yes	yes	yes	yes	yes	1	LFQVEYAQEAVKKGSTAVGVRGRDIVVLGVE	_GST(ph)AVGVR_	GS(0.074)T(0.926)AVGVR	GS(-10.96)T(10.96)AVGVR	3	1	1	1	1	1	1	3.9867	3.93298	1	up	up	up	up	0.96101	0.880747	1
IPI00417730	IPI00417730	455	S	>IPI:IPI00417730.3|SWISS-PROT:Q6MG48|ENSEMBL:ENSRNOP00000001133|REFSEQ:NP_997627 Tax_Id=10116 Gene_Symbol=Bat2 Large proline-rich protein BAT2	Q6MG48	1303025;	294250	Prrc2a				yes	0.996504	26.4455	240.13	240.13	2.7e-91	yes	yes	yes	yes	yes	yes	1	APEDEDEAWRQRRKQSSSEISLAVERARRRR	_RKQS(ph)SSEISLAVER_	RKQS(0.997)S(0.002)S(0.001)EISLAVER	RKQS(26.45)S(-26.45)S(-29.06)EIS(-90.03)LAVER	4	1	1	1	1	1	1	4.8952	6.40943	1	up	up	up	up	1.1317	0.905961	1
IPI00417730	IPI00417730	1007	S	>IPI:IPI00417730.3|SWISS-PROT:Q6MG48|ENSEMBL:ENSRNOP00000001133|REFSEQ:NP_997627 Tax_Id=10116 Gene_Symbol=Bat2 Large proline-rich protein BAT2	Q6MG48	1303025;	294250	Prrc2a				yes	1	121.992	218.12	174.59	4.81e-33	yes	yes	yes	yes	yes	yes	1	KGKVGPKETPAGGNLSPAPRLRRDYSYERVG	_ETPAGGNLS(ph)PAPR_	ETPAGGNLS(1)PAPR	ET(-121.99)PAGGNLS(121.99)PAPR	9	1	1	1	1	1	1	0.49104	0.544395	1	down	down	down	down	1.1792	1.24151	1
IPI00417730	IPI00417730	1150	S	>IPI:IPI00417730.3|SWISS-PROT:Q6MG48|ENSEMBL:ENSRNOP00000001133|REFSEQ:NP_997627 Tax_Id=10116 Gene_Symbol=Bat2 Large proline-rich protein BAT2	Q6MG48	1303025;	294250	Prrc2a				yes	1	69.3982	172.1	69.398	6.87e-48	yes	yes	yes	yes	yes	yes	1	LAQVPLAPPQPGAPPSPAPARFSTARGGRVF	_EGVLAQVPLAPPQPGAPPS(ph)PAPAR_	EGVLAQVPLAPPQPGAPPS(1)PAPAR	EGVLAQVPLAPPQPGAPPS(69.4)PAPAR	19	1	1	1	1	1	1	0.426	0.501278	1	down	down	down	down	0.85725	0.957671	1
IPI00361454	IPI00361454	373	S	>IPI:IPI00361454.1|SWISS-PROT:Q5FVG6|ENSEMBL:ENSRNOP00000016679|REFSEQ:NP_001012121 Tax_Id=10116 Gene_Symbol=Prr5 Proline-rich protein 5	Q5FVG6	1307954;	315189	Prr5				yes	0.999359	33.064	217.97	179.65	1.22e-36	yes	yes	yes	yes	yes	yes	1	DSEGIFIDFGRGSRSSVSDFEAAGGRPSVV_	_SS(ph)VSDFEAAGGR_	SS(0.999)VSDFEAAGGR	S(-33.06)S(33.06)VS(-38.31)DFEAAGGR	2	1	1	1	1	1	1	2.7297	3.5189	1	up	up	up	up	0.94347	1.02216	1
IPI00563055	IPI00563055	1472	S	>IPI:IPI00563055.3|TREMBL:D4ACP0|ENSEMBL:ENSRNOP00000033518|REFSEQ:XP_001066163;XP_223586 Tax_Id=10116 Gene_Symbol=RGD1305469 proline rich 14-like	D4ACP0	1305469;	305466	Prr14l				yes	0.985829	19.1255	122.34	122.34	9.47e-07	yes	yes	yes	yes	yes	yes	1	LTLAAKPQKLRCRRYSSSLVPLAKNYKRLRY	_RYS(ph)SSLVPLAK_	RYS(0.986)S(0.012)S(0.002)LVPLAK	RY(-75.75)S(19.13)S(-19.13)S(-26.69)LVPLAK	3	1	1	1	1	1	1	4.22	5.67827	1	up	up	up	up	0.89207	1.23236	1
IPI00326582	IPI00326582	17	S	>IPI:IPI00326582.3|SWISS-PROT:P21807|TREMBL:Q496Z5|ENSEMBL:ENSRNOP00000021010|REFSEQ:NP_036765 Tax_Id=10116 Gene_Symbol=Prph peripherin	P21807	3414;	24688	Prph				yes	0.999018	31.7145	164.65	134.68	2.56e-21	yes	yes	yes	yes	yes	yes	1;2;4	PSSASMSHHSSGLRSSISSTSYRRTFGPPPS	_SS(ph)ISST(ph)SYR_	S(0.001)S(0.999)IS(0.03)S(0.124)T(0.723)S(0.124)YR	S(-31.71)S(31.71)IS(-13.81)S(-7.67)T(7.67)S(-7.67)Y(-78.6)R	2	1	1	1	1	1	1	3.5369	5.19292	1	up	up	up	up	0.87864	1.19367	1
IPI00192515	IPI00192515	38	T	>IPI:IPI00192515.1|SWISS-PROT:P19103|ENSEMBL:ENSRNOP00000052146|REFSEQ:NP_073167 Tax_Id=10116 Gene_Symbol=Ppp1r1a Protein phosphatase 1 regulatory subunit 1A	P19103	62018;	58977	Ppp1r1a				yes	0.980504	17.015	235.26	235.26	3.27e-24	yes	yes	yes	yes	yes	yes	1	PEAAEQIRRRRPTPATLVLTSDQSSPEVDED	_RRPTPAT(ph)LVLTSDQSSPEVDEDR_	RRPT(0.019)PAT(0.981)LVLTSDQSSPEVDEDR	RRPT(-17.02)PAT(17.02)LVLT(-99.77)S(-120.64)DQS(-154.32)S(-159.11)PEVDEDR	7	1		1	1	1	1	2.5218		1	up		up		0.74863	0.917936	1
IPI00360414	IPI00360414	113	T	>IPI:IPI00360414.3|SWISS-PROT:Q5M821-1|ENSEMBL:ENSRNOP00000005798|REFSEQ:XP_002726960;XP_002729842 Tax_Id=10116 Gene_Symbol=Ppm1h Isoform 1 of Protein phosphatase 1H	Q5M821-1	1309528;	314897	Ppm1h				yes	0.985576	18.3934	171.92	141.08	5.19e-11	yes	yes	yes	yes	yes	yes	1	CEVLTVKKKVGTITSTPNRNSKRRSSLPNGE	_VGTITST(ph)PNR_	VGTITS(0.014)T(0.986)PNR	VGT(-72.73)IT(-38)S(-18.39)T(18.39)PNR	7	1	1	1	1	1	1	0.51063	0.523588	1	down	down	down	down	0.87772	0.972763	1
IPI00360414	IPI00360414	220	S	>IPI:IPI00360414.3|SWISS-PROT:Q5M821-1|ENSEMBL:ENSRNOP00000005798|REFSEQ:XP_002726960;XP_002729842 Tax_Id=10116 Gene_Symbol=Ppm1h Isoform 1 of Protein phosphatase 1H	Q5M821-1	1309528;	314897	Ppm1h				yes	0.999034	30.5598	171.71	159.88	7.09e-10	yes	yes	yes	yes	yes	yes	1	LTRAASLRGGVGAPGSPSTPPTRFFTEKKIP	_GGVGAPGS(ph)PSTPPTR_	GGVGAPGS(0.999)PS(0.001)TPPTR	GGVGAPGS(30.56)PS(-30.56)T(-40.65)PPT(-58.21)R	8	1	1	1	1	1	1	0.30423	0.376605	1	down	down	down	down	1.0873	1.373	1
IPI00365736;IPI00389954	IPI00389954	1012	S	>IPI:IPI00365736.4|SWISS-PROT:Q91Z79|ENSEMBL:ENSRNOP00000028142|REFSEQ:XP_001080725;XP_341857 Tax_Id=10116 Gene_Symbol=Ppfia3 Liprin-alpha-3;>IPI:IPI00389954.2|TREMBL:D3ZDQ4|ENSEMBL:ENSRNOP00000029330 Tax_Id=10116 Gene_Symbol=Ppfia3 Uncharacterized protein	D3ZDQ4	620054;	140591	Ppfia3				yes	1	96.9365	240.13	124.26	4.18e-83	yes	yes	yes	yes	yes	yes	1	MLPPNFRSAAAGALGSPGLPLRKLQPEGQTS	_SAAAGALGS(ph)PGLPLRK_	SAAAGALGS(1)PGLPLRK	S(-96.94)AAAGALGS(96.94)PGLPLRK	9	1	1	1	1	1	1	0.15283	0.224507	1	down	down	down	down	0.84688	1.13194	1
IPI00365736;IPI00389954	IPI00389954	494	S	>IPI:IPI00365736.4|SWISS-PROT:Q91Z79|ENSEMBL:ENSRNOP00000028142|REFSEQ:XP_001080725;XP_341857 Tax_Id=10116 Gene_Symbol=Ppfia3 Liprin-alpha-3;>IPI:IPI00389954.2|TREMBL:D3ZDQ4|ENSEMBL:ENSRNOP00000029330 Tax_Id=10116 Gene_Symbol=Ppfia3 Uncharacterized protein	D3ZDQ4	620054;	140591	Ppfia3				yes	1	68.6107	160.65	160.65	9.66e-07	yes	yes	yes	yes	yes	yes	1;3	RAEELESRVSSSGLDSLGRYRSSCSLPPSLT	_VSSSGLDS(ph)LGR_	VSSSGLDS(1)LGR	VS(-100.49)S(-86.72)S(-68.61)GLDS(68.61)LGR	8	1	1	1	1	1	1	0.55041	0.484801	1	down	down	down	down	0.69525	0.81103	1
IPI00896128;IPI00948503;IPI00779429	IPI00896128	1212	S	>IPI:IPI00896128.2|TREMBL:D3ZRB1|ENSEMBL:ENSRNOP00000051741 Tax_Id=10116 Gene_Symbol=Ppfia1 Uncharacterized protein;>IPI:IPI00948503.1|TREMBL:D3ZXH0|ENSEMBL:ENSRNOP00000063813 Tax_Id=10116 Gene_Symbol=Ppfia1 Uncharacterized protein;>IPI:IPI00779429.3|TREMB	D3ZRB1	1309009;	293645	Ppfia1				yes	0.976462	18.3988	194.77	115.82	3.66e-11	yes	yes	yes	yes	yes	yes	1;2;3	AETLPANFRVTSSMSSPSMQPKKVQMDGSVS	_VTSSMSS(ph)PSMQPK_	VTSSMS(0.014)S(0.976)PS(0.009)MQPK	VT(-55.34)S(-36.04)S(-36.04)MS(-18.4)S(18.4)PS(-20.39)MQPK	7	1	1	1	1	1	1	0.37026	0.308318	1	down	down	down	down	0.77976	0.803342	1
IPI00206490	IPI00206490	43	S	>IPI:IPI00206490.1|SWISS-PROT:Q5FVJ3|ENSEMBL:ENSRNOP00000013507|REFSEQ:NP_001012349 Tax_Id=10116 Gene_Symbol=Ppapdc3 Probable lipid phosphate phosphatase PPAPDC3	Q5FVJ3	1305821;	296635	Ppapdc3				yes	0.999999	61.5613	202.53	202.53	7.11e-29	yes	yes	yes	yes	yes	yes	1	PPKGTQEPRSSGRKASGPSTQPPPSSDGARE	_KAS(ph)GPSTQPPPSSDGAR_	KAS(1)GPSTQPPPSSDGAR	KAS(61.56)GPS(-61.56)T(-88.51)QPPPS(-149.99)S(-153.2)DGAR	3	1	1	1	1	1	1	3.2248	3.77358	1	up	up	up	up	0.85958	0.872905	1
IPI00207273	IPI00207273	518	S	>IPI:IPI00207273.1|SWISS-PROT:P52591|ENSEMBL:ENSRNOP00000001968|REFSEQ:NP_446074 Tax_Id=10116 Gene_Symbol=Pom121 Nuclear envelope pore membrane protein POM 121	P52591	620680;	113975	Pom121				yes	1	111.936	164.81	111.94	3.23e-15	yes	yes	yes	yes	yes	yes	1	GYSITAEDLDMERRASLQWFNKVLEDKTDDA	_RAS(ph)LQWFNK_	RAS(1)LQWFNK	RAS(111.94)LQWFNK	3	1	1	1		1	1	5.4573	6.95749	1	up	up	up	up	0.77215		1
IPI00372932;IPI00951150	IPI00372932	56	S	>IPI:IPI00372932.2|SWISS-PROT:Q3B7L1|ENSEMBL:ENSRNOP00000027452|REFSEQ:NP_001032279 Tax_Id=10116 Gene_Symbol=Plekhh3 Pleckstrin homology domain-containing family H member 3;>IPI:IPI00951150.1|TREMBL:D3Z8M6|ENSEMBL:ENSRNOP00000058999 Tax_Id=10116 Gene_Symbo	Q3B7L1	1304854;	360634	Plekhh3				yes	1	79.8764	203.32	201.06	2.57e-08	yes	yes	no	yes	yes	yes	1;2;3;6	TFELRSPSPAGGGRGSLDVTLTQPTRNGPIT	_GS(ph)LDVTLTQPTR_	GS(1)LDVTLTQPTR	GS(79.88)LDVT(-79.88)LT(-102.48)QPT(-158.82)R	2	1	1	1	1	1	1	2.0685	2.66014	1	up	up	up	up	0.96481	1.75889	1		up
IPI00367644;IPI00768226;IPI00188826;IPI00957645;IPI00958891	IPI00367644	868	S	>IPI:IPI00367644.4|REFSEQ:XP_234320 Tax_Id=10116 Gene_Symbol=Plekhg3 pleckstrin homology domain containing, family G (with RhoGef domain) member 3 isoform 2;>IPI:IPI00768226.2|TREMBL:D3ZGY7|ENSEMBL:ENSRNOP00000008721|REFSEQ:XP_001080822 Tax_Id=10116 Gene_S		1308089;	314249	Plekhg3				yes	0.999805	37.0959	125.03	101.32	2.16e-08	yes	yes	yes	yes	yes	yes	1	NAEHHDASFSIRRRESLSYIPKGLVRNSVSR	_RRES(ph)LSYIPK_	RRES(1)LSYIPK	RRES(37.1)LS(-37.1)Y(-90)IPK	4	1	1	1	1	1	1	2.0283	2.2628	1	up	up	up	up	1.1614	0.818264	1
IPI00363834;IPI00764337	IPI00363834	446	S	>IPI:IPI00363834.4|TREMBL:D3ZWN0|ENSEMBL:ENSRNOP00000051408 Tax_Id=10116 Gene_Symbol=Plekha6 Uncharacterized protein;>IPI:IPI00764337.2|TREMBL:D3ZFB1|ENSEMBL:ENSRNOP00000003917|REFSEQ:XP_001060716;XP_341119 Tax_Id=10116 Gene_Symbol=Plekha6 pleckstrin homol	D3ZWN0	1564395;	360842	Plekha6				yes	1	99.9731	104.22	99.973	0.00539436	yes	yes	yes	yes	yes	yes	1	YYDELDAASGSLRRLSLQPRSHSVPRSPSQG	_RLS(ph)LQPR_	RLS(1)LQPR	RLS(99.97)LQPR	3	1	1	1	1	1	1	3.0029	2.57985	1	up	up	up	up	1.2919	1.34773	1
IPI00363834;IPI00764337	IPI00363834	334	S	>IPI:IPI00363834.4|TREMBL:D3ZWN0|ENSEMBL:ENSRNOP00000051408 Tax_Id=10116 Gene_Symbol=Plekha6 Uncharacterized protein;>IPI:IPI00764337.2|TREMBL:D3ZFB1|ENSEMBL:ENSRNOP00000003917|REFSEQ:XP_001060716;XP_341119 Tax_Id=10116 Gene_Symbol=Plekha6 pleckstrin homol	D3ZWN0	1564395;	360842	Plekha6				yes	0.994098	22.2644	132.23	115.04	2.94e-05	yes	yes	yes	yes	yes	yes	1	WVNLRRGVPPPEDLRSPSRFYPMPRRVPEYY	_GVPPPEDLRS(ph)PSR_	GVPPPEDLRS(0.994)PS(0.006)R	GVPPPEDLRS(22.26)PS(-22.26)R	10	1	1	1	1	1	1	0.6035	0.477783	1		down	down		0.66292	0.926526	1
IPI00363834;IPI00764337	IPI00363834	457	S	>IPI:IPI00363834.4|TREMBL:D3ZWN0|ENSEMBL:ENSRNOP00000051408 Tax_Id=10116 Gene_Symbol=Plekha6 Uncharacterized protein;>IPI:IPI00764337.2|TREMBL:D3ZFB1|ENSEMBL:ENSRNOP00000003917|REFSEQ:XP_001060716;XP_341119 Tax_Id=10116 Gene_Symbol=Plekha6 pleckstrin homol	D3ZWN0	1564395;	360842	Plekha6				yes	0.996884	26.2031	146.88	104.44	4.04e-07	yes	yes	yes	yes	yes	yes	1;2	LRRLSLQPRSHSVPRSPSQGSYSRARIYSPV	_SHSVPRS(ph)PSQGSYSR_	SHSVPRS(0.997)PS(0.002)QGS(0.001)YSR	S(-54.26)HS(-40.75)VPRS(26.2)PS(-26.2)QGS(-32.84)Y(-75.07)S(-39.21)R	7	1	1	1	1	2	1	0.64682	0.50274	1		down	down		0.89085	0.976944	1
IPI00944227;IPI00209000;IPI00559406;IPI00949408;IPI00569024;IPI00557051;IPI00567739;IPI00564020;IPI00387664;IPI00944233;IPI00944216;IPI00454444;IPI00230794;IPI00230793;IPI00400546	IPI00944227	4390	S	>IPI:IPI00944227.2|TREMBL:D4A323|ENSEMBL:ENSRNOP00000047019 Tax_Id=10116 Gene_Symbol=Plec Uncharacterized protein;>IPI:IPI00209000.2|TREMBL:Q6S3A0|ENSEMBL:ENSRNOP00000046012|REFSEQ:NP_071796 Tax_Id=10116 Gene_Symbol=Plec Plectin 6;>IPI:IPI00559406.3|TREMBL	D4A323	621649;	64204	Plec				yes	0.999981	47.1353	307.66	289.57	3.75e-152	yes	yes	yes	yes	yes	yes	1	TEFADMLSGNAGGFRSRSSSVGSSSSYPISS	_AGTLSITEFADMLSGNAGGFRS(ph)R_	AGTLSITEFADMLSGNAGGFRS(1)R	AGT(-228.62)LS(-186.89)IT(-139.83)EFADMLS(-47.14)GNAGGFRS(47.14)R	22	1	1	1	1	1	1	2.0159	1.54933	1	up		up		1.256	0.868508	1
IPI00870905	IPI00870905	987	S	>IPI:IPI00870905.1|ENSEMBL:ENSRNOP00000018146|REFSEQ:NP_001100350 Tax_Id=10116 Gene_Symbol=Plcl2 phospholipase C-like 2		1305941;	301173	Plcl2				yes	1	133.807	138.25	133.81	0.000390212	yes	yes	yes	yes	yes	yes	1	NKPGTENSEAQKPRRSLEVIPEKTSDENGD_	_S(ph)LEVIPEK_	S(1)LEVIPEK	S(133.81)LEVIPEK	1	1	1	1	1	1	1	2.0293	1.9614	1	up	up	up	up	1.14	0.897989	1
IPI00207181	IPI00207181	94	T	>IPI:IPI00207181.1|SWISS-PROT:Q62688|ENSEMBL:ENSRNOP00000050087|REFSEQ:NP_445908 Tax_Id=10116 Gene_Symbol=Plcl1 Inactive phospholipase C-like protein 1	Q62688	708420;	84587	Plcl1				yes	0.999996	54.9165	137.73	86.8	0.000671153	yes	yes	yes	yes	yes	yes	2	IIKDPSNQKCGGRKKTVSFSSMPSEKKISSA	_KKT(ph)VS(ph)FSSMPSEK_	KKT(1)VS(1)FSSMPSEK	KKT(54.92)VS(33.99)FS(-33.99)S(-46.37)MPS(-66.65)EK	3	2	2	2	2	2	2	4.1346	6.64275	2	up	up	up	up	1.2123	1.07513	2
IPI00192532	IPI00192532	1248	S	>IPI:IPI00192532.1|SWISS-PROT:P10686|ENSEMBL:ENSRNOP00000022276|REFSEQ:NP_037319 Tax_Id=10116 Gene_Symbol=Plcg1 1-phosphatidylinositol-4,5-bisphosphate phosphodiesterase gamma-1	P10686	3347;	25738	Plcg1				yes	1	133.134	145.72	133.13	0.000231696	yes	yes	yes	yes	yes	yes	1	SDASSQLFHVRAREGSFEARYQQPFEDFRIS	_EGS(ph)FEAR_	EGS(1)FEAR	EGS(133.13)FEAR	3	1	1	1	1	1	1	2.1986	2.15373	1	up	up	up	up	1.6653	1.58519	1
IPI00231558;IPI00231559	IPI00231558	1186	S	>IPI:IPI00231558.2|SWISS-PROT:Q9QW07-2|TREMBL:D4A8C5|ENSEMBL:ENSRNOP00000045972 Tax_Id=10116 Gene_Symbol=Plcb4 Uncharacterized protein;>IPI:IPI00231559.1|SWISS-PROT:Q9QW07-3 Tax_Id=10116 Gene_Symbol=Plcb4 Isoform C of 1-phosphatidylinositol-4,5-bisphosphat	Q9QW07-2	3345;	25031	Plcb4				yes	0.939499	11.9122	176.4	166.38	8.41e-91	yes	yes	yes	yes	yes	yes	1	ADGEIGSRDGPQTSNSSMKLQNAN_______	_DGPQTSNS(ph)SMK_	DGPQTSNS(0.939)S(0.06)MK	DGPQT(-60.21)S(-49.31)NS(11.91)S(-11.91)MK	8	1	1	1	1	1	1	1.7981	2.69165	1	up	up	up	up	2.6651	1.44904	1	up
IPI00209033	IPI00209033	1107	S	>IPI:IPI00209033.5|SWISS-PROT:Q99JE6|TREMBL:Q45QJ4|ENSEMBL:ENSRNOP00000028720|REFSEQ:NP_203501 Tax_Id=10116 Gene_Symbol=Plcb3 Phospholipase C, beta 3	Q99JE6	61993;	29322	Plcb3				yes	0.999986	48.3979	110.08	110.08	0.00081995	yes	yes	yes	yes	yes	yes	1	EKKELQKILDRKRNNSISEAKTREKHKKEVE	_NNS(ph)ISEAK_	NNS(1)ISEAK	NNS(48.4)IS(-48.4)EAK	3	1	1	1	1	1	1	2.2276	2.70768	1	up	up	up	up	1.1378	1.57953	1
IPI00557806;IPI00370894;IPI00559726;IPI00949193	IPI00557806	1239	S	>IPI:IPI00557806.3|ENSEMBL:ENSRNOP00000040096 Tax_Id=10116 Gene_Symbol=Pitpnm2 145 kDa protein;>IPI:IPI00370894.5|ENSEMBL:ENSRNOP00000041143|REFSEQ:NP_001100609 Tax_Id=10116 Gene_Symbol=Pitpnm2 phosphatidylinositol transfer protein, membrane-associated 2;>		1310867;	304474	Pitpnm2				yes	1	62.966	111.93	62.966	7.6e-05	yes	yes	no	no	yes	yes	1	RPARNTATRMALRKGSFGLPGQGDFLRSRNH	_KGS(ph)FGLPGQGDFLR_	KGS(1)FGLPGQGDFLR	KGS(62.97)FGLPGQGDFLR	3	1	1	1		1	1	4.197	4.31704	1	up	up	up	up	1.7352		1
IPI00767202;IPI00777140	IPI00777140	310	S	>IPI:IPI00767202.2|TREMBL:D3ZYT8|ENSEMBL:ENSRNOP00000020447|REFSEQ:XP_001072465;XP_237217 Tax_Id=10116 Gene_Symbol=Pikfyve Uncharacterized protein;>IPI:IPI00777140.2|TREMBL:D3ZT14|ENSEMBL:ENSRNOP00000054853 Tax_Id=10116 Gene_Symbol=Pikfyve Uncharacterized	D3ZT14	1592067;	316457	Pikfyve				yes	0.999981	47.2184	105.38	105.38	0.000160625	yes	yes	yes	yes	yes	yes	1	ALSTRLVSVQEDAGKSPARNRSASITNLSLD	_LVSVQEDAGKS(ph)PAR_	LVSVQEDAGKS(1)PAR	LVS(-47.22)VQEDAGKS(47.22)PAR	11	1	1	1	1	1	1	0.48636	0.624571	1	down		down		0.47175	1.3829	1	down
IPI00767202;IPI00777140	IPI00777140	88	S	>IPI:IPI00767202.2|TREMBL:D3ZYT8|ENSEMBL:ENSRNOP00000020447|REFSEQ:XP_001072465;XP_237217 Tax_Id=10116 Gene_Symbol=Pikfyve Uncharacterized protein;>IPI:IPI00777140.2|TREMBL:D3ZT14|ENSEMBL:ENSRNOP00000054853 Tax_Id=10116 Gene_Symbol=Pikfyve Uncharacterized	D3ZT14	1592067;	316457	Pikfyve				yes	0.989724	19.9063	61.649	61.649	0.00684055	yes	yes	yes	yes	yes	yes	1	SWSSPQIPSRTQSVRSPVPYKKQLNEELHRR	_TQSVRS(ph)PVPYK_	TQS(0.01)VRS(0.99)PVPYK	T(-38.79)QS(-19.91)VRS(19.91)PVPY(-44.89)K	6	1	1	1	1	1	1	0.50647	0.473306	1	down	down	down	down	0.73771	0.648004	1
IPI00358135;IPI00948369	IPI00358135	993	S	>IPI:IPI00358135.4|TREMBL:D3ZTP8|ENSEMBL:ENSRNOP00000013213|REFSEQ:XP_001069442;XP_233141 Tax_Id=10116 Gene_Symbol=Pigo phosphatidylinositol glycan anchor biosynthesis, class O;>IPI:IPI00948369.1|ENSEMBL:ENSRNOP00000059136 Tax_Id=10116 Gene_Symbol=Pigo 75	D3ZTP8	1309498;	313341	Pigo				yes	1	75.064	154.46	154.46	1.43e-05	yes	yes	yes	yes	yes	yes	1	LWPFLCERQGPKKRQSLPGSESEARVRPEEE	_KRQS(ph)LPGSESEAR_	KRQS(1)LPGSESEAR	KRQS(75.06)LPGS(-75.06)ES(-98.12)EAR	4	1	1	1	1	1	1	2.09	2.13986	1	up	up	up	up	0.8733	0.871232	1
IPI00476218;IPI00207827;IPI00779197	IPI00476218	462	S	>IPI:IPI00476218.3|TREMBL:D3ZVT5|ENSEMBL:ENSRNOP00000018437|REFSEQ:XP_002727098 Tax_Id=10116 Gene_Symbol=Phldb1 Uncharacterized protein;>IPI:IPI00207827.4|TREMBL:D3ZNS1|ENSEMBL:ENSRNOP00000046235|REFSEQ:XP_001067414;XP_576401 Tax_Id=10116 Gene_Symbol=Phldb	D3ZVT5	620878;	171434	Phldb1				yes	0.999779	36.6013	186.51	157.5	1.15e-14	yes	yes	yes	yes	yes	yes	1	LGRRGLDSMRELPPLSPSLSRRALSPLPART	_ELPPLS(ph)PSLSR_	ELPPLS(1)PSLSR	ELPPLS(36.6)PS(-36.6)LS(-56.77)R	6	1	1	1	1	1	1	0.51052	0.53496	1	down	down	down	down	0.68588	0.896218	1
IPI00763897	IPI00763897	984	S	>IPI:IPI00763897.1|TREMBL:D4AD31|ENSEMBL:ENSRNOP00000040672|REFSEQ:NP_001101723 Tax_Id=10116 Gene_Symbol=RGD1561065 hypothetical protein LOC317425	D4AD31	1561065;	317425	Phf8				yes	1	73.5848	249.14	249.14	9.75e-26	yes	yes	yes	yes	yes	yes	1	TTPMAPGVFLTQRRPSVGSQSSQAGQGKRPK	_RPS(ph)VGSQSSQAGQGK_	RPS(1)VGSQSSQAGQGK	RPS(73.58)VGS(-73.58)QS(-85.7)S(-85.7)QAGQGK	3	1	1	1	1	1	1	3.3121	3.69126	1	up	up	up	up	0.79535	1.0575	1
IPI00366920	IPI00366920	1879	S	>IPI:IPI00366920.3|TREMBL:D3ZKI5|ENSEMBL:ENSRNOP00000015638|REFSEQ:NP_001102261 Tax_Id=10116 Gene_Symbol=Phf3 Uncharacterized protein	D3ZKI5	1304925;	363210	Phf3				yes	1	77.7442	83.397	77.744	0.00154889	yes	yes	yes	yes	yes	yes	1	NFYQVKDIRRPERRHSDPWGRQDQQQPDRPF	_RHS(ph)DPWGR_	RHS(1)DPWGR	RHS(77.74)DPWGR	3	1	1	1	1	1	1	2.0457	1.89297	1	up	up	up	up	1.1623	1.18339	1
IPI00566375;IPI00948881	IPI00566375	826	S	>IPI:IPI00566375.5|ENSEMBL:ENSRNOP00000007707 Tax_Id=10116 Gene_Symbol=Phf14 104 kDa protein;>IPI:IPI00948881.1|TREMBL:B2GUY7|ENSEMBL:ENSRNOP00000059404|REFSEQ:NP_001103962 Tax_Id=10116 Gene_Symbol=Phf14 PHD finger protein 14		1563764;	500030	Phf14				yes	1	89.5064	187.16	89.506	2.58e-55	yes	yes	yes	yes	yes	yes	1	KKIPIRNTRTRGRKRSFVPEEEKHEERVPRE	_S(ph)FVPEEEKHEER_	S(1)FVPEEEKHEER	S(89.51)FVPEEEKHEER	1	1	1	1	1	1	1	2.1331	3.40669	1	up	up	up	up	0.69599	0.846597	1
IPI00781836	IPI00781836	371	S	>IPI:IPI00781836.1|TREMBL:Q6MGC9|ENSEMBL:ENSRNOP00000056303|REFSEQ:NP_997703 Tax_Id=10116 Gene_Symbol=Phf1 PHD finger protein 1	Q6MGC9	1303205;	294287	Phf1				yes	1	39.148	107.03	39.148	0.00164427	yes	yes	yes	no	yes	yes	1	GPGGGVSRPLGKRRKSEPEPLRRRQKGKVEE	_S(ph)EPEPLR_	S(1)EPEPLR	S(39.15)EPEPLR	1	1	1	1	1	1	1	4.515	2.06821	1	up	up	up	up	0.95815	1.00409	1
IPI00952439;IPI00951888;IPI00949559	IPI00952439	574	S	>IPI:IPI00952439.1|TREMBL:D3ZJN3|ENSEMBL:ENSRNOP00000060664 Tax_Id=10116 Gene_Symbol=Phactr2 Uncharacterized protein;>IPI:IPI00951888.1|TREMBL:D4A0B6|ENSEMBL:ENSRNOP00000059862 Tax_Id=10116 Gene_Symbol=Phactr2 Uncharacterized protein;>IPI:IPI00949559.1|TRE	D3ZJN3	1303141;	308291	Phactr2				yes	0.999223	31.0934	78.661	78.661	0.00125589	yes	yes	yes	yes	yes	yes	1	QEAKMELKRRLSRKLSLRPTVAELQARRILR	_KLS(ph)LRPTVAELQAR_	KLS(0.999)LRPT(0.001)VAELQAR	KLS(31.09)LRPT(-31.09)VAELQAR	3	1	1	1	1	1	1	1.5842	2.10509	1		up	up		1.2963	1.24813	1
IPI00476966;IPI00557665;IPI00476678;IPI00952276	IPI00476966	97	S	>IPI:IPI00476966.2|TREMBL:D3ZZA7|ENSEMBL:ENSRNOP00000032612 Tax_Id=10116 Gene_Symbol=Phactr1 Uncharacterized protein;>IPI:IPI00557665.3|SWISS-PROT:P62024|ENSEMBL:ENSRNOP00000043053|REFSEQ:NP_999622 Tax_Id=10116 Gene_Symbol=Phactr1 Phosphatase and actin reg	D3ZZA7	1303187;	306844	Phactr1				yes	0.999926	41.326	145.55	138.91	1.49e-05	yes	yes	yes	yes	yes	yes	1;2	GAAEEVERLAAMRSDSLVPGTHTPPIRRRSK	_SDS(ph)LVPGTHTPPIR_	SDS(1)LVPGTHTPPIR	S(-41.33)DS(41.33)LVPGT(-77.28)HT(-94.36)PPIR	3	1	1	1	1	1	1	5.7224	2.35007	1	up	up	up	up	0.86968	1.32231	1
IPI00476966;IPI00557665;IPI00476678;IPI00952276	IPI00476966	425	S	>IPI:IPI00476966.2|TREMBL:D3ZZA7|ENSEMBL:ENSRNOP00000032612 Tax_Id=10116 Gene_Symbol=Phactr1 Uncharacterized protein;>IPI:IPI00557665.3|SWISS-PROT:P62024|ENSEMBL:ENSRNOP00000043053|REFSEQ:NP_999622 Tax_Id=10116 Gene_Symbol=Phactr1 Phosphatase and actin reg	D3ZZA7	1303187;	306844	Phactr1				yes	1	89.1712	102.52	89.171	0.00336503	yes	yes	yes	yes	yes	yes	1	SLYTSSLAMKVCRKDSLAIKLSNRPSKRELE	_KDS(ph)LAIK_	KDS(1)LAIK	KDS(89.17)LAIK	3	1	1	1	1	1	1	4.9555	5.20562	1	up	up	up	up	1.2638	1.1804	1
IPI00212741	IPI00212741	775	S	>IPI:IPI00212741.8|SWISS-PROT:P30835|TREMBL:Q6P783|ENSEMBL:ENSRNOP00000001625|REFSEQ:NP_037322 Tax_Id=10116 Gene_Symbol=Pfkl 6-phosphofructokinase, liver type	P30835	3311;	25741	Pfkl				yes	0.999996	54.2419	155.06	90.827	0.000727713	yes	yes	yes	yes	yes	yes	1	DYVSGELEHVTRRTLSIDKGF__________	_TLS(ph)IDKGF_	TLS(1)IDKGF	T(-54.24)LS(54.24)IDKGF	3	1	1	1	1	1	1	2.9818	2.93419	1	up	up	up	up	1.3362	1.50267	1
IPI00205885	IPI00205885	229	S	>IPI:IPI00205885.1|SWISS-PROT:Q925N3|ENSEMBL:ENSRNOP00000015200|REFSEQ:NP_775175 Tax_Id=10116 Gene_Symbol=Pex5l PEX5-related protein	Q925N3	708407;	286937	Pex5l				yes	0.999988	49.1081	85.622	85.622	0.00116625	yes	yes	yes	yes	yes	yes	1	VAPAQARLTKEHRWGSALLSRNHSLEEEFER	_WGS(ph)ALLSR_	WGS(1)ALLSR	WGS(49.11)ALLS(-49.11)R	3	1	1	1	1	1	1	0.61439	0.534045	1		down	down		0.87575	0.64914	1
IPI00205023;IPI00951591	IPI00205023	427	S	>IPI:IPI00205023.3|ENSEMBL:ENSRNOP00000015498 Tax_Id=10116 Gene_Symbol=Pde3b 123 kDa protein;>IPI:IPI00951591.1|SWISS-PROT:Q63085|TREMBL:D3ZY13|ENSEMBL:ENSRNOP00000063167|REFSEQ:NP_058925 Tax_Id=10116 Gene_Symbol=Pde3b cGMP-inhibited 3',5'-cyclic phosphodi		61943;	29516	Pde3b				yes	0.984899	18.4951	210.46	155.93	3.16e-55	yes	yes	yes	yes	yes	yes	1	LSSKPSFPTAQLRRSSGASGLLTSEHHSRWD	_RSS(ph)GASGLLTSEHHSR_	RS(0.014)S(0.985)GAS(0.001)GLLTSEHHSR	RS(-18.5)S(18.5)GAS(-29.24)GLLT(-89.05)S(-105.5)EHHS(-144.47)R	3	1	1	1	1	1	1	3.4117	4.1806	1	up	up	up	up	0.77496	0.599988	1
IPI00205023;IPI00951591	IPI00205023	480	S	>IPI:IPI00205023.3|ENSEMBL:ENSRNOP00000015498 Tax_Id=10116 Gene_Symbol=Pde3b 123 kDa protein;>IPI:IPI00951591.1|SWISS-PROT:Q63085|TREMBL:D3ZY13|ENSEMBL:ENSRNOP00000063167|REFSEQ:NP_058925 Tax_Id=10116 Gene_Symbol=Pde3b cGMP-inhibited 3',5'-cyclic phosphodi		61943;	29516	Pde3b				yes	0.999931	42.81	206.67	178.67	1.73e-42	yes	yes	yes	yes	yes	yes	1	PFSSNLMTIPKQRSSSVSLTHHAGLRRAGAL	_SSS(ph)VSLTHHAGLR_	SSS(1)VSLTHHAGLR	S(-47.95)S(-42.81)S(42.81)VS(-63.57)LT(-106.69)HHAGLR	3	1	1	1	1	1	1	3.4517	3.14228	1	up	up	up	up	0.7326	0.666001	1
IPI00200435;IPI00798630	IPI00200435	457	S	>IPI:IPI00200435.2|SWISS-PROT:Q9JID1-1|TREMBL:B3DM93|ENSEMBL:ENSRNOP00000020155|REFSEQ:NP_071601 Tax_Id=10116 Gene_Symbol=Pdcd4 Isoform 1 of Programmed cell death protein 4;>IPI:IPI00798630.1|SWISS-PROT:Q9JID1-2|ENSEMBL:ENSRNOP00000055926 Tax_Id=10116 Gene	Q9JID1-1	620816;	64031	Pdcd4				yes	1	167.115	167.12	167.12	2.12e-05	yes	yes	yes	yes	yes	yes	1	QLRDLCPSRGRKRFVSEGDGGRLKPESY___	_FVS(ph)EGDGGR_	FVS(1)EGDGGR	FVS(167.12)EGDGGR	3	1	1	1	1	1	1	1.6166	1.75617	1		up	up		1.1413	1.10475	1
IPI00382216;IPI00565591	IPI00382216	95	S	>IPI:IPI00382216.1|SWISS-PROT:Q7TP40|ENSEMBL:ENSRNOP00000039022|REFSEQ:NP_001041311 Tax_Id=10116 Gene_Symbol=Pcnp PEST proteolytic signal-containing nuclear protein;>IPI:IPI00565591.3|TREMBL:D4AB07|ENSEMBL:ENSRNOP00000033355 Tax_Id=10116 Gene_Symbol=Pcnp U	Q7TP40	1563775;	288165	Pcnp				yes	0.999988	49.1547	83.045	83.045	0.00123203	yes	yes	no	no	yes	yes	1	SKFGFAIGSQTARKASAISIRLGASKPKETV	_KAS(ph)AISIR_	KAS(1)AISIR	KAS(49.15)AIS(-49.15)IR	3	1	1	1		1	1	34.427	27.1525	1	up	up	up	up	1.2677		1
IPI00359962;IPI00393483	IPI00359962	1319	S	>IPI:IPI00359962.3|ENSEMBL:ENSRNOP00000039753 Tax_Id=10116 Gene_Symbol=Pcm1 233 kDa protein;>IPI:IPI00393483.2|TREMBL:O08778|ENSEMBL:ENSRNOP00000014202|REFSEQ:NP_112338 Tax_Id=10116 Gene_Symbol=Pcm1 pericentriolar material 1		620901;	81740	Pcm1				yes	1	82.694	122.33	93.51	0.000153517	yes	yes	no	no	yes	yes	1;2	IDPTTVTKTFKTRKASAQASLASKDKTPKSK	_KAS(ph)AQAS(ph)LASK_	KAS(1)AQAS(1)LASK	KAS(82.69)AQAS(49.5)LAS(-49.5)K	3	1	1	1	1	1	1	14.729	9.87362	1	up	up	up	up	1.3572	0.942418	1
IPI00359962;IPI00393483	IPI00359962	69	S	>IPI:IPI00359962.3|ENSEMBL:ENSRNOP00000039753 Tax_Id=10116 Gene_Symbol=Pcm1 233 kDa protein;>IPI:IPI00393483.2|TREMBL:O08778|ENSEMBL:ENSRNOP00000014202|REFSEQ:NP_112338 Tax_Id=10116 Gene_Symbol=Pcm1 pericentriolar material 1		620901;	81740	Pcm1				yes	0.999999	61.329	259.16	113.36	2.65e-29	yes	yes	yes	yes	yes	yes	2;3	VASDKRVTNDISPESSPGVGRRRTKVPHTFP	_VTNDIS(ph)PES(ph)S(ph)PGVGR_	VTNDIS(1)PES(1)S(1)PGVGR	VT(-34.12)NDIS(34.12)PES(56.59)S(61.33)PGVGR	10	2	2	2	2	2	2	0.5864	0.558815	2		down	down		1.0196	1.03727	2
IPI00203018;IPI00758462;IPI00231831	IPI00203018	591	S	>IPI:IPI00203018.1|SWISS-PROT:Q9JKS6-1|REFSEQ:NP_064483 Tax_Id=10116 Gene_Symbol=Pclo Isoform 1 of Protein piccolo;>IPI:IPI00758462.1|SWISS-PROT:Q9JKS6-3 Tax_Id=10116 Gene_Symbol=Pclo Isoform 3 of Protein piccolo;>IPI:IPI00231831.1|SWISS-PROT:Q9JKS6-2|TREM	Q9JKS6-1	69406;	56768	Pclo				yes	0.996962	25.6292	217.17	129.98	1.04e-47	yes	yes	yes	yes	yes	yes	1	MQRALGGDLAAAIPSSPQPTPKAATAPTATA	_ALGGDLAAAIPSS(ph)PQPTPK_	ALGGDLAAAIPS(0.003)S(0.997)PQPTPK	ALGGDLAAAIPS(-25.63)S(25.63)PQPT(-35.07)PK	13	1	1	1	1	1	1	0.51224	0.522384	1	down	down	down	down	0.54022	0.707614	1	down
IPI00400460;IPI00400674;IPI00400676;IPI00421478;IPI00400673;IPI00421479;IPI00200991;IPI00200993;IPI00400675;IPI00421483;IPI00421484;IPI00400672;IPI00421476;IPI00776931;IPI00947810;IPI00421477;IPI00882525;IPI00766336;IPI00471619	IPI00400460	890	S	>IPI:IPI00400460.1|TREMBL:Q767I1;Q9JIV0|ENSEMBL:ENSRNOP00000027377|REFSEQ:NP_955780 Tax_Id=10116 Gene_Symbol=Pcdha11;Pcdhac2 Cadherin-related neuronal receptor 11;>IPI:IPI00400674.1|TREMBL:Q767I2;Q9JIV5|ENSEMBL:ENSRNOP00000063891|REFSEQ:NP_446391 Tax_Id=10	Q767I1	1594480;735216;	394223	Pcdha11				yes	0.999998	58.032	163.23	134.88	2.83e-11	yes	yes	yes	yes	yes	yes	1	QPGPGELPDKFIIPGSPAIISIRQESANNQI	_FIIPGS(ph)PAIISIR_	FIIPGS(1)PAIISIR	FIIPGS(58.03)PAIIS(-58.03)IR	6	1	1	1	1	1	1	0.34957	0.22748	1	down	down	down	down	0.52558	0.669075	1	down
IPI00767534;IPI00367877;IPI00951657	IPI00767534	893	S	>IPI:IPI00767534.2|REFSEQ:XP_001066229 Tax_Id=10116 Gene_Symbol=Pcdh1 protocadherin 1, partial;>IPI:IPI00367877.4|TREMBL:Q00A22|ENSEMBL:ENSRNOP00000026324|REFSEQ:XP_225997 Tax_Id=10116 Gene_Symbol=Pcdh1 protocadherin 1, partial;>IPI:IPI00951657.1|ENSEMBL:E		1308490;	307481	Pcdh1				yes	1	102.364	233.63	223.29	1.28e-43	yes	yes	yes	yes	yes	yes	1	QKSLKFNLMSDAPGDSPRIHLPLNYPPGSPD	_FNLMSDAPGDS(ph)PR_	FNLMSDAPGDS(1)PR	FNLMS(-102.36)DAPGDS(102.36)PR	11	1	1	1	1	1	1	0.46686	0.379867	1	down	down	down	down	0.92122	1.0092	1
IPI00766567;IPI00766768;IPI00193119	IPI00766567	39	S	>IPI:IPI00766567.3|TREMBL:D3ZT52|ENSEMBL:ENSRNOP00000016581|REFSEQ:XP_001059164;XP_240329 Tax_Id=10116 Gene_Symbol=Pbrm1 Uncharacterized protein;>IPI:IPI00766768.2|TREMBL:D3Z833|ENSEMBL:ENSRNOP00000017492 Tax_Id=10116 Gene_Symbol=Pbrm1 Uncharacterized prot	D3ZT52	1565549;	306254	Pbrm1				yes	0.988847	19.4775	200.52	200.52	1.22e-91	yes	yes	yes	yes	yes	yes	1	HSVPTPGPSRKRRRLSSLPTVDPIAVCHELY	_RLS(ph)SLPTVDPIAVCHELYNTIR_	RLS(0.989)S(0.011)LPTVDPIAVCHELYNTIR	RLS(19.48)S(-19.48)LPT(-71.68)VDPIAVCHELY(-184.98)NT(-165.74)IR	3	1	1	1	1	1	1	2.5529	2.36384	1	up	up	up	up	1.0999	0.73959	1
IPI00959263;IPI00959513;IPI00562746;IPI00766046	IPI00959263	350	S	>IPI:IPI00959263.1|REFSEQ:XP_002724835 Tax_Id=10116 Gene_Symbol=Pan3 PAB-dependent poly(A)-specific ribonuclease subunit 3-like isoform 2;>IPI:IPI00959513.1|REFSEQ:XP_002727976 Tax_Id=10116 Gene_Symbol=Pan3 PAB-dependent poly(A)-specific ribonuclease subun		1590880;	360760	Pan3				yes	0.862599	8.08203	117.79	76.522	1.6e-05	yes	yes	yes	yes	yes	no	1;3	AGSSPLHSPKITPHTSPAPRRRSHTPNPASF	_ITPHTS(ph)PAPR_	IT(0.003)PHT(0.134)S(0.863)PAPR	IT(-24.24)PHT(-8.08)S(8.08)PAPR	6	1	1	1	1	1	1	0.58172	0.509814	1		down	down		1.1031	1.04901	1
IPI00324270;IPI00464427	IPI00324270	409	S	>IPI:IPI00324270.4|SWISS-PROT:O88588-1|ENSEMBL:ENSRNOP00000027632|REFSEQ:NP_599233 Tax_Id=10116 Gene_Symbol=Pacs1 Isoform PACS-1a of Phosphofurin acidic cluster sorting protein 1;>IPI:IPI00464427.1|SWISS-PROT:O88588-2 Tax_Id=10116 Gene_Symbol=Pacs1 Isoform	O88588-1	620579;	171444	Pacs1				yes	0.993053	23.9095	186.54	154.69	2.97e-78	yes	yes	yes	yes	yes	yes	1	KPKLKPFFEGMSQSSSQTEIGSLNSKGSLGK	_LKPFFEGM(ox)SQSSS(ph)QTEIGSLNSK_	LKPFFEGMSQSS(0.003)S(0.993)QT(0.004)EIGSLNSK	LKPFFEGMS(-64.32)QS(-41.19)S(-25.45)S(23.91)QT(-23.91)EIGS(-58.41)LNS(-83.4)K	13	1	1	1	1	1	1	1.8052	2.2303	1	up	up	up	up	0.90135	0.662647	1
IPI00360929	IPI00360929	751	S	>IPI:IPI00360929.3|TREMBL:D4ABZ4|ENSEMBL:ENSRNOP00000021068|REFSEQ:XP_219703 Tax_Id=10116 Gene_Symbol=Otud7a Uncharacterized protein	D4ABZ4	1563721;	309252	Otud7a				yes	1	144.303	218.12	144.3	4.17e-34	yes	yes	yes	yes	yes	yes	1	TGGSARATRAAGGAASPGLGGGARRVAPGTG	_AAGGAAS(ph)PGLGGGAR_	AAGGAAS(1)PGLGGGAR	AAGGAAS(144.3)PGLGGGAR	7	1	1	1	1	1	1	0.46226	0.503905	1	down	down	down	down	1.05	1.00433	1
IPI00363506	IPI00363506	195	S	>IPI:IPI00363506.1|TREMBL:Q3T1K3|ENSEMBL:ENSRNOP00000035958|REFSEQ:NP_001028862 Tax_Id=10116 Gene_Symbol=Orc6l Origin recognition complex, subunit 6-like (S. cerevisiae), isoform CRA_b	Q3T1K3	1311437;	291927	Orc6				yes	1	73.4858	95.428	95.428	0.000198202	yes	yes	yes	yes	yes	yes	1	EKIGQQINRDSADLASPALKKKKPAFSPALK	_DSADLAS(ph)PALK_	DSADLAS(1)PALK	DS(-73.49)ADLAS(73.49)PALK	7		1	1	1	1	1		0.563603	1		down	down		0.71145	0.925155	1
IPI00358504	IPI00358504	748	S	>IPI:IPI00358504.4|TREMBL:D3ZUD5|ENSEMBL:ENSRNOP00000006074|REFSEQ:NP_001100431 Tax_Id=10116 Gene_Symbol=Ofd1 Uncharacterized protein	D3ZUD5	1562231;	302661	Ofd1				yes	1	71.5825	120.7	120.66	6.18e-05	yes	yes	yes	yes	yes	yes	1	SSTRLSSTPHPKSRRSLDNEMYLEGLRRLHI	_S(ph)LDNEMYLEGLR_	S(1)LDNEMYLEGLR	S(71.58)LDNEMY(-71.58)LEGLR	1	1	1	1	1	1	1	3.9541	4.06686	1	up	up	up	up	1.857	1.41501	1	up
IPI00421524	IPI00421524	336	S	>IPI:IPI00421524.1|SWISS-PROT:Q6P6T5|TREMBL:Q91XW5|ENSEMBL:ENSRNOP00000024674|REFSEQ:NP_112619 Tax_Id=10116 Gene_Symbol=Tpmt;Ocln Occludin	Q6P6T5	620089;1585162;	83497	Ocln				yes	1	71.6721	169.41	169.41	6.08e-05	yes	yes	yes	yes	yes	yes	1;2	SPMAYSSNGKVNGKRSYPDSLYKSPPLVPEV	_S(ph)YPDSLYK_	S(1)YPDSLYK	S(71.67)Y(-78.34)PDS(-71.67)LY(-121.8)K	1	1	1	1	1	1	1	2.0316	2.00389	1	up	up	up	up	1.2264	1.35489	1
IPI00361819	IPI00361819	198	S	>IPI:IPI00361819.2|SWISS-PROT:Q5XIG4|ENSEMBL:ENSRNOP00000002996|REFSEQ:NP_001013896 Tax_Id=10116 Gene_Symbol=Ociad1 OCIA domain-containing protein 1	Q5XIG4	1359549;	289590	Ociad1				yes	0.999918	40.8668	127.76	127.76	2.84e-06	yes	yes	yes	yes	yes	yes	1	AQGPDPNLEDSPKRKSVTYEELRNKNRESYG	_S(ph)VTYEELR_	S(1)VTYEELR	S(40.87)VT(-40.87)Y(-74.01)EELR	1	1	1	1	1	1	1	6.6052	6.82035	1	up	up	up	up	1.4118	0.818733	1
IPI00559827;IPI00363969	IPI00559827	113	S	>IPI:IPI00559827.3|TREMBL:B1WBZ5|ENSEMBL:ENSRNOP00000047167 Tax_Id=10116 Gene_Symbol=Nusap1 Nusap1 protein;>IPI:IPI00363969.5|TREMBL:D4AAK2|ENSEMBL:ENSRNOP00000045376|REFSEQ:NP_001101232 Tax_Id=10116 Gene_Symbol=Nusap1 Uncharacterized protein	B1WBZ5	1305764;	311336	Nusap1				yes	0.998918	29.7776	303.7	276.08	1.03e-123	yes	yes	yes	yes	yes	yes	1;2;3	GIPTSQDHMEMKRRDSTTFQNQENQDLRATE	_RRDS(ph)TTFQNQENQDLR_	RRDS(0.999)T(0.001)TFQNQENQDLR	RRDS(29.78)T(-29.78)T(-45.09)FQNQENQDLR	4	1	1	1	1	1	1	3.3606	4.74248	1	up	up	up	up	0.85294	0.92098	1
IPI00368473;IPI00766825	IPI00368473	1981	S	>IPI:IPI00368473.3|TREMBL:Q4G051|ENSEMBL:ENSRNOP00000052124|REFSEQ:XP_218972 Tax_Id=10116 Gene_Symbol=Numa1 nuclear mitotic apparatus protein 1;>IPI:IPI00766825.1|ENSEMBL:ENSRNOP00000000474|REFSEQ:XP_001068093 Tax_Id=10116 Gene_Symbol=Numa1 nuclear mitotic	Q4G051	1308777;	308870	Numa1				yes	1	100.621	252.84	180.56	7.85e-65	yes	yes	yes	yes	yes	yes	1	EEMKTGDPRETLRRASMQPAQIAEGAGITTR	_RAS(ph)MQPAQIAEGAGITTR_	RAS(1)MQPAQIAEGAGITTR	RAS(100.62)MQPAQIAEGAGIT(-100.62)T(-106.12)R	3	1	1	1	1	1	1	7.3517	10.5868	1	up	up	up	up	0.77275	1.12466	1
IPI00368473;IPI00766825	IPI00368473	2059	S	>IPI:IPI00368473.3|TREMBL:Q4G051|ENSEMBL:ENSRNOP00000052124|REFSEQ:XP_218972 Tax_Id=10116 Gene_Symbol=Numa1 nuclear mitotic apparatus protein 1;>IPI:IPI00766825.1|ENSEMBL:ENSRNOP00000000474|REFSEQ:XP_001068093 Tax_Id=10116 Gene_Symbol=Numa1 nuclear mitotic	Q4G051	1308777;	308870	Numa1				yes	1	82.4737	217.35	172.93	4.69e-33	yes	yes	yes	no	yes	yes	1;2;3	QKKAAPVLKQSDRRQSMAFSILNTPKKLGNS	_RQS(ph)MAFSILNTPK_	RQS(1)MAFSILNTPK	RQS(82.47)MAFS(-82.47)ILNT(-115.33)PK	3	1	1	1	1	1	1	11.338	17.1494	1	up	up	up	up	0.96352	1.3618	1
IPI00325322;IPI00949052	IPI00325322	574	S	>IPI:IPI00325322.6|SWISS-PROT:O54960|TREMBL:D5LG85|ENSEMBL:ENSRNOP00000038197|REFSEQ:NP_620277 Tax_Id=10116 Gene_Symbol=Nos1ap Nitric oxide synthase adaptor protein c;>IPI:IPI00949052.1|TREMBL:D4A2R8|ENSEMBL:ENSRNOP00000059417 Tax_Id=10116 Gene_Symbol=- Un	O54960	620106;	192363	Nos1ap				yes	0.963088	17.2839	132.84	132.84	2.4e-12	yes	yes	yes	no	yes	yes	1;2;3	KAVGAKVNDLLRRKESSSLGSVGVMEINKTA	_RKES(ph)SSLGSVGVMEINK_	RKES(0.963)S(0.018)S(0.018)LGS(0.001)VGVMEINK	RKES(17.28)S(-17.28)S(-17.28)LGS(-30.24)VGVMEINK	4	1	1	1		1	1	2.0307	2.82103	1	up	up	up	up	1.5183		1
IPI00195961	IPI00195961	113	S	>IPI:IPI00195961.1|SWISS-PROT:P41777|TREMBL:A0JN19|ENSEMBL:ENSRNOP00000025788|REFSEQ:NP_074060 Tax_Id=10116 Gene_Symbol=Nolc1 Nucleolar and coiled-body phosphoprotein 1	P41777	621578;	64896	Nolc1				yes	1	49.4231	87.18	49.423	0.000272645	yes	yes	yes	yes	yes	yes	1	AQVPTQKAAAPAKRASLPQHAGKAAAKASES	_RAS(ph)LPQHAGK_	RAS(1)LPQHAGK	RAS(49.42)LPQHAGK	3	1		1	1	1	1	6.3088		1	up		up		0.60894	0.85859	1
IPI00368975	IPI00368975	298	S	>IPI:IPI00368975.3|TREMBL:D4A421|ENSEMBL:ENSRNOP00000011223|REFSEQ:NP_001101603 Tax_Id=10116 Gene_Symbol=Nfrkb Uncharacterized protein	D4A421	1310558;	315523	Nfrkb				yes	1	107.528	171.56	164.94	3.75e-08	yes	yes	yes	yes	yes	yes	1	TLSDIMTRVNAGRKGSLAALYDLAVLKKKVK	_KGS(ph)LAALYDLAVLK_	KGS(1)LAALYDLAVLK	KGS(107.53)LAALY(-107.53)DLAVLK	3	1	1	1	1	1	1	1.8959	1.83614	1	up	up	up	up	1.1076	1.166	1
IPI00960108;IPI00367229;IPI00782245	IPI00960108	233	S	>IPI:IPI00960108.1|REFSEQ:XP_002728613 Tax_Id=10116 Gene_Symbol=LOC100361818 nuclear factor of activated T-cells, cytoplasmic, calcineurin-dependent 1;>IPI:IPI00367229.6|TREMBL:D4A3M0|ENSEMBL:ENSRNOP00000023035|REFSEQ:XP_002725410 Tax_Id=10116 Gene_Symbol=			100361818	Nfatc1				yes	0.999032	30.2129	73.022	73.022	0.00202749	yes	yes	no	yes	yes	yes	1	LLGSPRHSPSTSPRASVTEESWLGARGSRPT	_AS(ph)VTEESWLGAR_	AS(0.999)VT(0.001)EESWLGAR	AS(30.21)VT(-30.21)EES(-47.68)WLGAR	2	1	1		1	1	1	3.6596	4.57373	1	up	up	up	up		0.674445	1
IPI00562277;IPI00205419	IPI00562277	2506	S	>IPI:IPI00562277.2|ENSEMBL:ENSRNOP00000049106 Tax_Id=10116 Gene_Symbol=Nf1 317 kDa protein;>IPI:IPI00205419.1|SWISS-PROT:P97526|ENSEMBL:ENSRNOP00000050393|REFSEQ:NP_036741 Tax_Id=10116 Gene_Symbol=Nf1 Neurofibromin		3168;	24592	Nf1				yes	0.999995	52.8672	233.63	182.28	6.98e-37	yes	yes	yes	yes	yes	yes	1;3	YPAVGQTSPRARKSMSLDMGQPSQANTKKLL	_SMS(ph)LDMGQPSQANTK_	SMS(1)LDMGQPSQANTK	S(-52.87)MS(52.87)LDMGQPS(-137.47)QANT(-157.39)K	3	1	1	1	1	1	1	1.7255	1.87744	1		up	up		1.3027	0.928074	1
IPI00562277;IPI00205419	IPI00562277	2483	S	>IPI:IPI00562277.2|ENSEMBL:ENSRNOP00000049106 Tax_Id=10116 Gene_Symbol=Nf1 317 kDa protein;>IPI:IPI00205419.1|SWISS-PROT:P97526|ENSEMBL:ENSRNOP00000050393|REFSEQ:NP_036741 Tax_Id=10116 Gene_Symbol=Nf1 Neurofibromin		3168;	24592	Nf1				yes	1	80.8103	208.27	189.57	2.64e-52	yes	yes	yes	no	yes	yes	1;2;4	FRTLKETQPWSSPRGSEGYLAATYPAVGQTS	_GS(ph)EGYLAATYPAVGQTSPR_	GS(1)EGYLAATYPAVGQTSPR	GS(80.81)EGY(-80.81)LAAT(-137.4)Y(-156.94)PAVGQT(-166.68)S(-170.74)PR	2	1	1	1	1	1	1	2.9268	4.18095	1	up	up	up	up	0.95592	0.92885	1
IPI00870835;IPI00949951	IPI00870835	735	S	>IPI:IPI00870835.1|TREMBL:D4A4B2|ENSEMBL:ENSRNOP00000009300|REFSEQ:NP_001100217 Tax_Id=10116 Gene_Symbol=Nek9 Uncharacterized protein;>IPI:IPI00949951.1|TREMBL:D3ZJT2|ENSEMBL:ENSRNOP00000060440 Tax_Id=10116 Gene_Symbol=Nek9 Uncharacterized protein	D4A4B2	1307187;	299204	Nek9				yes	0.960262	13.9077	173.35	147.52	2.53e-20	yes	no	yes	no	yes	yes	1	LIVEKVLNSKTIRSNSSGLSIGTVVQSSSPG	_SNS(ph)SGLSIGTVVQSSSPGGR_	S(0.001)NS(0.96)S(0.039)GLSIGTVVQSSSPGGR	S(-31.45)NS(13.91)S(-13.91)GLS(-69.83)IGT(-95.95)VVQS(-119.97)S(-123.83)S(-130.31)PGGR	3	1	1	1	1	1	1	3.6472	3.00851	1	up	up	up	up	1.5797	1.35073	1
IPI00950550;IPI00391441;IPI00363631	IPI00950550	67	S	>IPI:IPI00950550.1|TREMBL:D3ZBH1|ENSEMBL:ENSRNOP00000062850 Tax_Id=10116 Gene_Symbol=Ncor2 Uncharacterized protein;>IPI:IPI00391441.3|TREMBL:D3ZXN9|ENSEMBL:ENSRNOP00000001334|REFSEQ:NP_001101804 Tax_Id=10116 Gene_Symbol=Ncor2 Uncharacterized protein;>IPI:I	D3ZBH1	1310293;	360801	Ncor2				yes	1	76.5151	209.85	182.82	2.84e-25	yes	yes	yes	yes	yes	yes	1	HLSPGSIIQPQRRRPSLLSEFQPGSERSQEL	_RRPS(ph)LLSEFQPGSER_	RRPS(1)LLSEFQPGSER	RRPS(76.52)LLS(-76.52)EFQPGS(-167.93)ER	4	1	1	1	1	1	1	3.7657	4.52632	1	up	up	up	up	1.4991	2.05791	1		up
IPI00361722	IPI00361722	627	S	>IPI:IPI00361722.3|TREMBL:D3Z9A7|ENSEMBL:ENSRNOP00000022937|REFSEQ:XP_001063764;XP_235649 Tax_Id=10116 Gene_Symbol=Nckap5l Uncharacterized protein	D3Z9A7	1561571;	315297	Nckap5l				yes	0.99877	29.7293	104.59	77.644	3.85e-05	yes	yes	yes	yes	yes	yes	1	YSSPQEKSVDRAGSESPHLSRRTPCGSSKKP	_AGSES(ph)PHLSR_	AGS(0.001)ES(0.999)PHLSR	AGS(-29.73)ES(29.73)PHLS(-37.77)R	5	1	1	1	1	1	1	0.5783	0.465008	1		down	down		1.0136	0.845666	1
IPI00361722	IPI00361722	496	S	>IPI:IPI00361722.3|TREMBL:D3Z9A7|ENSEMBL:ENSRNOP00000022937|REFSEQ:XP_001063764;XP_235649 Tax_Id=10116 Gene_Symbol=Nckap5l Uncharacterized protein	D3Z9A7	1561571;	315297	Nckap5l				yes	0.99706	25.3056	182.49	135.18	2.82e-05	yes	yes	yes	yes	yes	yes	1;2;3	SSRIPCRNSGSDGSPSPLLARRGLGGGELSP	_NSGSDGSPS(ph)PLLAR_	NSGSDGS(0.003)PS(0.997)PLLAR	NS(-71.5)GS(-61.03)DGS(-25.31)PS(25.31)PLLAR	9	1	1	1	1	1	1	0.37359	0.354849	1	down	down	down	down	0.62062	0.656599	1
IPI00765594	IPI00765594	85	S	>IPI:IPI00765594.1|TREMBL:B2RZ33|ENSEMBL:ENSRNOP00000020330|REFSEQ:NP_001100321 Tax_Id=10116 Gene_Symbol=Nck1 Non-catalytic region of tyrosine kinase adaptor protein 1 (Predicted), isoform CRA_a	B2RZ33	1310688;	300955	Nck1				yes	0.999961	44.3458	184.66	181.77	8.97e-67	yes	yes	yes	yes	yes	yes	1	NLKDTLGIGKVKRKPSVPDTASPADDSFVDP	_RKPS(ph)VPDTASPADDSFVDPGER_	RKPS(1)VPDTASPADDSFVDPGER	RKPS(44.35)VPDT(-44.35)AS(-55.91)PADDS(-78.44)FVDPGER	4	1	1	1	1	1	1	2.2185	2.73448	1	up	up	up	up	1.1131	0.99295	1
IPI00364994	IPI00364994	22	S	>IPI:IPI00364994.1|SWISS-PROT:Q56A27|ENSEMBL:ENSRNOP00000038713|REFSEQ:NP_001014785 Tax_Id=10116 Gene_Symbol=Ncbp1 Nuclear cap-binding protein subunit 1	Q56A27	1308973;	298075	Ncbp1				yes	0.956826	13.4573	247.64	212	8.28e-160	yes	yes	yes	yes	yes	yes	1	SYENDGGQPHKRRKTSDANETEDHLESLICK	_KTS(ph)DANETEDHLESLICK_	KT(0.043)S(0.957)DANETEDHLESLICK	KT(-13.46)S(13.46)DANET(-49.14)EDHLES(-128.39)LICK	3	1	1	1	1	1	1	2.2958	2.37287	1	up	up	up	up	0.99337	0.893655	1
IPI00365746	IPI00365746	1295	S	>IPI:IPI00365746.3|ENSEMBL:ENSRNOP00000051474|REFSEQ:NP_612538 Tax_Id=10116 Gene_Symbol=Nav2 neuron navigator 2		619778;	171563	Nav2				yes	0.99997	45.2787	193.23	169.23	6.81e-27	yes	yes	yes	yes	yes	yes	1;2	TQATLQPGTKYTDVASPTLRRLFGGKPTKQV	_YTDVAS(ph)PTLR_	YTDVAS(1)PTLR	Y(-71.18)T(-66.83)DVAS(45.28)PT(-45.28)LR	6	1	1	1	1	1	1	0.47389	0.564302	1	down	down	down	down	0.81902	0.933445	1
IPI00365746;IPI00764264	IPI00365746	458	S	>IPI:IPI00365746.3|ENSEMBL:ENSRNOP00000051474|REFSEQ:NP_612538 Tax_Id=10116 Gene_Symbol=Nav2 neuron navigator 2;>IPI:IPI00764264.2|TREMBL:Q8R4H5|ENSEMBL:ENSRNOP00000019460 Tax_Id=10116 Gene_Symbol=Nav2 Retinoic acid inducible in neuroblastoma cells RAINB1		619778;	171563	Nav2				yes	0.971909	15.9992	113.59	105.99	0.000145796	yes	yes	yes	yes	yes	no	1	EVANRAPPTAGPASSSPKIALKGIAQRTFSR	_APPTAGPASSS(ph)PK_	APPTAGPAS(0.004)S(0.024)S(0.972)PK	APPT(-42.7)AGPAS(-24.29)S(-16)S(16)PK	11	1	1	1	1	1	1	0.42102	0.533134	1	down	down	down	down	1.0401	0.952653	1
IPI00766214;IPI00389131;IPI00950841	IPI00950841	651	S	>IPI:IPI00766214.4|ENSEMBL:ENSRNOP00000034506 Tax_Id=10116 Gene_Symbol=- 159 kDa protein;>IPI:IPI00389131.3|ENSEMBL:ENSRNOP00000011801 Tax_Id=10116 Gene_Symbol=- 152 kDa protein;>IPI:IPI00950841.1|TREMBL:D4A5I4|ENSEMBL:ENSRNOP00000059597 Tax_Id=10116 Gene_	D4A5I4			Nav1				yes	0.989613	19.7896	243.72	229.2	1.89e-144	yes	yes	yes	yes	yes	yes	1	KSSGIPVKPLNGRKTSLDVSNSVEPGFLAPG	_KTS(ph)LDVSNSVEPGFLAPGAR_	KT(0.01)S(0.99)LDVSNSVEPGFLAPGAR	KT(-19.79)S(19.79)LDVS(-70.85)NS(-105.55)VEPGFLAPGAR	3	1		1		1	1	2.0197		1	up		up		1.1122		1
IPI00948288;IPI00339187;IPI00558821;IPI00778703	IPI00948288	1362	S	>IPI:IPI00948288.1|TREMBL:Q4W1H3;Q4W1H4|ENSEMBL:ENSRNOP00000057198 Tax_Id=10116 Gene_Symbol=Myo9b Myosin 9b;>IPI:IPI00339187.3|SWISS-PROT:Q63358|ENSEMBL:ENSRNOP00000022153|REFSEQ:NP_037116 Tax_Id=10116 Gene_Symbol=Myo9b Myosin-IXb;>IPI:IPI00558821.2|TREMBL	Q4W1H3	3146;	25486	Myo9b				yes	0.999902	41.4737	176.56	121.13	6.89e-14	yes	yes	yes	yes	yes	yes	1;2;3	RTAGAALTPTEERRISFSTSDVSKLSPVKTS;RTAGAALTPTEERRISFSTSDVSKLSPVKVQ	_RIS(ph)FSTSDVSK_	RIS(1)FSTSDVSK	RIS(41.47)FS(-41.47)T(-46.27)S(-54.84)DVS(-68.23)K	3	2	1	1	1	1	1	3.5322	5.55895	1	up	up	up	up	1.1118	1.24449	1
IPI00952365;IPI00214038	IPI00952365	1640	S	>IPI:IPI00952365.1|ENSEMBL:ENSRNOP00000038546 Tax_Id=10116 Gene_Symbol=Myo5a 214 kDa protein;>IPI:IPI00214038.1|SWISS-PROT:Q9QYF3|ENSEMBL:ENSRNOP00000029604|REFSEQ:NP_071514 Tax_Id=10116 Gene_Symbol=Myo5a Myosin-Va		3143;	25017	Myo5a				yes	0.999903	40.9552	238.8	238.8	4e-59	yes	yes	yes	yes	yes	yes	1;4	GVSGVKPTGLRKRTSSIADEGTYTLDSILRQ	_TSS(ph)IADEGTYTLDSILR_	TSS(1)IADEGTYTLDSILR	T(-47.84)S(-40.96)S(40.96)IADEGT(-145.3)Y(-205.48)T(-156.92)LDS(-175.31)ILR	3	1	1	1	1	1	1	1.8405	2.1208	1	up	up	up	up	1.241	1.09868	1
IPI00951804;IPI00870361;IPI00951206	IPI00951804	1885	S	>IPI:IPI00951804.1|TREMBL:D3ZJP6|ENSEMBL:ENSRNOP00000060652 Tax_Id=10116 Gene_Symbol=Myo10 Uncharacterized protein;>IPI:IPI00870361.2|ENSEMBL:ENSRNOP00000014022 Tax_Id=10116 Gene_Symbol=Myo10 237 kDa protein;>IPI:IPI00951206.1|TREMBL:D3ZZ73|ENSEMBL:ENSRNOP	D3ZJP6	1307193;	310178	Myo10				yes	0.997718	26.408	126.19	119.27	2.77e-08	yes	yes	yes	yes	yes	yes	1;2	TKTFTPYERLEKRRTSFLEGTLRRSFRTGTV	_TS(ph)FLEGTLR_	T(0.002)S(0.998)FLEGTLR	T(-26.41)S(26.41)FLEGT(-66.88)LR	2	1	1	1	1	1	1	2.5332	1.96622	1	up	up	up	up	1.5807	1.25943	1
IPI00951704;IPI00869592;IPI00779078	IPI00951704	1804	S	>IPI:IPI00951704.1|TREMBL:D3ZFU9|ENSEMBL:ENSRNOP00000062274 Tax_Id=10116 Gene_Symbol=Mylk Uncharacterized protein;>IPI:IPI00869592.3|ENSEMBL:ENSRNOP00000049949|REFSEQ:NP_001099344 Tax_Id=10116 Gene_Symbol=Mylk myosin light chain kinase;>IPI:IPI00779078.2|T	D3ZFU9	1310915;	288057	Mylk				yes	0.999644	37.5122	219.68	219.68	4.7e-34	yes	yes	yes	yes	yes	yes	1;2;3;4	LSSMAMISGLSGRKSSTGSPTSPINAEKLES	_KSS(ph)TGSPTSPINAEK_	KSS(1)TGSPTSPINAEK	KS(-37.51)S(37.51)T(-37.51)GS(-57.69)PT(-101.9)S(-101.9)PINAEK	3	1	1	1	1	1	1	8.1151	11.7275	1	up	up	up	up	1.9527	1.43189	1	up
IPI00951704;IPI00869592;IPI00779078	IPI00951704	1809	T	>IPI:IPI00951704.1|TREMBL:D3ZFU9|ENSEMBL:ENSRNOP00000062274 Tax_Id=10116 Gene_Symbol=Mylk Uncharacterized protein;>IPI:IPI00869592.3|ENSEMBL:ENSRNOP00000049949|REFSEQ:NP_001099344 Tax_Id=10116 Gene_Symbol=Mylk myosin light chain kinase;>IPI:IPI00779078.2|T	D3ZFU9	1310915;	288057	Mylk				yes	0.798624	6.10255	207.43	79.193	7.94e-16	yes	yes	yes	yes	yes	yes	2;3	MISGLSGRKSSTGSPTSPINAEKLESEEDVS	_KSSTGS(ph)PT(ph)SPINAEK_	KS(0.005)S(0.013)T(0.031)GS(0.934)PT(0.799)S(0.219)PINAEK	KS(-24.34)S(-20.26)T(-16.15)GS(13.98)PT(6.1)S(-6.1)PINAEK	8	2	3	2	2	2	2	7.9406	0.811886	2	up		up		0.99199	0.934405	2
IPI00951704;IPI00869592	IPI00951704	1240	S	>IPI:IPI00951704.1|TREMBL:D3ZFU9|ENSEMBL:ENSRNOP00000062274 Tax_Id=10116 Gene_Symbol=Mylk Uncharacterized protein;>IPI:IPI00869592.3|ENSEMBL:ENSRNOP00000049949|REFSEQ:NP_001099344 Tax_Id=10116 Gene_Symbol=Mylk myosin light chain kinase	D3ZFU9	1310915;	288057	Mylk				yes	0.995361	23.6339	225.6	193.8	1.84e-37	yes	yes	yes	yes	yes	yes	1	ENTKAPEMKSRRPKSSLTPVLGTESDATVKK	_SS(ph)LTPVLGTESDATVK_	S(0.004)S(0.995)LTPVLGTESDATVK	S(-23.63)S(23.63)LT(-34.82)PVLGT(-129.55)ES(-146.07)DAT(-171.95)VK	2	1	1	1	1	1	1	8.4758	7.24323	1	up	up	up	up	0.92583	0.957854	1
IPI00205274	IPI00205274	1306	S	>IPI:IPI00205274.3|SWISS-PROT:O35821|ENSEMBL:ENSRNOP00000021134|REFSEQ:NP_113856 Tax_Id=10116 Gene_Symbol=Mybbp1a Myb-binding protein 1A	O35821	62062;	60571	Mybbp1a				yes	0.945815	12.5094	133.49	92.611	8.4e-06	yes	yes	no	yes	yes	yes	1	KHQKALSTKEVKRRSSQSALPKKRARLSLVS	_SS(ph)QSALPK_	S(0.053)S(0.946)QS(0.001)ALPK	S(-12.51)S(12.51)QS(-29.29)ALPK	2		1		1	1	1		12.3336	1		up	up			0.886525	1
IPI00205274	IPI00205274	1305	S	>IPI:IPI00205274.3|SWISS-PROT:O35821|ENSEMBL:ENSRNOP00000021134|REFSEQ:NP_113856 Tax_Id=10116 Gene_Symbol=Mybbp1a Myb-binding protein 1A	O35821	62062;	60571	Mybbp1a				yes	0.989553	19.7836	132.5	76.143	8.4e-06	yes	yes	yes	yes	yes	yes	1	KKHQKALSTKEVKRRSSQSALPKKRARLSLV	_S(ph)SQSALPK_	S(0.99)S(0.01)QSALPK	S(19.78)S(-19.78)QS(-43.3)ALPK	1	1	1	1	1	1	1	4.2343	5.22766	1	up	up	up	up	1.2897	1.51101	1
IPI00870655	IPI00870655	515	S	>IPI:IPI00870655.2|ENSEMBL:ENSRNOP00000015625 Tax_Id=10116 Gene_Symbol=Mtmr7 76 kDa protein		1306608;	306490	Mtmr7				yes	0.999998	58.0292	145.86	139.66	8.02e-06	yes	yes	yes	yes	yes	yes	1;3	NGMYNRFEKGLQPRQSVTDYLMAVKEESQQL	_QS(ph)VTDYLMAVK_	QS(1)VTDYLMAVK	QS(58.03)VT(-58.03)DY(-95.98)LMAVK	2	1	1	1	1	1	1	6.2302	8.06322	1	up	up	up	up	2.1635	1.31865	1	up
IPI00464502;IPI00890359	IPI00464502	23	S	>IPI:IPI00464502.4|SWISS-PROT:Q6AXQ4-2|ENSEMBL:ENSRNOP00000058761 Tax_Id=10116 Gene_Symbol=Mtm1 Isoform 2 of Myotubularin;>IPI:IPI00890359.1|SWISS-PROT:Q6AXQ4-1 Tax_Id=10116 Gene_Symbol=Mtm1 Isoform 1 of Myotubularin	Q6AXQ4-2	1304582;	288762	Mtm1				yes	1	105.204	105.2	105.2	0.00830549	yes	yes	no	no	yes	yes	1	DCDAHPVERESMRKVSQDGVRQDMSKSGPRL	_KVS(ph)QDGVR_	KVS(1)QDGVR	KVS(105.2)QDGVR	3	1	1		1	1	1	2.1769	2.26347	1	up	up	up	up		0.64658	1
IPI00557373;IPI00196502	IPI00557373	6	S	>IPI:IPI00557373.3|TREMBL:D3ZM04|ENSEMBL:ENSRNOP00000041452 Tax_Id=10116 Gene_Symbol=Msh3 Uncharacterized protein;>IPI:IPI00196502.7|TREMBL:Q5BJY1|ENSEMBL:ENSRNOP00000018449|REFSEQ:XP_001065837 Tax_Id=10116 Gene_Symbol=Msh3 mutS homolog 3	D3ZM04	1563954;	499505	Msh3				yes	0.995673	23.6205	199.01	199.01	7.28e-19	yes	yes	yes	yes	yes	yes	1;3	__________MPRRKSASGGSNAAGPDPGRQ	_S(ph)ASGGSNAAGPDPGR_	S(0.996)AS(0.004)GGSNAAGPDPGR	S(23.62)AS(-23.62)GGS(-59.93)NAAGPDPGR	1	1	1	1	1	1	1	6.396	8.14863	1	up	up	up	up	0.98852	1.01931	1
IPI00557373;IPI00196502	IPI00557373	11	S	>IPI:IPI00557373.3|TREMBL:D3ZM04|ENSEMBL:ENSRNOP00000041452 Tax_Id=10116 Gene_Symbol=Msh3 Uncharacterized protein;>IPI:IPI00196502.7|TREMBL:Q5BJY1|ENSEMBL:ENSRNOP00000018449|REFSEQ:XP_001065837 Tax_Id=10116 Gene_Symbol=Msh3 mutS homolog 3	D3ZM04	1563954;	499505	Msh3				yes	0.940286	14.9821	105.77	89.011	0.0073471	no	yes	no	no	yes	yes	1;3	_____MPRRKSASGGSNAAGPDPGRQVVLSR	_SASGGS(ph)NAAGPDPGR_	S(0.03)AS(0.03)GGS(0.94)NAAGPDPGR	S(-14.98)AS(-14.98)GGS(14.98)NAAGPDPGR	6		1	1	1	1	1		10.2905	1		up	up		0.98541	0.969556	1
IPI00198559	IPI00198559	25	S	>IPI:IPI00198559.1|TREMBL:B4F7E7|ENSEMBL:ENSRNOP00000012005|REFSEQ:NP_001101504 Tax_Id=10116 Gene_Symbol=Mpp5 Membrane protein, palmitoylated 5	B4F7E7	1308071;	314259	Mpp5				yes	1	105.46	109.55	105.46	8.3e-05	yes	yes	yes	yes	yes	yes	1	VTEESDSGIKNLGLASPEEHPKHREMAVDCP	_NLGLAS(ph)PEEHPK_	NLGLAS(1)PEEHPK	NLGLAS(105.46)PEEHPK	6	1		1	1	1	1	0.45439		1	down		down		0.78365	0.902364	1
IPI00952330;IPI00214854;IPI00400684;IPI00950120	IPI00952330	1065	S	>IPI:IPI00952330.1|TREMBL:D4A2W4|ENSEMBL:ENSRNOP00000059212 Tax_Id=10116 Gene_Symbol=Mpdz Uncharacterized protein;>IPI:IPI00214854.1|SWISS-PROT:O55164|ENSEMBL:ENSRNOP00000051321|REFSEQ:NP_062069 Tax_Id=10116 Gene_Symbol=Mpdz Multiple PDZ domain protein;>IP	D4A2W4	3105;	29365	Mpdz				yes	1	57.8039	57.804	57.804	0.00536475	yes	yes	yes	no	yes	yes	1	ISLTNAQARAMLRRHSLIGPDIKFSAAPADD	_RHS(ph)LIGPDIK_	RHS(1)LIGPDIK	RHS(57.8)LIGPDIK	3	1	1	1	1	1	1	2.4707	2.65781	1	up	up	up	up	0.97843	1.31761	1
IPI00361861;IPI00870563	IPI00361861	742	S	>IPI:IPI00361861.5|TREMBL:D4A8J2|ENSEMBL:ENSRNOP00000054418|REFSEQ:NP_001099486 Tax_Id=10116 Gene_Symbol=Morc2 Uncharacterized protein;>IPI:IPI00870563.2|TREMBL:D4A2C4|ENSEMBL:ENSRNOP00000026569 Tax_Id=10116 Gene_Symbol=Morc2 Uncharacterized protein	D4A8J2	1310842;	289736	Morc2				yes	1	98.0316	358.89	181.14		yes	yes	yes	yes	yes	yes	1;2	KQSMASSGRKRSLVVSDEEEAEEEAEKRKER	_SLVVS(ph)DEEEAEEEAEKR_	SLVVS(1)DEEEAEEEAEKR	S(-98.03)LVVS(98.03)DEEEAEEEAEKR	5	1	1	1	1	1	1	0.18845	0.238027	1	down	down	down	down	0.80587	0.947508	1
IPI00198832	IPI00198832	48	S	>IPI:IPI00198832.1|TREMBL:A2VCV8;Q2I1Z0|ENSEMBL:ENSRNOP00000027116|REFSEQ:NP_001029284 Tax_Id=10116 Gene_Symbol=Mlx transcription factor-like 4	A2VCV8	1308590;	360631	Mlx				yes	0.999999	58.7498	267.38	140.63	3.56e-71	yes	yes	yes	yes	yes	yes	1;2;3	RRGSGRRGAPQLSPESPLLSRPRGCREDSSH	_GAPQLS(ph)PES(ph)PLLSR_	GAPQLS(1)PES(1)PLLSR	GAPQLS(74.02)PES(58.75)PLLS(-58.75)R	9	1	1	1	1	1	1	0.42187	0.319061	1	down	down	down	down	0.82262	0.928074	1
IPI00213347;IPI00390752;IPI00476067	IPI00213347	1245	S	>IPI:IPI00213347.1|SWISS-PROT:O35889-1|ENSEMBL:ENSRNOP00000048254|REFSEQ:NP_037349 Tax_Id=10116 Gene_Symbol=Mllt4 Isoform 1 of Afadin;>IPI:IPI00390752.1|SWISS-PROT:O35889-2|ENSEMBL:ENSRNOP00000044959 Tax_Id=10116 Gene_Symbol=Mllt4 Isoform 2 of Afadin;>IPI:	O35889-1	708561;	26955	Mllt4				yes	0.979485	16.7894	169.64	148.03	1.09e-07	yes	yes	yes	yes	yes	yes	1	TQTYTREYFTFPASKSQDRMAPVQNQWPNYE	_EYFTFPASKS(ph)QDR_	EYFTFPAS(0.021)KS(0.979)QDR	EY(-116.5)FT(-60.46)FPAS(-16.79)KS(16.79)QDR	10	1	1	1	1	1	1	3.0142	3.78329	1	up	up	up	up	1.0463	0.693914	1
IPI00568383	IPI00568383	218	S	>IPI:IPI00568383.2|SWISS-PROT:Q4V8G7|ENSEMBL:ENSRNOP00000046417|REFSEQ:NP_001020844 Tax_Id=10116 Gene_Symbol=Mlf1ip Centromere protein U	Q4V8G7	1562566;	306464	Mlf1ip				yes	0.859323	7.86483	201.98	201.98	5.04e-40	yes	yes	yes	yes	yes	yes	1	KVRPSPGRRKRPRRGSTHSDASESMHILCLE	_RGS(ph)THSDASESMHILCLEGK_	RGS(0.859)T(0.14)HSDASESMHILCLEGK	RGS(7.86)T(-7.86)HS(-37.02)DAS(-50.51)ES(-69.72)MHILCLEGK	3	1	1	1	1	1	1	3.0002	2.74371	1	up	up	up	up	1.0682	0.808473	1
IPI00389917	IPI00389917	226	S	>IPI:IPI00389917.4|SWISS-PROT:Q5RJM0|ENSEMBL:ENSRNOP00000058336|REFSEQ:NP_631925 Tax_Id=10116 Gene_Symbol=Mki67ip MKI67 FHA domain-interacting nucleolar phosphoprotein	Q5RJM0	708462;	246042	Mki67ip				yes	1	137.126	216.87	137.13	5.99e-59	yes	yes	yes	yes	yes	yes	1	DPTPVCTPTFLERRKSQLMEINDDDEIILKL	_RKS(ph)QLMEINDDDEIILK_	RKS(1)QLMEINDDDEIILK	RKS(137.13)QLMEINDDDEIILK	3	1	1	1	1	1	1	9.8459	16.7842	1	up	up	up	up	1.4101	2.05288	1		up
IPI00366604;IPI00766327	IPI00366604	336	S	>IPI:IPI00366604.5|TREMBL:D4A0Y6|ENSEMBL:ENSRNOP00000038727|REFSEQ:XP_225460 Tax_Id=10116 Gene_Symbol=Mki67 Uncharacterized protein;>IPI:IPI00766327.2|REFSEQ:XP_001056221 Tax_Id=10116 Gene_Symbol=Mki67 antigen identified by monoclonal antibody Ki-67	D4A0Y6	1305476;	291234	Mki67				yes	1	85.9487	224.68	167.61	4.35e-38	yes	yes	yes	yes	yes	yes	1;3	QQLKDEDSRVPGRRNSVNLDESESAQAVHKI	_RNS(ph)VNLDESESAQAVHK_	RNS(1)VNLDESESAQAVHK	RNS(85.95)VNLDES(-85.95)ES(-126.36)AQAVHK	3	1	1	1	1	1	1	3.0892	3.92403	1	up	up	up	up	0.74375	0.807754	1
IPI00391082;IPI00959459	IPI00391082	144	S	>IPI:IPI00391082.4|TREMBL:D3ZEN0|ENSEMBL:ENSRNOP00000031199|REFSEQ:XP_221956 Tax_Id=10116 Gene_Symbol=Micall2 MICAL-like;>IPI:IPI00959459.1|REFSEQ:XP_002724829 Tax_Id=10116 Gene_Symbol=Micall2 MICAL-like 2-like	D3ZEN0	1307875;	288515	Micall2				yes	0.924879	10.9046	68.107	68.107	0.00255962	yes	yes	yes	yes	yes	yes	1	LSGKKKVPSQPAKLSSPVPTQRLPLSPARTN	_LSS(ph)PVPTQR_	LS(0.075)S(0.925)PVPTQR	LS(-10.9)S(10.9)PVPT(-45.97)QR	3	1	1	1		1	1	0.43096	0.357015	1	down	down	down	down	0.76747		1
IPI00370616	IPI00370616	126	S	>IPI:IPI00370616.4|TREMBL:Q5I0E0|ENSEMBL:ENSRNOP00000001871|REFSEQ:NP_001094148 Tax_Id=10116 Gene_Symbol=Mepce 7SK snRNA methylphosphate capping enzyme	Q5I0E0	1560550;	304361	Mepce				yes	1	86.3591	215.06	211.87	4.92e-34	yes	yes	yes	yes	yes	yes	1	QPHRPPVGGGGKRRNSCNVGGGSGGSFKHPA	_RNS(ph)CNVGGGSGGSFK_	RNS(1)CNVGGGSGGSFK	RNS(86.36)CNVGGGS(-86.36)GGS(-130.02)FK	3	1	1	1	1	1	1	3.7387	3.78387	1	up	up	up	up	0.8713	0.77688	1
IPI00948269;IPI00209367	IPI00948269	121	S	>IPI:IPI00948269.1|TREMBL:D3Z9Q4|ENSEMBL:ENSRNOP00000058851 Tax_Id=10116 Gene_Symbol=Mef2d Uncharacterized protein;>IPI:IPI00209367.3|SWISS-PROT:O89038|ENSEMBL:ENSRNOP00000041061|REFSEQ:NP_110487 Tax_Id=10116 Gene_Symbol=Mef2d Myocyte-specific enhancer fac	D3Z9Q4	621489;	81518	Mef2d				yes	1	144.678	150.81	144.68	2.9e-12	yes	yes	yes	yes	yes	yes	1	SLEQSPLLEDKYRRASEELDGLFRRYGSSVP	_RAS(ph)EELDGLFR_	RAS(1)EELDGLFR	RAS(144.68)EELDGLFR	3	1	1	1	1	1	1	4.2902	3.79867	1	up	up	up	up	0.74956	0.865951	1
IPI00364200	IPI00364200	172	S	>IPI:IPI00364200.1|SWISS-PROT:Q66HG9|ENSEMBL:ENSRNOP00000033476|REFSEQ:NP_001005556 Tax_Id=10116 Gene_Symbol=Mavs Mitochondrial antiviral-signaling protein	Q66HG9	1359371;	311430	Mavs				yes	0.999986	48.6856	199.75	199.75	6.27e-84	yes	yes	yes	yes	yes	yes	1;2;4	SEEPPQANFGAIPRMSGDSLISSPNPPALSP	_MS(ph)GDSLISSPNPPALSPQPSR_	MS(1)GDSLISSPNPPALSPQPSR	MS(48.69)GDS(-48.69)LIS(-121.65)S(-128.07)PNPPALS(-176.46)PQPS(-187.72)R	2	1	1	1		1	1	2.8955	3.17521	1	up	up	up	up	0.93636		1
IPI00360318	IPI00360318	2548	S	>IPI:IPI00360318.3|ENSEMBL:ENSRNOP00000057748|REFSEQ:XP_001063274;XP_226732 Tax_Id=10116 Gene_Symbol=Mast4 Microtubule-associated serine/threonine-protein kinase 4-like		1310139;	310040	Mast4				yes	0.999992	50.9066	216.15	196.33	1.17e-33	yes	yes	yes	yes	yes	yes	1;2	DPQVPSMAGHRDRALSVTAATGEPKGRELTQ	_ALS(ph)VTAATGEPK_	ALS(1)VTAATGEPK	ALS(50.91)VT(-50.91)AAT(-134.89)GEPK	3	1	1	1	1	1	1	2.2125	3.06504	1	up	up	up	up	0.77325	0.857633	1
IPI00360318	IPI00360318	2440	S	>IPI:IPI00360318.3|ENSEMBL:ENSRNOP00000057748|REFSEQ:XP_001063274;XP_226732 Tax_Id=10116 Gene_Symbol=Mast4 Microtubule-associated serine/threonine-protein kinase 4-like		1310139;	310040	Mast4				yes	0.999101	31.4515	89.624	73.877	0.000747253	yes	yes	yes	yes	yes	yes	1	PPAEAVKPGGMKRSPSATVQSSLRSAAPPEK	_SPS(ph)ATVQSSLR_	SPS(0.999)AT(0.001)VQSSLR	S(-43.9)PS(31.45)AT(-31.45)VQS(-41.44)S(-41.44)LR	3	1	1	1	1	1	1	2.3232	2.50708	1	up	up	up	up	1.6292	1.46325	1
IPI00958189;IPI00214839	IPI00958189	423	S	>IPI:IPI00958189.1|REFSEQ:XP_002725589;XP_002728745 Tax_Id=10116 Gene_Symbol=Mark4 MAP/microtubule affinity-regulating kinase 4 isoform 2;>IPI:IPI00214839.1|TREMBL:D4A6T9|ENSEMBL:ENSRNOP00000023392|REFSEQ:XP_002725588 Tax_Id=10116 Gene_Symbol=Mark4 Unchara		1591792;	680407	Mark4				yes	0.999997	54.9928	94.856	94.856	6.9e-06	yes	yes	yes	no	yes	yes	1	GQRTSSSTYHRQRRHSDFCGPSPAPLHPKRS	_RHS(ph)DFCGPSPAPLHPK_	RHS(1)DFCGPSPAPLHPK	RHS(54.99)DFCGPS(-54.99)PAPLHPK	3	1	1	1	1	1	1	2.2347	2.8931	1	up	up	up	up	1.0909	0.847529	1
IPI00208437;IPI00206262;IPI00206973	IPI00208437	469	S	>IPI:IPI00208437.4|TREMBL:D4AAH3|ENSEMBL:ENSRNOP00000014225 Tax_Id=10116 Gene_Symbol=Mark3 Uncharacterized protein;>IPI:IPI00206262.3|TREMBL:D4AE86|ENSEMBL:ENSRNOP00000014016 Tax_Id=10116 Gene_Symbol=Mark3 Uncharacterized protein;>IPI:IPI00206973.3|SWISS-P	D4AAH3	619883;	170577	Mark3				yes	1	98.7119	236.16	125.97	2.83e-48	yes	yes	yes	yes	yes	yes	1	KSGSSAVGGKGIAPASPMLGNASNPNKADIP	_GIAPAS(ph)PMLGNASNPNK_	GIAPAS(1)PMLGNASNPNK	GIAPAS(98.71)PMLGNAS(-98.71)NPNK	6	1	1	1	1	1	1	0.29537	0.27859	1	down	down	down	down	0.81978	0.943574	1
IPI00209137;IPI00558381;IPI00194773	IPI00209137	40	S	>IPI:IPI00209137.3|TREMBL:D3ZZQ3|ENSEMBL:ENSRNOP00000028765 Tax_Id=10116 Gene_Symbol=Mark2 Uncharacterized protein;>IPI:IPI00558381.3|TREMBL:D4ADA3|ENSEMBL:ENSRNOP00000040125 Tax_Id=10116 Gene_Symbol=Mark2 Uncharacterized protein;>IPI:IPI00194773.2|SWISS-P	D3ZZQ3	708483;	60328	Mark2				yes	0.999996	54.3408	274.27	221.25	2.65e-93	yes	yes	yes	yes	yes	yes	1	DSKPSSKSNMLRGRNSATSADEQPHIGNYRL	_GRNS(ph)ATSADEQPHIGNYR_	GRNS(1)ATSADEQPHIGNYR	GRNS(54.34)AT(-54.34)S(-62.72)ADEQPHIGNY(-180.64)R	4	1	1	1	1	1	1	2.6688	2.58471	1	up	up	up	up	1.194	1.18357	1
IPI00209137;IPI00558381;IPI00194773	IPI00209137	406	S	>IPI:IPI00209137.3|TREMBL:D3ZZQ3|ENSEMBL:ENSRNOP00000028765 Tax_Id=10116 Gene_Symbol=Mark2 Uncharacterized protein;>IPI:IPI00558381.3|TREMBL:D4ADA3|ENSEMBL:ENSRNOP00000040125 Tax_Id=10116 Gene_Symbol=Mark2 Uncharacterized protein;>IPI:IPI00194773.2|SWISS-P	D3ZZQ3	708483;	60328	Mark2				yes	0.994758	22.7819	257.71	231.51	2.71e-120	yes	yes	yes	yes	yes	yes	1;2;5	KVQRSVSANPKQRRSSDQAVPAIPTSNSYSK	_RSS(ph)DQAVPAIPTSNSYSK_	RS(0.005)S(0.995)DQAVPAIPTSNSYSK	RS(-22.78)S(22.78)DQAVPAIPT(-79.13)S(-76.35)NS(-94.98)Y(-172.53)S(-125.57)K	3	1	1	1	1	1	1	3.4142	5.75639	1	up	up	up	up	1.1153	1.27015	1
IPI00209137;IPI00558381;IPI00194773	IPI00209137	450	S	>IPI:IPI00209137.3|TREMBL:D3ZZQ3|ENSEMBL:ENSRNOP00000028765 Tax_Id=10116 Gene_Symbol=Mark2 Uncharacterized protein;>IPI:IPI00558381.3|TREMBL:D4ADA3|ENSEMBL:ENSRNOP00000040125 Tax_Id=10116 Gene_Symbol=Mark2 Uncharacterized protein;>IPI:IPI00194773.2|SWISS-P	D3ZZQ3	708483;	60328	Mark2				yes	1	40.0246	134.68	40.025	4.16e-06	yes	yes	yes	yes	yes	yes	1	EETGRKASSTAKVPASPLPGLDRKKTTPTPS	_VPAS(ph)PLPGLDR_	VPAS(1)PLPGLDR	VPAS(40.02)PLPGLDR	4	1	1	1	1	1	1	0.55395	0.614742	1	down		down		0.59999	0.819068	1
IPI00679181;IPI00957830;IPI00568632;IPI00679236;IPI00958661;IPI00679178;IPI00959313;IPI00230972;IPI00758434;IPI00679210;IPI00679248;IPI00817094	IPI00679181	525	S	>IPI:IPI00679181.3|SWISS-PROT:P19332-8 Tax_Id=10116 Gene_Symbol=Mapt Isoform Tau-H of Microtubule-associated protein tau;>IPI:IPI00957830.1|TREMBL:D3ZNA6|ENSEMBL:ENSRNOP00000006856 Tax_Id=10116 Gene_Symbol=Mapt Microtubule-associated protein;>IPI:IPI005686	P19332-8	69329;	29477	Mapt				yes	0.999999	62.4255	162.68	153.74	3.66e-06	yes	yes	yes	yes	yes	yes	1;2;3;4;5	SPGSPGTPGSRSRTPSLPTPPTREPKKVAVV	_TPS(ph)LPTPPTR_	TPS(1)LPTPPTR	T(-62.43)PS(62.43)LPT(-64.55)PPT(-89.51)R	3	1	1	1	1	1	1	3.4063	5.18618	1	up	up	up	up	0.63325	1.07625	1
IPI00778658;IPI00373672	IPI00778658	19	S	>IPI:IPI00778658.2|TREMBL:D3ZPD2|ENSEMBL:ENSRNOP00000053186|REFSEQ:NP_001102059 Tax_Id=10116 Gene_Symbol=Mapkbp1 Uncharacterized protein;>IPI:IPI00373672.4|TREMBL:D3ZSY0|ENSEMBL:ENSRNOP00000009430 Tax_Id=10116 Gene_Symbol=Mapkbp1 Uncharacterized protein	D3ZPD2	1307578;	362197	Mapkbp1				yes	0.995186	23.1544	97.779	93.839	0.000578412	yes	yes	yes	yes	yes	yes	1	GEGSTITSRIKNLLRSPSIKLRRSKAGNRRE	_NLLRS(ph)PSIK_	NLLRS(0.995)PS(0.005)IK	NLLRS(23.15)PS(-23.15)IK	5	1	1	1	1	1	1	0.40708	0.336836	1	down	down	down	down	0.6749	0.563571	1		down
IPI00778658;IPI00373672	IPI00778658	821	S	>IPI:IPI00778658.2|TREMBL:D3ZPD2|ENSEMBL:ENSRNOP00000053186|REFSEQ:NP_001102059 Tax_Id=10116 Gene_Symbol=Mapkbp1 Uncharacterized protein;>IPI:IPI00373672.4|TREMBL:D3ZSY0|ENSEMBL:ENSRNOP00000009430 Tax_Id=10116 Gene_Symbol=Mapkbp1 Uncharacterized protein	D3ZPD2	1307578;	362197	Mapkbp1				yes	0.815778	6.46399	201.06	201.06	1.14e-18	yes	yes	yes	yes	yes	yes	1	PILGKSTKKELASGSSPALLRSLSHWEMSRA	_ELASGSS(ph)PALLR_	ELASGS(0.184)S(0.816)PALLR	ELAS(-40.58)GS(-6.46)S(6.46)PALLR	7		1	1	1	1	1		0.298757	1		down	down		0.93643	1.07264	1
IPI00231703;IPI00207670;IPI00231702	IPI00231703	327	S	>IPI:IPI00231703.1|SWISS-PROT:Q9R237-3 Tax_Id=10116 Gene_Symbol=Mapk8ip1 Isoform 3 of C-Jun-amino-terminal kinase-interacting protein 1;>IPI:IPI00207670.1|SWISS-PROT:Q9R237-1 Tax_Id=10116 Gene_Symbol=Mapk8ip1 Isoform 1 of C-Jun-amino-terminal kinase-intera	Q9R237-3	70937;	116457	Mapk8ip1				yes	1	68.1712	161.48	68.171	1.38e-25	yes	yes	yes	yes	yes	yes	1	SSPEQAEPPGGGWRGSLGEPPPPPRASLSSD	_GS(ph)LGEPPPPPR_	GS(1)LGEPPPPPR	GS(68.17)LGEPPPPPR	2		1	1	1	1	1		2.59208	1		up	up		1.1025	0.948857	1
IPI00368350;IPI00951929	IPI00368350	23	S	>IPI:IPI00368350.3|TREMBL:D3ZAG3|ENSEMBL:ENSRNOP00000017448|REFSEQ:NP_001129188 Tax_Id=10116 Gene_Symbol=Map9 Uncharacterized protein;>IPI:IPI00951929.1|TREMBL:D3ZRR6|ENSEMBL:ENSRNOP00000063081 Tax_Id=10116 Gene_Symbol=Map9 Uncharacterized protein	D3ZAG3	1560368;	310544	Map9				yes	1	36.4245	148.52	36.424	2.31e-08	yes	yes	no	yes	yes	yes	1;2	TTLAYTKSPKATKRTSFQDELIRAITARSAR	_T(ph)S(ph)FQDELIR_	T(1)S(1)FQDELIR	T(36.42)S(36.42)FQDELIR	2	1		1	1	1	1	9.2978		1	up		up		2.228	1.42406	1	up
IPI00368350;IPI00951929	IPI00368350	624	S	>IPI:IPI00368350.3|TREMBL:D3ZAG3|ENSEMBL:ENSRNOP00000017448|REFSEQ:NP_001129188 Tax_Id=10116 Gene_Symbol=Map9 Uncharacterized protein;>IPI:IPI00951929.1|TREMBL:D3ZRR6|ENSEMBL:ENSRNOP00000063081 Tax_Id=10116 Gene_Symbol=Map9 Uncharacterized protein	D3ZAG3	1560368;	310544	Map9				yes	0.997479	26.3902	110.44	58.366	2.37e-09	yes	yes	no	no	yes	yes	1	KERQERIDRKQKKRHSFLESETHPPWSPPSR	_RHS(ph)FLESETHPPWSPPSR_	RHS(0.997)FLES(0.002)ETHPPWSPPSR	RHS(26.39)FLES(-26.39)ET(-36.52)HPPWS(-53.75)PPS(-53.75)R	3	1	1	1	1	1	1	4.0359	5.30588	1	up	up	up	up	1.3343	1.12627	1
IPI00363128;IPI00561940	IPI00363128	534	S	>IPI:IPI00363128.4|TREMBL:D4A4L4|ENSEMBL:ENSRNOP00000042347 Tax_Id=10116 Gene_Symbol=Map7d2 Uncharacterized protein;>IPI:IPI00561940.3|TREMBL:D4A1J8|ENSEMBL:ENSRNOP00000007524|REFSEQ:XP_001054594;XP_228973 Tax_Id=10116 Gene_Symbol=Map7d2 Uncharacterized pr	D4A4L4	1564852;	317508	Map7d2				yes	0.999953	43.2405	94.487	85.958	0.00053277	yes	yes	yes	yes	yes	yes	1	ERKKRIDEIMKRTRKSDASLEVKKEDPKVEI	_S(ph)DASLEVK_	S(1)DASLEVK	S(43.24)DAS(-43.24)LEVK	1	1	1	1	1	1	1	6.6962	8.96781	1	up	up	up	up	1.3366	1.33511	1
IPI00372186;IPI00764133;IPI00767058	IPI00372186	444	S	>IPI:IPI00372186.4|TREMBL:D3ZU44|ENSEMBL:ENSRNOP00000013672 Tax_Id=10116 Gene_Symbol=Map7d1 Uncharacterized protein;>IPI:IPI00764133.1|TREMBL:D4A644|ENSEMBL:ENSRNOP00000061878|REFSEQ:NP_001102908 Tax_Id=10116 Gene_Symbol=Map7d1 Uncharacterized protein;>IPI	D3ZU44	1597986;	681287	Map7d1				yes	1	77.3637	117.92	117.92	8.98e-06	yes	yes	yes	yes	yes	yes	1;2	EKSALARERNLKKRQSLPASIRPRISTGAEL	_RQS(ph)LPASIRPR_	RQS(1)LPASIRPR	RQS(77.36)LPAS(-77.36)IRPR	3	1	1	1	1	1	1	5.2509	6.45995	1	up	up	up	up	1.493	1.89025	1		up
IPI00372186;IPI00764133;IPI00767058	IPI00372186	234	S	>IPI:IPI00372186.4|TREMBL:D3ZU44|ENSEMBL:ENSRNOP00000013672 Tax_Id=10116 Gene_Symbol=Map7d1 Uncharacterized protein;>IPI:IPI00764133.1|TREMBL:D4A644|ENSEMBL:ENSRNOP00000061878|REFSEQ:NP_001102908 Tax_Id=10116 Gene_Symbol=Map7d1 Uncharacterized protein;>IPI	D3ZU44	1597986;	681287	Map7d1				yes	1	80.2073	117.4	90.348	7.48e-05	yes	yes	yes	yes	yes	yes	1	RSVKKTWAEIRQQRWSWAGALHHNSPGRKTS	_WS(ph)WAGALHHNSPGR_	WS(1)WAGALHHNSPGR	WS(80.21)WAGALHHNS(-80.21)PGR	2	1	1	1	1	1	1	4.1755	3.22061	1	up	up	up	up	1.1076	0.975324	1
IPI00568786;IPI00948200;IPI00948824;IPI00764433	IPI00568786	919	S	>IPI:IPI00568786.4|ENSEMBL:ENSRNOP00000042572 Tax_Id=10116 Gene_Symbol=Map4k4 144 kDa protein;>IPI:IPI00948200.1|ENSEMBL:ENSRNOP00000063308 Tax_Id=10116 Gene_Symbol=Map4k4 135 kDa protein;>IPI:IPI00948824.1|ENSEMBL:ENSRNOP00000061159 Tax_Id=10116 Gene_Symb		1305322;	301363	Map4k4				yes	1	115.712	178.85	178.85	6.75e-30	yes	yes	yes	yes	yes	yes	1	GLRPEAIRQDPTRKGSVVNVNPTNTRPQSDT	_KGS(ph)VVNVNPTNTRPQSDTPEIR_	KGS(1)VVNVNPTNTRPQSDTPEIR	KGS(115.71)VVNVNPT(-115.71)NT(-124.7)RPQS(-140.34)DT(-146.71)PEIR	3	1	1	1	1	1	1	5.2183	6.88421	1	up	up	up	up	0.9613	1.04562	1
IPI00361281	IPI00361281	147	S	>IPI:IPI00361281.3|TREMBL:B5DF98|ENSEMBL:ENSRNOP00000011406|REFSEQ:NP_001100528 Tax_Id=10116 Gene_Symbol=Map3k3 Mitogen activated protein kinase kinase kinase 3	B5DF98	1304575;	303604	Map3k3				yes	0.999951	43.0804	208.46	208.46	4.74e-40	yes	yes	yes	yes	yes	yes	1	PHSGVSRQVRVKPSQSAGDINTIYQAPEPRS	_VKPSQS(ph)AGDINTIYQAPEPR_	VKPSQS(1)AGDINTIYQAPEPR	VKPS(-43.08)QS(43.08)AGDINT(-79.57)IY(-155.64)QAPEPR	6	1	1	1	1	1	1	2.5333	3.28958	1	up	up	up	up	0.68196	1.07924	1
IPI00782322	IPI00782322	153	S	>IPI:IPI00782322.1|TREMBL:Q8R4A9|ENSEMBL:ENSRNOP00000057715|REFSEQ:NP_612512 Tax_Id=10116 Gene_Symbol=Map3k2 mitogen activated protein kinase kinase kinase 2	Q8R4A9	620967;	171492	Map3k2				yes	1	76.0727	113.76	76.073	2.87e-06	yes	yes	yes	no	yes	yes	1	DLNNTPLGAERKKRLSVVGPPNRDRSSPPPG	_RLS(ph)VVGPPNR_	RLS(1)VVGPPNR	RLS(76.07)VVGPPNR	3	1	1	1	1	1	1	2.3538	2.95552	1	up	up	up	up	1.1834	1.07705	1
IPI00471828	IPI00471828	508	S	>IPI:IPI00471828.1|SWISS-PROT:Q66HA1|ENSEMBL:ENSRNOP00000028185|REFSEQ:NP_001013168 Tax_Id=10116 Gene_Symbol=Map3k11 Mitogen-activated protein kinase kinase kinase 11	Q66HA1	1359261;	309168	Map3k11				yes	1	95.6554	210.41	153.09	2.53e-27	yes	yes	yes	yes	yes	yes	1	ISMPLDFKHRITVQASPGLDRRRNVFEVGAG	_ITVQAS(ph)PGLDR_	ITVQAS(1)PGLDR	IT(-95.66)VQAS(95.66)PGLDR	6	1	1	1	1	1	1	0.26585	0.248034	1	down	down	down	down	0.6691	0.844167	1
IPI00206171;IPI00231053;IPI00565211;IPI00231052;IPI00959227;IPI00328017;IPI00231051	IPI00959227	1545	S	>IPI:IPI00206171.1|SWISS-PROT:P15146-1|ENSEMBL:ENSRNOP00000050877 Tax_Id=10116 Gene_Symbol=Map2 Isoform MAP2x of Microtubule-associated protein 2;>IPI:IPI00231053.1|SWISS-PROT:P15146-4 Tax_Id=10116 Gene_Symbol=Map2 Isoform MAP2d of Microtubule-associated p	D3ZW41	3044;	25595	Map2				yes	0.990916	20.3774	172.57	144.47	2.13e-15	yes	yes	yes	yes	yes	yes	1;4	KDKVTDGITKSPEKRSSLPRPSSILPPRRGV	_S(ph)SLPRPSSILPPR_	S(0.991)S(0.009)LPRPSSILPPR	S(20.38)S(-20.38)LPRPS(-89.29)S(-96.29)ILPPR	1	1	1	1	1	1	1	2.6261	1.84356	1	up	up	up	up	0.98764	1.24301	1
IPI00206171;IPI00231053;IPI00565211;IPI00231052;IPI00959227;IPI00328017;IPI00231051	IPI00959227	1546	S	>IPI:IPI00206171.1|SWISS-PROT:P15146-1|ENSEMBL:ENSRNOP00000050877 Tax_Id=10116 Gene_Symbol=Map2 Isoform MAP2x of Microtubule-associated protein 2;>IPI:IPI00231053.1|SWISS-PROT:P15146-4 Tax_Id=10116 Gene_Symbol=Map2 Isoform MAP2d of Microtubule-associated p	D3ZW41	3044;	25595	Map2				yes	0.953064	13.191	172.57	85.988	4.92e-08	yes	yes	yes	yes	yes	yes	1;4	DKVTDGITKSPEKRSSLPRPSSILPPRRGVS	_SS(ph)LPRPSSILPPR_	S(0.046)S(0.953)LPRPSS(0.001)ILPPR	S(-13.19)S(13.19)LPRPS(-32.82)S(-31.18)ILPPR	2	1	1		1	1	1	3.1794	2.68046	1	up	up	up	up		1.15525	1
IPI00206171;IPI00959227;IPI00328017;IPI00231051	IPI00959227	825	S	>IPI:IPI00206171.1|SWISS-PROT:P15146-1|ENSEMBL:ENSRNOP00000050877 Tax_Id=10116 Gene_Symbol=Map2 Isoform MAP2x of Microtubule-associated protein 2;>IPI:IPI00959227.1|TREMBL:D3ZW41|ENSEMBL:ENSRNOP00000051431 Tax_Id=10116 Gene_Symbol=Map2 Microtubule-associat	D3ZW41	3044;	25595	Map2				yes	0.999969	45.105	155.56	118.13	2.37e-05	yes	yes	yes	yes	yes	yes	1	LPEMLDLAGTRSRLASVSADAEVARRKSVPS	_LAS(ph)VSADAEVAR_	LAS(1)VSADAEVAR	LAS(45.11)VS(-45.11)ADAEVAR	3	1	1	1	1	1	1	2.8917	4.11743	1	up	up	up	up	0.90143	0.863558	1
IPI00372009	IPI00372009	1513	S	>IPI:IPI00372009.3|SWISS-PROT:P15205|TREMBL:B0BNK3|ENSEMBL:ENSRNOP00000023460|REFSEQ:NP_062090 Tax_Id=10116 Gene_Symbol=Map1b microtubule-associated protein 1B	P15205	3043;	29456	Map1b				yes	0.999996	53.8463	191.78	127.76	3.72e-131	yes	yes	yes	yes	yes	yes	1;3;5	VDVSQFGSFKEDTKMSISEGTVSDKSATPVD	_MS(ph)ISEGTVSDK_	MS(1)ISEGTVSDK	MS(53.85)IS(-53.85)EGT(-81.35)VS(-97.62)DK	2	1	1	1	1	1	1	4.9246	6.71908	1	up	up	up	up	1.0793	1.18761	1
IPI00372009	IPI00372009	985	S	>IPI:IPI00372009.3|SWISS-PROT:P15205|TREMBL:B0BNK3|ENSEMBL:ENSRNOP00000023460|REFSEQ:NP_062090 Tax_Id=10116 Gene_Symbol=Map1b microtubule-associated protein 1B	P15205	3043;	29456	Map1b				yes	1	80.0822	285.61	80.082	6.25e-123	yes	yes	yes	yes	yes	yes	1;2	IAKAEADVHIKEKRESVASGDDRAEEDMDEA	_RES(ph)VAS(ph)GDDRAEEDMDEALEK_	RES(1)VAS(1)GDDRAEEDMDEALEK	RES(80.08)VAS(80.08)GDDRAEEDMDEALEK	3	1	1	1	1	1	1	2.7666	3.26637	1	up	up	up	up	0.84467	0.742335	1
IPI00198118;IPI00782742;IPI00199693	IPI00199693	1801	T	>IPI:IPI00198118.2|TREMBL:D4ACP6|ENSEMBL:ENSRNOP00000019215 Tax_Id=10116 Gene_Symbol=Map1a Uncharacterized protein;>IPI:IPI00782742.2|TREMBL:D3ZH47|ENSEMBL:ENSRNOP00000053764 Tax_Id=10116 Gene_Symbol=Map1a Uncharacterized protein;>IPI:IPI00199693.3|SWISS-P	P34926	3042;	25152	Map1a				yes	0.99013	22.2075	138.66	138.66	0.00054941	yes	yes	yes	yes	yes	yes	1;3	VPDTESTAPMRNEPTTPSWLAEIPPWVPKDR	_NEPTT(ph)PSWLAEIPPWVPK_	NEPT(0.004)T(0.99)PS(0.006)WLAEIPPWVPK	NEPT(-24.03)T(22.21)PS(-22.21)WLAEIPPWVPK	5	1	1	1	1	1	1	1.9917	2.28206	1	up	up	up	up	1.4113	0.776458	1
IPI00559354;IPI00359003	IPI00559354	57	S	>IPI:IPI00559354.3|TREMBL:D3ZHV2|ENSEMBL:ENSRNOP00000041065|REFSEQ:NP_001129230 Tax_Id=10116 Gene_Symbol=Macf1 Uncharacterized protein;>IPI:IPI00359003.5|TREMBL:D4A9J5|ENSEMBL:ENSRNOP00000021951 Tax_Id=10116 Gene_Symbol=Macf1 Uncharacterized protein	D3ZHV2	1306057;	362587	Macf1				yes	0.999995	52.8362	175.29	157.86	3.61e-33	yes	yes	yes	yes	yes	yes	1;2	TLPWNLPLHEQKKRKSQDSVLDPAERAVVRV	_S(ph)QDSVLDPAER_	S(1)QDSVLDPAER	S(52.84)QDS(-52.84)VLDPAER	1	1	1	1	1	1	1	2.4563	1.99306	1	up	up	up	up	1.0376	0.738771	1
IPI00358804	IPI00358804	276	S	>IPI:IPI00358804.1|SWISS-PROT:Q5M9H1|ENSEMBL:ENSRNOP00000018506|REFSEQ:NP_001009710 Tax_Id=10116 Gene_Symbol=Lrrc41 Leucine-rich repeat-containing protein 41	Q5M9H1	1311221;	362566	Lrrc41				yes	1	76.8423	249.5	249.5	2.35e-59	yes	yes	yes	yes	yes	yes	1	LPCRLCGEASRGRAPSRDEGSLLLGSRRPRR	_GRAPS(ph)RDEGSLLLGSR_	GRAPS(1)RDEGSLLLGSR	GRAPS(76.84)RDEGS(-76.84)LLLGS(-183.69)R	5	1	1	1		1	1	6.7255	6.43915	1	up	up	up	up	0.78975		1
IPI00870284;IPI00952093	IPI00870284	913	S	>IPI:IPI00870284.1|ENSEMBL:ENSRNOP00000053914|REFSEQ:NP_001102025 Tax_Id=10116 Gene_Symbol=Lrba LPS-responsive vesicle trafficking, beach and anchor containing;>IPI:IPI00952093.1|ENSEMBL:ENSRNOP00000023418 Tax_Id=10116 Gene_Symbol=Lrba 301 kDa protein		1311428;	361975	Lrba				yes	0.987183	18.871	219.04	219.04	5.96e-66	yes	yes	yes	yes	yes	yes	1;2	SLISPHFTTNSDENSSIGKASSIDSASNIEL	_ESLISPHFTTNSDENSS(ph)IGK_	ESLISPHFTTNSDENS(0.013)S(0.987)IGK	ES(-205.31)LIS(-181.15)PHFT(-81.96)T(-55.13)NS(-49.2)DENS(-18.87)S(18.87)IGK	17	1	1	1	1	1	1	0.31599	0.458652	1	down	down	down	down	1.0257	1.06543	1
IPI00764061	IPI00764061	381	S	>IPI:IPI00764061.2|REFSEQ:XP_001080009 Tax_Id=10116 Gene_Symbol=LOC687750 rCG45756-like		1597535;	687750	LOC687750				yes	0.982848	17.585	178.23	178.23	2.41e-10	yes	yes	yes	yes	yes	yes	1	GSTTLSGIQLANRVSSGVYEPVVIESH____	_VSS(ph)GVYEPVVIESH_	VS(0.017)S(0.983)GVYEPVVIESH	VS(-17.58)S(17.58)GVY(-48.89)EPVVIES(-129.83)H	3	1	1	1	1	1	1	0.36313	0.496894	1	down	down	down	down	0.52498	0.811293	1	down
IPI00768065	IPI00768065	799	S	>IPI:IPI00768065.1|REFSEQ:XP_001061636 Tax_Id=10116 Gene_Symbol=LOC682469 jumonji domain containing 1A-like		1583423;	682469	LOC682469				yes	1	86.8981	90.827	86.898	0.00353281	yes	yes	yes	yes	yes	yes	1	FAQENKAPFEAVKRFSLDERSLACRQDSDSS	_RFS(ph)LDER_	RFS(1)LDER	RFS(86.9)LDER	3	1	1	1	1	1	1	3.4774	4.53906	1	up	up	up	up	0.82811	1.14158	1
IPI00768065	IPI00768065	290	S	>IPI:IPI00768065.1|REFSEQ:XP_001061636 Tax_Id=10116 Gene_Symbol=LOC682469 jumonji domain containing 1A-like		1583423;	682469	LOC682469				yes	0.989837	21.2566	124.84	86.727	1.81e-06	yes	yes	yes	no	yes	yes	1	KKRESIEGRDGRRRKSASDSGCDPATKKLKG	_RKS(ph)ASDSGCDPATK_	RKS(0.99)AS(0.007)DS(0.003)GCDPATK	RKS(21.26)AS(-21.26)DS(-25.56)GCDPAT(-73.89)K	3	1		1		1	1	2.6711		1	up		up		1.1513		1
IPI00464886	IPI00464886	244	S	>IPI:IPI00464886.2|TREMBL:Q5BK33;Q6F6B2|REFSEQ:NP_001032748 Tax_Id=10116 Gene_Symbol=LOC652956 p55 protein	Q5BK33	1594331;	652956	LOC652956				yes	0.954596	13.2272	84.318	84.318	6.43e-05	yes	yes	yes	yes	yes	yes	1	AASAAQVAPAEAPSCSPFGKKKKCKDKYLAK	_AASAAQVAPAEAPSCS(ph)PFGK_	AASAAQVAPAEAPS(0.045)CS(0.955)PFGK	AAS(-66.49)AAQVAPAEAPS(-13.23)CS(13.23)PFGK	16	1	1	1	1	1	1	0.54468	0.566123	1	down	down	down	down	0.89116	1.05521	1
IPI00768422;IPI00779361	IPI00768422	366	S	>IPI:IPI00768422.2|TREMBL:Q4G028|ENSEMBL:ENSRNOP00000055526 Tax_Id=10116 Gene_Symbol=LOC366669 Putative uncharacterized protein;>IPI:IPI00779361.2|ENSEMBL:ENSRNOP00000007070 Tax_Id=10116 Gene_Symbol=LOC366669 Protein	Q4G028		366669	LOC366669				yes	0.999999	61.608	220.33	220.33	3.94e-67	yes	yes	yes	yes	yes	yes	1;3	DPREIPADSWRKRRESEEPASSQSLCHLVPP	_RES(ph)EEPASSQSLCHLVPPALGHER_	RES(1)EEPASSQSLCHLVPPALGHER	RES(61.61)EEPAS(-61.61)S(-61.61)QS(-77.86)LCHLVPPALGHER	3	1	1	1	1	1	1	2.1556	2.17637	1	up	up	up	up	1.1803	0.951928	1
IPI00371420	IPI00371420	208	S	>IPI:IPI00371420.2|TREMBL:D4A4R1|ENSEMBL:ENSRNOP00000026938|REFSEQ:XP_002725829;XP_002728909 Tax_Id=10116 Gene_Symbol=LOC100362920 Uncharacterized protein	D4A4R1		100362920	LOC100362920				yes	0.999855	38.3951	95.57	95.57	0.000196158	yes	yes	no	yes	yes	yes	1	NKDPLSSPGGPGSRRSNYNLEGISVKMFLRG	_S(ph)NYNLEGISVK_	S(1)NYNLEGISVK	S(38.4)NY(-38.4)NLEGIS(-86.03)VK	1	1	1	1	1	1	1	2.9747	2.81912	1	up	up	up	up	1.1146	0.44018	1		down
IPI00958196;IPI00948117;IPI00758445;IPI00968444	IPI00958196	192	S	>IPI:IPI00958196.1|REFSEQ:XP_002727150 Tax_Id=10116 Gene_Symbol=LOC100360828 cAMP-regulated phosphoprotein 19-like;>IPI:IPI00948117.1|SWISS-PROT:Q712U5-1|ENSEMBL:ENSRNOP00000035534|REFSEQ:NP_113848 Tax_Id=10116 Gene_Symbol=Arpp19 Isoform ARPP-19 of cAMP-re			100360828	LOC100360828				yes	0.999993	51.5539	83.397	83.397	0.000847459	yes	yes	yes	no	yes	yes	1	GDHIPTPQDLPQRKPSLVASKLAG_______	_KPS(ph)LVASK_	KPS(1)LVASK	KPS(51.55)LVAS(-51.55)K	3	1	1	1	1	1	1	4.0521	7.12504	1	up	up	up	up	0.88077	1.15953	1
IPI00959816;IPI00950112	IPI00959816	2089	S	>IPI:IPI00959816.1|TREMBL:D4ACB7|ENSEMBL:ENSRNOP00000026111 Tax_Id=10116 Gene_Symbol=LOC100360302 Uncharacterized protein;>IPI:IPI00950112.1|TREMBL:D3ZN76|ENSEMBL:ENSRNOP00000060572|REFSEQ:XP_002729192 Tax_Id=10116 Gene_Symbol=LOC100360302 Uncharacterized	D4ACB7		100360302	LOC100360302				yes	1	73.8348	222.79	222.79	3.56e-11	yes	yes	yes	yes	yes	yes	1;2	SPVWDLGSSSLTRAPSLTPDSEGKKPAQAVK	_APS(ph)LTPDSEGK_	APS(1)LTPDSEGK	APS(73.83)LT(-73.83)PDS(-132.38)EGK	3	1	1	1	1	1	1	2.3697	2.59417	1	up	up	up	up	1.0379	1.18803	1
IPI00195947;IPI00365596	IPI00195947	20	S	>IPI:IPI00195947.1|TREMBL:D4A7M6|ENSEMBL:ENSRNOP00000011163|REFSEQ:XP_002725449;XP_002728627 Tax_Id=10116 Gene_Symbol=LOC100359539;LOC100365772 Uncharacterized protein;>IPI:IPI00365596.1|SWISS-PROT:Q4KLN6|ENSEMBL:ENSRNOP00000037227|REFSEQ:NP_001020911 Tax_	D4A7M6		100359539	LOC100359539				yes	1	136.303	271.72	169.98	4.72e-144	yes	yes	yes	yes	yes	yes	1	RAPLATIADQQQLHLSPLKRLSLADKENTPP	_APLATIADQQQLHLS(ph)PLKR_	APLATIADQQQLHLS(1)PLKR	APLAT(-136.3)IADQQQLHLS(136.3)PLKR	15	1	1	1	1	1	1	0.55503	0.651593	1	down		down		0.72029	0.846024	1
IPI00829423	IPI00829423	287	S	>IPI:IPI00829423.1|TREMBL:A1A5R0|ENSEMBL:ENSRNOP00000058056|REFSEQ:NP_001132959 Tax_Id=10116 Gene_Symbol=LOC100125368 zinc finger protein LOC100125368	A1A5R0	1642422;	100125368	LOC100125368				yes	0.928667	11.1457	81.709	81.709	0.000894176	yes	yes	yes	yes	yes	no	1	KLYGCNECGRAFARRSSLEIHERTHTGEKPY	_RS(ph)SLEIHER_	RS(0.929)S(0.071)LEIHER	RS(11.15)S(-11.15)LEIHER	2	1	1		1	1	1	2.4662	1.53149	1	up		up			0.968054	1
IPI00421345;IPI00949156;IPI00421346	IPI00421345	365	S	>IPI:IPI00421345.1|TREMBL:Q6J0M8;Q6JBI6|ENSEMBL:ENSRNOP00000036354 Tax_Id=10116 Gene_Symbol=Lmo7 LMO7b;>IPI:IPI00949156.1|TREMBL:D4A6V9|ENSEMBL:ENSRNOP00000059301 Tax_Id=10116 Gene_Symbol=Lmo7 Uncharacterized protein;>IPI:IPI00421346.1|TREMBL:Q6JBI7|ENSEMB	Q6J0M8	1302984;	361084	Lmo7				yes	0.999656	34.7669	145.52	113.25	5.6e-17	yes	yes	yes	yes	yes	yes	1	QKWQDDLAKWKDRRKSYTSDLQKKKEEREEI	_RKS(ph)YTSDLQK_	RKS(1)YTSDLQK	RKS(34.77)Y(-64.81)T(-34.77)S(-50.07)DLQK	3	1	1	1	1	1	1	2.4253	3.28515	1	up	up	up	up	1.0333	1.32668	1
IPI00421345;IPI00949156;IPI00421346	IPI00421345	619	S	>IPI:IPI00421345.1|TREMBL:Q6J0M8;Q6JBI6|ENSEMBL:ENSRNOP00000036354 Tax_Id=10116 Gene_Symbol=Lmo7 LMO7b;>IPI:IPI00949156.1|TREMBL:D4A6V9|ENSEMBL:ENSRNOP00000059301 Tax_Id=10116 Gene_Symbol=Lmo7 Uncharacterized protein;>IPI:IPI00421346.1|TREMBL:Q6JBI7|ENSEMB	Q6J0M8	1302984;	361084	Lmo7				yes	0.999735	35.7709	167.33	145.63	2.6e-08	yes	yes	yes	yes	yes	yes	1	VVTARPFGTSSRGISSLPRSYTMDDGWIYNG;VVTARPFGTSSRGISSLPRSYTMDDGWKYNG	_GISS(ph)LPR_	GISS(1)LPR	GIS(-35.77)S(35.77)LPR	4	1	1	1	1	1	1	0.59448	0.451427	1		down	down		1.0102	1.00685	1
IPI00362182;IPI00475716;IPI00952030	IPI00362182	960	S	>IPI:IPI00362182.3|SWISS-PROT:P15304-1|TREMBL:Q6AYV9|ENSEMBL:ENSRNOP00000027911|REFSEQ:NP_036991 Tax_Id=10116 Gene_Symbol=Lipe Isoform 1 of Hormone-sensitive lipase;>IPI:IPI00475716.3|TREMBL:Q6T861|ENSEMBL:ENSRNOP00000027880 Tax_Id=10116 Gene_Symbol=Lipe H	P15304-1	3010;	25330	Lipe				yes	0.824972	6.73333	114.88	81.312	1.22e-11	yes	yes	yes	yes	yes	yes	1	RVRAAFPDGFHPRRSSQGVLHMPLYSSPIVK	_RSS(ph)QGVLHM(ox)PLYSSPIVK_	RS(0.175)S(0.825)QGVLHMPLYSSPIVK	RS(-6.73)S(6.73)QGVLHMPLY(-62.02)S(-67.48)S(-72.13)PIVK	3	1	1	1	1	1	1	1.8212	3.64604	1	up	up	up	up	1.11	1.26709	1
IPI00364284;IPI00957273;IPI00957347;IPI00948804	IPI00364284	377	S	>IPI:IPI00364284.5|REFSEQ:XP_001077838 Tax_Id=10116 Gene_Symbol=Limch1 LIM and calponin homology domains 1-like isoform 1;>IPI:IPI00957273.1|ENSEMBL:ENSRNOP00000063345|REFSEQ:XP_002725009;XP_002728148 Tax_Id=10116 Gene_Symbol=Limch1 LIM and calponin homolo		1305269;	305332	Limch1				yes	1	56.0867	89.698	56.087	0.00718277	yes	yes	yes	yes	yes	yes	1;2	DKWQDDLARWKSRRRSASQDLIKKEEERKKM	_S(ph)AS(ph)QDLIK_	S(1)AS(1)QDLIK	S(56.09)AS(56.09)QDLIK	1	1	1	1	1	1	1	4.3499	6.67067	1	up	up	up	up	1.0162	0.833194	1
IPI00364284;IPI00957273;IPI00957347;IPI00948804	IPI00364284	975	S	>IPI:IPI00364284.5|REFSEQ:XP_001077838 Tax_Id=10116 Gene_Symbol=Limch1 LIM and calponin homology domains 1-like isoform 1;>IPI:IPI00957273.1|ENSEMBL:ENSRNOP00000063345|REFSEQ:XP_002725009;XP_002728148 Tax_Id=10116 Gene_Symbol=Limch1 LIM and calponin homolo		1305269;	305332	Limch1				yes	1	122.379	194.01	188.44	8.75e-57	yes	yes	yes	yes	yes	yes	1	PKTLALEKSINHQIESPGERRKKSPRENFRA;PKTLALEKSINHQIESPGERRKSISGKKLCS	_SINHQIES(ph)PGER_	SINHQIES(1)PGER	S(-122.38)INHQIES(122.38)PGER	8	1	1	1	1	1	1	0.51574	0.37696	1	down	down	down	down	1.001	1.01246	1
IPI00373011;IPI00948162	IPI00373011	68	T	>IPI:IPI00373011.3|ENSEMBL:ENSRNOP00000026265|REFSEQ:XP_001064221 Tax_Id=10116 Gene_Symbol=Lima1 LIM domain and actin binding 1;>IPI:IPI00948162.1|TREMBL:Q6J4T4|ENSEMBL:ENSRNOP00000063172 Tax_Id=10116 Gene_Symbol=Lima1 Epithelial protein lost in neoplasm i		1564050;	300228	Lima1				yes	0.996867	25.0266	83.397	83.397	0.00320677	yes	no	no	no	yes	no	1	KKNNTESLPQHFRRGTLSVLKKKWENPVAGA	_RGT(ph)LSVLK_	RGT(0.997)LS(0.003)VLK	RGT(25.03)LS(-25.03)VLK	3	1	1	1	1	1	1	1.9022	2.865	1	up	up	up	up	1.2742	1.69745	1
IPI00373492	IPI00373492	5	S	>IPI:IPI00373492.2|TREMBL:Q5XI38|ENSEMBL:ENSRNOP00000014502|REFSEQ:NP_001012044 Tax_Id=10116 Gene_Symbol=Lcp1 Lymphocyte cytosolic protein 1	Q5XI38	1308288;	306071	Lcp1				yes	0.999999	60.6302	261.27	235.22	3.8e-247	yes	yes	yes	yes	yes	yes	1	___________MARGSVSDEEMMELREAFAK	_GS(ph)VSDEEMMELR_	GS(1)VSDEEMMELR	GS(60.63)VS(-60.63)DEEMMELR	2	1	1	1	1	1	1	2.656	2.90411	1	up	up	up	up	0.99763	1.06337	1
IPI00366761;IPI00778075	IPI00366761	570	S	>IPI:IPI00366761.4|TREMBL:D3ZF45|ENSEMBL:ENSRNOP00000055347|REFSEQ:NP_001100831 Tax_Id=10116 Gene_Symbol=Larp5 Uncharacterized protein;>IPI:IPI00778075.2|TREMBL:D4ABE0|ENSEMBL:ENSRNOP00000021346 Tax_Id=10116 Gene_Symbol=Larp5 Uncharacterized protein	D3ZF45	1310713;	307070	Larp4b				yes	0.999504	33.0554	385.12	385.12	1.65e-277	yes	yes	yes	yes	yes	yes	1;3;4	RLSSLIIGSSKERSLSTDASTNTAPVVVPRE	_SLS(ph)TDASTNTAPVVVPR_	SLS(1)TDASTNTAPVVVPR	S(-58.65)LS(33.06)T(-33.06)DAS(-146.25)T(-198.09)NT(-245.22)APVVVPR	3	1	1	1	1	1	1	2.9187	2.83543	1	up	up	up	up	1.0597	1.2715	1
IPI00366761;IPI00778075	IPI00366761	568	S	>IPI:IPI00366761.4|TREMBL:D3ZF45|ENSEMBL:ENSRNOP00000055347|REFSEQ:NP_001100831 Tax_Id=10116 Gene_Symbol=Larp5 Uncharacterized protein;>IPI:IPI00778075.2|TREMBL:D4ABE0|ENSEMBL:ENSRNOP00000021346 Tax_Id=10116 Gene_Symbol=Larp5 Uncharacterized protein	D3ZF45	1310713;	307070	Larp4b				yes	0.796805	9.13697	131.86	77.42	3.19e-06	yes	yes	yes	yes	yes	yes	1;3;4	ENRLSSLIIGSSKERSLSTDASTNTAPVVVP	_S(ph)LSTDASTNTAPVVVPR_	S(0.797)LS(0.097)T(0.097)DAS(0.004)T(0.004)NTAPVVVPR	S(9.14)LS(-9.14)T(-9.14)DAS(-22.61)T(-22.61)NT(-41.21)APVVVPR	1		1	1	1	1	1		2.94855	1		up	up		1.2074	1.45785	1
IPI00366761;IPI00778075;IPI00569515	IPI00366761	500	S	>IPI:IPI00366761.4|TREMBL:D3ZF45|ENSEMBL:ENSRNOP00000055347|REFSEQ:NP_001100831 Tax_Id=10116 Gene_Symbol=Larp5 Uncharacterized protein;>IPI:IPI00778075.2|TREMBL:D4ABE0|ENSEMBL:ENSRNOP00000021346 Tax_Id=10116 Gene_Symbol=Larp5 Uncharacterized protein;>IPI:I	D3ZF45	1310713;	307070	Larp4b				yes	1	79.318	92.051	87.258	0.00251881	yes	yes	yes	yes	yes	yes	1	SSLESSPGLGRGRKNSFGYRKKREEKFTSSQ	_KNS(ph)FGYR_	KNS(1)FGYR	KNS(79.32)FGY(-79.32)R	3	1	1	1	1	1	1	2.8074	3.42571	1	up	up	up	up	1.2022	1.05072	1
IPI00471864	IPI00471864	96	S	>IPI:IPI00471864.1|TREMBL:Q66HE8|ENSEMBL:ENSRNOP00000040850|REFSEQ:NP_001014058 Tax_Id=10116 Gene_Symbol=Larp1b Similar to RIKEN cDNA 1700108L22, isoform CRA_a	Q66HE8	1307509;	310348	Larp1b				yes	0.970745	15.2091	106.43	105.16	2.51e-05	yes	no	no	no	no	yes	1	LHLDDVRPDSQERPGSRNSSRCQPEANKPAH	_WVPLHLDDVRPDSQERPGS(ph)R_	WVPLHLDDVRPDS(0.029)QERPGS(0.971)R	WVPLHLDDVRPDS(-15.21)QERPGS(15.21)R	19	1	1	1	1	1	1	0.53583	0.56013	1	down	down	down	down	1.085	0.984737	1
IPI00369227;IPI00765325	IPI00369227	90	S	>IPI:IPI00369227.4|ENSEMBL:ENSRNOP00000037598|REFSEQ:XP_220446 Tax_Id=10116 Gene_Symbol=Larp1 la related protein;>IPI:IPI00765325.2|REFSEQ:XP_001075150 Tax_Id=10116 Gene_Symbol=Larp1 La ribonucleoprotein domain family, member 1, partial		1306683;	303158	Larp1				yes	1	87.2172	127.44	91.541	8.22e-11	yes	yes	yes	yes	yes	yes	1	PAKVVRAAAPKQRKGSKVGDFGDAINWPTPG	_KGS(ph)KVGDFGDAINWPTPGEIAHK_	KGS(1)KVGDFGDAINWPTPGEIAHK	KGS(87.22)KVGDFGDAINWPT(-87.22)PGEIAHK	3	1	1	1	1	1	1	3.0995	3.68324	1	up	up	up	up	1.0619	1.13261	1
IPI00369227;IPI00765325	IPI00369227	509	S	>IPI:IPI00369227.4|ENSEMBL:ENSRNOP00000037598|REFSEQ:XP_220446 Tax_Id=10116 Gene_Symbol=Larp1 la related protein;>IPI:IPI00765325.2|REFSEQ:XP_001075150 Tax_Id=10116 Gene_Symbol=Larp1 La ribonucleoprotein domain family, member 1, partial		1306683;	303158	Larp1				yes	0.959665	13.7643	124.32	117.35	8.85e-18	yes	yes	yes	yes	yes	yes	1;3	RPSPARPKKSEEPRFSHPTALPQQIPSQQLM	_FS(ph)HPTALPQQIPSQQLMSK_	FS(0.96)HPT(0.04)ALPQQIPSQQLMSK	FS(13.76)HPT(-13.76)ALPQQIPS(-97.63)QQLMS(-113.98)K	2	1	1	1		1	1	2.723	4.34896	1	up	up	up	up	0.8199		1
IPI00768672;IPI00371160	IPI00768672	399	S	>IPI:IPI00768672.2|REFSEQ:XP_001080090 Tax_Id=10116 Gene_Symbol=RGD1562674 kinase suppressor of ras 2-like;>IPI:IPI00371160.5|ENSEMBL:ENSRNOP00000041584|REFSEQ:XP_222212 Tax_Id=10116 Gene_Symbol=RGD1562674 kinase suppressor of ras 2		1562674;	288691	Ksr2				yes	1	69.8117	95.815	69.812	0.00225769	yes	yes	yes	yes	yes	yes	1	TEANFSANTLSVPRWSPQIPRRDLGNSIKHR	_WS(ph)PQIPR_	WS(1)PQIPR	WS(69.81)PQIPR	2	1	1	1	1	1	1	0.52524	0.47567	1	down	down	down	down	0.82754	0.768167	1
IPI00768672;IPI00371160;IPI00372644;IPI00567999;IPI00778433;IPI00947744	IPI00372644	839	S	>IPI:IPI00768672.2|REFSEQ:XP_001080090 Tax_Id=10116 Gene_Symbol=RGD1562674 kinase suppressor of ras 2-like;>IPI:IPI00371160.5|ENSEMBL:ENSRNOP00000041584|REFSEQ:XP_222212 Tax_Id=10116 Gene_Symbol=RGD1562674 kinase suppressor of ras 2;>IPI:IPI00372644.4|TREM	D3Z852	1308105;	360573	Ksr1				yes	1	44.3093	56.122	44.309	0.00599245	yes	yes	yes	no	yes	yes	1	LMDMLEKLPKLNRRLSHPGHFWKSADANSSK;LMDMLEKLPKRNRRLSHPGHFWKSAEAFRAL	_RLS(ph)HPGHFWK_	RLS(1)HPGHFWK	RLS(44.31)HPGHFWK	3	1	1	1	1	1	1	2.9105	2.8196	1	up	up	up	up	1.3458	1.1988	1
IPI00763734;IPI00949219	IPI00763734	26	S	>IPI:IPI00763734.3|TREMBL:D3ZGY6|ENSEMBL:ENSRNOP00000050210 Tax_Id=10116 Gene_Symbol=Kntc1 Uncharacterized protein;>IPI:IPI00949219.1|TREMBL:D3ZVJ3|ENSEMBL:ENSRNOP00000063431|REFSEQ:NP_001100610 Tax_Id=10116 Gene_Symbol=Kntc1 kinetochore associated 1	D3ZGY6	1307905;	304477	Kntc1				yes	0.999756	36.1307	159.74	111.49	2.82e-08	yes	yes	yes	yes	yes	yes	1	DDTGSGFLNVGSRKESVTALYQVDLLGKISS	_KES(ph)VTALYQVDLLGK_	KES(1)VTALYQVDLLGK	KES(36.13)VT(-36.13)ALY(-82.15)QVDLLGK	3	1	1	1	1	1	1	6.0058	4.74631	1	up	up	up	up	1.2132	0.860956	1
IPI00767610;IPI00763391;IPI00326085;IPI00947846	IPI00767610	713	S	>IPI:IPI00767610.2|ENSEMBL:ENSRNOP00000059300 Tax_Id=10116 Gene_Symbol=Kif3a 83 kDa protein;>IPI:IPI00763391.2|TREMBL:Q9WV62|ENSEMBL:ENSRNOP00000062629|REFSEQ:NP_445829 Tax_Id=10116 Gene_Symbol=Kif3a kinesin family member 3a;>IPI:IPI00326085.5|TREMBL:Q2P9S		621536;	84392	Kif3a				yes	0.999016	30.0674	160.81	130.29	2.81e-06	yes	yes	yes	yes	yes	yes	1	TSKGKARPKTGRRKRSAKPETVIDSLLQ___	_S(ph)AKPETVIDSLLQ_	S(0.999)AKPET(0.001)VIDSLLQ	S(30.07)AKPET(-30.07)VIDS(-77.77)LLQ	1	1	1	1	1	1	1	9.1011	8.72753	1	up	up	up	up	1.2304	1.17881	1
IPI00370904;IPI00764764;IPI00569603	IPI00370904	764	S	>IPI:IPI00370904.4|ENSEMBL:ENSRNOP00000050408|REFSEQ:NP_001094149 Tax_Id=10116 Gene_Symbol=Kdm2b F-box and leucine-rich repeat protein 10;>IPI:IPI00764764.2|ENSEMBL:ENSRNOP00000042993 Tax_Id=10116 Gene_Symbol=Kdm2b 149 kDa protein;>IPI:IPI00569603.1|TREMBL		1310217;	304495	Kdm2b				yes	1	52.4897	99.732	52.49	0.000638653	yes	yes	yes	yes	yes	yes	1	EHPKKVPTDGILRRKSDDVHLRRKRKYEKPQ	_RKS(ph)DDVHLR_	RKS(1)DDVHLR	RKS(52.49)DDVHLR	3	1	1	1	1	1	1	1.9923	2.1516	1	up	up	up	up	0.80561	1.01209	1
IPI00567732;IPI00870649;IPI00950978	IPI00567732	2393	S	>IPI:IPI00567732.3|SWISS-PROT:P97924-1|ENSEMBL:ENSRNOP00000062745|REFSEQ:NP_114451 Tax_Id=10116 Gene_Symbol=Kalrn kalirin, RhoGEF kinase;>IPI:IPI00870649.1|SWISS-PROT:P97924-4 Tax_Id=10116 Gene_Symbol=Kalrn Isoform 4 of Kalirin;>IPI:IPI00950978.1|ENSEMBL:E	P97924-1	621865;	84009	Kalrn				yes	0.985884	18.4505	82.261	81.771	0.00141955	yes	no	yes	yes	yes	yes	1;2	TAPAESSDESIKKSCSWHTLRMRKRADVENT	_SCS(ph)WHTLR_	S(0.014)CS(0.986)WHTLR	S(-18.45)CS(18.45)WHT(-45.09)LR	3	1		1		1	1	2.9818		1	up		up		0.8915		1
IPI00206364;IPI00365920;IPI00958216	IPI00206364	1190	S	>IPI:IPI00206364.2|SWISS-PROT:P97607|ENSEMBL:ENSRNOP00000019066|REFSEQ:XP_001073124 Tax_Id=10116 Gene_Symbol=Jag2 jagged 2;>IPI:IPI00365920.1|ENSEMBL:ENSRNOP00000019213|REFSEQ:XP_343120 Tax_Id=10116 Gene_Symbol=Jag2 protein jagged-2 isoform 2;>IPI:IPI00958	P97607	2938;	29147	Jag2				yes	1	69.361	284.25	69.361	4.69e-104	yes	yes	yes	yes	yes	yes	1	KRRKERERSRLPRDESANNQWAPLNPIRNPI	_LPRDES(ph)ANNQWAPLNPIR_	LPRDES(1)ANNQWAPLNPIR	LPRDES(69.36)ANNQWAPLNPIR	6	1	1	1	1	1	1	2.2349	2.56128	1	up	up	up	up	0.80501	0.674582	1
IPI00780390;IPI00363456	IPI00780390	665	S	>IPI:IPI00780390.2|TREMBL:D3ZTZ9|ENSEMBL:ENSRNOP00000020142 Tax_Id=10116 Gene_Symbol=Iws1 Uncharacterized protein;>IPI:IPI00363456.5|SWISS-PROT:Q3SWT4|ENSEMBL:ENSRNOP00000057730|REFSEQ:NP_001030090 Tax_Id=10116 Gene_Symbol=Iws1 Protein IWS1 homolog	D3ZTZ9	1304762;	291705	Iws1				yes	0.9977	26.4217	143.28	143.28	5.52e-06	yes	yes	yes	yes	yes	yes	1;2;3	REQRDLEQMPQRRRMSSTGGQTPRRDLEKVL	_RMS(ph)STGGQT(ph)PR_	RMS(0.998)S(0.002)TGGQT(1)PR	RMS(26.42)S(-26.42)T(-45.83)GGQT(48.22)PR	3	1	1	1	1	1	1	5.9396	9.12326	1	up	up	up	up	0.88614	0.670601	1
IPI00780390;IPI00363456	IPI00780390	666	S	>IPI:IPI00780390.2|TREMBL:D3ZTZ9|ENSEMBL:ENSRNOP00000020142 Tax_Id=10116 Gene_Symbol=Iws1 Uncharacterized protein;>IPI:IPI00363456.5|SWISS-PROT:Q3SWT4|ENSEMBL:ENSRNOP00000057730|REFSEQ:NP_001030090 Tax_Id=10116 Gene_Symbol=Iws1 Protein IWS1 homolog	D3ZTZ9	1304762;	291705	Iws1				yes	0.968408	16.0429	119.88	55.186	7.87e-06	yes	yes	yes	no	yes	yes	1;2;3	EQRDLEQMPQRRRMSSTGGQTPRRDLEKVLT	_RMS(ph)S(ph)TGGQTPR_	RMS(0.998)S(0.968)T(0.026)GGQT(0.008)PR	RMS(28.4)S(16.04)T(-16.04)GGQT(-21.39)PR	4	1	1	1	1	1	1	7.1191	5.55926	1	up	up	up	up	0.73413	0.806777	1
IPI00780390;IPI00363456	IPI00780390	671	T	>IPI:IPI00780390.2|TREMBL:D3ZTZ9|ENSEMBL:ENSRNOP00000020142 Tax_Id=10116 Gene_Symbol=Iws1 Uncharacterized protein;>IPI:IPI00363456.5|SWISS-PROT:Q3SWT4|ENSEMBL:ENSRNOP00000057730|REFSEQ:NP_001030090 Tax_Id=10116 Gene_Symbol=Iws1 Protein IWS1 homolog	D3ZTZ9	1304762;	291705	Iws1				yes	0.999998	57.6771	156.08	156.08	2.22e-10	yes	yes	yes	yes	yes	yes	1;2;3	EQMPQRRRMSSTGGQTPRRDLEKVLTGEEKA	_MSSTGGQT(ph)PR_	MSSTGGQT(1)PR	MS(-105.94)S(-78.96)T(-57.68)GGQT(57.68)PR	8	1	1	1	1	1	1	0.33074	0.516823	1	down	down	down	down	1.3722	1.09677	1
IPI00554196;IPI00762995;IPI00231962;IPI00958134	IPI00554196	315	S	>IPI:IPI00554196.4|TREMBL:D4A121|ENSEMBL:ENSRNOP00000002747|REFSEQ:NP_001129568 Tax_Id=10116 Gene_Symbol=Itsn1 Uncharacterized protein;>IPI:IPI00762995.1|SWISS-PROT:Q9WVE9-1|ENSEMBL:ENSRNOP00000045513|REFSEQ:NP_062100 Tax_Id=10116 Gene_Symbol=Itsn1 Isoform	D4A121	2935;	29491	Itsn1				yes	0.999997	55.0275	273.13	252.12	4.78e-89	yes	yes	yes	yes	yes	yes	1	PPEYIPPSFRRVRSGSGMSVISSSSADQRLP	_SGS(ph)GMSVISSSSADQR_	SGS(1)GMSVISSSSADQR	S(-55.03)GS(55.03)GMS(-79.15)VIS(-155.63)S(-164.63)S(-171.88)S(-170.4)ADQR	3	1	1	1	1	1	1	1.7466	2.06924	1		up	up		0.92663	1.21594	1
IPI00206986	IPI00206986	1832	S	>IPI:IPI00206986.1|SWISS-PROT:Q63269|TREMBL:C7E1V1|ENSEMBL:ENSRNOP00000011516|REFSEQ:NP_037270 Tax_Id=10116 Gene_Symbol=Itpr3 Inositol 1,4,5-trisphosphate receptor type 3	Q63269	2934;	25679	Itpr3				yes	0.996527	24.6023	170.95	119.87	1.41e-07	yes	yes	yes	yes	yes	yes	1;4	EDREPADPTTKGRVSSFSMPSSSRYSLGPGL	_VSS(ph)FSM(ox)PSSSR_	VS(0.003)S(0.997)FSMPSSSR	VS(-24.6)S(24.6)FS(-47.19)MPS(-72.09)S(-70.57)S(-73.16)R	3	1	1	1	1	1	1	2.7367	1.85017	1	up	up	up	up	1.0419	0.884408	1
IPI00390437	IPI00390437	1166	S	>IPI:IPI00390437.5|TREMBL:O70360;O88661;O88948|ENSEMBL:ENSRNOP00000036862|REFSEQ:NP_001162104 Tax_Id=10116 Gene_Symbol=Irs2 insulin receptor substrate 2	O70360	69316;	29376	Irs2				yes	0.999987	48.8181	180.06	152.11	6.29e-12	yes	yes	yes	yes	yes	yes	1;2	TPVSPSFAHNSKRHNSASVENVSLRKSSEGN	_RHNS(ph)ASVENVSLR_	RHNS(1)ASVENVSLR	RHNS(48.82)AS(-48.82)VENVS(-99.69)LR	4	1	1	1	2	1	1	2.382	2.34918	1	up	up	up	up	1.3165	0.555864	1		down
IPI00390437	IPI00390437	344	S	>IPI:IPI00390437.5|TREMBL:O70360;O88661;O88948|ENSEMBL:ENSRNOP00000036862|REFSEQ:NP_001162104 Tax_Id=10116 Gene_Symbol=Irs2 insulin receptor substrate 2	O70360	69316;	29376	Irs2				yes	1	79.2591	216.88	216.88	7.49e-25	yes	yes	yes	yes	yes	yes	1	LPPSQTGLVRRSRTDSLAATPPAAKCTSCRV	_TDS(ph)LAATPPAAK_	TDS(1)LAATPPAAK	T(-79.26)DS(79.26)LAAT(-110.89)PPAAK	3	1	1	1	1	1	1	2.4228	3.67796	1	up	up	up	up	1.2993	1.41411	1
IPI00390437	IPI00390437	348	T	>IPI:IPI00390437.5|TREMBL:O70360;O88661;O88948|ENSEMBL:ENSRNOP00000036862|REFSEQ:NP_001162104 Tax_Id=10116 Gene_Symbol=Irs2 insulin receptor substrate 2	O70360	69316;	29376	Irs2				yes	1	82.9286	171.21	171.21	4.65e-06	yes	yes	yes	yes	yes	yes	1	QTGLVRRSRTDSLAATPPAAKCTSCRVRTAS	_TDSLAAT(ph)PPAAK_	TDSLAAT(1)PPAAK	T(-123.59)DS(-82.93)LAAT(82.93)PPAAK	7	1	1	1	1	1	1	0.36581	0.331301	1	down	down	down	down	1.1014	1.23712	1
IPI00390437	IPI00390437	389	S	>IPI:IPI00390437.5|TREMBL:O70360;O88661;O88948|ENSEMBL:ENSRNOP00000036862|REFSEQ:NP_001162104 Tax_Id=10116 Gene_Symbol=Irs2 insulin receptor substrate 2	O70360	69316;	29376	Irs2				yes	0.995819	23.8301	269	174.28	3.67e-165	yes	yes	yes	yes	yes	yes	1;2	GTAGGRPMSVAGSPLSPGPVRAPLSRSHTLS	_TASEGDGGAAGGAGTAGGRPM(ox)SVAGSPLS(ph)PGPVR_	TASEGDGGAAGGAGTAGGRPMSVAGS(0.004)PLS(0.996)PGPVR	T(-152.53)AS(-142.39)EGDGGAAGGAGT(-47.65)AGGRPMS(-43.83)VAGS(-23.83)PLS(23.83)PGPVR	29	1	1	1	1	1	1	0.65417	0.541243	1		down	down		0.94704	1.08546	1
IPI00211936	IPI00211936	440	S	>IPI:IPI00211936.2|SWISS-PROT:P23565|ENSEMBL:ENSRNOP00000027417|REFSEQ:NP_062001 Tax_Id=10116 Gene_Symbol=Ina Alpha-internexin	P23565	2911;	24503	Ina				yes	0.996953	25.1628	165.41	74.611	1.71e-28	yes	yes	yes	yes	yes	yes	1	YLLPPRILSSTTSKVSSAGLSLKKEEEEEEE	_VS(ph)SAGLSLK_	VS(0.997)S(0.003)AGLSLK	VS(25.16)S(-25.16)AGLS(-49.92)LK	2	1	1	1	1	1	1	3.7617	4.29111	1	up	up	up	up	0.64369	0.866026	1
IPI00194974;IPI00780608;IPI00968466;IPI00561103	IPI00194974	379	S	>IPI:IPI00194974.2|TREMBL:Q5D059|ENSEMBL:ENSRNOP00000025980 Tax_Id=10116 Gene_Symbol=Hnrnpk Hnrpk protein;>IPI:IPI00780608.2|SWISS-PROT:P61980|ENSEMBL:ENSRNOP00000025915|REFSEQ:NP_476482 Tax_Id=10116 Gene_Symbol=Hnrnpk Heterogeneous nuclear ribonucleoprote	Q5D059	71058;	117282	Hnrnpk				yes	1	124.926	333.82	288.95	6.44e-85	yes	yes	yes	yes	yes	yes	1	PQGGSGYDSYAGGRGSYGDLGGPIITTQVTI;QGGSGYDYSYAGGRGSYGDLGGPIITTQVTI	_GS(ph)YGDLGGPIITTQVTIPK_	GS(1)YGDLGGPIITTQVTIPK	GS(124.93)Y(-124.93)GDLGGPIIT(-153.31)T(-176.1)QVT(-206.31)IPK	2	1	1	1	1	1	1	1.9462	2.17151	1	up	up	up	up	0.97852	1.10672	1
IPI00370134;IPI00765979	IPI00370134	1491	S	>IPI:IPI00370134.6|REFSEQ:XP_236362 Tax_Id=10116 Gene_Symbol=Herc1 hect (homologous to the E6-AP (UBE3A) carboxyl terminus) domain and RCC1 (CHC1)-like domain (RLD) 1;>IPI:IPI00765979.1|TREMBL:D3Z9N9|ENSEMBL:ENSRNOP00000046899|REFSEQ:XP_001075834 Tax_Id=10		1306366;	315771	Herc1				yes	1	69.0235	224.58	199.03	5.52e-21	yes	yes	yes	yes	yes	yes	1;2	SVSASEGTGLMTRSESLTAENRLVHASPSYR	_SES(ph)LTAENR_	SES(1)LTAENR	S(-104.67)ES(69.02)LT(-69.02)AENR	3	1	1	1	1	1	1	1.6631	2.03037	1		up	up		1.3874	1.75923	1		up
IPI00763363;IPI00958253;IPI00363893	IPI00763363	21	S	>IPI:IPI00763363.1|REFSEQ:NP_001014156;XP_001060858 Tax_Id=10116 Gene_Symbol=Helq helicase, POLQ-like;>IPI:IPI00958253.1|ENSEMBL:ENSRNOP00000002974|REFSEQ:XP_341187 Tax_Id=10116 Gene_Symbol=Helq helicase, POLQ-like;>IPI:IPI00363893.4|TREMBL:Q5RJJ7|ENSEMBL:		1560216;	360912	Helq				yes	0.999999	60.7523	176.48	155.11	1.75e-35	yes	yes	yes	yes	yes	yes	1	PRIRRRVSLRKRNRRSLESLGAARAPAELQP	_S(ph)LESLGAAR_	S(1)LESLGAAR	S(60.75)LES(-60.75)LGAAR	1	1	1	1	1	1	1	2.0804	1.87224	1	up	up	up	up	1.0942	1.031	1
IPI00391633;IPI00886466	IPI00391633	450	S	>IPI:IPI00391633.8|SWISS-PROT:Q925G1-1|REFSEQ:NP_598232 Tax_Id=10116 Gene_Symbol=Hdgfrp2 Isoform 1 of Hepatoma-derived growth factor-related protein 2;>IPI:IPI00886466.1|SWISS-PROT:Q925G1-2 Tax_Id=10116 Gene_Symbol=Hdgfrp2 Isoform 2 of Hepatoma-derived gro	Q925G1-1	621013;	171073	Hdgfrp2				yes	0.999998	58.1309	97.716	97.297	0.000221918	yes	yes	yes	yes	yes	yes	1	KPRARPVKVERTRKRSEGLSLDRKGEKKKEP	_KRS(ph)EGLSLDR_	KRS(1)EGLSLDR	KRS(58.13)EGLS(-58.13)LDR	3	1	1	1	1	1	1	3.2371	5.64462	1	up	up	up	up	0.80951	0.818398	1
IPI00200498;IPI00947930	IPI00200498	43	S	>IPI:IPI00200498.5|ENSEMBL:ENSRNOP00000009295|REFSEQ:XP_001057931;XP_228753 Tax_Id=10116 Gene_Symbol=Hdac6 histone deacetylase 6;>IPI:IPI00947930.1|TREMBL:D3ZVD8;Q99P97|ENSEMBL:ENSRNOP00000063689 Tax_Id=10116 Gene_Symbol=Hdac6 Uncharacterized protein		619981;	84581	Hdac6				yes	0.999192	30.9249	239.58	153.36	5.18e-24	yes	yes	yes	yes	yes	yes	1	ATLKRGGKKGAVPHSSPNLAEVKKKGKMKKL	_KGAVPHSS(ph)PNLAEVK_	KGAVPHS(0.001)S(0.999)PNLAEVK	KGAVPHS(-30.92)S(30.92)PNLAEVK	8	1	1	1	1	1	1	0.59863	0.548546	1		down	down		0.93739	0.947598	1
IPI00207756;IPI00778686;IPI00765595;IPI00205782;IPI00367142	IPI00367142	264	S	>IPI:IPI00207756.2|TREMBL:Q91XI4;Q99P98|ENSEMBL:ENSRNOP00000028381|REFSEQ:NP_445902 Tax_Id=10116 Gene_Symbol=Hdac5 histone deacetylase 5;>IPI:IPI00778686.2|ENSEMBL:ENSRNOP00000052059 Tax_Id=10116 Gene_Symbol=Hdac5 98 kDa protein;>IPI:IPI00765595.2|ENSEMBL:	Q99P99	619979;	363287	Hdac4				yes	1	43.4323	106.2	43.432	0.000481059	yes	yes	yes	yes	yes	yes	1;2	LKLRSRLKQKVAERRSSPLLRRKDGPVATAL;LKVRSRLKQKVAERRSSPLLRRKDGTVISTF	_VAERRS(ph)S(ph)PLLR_	VAERRS(1)S(1)PLLR	VAERRS(43.43)S(43.43)PLLR	6	1	1	1	1	1	1	0.43717	0.394089	1	down	down	down	down	1.1818	1.04985	1
IPI00365708;IPI00476521	IPI00365708	12	S	>IPI:IPI00365708.3|SWISS-PROT:Q3KR56|ENSEMBL:ENSRNOP00000028660|REFSEQ:NP_001014182 Tax_Id=10116 Gene_Symbol=Gramd1a GRAM domain-containing protein 1A;>IPI:IPI00476521.3|TREMBL:D3ZSD2|ENSEMBL:ENSRNOP00000028663 Tax_Id=10116 Gene_Symbol=Gramd1a Uncharacteri	Q3KR56	1311022;	361550	Gramd1a				yes	0.998068	27.1788	145	117.79	7.99e-11	yes	yes	yes	yes	yes	yes	1;2	____MFDTTPHSGRSSPSSSPSLRKRLQLLP	_SS(ph)PSSSPSLR_	S(0.002)S(0.998)PSSSPSLR	S(-27.18)S(27.18)PS(-47.38)S(-56.42)S(-65.24)PS(-82.06)LR	2	2	1	1	1	1	1	0.47394	2.08908	1	down	up	up		1.0482	1.07746	1
IPI00365708;IPI00476521	IPI00365708	16	S	>IPI:IPI00365708.3|SWISS-PROT:Q3KR56|ENSEMBL:ENSRNOP00000028660|REFSEQ:NP_001014182 Tax_Id=10116 Gene_Symbol=Gramd1a GRAM domain-containing protein 1A;>IPI:IPI00476521.3|TREMBL:D3ZSD2|ENSEMBL:ENSRNOP00000028663 Tax_Id=10116 Gene_Symbol=Gramd1a Uncharacteri	Q3KR56	1311022;	361550	Gramd1a				yes	0.890861	10.1792	145	115.12	7.16e-10	yes	yes	yes	yes	yes	yes	2	MFDTTPHSGRSSPSSSPSLRKRLQLLPPSRP	_S(ph)SPSSS(ph)PSLR_	S(0.689)S(0.311)PS(0.023)S(0.085)S(0.891)PS(0.002)LR	S(3.4)S(-3.4)PS(-15.38)S(-10.18)S(10.18)PS(-26.89)LR	6	2	2	2	2	2	2	0.47394	0.634518	2	down		down		0.82562	0.991473	2
IPI00951048;IPI00205797;IPI00958552;IPI00193650;IPI00390645;IPI00798621	IPI00951048	599	S	>IPI:IPI00951048.1|ENSEMBL:ENSRNOP00000025287 Tax_Id=10116 Gene_Symbol=Gpsm1 78 kDa protein;>IPI:IPI00205797.6|SWISS-PROT:Q9R080-1|ENSEMBL:ENSRNOP00000062075|REFSEQ:NP_653346 Tax_Id=10116 Gene_Symbol=Gpsm1 Isoform 1 of G-protein-signaling modulator 1;>IPI:		628682;	246254	Gpsm1				yes	1	68.4577	202.25	68.458	2.01e-23	yes	yes	yes	yes	yes	yes	1;2	LIASSQSRRLDDQRASVGSLPGLRITLNNVG	_RLDDQRAS(ph)VGS(ph)LPGLR_	RLDDQRAS(1)VGS(1)LPGLR	RLDDQRAS(68.46)VGS(68.46)LPGLR	8	1	1	1	1	1	1	3.7285	4.26294	1	up	up	up	up	1.0017	0.975039	1
IPI00951048;IPI00205797;IPI00958552;IPI00193650;IPI00390645;IPI00798621	IPI00951048	442	S	>IPI:IPI00951048.1|ENSEMBL:ENSRNOP00000025287 Tax_Id=10116 Gene_Symbol=Gpsm1 78 kDa protein;>IPI:IPI00205797.6|SWISS-PROT:Q9R080-1|ENSEMBL:ENSRNOP00000062075|REFSEQ:NP_653346 Tax_Id=10116 Gene_Symbol=Gpsm1 Isoform 1 of G-protein-signaling modulator 1;>IPI:		628682;	246254	Gpsm1				yes	1	80.2088	175.48	175.48	4.11e-14	yes	yes	yes	yes	yes	yes	1;3	GYEAQGARPKRTQRLSAETWDLLRLPLDREQ	_LS(ph)AETWDLLR_	LS(1)AETWDLLR	LS(80.21)AET(-80.21)WDLLR	2	1	1	1	1	1	1	2.242	2.67594	1	up	up	up	up	1.0401	1.12874	1
IPI00366997	IPI00366997	946	S	>IPI:IPI00366997.3|TREMBL:D4A6L0|ENSEMBL:ENSRNOP00000038884|REFSEQ:NP_001163797 Tax_Id=10116 Gene_Symbol=Gpr158 G protein-coupled receptor 158	D4A6L0	1305841;	291352	Gpr158				yes	0.999968	45.1811	150.12	126.09	9.58e-08	yes	yes	yes	yes	yes	yes	1	SQKPQPKDRETNRKYSNSDNTETKDSGCPNS	_KYS(ph)NSDNTETK_	KYS(1)NSDNTETK	KY(-72.52)S(45.18)NS(-45.18)DNT(-56.73)ET(-84.51)K	3	1	1	1	1	1	1	2.0805	1.87811	1	up	up	up	up	1.0397	1.11717	1
IPI00372088	IPI00372088	537	S	>IPI:IPI00372088.3|TREMBL:D3ZWZ9|ENSEMBL:ENSRNOP00000037572|REFSEQ:NP_001101298 Tax_Id=10116 Gene_Symbol=Gpr107 Uncharacterized protein	D3ZWZ9	1305882;	311857	Gpr107				yes	1	81.6979	140.63	116.35	1.54e-05	yes	yes	no	yes	yes	yes	1	TTSGVMENMKKVKKVSNGAVEPQGSWEGTA_	_KVS(ph)NGAVEPQGSWEGTA_	KVS(1)NGAVEPQGSWEGTA	KVS(81.7)NGAVEPQGS(-81.7)WEGT(-103.96)A	3	1	1	1	1	1	1	2.1455	2.43677	1	up	up	up	up	1.101	0.827746	1
IPI00194277	IPI00194277	30	S	>IPI:IPI00194277.3|SWISS-PROT:Q3ZU82|ENSEMBL:ENSRNOP00000010385|REFSEQ:NP_001028237 Tax_Id=10116 Gene_Symbol=Golga5 Golgin subfamily A member 5	Q3ZU82	1308163;	299258	Golga5				yes	0.992066	21.0334	139.66	119.62	3.52e-07	yes	yes	yes	no	yes	yes	1;3;4	LNRVDQGAATALRKESTSNTFYSKNTDYPEL	_KES(ph)TSNTFYSK_	KES(0.992)T(0.008)SNTFYSK	KES(21.03)T(-21.03)S(-41.21)NT(-44.03)FY(-115.07)S(-93.88)K	3	1		1		1	1	9.8301		1	up		up		1.0792		1
IPI00949195;IPI00209187;IPI00950487	IPI00949195	791	S	>IPI:IPI00949195.1|TREMBL:D3ZR87|ENSEMBL:ENSRNOP00000063730 Tax_Id=10116 Gene_Symbol=Golga2 Uncharacterized protein;>IPI:IPI00209187.2|SWISS-PROT:Q62839|ENSEMBL:ENSRNOP00000016341|REFSEQ:NP_072118 Tax_Id=10116 Gene_Symbol=Golga2 Golgin subfamily A member 2	D3ZR87	620282;	64528	Golga2				yes	1	79.9145	126.16	83.292	4.97e-05	yes	yes	yes	yes	yes	yes	1	ARLRVQLREQKARCRSLAHLAAPVQSKLEKE	_S(ph)LAHLAAPVQSK_	S(1)LAHLAAPVQSK	S(79.91)LAHLAAPVQS(-79.91)K	1	1	1	1	1	1	1	2.3438	2.68478	1	up	up	up	up	1.0179	0.711693	1
IPI00207625	IPI00207625	181	S	>IPI:IPI00207625.1|SWISS-PROT:Q792G6|ENSEMBL:ENSRNOP00000033065|REFSEQ:NP_001153125;NP_001153128 Tax_Id=10116 Gene_Symbol=Gnas Neuroendocrine secretory protein 55	Q792G6	2716;	24896	Gnas				yes	0.999981	47.271	120.77	120.77	1.77e-06	yes	yes	yes	yes	yes	yes	1	LTQRLHALKLQSADASPRRAQPTTQEPESAS	_LQSADAS(ph)PR_	LQSADAS(1)PR	LQS(-47.27)ADAS(47.27)PR	7	1	1	1	1	1	1	0.37194	0.665425	1	down		down		0.9761	1.28128	1
IPI00389281	IPI00389281	388	S	>IPI:IPI00389281.4|TREMBL:D3ZA46|ENSEMBL:ENSRNOP00000034819|REFSEQ:NP_001100778 Tax_Id=10116 Gene_Symbol=Gmip Uncharacterized protein	D3ZA46	1565577;	306357	Gmip				yes	0.999982	47.4567	66.267	66.267	0.00308202	yes	yes	yes	no	yes	no	1	APVVHSFPQDTKKKFSGPLPTRLEEGPSEPG	_KFS(ph)GPLPTR_	KFS(1)GPLPTR	KFS(47.46)GPLPT(-47.46)R	3	1	1	1		1	1	3.0704	4.08664	1	up	up	up	up	0.88706		1
IPI00372319	IPI00372319	130	S	>IPI:IPI00372319.1|SWISS-PROT:Q5RKH0|ENSEMBL:ENSRNOP00000004159|REFSEQ:NP_001007801 Tax_Id=10116 Gene_Symbol=N-pac Putative oxidoreductase GLYR1	Q5RKH0	1309459;	360477	Glyr1				yes	0.999857	38.456	104.79	89.548	0.000205127	yes	yes	yes	yes	yes	yes	1	EERSRPNSGDEKRKLSLSEGKVKKNMGEGKK	_KLS(ph)LSEGK_	KLS(1)LSEGK	KLS(38.46)LS(-38.46)EGK	3	1	1	1	1	1	1	3.5604	4.58379	1	up	up	up	up	0.97934	1.05781	1
IPI00209293;IPI00780818	IPI00209293	580	S	>IPI:IPI00209293.1|SWISS-PROT:Q9Z272|ENSEMBL:ENSRNOP00000020105|REFSEQ:NP_114002 Tax_Id=10116 Gene_Symbol=Git1 ARF GTPase-activating protein GIT1;>IPI:IPI00780818.2|ENSEMBL:ENSRNOP00000052961 Tax_Id=10116 Gene_Symbol=Git1 82 kDa protein	Q9Z272	69331;	83709	Git1				yes	0.998014	27.3527	261.82	260.8	1.01e-130	yes	yes	yes	yes	yes	yes	1	IRKGVSASSVTFTPSSPLLSSSQEGSRHASK	_GVSASSVTFTPSS(ph)PLLSSSQEGSR_	GVSASSVTFTPS(0.002)S(0.998)PLLSSSQEGSR	GVS(-136.64)AS(-120.23)S(-111.76)VT(-103.13)FT(-60.98)PS(-27.35)S(27.35)PLLS(-38.34)S(-56.19)S(-63.26)QEGS(-72.86)R	13	1	1	1	1	1	1	0.24326	0.281706	1	down	down	down	down	0.84142	1.11014	1
IPI00370608	IPI00370608	24	S	>IPI:IPI00370608.3|TREMBL:D3ZQJ3|ENSEMBL:ENSRNOP00000001912|REFSEQ:NP_001100603 Tax_Id=10116 Gene_Symbol=Gigyf1 Uncharacterized protein	D3ZQJ3	1309933;	304378	Gigyf1				yes	0.999996	54.6483	250.83	201.64	1.82e-77	yes	yes	yes	yes	yes	yes	1;2	GPEWLRALSSGGSVASPPPSPAMPKYKLADY	_ALSSGGSVAS(ph)PPPSPAMPK_	ALSSGGSVAS(1)PPPSPAMPK	ALS(-109.67)S(-98.33)GGS(-68.99)VAS(54.65)PPPS(-54.65)PAMPK	10	1	1	1	1	1	1	0.54009	0.53042	1	down	down	down	down	1.1215	1.23387	1
IPI00869773	IPI00869773	313	S	>IPI:IPI00869773.2|TREMBL:B1H2A2|REFSEQ:NP_001100388 Tax_Id=10116 Gene_Symbol=Fsd1 Similar to fibronectin type 3 and SPRY domain-containing protein, isoform CRA_a	B1H2A2	1583850;	301506	Fsd1				yes	1	72.5509	195.6	191.06	1.64e-11	yes	yes	yes	yes	yes	yes	1;2;3	QDIKAREKEGKGRTASPVNSPARGTPSPKRT	_TAS(ph)PVNS(ph)PAR_	TAS(1)PVNS(1)PAR	T(-72.55)AS(72.55)PVNS(154.11)PAR	3	1	1	1	1	1	1	0.48256	0.64156	1	down		down		1.0052	1.25914	1
IPI00565184;IPI00359317	IPI00565184	902	S	>IPI:IPI00565184.3|TREMBL:D3ZU85|ENSEMBL:ENSRNOP00000044582|REFSEQ:XP_001071750 Tax_Id=10116 Gene_Symbol=Frmd4a FERM domain containing 4A-like;>IPI:IPI00359317.3|TREMBL:D4A041|ENSEMBL:ENSRNOP00000025006 Tax_Id=10116 Gene_Symbol=Frmd4a Uncharacterized prote	D3ZU85	1309050;	307128	Frmd4a				yes	0.999888	39.6278	159.18	148.7	3.04e-16	yes	yes	yes	yes	yes	yes	1	QEGHYSVKAQFKTSNSYTAGGLFKESWRGGG	_TSNS(ph)YTAGGLFK_	TSNS(1)YTAGGLFK	T(-73.91)S(-39.63)NS(39.63)Y(-96.63)T(-55.22)AGGLFK	4	1		1	1	1	1	2.1083		1	up		up		0.88874	0.749176	1
IPI00213652	IPI00213652	412	S	>IPI:IPI00213652.1|TREMBL:D3ZBQ1|ENSEMBL:ENSRNOP00000000327|REFSEQ:NP_001099865 Tax_Id=10116 Gene_Symbol=Foxo3 Uncharacterized protein	D3ZBQ1	1309196;	294515	Foxo3				yes	0.992281	21.3088	118.9	110.86	9.15e-06	yes	yes	yes	yes	yes	yes	1	PSQASPPGGLMQRSSSFPYTAKSSGLGSPTS	_SSS(ph)FPYTAK_	SS(0.007)S(0.992)FPYTAK	S(-34.2)S(-21.31)S(21.31)FPY(-84.34)T(-61.36)AK	3		1	1	1	1	1		3.1504	1		up	up		0.89419	1.64919	1
IPI00324023;IPI00778994;IPI00781236	IPI00324023	543	S	>IPI:IPI00324023.4|SWISS-PROT:Q80WE1-2|TREMBL:Q6GWE1;Q8VD80|ENSEMBL:ENSRNOP00000016366|REFSEQ:NP_434691 Tax_Id=10116 Gene_Symbol=Fmr1 Isoform 2 of Fragile X mental retardation protein 1 homolog;>IPI:IPI00778994.1|ENSEMBL:ENSRNOP00000053384 Tax_Id=10116 Gen	Q80WE1-2	2623;	24948	Fmr1				yes	0.999798	40.0009	125.51	102.59	1.25e-06	yes	yes	no	yes	yes	yes	1;5	RPRNPRETKGRTTDGSLQSTSSEGSRLRTGK	_TTDGS(ph)LQSTSSEGSR_	TTDGS(1)LQSTSSEGSR	T(-40.83)T(-40)DGS(40)LQS(-48.82)T(-53.52)S(-58.12)S(-62.61)EGS(-75.26)R	5		1		1	1	1		1.84983	1		up	up			1.39866	1
IPI00373752;IPI00951259	IPI00373752	2107	S	>IPI:IPI00373752.3|TREMBL:D3ZD13|ENSEMBL:ENSRNOP00000012796 Tax_Id=10116 Gene_Symbol=Flnb Uncharacterized protein;>IPI:IPI00951259.1|TREMBL:D4A8D5|ENSEMBL:ENSRNOP00000061198|REFSEQ:NP_001100758 Tax_Id=10116 Gene_Symbol=Flnb Uncharacterized protein	D3ZD13	1311915;	306204	Flnb				yes	0.999967	44.8687	117.78	111.65	1.14e-06	yes	yes	yes	no	yes	yes	1;3	EGRVKESITRTSRAPSVATVGSICDLNLKIP	_APS(ph)VATVGSICDLNLK_	APS(1)VATVGSICDLNLK	APS(44.87)VAT(-44.87)VGS(-75.44)ICDLNLK	3	1	1	1		1	1	1.6606	2.47225	1		up	up		0.73563		1
IPI00764448;IPI00948960	IPI00764448	486	S	>IPI:IPI00764448.2|TREMBL:D4ACI6|ENSEMBL:ENSRNOP00000036934 Tax_Id=10116 Gene_Symbol=Fhdc1 Uncharacterized protein;>IPI:IPI00948960.1|TREMBL:D3ZL83|ENSEMBL:ENSRNOP00000060810|REFSEQ:NP_001099907 Tax_Id=10116 Gene_Symbol=Fhdc1 Uncharacterized protein	D4ACI6	1311955;	295161	Fhdc1				yes	1	69.4433	228.84	228.84	1.34e-43	yes	yes	yes	yes	yes	yes	1	RKQLQRLKELEQKRHSWTTGELGGFGRSSSE	_RHS(ph)WTTGELGGFGR_	RHS(1)WTTGELGGFGR	RHS(69.44)WT(-69.44)T(-78.85)GELGGFGR	3	1	1	1	1	1	1	3.121	2.74175	1	up	up	up	up	1.0847	0.848176	1
IPI00764448;IPI00948960	IPI00764448	539	S	>IPI:IPI00764448.2|TREMBL:D4ACI6|ENSEMBL:ENSRNOP00000036934 Tax_Id=10116 Gene_Symbol=Fhdc1 Uncharacterized protein;>IPI:IPI00948960.1|TREMBL:D3ZL83|ENSEMBL:ENSRNOP00000060810|REFSEQ:NP_001099907 Tax_Id=10116 Gene_Symbol=Fhdc1 Uncharacterized protein	D4ACI6	1311955;	295161	Fhdc1				yes	0.999999	62.5974	121.68	103.21	1.31e-05	yes	yes	yes	yes	yes	yes	1	NSPSYRPPNTRRSRLSLGISADRELLTFLES	_LS(ph)LGISADR_	LS(1)LGISADR	LS(62.6)LGIS(-62.6)ADR	2	1	1	1	1	1	1	3.216	2.6819	1	up	up	up	up	0.64072	0.9243	1
IPI00366276	IPI00366276	778	S	>IPI:IPI00366276.3|TREMBL:D3ZRK0|ENSEMBL:ENSRNOP00000044153|REFSEQ:NP_001124037 Tax_Id=10116 Gene_Symbol=Fam83h Uncharacterized protein	D3ZRK0	1305866;	362937	Fam83h				yes	0.999999	58.4428	174.68	174.68	2.35e-15	yes	yes	yes	yes	yes	yes	1	REEVVAPGGAGAERRSLESCLLDLRDSFAQQ	_S(ph)LESCLLDLR_	S(1)LESCLLDLR	S(58.44)LES(-58.44)CLLDLR	1	1	1	1	1	1	1	2.0885	2.49445	1	up	up	up	up	1.2071	1.1399	1
IPI00957615;IPI00958036;IPI00959040;IPI00958460	IPI00957615	347	S	>IPI:IPI00957615.1|REFSEQ:XP_002725194 Tax_Id=10116 Gene_Symbol=LOC680155 retinoblastoma-associated protein 140-like isoform 1;>IPI:IPI00958036.1|TREMBL:D3ZXU7|ENSEMBL:ENSRNOP00000020271|REFSEQ:XP_002725195 Tax_Id=10116 Gene_Symbol=LOC680155 Uncharacterize		1595469;	680155	Fam208a				yes	1	77.7952	167.2	167.2	0.000181124	no	yes	no	yes	yes	yes	1	KDDVQTPKFVSLRSNSFNADRNIDKFNYTLW	_SNS(ph)FNADR_	SNS(1)FNADR	S(-77.8)NS(77.8)FNADR	3		1		1	1	1		2.18036	1		up	up			0.893017	1
IPI00765407;IPI00958038	IPI00765407	827	S	>IPI:IPI00765407.2|TREMBL:D3ZIG8|ENSEMBL:ENSRNOP00000018616|REFSEQ:XP_223536 Tax_Id=10116 Gene_Symbol=Fam193a hypothetical protein;>IPI:IPI00958038.1|REFSEQ:XP_002725031 Tax_Id=10116 Gene_Symbol=Fam193a rCG35995-like	D3ZIG8	1309634;	305452	Fam193a				yes	1	78.6612	110.37	78.661	7.83e-05	yes	yes	yes	no	yes	yes	1	QSSSSQFKVSSRRPPSIGDVFHGLNKEDHRH	_RPPS(ph)IGDVFHGLNK_	RPPS(1)IGDVFHGLNK	RPPS(78.66)IGDVFHGLNK	4	1	1	1		1	1	4.1775	3.46849	1	up	up	up	up	1.3872		1
IPI00948332	IPI00948332	596	S	>IPI:IPI00948332.1|TREMBL:D4A7B7|ENSEMBL:ENSRNOP00000023568 Tax_Id=10116 Gene_Symbol=Fam160a2 Uncharacterized protein	D4A7B7	1359585;	293343	Fam160a2				yes	1	56.4815	140.39	56.482	1.29e-06	yes	yes	yes	yes	yes	yes	1	PPPEPNPLGSRTKKRSLLPEEDRDNVREGEE	_S(ph)LLPEEDRDNVR_	S(1)LLPEEDRDNVR	S(56.48)LLPEEDRDNVR	1	1	1	1	1	1	1	2.741	2.76947	1	up	up	up	up	0.86588	0.762893	1
IPI00471792;IPI00948332	IPI00948332	529	S	>IPI:IPI00471792.1|SWISS-PROT:Q66H54|ENSEMBL:ENSRNOP00000023502|REFSEQ:NP_001005538 Tax_Id=10116 Gene_Symbol=Fam160a2 FTS and Hook-interacting protein;>IPI:IPI00948332.1|TREMBL:D4A7B7|ENSEMBL:ENSRNOP00000023568 Tax_Id=10116 Gene_Symbol=Fam160a2 Uncharacter	D4A7B7	1359585;	293343	Fam160a2				yes	0.997061	26.1147	185.85	145.91	1.83e-32	yes	yes	yes	yes	yes	yes	1;2;4	SESPGPAPRSPGLTASPTSSPGRRPSPAEEP	_SPGLTAS(ph)PTS(ph)SPGR_	SPGLT(0.003)AS(0.997)PT(0.014)S(0.629)S(0.358)PGR	S(-53.44)PGLT(-26.11)AS(26.11)PT(-16.8)S(2.46)S(-2.46)PGR	7	1	2	1	1	1	1	0.40699	0.366824	1	down	down	down	down	1.1714	1.27711	1
IPI00204136	IPI00204136	697	S	>IPI:IPI00204136.3|TREMBL:D3ZJY0|ENSEMBL:ENSRNOP00000027663|REFSEQ:NP_001099628 Tax_Id=10116 Gene_Symbol=Fam13b1 Uncharacterized protein	D3ZJY0	1310484;	291694	Fam13b				yes	0.987883	19.8804	207.39	145.33	3.22e-24	yes	yes	yes	yes	yes	yes	1;2	VKQMLTRASITPVLGSPSTKRRGQMLQPIIE	_ASITPVLGS(ph)PSTK_	ASITPVLGS(0.988)PS(0.01)T(0.002)K	AS(-89.67)IT(-58.78)PVLGS(19.88)PS(-19.88)T(-27.02)K	9	1	1	1	1	1	1	0.46833	0.442341	1	down	down	down	down	0.97457	0.977231	1
IPI00360696;IPI00950166	IPI00360696	447	S	>IPI:IPI00360696.5|TREMBL:D3ZVB3|ENSEMBL:ENSRNOP00000018234|REFSEQ:NP_001128069 Tax_Id=10116 Gene_Symbol=Fam135a Uncharacterized protein;>IPI:IPI00950166.1|TREMBL:D3ZXW8|ENSEMBL:ENSRNOP00000063395 Tax_Id=10116 Gene_Symbol=Fam135a Uncharacterized protein	D3ZVB3	1304927;	367235	Fam135a				yes	0.99998	50.795	278.09	72.086	7.29e-100	yes	yes	yes	yes	yes	yes	1;2	VDKHETEESSVAGLSSPELKVRPAVASSNCY	_HETEESSVAGLS(ph)S(ph)PELKVR_	HET(0.001)EES(0.006)S(0.006)VAGLS(0.987)S(1)PELKVR	HET(-30.22)EES(-22.01)S(-22.01)VAGLS(22.01)S(50.8)PELKVR	13	1	1	1	1	1	1	0.64107	0.498182	1		down	down		0.96037	1.11767	1
IPI00780003;IPI00362496	IPI00780003	306	T	>IPI:IPI00780003.1|TREMBL:D3ZC85|ENSEMBL:ENSRNOP00000055419 Tax_Id=10116 Gene_Symbol=Fam126b Uncharacterized protein;>IPI:IPI00362496.4|TREMBL:Q4V7D4|ENSEMBL:ENSRNOP00000033249|REFSEQ:NP_001020881 Tax_Id=10116 Gene_Symbol=Fam126b Family with sequence simil	D3ZC85	1309752;	316415	Fam126b				yes	0.999476	32.8026	147.91	139.86	1.12e-09	yes	yes	yes	yes	yes	yes	1	PDSSQEGQKVLKVEVTPTVPRISRTAITTAS	_VEVT(ph)PTVPR_	VEVT(0.999)PT(0.001)VPR	VEVT(32.8)PT(-32.8)VPR	4	1	1	1	1	1	1	0.41051	0.348566	1	down	down	down	down	0.90572	0.936505	1
IPI00198658	IPI00198658	95	S	>IPI:IPI00198658.2|SWISS-PROT:Q5BJX5|ENSEMBL:ENSRNOP00000012067|REFSEQ:NP_001019512 Tax_Id=10116 Gene_Symbol=Fam110b Protein FAM110B	Q5BJX5	1563403;	500400	Fam110b				yes	0.999694	35.1396	112.75	95.573	9.74e-05	yes	yes	yes	yes	yes	yes	1	LAKPPVCPGAKRVLGSPTLKVFGNHAKTESG	_VLGS(ph)PTLK_	VLGS(1)PTLK	VLGS(35.14)PT(-35.14)LK	4	1	1	1	1	1	1	0.52089	0.530082	1	down	down	down	down	1.064	1.23378	1
IPI00204549;IPI00948087;IPI00199842;IPI00951488	IPI00204549	250	S	>IPI:IPI00204549.1|TREMBL:D3ZRH3|ENSEMBL:ENSRNOP00000013241 Tax_Id=10116 Gene_Symbol=Exoc7 Uncharacterized protein;>IPI:IPI00948087.1|TREMBL:D3ZSR9|ENSEMBL:ENSRNOP00000059717 Tax_Id=10116 Gene_Symbol=Exoc7 Uncharacterized protein;>IPI:IPI00199842.1|SWISS-P	D3ZRH3	620236;	64632	Exoc7				yes	1	74.436	236.16	171.71	1.78e-86	yes	yes	yes	yes	yes	yes	1	KEHFRKSSSSSGVPYSPAIPNKRKDTPTKKP	_SSSSSGVPYS(ph)PAIPNK_	SSSSSGVPYS(1)PAIPNK	S(-126.49)S(-121.32)S(-107.43)S(-100.02)S(-86.35)GVPY(-74.44)S(74.44)PAIPNK	10	1	1	1	1	1	1	0.15372	0.19178	1	down	down	down	down	0.87952	1.11141	1
IPI00768477;IPI00958142	IPI00768477	702	S	>IPI:IPI00768477.2|TREMBL:D3ZC04|ENSEMBL:ENSRNOP00000017658|REFSEQ:XP_001070598;XP_343455 Tax_Id=10116 Gene_Symbol=Esyt3 Uncharacterized protein;>IPI:IPI00958142.1|REFSEQ:XP_002727171;XP_002730006 Tax_Id=10116 Gene_Symbol=Esyt3 extended synaptotagmin-like	D3ZC04	1561304;	363120	Esyt3				yes	0.998951	31.5566	72.033	58.345	0.000271667	yes	yes	yes	no	yes	yes	1	KKNPATTFLTVPGPHSPGPIKSPRPMSRPAF	_NPATTFLTVPGPHS(ph)PGPIK_	NPATTFLT(0.001)VPGPHS(0.999)PGPIK	NPAT(-37.05)T(-38.11)FLT(-31.56)VPGPHS(31.56)PGPIK	14	1	1	1		1	1	0.34654	0.450735	1	down	down	down	down	0.90038		1
IPI00366798	IPI00366798	535	S	>IPI:IPI00366798.2|TREMBL:D3ZJW0|ENSEMBL:ENSRNOP00000027684|REFSEQ:NP_001163806 Tax_Id=10116 Gene_Symbol=Erf Ets2 repressor factor	D3ZJW0	1311991;	292721	Erf				yes	0.903884	9.73339	200.23	113.67	5.16e-61	yes	yes	yes	yes	yes	yes	1	MGPGEPGGPLTPRRVSSDLQHATAQLSLEHR	_RVS(ph)SDLQHATAQLSLEHR_	RVS(0.904)S(0.096)DLQHATAQLSLEHR	RVS(9.73)S(-9.73)DLQHAT(-52.68)AQLS(-70.06)LEHR	3	1	1	1	1	1	1	3.0755	2.40662	1	up	up	up	up	1.0241	0.992654	1
IPI00201791;IPI00557326;IPI00558224	IPI00201791	21	S	>IPI:IPI00201791.4|SWISS-PROT:Q811U3|ENSEMBL:ENSRNOP00000012397|REFSEQ:NP_740769 Tax_Id=10116 Gene_Symbol=Erc1 ELKS/Rab6-interacting/CAST family member 1;>IPI:IPI00557326.2|TREMBL:D3ZQ23|ENSEMBL:ENSRNOP00000046625 Tax_Id=10116 Gene_Symbol=Erc1 Uncharacteri	Q811U3	628733;	266806	Erc1				yes	1	78.1025	195.46	175.39	1.16e-06	yes	yes	yes	yes	yes	yes	1;2;3;4	RSVGKVEPSSQSPGRSPRLPRSPRLGHRRTN	_VEPSSQS(ph)PGRS(ph)PR_	VEPSSQS(1)PGRS(1)PR	VEPS(-45.52)S(-45.52)QS(45.52)PGRS(78.1)PR	11	1	1	1	1	1	1	0.50253	0.442968	1	down	down	down	down	0.63103	0.811952	1
IPI00207665;IPI00655271	IPI00207665	109	S	>IPI:IPI00207665.1|SWISS-PROT:P60841-1|REFSEQ:NP_068614 Tax_Id=10116 Gene_Symbol=Ensa Isoform 1 of Alpha-endosulfine;>IPI:IPI00655271.1|SWISS-PROT:P60841-2|REFSEQ:NP_001029146 Tax_Id=10116 Gene_Symbol=Ensa Isoform 2 of Alpha-endosulfine	P60841-1	62007;	60334	Ensa				yes	0.996461	24.5038	152.54	152.54	0.00113046	yes	yes	yes	yes	yes	yes	1	GDHIPTPQDLPQRKSSLVTSKLAGGQVE___	_KSS(ph)LVTSK_	KS(0.004)S(0.996)LVTSK	KS(-24.5)S(24.5)LVT(-52.57)S(-62.71)K	3	1	1		1	1	1	1.9197	6.31473	1	up	up	up	up		1.1112	1
IPI00207665;IPI00655271	IPI00207665	108	S	>IPI:IPI00207665.1|SWISS-PROT:P60841-1|REFSEQ:NP_068614 Tax_Id=10116 Gene_Symbol=Ensa Isoform 1 of Alpha-endosulfine;>IPI:IPI00655271.1|SWISS-PROT:P60841-2|REFSEQ:NP_001029146 Tax_Id=10116 Gene_Symbol=Ensa Isoform 2 of Alpha-endosulfine	P60841-1	62007;	60334	Ensa				yes	0.993463	21.8347	119.27	65.347	0.00639353	yes	yes	yes	yes	yes	yes	1	TGDHIPTPQDLPQRKSSLVTSKLAGGQVE__	_S(ph)SLVTSK_	S(0.993)S(0.007)LVTSK	S(21.83)S(-21.83)LVT(-46.57)S(-54.2)K	1	1		1		1	1	3.7704		1	up		up		1.6555		1
IPI00563876;IPI00563271;IPI00559053;IPI00560266;IPI00363874	IPI00563876	741	S	>IPI:IPI00563876.3|TREMBL:D3ZQB0|ENSEMBL:ENSRNOP00000039047 Tax_Id=10116 Gene_Symbol=Enah Uncharacterized protein;>IPI:IPI00563271.2|TREMBL:D4AA90|ENSEMBL:ENSRNOP00000040288 Tax_Id=10116 Gene_Symbol=Enah Uncharacterized protein;>IPI:IPI00559053.2|TREMBL:D3	D3ZQB0	1307666;	360891	Enah				yes	0.94585	12.4913	219.42	214.81	5.88e-85	yes	yes	yes	yes	yes	yes	1;3	RSEDAEPVTSKAASTSTPEPTRKPWERTNTM	_AASTS(ph)TPEPTR_	AAST(0.001)S(0.946)T(0.053)PEPTR	AAS(-52.51)T(-30.47)S(12.49)T(-12.49)PEPT(-75.03)R	5	1		1	1	1	1	0.17474		1	down		down		0.97596	1.22442	1
IPI00563876;IPI00563271;IPI00559053;IPI00560266;IPI00363874	IPI00563876	742	T	>IPI:IPI00563876.3|TREMBL:D3ZQB0|ENSEMBL:ENSRNOP00000039047 Tax_Id=10116 Gene_Symbol=Enah Uncharacterized protein;>IPI:IPI00563271.2|TREMBL:D4AA90|ENSEMBL:ENSRNOP00000040288 Tax_Id=10116 Gene_Symbol=Enah Uncharacterized protein;>IPI:IPI00559053.2|TREMBL:D3	D3ZQB0	1307666;	360891	Enah				yes	0.994991	23.8939	246.3	131.06	4.6e-71	yes	yes	yes	yes	yes	yes	1;3	SEDAEPVTSKAASTSTPEPTRKPWERTNTMN	_AASTST(ph)PEPTR_	AAST(0.001)S(0.004)T(0.995)PEPTR	AAS(-40.27)T(-30.68)S(-23.89)T(23.89)PEPT(-51.97)R	6	1	1	1	1	1	1	0.13686	0.141133	1	down	down	down	down	0.93263	1.11191	1
IPI00551751;IPI00780381	IPI00551751	124	S	>IPI:IPI00551751.4|SWISS-PROT:Q63190|TREMBL:Q6PCU4|ENSEMBL:ENSRNOP00000053121|REFSEQ:NP_037080 Tax_Id=10116 Gene_Symbol=Emd Emerin;>IPI:IPI00780381.1|TREMBL:D3ZQF5|ENSEMBL:ENSRNOP00000053122 Tax_Id=10116 Gene_Symbol=Emd Uncharacterized protein	Q63190	2551;	25437	Emd				yes	0.86296	7.99678	125.79	78.987	9.85e-06	yes	yes	yes	no	yes	yes	1	PESVGMSKSFRRPGTSLVDADDTFHHQVRDD	_RPGTS(ph)LVDADDTFHHQVR_	RPGT(0.137)S(0.863)LVDADDTFHHQVR	RPGT(-8)S(8)LVDADDT(-37.07)FHHQVR	5	1	1	1	1	1	1	3.3139	2.54194	1	up	up	up	up	1.1068	1.10351	1
IPI00366007;IPI00948934;IPI00948452	IPI00366007	399	S	>IPI:IPI00366007.5|ENSEMBL:ENSRNOP00000023040 Tax_Id=10116 Gene_Symbol=Eif4g2 102 kDa protein;>IPI:IPI00948934.1|TREMBL:Q5BJU2|ENSEMBL:ENSRNOP00000062967|REFSEQ:NP_001017374 Tax_Id=10116 Gene_Symbol=Eif4g2 eukaryotic translation initiation factor 4 gamma,		1305294;	361628	Eif4g2				yes	1	68.4983	149.65	139.88	4.31e-12	yes	yes	yes	yes	yes	yes	1;2	GSGIGTGPGVIQDRFSPTMGRHRSNQLFNGH	_FS(ph)PTMGR_	FS(1)PTMGR	FS(68.5)PT(-68.5)MGR	2	1	1	1	1	1	1	0.53143	0.505178	1	down	down	down	down	1.1354	1.05469	1
IPI00372810;IPI00949850	IPI00372810	982	T	>IPI:IPI00372810.5|SWISS-PROT:Q1JU68|ENSEMBL:ENSRNOP00000063484|REFSEQ:NP_001040552 Tax_Id=10116 Gene_Symbol=Eif3a Eukaryotic translation initiation factor 3 subunit A;>IPI:IPI00949850.1|TREMBL:Q4G020|ENSEMBL:ENSRNOP00000013559 Tax_Id=10116 Gene_Symbol=Eif	Q1JU68	1307269;	292148	Eif3a				yes	0.999999	59.7972	85.909	85.909	0.00358494	yes	yes	yes	yes	yes	yes	1	GPRRGPDEDRFSRRGTDDDRPSWRNADDDRP	_RGT(ph)DDDRPSWR_	RGT(1)DDDRPSWR	RGT(59.8)DDDRPS(-59.8)WR	3	1	1	1	1	1	1	2.5246	2.09297	1	up	up	up	up	1.066	0.792456	1
IPI00187663	IPI00187663	46	S	>IPI:IPI00187663.2|SWISS-PROT:Q4KM77|ENSEMBL:ENSRNOP00000042710|REFSEQ:NP_001020831 Tax_Id=10116 Gene_Symbol=Ei24 Etoposide-induced protein 2.4 homolog	Q4KM77	1309868;	300514	Ei24				yes	0.956271	13.3981	91.095	61.11	0.00354334	no	yes	no	no	yes	yes	1	ARIQQKREEQRRRRASSLLAQRRAQSVERKQ	_RAS(ph)SLLAQR_	RAS(0.956)S(0.044)LLAQR	RAS(13.4)S(-13.4)LLAQR	3	1	1	1	1	1	1	13.556	17.8741	1	up	up	up	up	0.71395	0.890393	1
IPI00421579;IPI00209416	IPI00421579	280	S	>IPI:IPI00421579.1|TREMBL:Q6P7B6|ENSEMBL:ENSRNOP00000009635|REFSEQ:NP_058785 Tax_Id=10116 Gene_Symbol=Efnb1 Ephrin B1, isoform CRA_a;>IPI:IPI00209416.1|SWISS-PROT:P52796 Tax_Id=10116 Gene_Symbol=Efnb1 Ephrin-B1	Q6P7B6	2540;	25186	Efnb1				yes	0.999953	43.7811	169.04	156.5	7.13e-08	yes	yes	yes	yes	yes	yes	1;2;3	RKRHRKHTQQRAAALSLSTLASPKGGSGTAG	_AAALS(ph)LSTLASPK_	AAALS(1)LSTLASPK	AAALS(43.78)LS(-43.78)T(-53.29)LAS(-71.75)PK	5	1	1	1	1	1	1	3.4519	3.56773	1	up	up	up	up	1.3588	1.75824	1		up
IPI00200410	IPI00200410	73	S	>IPI:IPI00200410.3|SWISS-PROT:Q4FZY0|ENSEMBL:ENSRNOP00000018864|REFSEQ:NP_001026818 Tax_Id=10116 Gene_Symbol=Efhd2 EF-hand domain-containing protein D2	Q4FZY0	1307585;	298609	Efhd2				yes	0.999991	50.2305	293.01	280.19	9.59e-247	yes	yes	yes	yes	yes	yes	1	LLRRADLNQGIGEPQSPSRRVFNPYTEFKEF	_ADLNQGIGEPQS(ph)PSR_	ADLNQGIGEPQS(1)PSR	ADLNQGIGEPQS(50.23)PS(-50.23)R	12	1	1	1	1	1	1	0.55069	0.52651	1	down	down	down	down	0.99277	1.14262	1
IPI00212221;IPI00207202	IPI00212221	446	S	>IPI:IPI00212221.6|TREMBL:O35108;O35109;Q5D023|ENSEMBL:ENSRNOP00000033449 Tax_Id=10116 Gene_Symbol=Dync1li2 Dync1li2 protein;>IPI:IPI00207202.1|SWISS-PROT:Q62698|TREMBL:O35110;Q76N43|ENSEMBL:ENSRNOP00000029646|REFSEQ:NP_112288 Tax_Id=10116 Gene_Symbol=Dync	O35108	621130;	81655	Dync1li2				yes	0.999978	46.5875	250.27	238.69	5e-23	yes	yes	yes	yes	yes	yes	1;3	SFFNSLLSKKTGSPGSPSAGGVQSTAKKSGQ	_TGSPGS(ph)PSAGGVQSTAK_	TGSPGS(1)PSAGGVQSTAK	T(-120.51)GS(-89.37)PGS(46.59)PS(-46.59)AGGVQS(-134.78)T(-132.7)AK	6	1	1	1	1	1	1	0.5216	0.591017	1	down		down		0.91409	1.33241	1
IPI00213552	IPI00213552	421	S	>IPI:IPI00213552.1|SWISS-PROT:Q9QXU8|ENSEMBL:ENSRNOP00000014532|REFSEQ:NP_665715 Tax_Id=10116 Gene_Symbol=Dync1li1 Cytoplasmic dynein 1 light intermediate chain 1	Q9QXU8	71072;	252902	Dync1li1				yes	0.999862	38.6396	283.55	283.55	4.89e-42	yes	yes	yes	yes	yes	yes	1	PRTPNRSVSSNVASVSPIPAGSKKIDPNMKA	_SVSSNVASVS(ph)PIPAGSK_	SVSSNVASVS(1)PIPAGSK	S(-196.8)VS(-167.67)S(-157.63)NVAS(-38.64)VS(38.64)PIPAGS(-59.61)K	10	1	1	1	1	1	1	0.50957	0.510725	1	down	down	down	down	0.95592	1.23605	1
IPI00357936	IPI00357936	196	S	>IPI:IPI00357936.2|TREMBL:B0K014|ENSEMBL:ENSRNOP00000012510 Tax_Id=10116 Gene_Symbol=Dtd1 D-tyrosyl-tRNA(Tyr) deacylase	B0K014	1311821;	362227	Dtd1				yes	0.999909	40.3923	290.88	156.74	6.82e-84	yes	yes	yes	yes	yes	yes	1;2	SSKERNTPRKEDRSASSGAEGDVSSEREP__	_SAS(ph)S(ph)GAEGDVSSEREP_	SAS(1)S(1)GAEGDVSSEREP	S(-40.39)AS(40.39)S(42.7)GAEGDVS(-93.06)S(-106.43)EREP	3	1	1	1	1	1	1	1.804	2.13024	1	up	up	up	up	1.0412	1.2224	1
IPI00870167	IPI00870167	161	T	>IPI:IPI00870167.2|TREMBL:B5DFH0|ENSEMBL:ENSRNOP00000057421|REFSEQ:NP_001101540 Tax_Id=10116 Gene_Symbol=Dos Downstream of Stk11	B5DFH0	1307185;	314622	Dos				yes	0.984802	18.1597	108.56	98.694	0.000471357	yes	yes	yes	no	yes	yes	1	LFEQSRKAQDKGRRYTLTEGDFHHLKNARLT	_RYT(ph)LTEGDFHHLK_	RYT(0.985)LT(0.015)EGDFHHLK	RY(-38.07)T(18.16)LT(-18.16)EGDFHHLK	3	1	1	1		1	1	2.4663	4.11066	1	up	up	up	up	1.0356		1
IPI00362912;IPI00957927;IPI00958630	IPI00362912	678	S	>IPI:IPI00362912.5|TREMBL:D4ADX6|ENSEMBL:ENSRNOP00000002302|REFSEQ:XP_001055500 Tax_Id=10116 Gene_Symbol=Dopey2 Uncharacterized protein;>IPI:IPI00957927.1|REFSEQ:XP_002727912 Tax_Id=10116 Gene_Symbol=Dopey2 dopey family member 2 isoform 1;>IPI:IPI00958630.	D4ADX6	1306097;	304077	Dopey2				yes	0.863015	7.99345	163.45	139.11	5.62e-09	yes	yes	yes	yes	yes	yes	1;2	IRGQTQSTEHSGRKSSWEPKPITVPQFKQML	_KSS(ph)WEPKPITVPQFK_	KS(0.137)S(0.863)WEPKPITVPQFK	KS(-7.99)S(7.99)WEPKPIT(-86.5)VPQFK	3	1	1	1	1	1	1	2.0965	2.76342	1	up	up	up	up	0.83781	1.22357	1
IPI00650106;IPI00951706;IPI00952267;IPI00780122;IPI00950633	IPI00951706	2119	S	>IPI:IPI00650106.2|TREMBL:Q45N69|ENSEMBL:ENSRNOP00000011405|REFSEQ:XP_002726605 Tax_Id=10116 Gene_Symbol=Dock7 dedicator of cytokinesis 7;>IPI:IPI00951706.3|ENSEMBL:ENSRNOP00000059023 Tax_Id=10116 Gene_Symbol=Dock7 241 kDa protein;>IPI:IPI00952267.1|ENSEMB		1309790;	313388	Dock7				yes	0.998027	27.0434	176.26	176.26	3.52e-11	yes	yes	yes	yes	yes	yes	1	PQLYKAVLPVTCHRDSFSRMSLRKMEL____	_AVLPVTCHRDS(ph)FSR_	AVLPVTCHRDS(0.998)FS(0.002)R	AVLPVT(-58.86)CHRDS(27.04)FS(-27.04)R	11	1	1	1	1	1	1	2.3046	2.4463	1	up	up	up	up	1.7177	1.42124	1
IPI00650106;IPI00951706;IPI00952267;IPI00780122	IPI00951706	1382	S	>IPI:IPI00650106.2|TREMBL:Q45N69|ENSEMBL:ENSRNOP00000011405|REFSEQ:XP_002726605 Tax_Id=10116 Gene_Symbol=Dock7 dedicator of cytokinesis 7;>IPI:IPI00951706.3|ENSEMBL:ENSRNOP00000059023 Tax_Id=10116 Gene_Symbol=Dock7 241 kDa protein;>IPI:IPI00952267.1|ENSEMB		1309790;	313388	Dock7				yes	0.999892	39.6685	146.69	99.688	0.00173279	yes	yes	yes	yes	yes	yes	1	SCFEYKGKKVFERMNSLTFKKSKDMRAKLEE	_MNS(ph)LTFK_	MNS(1)LTFK	MNS(39.67)LT(-39.67)FK	3	1	1	1	1	1	1	1.9002	1.95722	1	up	up	up	up	1.3319	1.18363	1
IPI00650106;IPI00951706;IPI00952267;IPI00780122	IPI00951706	438	S	>IPI:IPI00650106.2|TREMBL:Q45N69|ENSEMBL:ENSRNOP00000011405|REFSEQ:XP_002726605 Tax_Id=10116 Gene_Symbol=Dock7 dedicator of cytokinesis 7;>IPI:IPI00951706.3|ENSEMBL:ENSRNOP00000059023 Tax_Id=10116 Gene_Symbol=Dock7 241 kDa protein;>IPI:IPI00952267.1|ENSEMB		1309790;	313388	Dock7				yes	1	39.5802	128.01	39.58	0.000391569	yes	yes	yes	yes	yes	yes	1;2	ISTGERKGSWSERRNSSLVGRRSLERTASGD	_RNS(ph)S(ph)LVGR_	RNS(1)S(1)LVGR	RNS(39.58)S(39.58)LVGR	3	1	1	1	1	1	1	3.9154	4.57561	1	up	up	up	up	1.0015	1.26894	1
IPI00358350;IPI00950480;IPI00951184	IPI00951184	621	S	>IPI:IPI00358350.4|TREMBL:D4A583|ENSEMBL:ENSRNOP00000016033 Tax_Id=10116 Gene_Symbol=Dnajc6 Uncharacterized protein;>IPI:IPI00950480.1|TREMBL:D4A0I5|ENSEMBL:ENSRNOP00000059262|REFSEQ:NP_001101419 Tax_Id=10116 Gene_Symbol=Dnajc6 Uncharacterized protein;>IPI	D3ZYV9	1309900;	313409	Dnajc6				yes	0.999934	42.1003	255.21	238.32	1.39e-33	yes	yes	yes	yes	yes	yes	1;2;3;5	SGPASAQSTPRRATTSASASPTLRVGEGATF	_ATTS(ph)ASAS(ph)PTLR_	ATTS(1)AS(0.064)AS(0.936)PTLR	AT(-81.83)T(-42.1)S(42.1)AS(-11.67)AS(11.67)PT(-34.33)LR	4	1	1	1	1	1	1	1.7735	1.56759	1	up		up		0.92586	1.7301	1
IPI00208650;IPI00567641;IPI00949498	IPI00208650	714	T	>IPI:IPI00208650.1|SWISS-PROT:P97839|ENSEMBL:ENSRNOP00000034166|REFSEQ:NP_775168 Tax_Id=10116 Gene_Symbol=Dlgap4 Disks large-associated protein 4;>IPI:IPI00567641.2|TREMBL:D3ZCJ6|ENSEMBL:ENSRNOP00000048751 Tax_Id=10116 Gene_Symbol=Dlgap4 Uncharacterized pr	P97839	708350;	286930	Dlgap4				yes	0.999533	33.7046	202.62	166.35	7.58e-70	yes	yes	yes	yes	yes	no	1;5	WRSSAPSHSMSSRRDTDSDTQDANDSSCKSS	_RDT(ph)DSDTQDANDSSCK_	RDT(1)DSDTQDANDSSCK	RDT(33.7)DS(-33.7)DT(-43.82)QDANDS(-89.13)S(-95.2)CK	3		1	1	1	1	1		2.02996	1		up	up		1.1482	1.05084	1
IPI00365238	IPI00365238	17	S	>IPI:IPI00365238.2|TREMBL:D3ZEY4|ENSEMBL:ENSRNOP00000036466|REFSEQ:XP_002724968;XP_002728115 Tax_Id=10116 Gene_Symbol=LOC100363819;LOC100361138 Uncharacterized protein	D3ZEY4		100361138	Dgkq				yes	0.897053	9.40204	151.79	114.86	0.000123078	yes	yes	yes	yes	yes	yes	1	ATAAESGARTWPGSGSPRLGSPAGSPVLGIS	_TWPGSGS(ph)PR_	TWPGS(0.103)GS(0.897)PR	T(-95.91)WPGS(-9.4)GS(9.4)PR	7	1	1	1	1	1	1	0.35634	0.402544	1	down	down	down	down	0.98255	1.30421	1
IPI00765068;IPI00958786;IPI00948350;IPI00949380	IPI00765068	244	S	>IPI:IPI00765068.1|ENSEMBL:ENSRNOP00000005722|REFSEQ:XP_001066889 Tax_Id=10116 Gene_Symbol=Depdc6 DEP domain containing 6;>IPI:IPI00958786.1|REFSEQ:XP_002729860 Tax_Id=10116 Gene_Symbol=Depdc6 DEP domain containing 6;>IPI:IPI00948350.1|ENSEMBL:ENSRNOP00000		1561030;	314979	Deptor				yes	0.999761	36.2106	248.46	220.1	4.17e-57	yes	yes	yes	yes	yes	yes	1	ELLNEKSPSSQETHDSPFCLRKQSHDNRKST	_SPSSQETHDS(ph)PFCLR_	SPSSQETHDS(1)PFCLR	S(-113.92)PS(-97.91)S(-77.37)QET(-36.21)HDS(36.21)PFCLR	10	1	1	1	1	1	1	0.15238	0.18919	1	down	down	down	down	1.0968	1.30331	1
IPI00763976	IPI00763976	413	S	>IPI:IPI00763976.2|ENSEMBL:ENSRNOP00000025443|REFSEQ:XP_001054730 Tax_Id=10116 Gene_Symbol=Dennd1a DENN/MADD domain containing 1A isoform 2		1307927;	311913	Dennd1a				yes	1	79.1841	110.97	103.61	8.49e-06	yes	yes	yes	no	yes	no	1	SDKLYHQWLSTVRKGSGAILNTVKTKANPAM	_KGS(ph)GAILNTVK_	KGS(1)GAILNTVK	KGS(79.18)GAILNT(-79.18)VK	3	1	1	1		1	1	6.45	5.36452	1	up	up	up	up	1.4748		1
IPI00858352	IPI00858352	138	S	>IPI:IPI00858352.1|TREMBL:Q568Z8|ENSEMBL:ENSRNOP00000018185|REFSEQ:NP_001015018 Tax_Id=10116 Gene_Symbol=Ddx17 DEAD (Asp-Glu-Ala-Asp) box polypeptide 17	Q568Z8	1304945;	315133	Ddx17				yes	0.980824	17.3052	126.71	125.74	0.00791495	yes	yes	yes	yes	yes	yes	1	CDRRLRGVKDGGRRDSTSYRDRSETDRASYA	_RDS(ph)TSYR_	RDS(0.981)T(0.018)S(0.001)YR	RDS(17.31)T(-17.31)S(-30.21)Y(-82.87)R	3	1	1	1	1	1	1	4.257	7.19839	1	up	up	up	up	0.78011	0.975229	1
IPI00869603	IPI00869603	540	S	>IPI:IPI00869603.1|TREMBL:D3ZBY5|ENSEMBL:ENSRNOP00000017683|REFSEQ:NP_001100290 Tax_Id=10116 Gene_Symbol=Ddx10 Uncharacterized protein	D3ZBY5	1308990;	300710	Ddx10				yes	0.999993	52.5793	159.18	159.18	7.07e-05	yes	yes	yes	yes	yes	yes	1	LGKNQVTEAIQPRAPSLTSDEVEEFRAYFSE	_APS(ph)LTSDEVEEFR_	APS(1)LTSDEVEEFR	APS(52.58)LT(-52.58)S(-58.95)DEVEEFR	3	1	1	1	1	1	1	2.3892	2.91435	1	up	up	up	up	0.90693	0.926012	1
IPI00364468	IPI00364468	545	S	>IPI:IPI00364468.2|TREMBL:D4AE80|ENSEMBL:ENSRNOP00000021473|REFSEQ:XP_001063126 Tax_Id=10116 Gene_Symbol=Dcp1a Uncharacterized protein	D4AE80	1561298;	361109	Dcp1a				yes	1	71.2071	281.07	263.45	5.45e-112	yes	yes	yes	yes	yes	yes	1;2;3	TVPRSADLERKASCPSPLTIGAENQRKPSII	_ASCPS(ph)PLTIGAENQR_	ASCPS(1)PLTIGAENQR	AS(-107.33)CPS(71.21)PLT(-71.21)IGAENQR	5	1	1	1	1	1	1	0.49175	0.538648	1	down	down	down	down	0.78809	0.794597	1
IPI00951730;IPI00778627;IPI00948480;IPI00366556;IPI00959935	IPI00951730	415	S	>IPI:IPI00951730.1|SWISS-PROT:Q66H62|REFSEQ:NP_001017380 Tax_Id=10116 Gene_Symbol=Cyld Ubiquitin carboxyl-terminal hydrolase CYLD;>IPI:IPI00778627.2|TREMBL:D4ACK6|ENSEMBL:ENSRNOP00000057517 Tax_Id=10116 Gene_Symbol=- Uncharacterized protein;>IPI:IPI0094848	Q66H62	1308346;	312937	Cyld				yes	0.999999	58.3425	100.55	100.55	7.39e-05	yes	yes	yes	yes	yes	yes	1	QPPSMNSLSSENRFHSLPFSLTKMPNTNGSM	_FHS(ph)LPFSLTK_	FHS(1)LPFSLTK	FHS(58.34)LPFS(-58.34)LT(-74.01)K	3	1	1	1	1	1	1	0.47979	0.448974	1	down	down	down	down	0.77516	1.05667	1
IPI00370330;IPI00769084	IPI00370330	1565	S	>IPI:IPI00370330.4|ENSEMBL:ENSRNOP00000001928|REFSEQ:XP_347164 Tax_Id=10116 Gene_Symbol=Cux1 cut-like homeobox 1;>IPI:IPI00769084.1|SWISS-PROT:P53565|ENSEMBL:ENSRNOP00000056243|REFSEQ:XP_001070410 Tax_Id=10116 Gene_Symbol=Cux1 cut-like homeobox 1		620618;	116639	Cux1				yes	0.971436	15.3167	269.78	189.51	2.28e-93	yes	yes	yes	yes	yes	yes	1	LPSTSAPANAPARRPSSLQSLFGLPEAAGAR	_RPS(ph)SLQSLFGLPEAAGAR_	RPS(0.971)S(0.029)LQSLFGLPEAAGAR	RPS(15.32)S(-15.32)LQS(-52.89)LFGLPEAAGAR	3	1	1	1	1	1	1	4.8378	5.71592	1	up	up	up	up	1.0734	4.11167	1		up
IPI00948231;IPI00948793;IPI00566502;IPI00359491	IPI00948231	861	S	>IPI:IPI00948231.1|TREMBL:D3ZZ55|ENSEMBL:ENSRNOP00000063113 Tax_Id=10116 Gene_Symbol=Ctnnd1 Uncharacterized protein;>IPI:IPI00948793.1|TREMBL:D3ZZZ9|ENSEMBL:ENSRNOP00000063519|REFSEQ:NP_001101210 Tax_Id=10116 Gene_Symbol=Ctnnd1 Uncharacterized protein;>IPI	D3ZZ55	1305643;	311163	Ctnnd1				yes	0.983218	17.7274	214.25	196.78	6.99e-30	yes	yes	yes	yes	yes	yes	2;4	KSDFQVNLNNASRSQSSHSYDDSTLPLIDRN	_SQS(ph)SHS(ph)YDDSTLPLIDR_	S(0.001)QS(0.983)S(0.047)HS(0.969)YDDSTLPLIDR	S(-31.46)QS(17.73)S(-14.95)HS(14.95)Y(-86.4)DDS(-66.62)T(-72.08)LPLIDR	3	2	2	2	2	2	2	2.0108	1.88587	2	up	up	up	up	1.0353	0.884408	2
IPI00364187;IPI00948406;IPI00947669;IPI00780168	IPI00364187	28	S	>IPI:IPI00364187.2|SWISS-PROT:Q5XIK8|ENSEMBL:ENSRNOP00000033786|REFSEQ:NP_001014070 Tax_Id=10116 Gene_Symbol=Ctdspl2 CTD small phosphatase-like protein 2;>IPI:IPI00948406.1|TREMBL:D4A6G1|ENSEMBL:ENSRNOP00000061446 Tax_Id=10116 Gene_Symbol=Ctdspl2 Uncharact	Q5XIK8	1309219;	311368	Ctdspl2				yes	1	74.3856	187.47	136.49	2.34e-55	yes	yes	yes	yes	yes	yes	1;2	SPIQTQRTARAKRKYSEVDDSLPSGGEKPSK	_KYS(ph)EVDDSLPSGGEK_	KYS(1)EVDDSLPSGGEK	KY(-74.39)S(74.39)EVDDS(-80.45)LPS(-112.08)GGEK	3	1	1	1	1	1	1	2.7972	4.81162	1	up	up	up	up	0.79654	1.09146	1
IPI00768750;IPI00361132	IPI00768750	370	S	>IPI:IPI00768750.1|ENSEMBL:ENSRNOP00000015949|REFSEQ:XP_001066604 Tax_Id=10116 Gene_Symbol=Crtc3 transducer of regulated CREB protein 3-like;>IPI:IPI00361132.4|REFSEQ:XP_344916 Tax_Id=10116 Gene_Symbol=Crtc3 transducer of regulated CREB protein 3		1309666;	365297	Crtc3				yes	0.999998	58.2736	289.22	276.96	2.64e-116	yes	yes	yes	yes	yes	yes	1;5	ANASALHPSLRLFSLSNPSLSTTNLSGPSRR	_LFSLS(ph)NPSLSTTNLSGPSR_	LFSLS(1)NPSLSTTNLSGPSR	LFS(-58.27)LS(58.27)NPS(-63.82)LS(-105.12)T(-105.12)T(-125.08)NLS(-166.58)GPS(-184.67)R	5	1	1	1	1	1	1	0.37349	0.488305	1	down	down	down	down	0.89176	1.04757	1
IPI00768750	IPI00768750	62	S	>IPI:IPI00768750.1|ENSEMBL:ENSRNOP00000015949|REFSEQ:XP_001066604 Tax_Id=10116 Gene_Symbol=Crtc3 transducer of regulated CREB protein 3-like		1309666;	365297	Crtc3				yes	1	66.9221	220.17	220.17	5.62e-37	yes	yes	yes	yes	yes	no	1	FQRLQQLRLTQHHGGSLPNVSQLRGSAPELQ	_LTQHHGGS(ph)LPNVSQLR_	LTQHHGGS(1)LPNVSQLR	LT(-66.92)QHHGGS(66.92)LPNVS(-98.01)QLR	8	1	1	1	1	1	1	0.39981	0.356049	1	down	down	down	down	1.0323	1.13574	1
IPI00949013	IPI00949013	8	S	>IPI:IPI00949013.1|SWISS-PROT:Q62950|ENSEMBL:ENSRNOP00000063671|REFSEQ:NP_037064 Tax_Id=10116 Gene_Symbol=Crmp1 Dihydropyrimidinase-related protein 1	Q62950	2407;	25415	Crmp1				yes	1	84.873	177.44	101.65	7.62e-29	yes	yes	yes	yes	yes	yes	1	________MSHQGKKSIPHITSDRLLIRGGR	_S(ph)IPHITSDR_	S(1)IPHITSDR	S(84.87)IPHIT(-84.87)S(-89.73)DR	1	1	1	1	1	1	1	8.1396	8.46167	1	up	up	up	up	0.88262	0.906208	1
IPI00201134;IPI00464814	IPI00201134	278	S	>IPI:IPI00201134.1|SWISS-PROT:Q8R4S8 Tax_Id=10116 Gene_Symbol=Crlf2 Cytokine receptor-like factor 2;>IPI:IPI00464814.1|TREMBL:Q6AZ53|REFSEQ:NP_604460 Tax_Id=10116 Gene_Symbol=Crlf2 Transmembrane phosphoinositide 3-phosphatase and tensin homolog 2	Q8R4S8	621078;	171499	Crlf2				yes	1	67.8795	99.215	67.879	0.000298892	yes	yes	yes	yes	yes	yes	1	RVKEALLPGVPDPRGSFPGLFEKHHGNFQAW	_GS(ph)FPGLFEK_	GS(1)FPGLFEK	GS(67.88)FPGLFEK	2	1	1	1	1	1	1	2.3638	2.64781	1	up	up	up	up	0.99995	0.850557	1
IPI00211893;IPI00781330;IPI00208672	IPI00211893	125	S	>IPI:IPI00211893.1|SWISS-PROT:Q63768-1|ENSEMBL:ENSRNOP00000006407|REFSEQ:NP_062175 Tax_Id=10116 Gene_Symbol=Crk Isoform Crk-II of Adapter molecule crk;>IPI:IPI00781330.1|TREMBL:D3ZPX2|ENSEMBL:ENSRNOP00000053149 Tax_Id=10116 Gene_Symbol=Crk Uncharacterized	Q63768-1	2405;	54245	Crk				yes	1	69.2757	69.276	69.276	0.00314996	yes	yes	no	no	yes	yes	1	DTTTLIEPVSRSRQGSGVILRQEEAEYVRAL	_QGS(ph)GVILR_	QGS(1)GVILR	QGS(69.28)GVILR	3	1		1	1	1	1	2.7359		1	up		up		0.61181	0.87108	1
IPI00211719;IPI00949363;IPI00231210;IPI00959610;IPI00191135	IPI00211719	396	S	>IPI:IPI00211719.5|SWISS-PROT:P35353|TREMBL:B3SXS3|ENSEMBL:ENSRNOP00000006764|REFSEQ:NP_112261 Tax_Id=10116 Gene_Symbol=Crhr1 Corticotropin-releasing factor receptor 1;>IPI:IPI00949363.1|ENSEMBL:ENSRNOP00000060025 Tax_Id=10116 Gene_Symbol=Crhr1 48 kDa prot	P35353	61276;	58959	Crhr1				yes	1	76.4147	199.31	146.79	5.05e-18	yes	yes	yes	yes	yes	yes	1;2;3;4	WQDKHSIRARVARAMSIPTSPTRVSFHSIKQ	_AMS(ph)IPT(ph)SPTR_	AMS(1)IPT(0.937)S(0.062)PTR	AMS(76.41)IPT(11.76)S(-11.76)PT(-39.05)R	3	1	1	1	1	1	1	2.9111	3.23478	1	up	up	up	up	1.4344	0.939585	1
IPI00211719;IPI00949363;IPI00231210;IPI00959610;IPI00191135	IPI00211719	400	S	>IPI:IPI00211719.5|SWISS-PROT:P35353|TREMBL:B3SXS3|ENSEMBL:ENSRNOP00000006764|REFSEQ:NP_112261 Tax_Id=10116 Gene_Symbol=Crhr1 Corticotropin-releasing factor receptor 1;>IPI:IPI00949363.1|ENSEMBL:ENSRNOP00000060025 Tax_Id=10116 Gene_Symbol=Crhr1 48 kDa prot	P35353	61276;	58959	Crhr1				yes	0.992231	23.1989	228.12	94.747	2.12e-18	yes	yes	yes	yes	yes	yes	1;2	HSIRARVARAMSIPTSPTRVSFHSIKQSTAV	_AMS(ph)IPTS(ph)PTR_	AMS(1)IPT(0.003)S(0.992)PT(0.005)R	AMS(40.06)IPT(-25.17)S(23.2)PT(-23.2)R	7	1	1	1	1	1	1	0.35953	0.33661	1	down	down	down	down	0.76627	0.764701	1
IPI00877365	IPI00877365	698	S	>IPI:IPI00877365.2|TREMBL:D4ACK7|ENSEMBL:ENSRNOP00000021591|REFSEQ:NP_001100371 Tax_Id=10116 Gene_Symbol=Cnnm3 Uncharacterized protein	D4ACK7	1307926;	301345	Cnnm3				yes	1	109.717	247.61	109.72	1.19e-20	yes	yes	yes	yes	yes	yes	1;2	GDKSRETAGPSSSRRSIPVEESPGRNPGV__	_S(ph)IPVEES(ph)PGRNPGV_	S(1)IPVEES(1)PGRNPGV	S(109.72)IPVEES(109.72)PGRNPGV	1	1	1	1	1	1	1	2.5286	2.30091	1	up	up	up	up	0.94012	0.935541	1
IPI00877365	IPI00877365	704	S	>IPI:IPI00877365.2|TREMBL:D4ACK7|ENSEMBL:ENSRNOP00000021591|REFSEQ:NP_001100371 Tax_Id=10116 Gene_Symbol=Cnnm3 Uncharacterized protein	D4ACK7	1307926;	301345	Cnnm3				yes	1	138.02	247.61	176.28	2.01e-29	yes	yes	yes	yes	yes	yes	1;2	TAGPSSSRRSIPVEESPGRNPGV________	_SIPVEES(ph)PGRNPGV_	SIPVEES(1)PGRNPGV	S(-138.02)IPVEES(138.02)PGRNPGV	7	1	1	1	1	1	1	0.46317	0.430441	1	down	down	down	down	0.9791	1.04373	1
IPI00360447;IPI00959129	IPI00360447	194	S	>IPI:IPI00360447.3|TREMBL:D4A110|ENSEMBL:ENSRNOP00000014749|REFSEQ:NP_001165622;XP_574191 Tax_Id=10116 Gene_Symbol=Cmtm4 CKLF-like MARVEL transmembrane domain containing 4;>IPI:IPI00959129.1|REFSEQ:XP_002725419 Tax_Id=10116 Gene_Symbol=Cmtm4 CKLF-like MARV	D4A110	1565098;	498902	Cmtm4				yes	0.992018	20.944	100.41	100.41	0.000228876	yes	yes	yes	yes	yes	yes	1	IRQQSANDYIRARTESRDVDGRPEIQRLDT_	_TES(ph)RDVDGRPEIQR_	T(0.008)ES(0.992)RDVDGRPEIQR	T(-20.94)ES(20.94)RDVDGRPEIQR	3	1	1	1	1	1	1	3.1626	3.57923	1	up	up	up	up	0.93885	1.05888	1
IPI00205319;IPI00557436;IPI00201128	IPI00205319	853	S	>IPI:IPI00205319.2|SWISS-PROT:Q9WVS9-1|ENSEMBL:ENSRNOP00000002976|REFSEQ:NP_068628 Tax_Id=10116 Gene_Symbol=Clock Isoform 1 of Circadian locomoter output cycles protein kaput;>IPI:IPI00557436.1|ENSEMBL:ENSRNOP00000051156 Tax_Id=10116 Gene_Symbol=Clock 97 k	Q9WVS9-1	620271;	60447	Clock				yes	0.99999	50.3774	169.65	169.65	8.93e-10	yes	yes	yes	yes	yes	yes	1;2	HQQHQQQQLHRHRTDSLTDPSKVQPQ_____	_TDS(ph)LTDPSK_	TDS(1)LTDPSK	T(-58.81)DS(50.38)LT(-50.38)DPS(-118.4)K	3	1	1	1	2	1	1	4.4995	5.77834	1	up	up	up	up	1.2937	0.947149	1
IPI00951551;IPI00948424;IPI00368335;IPI00562184	IPI00951551	419	S	>IPI:IPI00951551.1|TREMBL:D3ZCT2|ENSEMBL:ENSRNOP00000062598 Tax_Id=10116 Gene_Symbol=Clmn Uncharacterized protein;>IPI:IPI00948424.1|TREMBL:D4A626|ENSEMBL:ENSRNOP00000061235|REFSEQ:NP_001100225 Tax_Id=10116 Gene_Symbol=Clmn Uncharacterized protein;>IPI:IPI	D3ZCT2	1306741;	299285	Clmn				yes	0.999931	41.6056	80.231	71.349	0.0017008	yes	yes	yes	yes	yes	yes	1	ESSILSTRKDGRRSNSLPVKKSVHFETDLHK	_SNS(ph)LPVK_	SNS(1)LPVK	S(-41.61)NS(41.61)LPVK	3	1	1	1	1	1	1	2.4096	2.2059	1	up	up	up	up	0.94556	1.01561	1
IPI00192011;IPI00201975;IPI00195929;IPI00476704	IPI00195929	353	S	>IPI:IPI00192011.1|TREMBL:D3ZUK8|ENSEMBL:ENSRNOP00000001683 Tax_Id=10116 Gene_Symbol=Clip1 Uncharacterized protein;>IPI:IPI00201975.2|TREMBL:Q9JK25|ENSEMBL:ENSRNOP00000001685|REFSEQ:NP_113933 Tax_Id=10116 Gene_Symbol=Clip1 restin;>IPI:IPI00195929.2|SWISS-P	O55156	62019;	29264	Clip2				yes	0.999257	32.0382	165.9	165.9	9.88e-08	yes	yes	yes	yes	yes	yes	1	SGLLTETSSRYARKISGTTALQEALKEKQQH;TGLLTETSSRYARKISGTTALQEALKEKQQH	_KIS(ph)GTTALQEALK_	KIS(0.999)GT(0.001)TALQEALK	KIS(32.04)GT(-32.04)T(-39.26)ALQEALK	3	1	1	1	1	1	1	2.0246	2.11806	1	up	up	up	up	0.89986	0.8726	1
IPI00776832;IPI00777675;IPI00958066;IPI00778722	IPI00958066	646	S	>IPI:IPI00776832.2|ENSEMBL:ENSRNOP00000058231 Tax_Id=10116 Gene_Symbol=Clasp1 Protein;>IPI:IPI00777675.2|ENSEMBL:ENSRNOP00000058233 Tax_Id=10116 Gene_Symbol=Clasp1 Protein;>IPI:IPI00958066.1|REFSEQ:XP_001053715 Tax_Id=10116 Gene_Symbol=Clasp1 cytoplasmic l		1310970;	304740	Clasp1				yes	0.999969	45.104	346.56	261.78	6.67e-198	yes	yes	yes	yes	yes	yes	1;2;6	EYVGLDAGRIRTRRQSSGSTTNVASTSSDSR;PGSYASLGRIRTRRQSSGSTTNVASTSSDSR	_RQS(ph)SGS(ph)TTNVASTSSDSR_	RQS(1)SGS(0.997)T(0.003)TNVASTSSDSR	RQS(45.1)S(-45.1)GS(25.52)T(-25.52)T(-38.6)NVAS(-82.13)T(-88.42)S(-88.42)S(-113.52)DS(-131.51)R	3	1	1	1	1	1	1	2.0325	1.88897	1	up	up	up	up	1.1769	1.20028	1
IPI00776832;IPI00777675;IPI00958066;IPI00778722	IPI00958066	712	T	>IPI:IPI00776832.2|ENSEMBL:ENSRNOP00000058231 Tax_Id=10116 Gene_Symbol=Clasp1 Protein;>IPI:IPI00777675.2|ENSEMBL:ENSRNOP00000058233 Tax_Id=10116 Gene_Symbol=Clasp1 Protein;>IPI:IPI00958066.1|REFSEQ:XP_001053715 Tax_Id=10116 Gene_Symbol=Clasp1 cytoplasmic l		1310970;	304740	Clasp1				yes	0.996839	27.2073	150.06	91.858	5.21e-11	yes	yes	yes	yes	yes	yes	1;2;3	GYGGLAGGSSRGPPVTPSSEKRSKIPRSQGC	_GPPVT(ph)PSSEK_	GPPVT(0.997)PS(0.001)S(0.002)EK	GPPVT(27.21)PS(-28.97)S(-27.21)EK	5	1	1	1	1	1	1	0.6568	0.522439	1		down	down		0.72566	0.920471	1
IPI00366800;IPI00780977	IPI00366800	1342	S	>IPI:IPI00366800.3|TREMBL:D3Z9L1|ENSEMBL:ENSRNOP00000027710 Tax_Id=10116 Gene_Symbol=Cic Uncharacterized protein;>IPI:IPI00780977.2|TREMBL:D4A853|ENSEMBL:ENSRNOP00000054275|REFSEQ:NP_001100960 Tax_Id=10116 Gene_Symbol=Cic Uncharacterized protein	D3Z9L1	1310706;	308435	Cic				yes	1	107.825	246.86	107.82	1.81e-44	yes	yes	yes	yes	yes	yes	1;2;3	SRASRSQRAASEDMTSDEERMVICEEEGDDD	_AAS(ph)EDMT(ph)S(ph)DEER_	AAS(1)EDMT(1)S(1)DEER	AAS(107.82)EDMT(107.82)S(107.82)DEER	8	1	1	1	1	1	1	0.39805	0.463779	1	down	down	down	down	0.64751	0.733192	1
IPI00366800;IPI00780977	IPI00366800	2284	S	>IPI:IPI00366800.3|TREMBL:D3Z9L1|ENSEMBL:ENSRNOP00000027710 Tax_Id=10116 Gene_Symbol=Cic Uncharacterized protein;>IPI:IPI00780977.2|TREMBL:D4A853|ENSEMBL:ENSRNOP00000054275|REFSEQ:NP_001100960 Tax_Id=10116 Gene_Symbol=Cic Uncharacterized protein	D3Z9L1	1310706;	308435	Cic				yes	0.983968	17.6945	162.1	135.02	4.46e-35	yes	yes	yes	yes	yes	yes	1;2	PEEVLPSPTLQSLATSPRAILGSYRKKRKNS	_FAELPEFRPEEVLPSPT(ph)LQSLATS(ph)PR_	FAELPEFRPEEVLPS(0.185)PT(0.795)LQS(0.02)LAT(0.016)S(0.984)PR	FAELPEFRPEEVLPS(-6.31)PT(6.31)LQS(-16.05)LAT(-17.69)S(17.69)PR	24	1	1	1	1	1	1	0.38357	0.493218	1	down	down	down	down	0.60265	0.989218	1
IPI00765362;IPI00957788	IPI00957788	709	S	>IPI:IPI00765362.2|REFSEQ:XP_001072852;XP_576105 Tax_Id=10116 Gene_Symbol=LOC500726 similar to KARP-1 binding protein 1 isoform 1;>IPI:IPI00957788.1|TREMBL:D4A1G8|ENSEMBL:ENSRNOP00000033816|REFSEQ:XP_002726824;XP_002729773 Tax_Id=10116 Gene_Symbol=LOC50072	D4A1G8	1595689;	500726	Cep170b				yes	1	36.6704	217.88	36.67	4.26e-36	yes	yes	yes	yes	yes	yes	1;2	RTRRLLPQLPSDRADSPAGLEAARRNGPGPP	_LLPQLPS(ph)DRADS(ph)PAGLEAAR_	LLPQLPS(1)DRADS(1)PAGLEAAR	LLPQLPS(36.67)DRADS(36.67)PAGLEAAR	12	1	1	1	1	1	1	0.53898	0.545019	1	down	down	down	down	0.94948	1.12159	1
IPI00765362;IPI00957788	IPI00957788	510	S	>IPI:IPI00765362.2|REFSEQ:XP_001072852;XP_576105 Tax_Id=10116 Gene_Symbol=LOC500726 similar to KARP-1 binding protein 1 isoform 1;>IPI:IPI00957788.1|TREMBL:D4A1G8|ENSEMBL:ENSRNOP00000033816|REFSEQ:XP_002726824;XP_002729773 Tax_Id=10116 Gene_Symbol=LOC50072	D4A1G8	1595689;	500726	Cep170b				yes	0.97015	15.12	132.08	132.08	2.49e-05	yes	yes	yes	yes	yes	yes	1	SRLAQDFMAQCMRDSSPATRPGPEKTPPVLP	_DSS(ph)PATRPGPEK_	DS(0.03)S(0.97)PATRPGPEK	DS(-15.12)S(15.12)PAT(-51.55)RPGPEK	3		1	1	1	1	1		0.440587	1		down	down		1.2135	1.02908	1
IPI00208287;IPI00776774	IPI00776774	950	S	>IPI:IPI00208287.1|TREMBL:Q91Y79|ENSEMBL:ENSRNOP00000005467 Tax_Id=10116 Gene_Symbol=Kab KARP-1-binding protein 1;>IPI:IPI00776774.2|TREMBL:D3ZET9|ENSEMBL:ENSRNOP00000005532|REFSEQ:XP_002724940;XP_002728080 Tax_Id=10116 Gene_Symbol=Kab Uncharacterized prot	D3ZET9	621868;	171457	Cep170				yes	0.999057	30.6775	96.948	96.948	0.00210418	yes	yes	yes	yes	yes	yes	1	LVTGESERKSTQKRKSFTSLYKDRCSTSSPS	_S(ph)FTSLYK_	S(0.999)FT(0.001)SLYK	S(30.68)FT(-30.68)S(-40.52)LY(-91.36)K	1	1	1	1	1	1	1	5.0399	5.18054	1	up	up	up	up	1.9309	1.44944	1	up
IPI00776774	IPI00776774	1102	S	>IPI:IPI00776774.2|TREMBL:D3ZET9|ENSEMBL:ENSRNOP00000005532|REFSEQ:XP_002724940;XP_002728080 Tax_Id=10116 Gene_Symbol=Kab Uncharacterized protein	D3ZET9	621868;	171457	Cep170				yes	0.999995	52.8868	229.02	216.29	2.71e-17	yes	yes	yes	yes	yes	yes	1	PTRTSLLRRARLGEASDSELADADKASVASE	_LGEAS(ph)DSELADADK_	LGEAS(1)DSELADADK	LGEAS(52.89)DS(-52.89)ELADADK	5	1	1	1	1	1	1	0.48356	0.565451	1	down	down	down	down	0.89263	1.02898	1
IPI00365522	IPI00365522	51	S	>IPI:IPI00365522.2|TREMBL:B2RZ23|ENSEMBL:ENSRNOP00000012512|REFSEQ:NP_001100181 Tax_Id=10116 Gene_Symbol=Cenpa Histone H3	B2RZ23	1563607;	298850	Cenpa				yes	1	31.0404	139.6	31.04	3.75e-06	yes	yes	yes	yes	yes	yes	1;2	TRRPSSPAPGPSRRSSGVGPQALHRRRRFLW	_RS(ph)S(ph)GVGPQALHR_	RS(1)S(1)GVGPQALHR	RS(31.04)S(31.04)GVGPQALHR	3	1	1	1	1	1	1	2.3741	2.28311	1	up	up	up	up	0.67865	1.53633	1
IPI00371321	IPI00371321	75	S	>IPI:IPI00371321.6|SWISS-PROT:O35832|TREMBL:Q641Z0|ENSEMBL:ENSRNOP00000010976|REFSEQ:NP_001093976 Tax_Id=10116 Gene_Symbol=Pctk3 Cell division protein kinase 18	O35832	1309523;	289019	Cdk18				yes	1	85.845	112.64	85.845	2.53e-05	yes	yes	yes	yes	yes	yes	1	QNQRRFSMEDLNKRLSLPMDIRLPQEFLQKL	_RLS(ph)LPMDIR_	RLS(1)LPMDIR	RLS(85.84)LPMDIR	3	1	1	1	1	1	1	2.4	2.35355	1	up	up	up	up	1.082	1.05454	1
IPI00471542;IPI00948056;IPI00471609;IPI00327483;IPI00211116	IPI00471542	110	S	>IPI:IPI00471542.2|TREMBL:D3ZZ56|ENSEMBL:ENSRNOP00000011961 Tax_Id=10116 Gene_Symbol=Pctk1 Uncharacterized protein;>IPI:IPI00948056.1|TREMBL:Q68G39|ENSEMBL:ENSRNOP00000060222|REFSEQ:NP_001004132 Tax_Id=10116 Gene_Symbol=Pctk1 PCTAIRE-motif protein kinase 1	D3ZZ56	620584;	81741	Cdk16				yes	0.988477	19.3339	138.89	92.039	5.41e-07	yes	yes	yes	yes	yes	yes	1	SPVRVRMRNHPPRKISTEDINKRLSLPADIR	_KIS(ph)TEDINK_	KIS(0.988)T(0.012)EDINK	KIS(19.33)T(-19.33)EDINK	3	1	1	1	1	1	1	2.3946	2.58211	1	up	up	up	up	1.1318	1.06219	1
IPI00950218;IPI00568059;IPI00199101	IPI00950218	1532	S	>IPI:IPI00950218.1|TREMBL:D3ZR44|ENSEMBL:ENSRNOP00000060249 Tax_Id=10116 Gene_Symbol=Cdc42bpa Uncharacterized protein;>IPI:IPI00568059.3|TREMBL:D4A247|ENSEMBL:ENSRNOP00000045704 Tax_Id=10116 Gene_Symbol=Cdc42bpa Uncharacterized protein;>IPI:IPI00199101.1|S	D3ZR44	621406;	114116	Cdc42bpa				yes	0.999751	36.0312	72.315	72.315	0.00305728	yes	yes	yes	no	no	yes	1	SRKQMVRNINNKRRYSFRVPEEERMQQRREM	_RYS(ph)FRVPEEER_	RYS(1)FRVPEEER	RY(-36.03)S(36.03)FRVPEEER	3	1	1	1		1	1	2.3732	2.9509	1	up	up	up	up	1.0697		1
IPI00565917	IPI00565917	448	S	>IPI:IPI00565917.3|TREMBL:D3ZTW6|ENSEMBL:ENSRNOP00000044122|REFSEQ:NP_001128094 Tax_Id=10116 Gene_Symbol=Fam190a Uncharacterized protein	D3ZTW6	1565731;	500153	Ccser1				yes	0.999845	38.1754	146.16	142.08	3.82e-11	yes	yes	yes	yes	yes	yes	1;2;3	YGYEASAAKVLASSLSPYREGRYIERRLRSS	_VLASSLS(ph)PYR_	VLASSLS(1)PYR	VLAS(-54.9)S(-38.18)LS(38.18)PY(-113.13)R	7	1	1	1	1	1	1	0.52748	0.597229	1	down		down		0.59427	0.959601	1
IPI00202139;IPI00923710	IPI00202139	267	S	>IPI:IPI00202139.1|SWISS-PROT:Q9JK72|ENSEMBL:ENSRNOP00000026670|REFSEQ:NP_445877 Tax_Id=10116 Gene_Symbol=Ccs Copper chaperone for superoxide dismutase;>IPI:IPI00923710.1|TREMBL:B9TSW3|ENSEMBL:ENSRNOP00000060513 Tax_Id=10116 Gene_Symbol=Ccs Superoxide dism	Q9JK72	620403;	84485	Ccs				yes	1	66.5325	96.734	66.533	0.000191729	yes	yes	no	yes	yes	yes	1	WEERGRPIAGQGRKDSAQPPAHL________	_KDS(ph)AQPPAHL_	KDS(1)AQPPAHL	KDS(66.53)AQPPAHL	3	1	1	1	1	1	1	6.8235	11.9466	1	up	up	up	up	1.0403	1.13361	1
IPI00366017	IPI00366017	372	S	>IPI:IPI00366017.3|TREMBL:D4A3J9|ENSEMBL:ENSRNOP00000035030|REFSEQ:NP_001101971 Tax_Id=10116 Gene_Symbol=Cp110 Uncharacterized protein	D4A3J9	1310509;	361634	Ccp110				yes	0.81878	7.07686	72.184	72.184	0.00115615	yes	no	no	yes	yes	no	1;2	LIGPYAKLPSPEPSMSPTMHRRHSRSSSACQ	_LPSPEPSMS(ph)PTMHR_	LPSPEPS(0.021)MS(0.819)PT(0.161)MHR	LPS(-53.35)PEPS(-15.97)MS(7.08)PT(-7.08)MHR	9	1	2	1	1	1	1	0.25654	0.867604	1	down		down		1.2586	0.996612	1
IPI00949612;IPI00959707;IPI00948317;IPI00393087;IPI00566092	IPI00949612	1720	S	>IPI:IPI00949612.1|TREMBL:D3ZYD7|ENSEMBL:ENSRNOP00000063373|REFSEQ:XP_001065246 Tax_Id=10116 Gene_Symbol=Ccdc88a Uncharacterized protein;>IPI:IPI00959707.1|TREMBL:D3ZDQ5|ENSEMBL:ENSRNOP00000005388 Tax_Id=10116 Gene_Symbol=Ccdc88a Uncharacterized protein;>I	D3ZYD7	1306694;	305605	Ccdc88a				yes	0.987908	19.2474	232.37	148.62	1.34e-11	yes	yes	yes	yes	yes	yes	1	SQENLLDEVMKSLSVSSDFLGKDKPVSCTLA	_SLSVS(ph)SDFLGK_	SLSVS(0.988)S(0.012)DFLGK	S(-55.27)LS(-34.63)VS(19.25)S(-19.25)DFLGK	5	1	1	1	1	1	1	0.52031	0.649435	1	down		down		0.78008	0.766225	1
IPI00214953	IPI00214953	93	S	>IPI:IPI00214953.3|TREMBL:B2RYU7|ENSEMBL:ENSRNOP00000052163|REFSEQ:NP_001100267 Tax_Id=10116 Gene_Symbol=Cbx5 Chromobox homolog 5	B2RYU7	1306619;	300266	Cbx5				yes	0.999164	30.8004	201.18	83.666	6.73e-13	yes	yes	yes	yes	yes	yes	1;2	NNKPREKSEGNKRKSSFSNSADDIKSKKKRE	_RKS(ph)S(ph)FSNSADDIK_	RKS(1)S(0.999)FS(0.001)NSADDIK	RKS(35.99)S(30.8)FS(-30.8)NS(-54.92)ADDIK	4	1	1	1	1	1	1	1.7458	1.85151	1		up	up		0.98889	1.04834	1
IPI00560835;IPI00949741;IPI00959995	IPI00560835	60	S	>IPI:IPI00560835.3|TREMBL:D3Z896|ENSEMBL:ENSRNOP00000050682|REFSEQ:NP_001164065 Tax_Id=10116 Gene_Symbol=Casc5 cancer susceptibility candidate 5;>IPI:IPI00949741.1|TREMBL:D4A6H4|ENSEMBL:ENSRNOP00000059128 Tax_Id=10116 Gene_Symbol=Casc5 Uncharacterized prot	D3Z896	1307498;	311327	Casc5				yes	0.999994	52.147	101.6	101.6	0.000210008	yes	yes	yes	yes	yes	yes	1	QESNAPRTRKSSRRVSFADTIKVFQTESHMK	_RVS(ph)FADTIK_	RVS(1)FADTIK	RVS(52.15)FADT(-52.15)IK	3	1	1	1	1	1	1	6.6805	9.09753	1	up	up	up	up	1.3265	1.11728	1
IPI00370828	IPI00370828	807	T	>IPI:IPI00370828.4|TREMBL:D3ZXQ2|ENSEMBL:ENSRNOP00000001305|REFSEQ:NP_001138312 Tax_Id=10116 Gene_Symbol=LOC689074 Uncharacterized protein	D3ZXQ2	1597412;	689074	Camsap3				yes	1	78.6522	155.1	126.71	2.65e-07	yes	yes	yes	yes	yes	yes	1	ARPAELKLAPLTRVLTPPHDVDSLPHLRKFS	_VLT(ph)PPHDVDSLPHLR_	VLT(1)PPHDVDSLPHLR	VLT(78.65)PPHDVDS(-78.65)LPHLR	3	1	1	1	1	1	1	0.61766	0.562272	1		down	down		0.85468	0.745379	1
IPI00370828	IPI00370828	1033	S	>IPI:IPI00370828.4|TREMBL:D3ZXQ2|ENSEMBL:ENSRNOP00000001305|REFSEQ:NP_001138312 Tax_Id=10116 Gene_Symbol=LOC689074 Uncharacterized protein	D3ZXQ2	1597412;	689074	Camsap3				yes	1	89.364	170.66	136.24	2.76e-10	yes	yes	yes	yes	yes	yes	1;2	TGGPGRGGRRATRPRSGCCDDSALARSPARG	_S(ph)GCCDDSALAR_	S(1)GCCDDSALAR	S(89.36)GCCDDS(-89.36)ALAR	1	1	1	1	1	1	1	0.48653	0.544662	1	down	down	down	down	0.88714	0.942418	1
IPI00951078;IPI00781099;IPI00911361	IPI00951078	660	S	>IPI:IPI00951078.1|TREMBL:D4A316|ENSEMBL:ENSRNOP00000061304 Tax_Id=10116 Gene_Symbol=Camsap1l1 Uncharacterized protein;>IPI:IPI00781099.2|TREMBL:D4AEC2|ENSEMBL:ENSRNOP00000057155|REFSEQ:NP_001127975 Tax_Id=10116 Gene_Symbol=Camsap1l1 Uncharacterized protei	D4A316	1310950;	289400	Camsap2				yes	1	73.6821	173.03	173.03	8.78e-33	yes	yes	yes	yes	yes	yes	1	LQDYDIRASNPREALSPCPSTISTKSQPGSS	_EALS(ph)PCPSTISTK_	EALS(1)PCPSTISTK	EALS(73.68)PCPS(-73.68)T(-80.65)IS(-94.34)T(-101.05)K	4	1	1	1	1	1	1	0.53676	0.639918	1	down		down		0.29059	0.698714	1	down
IPI00191068	IPI00191068	147	S	>IPI:IPI00191068.2|TREMBL:Q6DGG9;Q9ERK1|ENSEMBL:ENSRNOP00000033945|REFSEQ:NP_445786 Tax_Id=10116 Gene_Symbol=Camlg Calcium modulating ligand	Q6DGG9	69297;	81715	Camlg				yes	1	78.0569	153.94	97.797	6.35e-10	yes	yes	yes	yes	yes	yes	1;2	QRNRGDLTADSAPRGSHHGLEQYLSRFEEAM	_GS(ph)HHGLEQYLSR_	GS(1)HHGLEQYLSR	GS(78.06)HHGLEQY(-78.06)LS(-81.27)R	2	1	1	1	1	1	1	4.0106	3.99568	1	up	up	up	up	0.93667	0.796115	1
IPI00207573;IPI00781994	IPI00207573	458	S	>IPI:IPI00207573.9|SWISS-PROT:P97756|ENSEMBL:ENSRNOP00000025009|REFSEQ:NP_113850 Tax_Id=10116 Gene_Symbol=Camkk1 Calcium/calmodulin-dependent protein kinase kinase 1;>IPI:IPI00781994.2|ENSEMBL:ENSRNOP00000053314 Tax_Id=10116 Gene_Symbol=Camkk1 38 kDa prote	P97756	62023;	60341	Camkk1				yes	1	124.163	160.78	124.16	5.25e-08	yes	yes	yes	yes	yes	yes	1	SWTTVILVKSMLRKRSFGNPFEPQARREERS	_S(ph)FGNPFEPQAR_	S(1)FGNPFEPQAR	S(124.16)FGNPFEPQAR	1	1	1	1	1	1	1	1.9118	1.8729	1	up	up	up	up	0.95344	1.0913	1
IPI00207573	IPI00207573	52	S	>IPI:IPI00207573.9|SWISS-PROT:P97756|ENSEMBL:ENSRNOP00000025009|REFSEQ:NP_113850 Tax_Id=10116 Gene_Symbol=Camkk1 Calcium/calmodulin-dependent protein kinase kinase 1	P97756	62023;	60341	Camkk1				yes	1	73.1769	134.21	134.21	4.85e-12	yes	yes	yes	yes	yes	yes	1	PASNGVDPPPRARAASVIPGSASRPTPVRPS	_AAS(ph)VIPGSASR_	AAS(1)VIPGSASR	AAS(73.18)VIPGS(-73.18)AS(-78.08)R	3	1	1	1	1	1	1	5.6831	8.12876	1	up	up	up	up	1.0251	1.01177	1
IPI00207573	IPI00207573	74	S	>IPI:IPI00207573.9|SWISS-PROT:P97756|ENSEMBL:ENSRNOP00000025009|REFSEQ:NP_113850 Tax_Id=10116 Gene_Symbol=Camkk1 Calcium/calmodulin-dependent protein kinase kinase 1	P97756	62023;	60341	Camkk1				yes	1	75.3872	90.15	75.387	0.00351272	yes	yes	yes	yes	yes	yes	1	SRPTPVRPSLSARKFSLQERPAGSCLEAQVG	_KFS(ph)LQER_	KFS(1)LQER	KFS(75.39)LQER	3	1	1	1	1	1	1	1.7611	1.83547	1	up	up	up	up	1.457	1.29879	1
IPI00365582	IPI00365582	1406	S	>IPI:IPI00365582.3|TREMBL:D4A8A0|ENSEMBL:ENSRNOP00000030030|REFSEQ:NP_001099180 Tax_Id=10116 Gene_Symbol=Cad Uncharacterized protein	D4A8A0	1588606;	24240	Cad				yes	0.984244	17.9571	119.27	86.313	0.000330342	yes	yes	yes	yes	yes	yes	1	LVINLSMRGAGGRRLSSFVTKGYRTRRLAAD	_RLS(ph)SFVTK_	RLS(0.984)S(0.016)FVTK	RLS(17.96)S(-17.96)FVT(-57.36)K	3	1	1	1	1	1	1	2.3253	2.43191	1	up	up	up	up	0.85227	0.938527	1
IPI00950751;IPI00421664;IPI00421665;IPI00421666;IPI00421663;IPI00567533;IPI00948340;IPI00950661	IPI00950751	485	S	>IPI:IPI00950751.1|SWISS-PROT:Q8VGC3-1 Tax_Id=10116 Gene_Symbol=Cacnb2 Isoform 1 of Voltage-dependent L-type calcium channel subunit beta-2;>IPI:IPI00421664.1|SWISS-PROT:Q8VGC3-3 Tax_Id=10116 Gene_Symbol=Cacnb2 Isoform 3 of Voltage-dependent L-type calcium	Q8VGC3-1	67385;	116600	Cacnb2				yes	0.998721	32.7708	189.2	189.2	1.22e-46	yes	yes	yes	yes	yes	yes	1	NPLLSRTLATSTLPLSPTLASNSQGSQGDQR	_TLATSTLPLS(ph)PTLASNSQGSQGDQR_	TLATSTLPLS(0.999)PT(0.001)LASNSQGSQGDQR	T(-68.63)LAT(-43.68)S(-34.51)T(-34.51)LPLS(32.77)PT(-32.77)LAS(-59.19)NS(-91.51)QGS(-118.48)QGDQR	10	1		1	1	1	1	0.37116		1	down		down		0.94606	1.35682	1
IPI00196081	IPI00196081	80	S	>IPI:IPI00196081.4|TREMBL:D3ZLU0|ENSEMBL:ENSRNOP00000010555|REFSEQ:NP_001102755 Tax_Id=10116 Gene_Symbol=Fam148c Uncharacterized protein	D3ZLU0	1561354;	500798	C2cd4c				yes	1	83.7932	251.57	220.14	5.65e-143	yes	yes	yes	yes	yes	yes	1;2;3;4	GQADLGPSTSEQNLASPGPRRAPRSPRLPVK	_LPSGPPEAEGQADLGPSTSEQNLAS(ph)PGPR_	LPSGPPEAEGQADLGPSTSEQNLAS(1)PGPR	LPS(-203.34)GPPEAEGQADLGPS(-90.66)T(-84.44)S(-83.79)EQNLAS(83.79)PGPR	25	1	1	1	1	1	1	0.35728	0.343371	1	down	down	down	down	0.6772	0.957854	1
IPI00556925;IPI00212553	IPI00556925	2800	S	>IPI:IPI00556925.2|TREMBL:D3ZN66|ENSEMBL:ENSRNOP00000046293 Tax_Id=10116 Gene_Symbol=Bsn Uncharacterized protein;>IPI:IPI00212553.3|SWISS-PROT:O88778|ENSEMBL:ENSRNOP00000039162|REFSEQ:NP_062019 Tax_Id=10116 Gene_Symbol=Bsn Protein bassoon	D3ZN66	2223;	29138	Bsn				yes	0.995316	23.2773	206.49	180.09	5.15e-27	yes	yes	yes	yes	yes	yes	1	VSPLSPHRLLDTSFASSERLNKAHVSPQKQF	_LLDTSFAS(ph)SER_	LLDTSFAS(0.995)S(0.005)ER	LLDT(-74.44)S(-54.27)FAS(23.28)S(-23.28)ER	8	1	1	1	1	1	1	0.62753	0.534702	1		down	down		0.63601	0.777424	1
IPI00360155;IPI00764257;IPI00780653	IPI00764257	449	S	>IPI:IPI00360155.3|TREMBL:Q4A1P4|ENSEMBL:ENSRNOP00000051751 Tax_Id=10116 Gene_Symbol=Brsk2 Brain serine/threonine kinase 2 (Fragment);>IPI:IPI00764257.2|REFSEQ:XP_001063734 Tax_Id=10116 Gene_Symbol=Brsk2 brain serine/threonine kinase 2;>IPI:IPI00780653.2|T		1566256;	293631	Brsk2				yes	0.9853	18.6474	267.92	207.76	1.07e-206	yes	yes	yes	yes	yes	yes	1;2	ARRAIEMAQHGQRSRSISGASSGLSTSPLSS;IAEAHPQFSKEDRSRSISGASSGLSTSPLSS	_S(ph)ISGASSGLSTSPLSSPR_	S(0.985)IS(0.013)GAS(0.001)SGLSTSPLSSPR	S(18.65)IS(-18.65)GAS(-28.99)S(-54.51)GLS(-98.26)T(-98.26)S(-111.37)PLS(-163.12)S(-178.28)PR	1	1	2	1	1	1	1	4.1583	3.17178	1	up	up	up	up	1.1887	0.569801	1		down
IPI00764257;IPI00780653	IPI00764257	419	S	>IPI:IPI00764257.2|REFSEQ:XP_001063734 Tax_Id=10116 Gene_Symbol=Brsk2 brain serine/threonine kinase 2;>IPI:IPI00780653.2|TREMBL:D3ZML2|ENSEMBL:ENSRNOP00000027134|REFSEQ:XP_219498 Tax_Id=10116 Gene_Symbol=Brsk2 Uncharacterized protein		1566256;	293631	Brsk2				yes	1	93.8581	247.02	237.6	2.18e-72	yes	yes	yes	yes	yes	yes	1;2	SPMLNRHGKRRPERKSMEVLSVTDGGSPVPA	_S(ph)MEVLSVTDGGS(ph)PVPAR_	S(1)MEVLSVTDGGS(1)PVPAR	S(93.86)MEVLS(-90.88)VT(-60.27)DGGS(60.27)PVPAR	1	1	1	1	1	1	1	3.0333	3.62542	1	up	up	up	up	1.241	1.09416	1
IPI00764257;IPI00780653	IPI00764257	430	S	>IPI:IPI00764257.2|REFSEQ:XP_001063734 Tax_Id=10116 Gene_Symbol=Brsk2 brain serine/threonine kinase 2;>IPI:IPI00780653.2|TREMBL:D3ZML2|ENSEMBL:ENSRNOP00000027134|REFSEQ:XP_219498 Tax_Id=10116 Gene_Symbol=Brsk2 Uncharacterized protein		1566256;	293631	Brsk2				yes	1	77.6946	320.79	254.71	2.97e-139	yes	yes	yes	yes	yes	yes	1;2	PERKSMEVLSVTDGGSPVPARRAIEMAQHGQ	_SM(ox)EVLSVTDGGS(ph)PVPAR_	SMEVLSVTDGGS(1)PVPAR	S(-206.99)MEVLS(-111.73)VT(-77.69)DGGS(77.69)PVPAR	12	1	1	1	1	1	1	0.34817	0.3465	1	down	down	down	down	0.81737	0.885504	1
IPI00360155;IPI00764257;IPI00780653	IPI00764257	463	S	>IPI:IPI00360155.3|TREMBL:Q4A1P4|ENSEMBL:ENSRNOP00000051751 Tax_Id=10116 Gene_Symbol=Brsk2 Brain serine/threonine kinase 2 (Fragment);>IPI:IPI00764257.2|REFSEQ:XP_001063734 Tax_Id=10116 Gene_Symbol=Brsk2 brain serine/threonine kinase 2;>IPI:IPI00780653.2|T		1566256;	293631	Brsk2				yes	0.8552	7.75827	227.08	211.87	1.46e-15	no	yes	yes	yes	yes	yes	2;4;5	RSISGASSGLSTSPLSSPRVTPHPSPRGSPL	_SISGASSGLSTS(ph)PLS(ph)SPR_	SISGASSGLS(0.128)T(0.128)S(0.744)PLS(0.855)S(0.145)PR	S(-106.65)IS(-86.1)GAS(-51.67)S(-44.54)GLS(-7.67)T(-7.67)S(7.67)PLS(7.76)S(-7.76)PR	15	2	2	2	2	2	2	0.31858	0.361193	2	down	down	down	down	1.0025	1.02291	2
IPI00764257;IPI00780653;IPI00896186	IPI00764257	526	S	>IPI:IPI00764257.2|REFSEQ:XP_001063734 Tax_Id=10116 Gene_Symbol=Brsk2 brain serine/threonine kinase 2;>IPI:IPI00780653.2|TREMBL:D3ZML2|ENSEMBL:ENSRNOP00000027134|REFSEQ:XP_219498 Tax_Id=10116 Gene_Symbol=Brsk2 Uncharacterized protein;>IPI:IPI00896186.1|TRE		1566256;	293631	Brsk2				yes	1	76.4214	180.19	127.03	2.68e-19	yes	yes	yes	yes	yes	yes	1	AWRSRLNSIRNSFLGSPRFHRRKMQVPTAEE;PWRTRLNSIKNSFLGSPRFHRRKLQVPTPEE	_NSFLGS(ph)PR_	NSFLGS(1)PR	NS(-76.42)FLGS(76.42)PR	6	1	1	1	1	1	1	0.58253	0.565227	1		down	down		1.0266	0.985902	1
IPI00360155;IPI00764257;IPI00780653	IPI00764257	404	S	>IPI:IPI00360155.3|TREMBL:Q4A1P4|ENSEMBL:ENSRNOP00000051751 Tax_Id=10116 Gene_Symbol=Brsk2 Brain serine/threonine kinase 2 (Fragment);>IPI:IPI00764257.2|REFSEQ:XP_001063734 Tax_Id=10116 Gene_Symbol=Brsk2 brain serine/threonine kinase 2;>IPI:IPI00780653.2|T		1566256;	293631	Brsk2				yes	1	35.7104	127.76	35.71	1.25e-05	yes	yes	yes	yes	yes	yes	1	LPPRNEIDPPRKRVDSPMLNRHGKRRPERKC;LPPRNEIDPPRKRVDSPMLNRHGKRRPERKS	_VDS(ph)PM(ox)LNR_	VDS(1)PMLNR	VDS(35.71)PMLNR	3	1	1	1	1	1	1	0.31551	0.287092	1	down	down	down	down	1.0264	0.991965	1
IPI00896186	IPI00896186	399	S	>IPI:IPI00896186.1|TREMBL:B2DD29|ENSEMBL:ENSRNOP00000033679|REFSEQ:NP_001120809 Tax_Id=10116 Gene_Symbol=Brsk1 Serine/threonine kinase SAD-B	B2DD29	1563268;	499073	Brsk1				yes	1	71.514	237.45	145.58	2.13e-78	yes	yes	yes	yes	yes	yes	1;2;3	SPMLSRHGKRRPERKSMEVLSITDAGSGGSP	_S(ph)M(ox)EVLSITDAGSGGSPVPTR_	S(1)MEVLSITDAGSGGSPVPTR	S(71.51)MEVLS(-71.51)IT(-102.05)DAGS(-131.68)GGS(-136.12)PVPT(-142.8)R	1	1	1	1	1	1	1	1.7628	2.07099	1	up	up	up	up	1.2524	1.18223	1
IPI00896186	IPI00896186	384	S	>IPI:IPI00896186.1|TREMBL:B2DD29|ENSEMBL:ENSRNOP00000033679|REFSEQ:NP_001120809 Tax_Id=10116 Gene_Symbol=Brsk1 Serine/threonine kinase SAD-B	B2DD29	1563268;	499073	Brsk1				yes	1	77.9046	143.96	143.96	0.000432382	yes	yes	yes	yes	yes	yes	1;2	LPPRNDVDPPRKRVDSPMLSRHGKRRPERKS	_VDS(ph)PMLSR_	VDS(1)PMLSR	VDS(77.9)PMLS(-77.9)R	3	1	1	1	1	1	1	0.24117	0.342278	1	down	down	down	down	0.9527	1.10708	1
IPI00360474;IPI00778895	IPI00360474	927	S	>IPI:IPI00360474.4|TREMBL:D3ZMD3|ENSEMBL:ENSRNOP00000041680|REFSEQ:NP_001101085 Tax_Id=10116 Gene_Symbol=Brpf3 Uncharacterized protein;>IPI:IPI00778895.2|TREMBL:D3ZBC6|ENSEMBL:ENSRNOP00000055991 Tax_Id=10116 Gene_Symbol=Brpf3 Uncharacterized protein	D3ZMD3	1306868;	309647	Brpf3				yes	0.880649	8.67978	73.985	73.985	0.00681757	yes	yes	yes	yes	yes	yes	1	DSPPGTPLGNVGRRTSVLFKKAKNGVKLQRG	_RTS(ph)VLFK_	RT(0.119)S(0.881)VLFK	RT(-8.68)S(8.68)VLFK	3	1	1	1		1	1	4.9796	7.9233	1	up	up	up	up	1.2209		1
IPI00201353	IPI00201353	165	S	>IPI:IPI00201353.4|TREMBL:Q4G086;Q66HQ4;Q8VBW4|ENSEMBL:ENSRNOP00000014798|REFSEQ:NP_543164 Tax_Id=10116 Gene_Symbol=Bnip3l RCG52176, isoform CRA_b	Q4G086	621354;	140923	Bnip3l				yes	0.999998	57.9845	156.51	156.51	3.76e-12	yes	yes	yes	yes	yes	yes	1	IPPKEFLFRHPKRAASLSMRKSGAMKKGGIF	_AAS(ph)LSMR_	AAS(1)LSMR	AAS(57.98)LS(-57.98)MR	3	1	1	1	1	1	1	3.7542	3.75375	1	up	up	up	up	1.0197	1.11427	1
IPI00390142	IPI00390142	44	S	>IPI:IPI00390142.1|SWISS-PROT:Q6AYK4|ENSEMBL:ENSRNOP00000029468|REFSEQ:NP_001019509 Tax_Id=10116 Gene_Symbol=Bcl2l14 Apoptosis facilitator Bcl-2-like protein 14	Q6AYK4	1562777;	500348	Bcl2l14				yes	1	86.8811	140.91	125.28	3.39e-05	yes	yes	yes	yes	yes	yes	1;2	FYARHHVFKSTPAVFSPKLSRTRSLSQKALG	_STPAVFS(ph)PK_	STPAVFS(1)PK	S(-108.34)T(-86.88)PAVFS(86.88)PK	7	1	1	1	1	1	1	0.49103	0.477145	1	down	down	down	down	0.91425	0.966184	1
IPI00209804	IPI00209804	82	S	>IPI:IPI00209804.1|SWISS-PROT:O88498-1|REFSEQ:NP_741985 Tax_Id=10116 Gene_Symbol=Bcl2l11 Isoform BOD-L of Bcl-2-like protein 11	O88498-1	628774;	64547	Bcl2l11				yes	0.994605	22.6587	142	128.86	4.4e-12	yes	yes	yes	yes	yes	yes	1	GPFATRSPLFIFVRRSSLLSRSSSGYFSFDT	_RS(ph)SLLSR_	RS(0.995)S(0.005)LLSR	RS(22.66)S(-22.66)LLS(-56.25)R	2	1	1	1		1	1	1.6875	1.77513	1		up	up		1.5038		1
IPI00370333	IPI00370333	188	S	>IPI:IPI00370333.1|TREMBL:Q2V6G6|ENSEMBL:ENSRNOP00000001975|REFSEQ:XP_001077467 Tax_Id=10116 Gene_Symbol=Baz1b bromodomain adjacent to zinc finger domain, 1B	Q2V6G6	1597089;	368002	Baz1b				yes	1	96.8898	118.52	96.89	0.000148172	yes	yes	yes	yes	yes	yes	1	HQKETVVKEDGGRRESINDRARRSPRKLPTS	_RES(ph)INDR_	RES(1)INDR	RES(96.89)INDR	3	1	1	1	1	1	1	2.7287	3.76407	1	up	up	up	up	0.82146	1.0393	1
IPI00655255;IPI00776806	IPI00655255	257	T	>IPI:IPI00655255.2|SWISS-PROT:Q3KR97-1|ENSEMBL:ENSRNOP00000057568|REFSEQ:NP_001029312 Tax_Id=10116 Gene_Symbol=Baiap2l1 Isoform 1 of Brain-specific angiogenesis inhibitor 1-associated protein 2-like protein 1;>IPI:IPI00776806.1|SWISS-PROT:Q3KR97-2 Tax_Id=1	Q3KR97-1	1308452;	304282	Baiap2l1				yes	0.999941	42.3207	255.67	170.51	6.36e-164	yes	yes	yes	yes	yes	yes	1;2	MIEEIKTPISTPVSGTPQPSPMTERSKMIGK	_TPISTPVSGT(ph)PQPS(ph)PMTER_	TPISTPVSGT(1)PQPS(0.998)PMT(0.002)ER	T(-83.09)PIS(-75.56)T(-67.73)PVS(-42.32)GT(42.32)PQPS(27.15)PMT(-27.15)ER	10	1	1	1	1	1	1	0.45465	0.348226	1	down	down	down	down	1.002	1.17117	1
IPI00655255;IPI00776806	IPI00655255	281	S	>IPI:IPI00655255.2|SWISS-PROT:Q3KR97-1|ENSEMBL:ENSRNOP00000057568|REFSEQ:NP_001029312 Tax_Id=10116 Gene_Symbol=Baiap2l1 Isoform 1 of Brain-specific angiogenesis inhibitor 1-associated protein 2-like protein 1;>IPI:IPI00776806.1|SWISS-PROT:Q3KR97-2 Tax_Id=1	Q3KR97-1	1308452;	304282	Baiap2l1				yes	0.999783	35.2195	135.14	109.54	9e-07	yes	yes	yes	yes	yes	yes	1;2;3;5	RSKMIGKDYDTLSKYSPKMPPAPSVKAYTSP	_MIGKDYDTLS(ph)KY(ph)S(ph)PK_	MIGKDY(0.008)DT(0.364)LS(0.63)KY(0.998)S(1)PK	MIGKDY(-19.12)DT(-2.39)LS(2.39)KY(26.29)S(35.22)PK	13	1	1	1	1	1	1	0.53856	0.420239	1	down	down	down	down	0.77893	0.881057	1
IPI00947866;IPI00371094;IPI00951916	IPI00947866	349	S	>IPI:IPI00947866.2|TREMBL:B5DFB6|ENSEMBL:ENSRNOP00000060162|REFSEQ:XP_001079639 Tax_Id=10116 Gene_Symbol=Atxn2 ataxin 2;>IPI:IPI00371094.5|ENSEMBL:ENSRNOP00000001691 Tax_Id=10116 Gene_Symbol=Atxn2 104 kDa protein;>IPI:IPI00951916.1|TREMBL:D4A2N8|ENSEMBL:EN	B5DFB6	1306637;	288663	Atxn2				yes	1	72.2905	85.522	72.29	0.000744747	yes	yes	yes	yes	yes	no	1	AHGSPAPVSTMPKRMSAEGPPRMSPKAQRHP	_RMS(ph)AEGPPR_	RMS(1)AEGPPR	RMS(72.29)AEGPPR	3	1	1	1	1	1	1	3.2832	2.4206	1	up	up	up	up	1.113	0.83257	1
IPI00947866;IPI00371094;IPI00951916	IPI00947866	357	S	>IPI:IPI00947866.2|TREMBL:B5DFB6|ENSEMBL:ENSRNOP00000060162|REFSEQ:XP_001079639 Tax_Id=10116 Gene_Symbol=Atxn2 ataxin 2;>IPI:IPI00371094.5|ENSEMBL:ENSRNOP00000001691 Tax_Id=10116 Gene_Symbol=Atxn2 104 kDa protein;>IPI:IPI00951916.1|TREMBL:D4A2N8|ENSEMBL:EN	B5DFB6	1306637;	288663	Atxn2				yes	1	86.9475	109.1	109.1	0.000142865	yes	yes	yes	yes	yes	no	1	STMPKRMSAEGPPRMSPKAQRHPRNHRVSAG	_MSAEGPPRMS(ph)PK_	MSAEGPPRMS(1)PK	MS(-86.95)AEGPPRMS(86.95)PK	10	1	1	1	1	1	1	0.45399	0.512164	1	down	down	down	down	0.97063	0.560036	1		down
IPI00373573	IPI00373573	14	S	>IPI:IPI00373573.2|TREMBL:D4A4M3|ENSEMBL:ENSRNOP00000028055|REFSEQ:NP_001100329 Tax_Id=10116 Gene_Symbol=Atrip Uncharacterized protein	D4A4M3	1626390;	301014	Atrip				yes	1	100.412	156.06	114.88	3.97e-06	yes	yes	yes	no	yes	yes	1	__MAGTPAPNSHRKQSGGLEPFLGLSRSIEN	_KQS(ph)GGLEPFLGLSR_	KQS(1)GGLEPFLGLSR	KQS(100.41)GGLEPFLGLS(-100.41)R	3	1	1	1		1	1	5.1638	6.74627	1	up	up	up	up	1.2878		1
IPI00194875;IPI00231314;IPI00231313;IPI00231315;IPI00950424;IPI00955188;IPI00955175	IPI00950424	1163	S	>IPI:IPI00194875.2|SWISS-PROT:P11506-1 Tax_Id=10116 Gene_Symbol=Atp2b2 Isoform WB of Plasma membrane calcium-transporting ATPase 2;>IPI:IPI00231314.2|SWISS-PROT:P11506-7 Tax_Id=10116 Gene_Symbol=Atp2b2 Isoform YB of Plasma membrane calcium-transporting ATP		2176;	24215	Atp2b2				yes	0.966982	14.6667	153.48	153.48	1.05e-05	yes	yes	yes	yes	yes	yes	1	RSSLYEGLEKPESRTSIHNFMAHPEFRIEDS	_TS(ph)IHNFMAHPEFR_	T(0.033)S(0.967)IHNFMAHPEFR	T(-14.67)S(14.67)IHNFMAHPEFR	2	1	1	1	1	1	1	2.3556	2.21892	1	up	up	up	up	1.315	1.10735	1
IPI00194875;IPI00231314;IPI00231313;IPI00231315;IPI00950424;IPI00955188;IPI00955175	IPI00950424	1162	T	>IPI:IPI00194875.2|SWISS-PROT:P11506-1 Tax_Id=10116 Gene_Symbol=Atp2b2 Isoform WB of Plasma membrane calcium-transporting ATPase 2;>IPI:IPI00231314.2|SWISS-PROT:P11506-7 Tax_Id=10116 Gene_Symbol=Atp2b2 Isoform YB of Plasma membrane calcium-transporting ATP		2176;	24215	Atp2b2				yes	0.964104	14.2908	123.92	98.337	0.000293377	yes	yes	yes	yes	yes	yes	1	FRSSLYEGLEKPESRTSIHNFMAHPEFRIED	_T(ph)SIHNFMAHPEFR_	T(0.964)S(0.036)IHNFMAHPEFR	T(14.29)S(-14.29)IHNFMAHPEFR	1	1	1	1	1	1	1	2.2348	2.0086	1	up	up	up	up	1.391	1.07301	1
IPI00959266;IPI00960106;IPI00194873;IPI00231269;IPI00231268;IPI00231271	IPI00959266	1139	S	>IPI:IPI00959266.1|TREMBL:D3ZAE5|ENSEMBL:ENSRNOP00000005491 Tax_Id=10116 Gene_Symbol=Atp2b1 Uncharacterized protein;>IPI:IPI00960106.1|TREMBL:D3ZAX3|ENSEMBL:ENSRNOP00000005450 Tax_Id=10116 Gene_Symbol=Atp2b1 Uncharacterized protein;>IPI:IPI00194873.1|SWISS	D3ZAE5	621303;	29598	Atp2b1				yes	0.869432	8.23398	149.22	131.48	1.59e-05	yes	yes	yes	yes	yes	yes	1;3	FRSSLYEGLEKPESRSSIHNFMTHPEFRIED	_S(ph)SIHNFMTHPEFR_	S(0.869)S(0.131)IHNFMTHPEFR	S(8.23)S(-8.23)IHNFMT(-98.79)HPEFR	1	1	1	1	1	1	1	1.7726	1.63848	1	up		up		1.4612	1.05503	1
IPI00214510;IPI00951550;IPI00391028;IPI00214516;IPI00417387	IPI00214510	315	S	>IPI:IPI00214510.3|TREMBL:D4A036|ENSEMBL:ENSRNOP00000001064 Tax_Id=10116 Gene_Symbol=RGD1303066 Uncharacterized protein;>IPI:IPI00951550.1|TREMBL:D4A5W1|ENSEMBL:ENSRNOP00000061466 Tax_Id=10116 Gene_Symbol=RGD1303066 Uncharacterized protein;>IPI:IPI00391028	D4A036	1303066;	361789	Atat1				yes	1	88.9144	213.69	213.69	5.18e-25	yes	no	yes	yes	yes	yes	1	PHPTARLLLATDPGGSPAQRRRTSSLPRSDE	_LLLATDPGGS(ph)PAQR_	LLLATDPGGS(1)PAQR	LLLAT(-88.91)DPGGS(88.91)PAQR	10	1	1	1	1	1	1	0.17737	0.307929	1	down	down	down	down	0.84573	1.30009	1
IPI00948022;IPI00566415;IPI00361840;IPI00569908	IPI00948022	914	S	>IPI:IPI00948022.1|TREMBL:D4A6A7|ENSEMBL:ENSRNOP00000059339 Tax_Id=10116 Gene_Symbol=Arvcf Uncharacterized protein;>IPI:IPI00566415.3|TREMBL:D4AC68|ENSEMBL:ENSRNOP00000045591 Tax_Id=10116 Gene_Symbol=Arvcf Uncharacterized protein;>IPI:IPI00361840.4|TREMBL:	D4A6A7	1306655;	303798	Arvcf				yes	1	79.6637	273.99	255.91	3.57e-44	yes	yes	yes	yes	yes	yes	1;2	DGYSTVDRRERRTLGSDSIGDSSEKELLKPD	_TLGS(ph)DSIGDSSEK_	TLGS(1)DSIGDSSEK	T(-130.19)LGS(79.66)DS(-79.66)IGDS(-146.44)S(-152.31)EK	4	1	1	1	1	1	1	2.2578	1.9939	1	up	up	up	up	0.80431	0.894374	1
IPI00948022;IPI00566415;IPI00361840;IPI00569908	IPI00948022	185	S	>IPI:IPI00948022.1|TREMBL:D4A6A7|ENSEMBL:ENSRNOP00000059339 Tax_Id=10116 Gene_Symbol=Arvcf Uncharacterized protein;>IPI:IPI00566415.3|TREMBL:D4AC68|ENSEMBL:ENSRNOP00000045591 Tax_Id=10116 Gene_Symbol=Arvcf Uncharacterized protein;>IPI:IPI00361840.4|TREMBL:	D4A6A7	1306655;	303798	Arvcf				yes	0.987389	18.9373	150.7	144.17	6.6e-11	yes	yes	yes	yes	yes	yes	1;2	LRGGGPAATLSRAYLSSGGGFPDGPEPRDIP	_AYLS(ph)SGGGFPDGPEPR_	AYLS(0.987)S(0.013)GGGFPDGPEPR	AY(-75.59)LS(18.94)S(-18.94)GGGFPDGPEPR	4	1	1	1	1	1	1	0.57579	0.558441	1		down	down		0.68476	1.02987	1
IPI00884581;IPI00231209;IPI00196729;IPI00565850;IPI00564884	IPI00884581	673	S	>IPI:IPI00884581.2|TREMBL:A3KMH4;Q52NK0|ENSEMBL:ENSRNOP00000043761|REFSEQ:NP_001106993 Tax_Id=10116 Gene_Symbol=Arhgef7 rho guanine nucleotide exchange factor 7 isoform a;>IPI:IPI00231209.5|SWISS-PROT:O55043|ENSEMBL:ENSRNOP00000017947|REFSEQ:NP_001106994 T	A3KMH4	620624;	114559	Arhgef7				yes	1	94.7168	148.52	94.717	2.01e-11	yes	yes	yes	yes	yes	yes	1	TMKKLLPKRKPERKPSDEEFAVRKSTAALEE	_KPS(ph)DEEFAVR_	KPS(1)DEEFAVR	KPS(94.72)DEEFAVR	3	1	1	1	1	1	1	1.5523	1.97095	1		up	up		1.4649	1.28464	1
IPI00949371;IPI00568735;IPI00950531	IPI00949371	656	S	>IPI:IPI00949371.1|TREMBL:D3ZWQ8|ENSEMBL:ENSRNOP00000001158 Tax_Id=10116 Gene_Symbol=Arhgef6 Uncharacterized protein;>IPI:IPI00568735.2|SWISS-PROT:Q5XXR3|ENSEMBL:ENSRNOP00000060979|REFSEQ:NP_001005565 Tax_Id=10116 Gene_Symbol=Arhgef6 Rho guanine nucleotide	D3ZWQ8	1359674;	363509	Arhgef6				yes	0.945931	12.4291	132.86	132.31	1.56e-08	yes	yes	yes	yes	yes	yes	1	TMKKFLHKRKTERKTSEEEYVIRKSTAALEE	_KTS(ph)EEEYVIR_	KT(0.054)S(0.946)EEEYVIR	KT(-12.43)S(12.43)EEEY(-103.6)VIR	3	1	1	1	1	1	1	2.3165	2.44894	1	up	up	up	up	1.0338	1.06841	1
IPI00949371;IPI00568735;IPI00950531	IPI00949371	655	T	>IPI:IPI00949371.1|TREMBL:D3ZWQ8|ENSEMBL:ENSRNOP00000001158 Tax_Id=10116 Gene_Symbol=Arhgef6 Uncharacterized protein;>IPI:IPI00568735.2|SWISS-PROT:Q5XXR3|ENSEMBL:ENSRNOP00000060979|REFSEQ:NP_001005565 Tax_Id=10116 Gene_Symbol=Arhgef6 Rho guanine nucleotide	D3ZWQ8	1359674;	363509	Arhgef6				yes	0.897045	9.40169	128.31	107.99	1.56e-08	yes	yes	yes	yes	yes	yes	1	KTMKKFLHKRKTERKTSEEEYVIRKSTAALE	_KT(ph)SEEEYVIR_	KT(0.897)S(0.103)EEEYVIR	KT(9.4)S(-9.4)EEEY(-91.08)VIR	2	1		1		1	1	1.9234		1	up		up		0.95786		1
IPI00949371;IPI00568735;IPI00950531	IPI00949371	696	S	>IPI:IPI00949371.1|TREMBL:D3ZWQ8|ENSEMBL:ENSRNOP00000001158 Tax_Id=10116 Gene_Symbol=Arhgef6 Uncharacterized protein;>IPI:IPI00568735.2|SWISS-PROT:Q5XXR3|ENSEMBL:ENSRNOP00000060979|REFSEQ:NP_001005565 Tax_Id=10116 Gene_Symbol=Arhgef6 Rho guanine nucleotide	D3ZWQ8	1359674;	363509	Arhgef6				yes	1	105.945	154.34	105.94	2.45e-10	yes	yes	yes	yes	yes	yes	1	AYCTSASFQQGTRKDSVPQVLLPEEEKLIIE	_KDS(ph)VPQVLLPEEEK_	KDS(1)VPQVLLPEEEK	KDS(105.94)VPQVLLPEEEK	3	1	1	1	1	1	1	2.3955	2.68212	1	up	up	up	up	0.98955	0.912909	1
IPI00191533;IPI00949336;IPI00560512	IPI00949336	679	S	>IPI:IPI00191533.2|ENSEMBL:ENSRNOP00000020717 Tax_Id=10116 Gene_Symbol=Arhgef11 165 kDa protein;>IPI:IPI00949336.1|SWISS-PROT:Q9ES67|TREMBL:D3ZZE7|ENSEMBL:ENSRNOP00000063559|REFSEQ:NP_076472 Tax_Id=10116 Gene_Symbol=Arhgef11 Uncharacterized protein;>IPI:IP	Q9ES67	619705;	78966	Arhgef11				yes	0.815996	6.46862	238.19	81.788	7.75e-21	yes	no	yes	yes	yes	yes	1	REEMKRSRKAENVPRSRSDVDMDAAAEAARL	_S(ph)RSDVDM(ox)DAAAEAAR_	S(0.816)RS(0.184)DVDMDAAAEAAR	S(6.47)RS(-6.47)DVDMDAAAEAAR	1	1		1	1	1	1	1.7677		1	up		up		1.2098	1.16975	1
IPI00781998;IPI00208915;IPI00563442;IPI00951750;IPI00562762	IPI00781998	301	S	>IPI:IPI00781998.2|TREMBL:D3ZMF8|ENSEMBL:ENSRNOP00000027379 Tax_Id=10116 Gene_Symbol=Arhgef1 Uncharacterized protein;>IPI:IPI00208915.1|SWISS-PROT:Q9Z1I6|ENSEMBL:ENSRNOP00000058826 Tax_Id=10116 Gene_Symbol=Arhgef1 Rho guanine nucleotide exchange factor 1;>	D3ZMF8	620951;	60323	Arhgef1				yes	0.999999	62.6189	96.82	85.845	0.000732268	yes	yes	yes	yes	yes	yes	1	KVEVDEKPGPADRKGSLGISSRDRTVGTPGQ	_KGS(ph)LGISSR_	KGS(1)LGISSR	KGS(62.62)LGIS(-62.62)S(-75.23)R	3	1	1	1	1	1	1	4.7194	3.94571	1	up	up	up	up	0.69263	0.649604	1
IPI00464682	IPI00464682	416	S	>IPI:IPI00464682.1|TREMBL:Q6AYD8|ENSEMBL:ENSRNOP00000017420|REFSEQ:NP_001004242 Tax_Id=10116 Gene_Symbol=Arhgap8 Rho GTPase activating protein 8	Q6AYD8	1303143;	300115	Arhgap8				yes	1	68.2512	147.4	109.48	0.000511848	yes	yes	yes	yes	yes	yes	1;2;5	GPVTKEFTQTGTPRASPYLSRLRIP______	_AS(ph)PYLSR_	AS(1)PYLSR	AS(68.25)PY(-68.25)LS(-86.9)R	2	1	1	1	1	1	1	0.25159	0.305176	1	down	down	down	down	0.60387	0.842673	1
IPI00198211;IPI00911224	IPI00198211	589	S	>IPI:IPI00198211.2|SWISS-PROT:P81128|REFSEQ:XP_002725629 Tax_Id=10116 Gene_Symbol=Grlf1 Glucocorticoid receptor DNA-binding factor 1;>IPI:IPI00911224.1|TREMBL:D4AD82|ENSEMBL:ENSRNOP00000021223|REFSEQ:XP_001053554 Tax_Id=10116 Gene_Symbol=Grlf1 Uncharacteri	P81128	1308738;	306400	Arhgap35				yes	0.99163	20.7363	81.904	81.904	0.0011601	yes	yes	yes	yes	yes	yes	1	ISSRFIRPSDRNQKNSLSDPNIDRINLVILG	_NS(ph)LSDPNIDR_	NS(0.992)LS(0.008)DPNIDR	NS(20.74)LS(-20.74)DPNIDR	2	1	1	1	1	1	1	4.6723	4.16979	1	up	up	up	up	1.512	0.81586	1
IPI00368991	IPI00368991	892	S	>IPI:IPI00368991.4|TREMBL:B5DEI5|ENSEMBL:ENSRNOP00000011589|REFSEQ:XP_001056872;XP_236020 Tax_Id=10116 Gene_Symbol=Rics Rho GTPase-activating protein	B5DEI5	1305267;	315530	Arhgap32				yes	1	84.7443	131.83	131.83	4.15e-05	yes	yes	yes	yes	yes	yes	1	SSKPSSFTEKVVYAFSPKIGRKLSKSPSMNI	_VVYAFS(ph)PK_	VVYAFS(1)PK	VVY(-84.74)AFS(84.74)PK	6	1	1	1	1	1	1	0.59957	0.531971	1		down	down		0.90487	0.910996	1
IPI00763058;IPI00950718	IPI00763058	927	S	>IPI:IPI00763058.2|ENSEMBL:ENSRNOP00000060787|REFSEQ:XP_001074395 Tax_Id=10116 Gene_Symbol=Arhgap21 Rho GTPase activating protein 21;>IPI:IPI00950718.1|ENSEMBL:ENSRNOP00000011448 Tax_Id=10116 Gene_Symbol=Arhgap21 212 kDa protein		1311028;	307178	Arhgap21				yes	0.991011	20.4891	145.61	145.61	2.31e-05	yes	yes	yes	yes	yes	yes	1;3	ADSQKSSEDSGSRKDSSSEVFSDAAKEGWLQ	_KDS(ph)SSEVFSDAAK_	KDS(0.991)S(0.009)SEVFSDAAK	KDS(20.49)S(-20.49)S(-38.67)EVFS(-89.75)DAAK	3	1	1	1	1	1	1	2.2766	2.17004	1	up	up	up	up	1.2369	0.978091	1
IPI00366572;IPI00475825	IPI00366572	161	S	>IPI:IPI00366572.4|TREMBL:D3ZDI5|ENSEMBL:ENSRNOP00000024022|REFSEQ:NP_001100827 Tax_Id=10116 Gene_Symbol=Arhgap12 Uncharacterized protein;>IPI:IPI00475825.2|TREMBL:D3ZZM2|ENSEMBL:ENSRNOP00000023925 Tax_Id=10116 Gene_Symbol=Arhgap12 Uncharacterized protein	D3ZDI5	1310017;	307016	Arhgap12				yes	0.895656	10.4799	81.709	69.261	0.00232223	yes	no	yes	yes	yes	no	1;2	LSLDLTHNNGKFNSDSHSPKVSSQNRTRLFG	_FNSDS(ph)HSPK_	FNS(0.024)DS(0.896)HS(0.08)PK	FNS(-15.69)DS(10.48)HS(-10.48)PK	5	1	1	1	1	1	1	0.59469	0.513954	1		down	down		0.7003	0.764701	1
IPI00327389	IPI00327389	218	S	>IPI:IPI00327389.1|TREMBL:Q7TSU1|ENSEMBL:ENSRNOP00000010054|REFSEQ:NP_851597 Tax_Id=10116 Gene_Symbol=Arfgef2 Brefeldin A-inhibited guanine nucleotide-exchange factor 2	Q7TSU1	631430;	296380	Arfgef2				yes	0.999993	54.1931	198.06	132.85	2.42e-77	yes	yes	yes	yes	yes	yes	1;2;3	QEARELEKPIQSKPQSPVIQATAGSPKFSRL	_ELEKPIQSKPQS(ph)PVIQATAGS(ph)PK_	ELEKPIQSKPQS(1)PVIQAT(0.007)AGS(0.993)PK	ELEKPIQS(-54.75)KPQS(54.19)PVIQAT(-21.71)AGS(21.71)PK	12	1	1	1	2	1	1	2.0822	2.19414	1	up	up	up	up	1.0062	0.950029	1
IPI00366534	IPI00366534	1076	S	>IPI:IPI00366534.4|TREMBL:D4A631|ENSEMBL:ENSRNOP00000007766|REFSEQ:XP_001066125;XP_232614 Tax_Id=10116 Gene_Symbol=Arfgef1 Uncharacterized protein	D4A631	1560793;	312915	Arfgef1				yes	0.999992	52.2371	155.11	125.74	1.92e-07	yes	yes	yes	yes	yes	yes	1	VKPRYISGTVRGREGSLTGTKDQAPDEFVGL	_EGS(ph)LTGTK_	EGS(1)LTGTK	EGS(52.24)LT(-52.24)GT(-56.46)K	3	1	1	1	1	1	1	2.3156	2.85339	1	up	up	up	up	0.89763	1.1673	1
IPI00959493;IPI00362434	IPI00959493	467	S	>IPI:IPI00959493.1|REFSEQ:XP_002725199 Tax_Id=10116 Gene_Symbol=RGD1309388 DIP13 alpha-like;>IPI:IPI00362434.3|TREMBL:D3ZWA8|ENSEMBL:ENSRNOP00000018413|REFSEQ:XP_002728419 Tax_Id=10116 Gene_Symbol=RGD1309388 Uncharacterized protein		1309388;	290537	Appl1				yes	0.999965	46.1161	388.85	156.5		yes	yes	yes	yes	yes	yes	1	TAARVNQSALEAVTPSPSFQQRHESLRPGGQ	_VNQSALEAVTPS(ph)PSFQQR_	VNQSALEAVTPS(1)PSFQQR	VNQS(-46.12)ALEAVT(-50.14)PS(46.12)PS(-63.92)FQQR	12	1	1	1	1	1	1	0.42374	0.415403	1	down	down	down	down	0.90974	0.896539	1
IPI00198486	IPI00198486	754	S	>IPI:IPI00198486.4|TREMBL:B5DFK6;Q4FZT4;Q5RK16|ENSEMBL:ENSRNOP00000025878|REFSEQ:NP_001094189 Tax_Id=10116 Gene_Symbol=Ap3d1 Ap3d1 protein	B5DFK6	1308659;	314633	Ap3d1				yes	0.992282	20.1272	287.33	84.674	6.02e-107	yes	yes	yes	yes	yes	yes	1;2;3	KDKKRKKKEKGKRRHSSLPTESDEDIAPAQR	_RHS(ph)S(ph)LPTES(ph)DEDIAPAQR_	RHS(0.992)S(0.903)LPT(0.205)ES(0.899)DEDIAPAQR	RHS(20.13)S(9.15)LPT(-8.96)ES(8.96)DEDIAPAQR	3	2	2	2	2	2	2	4.0602	6.30875	2	up	up	up	up	0.96098	0.882301	2
IPI00199445;IPI00210611	IPI00199445	2457	S	>IPI:IPI00199445.2|TREMBL:O70511|ENSEMBL:ENSRNOP00000043687|REFSEQ:NP_001029156 Tax_Id=10116 Gene_Symbol=Ank3 ankyrin 3, epithelial isoform 2;>IPI:IPI00210611.4|TREMBL:O88521;Q574D9;Q574E0;Q792M9|ENSEMBL:ENSRNOP00000017790 Tax_Id=10116 Gene_Symbol=Ank3 190	O70511	620157;	361833	Ank3				yes	0.997885	26.9358	203.71	171.12	2.68e-68	yes	yes	yes	yes	yes	yes	1	PVDGWQNETPSGSLESPAQARRITGGLLDRL	_SFADENNVFHDPVDGWQNETPSGSLES(ph)PAQAR_	SFADENNVFHDPVDGWQNETPSGS(0.002)LES(0.998)PAQAR	S(-164.64)FADENNVFHDPVDGWQNET(-50.52)PS(-40.68)GS(-26.94)LES(26.94)PAQAR	27	1	1	1	1	1	1	0.52208	0.406686	1	down	down	down	down	1.2641	0.96302	1
IPI00196508	IPI00196508	262	S	>IPI:IPI00196508.1|SWISS-PROT:O08838|ENSEMBL:ENSRNOP00000017102|REFSEQ:NP_071553 Tax_Id=10116 Gene_Symbol=Amph Amphiphysin	O08838	620274;	60668	Amph				yes	1	76.3723	169.43	111.6	9.39e-63	yes	yes	yes	yes	yes	yes	2;3;4;5	GAPSDSGPLRIAKTPSPPEEASPLPSPTASP	_IAKT(ph)PS(ph)PPEEAS(ph)PLPS(ph)PTASPNHTLAPASPAPVRPR_	IAKT(1)PS(1)PPEEAS(1)PLPS(0.973)PT(0.027)ASPNHTLAPASPAPVRPR	IAKT(80.17)PS(76.37)PPEEAS(48.02)PLPS(15.53)PT(-15.53)AS(-36.26)PNHT(-55.14)LAPAS(-66.78)PAPVRPR	6	2	2	2	2	2	2	1.7383	1.91263	2		up	up		1.7621	1.18492	2	up
IPI00196508	IPI00196508	260	T	>IPI:IPI00196508.1|SWISS-PROT:O08838|ENSEMBL:ENSRNOP00000017102|REFSEQ:NP_071553 Tax_Id=10116 Gene_Symbol=Amph Amphiphysin	O08838	620274;	60668	Amph				yes	1	80.1725	169.43	111.6	9.39e-63	yes	yes	yes	yes	yes	yes	2;3;4;5	IQGAPSDSGPLRIAKTPSPPEEASPLPSPTA	_IAKT(ph)PS(ph)PPEEAS(ph)PLPS(ph)PTASPNHTLAPASPAPVRPR_	IAKT(1)PS(1)PPEEAS(1)PLPS(0.973)PT(0.027)ASPNHTLAPASPAPVRPR	IAKT(80.17)PS(76.37)PPEEAS(48.02)PLPS(15.53)PT(-15.53)AS(-36.26)PNHT(-55.14)LAPAS(-66.78)PAPVRPR	4	2	2	2	2	2	2	1.7383	1.91263	2		up	up		1.7621	1.18492	2	up
IPI00949838;IPI00948086;IPI00569507	IPI00949838	393	S	>IPI:IPI00949838.2|ENSEMBL:ENSRNOP00000010118|REFSEQ:NP_001032170 Tax_Id=10116 Gene_Symbol=Akap9 A kinase (PRKA) anchor protein (yotiao) 9;>IPI:IPI00948086.1|TREMBL:Q8K4S6|ENSEMBL:ENSRNOP00000059746 Tax_Id=10116 Gene_Symbol=Akap9 Centrosomal protein CG-NAP		620833;	246150	Akap9				yes	1	85.0636	227.08	90.968	1.01e-25	yes	yes	yes	yes	yes	yes	1	TGTVRRVEQETQRKLSLLQAELDEMYGKQIV	_KLS(ph)LLQAELDEM(ox)YGK_	KLS(1)LLQAELDEMYGK	KLS(85.06)LLQAELDEMY(-85.06)GK	3	1	1	1	1	1	1	4.1206	3.30513	1	up	up	up	up	1.307	1.08659	1
IPI00364348	IPI00364348	770	S	>IPI:IPI00364348.6|ENSEMBL:ENSRNOP00000014802|REFSEQ:NP_001099741 Tax_Id=10116 Gene_Symbol=Akap13 A kinase (PRKA) anchor protein 13		727893;	293024	Akap13				yes	0.999576	33.7456	254.62	235.26	4.32e-60	yes	yes	yes	yes	yes	yes	1;2;6	SEEKLEPDQVSPRGSSFSLASSPESESVTKD	_GSS(ph)FSLASSPESESVTK_	GSS(1)FSLASSPESESVTK	GS(-33.75)S(33.75)FS(-57.66)LAS(-139.31)S(-147.94)PES(-158.53)ES(-166.38)VT(-173.07)K	3	1	1	1	1	1	1	2.6405	2.83978	1	up	up	up	up	0.71966	1.00697	1
IPI00364348	IPI00364348	769	S	>IPI:IPI00364348.6|ENSEMBL:ENSRNOP00000014802|REFSEQ:NP_001099741 Tax_Id=10116 Gene_Symbol=Akap13 A kinase (PRKA) anchor protein 13		727893;	293024	Akap13				yes	0.951075	12.8869	251.75	232.84	1.31e-35	yes	yes	yes	yes	yes	yes	1;4;6	QSEEKLEPDQVSPRGSSFSLASSPESESVTK	_GS(ph)SFSLASSPESESVTK_	GS(0.951)S(0.049)FSLASSPESESVTK	GS(12.89)S(-12.89)FS(-70.51)LAS(-147.89)S(-147.89)PES(-117.21)ES(-123.34)VT(-129.43)K	2	1	1	1	1	1	1	3.3391	3.29446	1	up	up	up	up	0.7034	0.868508	1
IPI00364348	IPI00364348	1002	S	>IPI:IPI00364348.6|ENSEMBL:ENSRNOP00000014802|REFSEQ:NP_001099741 Tax_Id=10116 Gene_Symbol=Akap13 A kinase (PRKA) anchor protein 13		727893;	293024	Akap13				yes	0.998448	28.6432	191.79	125.28	1.88e-13	yes	yes	no	yes	yes	yes	1	LMKGGAVQNLVPPKTSLSADSEQKTSSTEQS	_TS(ph)LSADSEQK_	T(0.001)S(0.998)LSADSEQK	T(-28.64)S(28.64)LS(-37.26)ADS(-69.08)EQK	2	1	1	1	1	1	1	4.3833	5.50509	1	up	up	up	up	0.7745	1.56607	1
IPI00364348;IPI00554183	IPI00364348	1894	S	>IPI:IPI00364348.6|ENSEMBL:ENSRNOP00000014802|REFSEQ:NP_001099741 Tax_Id=10116 Gene_Symbol=Akap13 A kinase (PRKA) anchor protein 13;>IPI:IPI00554183.3|TREMBL:D4A1Q1|ENSEMBL:ENSRNOP00000014697 Tax_Id=10116 Gene_Symbol=Akap13 Uncharacterized protein		727893;	293024	Akap13				yes	0.99979	36.6533	149.22	113.47	2.44e-20	yes	yes	yes	yes	yes	yes	2	ENMSNTWKFLSHSTDSLNKICKVNESTESLT	_FLSHS(ph)TDS(ph)LNK_	FLS(0.002)HS(0.968)T(0.031)DS(1)LNK	FLS(-27.85)HS(14.97)T(-14.97)DS(36.65)LNK	8	2	2	2	2	2	2	0.57416	0.229268	2		down	down		0.67056	0.834655	2
IPI00779281	IPI00779281	21	S	>IPI:IPI00779281.3|TREMBL:D3ZS99|ENSEMBL:ENSRNOP00000054952|REFSEQ:NP_036905 Tax_Id=10116 Gene_Symbol=Akap11 Uncharacterized protein	D3ZS99	2079;	498549	Akap11				yes	0.996844	24.9948	151.3	101.39	9.51e-08	yes	yes	yes	yes	yes	yes	1	PFRNSHTKTKASVRKSFSEDVFQSVKSLLQS	_KS(ph)FSEDVFQSVK_	KS(0.997)FS(0.003)EDVFQSVK	KS(24.99)FS(-24.99)EDVFQS(-75.41)VK	2	1	1	1	1	1	1	2.5887	3.50079	1	up	up	up	up	0.99233	1.47128	1
IPI00779281	IPI00779281	23	S	>IPI:IPI00779281.3|TREMBL:D3ZS99|ENSEMBL:ENSRNOP00000054952|REFSEQ:NP_036905 Tax_Id=10116 Gene_Symbol=Akap11 Uncharacterized protein	D3ZS99	2079;	498549	Akap11				yes	0.996862	26.9433	169.04	62.68	5.79e-06	no	yes	no	yes	yes	yes	1	RNSHTKTKASVRKSFSEDVFQSVKSLLQSEK	_SFS(ph)EDVFQSVK_	S(0.002)FS(0.997)EDVFQS(0.001)VK	S(-26.94)FS(26.94)EDVFQS(-29.48)VK	3		1		1	1	1		3.95101	1		up	up			1.11047	1
IPI00471827	IPI00471827	52	S	>IPI:IPI00471827.4|TREMBL:Q66HA0|ENSEMBL:ENSRNOP00000003871|REFSEQ:NP_001108078 Tax_Id=10116 Gene_Symbol=Akap10 A kinase (PRKA) anchor protein 10	Q66HA0	1308869;	360540	Akap10				yes	1	78.4965	124.12	100.55	1.05e-08	yes	yes	yes	yes	yes	yes	1	KNLDVKSIKASIAVHSPQKSTKNHALLEAAG	_ASIAVHS(ph)PQK_	ASIAVHS(1)PQK	AS(-78.5)IAVHS(78.5)PQK	7		1	1	1	1	1		0.461595	1		down	down		0.8967	1.23672	1
IPI00958876;IPI00213479;IPI00231915	IPI00958876	425	S	>IPI:IPI00958876.1|TREMBL:D4A9M6|ENSEMBL:ENSRNOP00000052543 Tax_Id=10116 Gene_Symbol=Akap1 Uncharacterized protein;>IPI:IPI00213479.3|SWISS-PROT:O88884-1|ENSEMBL:ENSRNOP00000003251|REFSEQ:NP_446117 Tax_Id=10116 Gene_Symbol=Akap1 Isoform 1 of A-kinase ancho	D4A9M6	620826;	114124	Akap1				yes	1	96.5067	162.49	151.55	1.77e-27	yes	yes	yes	yes	yes	yes	1	ISLAPCPPPVTPQRQSLDGASNPRGDDTFVT	_QS(ph)LDGASNPR_	QS(1)LDGASNPR	QS(96.51)LDGAS(-96.51)NPR	2	1	1	1	1	1	1	1.6952	2.84649	1		up	up		0.9067	1.26041	1
IPI00373432	IPI00373432	110	S	>IPI:IPI00373432.1|TREMBL:Q4G079;Q9EPV3|ENSEMBL:ENSRNOP00000015213|REFSEQ:NP_446209 Tax_Id=10116 Gene_Symbol=Aimp1 Small inducible cytokine subfamily E, member 1	Q4G079	620466;	114632	Aimp1				yes	0.999738	36.224	241.38	188.26	1.24e-86	yes	yes	yes	yes	yes	yes	1;4	LETHCSVSESVTRSASVTTTTMTGGGGEEKK	_SAS(ph)VTTTTMTGGGGEEK_	SAS(1)VTTTTMTGGGGEEK	S(-46.29)AS(36.22)VT(-36.22)T(-73.38)T(-72.5)T(-81.77)MT(-99.51)GGGGEEK	3	1	1	1	1	1	1	3.4866	4.638	1	up	up	up	up	1.157	1.69895	1
IPI00393676	IPI00393676	1744	S	>IPI:IPI00393676.1|TREMBL:D3ZZZ0|ENSEMBL:ENSRNOP00000037261|REFSEQ:XP_341162 Tax_Id=10116 Gene_Symbol=Ahctf1 Uncharacterized protein	D3ZZZ0	1561291;	360886	Ahctf1				yes	1	82.3191	273.66	200.54	9.82e-100	yes	yes	yes	yes	yes	yes	1;2	DSIAPRTLTRRQRALSLNVTSEQEPSAAATP	_ALS(ph)LNVTSEQEPSAAATPQK_	ALS(1)LNVTSEQEPSAAATPQK	ALS(82.32)LNVT(-82.32)S(-106.77)EQEPS(-160.65)AAAT(-170.62)PQK	3	1	1	1	1	1	1	2.3222	2.73112	1	up	up	up	up	0.68252	1.11944	1
IPI00367110;IPI00564841	IPI00367110	293	S	>IPI:IPI00367110.3|SWISS-PROT:Q4KLH5|ENSEMBL:ENSRNOP00000021309|REFSEQ:NP_001129068 Tax_Id=10116 Gene_Symbol=Agfg1-ps1;Agfg1 Arf-GAP domain and FG repeats-containing protein 1;>IPI:IPI00564841.1|TREMBL:D4A4Q8|ENSEMBL:ENSRNOP00000030195 Tax_Id=10116 Gene_Sy	Q4KLH5	1560041;1310527;	363266	Agfg1				yes	0.999902	40.1666	321.3	273.59	3.18e-173	yes	yes	yes	yes	yes	yes	1	VNANFAHFDNFPKSSSADFGSFSTSQSHQTA	_SSS(ph)ADFGSFSTSQSHQTASTVSK_	SSS(1)ADFGSFSTSQSHQTASTVSK	S(-58.52)S(-40.17)S(40.17)ADFGS(-82.41)FS(-92.22)T(-100)S(-118.9)QS(-144.35)HQT(-184.41)AS(-197.36)T(-203.64)VS(-209.79)K	3	1	1	1	1	1	1	2.0902	3.15368	1	up	up	up	up	0.68705	0.660153	1
IPI00367110;IPI00564841	IPI00367110	177	T	>IPI:IPI00367110.3|SWISS-PROT:Q4KLH5|ENSEMBL:ENSRNOP00000021309|REFSEQ:NP_001129068 Tax_Id=10116 Gene_Symbol=Agfg1-ps1;Agfg1 Arf-GAP domain and FG repeats-containing protein 1;>IPI:IPI00564841.1|TREMBL:D4A4Q8|ENSEMBL:ENSRNOP00000030195 Tax_Id=10116 Gene_Sy	Q4KLH5	1560041;1310527;	363266	Agfg1				yes	1	98.4063	280.71	192.32	5.03e-146	yes	yes	yes	yes	yes	yes	1;2	SLLGESAPALHLNKGTPTQSPVVGRSQGQQQ	_GT(ph)PT(ph)QSPVVGR_	GT(1)PT(0.994)QS(0.006)PVVGR	GT(98.41)PT(22.39)QS(-22.39)PVVGR	2	1	1	1	1	1	1	0.24205	0.353669	1	down	down	down	down	1.0838	1.41743	1
IPI00367110;IPI00564841	IPI00367110	181	S	>IPI:IPI00367110.3|SWISS-PROT:Q4KLH5|ENSEMBL:ENSRNOP00000021309|REFSEQ:NP_001129068 Tax_Id=10116 Gene_Symbol=Agfg1-ps1;Agfg1 Arf-GAP domain and FG repeats-containing protein 1;>IPI:IPI00564841.1|TREMBL:D4A4Q8|ENSEMBL:ENSRNOP00000030195 Tax_Id=10116 Gene_Sy	Q4KLH5	1560041;1310527;	363266	Agfg1				yes	1	76.5033	280.71	185.95	1.84e-126	yes	yes	yes	yes	yes	yes	1;2	ESAPALHLNKGTPTQSPVVGRSQGQQQEKKQ	_GTPTQS(ph)PVVGR_	GTPTQS(1)PVVGR	GT(-124.52)PT(-76.5)QS(76.5)PVVGR	6	1	1	1	1	1	1	0.38594	0.437637	1	down	down	down	down	0.73699	0.877655	1
IPI00367110;IPI00564841	IPI00367110	179	T	>IPI:IPI00367110.3|SWISS-PROT:Q4KLH5|ENSEMBL:ENSRNOP00000021309|REFSEQ:NP_001129068 Tax_Id=10116 Gene_Symbol=Agfg1-ps1;Agfg1 Arf-GAP domain and FG repeats-containing protein 1;>IPI:IPI00564841.1|TREMBL:D4A4Q8|ENSEMBL:ENSRNOP00000030195 Tax_Id=10116 Gene_Sy	Q4KLH5	1560041;1310527;	363266	Agfg1				yes	0.994268	22.3921	265.45	192.32	5.03e-146	yes	yes	yes	yes	yes	yes	2	LGESAPALHLNKGTPTQSPVVGRSQGQQQEK	_GT(ph)PT(ph)QSPVVGR_	GT(1)PT(0.994)QS(0.006)PVVGR	GT(98.41)PT(22.39)QS(-22.39)PVVGR	4	2	2	2	2	2	2	0.21993	0.251439	2	down	down	down	down	1.0703	1.36377	2
IPI00870084	IPI00870084	335	T	>IPI:IPI00870084.2|ENSEMBL:ENSRNOP00000017827 Tax_Id=10116 Gene_Symbol=Agap3 Protein		1310751;	362300	Agap3				yes	0.975944	17.7233	221.85	221.85	8.83e-98	yes	yes	yes	yes	yes	yes	1	ISQRELRIETIAASSTPTPIRKQSKRRSNIF	_IETIAASST(ph)PTPIR_	IETIAASS(0.016)T(0.976)PT(0.007)PIR	IET(-90.46)IAAS(-39.67)S(-17.72)T(17.72)PT(-21.16)PIR	9	1	1	1	1	1	1	0.24342	0.181534	1	down	down	down	down	0.568	0.67563	1	down
IPI00949573;IPI00389524;IPI00949382	IPI00949573	782	T	>IPI:IPI00949573.1|ENSEMBL:ENSRNOP00000063215 Tax_Id=10116 Gene_Symbol=Agap1 88 kDa protein;>IPI:IPI00389524.5|ENSEMBL:ENSRNOP00000026360 Tax_Id=10116 Gene_Symbol=Agap1 83 kDa protein;>IPI:IPI00949382.1|TREMBL:B0BND8|ENSEMBL:ENSRNOP00000060109|REFSEQ:NP_00		1309244;	316611	Agap1				yes	1	78.5387	206.32	206.32	1.28e-26	yes	yes	yes	yes	yes	yes	1	LLQYGCPDERFVLMATPNLSRKNNSRNNSSG	_FVLMAT(ph)PNLSR_	FVLMAT(1)PNLSR	FVLMAT(78.54)PNLS(-78.54)R	6	1	1	1	1	1	1	0.45553	0.366475	1	down	down	down	down	0.98286	0.690608	1
IPI00369205;IPI00950054	IPI00369205	832	S	>IPI:IPI00369205.1|TREMBL:D3ZSX2|ENSEMBL:ENSRNOP00000009440 Tax_Id=10116 Gene_Symbol=Aff4 Uncharacterized protein;>IPI:IPI00950054.1|TREMBL:D3ZP74|ENSEMBL:ENSRNOP00000060502|REFSEQ:NP_001100471 Tax_Id=10116 Gene_Symbol=Aff4 Uncharacterized protein	D3ZSX2	1311694;	303132	Aff4				yes	0.999986	49.1867	138.99	138.99	0.00086678	yes	yes	yes	yes	yes	yes	1	SKDSKTEHGSRKRTVSQSSSLKSSSTSNKEN	_TVS(ph)QSSSLK_	TVS(1)QSSSLK	T(-64.07)VS(49.19)QS(-49.19)S(-58.75)S(-65.36)LK	3	1	1	1	1	1	1	1.8931	1.52544	1	up		up		0.83454	0.872905	1
IPI00565210;IPI00766202	IPI00565210	569	S	>IPI:IPI00565210.1|TREMBL:D3ZGM3|ENSEMBL:ENSRNOP00000012617 Tax_Id=10116 Gene_Symbol=Abl1 Uncharacterized protein;>IPI:IPI00766202.1|ENSEMBL:ENSRNOP00000042940 Tax_Id=10116 Gene_Symbol=Abl1 122 kDa protein	D3ZGM3	1584969;	311860	Abl1				yes	1	85.8957	370.58	134.14	1.47e-256	yes	yes	yes	yes	yes	yes	1	KGLGESDALDSEPAVSPLLPRKERGPPDGSL	_GLGESDALDSEPAVS(ph)PLLPR_	GLGESDALDSEPAVS(1)PLLPR	GLGES(-94.48)DALDS(-85.9)EPAVS(85.9)PLLPR	15	1	1	1	1	1	1	0.34065	0.29522	1	down	down	down	down	0.71915	0.844809	1
IPI00960103	IPI00960103	1206	S	>IPI:IPI00960103.1|REFSEQ:XP_002727310 Tax_Id=10116 Gene_Symbol=LOC100365272 YTH domain containing 2-like			100365272	Ythdc2				yes	0.999468	32.7367	278.64	272.3	8.13e-42	yes	yes	yes	yes	yes	yes	1	LPLASSWRSNNSRKSSADTEFSDGSTAAERV	_KSS(ph)ADTEFSDGSTAAER_	KS(0.001)S(0.999)ADTEFSDGSTAAER	KS(-32.74)S(32.74)ADT(-68.59)EFS(-104.24)DGS(-152.68)T(-158.81)AAER	3	1	1	1	1	1	1	3.7095	4.21035	1	up	up	up	up	1.2182	1.13065	1
IPI00960060	IPI00960060	1302	S	>IPI:IPI00960060.1|ENSEMBL:ENSRNOP00000010349|REFSEQ:XP_002726356 Tax_Id=10116 Gene_Symbol=LOC100364718 myeloid/lymphoid or mixed-lineage leukemia 3-like			100364718	Kmt2c				yes	0.995316	23.2624	174.2	149.53	7.6e-16	yes	yes	yes	yes	yes	yes	1;2;3	RTGQGKAKRSVVRKDSSGSISEQLSNRDDGW	_KDS(ph)SGS(ph)ISEQLSNR_	KDS(0.995)S(0.007)GS(0.997)ISEQLSNR	KDS(23.26)S(-23.26)GS(25.97)IS(-40.82)EQLS(-85.01)NR	3	1	1		1	1	1	2.7422	2.41832	1	up	up	up	up		1.69874	1
IPI00960060	IPI00960060	2073	S	>IPI:IPI00960060.1|ENSEMBL:ENSRNOP00000010349|REFSEQ:XP_002726356 Tax_Id=10116 Gene_Symbol=LOC100364718 myeloid/lymphoid or mixed-lineage leukemia 3-like			100364718	Kmt2c				yes	1	67.0591	109.03	109.03	3.9e-06	yes	yes	yes	no	yes	yes	1	SQDPYGSLSQASRRLSVDPYERPALTPRPVD	_RLS(ph)VDPYERPALTPR_	RLS(1)VDPYERPALTPR	RLS(67.06)VDPY(-67.06)ERPALT(-76.1)PR	3	1	1	1	1	1	1	2.9899	7.84006	1	up	up	up	up	1.0576	1.15059	1
IPI00959288;IPI00876621;IPI00950825	IPI00959288	20	S	>IPI:IPI00959288.1|REFSEQ:XP_002730110 Tax_Id=10116 Gene_Symbol=LOC100362985 RAB12, member RAS oncogene family;>IPI:IPI00876621.1|SWISS-PROT:P35284|TREMBL:D4A376|ENSEMBL:ENSRNOP00000059602|REFSEQ:NP_037149 Tax_Id=10116 Gene_Symbol=Rab12 ras-related protein			100362985	Rab12				yes	0.999999	59.7273	256.5	93.767	3.31e-149	yes	yes	yes	yes	yes	yes	1	AALHRRPAGGGLGAVSPALSGGQARRRKQPP	_RPAGGGLGAVS(ph)PALSGGQAR_	RPAGGGLGAVS(1)PALSGGQAR	RPAGGGLGAVS(59.73)PALS(-59.73)GGQAR	11	1	1	1	1	1	1	0.49688	0.483816	1	down	down	down	down	0.85159	0.89823	1
IPI00951713	IPI00951713	86	S	>IPI:IPI00951713.1|TREMBL:D3ZKL0|ENSEMBL:ENSRNOP00000060865 Tax_Id=10116 Gene_Symbol=- Uncharacterized protein	D3ZKL0							yes	1	75.9144	214.89	179.79	3.21e-27	yes	yes	yes	yes	yes	yes	1;3	VAHLGPDPHRQSRRASGEPSVESGRKVEIRR	_RAS(ph)GEPSVESGR_	RAS(1)GEPSVESGR	RAS(75.91)GEPS(-75.91)VES(-120.98)GR	3	1	1	1	1	1	1	2.2182	2.83873	1	up	up	up	up	0.81002	0.977613	1
IPI00766214;IPI00389131;IPI00950841	IPI00950841	455	S	>IPI:IPI00766214.4|ENSEMBL:ENSRNOP00000034506 Tax_Id=10116 Gene_Symbol=- 159 kDa protein;>IPI:IPI00389131.3|ENSEMBL:ENSRNOP00000011801 Tax_Id=10116 Gene_Symbol=- 152 kDa protein;>IPI:IPI00950841.1|TREMBL:D4A5I4|ENSEMBL:ENSRNOP00000059597 Tax_Id=10116 Gene_	D4A5I4			Nav1				yes	0.990832	20.3297	112.15	90.05	9.38e-05	yes	yes	yes	yes	yes	yes	1;2	SLNSLPTTPTASRRSSTIVLRTDSEKRSLAE	_RS(ph)S(ph)TIVLR_	RS(0.998)S(0.991)T(0.011)IVLR	RS(27.58)S(20.33)T(-20.33)IVLR	3		1	2	1	2	1		2.45411	1		up	up		0.84167	0.913743	1
IPI00950209;IPI00768253;IPI00949607	IPI00950209	242	S	>IPI:IPI00950209.1|ENSEMBL:ENSRNOP00000059197 Tax_Id=10116 Gene_Symbol=- 130 kDa protein;>IPI:IPI00768253.3|ENSEMBL:ENSRNOP00000001607 Tax_Id=10116 Gene_Symbol=- 126 kDa protein;>IPI:IPI00949607.1|ENSEMBL:ENSRNOP00000060596 Tax_Id=10116 Gene_Symbol=- 34 kD								yes	1	70.7942	258.37	235.98	2.51e-28	yes	yes	yes	yes	yes	yes	1;2;3	FSFFQRSKKKREQTASAPATPLVSKHRPSFT	_EQTAS(ph)APAT(ph)PLVSK_	EQTAS(1)APAT(1)PLVSK	EQT(-70.79)AS(70.79)APAT(73.59)PLVS(-73.59)K	5	1	1	1	1	1	1	0.53549	0.417502	1	down	down	down	down	1.0179	0.979048	1
IPI00949638;IPI00870560	IPI00949638	1007	S	>IPI:IPI00949638.1|TREMBL:D3ZEZ9|ENSEMBL:ENSRNOP00000062712 Tax_Id=10116 Gene_Symbol=- Uncharacterized protein;>IPI:IPI00870560.2|ENSEMBL:ENSRNOP00000025037 Tax_Id=10116 Gene_Symbol=- Protein	D3ZEZ9			Svil				yes	1	85.7881	140.16	140.16	5.35e-05	yes	yes	yes	yes	yes	yes	1	ASEENADVENVMRKFSLKEFGETASEKTETA	_KFS(ph)LKEFGETASEK_	KFS(1)LKEFGETASEK	KFS(85.79)LKEFGET(-85.79)AS(-110.88)EK	3	1	1	1	1	1	1	3.3088	4.26985	1	up	up	up	up	0.50093	1.26592	1	down
IPI00949638;IPI00870560	IPI00949638	852	S	>IPI:IPI00949638.1|TREMBL:D3ZEZ9|ENSEMBL:ENSRNOP00000062712 Tax_Id=10116 Gene_Symbol=- Uncharacterized protein;>IPI:IPI00870560.2|ENSEMBL:ENSRNOP00000025037 Tax_Id=10116 Gene_Symbol=- Protein	D3ZEZ9			Svil				yes	1	70.441	149.95	149.95	1.92e-05	yes	yes	yes	yes	yes	yes	1;2;3	ASAVAPTYAGDLRKPSVDNSASAPDYKSPSP	_KPS(ph)VDNSASAPDYK_	KPS(1)VDNSASAPDYK	KPS(70.44)VDNS(-70.44)AS(-70.44)APDY(-138.19)K	3	1	1	1	1	1	1	2.4467	2.85103	1	up	up	up	up	1.1371	1.6071	1
IPI00949638;IPI00870560	IPI00949638	1027	S	>IPI:IPI00949638.1|TREMBL:D3ZEZ9|ENSEMBL:ENSRNOP00000062712 Tax_Id=10116 Gene_Symbol=- Uncharacterized protein;>IPI:IPI00870560.2|ENSEMBL:ENSRNOP00000025037 Tax_Id=10116 Gene_Symbol=- Protein	D3ZEZ9			Svil				yes	1	63.7198	130.39	130.39	7.27e-05	yes	yes	yes	no	yes	yes	1	GETASEKTETAARKASVPMATPGAWKQQESS	_KAS(ph)VPMATPGAWK_	KAS(1)VPMATPGAWK	KAS(63.72)VPMAT(-63.72)PGAWK	3	1	1	1		1	1	7.3194	9.75229	1	up	up	up	up	0.94003		1
IPI00948780	IPI00948780	59	S	>IPI:IPI00948780.1|ENSEMBL:ENSRNOP00000060976 Tax_Id=10116 Gene_Symbol=- 15 kDa protein								yes	0.999809	37.2109	220.49	151.9	2.67e-63	yes	yes	yes	yes	yes	yes	1	SSSRQFRKRILGTSDSPVLFIHRPGTSGTTQ	_ILGTSDS(ph)PVLFIHR_	ILGTSDS(1)PVLFIHR	ILGT(-60.83)S(-37.21)DS(37.21)PVLFIHR	7	1	1	1	1	1	1	0.36528	0.309023	1	down	down	down	down	0.8534	0.766049	1
IPI00870418;IPI00476573	IPI00870418	547	S	>IPI:IPI00870418.2|ENSEMBL:ENSRNOP00000039607 Tax_Id=10116 Gene_Symbol=- 111 kDa protein;>IPI:IPI00476573.3|ENSEMBL:ENSRNOP00000000883 Tax_Id=10116 Gene_Symbol=- 109 kDa protein								yes	0.999688	35.052	147.12	128.06	9.94e-06	yes	yes	yes	yes	yes	yes	1	VKRKLEFGSPKARSGSLPQVEELEKDGSPRP	_SGS(ph)LPQVEELEK_	SGS(1)LPQVEELEK	S(-35.05)GS(35.05)LPQVEELEK	3	1	1	1	1	1	1	1.7459	2.02094	1		up	up		0.97007	1.29458	1
IPI00778179	IPI00778179	1845	S	>IPI:IPI00778179.3|ENSEMBL:ENSRNOP00000055674 Tax_Id=10116 Gene_Symbol=- 213 kDa protein								yes	0.827744	6.9904	174.59	139.78	1.72e-09	yes	yes	yes	yes	yes	yes	1	DAKAPPPPPPKARKSSILSSEPGSQ______	_KSS(ph)ILSSEPGSQ_	KS(0.166)S(0.828)ILS(0.007)SEPGSQ	KS(-6.99)S(6.99)ILS(-20.91)S(-44.69)EPGS(-107.87)Q	3	1	1	1	1	1	1	4.5602	7.31422	1	up	up	up	up	1.3732	1.71432	1
IPI00769103	IPI00769103	38	S	>IPI:IPI00769103.2|ENSEMBL:ENSRNOP00000017688 Tax_Id=10116 Gene_Symbol=- 131 kDa protein								yes	1	99.0128	221.26	165.46	8.03e-113	yes	yes	yes	yes	yes	yes	1	SDVCERMEELRKRRVSQDLDVEKPDASPTSL	_RVS(ph)QDLDVEKPDASPTSLQLR_	RVS(1)QDLDVEKPDASPTSLQLR	RVS(99.01)QDLDVEKPDAS(-99.01)PT(-105.36)S(-105.36)LQLR	3	1	1	1	1	1	1	1.6613	2.096	1		up	up		1.1421	0.888494	1
IPI00764474;IPI00565164	IPI00764474	508	S	>IPI:IPI00764474.2|TREMBL:B2GV74|ENSEMBL:ENSRNOP00000050555 Tax_Id=10116 Gene_Symbol=- Klc2 protein;>IPI:IPI00565164.1|TREMBL:D3ZNI2|ENSEMBL:ENSRNOP00000027513 Tax_Id=10116 Gene_Symbol=- Uncharacterized protein	B2GV74			Klc2				yes	1	68.4126	151.38	68.413	2.96e-05	yes	yes	yes	yes	yes	yes	1	ELLKDGSGGRGDRRGSRDVAGGAGPRSESDL	_RGS(ph)RDVAGGAGPR_	RGS(1)RDVAGGAGPR	RGS(68.41)RDVAGGAGPR	3	1	1	1	1	1	1	2.4588	2.62364	1	up	up	up	up	1.1652	1.2715	1
IPI00763215	IPI00763215	579	S	>IPI:IPI00763215.2|REFSEQ:XP_001066275 Tax_Id=10116 Gene_Symbol=LOC360713 pleckstrin homology-like domain, family B, member 2-like		1590884;	360713	Phldb2				yes	1	132.197	169.98	163.35	1.02e-07	yes	yes	no	no	yes	yes	1	FGSLGHSASFLAPRGSKNDELLGDLTRMPPP	_GS(ph)KNDELLGDLTR_	GS(1)KNDELLGDLTR	GS(132.2)KNDELLGDLT(-132.2)R	2	1	1	1	1	1	1	5.6576	7.30247	1	up	up	up	up	1.1377	1.19888	1
IPI00566340;IPI00359579	IPI00566340	486	S	>IPI:IPI00566340.3|TREMBL:D4A0T6|ENSEMBL:ENSRNOP00000033903 Tax_Id=10116 Gene_Symbol=- Uncharacterized protein;>IPI:IPI00359579.4|TREMBL:D3ZC15|ENSEMBL:ENSRNOP00000048530 Tax_Id=10116 Gene_Symbol=- Uncharacterized protein	D4A0T6			Rltpr				yes	0.998482	28.4607	279.15	268.09	2.08e-207	yes	yes	yes	yes	yes	yes	1	PGRGEEPGGAEGGTSSPDAARRNRPRYTRES	_GEEPGGAEGGTSS(ph)PDAAR_	GEEPGGAEGGTS(0.001)S(0.998)PDAAR	GEEPGGAEGGT(-40.21)S(-28.46)S(28.46)PDAAR	13	1	1	1	1	1	1	0.29303	0.276832	1	down	down	down	down	0.89336	0.972763	1
IPI00392092;IPI00372981;IPI00951161	IPI00392092	1241	S	>IPI:IPI00392092.5|TREMBL:D3ZCG2|ENSEMBL:ENSRNOP00000031911 Tax_Id=10116 Gene_Symbol=- Uncharacterized protein;>IPI:IPI00372981.5|TREMBL:D3ZYN2|ENSEMBL:ENSRNOP00000044677 Tax_Id=10116 Gene_Symbol=- Uncharacterized protein;>IPI:IPI00951161.1|TREMBL:D3ZZ35|E	D3ZCG2			Kif21a				yes	0.999999	62.0268	166.62	166.62	6.12e-14	yes	yes	yes	yes	yes	yes	1	ISRQPSVSEKKVPEPSPVTRRKAYEKADKAK	_KVPEPS(ph)PVTR_	KVPEPS(1)PVTR	KVPEPS(62.03)PVT(-62.03)R	6	1	1	1	1	1	1	0.53281	0.548216	1	down	down	down	down	0.88162	0.964599	1
IPI00372684;IPI00781586;IPI00778974;IPI00776714;IPI00780049;IPI00781005	IPI00372684	705	S	>IPI:IPI00372684.5|ENSEMBL:ENSRNOP00000003777 Tax_Id=10116 Gene_Symbol=- 146 kDa protein;>IPI:IPI00781586.2|ENSEMBL:ENSRNOP00000052489 Tax_Id=10116 Gene_Symbol=- 144 kDa protein;>IPI:IPI00778974.1|ENSEMBL:ENSRNOP00000052488 Tax_Id=10116 Gene_Symbol=- 129 k								yes	1	87.1661	173.36	157.58	1.58e-05	yes	yes	yes	yes	yes	yes	1	AVGVNLSGGKTRDGGSVVGASVFYKDVSALE	_DGGS(ph)VVGASVFYK_	DGGS(1)VVGASVFYK	DGGS(87.17)VVGAS(-87.17)VFY(-130.25)K	4	1	1	1	1	1	1	3.1734	2.86911	1	up	up	up	up	0.87867	1.06827	1
IPI00368462	IPI00368462	907	S	>IPI:IPI00368462.5|TREMBL:D4ADZ1|ENSEMBL:ENSRNOP00000026047 Tax_Id=10116 Gene_Symbol=- Uncharacterized protein	D4ADZ1			Arhgef17				yes	0.999999	62.457	94.465	94.465	0.00049989	yes	yes	yes	no	yes	yes	1	AHHDFHLDPKLTNVLSPRLTRRGSKKRPARS	_LTNVLS(ph)PR_	LTNVLS(1)PR	LT(-62.46)NVLS(62.46)PR	6	1		1		1	1	0.33502		1	down		down		0.99084		1
IPI00368287;IPI00778452	IPI00368287	1119	S	>IPI:IPI00368287.4|TREMBL:D4A9V8|ENSEMBL:ENSRNOP00000033119 Tax_Id=10116 Gene_Symbol=- Uncharacterized protein;>IPI:IPI00778452.2|TREMBL:D3ZPY9|ENSEMBL:ENSRNOP00000053137 Tax_Id=10116 Gene_Symbol=- Uncharacterized protein	D4A9V8							yes	1	72.359	213.69	72.359	5.71e-197	yes	yes	yes	yes	yes	yes	1;2;3	PIETLGYHNAANRRMSGEPIQTVESVRVPGK	_RM(ox)S(ph)GEPIQT(ph)VES(ph)VR_	RMS(1)GEPIQT(1)VES(1)VR	RMS(72.36)GEPIQT(72.36)VES(72.36)VR	3	1	1	1	2	1	1	2.1518	2.51876	1	up	up	up	up	0.99081	0.63593	1
IPI00366934;IPI00389318	IPI00366934	1697	S	>IPI:IPI00366934.4|ENSEMBL:ENSRNOP00000006709 Tax_Id=10116 Gene_Symbol=- 225 kDa protein;>IPI:IPI00389318.3|ENSEMBL:ENSRNOP00000034880 Tax_Id=10116 Gene_Symbol=- 25 kDa protein								yes	1	78.216	151.22	113.93	2.76e-05	yes	yes	yes	yes	yes	yes	1	ASPNVTSSAPSSARASPLLSDKHKHSRENSC	_AS(ph)PLLSDK_	AS(1)PLLSDK	AS(78.22)PLLS(-78.22)DK	2	1	1	1	1	1	1	0.44135	0.486074	1	down	down	down	down	1.0443	1.19272	1
IPI00362124;IPI00949939	IPI00362124	411	S	>IPI:IPI00362124.6|TREMBL:D4A8M4|ENSEMBL:ENSRNOP00000042417 Tax_Id=10116 Gene_Symbol=- Uncharacterized protein;>IPI:IPI00949939.1|TREMBL:D3ZWD1|ENSEMBL:ENSRNOP00000063876 Tax_Id=10116 Gene_Symbol=- Uncharacterized protein	D4A8M4			Lrch3				yes	1	72.0859	149.34	72.086	2.47e-16	yes	yes	yes	yes	yes	yes	1;2	SLSSQFLAYIEQRRISHEGSPVKPIAVRDFQ	_RIS(ph)HEGS(ph)PVKPIAVR_	RIS(1)HEGS(1)PVKPIAVR	RIS(72.09)HEGS(72.09)PVKPIAVR	3	1	1	1	1	1	1	4.9115	5.34788	1	up	up	up	up	1.0473	0.903669	1
IPI00362124;IPI00949939	IPI00362124	621	S	>IPI:IPI00362124.6|TREMBL:D4A8M4|ENSEMBL:ENSRNOP00000042417 Tax_Id=10116 Gene_Symbol=- Uncharacterized protein;>IPI:IPI00949939.1|TREMBL:D3ZWD1|ENSEMBL:ENSRNOP00000063876 Tax_Id=10116 Gene_Symbol=- Uncharacterized protein	D4A8M4			Lrch3				yes	1	67.5456	224.42	125.12	1.04e-58	yes	yes	yes	yes	yes	yes	1	LFRATVRAEASKGRASPLLSSAPATDAADSI	_AS(ph)PLLSSAPATDAADSIAR_	AS(1)PLLSSAPATDAADSIAR	AS(67.55)PLLS(-67.55)S(-74.7)APAT(-101.45)DAADS(-106.72)IAR	2	1	1	1	1	1	1	0.46927	0.604778	1	down		down		1.0802	1.32571	1
IPI00358419;IPI00779666	IPI00358419	684	T	>IPI:IPI00358419.4|ENSEMBL:ENSRNOP00000017079 Tax_Id=10116 Gene_Symbol=- 94 kDa protein;>IPI:IPI00779666.2|ENSEMBL:ENSRNOP00000053022 Tax_Id=10116 Gene_Symbol=- 30 kDa protein								yes	1	30.2054	174.62	30.205	1.11e-39	yes	yes	yes	yes	yes	yes	1;2;3	DKKEKDSDGAGKRRKTSQSEEEEPPRSYKGE	_T(ph)S(ph)QS(ph)EEEEPPR_	T(1)S(1)QS(1)EEEEPPR	T(30.21)S(30.21)QS(30.21)EEEEPPR	1	1	1	1	1	1	1	1.8718	1.92526	1	up	up	up	up	1.0996	1.17726	1
IPI00358419;IPI00779666	IPI00358419	685	S	>IPI:IPI00358419.4|ENSEMBL:ENSRNOP00000017079 Tax_Id=10116 Gene_Symbol=- 94 kDa protein;>IPI:IPI00779666.2|ENSEMBL:ENSRNOP00000053022 Tax_Id=10116 Gene_Symbol=- 30 kDa protein								yes	1	30.2054	183.31	30.205	1.48e-23	yes	yes	yes	yes	yes	yes	1;2;3	KKEKDSDGAGKRRKTSQSEEEEPPRSYKGER	_T(ph)S(ph)QS(ph)EEEEPPR_	T(1)S(1)QS(1)EEEEPPR	T(30.21)S(30.21)QS(30.21)EEEEPPR	2	1	1	1	1	1	1	1.9158	2.25963	1	up	up	up	up	0.98197	1.09827	1
IPI00765951;IPI00870636;IPI00768390	IPI00765951	161	S	>IPI:IPI00765951.2|ENSEMBL:ENSRNOP00000062470 Tax_Id=10116 Gene_Symbol=Zmym4 173 kDa protein;>IPI:IPI00870636.2|TREMBL:D4A069|ENSEMBL:ENSRNOP00000016992|REFSEQ:NP_001101452 Tax_Id=10116 Gene_Symbol=Zmym4 Uncharacterized protein;>IPI:IPI00768390.2|ENSEMBL:E		1309545;	313598	Zmym4				yes	0.999884	39.6602	125.53	85.45	0.000549269	yes	yes	yes	yes	yes	yes	1	VFKSIRKDFCLVRENSKETFSGKEKNRDLTY	_ENS(ph)KETFSGK_	ENS(1)KETFSGK	ENS(39.66)KET(-39.66)FS(-51.06)GK	3	1	1	1	1	1	1	0.70426	2.69317	1		up			3.0986	3.18878	1	up	up	up	up
IPI00948806;IPI00958436;IPI00780553;IPI00949456;IPI00365996;IPI00564457	IPI00948806	1774	S	>IPI:IPI00948806.2|TREMBL:D3ZQJ9|ENSEMBL:ENSRNOP00000060293|REFSEQ:XP_002728506 Tax_Id=10116 Gene_Symbol=Wnk2 WNK lysine deficient protein kinase 2 isoform 1;>IPI:IPI00958436.1|REFSEQ:XP_002725286 Tax_Id=10116 Gene_Symbol=Wnk2 similar to protein kinase, ly	D3ZQJ9	1307284;	306811	Wnk2				yes	0.999738	35.8163	203.71	166.06	1.68e-11	yes	yes	yes	yes	yes	yes	1	GDECPRRRTQVQKQSSLPGSGGVASDFVKKA	_QSS(ph)LPGSGGVASDFVK_	QSS(1)LPGSGGVASDFVK	QS(-35.82)S(35.82)LPGS(-80.33)GGVAS(-112.3)DFVK	3	1	1	1	1	1	1	0.96171	1.07252	1					3.805	3.24349	1	up	up	up	up
IPI00200557;IPI00561348;IPI00205581;IPI00331760;IPI00400530	IPI00561348	381	S	>IPI:IPI00200557.1|SWISS-PROT:Q9JIH7|ENSEMBL:ENSRNOP00000013622|REFSEQ:NP_446246 Tax_Id=10116 Gene_Symbol=Wnk1 Serine/threonine-protein kinase WNK1;>IPI:IPI00561348.1|TREMBL:D3ZLF9|ENSEMBL:ENSRNOP00000041493 Tax_Id=10116 Gene_Symbol=Wnk1 Uncharacterized pr	D3ZLF9	621141;	116477	Wnk1				yes	0.999916	40.7427	185.85	164.99	3.87e-17	yes	yes	yes	yes	yes	yes	1	GDLGLATLKRASFAKSVIGTPEFMAPEMYEE	_S(ph)VIGTPEFMAPEMYEEK_	S(1)VIGTPEFMAPEMYEEK	S(40.74)VIGT(-40.74)PEFMAPEMY(-161.46)EEK	1	1	1	1	1	1	1	0.4573	1.16283	1	down				0.47376	0.644496	1	down		down
IPI00200557;IPI00561348;IPI00205581	IPI00561348	1255	S	>IPI:IPI00200557.1|SWISS-PROT:Q9JIH7|ENSEMBL:ENSRNOP00000013622|REFSEQ:NP_446246 Tax_Id=10116 Gene_Symbol=Wnk1 Serine/threonine-protein kinase WNK1;>IPI:IPI00561348.1|TREMBL:D3ZLF9|ENSEMBL:ENSRNOP00000041493 Tax_Id=10116 Gene_Symbol=Wnk1 Uncharacterized pr	D3ZLF9	621141;	116477	Wnk1				yes	1	64.2245	162.49	64.224	1.01e-13	yes	yes	yes	yes	yes	yes	1;2	SLTQVVHSAGRRFIVSPVPESRLRESKIFTS	_FIVS(ph)PVPES(ph)R_	FIVS(1)PVPES(1)R	FIVS(64.22)PVPES(64.22)R	4	1	1	1	1	1	1	0.84781	0.827335	1					0.13998	0.260783	1	down	down	down	down
IPI00388137	IPI00388137	235	S	>IPI:IPI00388137.1|TREMBL:D3ZUD3|ENSEMBL:ENSRNOP00000032337|REFSEQ:XP_001081411 Tax_Id=10116 Gene_Symbol=Wipf2 Uncharacterized protein	D3ZUD3	1561080;	360620	Wipf2				yes	1	105.997	133.1	106	1.87e-13	yes	yes	yes	yes	yes	yes	1	GREGHPAPPPVKPPPSPVNVRTGPSGQSLAP	_EGHPAPPPVKPPPS(ph)PVNVR_	EGHPAPPPVKPPPS(1)PVNVR	EGHPAPPPVKPPPS(106)PVNVR	14	1	1	1	1	1	1	0.7049	0.722439	1					0.26601	0.451977	1	down	down	down	down
IPI00204055	IPI00204055	32	S	>IPI:IPI00204055.1|TREMBL:Q9JLT5|ENSEMBL:ENSRNOP00000032218|REFSEQ:NP_114011 Tax_Id=10116 Gene_Symbol=Wfs1 WFS1	Q9JLT5	68954;	83725	Wfs1				yes	0.939244	11.9521	149.34	130.47	5.69e-18	yes	yes	yes	yes	yes	yes	1	PAPQPQARARLNATTSLEQDKIEPPRAPRPQ	_LNATTS(ph)LEQDKIEPPR_	LNAT(0.001)T(0.06)S(0.939)LEQDKIEPPR	LNAT(-30.5)T(-11.95)S(11.95)LEQDKIEPPR	6	1	1	1	1	1	1	0.95076	0.948317	1					4.618	3.52448	1	up	up	up	up
IPI00765695	IPI00765695	264	S	>IPI:IPI00765695.3|SWISS-PROT:Q9R037|ENSEMBL:ENSRNOP00000047275|REFSEQ:XP_001061437;XP_343762 Tax_Id=10116 Gene_Symbol=Wdr44 WD repeat domain 44	Q9R037	727965;	246152	Wdr44				yes	1	94.7673	122.63	94.767	6.13e-06	yes	yes	yes	yes	yes	yes	1	PPPPSRPAPPPRKKKSDLEFEALKTPDLDVP	_KKS(ph)DLEFEALK_	KKS(1)DLEFEALK	KKS(94.77)DLEFEALK	3	1	1	1	1	1	1	1.0972	0.966184	1					5.3208	3.46081	1	up	up	up	up
IPI00561174;IPI00368359;IPI00951008	IPI00561174	465	S	>IPI:IPI00561174.3|TREMBL:D3ZVJ9|ENSEMBL:ENSRNOP00000009709|REFSEQ:NP_001094364 Tax_Id=10116 Gene_Symbol=Wdr20a WD repeat domain 20a;>IPI:IPI00368359.3|TREMBL:Q5BJW6|ENSEMBL:ENSRNOP00000009810 Tax_Id=10116 Gene_Symbol=Wdr20a Wdr20a protein (Fragment);>IPI:	D3ZVJ9	1306499;	314453	Wdr20a				yes	0.999877	39.1139	149.49	122.51	5.95e-07	yes	yes	yes	yes	yes	yes	1	MDGAIASGVSKFATLSLHDRKERHHEKDHKR	_FATLS(ph)LHDR_	FATLS(1)LHDR	FAT(-39.11)LS(39.11)LHDR	5	1	1	1	1	1	1	1.1055	0.860289	1					2.8006	2.23939	1	up	up	up	up
IPI00911230	IPI00911230	660	S	>IPI:IPI00911230.2|TREMBL:D4A7U5|ENSEMBL:ENSRNOP00000035500|REFSEQ:NP_001128007 Tax_Id=10116 Gene_Symbol=Vwa5b2 Uncharacterized protein	D4A7U5	1564491;	303812	Vwa5b2				yes	0.993149	21.6128	175.93	116.3	5.04e-05	yes	yes	yes	yes	yes	yes	1	NLSSDTAIWRRIFQSSYIREQYVLTHCSASP	_IFQSS(ph)YIR_	IFQS(0.007)S(0.993)YIR	IFQS(-21.61)S(21.61)Y(-92.54)IR	5	1	1	1	1	1	1	0.90816	0.865202	1					2.2435	1.78587	1	up	up	up	up
IPI00365657	IPI00365657	318	S	>IPI:IPI00365657.5|TREMBL:B5DEX4|ENSEMBL:ENSRNOP00000022214|REFSEQ:NP_001101945 Tax_Id=10116 Gene_Symbol=Vasp Vasp protein	B5DEX4	1311542;	361517	Vasp				yes	0.972206	16.528	201.53	201.53	5.12e-104	yes	yes	yes	yes	yes	yes	1;2	RRPWEKNSTTLPRMKSSSSVTTSEAHPSVPS	_MKS(ph)SSSVTTSEAHPSVPSSSDDSDLER_	MKS(0.972)S(0.022)S(0.006)SVTTSEAHPSVPSSSDDSDLER	MKS(16.53)S(-16.53)S(-21.99)S(-47.1)VT(-83.3)T(-90.01)S(-96.63)EAHPS(-153.44)VPS(-185.25)S(-189.74)S(-193.3)DDS(-198.31)DLER	3	1	1	1	1	1	1	1.0396	1.19604	1					4.1364	2.7933	1	up	up	up	up
IPI00365657	IPI00365657	321	S	>IPI:IPI00365657.5|TREMBL:B5DEX4|ENSEMBL:ENSRNOP00000022214|REFSEQ:NP_001101945 Tax_Id=10116 Gene_Symbol=Vasp Vasp protein	B5DEX4	1311542;	361517	Vasp				yes	0.983579	18.2561	168.35	157.42	7.68e-28	yes	yes	yes	yes	yes	yes	1;2	WEKNSTTLPRMKSSSSVTTSEAHPSVPSSSD	_SSSS(ph)VTTSEAHPSVPSSSDDSDLER_	SS(0.002)S(0.015)S(0.984)VTTSEAHPSVPSSSDDSDLER	S(-45.07)S(-27.78)S(-18.26)S(18.26)VT(-43.95)T(-51.32)S(-51.32)EAHPS(-83.01)VPS(-105.52)S(-111.58)S(-110.95)DDS(-122.58)DLER	4	1	1	1	1	1	1	1.3946	1.51766	1					4.915	4.64987	1	up	up	up	up
IPI00949212;IPI00950497;IPI00870919	IPI00949212	837	S	>IPI:IPI00949212.1|ENSEMBL:ENSRNOP00000022817 Tax_Id=10116 Gene_Symbol=Usp47 156 kDa protein;>IPI:IPI00950497.1|ENSEMBL:ENSRNOP00000059048 Tax_Id=10116 Gene_Symbol=Usp47 155 kDa protein;>IPI:IPI00870919.2|TREMBL:B2GVC1|ENSEMBL:ENSRNOP00000058846|REFSEQ:NP_		1310411;	308896	Usp47				yes	1	98.035	113.33	98.035	8.16e-05	yes	yes	yes	yes	yes	yes	1	GSYSKRTAYQKAGGDSGNVDDDCERAKGPAG	_AGGDS(ph)GNVDDDCER_	AGGDS(1)GNVDDDCER	AGGDS(98.04)GNVDDDCER	5	1		1	1	1	1	1.0843		1					3.0776	3.40067	1	up	up	up	up
IPI00358398;IPI00957827	IPI00358398	1499	S	>IPI:IPI00358398.5|REFSEQ:XP_001064937 Tax_Id=10116 Gene_Symbol=Usp24 ubiquitin specific protease 24;>IPI:IPI00957827.1|TREMBL:Q4G007|ENSEMBL:ENSRNOP00000030696|REFSEQ:XP_233260 Tax_Id=10116 Gene_Symbol=Usp24 ubiquitin specific protease 24		1306799;	313427	Usp24				yes	0.999947	42.7723	104.05	82.831	0.00407235	no	no	yes	yes	yes	yes	1	MSLCGTPEKSSYRQLSVSDRSSIRVEEIIPA	_QLS(ph)VSDR_	QLS(1)VSDR	QLS(42.77)VS(-42.77)DR	3	1	1	1	1	1	1	1.3567	1.05479	1					7.4994	5.99018	1	up	up	up	up
IPI00948580;IPI00368082	IPI00948580	1242	S	>IPI:IPI00948580.1|TREMBL:D4A3G8|ENSEMBL:ENSRNOP00000061500|REFSEQ:XP_002726807;XP_002729769 Tax_Id=10116 Gene_Symbol=Unc79 Uncharacterized protein;>IPI:IPI00368082.3|TREMBL:D3ZSV8|ENSEMBL:ENSRNOP00000011775|REFSEQ:XP_001067752;XP_234477 Tax_Id=10116 Gene_	D4A3G8	1311117;	314401	Unc79				yes	1	87.9449	157.86	157.86	4.45e-07	yes	yes	yes	yes	yes	yes	1;4	LRDSVKGPAESKRALSLPETLTSKIRQQSPE	_ALS(ph)LPETLTSK_	ALS(1)LPETLTSK	ALS(87.94)LPET(-87.94)LT(-92.82)S(-99.54)K	3	1	1	1	1	1	1	1.0326	1.26569	1					3.0675	2.61472	1	up	up	up	up
IPI00869638	IPI00869638	561	S	>IPI:IPI00869638.1|TREMBL:D3ZMG0|ENSEMBL:ENSRNOP00000053633|REFSEQ:NP_001101811 Tax_Id=10116 Gene_Symbol=Ulk1 Uncharacterized protein	D3ZMG0	1589743;	360827	Ulk1				yes	1	89.1465	199.49	174.78	9.9e-22	yes	yes	yes	yes	yes	yes	1;2	PEHSPRTTGLGCRLHSAPNLSDFHVVRPKLP	_LHS(ph)APNLSDFHVVRPK_	LHS(1)APNLSDFHVVRPK	LHS(89.15)APNLS(-89.15)DFHVVRPK	3	1	1	1	1	1	1	0.91148	1.03728	1					0.57619	0.258071	1		down	down
IPI00869638	IPI00869638	643	S	>IPI:IPI00869638.1|TREMBL:D3ZMG0|ENSEMBL:ENSRNOP00000053633|REFSEQ:NP_001101811 Tax_Id=10116 Gene_Symbol=Ulk1 Uncharacterized protein	D3ZMG0	1589743;	360827	Ulk1				yes	0.997416	26.0611	176.23	98.507	4.87e-05	yes	yes	yes	yes	yes	yes	1;2	SPTKAGPSFDFPKAPSSQSLLTLLARQGVVM	_APS(ph)SQSLLTLLAR_	APS(0.997)S(0.002)QSLLTLLAR	APS(26.06)S(-26.06)QS(-39.53)LLT(-56.19)LLAR	3	1	1	1	1	1	1	1.0493	0.993542	1					0.2955	0.298695	1	down	down	down	down
IPI00870124	IPI00870124	78	S	>IPI:IPI00870124.1|REFSEQ:NP_001102282 Tax_Id=10116 Gene_Symbol=Ubxn6 UBX domain protein 6		1590866;	363332	Ubxn6				yes	1	63.8897	202.65	202.65	3.93e-05	no	no	yes	yes	yes	yes	1;2	LEQKQPRARGPTSQDSIRNQGVTLRRDQRDA	_GPTSQDS(ph)IR_	GPTSQDS(1)IR	GPT(-89.82)S(-63.89)QDS(63.89)IR	7	1	1	1	1	1	1	0.6119	0.862813	1					2.9617	4.09853	1	up	up	up	up
IPI00768617	IPI00768617	311	S	>IPI:IPI00768617.2|SWISS-PROT:Q62671|ENSEMBL:ENSRNOP00000009115|REFSEQ:XP_001061308 Tax_Id=10116 Gene_Symbol=Ubr5 ubiquitin protein ligase E3 component n-recognin 5	Q62671	621236;	117060	Ubr5				yes	1	112.022	121.45	112.02	9.41e-06	yes	yes	yes	yes	yes	yes	1	ESVLRLRERRWLDGASFDNERGSTSKEGEPN	_WLDGAS(ph)FDNER_	WLDGAS(1)FDNER	WLDGAS(112.02)FDNER	6	1	1	1	1	1	1	1.1387	1.53761	1					10.912	9.20726	1	up	up	up	up
IPI00190431	IPI00190431	254	S	>IPI:IPI00190431.5|TREMBL:D3ZF89|ENSEMBL:ENSRNOP00000015920|REFSEQ:NP_001101398 Tax_Id=10116 Gene_Symbol=Ubap2 Uncharacterized protein	D3ZF89	1311717;	313169	Ubap2				yes	1	101.546	329.98	166.57	1.22e-193	no	yes	yes	yes	yes	yes	1	LPSKSSYGLKGAWKNSVEEWTAEDWTEDLSE	_NS(ph)VEEWTAEDWTEDLSETK_	NS(1)VEEWTAEDWTEDLSETK	NS(101.55)VEEWT(-101.55)AEDWT(-103.83)EDLS(-146.4)ET(-148.3)K	2		1	1	1	1	1		0.988728	1					4.2824	3.77529	1	up	up	up	up
IPI00767986;IPI00392514;IPI00782788	IPI00767986	167	T	>IPI:IPI00767986.2|TREMBL:D3ZTS5|ENSEMBL:ENSRNOP00000056351 Tax_Id=10116 Gene_Symbol=Tsc22d4 Uncharacterized protein;>IPI:IPI00392514.4|TREMBL:Q3B8N7|ENSEMBL:ENSRNOP00000056350|REFSEQ:NP_001037749 Tax_Id=10116 Gene_Symbol=Tsc22d4 TSC22 domain family, membe	D3ZTS5	1584380;	684980	Tsc22d4				yes	0.995558	23.505	174.59	165.9	8.69e-05	yes	yes	yes	yes	yes	yes	1	LRPPPTSPGPQARSFTGGLGQLAGPGKAKVE	_SFT(ph)GGLGQLAGPGK_	S(0.004)FT(0.996)GGLGQLAGPGK	S(-23.51)FT(23.51)GGLGQLAGPGK	3	1	1	1	1	1	1	0.64624	0.746603	1					0.47313	0.654151	1	down		down
IPI00201163	IPI00201163	72	S	>IPI:IPI00201163.1|TREMBL:D4A1I8|ENSEMBL:ENSRNOP00000019514 Tax_Id=10116 Gene_Symbol=Tsc22d3 Uncharacterized protein	D4A1I8	621654;	83514	Tsc22d3				yes	1	140.142	166.7	140.14	9.13e-11	yes	yes	yes	yes	yes	yes	1	ENLNTDKLNNIMRQDSLEPVLRDPCYLINEG	_QDS(ph)LEPVLR_	QDS(1)LEPVLR	QDS(140.14)LEPVLR	3	1	1	1	1	1	1	1.1465	1.07569	1					2.5851	2.35283	1	up	up	up	up
IPI00569536;IPI00950224	IPI00950224	791	T	>IPI:IPI00569536.2|TREMBL:D3ZYN9|ENSEMBL:ENSRNOP00000032697|REFSEQ:NP_001101669 Tax_Id=10116 Gene_Symbol=Trerf1 Uncharacterized protein;>IPI:IPI00950224.1|TREMBL:D4A660|ENSEMBL:ENSRNOP00000061868 Tax_Id=10116 Gene_Symbol=Trerf1 Uncharacterized protein	D4A660	1307167;	316219	Trerf1				yes	0.997343	25.7567	187.75	121.5	7.78e-36	yes	yes	yes	yes	yes	yes	1;2	LLCRSSSIDGSNVTVTPGPGEQTVDVEPRIN	_SSSIDGSNVTVT(ph)PGPGEQTVDVEPR_	SSSIDGSNVT(0.003)VT(0.997)PGPGEQTVDVEPR	S(-70.91)S(-70.91)S(-70.91)IDGS(-57.35)NVT(-25.76)VT(25.76)PGPGEQT(-52.56)VDVEPR	12	2	1	2	1	1	1	1.2262	0.783269	1					0.93451	0.536596	1		down	down
IPI00387829;IPI00395283;IPI00951440;IPI00948308	IPI00948308	189	S	>IPI:IPI00387829.2|TREMBL:D3ZW65|ENSEMBL:ENSRNOP00000032085 Tax_Id=10116 Gene_Symbol=Tpd52l2 Uncharacterized protein;>IPI:IPI00395283.1|SWISS-PROT:Q6PCT3|ENSEMBL:ENSRNOP00000020374|REFSEQ:NP_942039 Tax_Id=10116 Gene_Symbol=Tpd52l2 Tumor protein D54;>IPI:IP	D3ZJ46	735167;	296480	Tpd52l2				yes	0.999662	34.7105	166.3	141.82	1.24e-12	yes	yes	yes	yes	yes	yes	1;2	HSISMPVMRNSATFKSFEDRVGTIKSKVVGG	_NSATFKS(ph)FEDR_	NSATFKS(1)FEDR	NS(-64.44)AT(-34.71)FKS(34.71)FEDR	7	1	1	1	1	1	1	1.039	0.901632	1					4.3329	3.48408	1	up	up	up	up
IPI00387829;IPI00948308	IPI00948308	166	S	>IPI:IPI00387829.2|TREMBL:D3ZW65|ENSEMBL:ENSRNOP00000032085 Tax_Id=10116 Gene_Symbol=Tpd52l2 Uncharacterized protein;>IPI:IPI00948308.1|TREMBL:D3ZJ46|ENSEMBL:ENSRNOP00000060042 Tax_Id=10116 Gene_Symbol=Tpd52l2 Uncharacterized protein	D3ZJ46	735167;	296480	Tpd52l2				yes	0.983364	20.5077	122.75	96.666	6.5e-05	yes	yes	yes	yes	yes	yes	1;4	ISRKLGDMRAHPFSQSFSSYSIRHSISMPVM	_AHPFSQS(ph)FSSYSIR_	AHPFS(0.005)QS(0.983)FS(0.009)S(0.003)YSIR	AHPFS(-22.68)QS(20.51)FS(-20.51)S(-25.88)Y(-75.31)S(-43.27)IR	7	3	1	1	1	1	1	1.1465	1.11545	1					2.809	2.66845	1	up	up	up	up
IPI00561025;IPI00781835;IPI00952410;IPI00372159;IPI00778584	IPI00781835	158	S	>IPI:IPI00561025.1|TREMBL:D0UFD0|ENSEMBL:ENSRNOP00000015327|REFSEQ:NP_001099891 Tax_Id=10116 Gene_Symbol=Tpd52 Prostate leucine zipper variant 2;>IPI:IPI00781835.2|TREMBL:D3ZVP2|ENSEMBL:ENSRNOP00000056040 Tax_Id=10116 Gene_Symbol=Tpd52 Uncharacterized prot	D3ZVP2	1306767;	294900	Tpd52				yes	0.99976	36.2019	265.22	265.22	3.21e-65	no	no	yes	yes	yes	yes	1;3	SQAGQKASAAFSSVGSVITKKLEDVKLQAFS;SQAGQKASAAFSSVGSVITKKLEDVKNSPTF	_ASAAFSSVGS(ph)VITK_	ASAAFSSVGS(1)VITK	AS(-154.87)AAFS(-69.33)S(-36.2)VGS(36.2)VIT(-66.26)K	10		1		1	1	1		1.48923	1						5.94283	1		up	up
IPI00561025;IPI00781835;IPI00952410;IPI00372159;IPI00778584	IPI00781835	198	S	>IPI:IPI00561025.1|TREMBL:D0UFD0|ENSEMBL:ENSRNOP00000015327|REFSEQ:NP_001099891 Tax_Id=10116 Gene_Symbol=Tpd52 Prostate leucine zipper variant 2;>IPI:IPI00781835.2|TREMBL:D3ZVP2|ENSEMBL:ENSRNOP00000056040 Tax_Id=10116 Gene_Symbol=Tpd52 Uncharacterized prot	D3ZVP2	1306767;	294900	Tpd52				yes	1	39.8201	165.69	39.82	6.88e-14	yes	yes	yes	yes	yes	yes	1;2;3	HSISMPAMRNSPTFKSFEEKVENLKSKVGGA;ITKKLEDVKNSPTFKSFEEKVENLKAISKVG	_S(ph)FEEKVENLK_	S(1)FEEKVENLK	S(39.82)FEEKVENLK	1	1	1	1	1	1	1	1.0316	1.06077	1					2.733	3.03416	1	up	up	up	up
IPI00370853	IPI00370853	823	S	>IPI:IPI00370853.4|TREMBL:D3ZRG0|ENSEMBL:ENSRNOP00000013265|REFSEQ:XP_001072207;XP_236578 Tax_Id=10116 Gene_Symbol=Topbp1 topoisomerase (DNA) II binding protein 1	D3ZRG0	1562949;	315969	Topbp1				yes	1	66.0802	108.34	108.34	7.75e-05	yes	yes	yes	yes	yes	yes	1	GLASPPVRQPPKKEPSFHLDTPSKFLSKDKL	_KEPS(ph)FHLDTPSK_	KEPS(1)FHLDTPSK	KEPS(66.08)FHLDT(-66.08)PS(-76.01)K	4	1	1	1	1	1	1	1.9	0.974184	1	up				6.2968	2.97318	1	up	up	up	up
IPI00208207	IPI00208207	135	S	>IPI:IPI00208207.6|SWISS-PROT:Q62760|ENSEMBL:ENSRNOP00000027088|REFSEQ:NP_690918 Tax_Id=10116 Gene_Symbol=Tomm20 Mitochondrial import receptor subunit TOM20 homolog	Q62760	708467;	266601	Tomm20				yes	1	54.8051	161.82	54.805	2.83e-05	yes	yes	yes	yes	yes	yes	1;2	QMLLTKLPTISQRIVSAQSLAEDDVE_____	_IVS(ph)AQS(ph)LAEDDVE_	IVS(1)AQS(1)LAEDDVE	IVS(54.81)AQS(54.81)LAEDDVE	3	1	1	1	1	1	1	1.0875	1.0724	1					0.49246	0.367323	1	down	down	down	down
IPI00389253;IPI00780301	IPI00389253	599	S	>IPI:IPI00389253.3|TREMBL:Q6P7B1;Q9JHZ1|ENSEMBL:ENSRNOP00000030686|REFSEQ:NP_620200 Tax_Id=10116 Gene_Symbol=Tnrc6b trinucleotide repeat containing 6B;>IPI:IPI00780301.2|ENSEMBL:ENSRNOP00000036077 Tax_Id=10116 Gene_Symbol=Tnrc6b 124 kDa protein	Q6P7B1	621428;	192178	Tnrc6b				yes	0.999566	35.9589	291.08	269.85	8.06e-99	yes	yes	yes	yes	yes	yes	1;2;5	ENQGNAQAPCWGRSSSSAGSEVGGQSTGSNH	_SSS(ph)SAGSEVGGQSTGSNHK_	SSS(1)SAGSEVGGQSTGSNHK	S(-52.67)S(-35.96)S(35.96)S(-37.56)AGS(-128.76)EVGGQS(-213.16)T(-218.54)GS(-228.86)NHK	3	1	1	1	1	1	1	1.2711	0.957029	1					2.8812	2.29001	1	up	up	up	up
IPI00568615;IPI00362119;IPI00561773	IPI00568615	772	S	>IPI:IPI00568615.3|TREMBL:D4ADJ2|ENSEMBL:ENSRNOP00000040625 Tax_Id=10116 Gene_Symbol=Tnk2 Uncharacterized protein;>IPI:IPI00362119.4|SWISS-PROT:Q5U2X5|ENSEMBL:ENSRNOP00000002411|REFSEQ:NP_001008337 Tax_Id=10116 Gene_Symbol=Tnk2 Activated CDC42 kinase 1;>IP	D4ADJ2	1305957;	303882	Tnk2				yes	1	158.143	219.95	197.14	3.41e-34	yes	yes	yes	yes	yes	yes	1	RVPIPPRPTRPRVGLSPAPLGEEEASRWPGP	_VGLS(ph)PAPLGEEEASR_	VGLS(1)PAPLGEEEASR	VGLS(158.14)PAPLGEEEAS(-158.14)R	4	1	1	1	1	1	1	0.93833	0.835981	1					0.51075	0.625078	1	down		down
IPI00210245	IPI00210245	24	S	>IPI:IPI00210245.1|SWISS-PROT:Q5BJP5|ENSEMBL:ENSRNOP00000028886|REFSEQ:NP_001041508 Tax_Id=10116 Gene_Symbol=RGD1307399 UPF0414 transmembrane protein C20orf30 homolog	Q5BJP5	1307399;	681315	Tmem230				yes	0.930248	11.3879	201.57	201.57	5.9e-07	yes	yes	yes	yes	yes	yes	1	ATGIPSSKVKYSRLSSTDDGYIDLQFKKSPP	_LSS(ph)TDDGYIDLQFK_	LS(0.002)S(0.93)T(0.068)DDGYIDLQFK	LS(-26.31)S(11.39)T(-11.39)DDGY(-135.04)IDLQFK	3	1	1	1	1	1	1	1.3836	1.40109	1					1.5767	2.42014	1		up	up
IPI00952434;IPI00362172;IPI00199380	IPI00952434	1640	S	>IPI:IPI00952434.1|TREMBL:D4A2I0|ENSEMBL:ENSRNOP00000061972|REFSEQ:XP_001056771;XP_237056 Tax_Id=10116 Gene_Symbol=Tmem131 Uncharacterized protein;>IPI:IPI00362172.5|ENSEMBL:ENSRNOP00000023550 Tax_Id=10116 Gene_Symbol=Tmem131 200 kDa protein;>IPI:IPI001993	D4A2I0	1309266;	316335	Tmem131				yes	1	84.6146	89.698	84.615	0.00311082	yes	yes	yes	yes	yes	yes	1	AKQPNGSKSKLTKAASLPGKNGNPTFAAVAA	_AAS(ph)LPGK_	AAS(1)LPGK	AAS(84.61)LPGK	3	1	1	1	1	1	1	1.0056	0.847314	1					2.5661	2.08221	1	up	up	up	up
IPI00359995	IPI00359995	46	S	>IPI:IPI00359995.1|TREMBL:D3ZLE2|ENSEMBL:ENSRNOP00000010316|REFSEQ:NP_001101554 Tax_Id=10116 Gene_Symbol=Tmcc3 Uncharacterized protein	D3ZLE2	1307241;	314751	Tmcc3				yes	0.978402	16.5611	158.58	150.03	9.48e-28	yes	yes	yes	yes	yes	yes	1	DMNTLSLPLNIRRGGSDTNLNFDVPDGILDF	_RGGS(ph)DTNLNFDVPDGILDFHK_	RGGS(0.978)DT(0.022)NLNFDVPDGILDFHK	RGGS(16.56)DT(-16.56)NLNFDVPDGILDFHK	4	1	1	1	1	1	1	0.83719	0.618774	1					0.52855	0.378974	1	down	down	down	down
IPI00363662	IPI00363662	75	S	>IPI:IPI00363662.3|TREMBL:D3ZE26|ENSEMBL:ENSRNOP00000000036|REFSEQ:XP_001059693;XP_223107 Tax_Id=10116 Gene_Symbol=Tmcc2 Uncharacterized protein	D3ZE26	1311960;	305095	Tmcc2				yes	0.999996	53.6078	146.76	146.76	6.96e-18	no	yes	yes	yes	yes	yes	1	GPRSKPPDLKKIQQLSEGSMFGHGLKHLFHS	_IQQLS(ph)EGSMFGHGLK_	IQQLS(1)EGSMFGHGLK	IQQLS(53.61)EGS(-53.61)MFGHGLK	5	1	1		1	1	1	0.70136	1.15945	1						4.81742	1		up	up
IPI00949924;IPI00190553	IPI00949924	986	S	>IPI:IPI00949924.1|TREMBL:Q3ZB99|ENSEMBL:ENSRNOP00000062549|REFSEQ:NP_446225 Tax_Id=10116 Gene_Symbol=Tjp2 Tight junction protein 2;>IPI:IPI00190553.1|TREMBL:P70625 Tax_Id=10116 Gene_Symbol=Tjp2 Zonula occludens 2 protein (Fragment)	Q3ZB99	619807;	115769	Tjp2				yes	1	87.0704	181.66	162.49	1.59e-11	yes	yes	yes	yes	yes	yes	1	FKPEPPKVRNQNREDSFNYSKSNLSAMAGSE	_EDS(ph)FNYSK_	EDS(1)FNYSK	EDS(87.07)FNY(-105.57)S(-87.07)K	3	1	1	1	1	1	1	1.4099	1.26889	1					6.5796	4.16372	1	up	up	up	up
IPI00655276;IPI00949924;IPI00951619;IPI00190553	IPI00949924	1129	S	>IPI:IPI00655276.2|TREMBL:D3ZUD2|ENSEMBL:ENSRNOP00000020361 Tax_Id=10116 Gene_Symbol=Tjp2 Uncharacterized protein;>IPI:IPI00949924.1|TREMBL:Q3ZB99|ENSEMBL:ENSRNOP00000062549|REFSEQ:NP_446225 Tax_Id=10116 Gene_Symbol=Tjp2 Tight junction protein 2;>IPI:IPI00	Q3ZB99	619807;	115769	Tjp2				yes	0.999734	35.7551	99.092	99.092	8.69e-05	yes	yes	no	yes	yes	yes	2	EPQKAPSRLYQDTRGSYGSDPEEEEEYRQQL	_GS(ph)YGS(ph)DPEEEEEYR_	GS(1)Y(0.001)GS(1)DPEEEEEYR	GS(35.76)Y(-35.27)GS(35.27)DPEEEEEY(-74.17)R	2	2	2		2	2	2	0.78526	1.14124	2						2.05838	2		up	up
IPI00870042	IPI00870042	1555	S	>IPI:IPI00870042.1|ENSEMBL:ENSRNOP00000014988|REFSEQ:NP_001099736 Tax_Id=10116 Gene_Symbol=Tjp1 tight junction protein 1		1306305;	292994	Tjp1				yes	0.998757	32.059	163.73	130.87	2.93e-27	yes	yes	yes	yes	yes	yes	1	SETVHKPELSSKPPPSPKTLMKAHSSTQPPE	_FNHNLLPSETVHKPELSSKPPPS(ph)PK_	FNHNLLPSETVHKPELS(0.001)S(0.001)KPPPS(0.999)PK	FNHNLLPS(-88.21)ET(-68.19)VHKPELS(-32.06)S(-32.06)KPPPS(32.06)PK	23	1	1	1	1	1	1	0.72975	0.74912	1					0.47723	0.64255	1	down		down
IPI00763658;IPI00569373;IPI00951675	IPI00763658	1406	S	>IPI:IPI00763658.1|TREMBL:D3ZWV8|ENSEMBL:ENSRNOP00000044001|REFSEQ:NP_001094028 Tax_Id=10116 Gene_Symbol=Tiam1 T-cell lymphoma invasion and metastasis 1;>IPI:IPI00569373.3|TREMBL:D4A775|ENSEMBL:ENSRNOP00000002889 Tax_Id=10116 Gene_Symbol=Tiam1 Uncharacteri	D3ZWV8	1307455;	304109	Tiam1				yes	0.999986	49.1558	194.51	192.55	2.15e-21	yes	yes	yes	yes	yes	yes	1	SILRDKHRRQLLKTESLPSAQQYVPFGGKRL	_TES(ph)LPSAQQYVPFGGK_	TES(1)LPSAQQYVPFGGK	T(-49.16)ES(49.16)LPS(-58.34)AQQY(-164.9)VPFGGK	3	1	1	1	1	1	1	0.88111	1.80649	1		up			3.1478	3.56176	1	up	up	up	up
IPI00763658	IPI00763658	725	S	>IPI:IPI00763658.1|TREMBL:D3ZWV8|ENSEMBL:ENSRNOP00000044001|REFSEQ:NP_001094028 Tax_Id=10116 Gene_Symbol=Tiam1 T-cell lymphoma invasion and metastasis 1	D3ZWV8	1307455;	304109	Tiam1				yes	1	92.6159	163.02	162.81	4.7e-24	yes	yes	yes	yes	yes	yes	1	TINQVFGEGTDAVKRSLEGIFDDSVPDGKRE	_S(ph)LEGIFDDSVPDGK_	S(1)LEGIFDDSVPDGK	S(92.62)LEGIFDDS(-92.62)VPDGK	1	1	1	1	1	1	1	1.016	0.907359	1					2.2911	1.54321	1	up		up
IPI00763658;IPI00569373;IPI00951675	IPI00763658	1436	S	>IPI:IPI00763658.1|TREMBL:D3ZWV8|ENSEMBL:ENSRNOP00000044001|REFSEQ:NP_001094028 Tax_Id=10116 Gene_Symbol=Tiam1 T-cell lymphoma invasion and metastasis 1;>IPI:IPI00569373.3|TREMBL:D4A775|ENSEMBL:ENSRNOP00000002889 Tax_Id=10116 Gene_Symbol=Tiam1 Uncharacteri	D3ZWV8	1307455;	304109	Tiam1				yes	0.999995	52.7418	103.55	103.55	0.00120976	yes	yes	yes	yes	yes	yes	1	LCALKGARPAMSRAVSAPSKSLGRRRRRLAR	_AVS(ph)APSK_	AVS(1)APSK	AVS(52.74)APS(-52.74)K	3	1	1	1	1	1	1	1.2335	1.00078	1					3.2973	2.34637	1	up	up	up	up
IPI00359323	IPI00359323	572	S	>IPI:IPI00359323.1|SWISS-PROT:Q5M7V8|ENSEMBL:ENSRNOP00000013570|REFSEQ:NP_001009693 Tax_Id=10116 Gene_Symbol=Thrap3 Thyroid hormone receptor-associated protein 3	Q5M7V8	1306129;	313591	Thrap3				yes	1	87.736	227.93	184.62	7.7e-52	yes	yes	yes	yes	yes	yes	1	SFSITREAQVNVRMDSFDEDLARPSGLLAQE	_MDS(ph)FDEDLARPSGLLAQER_	MDS(1)FDEDLARPSGLLAQER	MDS(87.74)FDEDLARPS(-87.74)GLLAQER	3	1	1	1	1	1	1	1.1045	1.17121	1					3.842	3.43348	1	up	up	up	up
IPI00361291;IPI00763046	IPI00361291	196	S	>IPI:IPI00361291.3|TREMBL:Q4QQV5;Q5XI82|ENSEMBL:ENSRNOP00000051987|REFSEQ:XP_001069235;XP_001081606 Tax_Id=10116 Gene_Symbol=Tex2 testis expressed 2 isoform 1;>IPI:IPI00763046.1|TREMBL:D3ZZA4|ENSEMBL:ENSRNOP00000018332|REFSEQ:XP_001081602;XP_002727871 Tax_	Q4QQV5	1305112;	303611	Tex2				yes	0.999801	37.0211	224.42	202.65	2.51e-35	yes	yes	yes	yes	yes	yes	1	ALSSAKPFMSLVKSLSTEVEPKESPHPPRHR	_SLS(ph)TEVEPK_	SLS(1)TEVEPK	S(-66.63)LS(37.02)T(-37.02)EVEPK	3	1	1	1	1	1	1	1.0021	1.09773	1					2.1913	2.01914	1	up	up	up	up
IPI00361291;IPI00763046	IPI00361291	222	S	>IPI:IPI00361291.3|TREMBL:Q4QQV5;Q5XI82|ENSEMBL:ENSRNOP00000051987|REFSEQ:XP_001069235;XP_001081606 Tax_Id=10116 Gene_Symbol=Tex2 testis expressed 2 isoform 1;>IPI:IPI00763046.1|TREMBL:D3ZZA4|ENSEMBL:ENSRNOP00000018332|REFSEQ:XP_001081602;XP_002727871 Tax_	Q4QQV5	1305112;	303611	Tex2				yes	0.999983	47.8006	232.88	232.88	1.94e-26	yes	yes	yes	yes	yes	yes	1;5	PPRHRHLMKTLVKSLSTDTSRQESDSVSYKA	_SLS(ph)TDTSR_	SLS(1)TDTSR	S(-87.63)LS(47.8)T(-47.8)DT(-118.48)S(-129.63)R	3	1	1	1	1	1	1	1.0582	1.20731	1					1.9146	1.75309	1	up	up	up	up
IPI00421301	IPI00421301	154	S	>IPI:IPI00421301.1|TREMBL:Q6U1J1|ENSEMBL:ENSRNOP00000000642|REFSEQ:NP_001020230 Tax_Id=10116 Gene_Symbol=Tbc1d22b TBC domain-containing protein	Q6U1J1	1564987;	502414	Tbc1d22b				yes	1	77.1914	151.11	77.191	2.71e-07	yes	yes	yes	yes	yes	yes	1	NSSDTCLRNTLHKQQSLPLRPIIPLVARISD	_QQS(ph)LPLRPIIPLVAR_	QQS(1)LPLRPIIPLVAR	QQS(77.19)LPLRPIIPLVAR	3	1	1	1	1	1	1	1.1359	1.07149	1					4.4205	3.465	1	up	up	up	up
IPI00421301	IPI00421301	141	S	>IPI:IPI00421301.1|TREMBL:Q6U1J1|ENSEMBL:ENSRNOP00000000642|REFSEQ:NP_001020230 Tax_Id=10116 Gene_Symbol=Tbc1d22b TBC domain-containing protein	Q6U1J1	1564987;	502414	Tbc1d22b				yes	0.986968	18.8669	104.22	104.22	0.00263575	yes	yes	yes	yes	yes	yes	1;2	KVIKSSSDAQLSRNSSDTCLRNTLHKQQSLP	_NSS(ph)DTCLR_	NSS(0.987)DT(0.013)CLR	NS(-36.52)S(18.87)DT(-18.87)CLR	3		1	1	1	1	1		0.990982	1					0.52744	0.585103	1	down		down
IPI00391897;IPI00364095	IPI00391897	621	S	>IPI:IPI00391897.2|TREMBL:D4AC16|ENSEMBL:ENSRNOP00000033018 Tax_Id=10116 Gene_Symbol=Tbc1d1 Uncharacterized protein;>IPI:IPI00364095.3|TREMBL:D4A4U9|ENSEMBL:ENSRNOP00000002965|REFSEQ:XP_001071842;XP_341216 Tax_Id=10116 Gene_Symbol=Tbc1d1 Uncharacterized pr	D4AC16	1304562;	360937	Tbc1d1				yes	0.999641	37.8329	136.17	98.943	2.76e-05	yes	yes	yes	yes	yes	yes	1;3	QTSPGVSQRKLMRYHSVSTETPHERNVDHLP	_YHS(ph)VSTETPHER_	YHS(1)VSTETPHER	Y(-37.83)HS(37.83)VS(-38.29)T(-43.61)ET(-55.63)PHER	3	1	1	1	1	1	1	1.2971	1.24768	1					1.7927	1.8159	1	up	up	up	up
IPI00951121;IPI00781480	IPI00951121	1019	S	>IPI:IPI00951121.1|ENSEMBL:ENSRNOP00000051899 Tax_Id=10116 Gene_Symbol=Taok2 120 kDa protein;>IPI:IPI00781480.2|TREMBL:A6BM05;Q62603|ENSEMBL:ENSRNOP00000061854 Tax_Id=10116 Gene_Symbol=Taok2 Thousand and one amino acid protein kinase 2 beta		621590;	64666	Taok2				yes	0.999986	48.4312	326.68	269.54	1.06e-222	yes	yes	yes	yes	yes	yes	1	LLLLRNSPQPLRRAASGGSSGENVGPPAAVP	_AAS(ph)GGSSGENVGPPAAVPGPLSR_	AAS(1)GGSSGENVGPPAAVPGPLSR	AAS(48.43)GGS(-48.43)S(-75.57)GENVGPPAAVPGPLS(-263.31)R	3		1	1	1	1	1		0.987459	1					3.3955	3.14199	1	up	up	up	up
IPI00555171	IPI00555171	163	S	>IPI:IPI00555171.3|SWISS-PROT:Q5XFX0|ENSEMBL:ENSRNOP00000011208|REFSEQ:NP_001013145 Tax_Id=10116 Gene_Symbol=Tagln2 Transgelin-2	Q5XFX0	1310840;	304983	Tagln2				yes	1	214.449	225.85	214.45	2.85e-11	yes	yes	yes	yes	yes	yes	1	PNWFPKKSKENPRNFSDNQLQEGKNVIGLQM	_NFS(ph)DNQLQEGK_	NFS(1)DNQLQEGK	NFS(214.45)DNQLQEGK	3	1	1	1	1	1	1	0.82477	0.983865	1					0.28751	0.202004	1	down	down	down	down
IPI00207255;IPI00207254;IPI00778642;IPI00960017	IPI00207255	131	T	>IPI:IPI00207255.1|SWISS-PROT:Q8VHQ7-1|ENSEMBL:ENSRNOP00000004909|REFSEQ:NP_536335 Tax_Id=10116 Gene_Symbol=Sytl4 Isoform 1 of Synaptotagmin-like protein 4;>IPI:IPI00207254.1|SWISS-PROT:Q8VHQ7-2 Tax_Id=10116 Gene_Symbol=Sytl4 Isoform 2 of Synaptotagmin-lik	Q8VHQ7-1	620204;	140594	Sytl4				yes	0.991944	20.9038	162.51	105.12	0.0111344	yes	yes	yes	yes	yes	yes	1	GDWFYDQKVNRFAYRTGSDIIRMSLRRKPAV	_T(ph)GSDIIR_	T(0.992)GS(0.008)DIIR	T(20.9)GS(-20.9)DIIR	1	1	1	1	1	1	1	0.57612	1.2203	1					3.5438	3.2079	1	up	up	up	up
IPI00207255;IPI00207254;IPI00778642;IPI00960017	IPI00207255	133	S	>IPI:IPI00207255.1|SWISS-PROT:Q8VHQ7-1|ENSEMBL:ENSRNOP00000004909|REFSEQ:NP_536335 Tax_Id=10116 Gene_Symbol=Sytl4 Isoform 1 of Synaptotagmin-like protein 4;>IPI:IPI00207254.1|SWISS-PROT:Q8VHQ7-2 Tax_Id=10116 Gene_Symbol=Sytl4 Isoform 2 of Synaptotagmin-lik	Q8VHQ7-1	620204;	140594	Sytl4				yes	0.99994	42.2265	156.35	146.03	8.26e-12	yes	yes	yes	yes	yes	yes	1	WFYDQKVNRFAYRTGSDIIRMSLRRKPAVNK	_TGS(ph)DIIR_	TGS(1)DIIR	T(-42.23)GS(42.23)DIIR	3	1	1	1	1	1	1	0.82192	0.960523	1					2.8794	2.81065	1	up	up	up	up
IPI00829449;IPI00829426;IPI00959154;IPI00829497;IPI00202483;IPI00948738	IPI00829449	844	S	>IPI:IPI00829449.1|SWISS-PROT:Q9JKC9-1|REFSEQ:NP_445871 Tax_Id=10116 Gene_Symbol=Synrg Isoform 1 of Synergin gamma;>IPI:IPI00829426.1|SWISS-PROT:Q9JKC9-4 Tax_Id=10116 Gene_Symbol=Synrg Isoform 4 of Synergin gamma;>IPI:IPI00959154.1|TREMBL:D4AB94|ENSEMBL:EN	Q9JKC9-1	620684;	84479	Synrg				yes	1	83.5426	172.83	97.063	4.65e-10	no	yes	yes	yes	yes	yes	1;3	NPPVSSSKYDVFKQLSLEGAGLAIEEFKENT	_QLS(ph)LEGAGLAIEEFKENTPSTK_	QLS(1)LEGAGLAIEEFKENTPSTK	QLS(83.54)LEGAGLAIEEFKENT(-83.54)PS(-87.06)T(-87.06)K	3		1	1	1	1	1		1.14746	1					2.7926	2.14574	1	up	up	up	up
IPI00205262	IPI00205262	1191	S	>IPI:IPI00205262.5|TREMBL:D4A702|ENSEMBL:ENSRNOP00000019931|REFSEQ:XP_001074385 Tax_Id=10116 Gene_Symbol=Synpo2 synaptopodin 2-like	D4A702	1564779;	499702	Synpo2				yes	0.999888	39.5224	169.93	169.93	3.01e-09	yes	yes	yes	yes	yes	yes	1	KERLSFVPQTQKTSMSFSERREYNVPSPVNS	_TSMS(ph)FSER_	TSMS(1)FSER	T(-117.21)S(-86.44)MS(39.52)FS(-39.52)ER	4	1	1	1	1	1	1	1.3327	1.4182	1					6.8061	6.65956	1	up	up	up	up
IPI00417227;IPI00417226;IPI00417225	IPI00417227	19	S	>IPI:IPI00417227.2|SWISS-PROT:Q9Z327-3|TREMBL:B1VKB4|ENSEMBL:ENSRNOP00000061109|REFSEQ:NP_067727 Tax_Id=10116 Gene_Symbol=Synpo Synaptopodin;>IPI:IPI00417226.1|SWISS-PROT:Q9Z327-2|ENSEMBL:ENSRNOP00000025989 Tax_Id=10116 Gene_Symbol=Synpo Isoform 2 of Synap	Q9Z327-3	620668;	60324	Synpo				yes	1	96.1149	153.72	118.48	3.81e-05	yes	yes	yes	yes	yes	yes	1;2	YSEEASLLRHLEKVASEEEEVPLVVYLKENA	_VAS(ph)EEEEVPLVVYLK_	VAS(1)EEEEVPLVVYLK	VAS(96.11)EEEEVPLVVY(-96.11)LK	3	1	1	1	1	1	1	0.89339	1.20431	1					2.2156	1.79395	1	up	up	up	up
IPI00210153;IPI00231604;IPI00949239;IPI00231603;IPI00231606	IPI00210153	1516	S	>IPI:IPI00210153.4|SWISS-PROT:Q62910-1 Tax_Id=10116 Gene_Symbol=Synj1 Isoform 1 of Synaptojanin-1;>IPI:IPI00231604.5|SWISS-PROT:Q62910-4|ENSEMBL:ENSRNOP00000060346 Tax_Id=10116 Gene_Symbol=Synj1 Isoform 4 of Synaptojanin-1;>IPI:IPI00949239.1|TREMBL:D4ABN3|	Q62910-1	69434;	85238	Synj1				yes	1	72.2039	308.19	308.19	2.59e-137	yes	yes	yes	yes	yes	yes	1	KSRSVYPDSLGNTAASFDDDWSKGTNVSFCV	_SVYPDSLGNTAAS(ph)FDDDWSK_	SVYPDSLGNTAAS(1)FDDDWSK	S(-277.83)VY(-288.6)PDS(-184.63)LGNT(-72.2)AAS(72.2)FDDDWS(-81.38)K	13	1	1	1	1	1	1	1.1871	1.22722	1					6.3439	3.8219	1	up	up	up	up
IPI00210153;IPI00231604;IPI00949239;IPI00231603;IPI00231606	IPI00210153	1427	S	>IPI:IPI00210153.4|SWISS-PROT:Q62910-1 Tax_Id=10116 Gene_Symbol=Synj1 Isoform 1 of Synaptojanin-1;>IPI:IPI00231604.5|SWISS-PROT:Q62910-4|ENSEMBL:ENSRNOP00000060346 Tax_Id=10116 Gene_Symbol=Synj1 Isoform 4 of Synaptojanin-1;>IPI:IPI00949239.1|TREMBL:D4ABN3|	Q62910-1	69434;	85238	Synj1				yes	1	66.9246	148.15	137.73	5.12e-05	no	no	yes	yes	yes	yes	1	FTDRTAAPGNPFRVQSQESEATSWLSKEEPV	_VQS(ph)QESEATSWLSK_	VQS(1)QESEATSWLSK	VQS(66.92)QES(-66.92)EAT(-96.88)S(-103.01)WLS(-119.57)K	3		1	1	1	1	1		1.01632	1					5.0804	3.56455	1	up	up	up	up
IPI00191335;IPI00231023;IPI00209653	IPI00191335	603	S	>IPI:IPI00191335.1|SWISS-PROT:P09951-1|ENSEMBL:ENSRNOP00000014250|REFSEQ:NP_062006 Tax_Id=10116 Gene_Symbol=Syn1 Isoform IA of Synapsin-1;>IPI:IPI00231023.1|SWISS-PROT:P09951-2|REFSEQ:NP_001104252 Tax_Id=10116 Gene_Symbol=Syn1 Isoform IB of Synapsin-1;>IPI	P09951-1	3797;	24949	Syn1				yes	1	118.866	139.76	118.87	8.68e-24	yes	yes	yes	yes	yes	yes	1	PPQKPPGPAGPIRQASQAGPGPRTGPPTTQQ	_QAS(ph)QAGPGPR_	QAS(1)QAGPGPR	QAS(118.87)QAGPGPR	3	1	1	1	1	1	1	1.2185	2.00012	1		up			5.403	6.88848	1	up	up	up	up
IPI00191335;IPI00231023	IPI00191335	566	S	>IPI:IPI00191335.1|SWISS-PROT:P09951-1|ENSEMBL:ENSRNOP00000014250|REFSEQ:NP_062006 Tax_Id=10116 Gene_Symbol=Syn1 Isoform IA of Synapsin-1;>IPI:IPI00231023.1|SWISS-PROT:P09951-2|REFSEQ:NP_001104252 Tax_Id=10116 Gene_Symbol=Syn1 Isoform IB of Synapsin-1	P09951-1	3797;	24949	Syn1				yes	0.999993	51.7439	146.59	142.45	1.76e-07	yes	yes	yes	yes	yes	yes	1;2	SPQRQAGPPQATRQASISGPAPPKVSGASPG	_QAS(ph)ISGPAPPK_	QAS(1)ISGPAPPK	QAS(51.74)IS(-51.74)GPAPPK	3	1	1	1	1	1	1	1.2581	1.82695	1		up			4.4663	4.91739	1	up	up	up	up
IPI00364626	IPI00364626	206	S	>IPI:IPI00364626.3|TREMBL:D3ZJH2|ENSEMBL:ENSRNOP00000027457|REFSEQ:NP_001101867 Tax_Id=10116 Gene_Symbol=Sfrs14 Uncharacterized protein	D3ZJH2	1306042;	361126	Sugp2				yes	1	76.1507	142.42	94.882	1.81e-13	yes	no	yes	yes	yes	yes	1;2	DSVSRSSGQVLARGRSLNMADQEGTLIGKGD	_S(ph)LNMADQEGTLIGK_	S(1)LNMADQEGTLIGK	S(76.15)LNMADQEGT(-76.15)LIGK	1	1		1	1	1	1	0.67497		1					3.3937	3.89636	1	up	up	up	up
IPI00776567;IPI00364551	IPI00776567	732	S	>IPI:IPI00776567.2|TREMBL:D3ZGM6|ENSEMBL:ENSRNOP00000055777 Tax_Id=10116 Gene_Symbol=Stim2 Uncharacterized protein;>IPI:IPI00364551.3|TREMBL:D4A5X1|ENSEMBL:ENSRNOP00000004006|REFSEQ:NP_001099220 Tax_Id=10116 Gene_Symbol=Stim2 Uncharacterized protein	D3ZGM6	1304641;	117087	Stim2				yes	0.999999	59.2167	89.548	89.548	0.000873293	yes	yes	yes	yes	yes	yes	1;2	VSRGSPECVGLTETKSMIFSPASRVYNGILE	_S(ph)M(ox)IFSPASR_	S(1)MIFSPASR	S(59.22)MIFS(-59.22)PAS(-81.44)R	1	1	1	1	1	1	1	1.0455	1.05347	1					0.22196	0.144055	1	down	down	down	down
IPI00372890	IPI00372890	339	T	>IPI:IPI00372890.3|ENSEMBL:ENSRNOP00000021857|REFSEQ:XP_001065491;XP_342172 Tax_Id=10116 Gene_Symbol=Ssbp2 single-stranded DNA binding protein 2-like		1562968;	361877	Ssbp2				yes	0.999606	36.4534	183.24	183.24	5.55e-16	yes	yes	yes	yes	yes	yes	1;2	SKNSPNNMSLSNQPGTPRDDGEMGGNFLNPF	_NSPNNMSLSNQPGT(ph)PR_	NSPNNMSLSNQPGT(1)PR	NS(-129.13)PNNMS(-37.76)LS(-36.45)NQPGT(36.45)PR	14	1	1	1		1	1	1.6505	0.899038	1					1.9603		1	up		up
IPI00562316;IPI00560536	IPI00562316	97	S	>IPI:IPI00562316.1|SWISS-PROT:P56720-2|ENSEMBL:ENSRNOP00000050057|REFSEQ:XP_001075680;XP_213329 Tax_Id=10116 Gene_Symbol=Srebf1 Isoform SREBP-1A of Sterol regulatory element-binding protein 1;>IPI:IPI00560536.2|SWISS-PROT:P56720-1|ENSEMBL:ENSRNOP0000000475	P56720-2	69423;	78968	Srebf1				yes	0.996645	24.8964	79.568	79.568	0.000166544	yes	no	yes	yes	yes	yes	1;3	LEAFLGGPKVTPAPLSPPPSAPTAVKMYPSV	_VTPAPLS(ph)PPPSAPTAVK_	VTPAPLS(0.997)PPPS(0.003)APTAVK	VT(-51.66)PAPLS(24.9)PPPS(-24.9)APT(-39.19)AVK	7	1	1	1	1	1	1	1.1516	1.54483	1					1.5558	1.76323	1		up	up
IPI00948729;IPI00190619;IPI00213633;IPI00400480	IPI00948729	971	S	>IPI:IPI00948729.1|TREMBL:D4A6H7|ENSEMBL:ENSRNOP00000059124 Tax_Id=10116 Gene_Symbol=Snip Uncharacterized protein;>IPI:IPI00190619.4|TREMBL:D3ZE44|ENSEMBL:ENSRNOP00000015988 Tax_Id=10116 Gene_Symbol=Snip Uncharacterized protein;>IPI:IPI00213633.1|SWISS-PRO	D4A6H7	708439;	56029	Srcin1				yes	1	151.976	151.98	151.98	0.000186337	no	no	yes	yes	yes	yes	1	KGLDAPSKRNMDKAVSVEAAERDWEEKRAAL	_AVS(ph)VEAAER_	AVS(1)VEAAER	AVS(151.98)VEAAER	3	1	1	1	1	1	1	0.79445	0.974564	1					8.771	4.4016	1	up	up	up	up
IPI00769246;IPI00366836	IPI00769246	2294	S	>IPI:IPI00769246.1|REFSEQ:XP_001072073 Tax_Id=10116 Gene_Symbol=Sptbn4 spectrin, beta, non-erythrocytic 4;>IPI:IPI00366836.4|TREMBL:Q5BJU8|ENSEMBL:ENSRNOP00000028393|REFSEQ:XP_218364 Tax_Id=10116 Gene_Symbol=Sptbn4 spectrin, beta, non-erythrocytic 4		1304682;	308458	Sptbn4				yes	0.998911	29.6262	233.4	205.28	2.55e-98	yes	yes	yes	yes	yes	yes	1	RAEELPRRRRSERQESTDQPEEAARRRRPER	_QES(ph)TDQPEEAAR_	QES(0.999)T(0.001)DQPEEAAR	QES(29.63)T(-29.63)DQPEEAAR	3	1	1	1	1	1	1	0.9492	1.52432	1					1.6998	2.34302	1		up	up
IPI00769246;IPI00366836	IPI00769246	2345	S	>IPI:IPI00769246.1|REFSEQ:XP_001072073 Tax_Id=10116 Gene_Symbol=Sptbn4 spectrin, beta, non-erythrocytic 4;>IPI:IPI00366836.4|TREMBL:Q5BJU8|ENSEMBL:ENSRNOP00000028393|REFSEQ:XP_218364 Tax_Id=10116 Gene_Symbol=Sptbn4 spectrin, beta, non-erythrocytic 4		1304682;	308458	Sptbn4				yes	0.999458	33.3635	203.27	167.61	5.55e-18	yes	yes	yes	yes	yes	yes	1	ERRRERRERRIERQESSEQETPTRGELVKGK	_QES(ph)SEQETPTR_	QES(0.999)SEQETPTR	QES(33.36)S(-33.36)EQET(-79.97)PT(-40.91)R	3	1	1	1	1	1	1	1.1719	1.41395	1					2.8449	2.07129	1	up	up	up	up
IPI00769246;IPI00366836	IPI00769246	2312	S	>IPI:IPI00769246.1|REFSEQ:XP_001072073 Tax_Id=10116 Gene_Symbol=Sptbn4 spectrin, beta, non-erythrocytic 4;>IPI:IPI00366836.4|TREMBL:Q5BJU8|ENSEMBL:ENSRNOP00000028393|REFSEQ:XP_218364 Tax_Id=10116 Gene_Symbol=Sptbn4 spectrin, beta, non-erythrocytic 4		1304682;	308458	Sptbn4				yes	1	80.5567	138.04	138.04	7.58e-13	no	yes	yes	no	yes	yes	1	QPEEAARRRRPERQESADHEGPHSLTLGRYE	_QES(ph)ADHEGPHSLTLGR_	QES(1)ADHEGPHSLTLGR	QES(80.56)ADHEGPHS(-80.56)LT(-93.45)LGR	3	1	1	1		1	1	1.311	1.48869	1					3.3406		1	up		up
IPI00948267;IPI00476739	IPI00948267	1150	S	>IPI:IPI00948267.1|TREMBL:D3ZNU2|ENSEMBL:ENSRNOP00000022051 Tax_Id=10116 Gene_Symbol=Sphkap Uncharacterized protein;>IPI:IPI00476739.3|SWISS-PROT:P0C6C0|ENSEMBL:ENSRNOP00000022281|REFSEQ:NP_001120964 Tax_Id=10116 Gene_Symbol=Sphkap A-kinase anchor protein	D3ZNU2	1311951;	316561	Sphkap				yes	0.999973	46.4832	241.87	241.87	1.66e-32	yes	yes	yes	yes	yes	yes	1;2;3	NDHLNVRPSCPSKQSSTESITEEFYKYMLRD	_QSS(ph)TESITEEFYK_	QSS(1)TESITEEFYK	QS(-53.43)S(46.48)T(-46.48)ES(-115.89)IT(-109.35)EEFY(-215.51)K	3	1	1	1	1	1	1	1.2496	0.960523	1					4.7653	3.29576	1	up	up	up	up
IPI00948267;IPI00476739	IPI00948267	1046	S	>IPI:IPI00948267.1|TREMBL:D3ZNU2|ENSEMBL:ENSRNOP00000022051 Tax_Id=10116 Gene_Symbol=Sphkap Uncharacterized protein;>IPI:IPI00476739.3|SWISS-PROT:P0C6C0|ENSEMBL:ENSRNOP00000022281|REFSEQ:NP_001120964 Tax_Id=10116 Gene_Symbol=Sphkap A-kinase anchor protein	D3ZNU2	1311951;	316561	Sphkap				yes	1	72.1375	291.7	86.211	2.13e-86	yes	yes	yes	yes	yes	yes	1;2;3	NRLLGGDRWNRLKASSCESIPEEDSEARVFV	_LKAS(ph)S(ph)CES(ph)IPEEDSEAR_	LKAS(1)S(1)CES(1)IPEEDSEAR	LKAS(79.05)S(72.14)CES(48.93)IPEEDS(-48.93)EAR	5	1	1	1	1	1	1	1.0782	0.955384	1					2.2406	1.69684	1	up		up
IPI00948267;IPI00476739	IPI00948267	1049	S	>IPI:IPI00948267.1|TREMBL:D3ZNU2|ENSEMBL:ENSRNOP00000022051 Tax_Id=10116 Gene_Symbol=Sphkap Uncharacterized protein;>IPI:IPI00476739.3|SWISS-PROT:P0C6C0|ENSEMBL:ENSRNOP00000022281|REFSEQ:NP_001120964 Tax_Id=10116 Gene_Symbol=Sphkap A-kinase anchor protein	D3ZNU2	1311951;	316561	Sphkap				yes	1	83.15	291.7	257.34	2.74e-94	yes	yes	yes	yes	yes	yes	1;2;3	LGGDRWNRLKASSCESIPEEDSEARVFVNSL	_LKASS(ph)CES(ph)IPEEDSEAR_	LKAS(0.012)S(0.988)CES(1)IPEEDSEAR	LKAS(-19.27)S(19.27)CES(83.15)IPEEDS(-83.15)EAR	8	1	1	1	1	1	1	0.90072	0.978857	1					2.3568	2.2203	1	up	up	up	up
IPI00948267;IPI00476739	IPI00948267	1085	S	>IPI:IPI00948267.1|TREMBL:D3ZNU2|ENSEMBL:ENSRNOP00000022051 Tax_Id=10116 Gene_Symbol=Sphkap Uncharacterized protein;>IPI:IPI00476739.3|SWISS-PROT:P0C6C0|ENSEMBL:ENSRNOP00000022281|REFSEQ:NP_001120964 Tax_Id=10116 Gene_Symbol=Sphkap A-kinase anchor protein	D3ZNU2	1311951;	316561	Sphkap				yes	0.999922	41.0765	269.92	269.92	2.71e-55	yes	yes	yes	yes	yes	yes	1;2;3;4	LSQPVSRASSVSKQSSCESITDEFSRFMVKQ	_QSS(ph)CESITDEFSR_	QSS(1)CESITDEFSR	QS(-41.08)S(41.08)CES(-138.09)IT(-141.18)DEFS(-224.83)R	3	1	1	1	1	1	1	1.1859	1.11445	1					6.5362	3.47102	1	up	up	up	up
IPI00948267;IPI00476739	IPI00948267	1088	S	>IPI:IPI00948267.1|TREMBL:D3ZNU2|ENSEMBL:ENSRNOP00000022051 Tax_Id=10116 Gene_Symbol=Sphkap Uncharacterized protein;>IPI:IPI00476739.3|SWISS-PROT:P0C6C0|ENSEMBL:ENSRNOP00000022281|REFSEQ:NP_001120964 Tax_Id=10116 Gene_Symbol=Sphkap A-kinase anchor protein	D3ZNU2	1311951;	316561	Sphkap				yes	0.999929	41.4833	236.95	236.95	1.06e-31	yes	yes	yes	yes	yes	yes	2;3;4	PVSRASSVSKQSSCESITDEFSRFMVKQMEN	_QSS(ph)CES(ph)ITDEFSR_	QS(0.006)S(0.994)CES(1)ITDEFSR	QS(-22.36)S(22.36)CES(41.48)IT(-41.48)DEFS(-129.29)R	6	2	2	2	2	2	2	1.1449	0.80186	2					3.1002	1.96564	2	up	up	up	up
IPI00948267;IPI00476739	IPI00948267	839	S	>IPI:IPI00948267.1|TREMBL:D3ZNU2|ENSEMBL:ENSRNOP00000022051 Tax_Id=10116 Gene_Symbol=Sphkap Uncharacterized protein;>IPI:IPI00476739.3|SWISS-PROT:P0C6C0|ENSEMBL:ENSRNOP00000022281|REFSEQ:NP_001120964 Tax_Id=10116 Gene_Symbol=Sphkap A-kinase anchor protein	D3ZNU2	1311951;	316561	Sphkap				yes	0.999991	50.42	214.22	214.22	2.99e-25	yes	yes	yes	yes	yes	yes	1;4	GKLTTVGEVRSTFQESEDSIVPKAQEKHTCA	_STFQES(ph)EDSIVPK_	STFQES(1)EDSIVPK	S(-140.94)T(-115.72)FQES(50.42)EDS(-50.42)IVPK	6	1	1	1	1	1	1	1.1812	1.19652	1					3.3581	3.21781	1	up	up	up	up
IPI00948267	IPI00948267	1511	S	>IPI:IPI00948267.1|TREMBL:D3ZNU2|ENSEMBL:ENSRNOP00000022051 Tax_Id=10116 Gene_Symbol=Sphkap Uncharacterized protein	D3ZNU2	1311951;	316561	Sphkap				yes	1	72.688	209.19	209.19	4.37e-21	yes	yes	yes	yes	yes	yes	1	PDDTSSFLQLSERSMSELVEEKEILKEQSES	_SMS(ph)ELVEEK_	SMS(1)ELVEEK	S(-72.69)MS(72.69)ELVEEK	3	1	1	1	1	1	1	1.4371	1.34439	1					3.4116	3.1745	1	up	up	up	up
IPI00948267;IPI00476739	IPI00948267	1071	S	>IPI:IPI00948267.1|TREMBL:D3ZNU2|ENSEMBL:ENSRNOP00000022051 Tax_Id=10116 Gene_Symbol=Sphkap Uncharacterized protein;>IPI:IPI00476739.3|SWISS-PROT:P0C6C0|ENSEMBL:ENSRNOP00000022281|REFSEQ:NP_001120964 Tax_Id=10116 Gene_Symbol=Sphkap A-kinase anchor protein	D3ZNU2	1311951;	316561	Sphkap				yes	0.999998	59.9622	243.16	182.15	6.45e-73	yes	yes	yes	yes	yes	yes	1;2;3	EARVFVNSLGLMSTLSQPVSRASSVSKQSSC	_VFVNSLGLMSTLS(ph)QPVSR_	VFVNSLGLMSTLS(1)QPVSR	VFVNS(-127.93)LGLMS(-68.64)T(-59.96)LS(59.96)QPVS(-60.34)R	13	1	1	1	1	1	1	1.3678	1.36893	1					2.9663	2.80899	1	up	up	up	up
IPI00948267;IPI00476739	IPI00948267	1075	S	>IPI:IPI00948267.1|TREMBL:D3ZNU2|ENSEMBL:ENSRNOP00000022051 Tax_Id=10116 Gene_Symbol=Sphkap Uncharacterized protein;>IPI:IPI00476739.3|SWISS-PROT:P0C6C0|ENSEMBL:ENSRNOP00000022281|REFSEQ:NP_001120964 Tax_Id=10116 Gene_Symbol=Sphkap A-kinase anchor protein	D3ZNU2	1311951;	316561	Sphkap				yes	0.999994	55.9004	197.12	129.29	6.45e-73	yes	yes	yes	yes	yes	yes	1;2	FVNSLGLMSTLSQPVSRASSVSKQSSCESIT	_VFVNSLGLMSTLS(ph)QPVS(ph)R_	VFVNSLGLMS(0.001)T(0.007)LS(0.991)QPVS(1)R	VFVNS(-62.68)LGLMS(-28.37)T(-21.41)LS(21.41)QPVS(55.9)R	17	1	1	1	1	1	1	1.3128	1.49497	1					6.0099	4.46468	1	up	up	up	up
IPI00948267;IPI00476739	IPI00948267	1254	S	>IPI:IPI00948267.1|TREMBL:D3ZNU2|ENSEMBL:ENSRNOP00000022051 Tax_Id=10116 Gene_Symbol=Sphkap Uncharacterized protein;>IPI:IPI00476739.3|SWISS-PROT:P0C6C0|ENSEMBL:ENSRNOP00000022281|REFSEQ:NP_001120964 Tax_Id=10116 Gene_Symbol=Sphkap A-kinase anchor protein	D3ZNU2	1311951;	316561	Sphkap				yes	0.999955	43.6672	201.52	97.635	7.45e-07	yes	yes	no	yes	yes	yes	1	QPVSRASSSGLCKSDSCLYRRSGTDQITNML	_SDS(ph)CLYR_	SDS(1)CLYR	S(-43.67)DS(43.67)CLY(-57.97)R	3	1	1	1	1	1	1	1.0263	1.50932	1					6.5124	4.31593	1	up	up	up	up
IPI00948267;IPI00476739	IPI00948267	1202	S	>IPI:IPI00948267.1|TREMBL:D3ZNU2|ENSEMBL:ENSRNOP00000022051 Tax_Id=10116 Gene_Symbol=Sphkap Uncharacterized protein;>IPI:IPI00476739.3|SWISS-PROT:P0C6C0|ENSEMBL:ENSRNOP00000022281|REFSEQ:NP_001120964 Tax_Id=10116 Gene_Symbol=Sphkap A-kinase anchor protein	D3ZNU2	1311951;	316561	Sphkap				yes	0.999722	35.573	171.92	159.09	1.62e-05	yes	yes	yes	yes	yes	yes	1;2;3;5	LLSPSARSPLCYRQSSMPDSRSPCSRLTVNA	_QSS(ph)MPDSR_	QSS(1)MPDSR	QS(-35.57)S(35.57)MPDS(-63.18)R	3	1	1	1	1	1	1	1.1734	1.17905	1					2.3812	2.59403	1	up	up	up	up
IPI00948267;IPI00476739	IPI00948267	1201	S	>IPI:IPI00948267.1|TREMBL:D3ZNU2|ENSEMBL:ENSRNOP00000022051 Tax_Id=10116 Gene_Symbol=Sphkap Uncharacterized protein;>IPI:IPI00476739.3|SWISS-PROT:P0C6C0|ENSEMBL:ENSRNOP00000022281|REFSEQ:NP_001120964 Tax_Id=10116 Gene_Symbol=Sphkap A-kinase anchor protein	D3ZNU2	1311951;	316561	Sphkap				yes	0.921446	10.693	106.4	105.46	0.000188883	yes	yes	yes	yes	yes	yes	1;2;3;5	GLLSPSARSPLCYRQSSMPDSRSPCSRLTVN	_QS(ph)SMPDSR_	QS(0.921)S(0.079)MPDSR	QS(10.69)S(-10.69)MPDS(-90.12)R	2	1	1	1	1	1	1	1.0598	1.58501	1					2.3553	2.22119	1	up	up	up	up
IPI00948267;IPI00476739	IPI00948267	1382	S	>IPI:IPI00948267.1|TREMBL:D3ZNU2|ENSEMBL:ENSRNOP00000022051 Tax_Id=10116 Gene_Symbol=Sphkap Uncharacterized protein;>IPI:IPI00476739.3|SWISS-PROT:P0C6C0|ENSEMBL:ENSRNOP00000022281|REFSEQ:NP_001120964 Tax_Id=10116 Gene_Symbol=Sphkap A-kinase anchor protein	D3ZNU2	1311951;	316561	Sphkap				yes	1	103.412	281.36	165.06	3.24e-88	yes	yes	yes	yes	yes	yes	1;2	PTRETSACHNAVALKSPRRSLCSREVPLIQI	_ETSACHNAVALKS(ph)PR_	ETSACHNAVALKS(1)PR	ET(-111.28)S(-103.41)ACHNAVALKS(103.41)PR	13	1	1	1	1	1	1	1.1235	1.04049	1					0.30003	0.245628	1	down	down	down	down
IPI00372638	IPI00372638	260	S	>IPI:IPI00372638.4|TREMBL:B2GUU2;Q1ERY8;Q9QY92|ENSEMBL:ENSRNOP00000015651|REFSEQ:NP_001037689 Tax_Id=10116 Gene_Symbol=Spag5 Sperm associated antigen 5	B2GUU2	620152;	252918	Spag5				yes	1	91.3916	113.51	113.51	5.45e-11	no	yes	yes	yes	yes	yes	1	TVACLSPSTVLTKDFSVDHVDPGEETAENRV	_DFS(ph)VDHVDPGEETAENR_	DFS(1)VDHVDPGEETAENR	DFS(91.39)VDHVDPGEET(-91.39)AENR	3	1		1	1	1	1	0.99244		1					3.0566	3.05008	1	up	up	up	up
IPI00952387;IPI00209336;IPI00777699	IPI00952387	315	S	>IPI:IPI00952387.1|TREMBL:D3ZA77|ENSEMBL:ENSRNOP00000062003 Tax_Id=10116 Gene_Symbol=Sorbs2 Uncharacterized protein;>IPI:IPI00209336.2|SWISS-PROT:O35413-1|ENSEMBL:ENSRNOP00000029182|REFSEQ:NP_446222 Tax_Id=10116 Gene_Symbol=Sorbs2 Isoform 1 of Sorbin and S	D3ZA77	620061;	114901	Sorbs2				yes	0.942853	12.1749	212.06	212.06	1.16e-39	yes	yes	yes	no	yes	no	1;3	SSILQHERPVSVYQSSIDRSLERPSSSASMA	_SSILQHERPVSVYQSS(ph)IDR_	SSILQHERPVSVYQS(0.057)S(0.943)IDR	S(-160.12)S(-156.34)ILQHERPVS(-52.6)VY(-164.33)QS(-12.17)S(12.17)IDR	16	1	1	1		1	1	0.89574	0.968429	1					2.289		1	up		up
IPI00365690;IPI00958828	IPI00365690	1000	S	>IPI:IPI00365690.5|REFSEQ:XP_001079120 Tax_Id=10116 Gene_Symbol=Snx26 sorting nexin 26;>IPI:IPI00958828.1|TREMBL:D4A9G6|ENSEMBL:ENSRNOP00000033946|REFSEQ:XP_002728775 Tax_Id=10116 Gene_Symbol=LOC100362311 sorting nexin 26		1308780;	361540	Snx26				yes	0.998978	29.8993	89.266	89.266	0.000662828	yes	yes	yes	yes	yes	yes	1	GAWAPGPTPYLPRQQSDGSLVRSQRPLGTSR	_QQS(ph)DGSLVR_	QQS(0.999)DGS(0.001)LVR	QQS(29.9)DGS(-29.9)LVR	3	1	1	1	1	1	1	1.0436	1.05802	1					2.6884	2.31171	1	up	up	up	up
IPI00475992;IPI00650095	IPI00475992	296	S	>IPI:IPI00475992.3|SWISS-PROT:O35049|ENSEMBL:ENSRNOP00000000274 Tax_Id=10116 Gene_Symbol=Smpd3 Sphingomyelin phosphodiesterase 3;>IPI:IPI00650095.1|TREMBL:D4A8L3|ENSEMBL:ENSRNOP00000030458|REFSEQ:NP_446057 Tax_Id=10116 Gene_Symbol=Smpd3 neutral sphingomyel	O35049	619754;	94338	Smpd3				yes	0.967846	13.6964	131.33	56.903	9.24e-19	yes	yes	yes	yes	yes	yes	4	NQRDGDSGSLGSPSASRESLVKARAGQDSGG	_DGDSGS(ph)LGS(ph)PSAS(ph)RES(ph)LVK_	DGDS(0.161)GS(0.841)LGS(0.768)PS(0.282)AS(0.968)RES(0.98)LVK	DGDS(-7.31)GS(7.31)LGS(4.94)PS(-4.94)AS(13.7)RES(15.69)LVK	13	3	3	3	3	3	3	1.0381	0.956938	3					0.49412	0.603245	3	down		down
IPI00763254;IPI00959608	IPI00763254	32	S	>IPI:IPI00763254.1|REFSEQ:XP_002725705 Tax_Id=10116 Gene_Symbol=LOC691397 PI-3-kinase-related kinase SMG-1-like;>IPI:IPI00959608.1|TREMBL:D3ZTG4|ENSEMBL:ENSRNOP00000051983|REFSEQ:XP_002728837 Tax_Id=10116 Gene_Symbol=LOC691397 PI-3-kinase-related kinase SM		1585020;	691397	Smg1				yes	1	64.9196	184.76	152	1.94e-55	yes	yes	yes	yes	yes	yes	1	TKYPRSWNDWQPRTDSASADPDTLKYSSSRD	_TDS(ph)ASADPDTLK_	TDS(1)ASADPDTLK	T(-81.74)DS(64.92)AS(-64.92)ADPDT(-117.56)LK	3	1	1	1	1	1	1	1.434	1.11648	1					3.0869	3.61076	1	up	up	up	up
IPI00213592	IPI00213592	416	S	>IPI:IPI00213592.3|TREMBL:D3ZJR6|ENSEMBL:ENSRNOP00000006984|REFSEQ:XP_001077659 Tax_Id=10116 Gene_Symbol=Smcr8 Uncharacterized protein	D3ZJR6	1564621;	497918	Smcr8				yes	0.999913	40.6231	167.71	116.77	1.07e-05	yes	yes	yes	yes	yes	yes	1	PVEECPIPKVLISVGSYKSSVESVLIKMEQE	_VLISVGS(ph)YK_	VLISVGS(1)YK	VLIS(-40.62)VGS(40.62)Y(-94.68)K	7	1	1	1	1	1	1	1.0413	0.949487	1					0.41607	0.400978	1	down	down	down	down
IPI00359419	IPI00359419	136	S	>IPI:IPI00359419.1|TREMBL:B2RYQ9|ENSEMBL:ENSRNOP00000024568|REFSEQ:NP_001100889 Tax_Id=10116 Gene_Symbol=Smarca5 SWI/SNF related, matrix associated, actin dependent regulator of chromatin, subfamily a, member 5	B2RYQ9	1308832;	307766	Smarca5				yes	1	80.6279	102.62	102.62	5.58e-05	yes	yes	yes	yes	yes	yes	1	PGRPRVKKDEKQNLLSVGDYRHRRTEQEEDE	_QNLLS(ph)VGDYR_	QNLLS(1)VGDYR	QNLLS(80.63)VGDY(-80.63)R	5	1	1	1	1	1	1	1.941	1.4498	1	up				2.5545	1.5808	1	up		up
IPI00358522;IPI00949024	IPI00358522	661	S	>IPI:IPI00358522.3|TREMBL:D3ZWQ4|ENSEMBL:ENSRNOP00000001171 Tax_Id=10116 Gene_Symbol=Slc9a6 Sodium/hydrogen exchanger;>IPI:IPI00949024.1|TREMBL:D3ZJ86|ENSEMBL:ENSRNOP00000060014|REFSEQ:XP_001053956;XP_217630 Tax_Id=10116 Gene_Symbol=Slc9a6 Sodium/hydrogen	D3ZWQ4	1563582;	302863	Slc9a6				yes	0.965545	14.8653	170.95	170.95	1.75e-05	yes	yes	yes	yes	yes	yes	1	TESATASAPRRFMGTSTEDALDRELTFGDHE	_FMGTS(ph)TEDALDR_	FMGT(0.003)S(0.966)T(0.031)EDALDR	FMGT(-25.13)S(14.87)T(-14.87)EDALDR	5	1	1	1	1	1	1	1.5585	1.00357	1					2.9837	1.5539	1	up		up
IPI00200898	IPI00200898	299	S	>IPI:IPI00200898.3|SWISS-PROT:Q9JJ19|ENSEMBL:ENSRNOP00000004351|REFSEQ:NP_067605 Tax_Id=10116 Gene_Symbol=Slc9a3r1 Na(+)/H(+) exchange regulatory cofactor NHE-RF1	Q9JJ19	708538;	59114	Slc9a3r1				yes	1	111.703	462.66	229.07		yes	yes	yes	yes	yes	yes	1;2;3;4;5	RSASSDTSEELNAQDSPKRHDSTEPSSTSSS	_SASSDTSEELNAQDS(ph)PKR_	SASSDTSEELNAQDS(1)PKR	S(-186.17)AS(-162.44)S(-149.61)DT(-120.37)S(-111.7)EELNAQDS(111.7)PKR	15	1	1	1	1	1	1	0.70572	0.634558	1					0.21715	0.276671	1	down	down	down	down
IPI00230884;IPI00230886;IPI00206113;IPI00877392;IPI00563002;IPI00230885;IPI00230887	IPI00230884	389	S	>IPI:IPI00230884.3|SWISS-PROT:Q01728-2|TREMBL:Q78E94;Q80XA7|ENSEMBL:ENSRNOP00000050918 Tax_Id=10116 Gene_Symbol=Slc8a1 Isoform 2 of Sodium/calcium exchanger 1;>IPI:IPI00230886.1|SWISS-PROT:Q01728-4 Tax_Id=10116 Gene_Symbol=Slc8a1 Isoform 4 of Sodium/calciu	Q01728-2	3717;	29715	Slc8a1				yes	1	86.6315	206.46	92.264	3.85e-91	yes	yes	yes	yes	yes	yes	1	NILKRHAADQARKAVSMHEVNMDVVENDPVS	_KAVS(ph)MHEVNMDVVENDPVSK_	KAVS(1)MHEVNMDVVENDPVSK	KAVS(86.63)MHEVNMDVVENDPVS(-86.63)K	4	1	1	1	1	1	1	1.0295	0.890869	1					0.49047	0.520156	1	down	down	down	down
IPI00327953	IPI00327953	21	S	>IPI:IPI00327953.3|SWISS-PROT:P31643|ENSEMBL:ENSRNOP00000012875|REFSEQ:NP_058902 Tax_Id=10116 Gene_Symbol=Slc6a6 Sodium- and chloride-dependent taurine transporter	P31643	61912;	29464	Slc6a6				yes	1	56.3592	80.312	56.359	0.00158164	yes	yes	yes	no	yes	yes	1	KLQCLKDFHKDILKPSPGKSPGTRPEDEADG	_DILKPS(ph)PGK_	DILKPS(1)PGK	DILKPS(56.36)PGK	6	1	1	1		1	1	1.0515	0.786225	1					0.33116		1	down		down
IPI00421289;IPI00454217;IPI00890352;IPI00952168	IPI00421289	1054	S	>IPI:IPI00421289.1|SWISS-PROT:Q6RVG2-1|REFSEQ:NP_955791 Tax_Id=10116 Gene_Symbol=Slc4a8 Isoform 2 of Electroneutral sodium bicarbonate exchanger 1;>IPI:IPI00454217.1|SWISS-PROT:Q6RVG2-2|ENSEMBL:ENSRNOP00000059004 Tax_Id=10116 Gene_Symbol=Slc4a8 Isoform 1 o	Q6RVG2-1	735164;	315311	Slc4a8				yes	1	75.3578	173.19	138.45	9.4e-11	yes	yes	yes	yes	yes	yes	1	NISDEMPKTTVWKALSINSGNTKEKSPFN__	_ALS(ph)INSGNTK_	ALS(1)INSGNTK	ALS(75.36)INS(-75.36)GNT(-95.97)K	3		1	1	1	1	1		1.04191	1					2.0205	2.33639	1	up	up	up	up
IPI00199985;IPI00679235	IPI00199985	1071	T	>IPI:IPI00199985.1|SWISS-PROT:Q9JI66-1|TREMBL:Q9QYA6|ENSEMBL:ENSRNOP00000035006|REFSEQ:NP_445876 Tax_Id=10116 Gene_Symbol=Slc4a4 Isoform 1 of Electrogenic sodium bicarbonate cotransporter 1;>IPI:IPI00679235.1|SWISS-PROT:Q9JI66-2 Tax_Id=10116 Gene_Symbol=Sl	Q9JI66-1	68936;	84484	Slc4a4				yes	0.998905	30.236	124.92	116.37	3.54e-05	yes	yes	yes	yes	yes	yes	1;2	PFLSDNKPLDRERSSTFLERHTSC_______	_SST(ph)FLER_	S(0.001)ST(0.999)FLER	S(-30.24)S(-38.26)T(30.24)FLER	3		1	1	1	1	1		1.04662	1					2.0316	2.99599	1	up	up	up	up
IPI00199985;IPI00679235	IPI00199985	1069	S	>IPI:IPI00199985.1|SWISS-PROT:Q9JI66-1|TREMBL:Q9QYA6|ENSEMBL:ENSRNOP00000035006|REFSEQ:NP_445876 Tax_Id=10116 Gene_Symbol=Slc4a4 Isoform 1 of Electrogenic sodium bicarbonate cotransporter 1;>IPI:IPI00679235.1|SWISS-PROT:Q9JI66-2 Tax_Id=10116 Gene_Symbol=Sl	Q9JI66-1	68936;	84484	Slc4a4				yes	0.998995	30.1322	141.37	130.15	5.91e-10	yes	yes	yes	yes	yes	yes	1;2	QQPFLSDNKPLDRERSSTFLERHTSC_____	_ERS(ph)STFLER_	ERS(0.999)S(0.001)TFLER	ERS(30.13)S(-30.13)T(-44.48)FLER	3	1	1	1	1	1	1	1.0464	0.811886	1					0.19667	0.119908	1	down	down	down	down
IPI00199985;IPI00679235;IPI00382068;IPI00417748	IPI00199985	223	S	>IPI:IPI00199985.1|SWISS-PROT:Q9JI66-1|TREMBL:Q9QYA6|ENSEMBL:ENSRNOP00000035006|REFSEQ:NP_445876 Tax_Id=10116 Gene_Symbol=Slc4a4 Isoform 1 of Electrogenic sodium bicarbonate cotransporter 1;>IPI:IPI00679235.1|SWISS-PROT:Q9JI66-2 Tax_Id=10116 Gene_Symbol=Sl	Q9JI66-1	68936;	84484	Slc4a4				yes	1	84.6146	87.308	84.615	0.00146296	yes	yes	yes	yes	yes	yes	1	LLRKHRHQTKKSNLRSLADIGKTVSSASRMF	_S(ph)LADIGK_	S(1)LADIGK	S(84.61)LADIGK	1	1	1	1	1	1	1	1.4972	1.2783	1					0.28469	0.228927	1	down	down	down	down
IPI00197778;IPI00231428	IPI00197778	334	S	>IPI:IPI00197778.1|SWISS-PROT:O54701-1|ENSEMBL:ENSRNOP00000010017;ENSRNOP00000063429|REFSEQ:NP_113931 Tax_Id=10116 Gene_Symbol=Slc24a2 Isoform 1 of Sodium/potassium/calcium exchanger 2;>IPI:IPI00231428.1|SWISS-PROT:O54701-2|ENSEMBL:ENSRNOP00000010827 Tax_I	O54701-1	628650;	84550	Slc24a2				yes	0.989586	19.7782	248.67	248.67	3.47e-42	yes	yes	yes	yes	yes	yes	1;2	EEPTLPNKPRLQRGGSSASLHNSLMRNSIFQ	_GGS(ph)SASLHNSLMR_	GGS(0.99)S(0.01)ASLHNSLMR	GGS(19.78)S(-19.78)AS(-84.15)LHNS(-159.17)LMR	3	1	1	1	1	1	1	1.5325	1.2056	1					4.6292	3.37667	1	up	up	up	up
IPI00197778;IPI00231428	IPI00197778	337	S	>IPI:IPI00197778.1|SWISS-PROT:O54701-1|ENSEMBL:ENSRNOP00000010017;ENSRNOP00000063429|REFSEQ:NP_113931 Tax_Id=10116 Gene_Symbol=Slc24a2 Isoform 1 of Sodium/potassium/calcium exchanger 2;>IPI:IPI00231428.1|SWISS-PROT:O54701-2|ENSEMBL:ENSRNOP00000010827 Tax_I	O54701-1	628650;	84550	Slc24a2				yes	0.999725	34.3004	223.06	130.4	5.83e-56	yes	yes	yes	yes	yes	yes	2;3	TLPNKPRLQRGGSSASLHNSLMRNSIFQLMI	_GGS(ph)SAS(ph)LHNSLMR_	GGS(0.74)S(0.26)AS(1)LHNSLMR	GGS(4.54)S(-4.54)AS(34.3)LHNS(-75.3)LMR	6	2	3	2	2	2	2	1.5551	1.0052	2					4.0809	2.90402	2	up	up	up	up
IPI00390034	IPI00390034	1026	S	>IPI:IPI00390034.4|TREMBL:Q5BJL1|ENSEMBL:ENSRNOP00000003001|REFSEQ:NP_001094359 Tax_Id=10116 Gene_Symbol=Shroom3 shroom family member 3	Q5BJL1	1310470;	305230	Shroom3				yes	0.998382	28.1139	131.06	65.305	0.00342192	yes	yes	yes	yes	yes	yes	1	RRGARRRLTAEQKKRSYSEPEKMNEVGVSEE	_S(ph)YSEPEK_	S(0.998)YS(0.002)EPEK	S(28.11)Y(-41.15)S(-28.11)EPEK	1	1	1	1	1	1	1	1.4575	1.09279	1					2.0442	1.72774	1	up		up
IPI00197786;IPI00382212	IPI00197786	799	S	>IPI:IPI00197786.3|TREMBL:D4A053|ENSEMBL:ENSRNOP00000056187|REFSEQ:NP_001041358 Tax_Id=10116 Gene_Symbol=Shroom2 Uncharacterized protein;>IPI:IPI00382212.1|SWISS-PROT:Q7TP36|ENSEMBL:ENSRNOP00000042259 Tax_Id=10116 Gene_Symbol=Shroom2 Protein Shroom2	D4A053	1565163;	317435	Shroom2				yes	0.998382	28.1139	131.06	65.305	0.00342192	yes	yes	yes	yes	yes	yes	1	RIGGRKRFTAEQKLKSYSEPEKINEVGLSGD	_S(ph)YSEPEK_	S(0.998)YS(0.002)EPEK	S(28.11)Y(-41.15)S(-28.11)EPEK	1	1	1	1	1	1	1	1.4575	1.09279	1					2.0442	1.72774	1	up		up
IPI00324794;IPI00760119	IPI00324794	402	S	>IPI:IPI00324794.1|SWISS-PROT:O70143-1|ENSEMBL:ENSRNOP00000019442|REFSEQ:NP_001099213 Tax_Id=10116 Gene_Symbol=Shc3 Isoform p66 of SHC-transforming protein 3;>IPI:IPI00760119.1|SWISS-PROT:O70143-2 Tax_Id=10116 Gene_Symbol=Shc3 Isoform p52 of SHC-transformi	O70143-1	69348;	114858	Shc3				yes	1	169.857	248.1	248.1	5.31e-32	yes	yes	yes	yes	yes	yes	1	DAFGEDWQRAPTRQGSLDIYSTPEGKAHMVP	_QGS(ph)LDIYSTPEGK_	QGS(1)LDIYSTPEGK	QGS(169.86)LDIY(-191.53)S(-169.86)T(-175.3)PEGK	3	1	1	1	1	1	1	1.0724	1.29889	1					2.3301	2.27713	1	up	up	up	up
IPI00204088;IPI00231141	IPI00204088	1586	S	>IPI:IPI00204088.1|SWISS-PROT:Q9JLU4-1|TREMBL:D3ZHS7|ENSEMBL:ENSRNOP00000041083|REFSEQ:NP_067708 Tax_Id=10116 Gene_Symbol=Shank3 Isoform 2 of SH3 and multiple ankyrin repeat domains protein 3;>IPI:IPI00231141.1|SWISS-PROT:Q9JLU4-2|ENSEMBL:ENSRNOP0000004044	Q9JLU4-1	69264;	59312	Shank3				yes	1	94.4796	186.06	166.21	6.7e-17	yes	yes	yes	yes	yes	yes	1	SELSSRLQQLNKDTRSLGEEPVGGLGSLLDP	_S(ph)LGEEPVGGLGSLLDPAK_	S(1)LGEEPVGGLGSLLDPAK	S(94.48)LGEEPVGGLGS(-94.48)LLDPAK	1	1	1	1	1	1	1	1.1001	0.991179	1					5.1195	3.53307	1	up	up	up	up
IPI00231760;IPI00231761;IPI00470293;IPI00475709;IPI00231759;IPI00400661;IPI00780449	IPI00231761	351	T	>IPI:IPI00231760.1|SWISS-PROT:Q9QX74-3|ENSEMBL:ENSRNOP00000046786 Tax_Id=10116 Gene_Symbol=Shank2 Isoform 3 of SH3 and multiple ankyrin repeat domains protein 2;>IPI:IPI00231761.1|SWISS-PROT:Q9QX74-4|REFSEQ:NP_597684 Tax_Id=10116 Gene_Symbol=Shank2 Isoform	Q9QX74-4	628772;	171093	Shank2				yes	1	89.0452	231.05	227.81	2e-29	yes	yes	yes	yes	yes	yes	1	NQNPVAKVPPATRSDTVATMMREKGMFYRRE	_SDT(ph)VATMMR_	SDT(1)VATMMR	S(-108.53)DT(89.05)VAT(-89.05)MMR	3	1	1	1	1	1	1	1.321	2.32731	1		up			6.8639	8.40972	1	up	up	up	up
IPI00231760;IPI00231761;IPI00470293;IPI00475709;IPI00231759;IPI00400661;IPI00780449	IPI00231761	790	S	>IPI:IPI00231760.1|SWISS-PROT:Q9QX74-3|ENSEMBL:ENSRNOP00000046786 Tax_Id=10116 Gene_Symbol=Shank2 Isoform 3 of SH3 and multiple ankyrin repeat domains protein 2;>IPI:IPI00231761.1|SWISS-PROT:Q9QX74-4|REFSEQ:NP_597684 Tax_Id=10116 Gene_Symbol=Shank2 Isoform	Q9QX74-4	628772;	171093	Shank2				yes	1	66.263	226.14	90.316	2.83e-38	yes	yes	yes	yes	yes	yes	1	PEPAAAPGRTIVAAGSVEEAVILPFRIPPPP	_TIVAAGS(ph)VEEAVILPFR_	TIVAAGS(1)VEEAVILPFR	T(-66.26)IVAAGS(66.26)VEEAVILPFR	7	1	1	1	1	1	1	1.1348	1.19653	1					2.9272	2.60058	1	up	up	up	up
IPI00231760;IPI00231761;IPI00470293;IPI00475709;IPI00231759;IPI00400661;IPI00780449	IPI00231761	688	T	>IPI:IPI00231760.1|SWISS-PROT:Q9QX74-3|ENSEMBL:ENSRNOP00000046786 Tax_Id=10116 Gene_Symbol=Shank2 Isoform 3 of SH3 and multiple ankyrin repeat domains protein 2;>IPI:IPI00231761.1|SWISS-PROT:Q9QX74-4|REFSEQ:NP_597684 Tax_Id=10116 Gene_Symbol=Shank2 Isoform	Q9QX74-4	628772;	171093	Shank2				yes	1	61.1674	208.07	61.167	6.47e-82	yes	yes	yes	yes	yes	yes	1;3;4	PVTRQNTRGPLRRQETENKYETDLSKDRRAD	_QET(ph)ENKY(ph)ET(ph)DLS(ph)KDR_	QET(1)ENKY(1)ET(1)DLS(1)KDR	QET(61.17)ENKY(61.17)ET(61.17)DLS(61.17)KDR	3	1	1	1	1	1	1	1.3129	1.85213	1		up			2.3108	2.74703	1	up	up	up	up
IPI00231760;IPI00231761;IPI00470293;IPI00475709;IPI00231759;IPI00400661;IPI00780449	IPI00231761	697	S	>IPI:IPI00231760.1|SWISS-PROT:Q9QX74-3|ENSEMBL:ENSRNOP00000046786 Tax_Id=10116 Gene_Symbol=Shank2 Isoform 3 of SH3 and multiple ankyrin repeat domains protein 2;>IPI:IPI00231761.1|SWISS-PROT:Q9QX74-4|REFSEQ:NP_597684 Tax_Id=10116 Gene_Symbol=Shank2 Isoform	Q9QX74-4	628772;	171093	Shank2				yes	1	61.1674	272.24	61.167	2.7e-05	no	yes	yes	yes	yes	yes	1;2;3;4	PLRRQETENKYETDLSKDRRADDKKNMLINI	_QET(ph)ENKY(ph)ET(ph)DLS(ph)KDR_	QET(1)ENKY(1)ET(1)DLS(1)KDR	QET(61.17)ENKY(61.17)ET(61.17)DLS(61.17)KDR	12	1	1	1	1	1	1	0.89854	3.13009	1		up			2.5048	4.51814	1	up	up	up	up
IPI00231760;IPI00231761;IPI00470293;IPI00475709;IPI00231759;IPI00400661;IPI00780449	IPI00231761	371	S	>IPI:IPI00231760.1|SWISS-PROT:Q9QX74-3|ENSEMBL:ENSRNOP00000046786 Tax_Id=10116 Gene_Symbol=Shank2 Isoform 3 of SH3 and multiple ankyrin repeat domains protein 2;>IPI:IPI00231761.1|SWISS-PROT:Q9QX74-4|REFSEQ:NP_597684 Tax_Id=10116 Gene_Symbol=Shank2 Isoform	Q9QX74-4	628772;	171093	Shank2				yes	0.99999	50.0994	261.16	261.16	8.08e-71	yes	yes	yes	yes	yes	yes	1	MREKGMFYRRELDRFSLDSEDVYSRSPAPQA	_ELDRFS(ph)LDSEDVYSR_	ELDRFS(1)LDSEDVYSR	ELDRFS(50.1)LDS(-50.1)EDVY(-181.54)S(-118.18)R	6	1	1	1	1	1	1	1.1924	1.28904	1					2.1197	1.93002	1	up	up	up	up
IPI00231760	IPI00231760	459	T	>IPI:IPI00231760.1|SWISS-PROT:Q9QX74-3|ENSEMBL:ENSRNOP00000046786 Tax_Id=10116 Gene_Symbol=Shank2 Isoform 3 of SH3 and multiple ankyrin repeat domains protein 2	Q9QX74-3	628772;	171093	Shank2				yes	1	91.8667	169.09	91.867	2.85e-17	yes	yes	yes	yes	yes	yes	1	PGSPKGPFLGLPRGITEEERQFLAPPMLKFT	_GIT(ph)EEER_	GIT(1)EEER	GIT(91.87)EEER	3	1	1	1	1	1	1	1.2194	1.31416	1					5.204	3.96699	1	up	up	up	up
IPI00327555;IPI00205999;IPI00208844;IPI00206027;IPI00324523;IPI00779546	IPI00327555	630	S	>IPI:IPI00327555.3|SWISS-PROT:Q925Q9-1|ENSEMBL:ENSRNOP00000006741 Tax_Id=10116 Gene_Symbol=Sh3kbp1 Isoform 1 of SH3 domain-containing kinase-binding protein 1;>IPI:IPI00205999.1|SWISS-PROT:Q925Q9-2|TREMBL:Q6IRL5|ENSEMBL:ENSRNOP00000006438|REFSEQ:NP_445812	Q925Q9-1	620904;	84357	Sh3kbp1				yes	0.986179	18.5356	159.02	139.66	1.54e-16	yes	yes	yes	yes	yes	yes	1;3	SSPMSSSLGTAGQRASSPSLFSAEGKAKTES	_AS(ph)SPSLFSAEGK_	AS(0.986)S(0.014)PSLFSAEGK	AS(18.54)S(-18.54)PS(-53.16)LFS(-96.71)AEGK	2	1	1	1	1	1	1	1.4798	1.26232	1					2.61	2.53904	1	up	up	up	up
IPI00327555;IPI00205999;IPI00208844;IPI00206027;IPI00324523;IPI00779546	IPI00327555	631	S	>IPI:IPI00327555.3|SWISS-PROT:Q925Q9-1|ENSEMBL:ENSRNOP00000006741 Tax_Id=10116 Gene_Symbol=Sh3kbp1 Isoform 1 of SH3 domain-containing kinase-binding protein 1;>IPI:IPI00205999.1|SWISS-PROT:Q925Q9-2|TREMBL:Q6IRL5|ENSEMBL:ENSRNOP00000006438|REFSEQ:NP_445812	Q925Q9-1	620904;	84357	Sh3kbp1				yes	0.999985	48.2165	222.29	198.33	4.98e-80	yes	yes	yes	yes	yes	yes	1;3	SPMSSSLGTAGQRASSPSLFSAEGKAKTESA	_ASS(ph)PSLFSAEGK_	ASS(1)PSLFSAEGK	AS(-48.22)S(48.22)PS(-68.1)LFS(-99.9)AEGK	3	1	1	1	1	1	1	0.7919	0.76864	1					0.54777	0.622665	1	down		down
IPI00214192	IPI00214192	288	S	>IPI:IPI00214192.1|SWISS-PROT:O35964|REFSEQ:NP_112518 Tax_Id=10116 Gene_Symbol=Sh3gl1 Endophilin-A2	O35964	708456;	81922	Sh3gl1				yes	0.996922	25.1127	157.24	153.97	2.46e-09	yes	yes	yes	yes	yes	yes	1	GGFPCASAPKITASSSFRSGDKPTRTPSKSM	_ITASSS(ph)FR_	ITASS(0.003)S(0.997)FR	IT(-98.6)AS(-52.07)S(-25.11)S(25.11)FR	6	1	1	1	1	1	1	0.81272	1.13268	1					1.8848	1.92452	1	up	up	up	up
IPI00951448;IPI00869482;IPI00951102	IPI00951448	356	T	>IPI:IPI00951448.1|ENSEMBL:ENSRNOP00000037663|REFSEQ:NP_001102049 Tax_Id=10116 Gene_Symbol=Sh2d3c SH2 domain containing 3C;>IPI:IPI00869482.2|TREMBL:B0BN10|ENSEMBL:ENSRNOP00000059158 Tax_Id=10116 Gene_Symbol=Sh2d3c Sh2d3c protein;>IPI:IPI00951102.1|TREMBL:		1307287;	362111	Sh2d3c				yes	0.869866	10.0759	109.83	66.215	0.000326555	no	yes	yes	yes	yes	yes	1;3	SPSGPKGSHMKRRSVTMTDGLTSDKVTRGDG	_SVT(ph)M(ox)TDGLTSDK_	S(0.085)VT(0.87)MT(0.03)DGLT(0.014)SDK	S(-10.08)VT(10.08)MT(-14.57)DGLT(-17.86)S(-40.79)DK	3		1	1	1	1	1		1.7099	1					2.9062	1.89125	1	up	up	up	up
IPI00365894;IPI00957723;IPI00948013	IPI00365894	12	S	>IPI:IPI00365894.2|TREMBL:Q5FWY6|ENSEMBL:ENSRNOP00000009121 Tax_Id=10116 Gene_Symbol=Setd3 Setd3 protein;>IPI:IPI00957723.1|REFSEQ:XP_002726820 Tax_Id=10116 Gene_Symbol=Setd3 SET domain containing 3;>IPI:IPI00948013.1|TREMBL:D4A7S1|ENSEMBL:ENSRNOP000000540	Q5FWY6	1309550;	299295	Setd3				yes	0.851616	7.73022	139.58	53.168	2.21e-05	yes	yes	yes	yes	yes	yes	1;3	____MGKKSRVKTQKSGTGATATVSPKEILN	_S(ph)GTGATATVSPK_	S(0.852)GT(0.144)GAT(0.004)ATVSPK	S(7.73)GT(-7.73)GAT(-23)AT(-32.74)VS(-43.63)PK	1	1	3	1	1	1	1	1.1201	1.02368	1					8.4266	4.12575	1	up	up	up	up
IPI00215235;IPI00782707;IPI00951354	IPI00215235	23	S	>IPI:IPI00215235.6|ENSEMBL:ENSRNOP00000010365|REFSEQ:NP_114025 Tax_Id=10116 Gene_Symbol=Sept9 septin-9 isoform 1;>IPI:IPI00782707.2|SWISS-PROT:Q9QZR6-1|TREMBL:B2GVB4|ENSEMBL:ENSRNOP00000062205|REFSEQ:NP_789826 Tax_Id=10116 Gene_Symbol=Sept9 septin-9 isofor		708523;	83788	Sept				yes	1	103.952	244.52	122.01	2.48e-44	yes	yes	yes	yes	yes	yes	1;2	AQLDGIISDFEALKRSFEVEEIEPPNSTPPR	_S(ph)FEVEEIEPPNSTPPR_	S(1)FEVEEIEPPNSTPPR	S(103.95)FEVEEIEPPNS(-103.95)T(-109.71)PPR	1	1	1	1	1	1	1	1.0042	1.11101	1					4.58	3.02801	1	up	up	up	up
IPI00212699;IPI00562511	IPI00212699	210	S	>IPI:IPI00212699.2|SWISS-PROT:Q9QX72|ENSEMBL:ENSRNOP00000018879|REFSEQ:NP_076492 Tax_Id=10116 Gene_Symbol=Secisbp2 Selenocysteine insertion sequence-binding protein 2;>IPI:IPI00562511.2|ENSEMBL:ENSRNOP00000039532 Tax_Id=10116 Gene_Symbol=Secisbp2 94 kDa pr	Q9QX72	620991;	79049	Secisbp2				yes	0.993889	24.7304	198.95	109.14	3.16e-17	yes	yes	yes	yes	yes	yes	1;3	HKRPDRKSRILTKSASTSKPEFEFSRLDFPE	_SAS(ph)TSKPEFEFSR_	S(0.003)AS(0.994)T(0.003)SKPEFEFSR	S(-24.73)AS(24.73)T(-25.77)S(-38.69)KPEFEFS(-91.48)R	3		1		1	1	1		1.54233	1						3.5041	1		up	up
IPI00198153;IPI00780987;IPI00777116;IPI00777960	IPI00198153	484	S	>IPI:IPI00198153.4|TREMBL:Q4V8H2|ENSEMBL:ENSRNOP00000056561|REFSEQ:NP_001019941 Tax_Id=10116 Gene_Symbol=Sec3l1 SEC3-like 1;>IPI:IPI00780987.2|ENSEMBL:ENSRNOP00000056565 Tax_Id=10116 Gene_Symbol=Sec3l1 88 kDa protein;>IPI:IPI00777116.2|ENSEMBL:ENSRNOP00000	Q4V8H2	1304939;	305287	Sec3l1				yes	0.991983	21.0957	131.17	131.17	0.000240676	yes	no	yes	yes	yes	yes	1	GSTSSLNKLSVQSSGSRRSQSSSLLDMGNMS	_LSVQSSGS(ph)R_	LSVQSS(0.008)GS(0.992)R	LS(-91.25)VQS(-35.06)S(-21.1)GS(21.1)R	8	1	1	1	1	1	1	0.68285	0.946074	1					3.7053	3.48262	1	up	up	up	up
IPI00193047	IPI00193047	186	S	>IPI:IPI00193047.1|TREMBL:B0BN66|ENSEMBL:ENSRNOP00000017466|REFSEQ:NP_001102888 Tax_Id=10116 Gene_Symbol=LOC680531 Similar to CG3880-PA	B0BN66	1590629;	680531	Sapcd2				yes	0.998205	27.6102	100.11	72.417	0.000548805	yes	yes	yes	yes	yes	yes	1	TEPERPLSKTLERIPSADSGTTACKTLDLGT	_IPS(ph)ADSGTTACK_	IPS(0.998)ADS(0.002)GTTACK	IPS(27.61)ADS(-27.61)GT(-42.68)T(-49.61)ACK	3	1	1	1	1	1	1	1.1194	1.35687	1					2.0879	2.293	1	up	up	up	up
IPI00911245	IPI00911245	732	S	>IPI:IPI00911245.1|TREMBL:D3ZDU2|ENSEMBL:ENSRNOP00000005337|REFSEQ:NP_001127971 Tax_Id=10116 Gene_Symbol=Rptor Uncharacterized protein	D3ZDU2	1311784;	287871	Rptor				yes	0.999815	37.3191	199.68	199.68	1.47e-43	yes	yes	yes	yes	yes	yes	1	PVRDSPCTPRLRSVSSYGNIRAVTTARNLNK	_SVSS(ph)YGNIR_	SVSS(1)YGNIR	S(-140.61)VS(-37.32)S(37.32)Y(-97.61)GNIR	4	1	1	1	1	1	1	0.9321	0.949758	1					0.4723	0.482253	1	down	down	down	down
IPI00949457;IPI00470321	IPI00949457	87	S	>IPI:IPI00949457.1|TREMBL:D4A0G1|ENSEMBL:ENSRNOP00000061770 Tax_Id=10116 Gene_Symbol=Rpap3 Uncharacterized protein;>IPI:IPI00470321.1|SWISS-PROT:Q68FQ7|ENSEMBL:ENSRNOP00000009326|REFSEQ:NP_001004243 Tax_Id=10116 Gene_Symbol=Rpap3 RNA polymerase II-associat	D4A0G1	1303036;	300189	Rpap3				yes	1	96.7046	138.39	138.39	7.29e-07	yes	yes	yes	yes	yes	yes	1	SSKKTKEENTKNRIKSFDYDAWAKLDVDSIL	_IKS(ph)FDYDAWAK_	IKS(1)FDYDAWAK	IKS(96.7)FDY(-96.7)DAWAK	3	1	1	1	1	1	1	1.2893	1.70323	1					6.517	4.55976	1	up	up	up	up
IPI00389967;IPI00200926;IPI00950068;IPI00373701;IPI00373700;IPI00373699;IPI00958936;IPI00951112;IPI00476391;IPI00200924;IPI00958230;IPI00373697;IPI00199571;IPI00200895;IPI00200897;IPI00958629	IPI00389967	366	S	>IPI:IPI00389967.3|TREMBL:D3ZVS1|ENSEMBL:ENSRNOP00000006474 Tax_Id=10116 Gene_Symbol=Rims2 Uncharacterized protein;>IPI:IPI00200926.2|TREMBL:D4AEJ9|ENSEMBL:ENSRNOP00000045165 Tax_Id=10116 Gene_Symbol=Rims2 Uncharacterized protein;>IPI:IPI00950068.1|SWISS-P	D3ZVS1	620001;	116839	Rims2				yes	1	65.6326	114.29	114.29	0.00040266	yes	no	yes	yes	yes	yes	1;2;3	QRSVSERRAAMENQRSYSMERTREAQGQSSY	_AAMENQRS(ph)YS(ph)MER_	AAMENQRS(1)YS(1)MER	AAMENQRS(65.63)Y(-65.63)S(65.63)MER	8	2		2	2	2	2	1.6908		2					7.0945	3.44756	2	up	up	up	up
IPI00389967;IPI00200926;IPI00950068;IPI00373701;IPI00373700;IPI00373699;IPI00958936;IPI00951112;IPI00476391;IPI00200924;IPI00958230;IPI00373697;IPI00199571;IPI00200895;IPI00200897;IPI00958629	IPI00389967	368	S	>IPI:IPI00389967.3|TREMBL:D3ZVS1|ENSEMBL:ENSRNOP00000006474 Tax_Id=10116 Gene_Symbol=Rims2 Uncharacterized protein;>IPI:IPI00200926.2|TREMBL:D4AEJ9|ENSEMBL:ENSRNOP00000045165 Tax_Id=10116 Gene_Symbol=Rims2 Uncharacterized protein;>IPI:IPI00950068.1|SWISS-P	D3ZVS1	620001;	116839	Rims2				yes	1	65.6326	114.29	114.29	0.00040266	yes	no	yes	yes	yes	yes	2;3	SVSERRAAMENQRSYSMERTREAQGQSSYPQ	_AAMENQRS(ph)YS(ph)MER_	AAMENQRS(1)YS(1)MER	AAMENQRS(65.63)Y(-65.63)S(65.63)MER	10	2		2	2	2	2	1.6908		2					7.0945	3.44756	2	up	up	up	up
IPI00188057;IPI00372755;IPI00563116	IPI00188057	1576	S	>IPI:IPI00188057.5|REFSEQ:XP_001065608 Tax_Id=10116 Gene_Symbol=Rif1 telomere-associated protein RIF1-like;>IPI:IPI00372755.5|TREMBL:D3ZLV4|ENSEMBL:ENSRNOP00000008201 Tax_Id=10116 Gene_Symbol=Rif1 Uncharacterized protein;>IPI:IPI00563116.3|TREMBL:D3ZLT9|EN		1562474;	295602	Rif1				yes	1	93.9601	302.63	282.35	3.12e-123	yes	yes	yes	yes	yes	yes	1;2	SRKKRSGKWKNKSSDSVDIEEQEEKMVEDEV	_SSDS(ph)VDIEEQEEK_	SSDS(1)VDIEEQEEK	S(-100.33)S(-93.96)DS(93.96)VDIEEQEEK	4	1	1	1	1	1	1	1.3887	1.47057	1					2.0544	2.11095	1	up	up	up	up
IPI00389102;IPI00949078	IPI00389102	171	S	>IPI:IPI00389102.1|SWISS-PROT:O08774-1|ENSEMBL:ENSRNOP00000047497|REFSEQ:NP_062212 Tax_Id=10116 Gene_Symbol=Rgs12 Isoform 1 of Regulator of G-protein signaling 12;>IPI:IPI00949078.1|TREMBL:D3ZTE3|ENSEMBL:ENSRNOP00000061980 Tax_Id=10116 Gene_Symbol=Rgs12 Un	O08774-1	3564;	54292	Rgs12				yes	0.999862	38.7454	174.77	174.77	2.7e-07	no	yes	yes	yes	yes	yes	1	CASGSEPLKLKQRSLSESAALRLDVGQDSLC	_SLS(ph)ESAALR_	SLS(1)ESAALR	S(-53.41)LS(38.75)ES(-38.75)AALR	3		1	1	1	1	1		1.53905	1					1.8719	1.54528	1	up		up
IPI00367525	IPI00367525	621	S	>IPI:IPI00367525.3|TREMBL:D3ZF86|ENSEMBL:ENSRNOP00000015927|REFSEQ:XP_001072524;XP_218665 Tax_Id=10116 Gene_Symbol=RGD1309903 Uncharacterized protein	D3ZF86	1309903;	292947	RGD1309903				yes	0.952176	8.24532	62.434	50.827	0.000444342	yes	yes	no	yes	yes	yes	4	SCDQYSMAAEKDSGRSDVSDIGSDNCSLADE	_DS(ph)GRS(ph)DVS(ph)DIGS(ph)DNCSLADEEQTPR_	DS(0.74)GRS(0.952)DVS(0.698)DIGS(0.929)DNCS(0.681)LADEEQTPR	DS(0.89)GRS(8.25)DVS(0.24)DIGS(6.51)DNCS(-0.24)LADEEQT(-39.63)PR	5	3	3		3	3	3	0.92805	0.935716	3						0.550873	3		down	down
IPI00367525	IPI00367525	624	S	>IPI:IPI00367525.3|TREMBL:D3ZF86|ENSEMBL:ENSRNOP00000015927|REFSEQ:XP_001072524;XP_218665 Tax_Id=10116 Gene_Symbol=RGD1309903 Uncharacterized protein	D3ZF86	1309903;	292947	RGD1309903				yes	0.930905	10.0995	62.434	62.434	0.000444342	yes	yes	no	yes	yes	yes	4	QYSMAAEKDSGRSDVSDIGSDNCSLADEEQT	_DSGRS(ph)DVS(ph)DIGS(ph)DNCS(ph)LADEEQTPR_	DS(0.293)GRS(0.82)DVS(0.931)DIGS(0.986)DNCS(0.97)LADEEQTPR	DS(-5.93)GRS(5.93)DVS(10.1)DIGS(16.94)DNCS(13.79)LADEEQT(-34.42)PR	8	3	3		3	3	3	0.92805	0.935716	3						0.550873	3		down	down
IPI00367525	IPI00367525	588	S	>IPI:IPI00367525.3|TREMBL:D3ZF86|ENSEMBL:ENSRNOP00000015927|REFSEQ:XP_001072524;XP_218665 Tax_Id=10116 Gene_Symbol=RGD1309903 Uncharacterized protein	D3ZF86	1309903;	292947	RGD1309903				yes	0.859712	9.12911	96.848	54.223	1.2e-05	yes	yes	yes	yes	yes	yes	1;2	FLSVDCRTRSYGSRYSESNFSVDDQDLSRTE	_YS(ph)ESNFS(ph)VDDQDLSR_	Y(0.106)S(0.86)ES(0.043)NFS(0.991)VDDQDLS(0.001)R	Y(-9.13)S(9.13)ES(-13.84)NFS(20.87)VDDQDLS(-30.62)R	2	2	1	2	2	2	2	1.0431	0.844666	1					0.27654	0.445375	2	down	down	down	down
IPI00764766	IPI00764766	229	S	>IPI:IPI00764766.2|ENSEMBL:ENSRNOP00000000901|REFSEQ:XP_001080521;XP_222271 Tax_Id=10116 Gene_Symbol=RGD1306556 similar to hypothetical protein A530094D01		1306556;	288744	RGD1306556				yes	1	200.993	221.51	200.99	1.64e-18	yes	yes	yes	yes	yes	yes	1	SQGEAGRAQPLPKAHSVEDPADQAPEAKPVR	_AHS(ph)VEDPADQAPEAK_	AHS(1)VEDPADQAPEAK	AHS(200.99)VEDPADQAPEAK	3	1	1	1	1	1	1	0.93252	1.07061	1					3.2404	3.11429	1	up	up	up	up
IPI00764143	IPI00764143	473	S	>IPI:IPI00764143.1|TREMBL:D3ZCX6|ENSEMBL:ENSRNOP00000024080|REFSEQ:NP_001012114 Tax_Id=10116 Gene_Symbol=Rexo1 REX1, RNA exonuclease 1 homolog	D3ZCX6	1309872;	314630	Rexo1				yes	1	78.9957	183.41	183.41	7.51e-08	yes	yes	yes	yes	yes	yes	1	AKKMPSVKLAERKTRSLDEGAPQDTPKLKKR	_S(ph)LDEGAPQDTPK_	S(1)LDEGAPQDTPK	S(79)LDEGAPQDT(-79)PK	1	1	1	1	1	1	1	0.95272	1.27484	1					1.9135	2.33476	1	up	up	up	up
IPI00422013	IPI00422013	115	S	>IPI:IPI00422013.1|TREMBL:Q6MG75|ENSEMBL:ENSRNOP00000000478|REFSEQ:NP_001159373;NP_997713 Tax_Id=10116 Gene_Symbol=Rdbp RD RNA-binding protein	Q6MG75	1303325;	294258	Rdbp				yes	1	89.067	309.88	261.64	5.74e-144	yes	yes	yes	yes	yes	yes	1;2	EKGPVPTFQPFQRSMSADEDLQEPSRRPQRK	_SMS(ph)ADEDLQEPSR_	SMS(1)ADEDLQEPSR	S(-89.07)MS(89.07)ADEDLQEPS(-178.98)R	3	1	1	1	1	1	1	1.2486	1.1599	1					1.852	1.82498	1	up	up	up	up
IPI00422013	IPI00422013	249	S	>IPI:IPI00422013.1|TREMBL:Q6MG75|ENSEMBL:ENSRNOP00000000478|REFSEQ:NP_001159373;NP_997713 Tax_Id=10116 Gene_Symbol=Rdbp RD RNA-binding protein	Q6MG75	1303325;	294258	Rdbp				yes	1	93.2254	166.34	153.24	6.56e-08	yes	yes	yes	yes	yes	yes	1	RDRERDREGPFRRSDSFPERRAPRKGNTLYV	_SDS(ph)FPER_	SDS(1)FPER	S(-93.23)DS(93.23)FPER	3	1	1	1	1	1	1	1.1845	1.06189	1					4.3769	3.71168	1	up	up	up	up
IPI00422013	IPI00422013	247	S	>IPI:IPI00422013.1|TREMBL:Q6MG75|ENSEMBL:ENSRNOP00000000478|REFSEQ:NP_001159373;NP_997713 Tax_Id=10116 Gene_Symbol=Rdbp RD RNA-binding protein	Q6MG75	1303325;	294258	Rdbp				yes	0.998317	27.733	116.52	74.92	0.000239743	yes	yes	yes	yes	yes	yes	1	RDRDRERDREGPFRRSDSFPERRAPRKGNTL	_S(ph)DSFPER_	S(0.998)DS(0.002)FPER	S(27.73)DS(-27.73)FPER	1		1	1	1	1	1		1.16707	1					4.8993	4.43302	1	up	up	up	up
IPI00476864	IPI00476864	1024	S	>IPI:IPI00476864.3|TREMBL:D3ZTA8|ENSEMBL:ENSRNOP00000030808|REFSEQ:XP_001059091 Tax_Id=10116 Gene_Symbol=Rbm33 Uncharacterized protein	D3ZTA8	1310651;	362297	Rbm33				yes	1	105.975	218.79	218.79	2.27e-10	yes	yes	yes	yes	yes	yes	1	DTKPGVKRTVMHRANSGGGGDGPHVSSKVRV	_ANS(ph)GGGGDGPHVSSK_	ANS(1)GGGGDGPHVSSK	ANS(105.97)GGGGDGPHVS(-105.97)S(-114.91)K	3	1	1	1	1	1	1	1.182	1.43166	1					3.2324	2.94239	1	up	up	up	up
IPI00870548;IPI00949324	IPI00870548	519	S	>IPI:IPI00870548.2|TREMBL:D3ZEV2|ENSEMBL:ENSRNOP00000048692 Tax_Id=10116 Gene_Symbol=Garnl4 Uncharacterized protein;>IPI:IPI00949324.1|TREMBL:D3ZPI4|ENSEMBL:ENSRNOP00000060932|REFSEQ:NP_001100489 Tax_Id=10116 Gene_Symbol=Garnl4 Uncharacterized protein	D3ZEV2	1304590;	303298	Rap1gap2				yes	0.999786	36.6908	154.72	119.62	0.000112351	yes	no	yes	yes	yes	yes	1;2	RSPIKRRSGLFPRLHSGSEGQGDSRTRCDSA	_LHS(ph)GSEGQGDSR_	LHS(1)GSEGQGDSR	LHS(36.69)GS(-36.69)EGQGDS(-87.36)R	3	1		1	1	1	1	0.80485		1					4.1243	3.09282	1	up	up	up	up
IPI00373147	IPI00373147	106	T	>IPI:IPI00373147.2|TREMBL:Q5PQR0|ENSEMBL:ENSRNOP00000023429|REFSEQ:NP_001011958 Tax_Id=10116 Gene_Symbol=Raly RNA binding protein, autoantigenic	Q5PQR0	1307228;	296301	Raly				yes	1	87.5018	110.87	104.06	0.00302769	yes	no	yes	yes	yes	yes	1	GEPKPNRPKGLKRAATAIYRLFDYRGRLSPV	_AAT(ph)AIYR_	AAT(1)AIYR	AAT(87.5)AIY(-87.5)R	3	1		1	1	1	1	1.4717		1					4.7501	3.08699	1	up	up	up	up
IPI00213927;IPI00959456;IPI00950493;IPI00950437	IPI00213927	486	S	>IPI:IPI00213927.4|SWISS-PROT:P86411|REFSEQ:XP_001055483 Tax_Id=10116 Gene_Symbol=RGD1308023 Ral GTPase-activating protein subunit alpha-2;>IPI:IPI00959456.1|TREMBL:D3ZKI6|ENSEMBL:ENSRNOP00000015637|REFSEQ:XP_002729271 Tax_Id=10116 Gene_Symbol=RGD1308023 s	P86411	1308023;	296211	Ralgapa2				yes	1	75.1815	225.15	201	6.24e-18	yes	yes	yes	yes	yes	yes	1;5;6	ESSGHKRSSSWGRTYSFTSAMSRGCVTEEDN	_TYS(ph)FTSAMSR_	TYS(1)FTSAMSR	T(-104.4)Y(-90.62)S(75.18)FT(-75.18)S(-82.13)AMS(-100.62)R	3	1	1	1	1	1	1	1.2491	1.31306	1					2.7382	2.41103	1	up	up	up	up
IPI00213927;IPI00959456;IPI00950493;IPI00950437	IPI00213927	765	S	>IPI:IPI00213927.4|SWISS-PROT:P86411|REFSEQ:XP_001055483 Tax_Id=10116 Gene_Symbol=RGD1308023 Ral GTPase-activating protein subunit alpha-2;>IPI:IPI00959456.1|TREMBL:D3ZKI6|ENSEMBL:ENSRNOP00000015637|REFSEQ:XP_002729271 Tax_Id=10116 Gene_Symbol=RGD1308023 s	P86411	1308023;	296211	Ralgapa2				yes	0.999993	52.953	256.47	256.47	2.69e-68	yes	yes	yes	yes	yes	yes	1;6	CDYLVVGQQPVPRSSSTSDITERLYSDSSQG	_SSS(ph)TSDITER_	SSS(1)TSDITER	S(-114.37)S(-52.95)S(52.95)T(-57.92)S(-90.88)DIT(-130.5)ER	3	1	1	1	1	1	1	1.2512	1.19877	1					0.29006	0.305829	1	down	down	down	down
IPI00766178	IPI00766178	509	S	>IPI:IPI00766178.1|TREMBL:D3ZGZ4|ENSEMBL:ENSRNOP00000008703|REFSEQ:NP_001102786 Tax_Id=10116 Gene_Symbol=Rai2 Uncharacterized protein	D3ZGZ4	1560139;	501555	Rai2				yes	1	31.42	135.09	31.42	5.29e-05	yes	yes	yes	yes	yes	yes	1	RKPIKNRSIKLKKVNSQEIHMLPIKKQRLAT	_VNS(ph)QEIHM(ox)LPIKK_	VNS(1)QEIHMLPIKK	VNS(31.42)QEIHMLPIKK	3	1	1	1	1	1	1	1.1012	1.28485	1					8.6349	5.64748	1	up	up	up	up
IPI00366237;IPI00567455;IPI00558866	IPI00366237	263	S	>IPI:IPI00366237.5|ENSEMBL:ENSRNOP00000031193 Tax_Id=10116 Gene_Symbol=R3hdm2 115 kDa protein;>IPI:IPI00567455.1|ENSEMBL:ENSRNOP00000010329 Tax_Id=10116 Gene_Symbol=R3hdm2 112 kDa protein;>IPI:IPI00558866.1|TREMBL:Q5M814|ENSEMBL:ENSRNOP00000046983|REFSEQ:N		1310066;	362894	R3hdm2				yes	1	35.8515	157.54	35.852	1.44e-15	yes	yes	yes	yes	yes	yes	1	NTEFQQRFILKRDDASMDREENQMRVPLQDG	_RDDAS(ph)MDREENQM(ox)R_	RDDAS(1)MDREENQMR	RDDAS(35.85)MDREENQMR	5	1	1	1	1	1	1	1.0112	0.964972	1					3.114	2.40819	1	up	up	up	up
IPI00366237;IPI00567455;IPI00558866;IPI00559382	IPI00366237	924	S	>IPI:IPI00366237.5|ENSEMBL:ENSRNOP00000031193 Tax_Id=10116 Gene_Symbol=R3hdm2 115 kDa protein;>IPI:IPI00567455.1|ENSEMBL:ENSRNOP00000010329 Tax_Id=10116 Gene_Symbol=R3hdm2 112 kDa protein;>IPI:IPI00558866.1|TREMBL:Q5M814|ENSEMBL:ENSRNOP00000046983|REFSEQ:N		1310066;	362894	R3hdm2				yes	0.999771	36.4123	333.27	331.34	7.18e-168	yes	yes	yes	yes	yes	yes	1	LKHGNRGKRQALKSASTDLGTADVVLGRVLE	_SAS(ph)TDLGTADVVLGR_	SAS(1)TDLGTADVVLGR	S(-60.82)AS(36.41)T(-36.41)DLGT(-167.43)ADVVLGR	3	1	1	1	1	1	1	1.0157	1.17258	1					2.6628	2.63137	1	up	up	up	up
IPI00366237;IPI00567455;IPI00558866;IPI00559382	IPI00366237	381	S	>IPI:IPI00366237.5|ENSEMBL:ENSRNOP00000031193 Tax_Id=10116 Gene_Symbol=R3hdm2 115 kDa protein;>IPI:IPI00567455.1|ENSEMBL:ENSRNOP00000010329 Tax_Id=10116 Gene_Symbol=R3hdm2 112 kDa protein;>IPI:IPI00558866.1|TREMBL:Q5M814|ENSEMBL:ENSRNOP00000046983|REFSEQ:N		1310066;	362894	R3hdm2				yes	0.999966	44.6957	223.39	213.99	2.96e-18	yes	yes	yes	yes	yes	yes	1	DGSVRSMRPPVTKASSFSGISILTRGDSIGS	_ASS(ph)FSGISILTR_	ASS(1)FSGISILTR	AS(-44.7)S(44.7)FS(-85.28)GIS(-132.29)ILT(-162.98)R	3	1	1	1	1	1	1	1.0006	1.06243	1					1.9626	1.54381	1	up		up
IPI00763599;IPI00884576	IPI00763599	1005	S	>IPI:IPI00763599.2|TREMBL:A9CMB1|ENSEMBL:ENSRNOP00000005372|REFSEQ:NP_001128339 Tax_Id=10116 Gene_Symbol=R3hdm1 R3H domain containing 1;>IPI:IPI00884576.2|TREMBL:A9CMB2|ENSEMBL:ENSRNOP00000062111 Tax_Id=10116 Gene_Symbol=R3hdm1 R3hdm1 protein	A9CMB1	1307497;	304763	R3hdm1				yes	0.999803	37.0521	319.15	286.02	2.4e-65	yes	yes	yes	yes	yes	yes	1	SRHGNRGRRQAKKAASTDLGAGEAVVGKVLE	_AAS(ph)TDLGAGEAVVGK_	AAS(1)TDLGAGEAVVGK	AAS(37.05)T(-37.05)DLGAGEAVVGK	3	1	1	1	1	1	1	1.1953	1.11893	1					2.795	2.99016	1	up	up	up	up
IPI00763599;IPI00203846	IPI00763599	381	S	>IPI:IPI00763599.2|TREMBL:A9CMB1|ENSEMBL:ENSRNOP00000005372|REFSEQ:NP_001128339 Tax_Id=10116 Gene_Symbol=R3hdm1 R3H domain containing 1;>IPI:IPI00203846.3|TREMBL:Q5PPF9 Tax_Id=10116 Gene_Symbol=R3hdm1 R3hdm1 protein	A9CMB1	1307497;	304763	R3hdm1				yes	0.999978	46.5501	259.68	245.4	1.17e-55	yes	yes	yes	yes	yes	yes	1	DSSLRNLKPAVTKASSFSGISVLTRGDSSGS	_ASS(ph)FSGISVLTR_	ASS(1)FSGISVLTR	AS(-46.55)S(46.55)FS(-77.78)GIS(-145.47)VLT(-174.12)R	3	1	1	1	1	1	1	0.986	1.04528	1					2.6187	2.56128	1	up	up	up	up
[truncated: 455 more rows]
[truncated: 37 more columns]
