# Supplementary material for: Systematic Synergy of Glucose and GLP-1 to Stimulate Insulin Secretion Revealed by Quantitative Phosphoproteomics
Source: Sci Rep. 2017 Apr 21;7:1018. doi: 10.1038/s41598-017-00841-1 (PMC5430885; doi:10.1038/s41598-017-00841-1)
Supplement: Supplementary file 8 — Supplementary Table S7 [file 41598_2017_841_MOESM8_ESM.xls]

## Sheet: Sheet1
Supplementary Table S7. Secretion pathway regulated by glucose and GLP-1 synergistically.
Only proteins with class 1 sites regulated by GLP-1 (LGLP1), glucose (HGlc) or their synergism (HGLP1) with high confidence were taken into account. The regulation pattern of each phosphorylation site was listed as defined in Fig 1G.
Proteins	Protein	Position within protein	Phosphorylation residue	Protein name	Fasta headers	Uniprot	RGD	NCBI entrez gene	Gene Symbol	Steps involed in secretion pathway	Class 1 site?	Localization prob	Score diff	Andromeda score	Score for localization	PEP	Identified in Exp1 (Forward labeling)	Identified in Exp1 (Reverse labeling)	Identified in Exp2 (Forward labeling)	Identified in Exp2 (Reverse labeling)	Identified in Exp3 (Forward labeling)	Identified in Exp3 (Reverse labeling)	Number of Phospho (STY)	Sequence window	Modified sequence	Phospho (STY) Probabilities	Phospho (STY) Score diffs	Position in peptide	Charge	m/z	Ratio H/L nmods GLP1_Exp1F	Ratio H/L nmods GLP1_Exp1R	Ratio H/L nmods GLP1_Exp2F	Ratio H/L nmods GLP1_Exp2R	Ratio H/L nmods GLP1_Exp3F	Ratio H/L nmods GLP1_Exp3R	Ratio LGLP1/LGlc (Forward labeling)	Ratio LGLP1/LGlc (Reverse labeling)	Nmods for LGLP1/LGlc	LGLP1/LGlc regulated (Forward labeling replicate)	LGLP1/LGlc regulated (Reverse labeling replicate)	LGLP1/LGlc regulated (high + medium confidence)	LGLP1/LGlc regulated (high confidence)	Ratio HGlc/LGlc (Forward labeling)	Ratio HGlc/LGlc (Reverse labeling)	Nmods for HGlc/LGlc	HGlc/LGlc regulated (Forward labeling replicate)	HGlc/LGlc regulated (Reverse labeling replicate)	HGlc/LGlc regulated (high + medium confidence)
IPI00197594;IPI00197595;IPI00211870;IPI00231785	IPI00211870	1981	S	Voltage-dependent P/Q-type calcium channel subunit alpha-1A	>IPI:IPI00197594.1|TREMBL:O70368|ENSEMBL:ENSRNOP00000003583 Tax_Id=10116 Gene_Symbol=Cacna1a Class A calcium channel variant riA-I (Fragment);>IPI:IPI00197595.1|TREMBL:O70369|ENSEMBL:ENSRNOP00000003569 Tax_Id=10116 Gene_Symbol=Cacna1a Class A calcium chann	P54282-1	2244;	25398	Cacna1a	Calcium ion mobilization	yes	0.999999	61.7183	167.18	167.18	4.66e-07	yes	yes	yes	yes	yes	yes	1	GGGLMAQESSMKESPSWVTQRAQEMFQKTGT	_ESPS(ph)WVTQR_	ESPS(1)WVTQR	ES(-72.71)PS(61.72)WVT(-61.72)QR	4	2	585.253	1	1	1	1	1	1	1.7974	1.49089	1	up		up		0.3784	0.259848	1	down	down	down
IPI00189595;IPI00563540	IPI00189595	1985	S	Calcium channel, voltage-dependent, T type, alpha 1H subunit	>IPI:IPI00189595.3|ENSEMBL:ENSRNOP00000050422 Tax_Id=10116 Gene_Symbol=Cacna1h 262 kDa protein;>IPI:IPI00563540.3|SWISS-PROT:Q9EQ60|TREMBL:A1EA79;A1EA80;A9YTJ3|ENSEMBL:ENSRNOP00000042239|REFSEQ:NP_722521 Tax_Id=10116 Gene_Symbol=Cacna1h Voltage-dependent T		68943;	114862	Cacna1h	Calcium ion mobilization	yes	0.995019	19.9973	105.5	86.258	9.56e-05	yes	yes	yes	yes	yes	yes	1;2;3	AHSPPLEPRASFQVPSAASSPARVSDPLCAL	_ASFQVPS(ph)AAS(ph)SPAR_	ASFQVPS(0.995)AAS(0.502)S(0.502)PAR	AS(-55.44)FQVPS(20)AAS(0)S(0)PAR	7	2	768.318	2	2	2	2	1	3	0.9641	0.750582	2					0.46015	0.360088	2	down	down	down
IPI00189595;IPI00563540	IPI00189595	653	S	Calcium channel, voltage-dependent, T type, alpha 1H subunit	>IPI:IPI00189595.3|ENSEMBL:ENSRNOP00000050422 Tax_Id=10116 Gene_Symbol=Cacna1h 262 kDa protein;>IPI:IPI00563540.3|SWISS-PROT:Q9EQ60|TREMBL:A1EA79;A1EA80;A9YTJ3|ENSEMBL:ENSRNOP00000042239|REFSEQ:NP_722521 Tax_Id=10116 Gene_Symbol=Cacna1h Voltage-dependent T		68943;	114862	Cacna1h	Calcium ion mobilization	yes	0.994974	23.0525	185.7	143.9	5.76e-31	yes	yes	yes	yes	yes	yes	1;2	AGAPGAAVHSPLSLGSPRPYEKIQHVVGEQG	_GAGAPGAAVHSPLSLGS(ph)PRPYEK_	GAGAPGAAVHSPLS(0.005)LGS(0.995)PRPYEK	GAGAPGAAVHS(-40)PLS(-23.05)LGS(23.05)PRPY(-113.31)EK	17	4	575.536	1	1	1	1	1	1	0.51602	0.453124	1	down	down	down	down	0.40168	0.537346	1	down	down	down
IPI00206986	IPI00206986	934	S	Inositol 1,4,5-trisphosphate receptor type 3	>IPI:IPI00206986.1|SWISS-PROT:Q63269|TREMBL:C7E1V1|ENSEMBL:ENSRNOP00000011516|REFSEQ:NP_037270 Tax_Id=10116 Gene_Symbol=Itpr3 Inositol 1,4,5-trisphosphate receptor type 3	Q63269	2934;	25679	Itpr3	Calcium ion mobilization	yes	1	76.123	178.7	167.03	1.1e-66	yes	yes	yes	yes	yes	yes	1;2	GVGHMMSTMVLSRKQSVFGASSLPTGVGVPE	_KQS(ph)VFGASSLPTGVGVPEQLDR_	KQS(1)VFGASSLPTGVGVPEQLDR	KQS(76.12)VFGAS(-76.12)S(-87.63)LPT(-108.55)GVGVPEQLDR	3	2	1176.58	1	1	1	1	1	1	2.2933	2.62633	1	up	up	up	up	0.73851	1.0808	1
IPI00206986	IPI00206986	1832	S	Inositol 1,4,5-trisphosphate receptor type 3	>IPI:IPI00206986.1|SWISS-PROT:Q63269|TREMBL:C7E1V1|ENSEMBL:ENSRNOP00000011516|REFSEQ:NP_037270 Tax_Id=10116 Gene_Symbol=Itpr3 Inositol 1,4,5-trisphosphate receptor type 3	Q63269	2934;	25679	Itpr3	Calcium ion mobilization	yes	0.996527	24.6023	170.95	119.87	1.41e-07	yes	yes	yes	yes	yes	yes	1;4	EDREPADPTTKGRVSSFSMPSSSRYSLGPGL	_VSS(ph)FSM(ox)PSSSR_	VS(0.003)S(0.997)FSMPSSSR	VS(-24.6)S(24.6)FS(-47.19)MPS(-72.09)S(-70.57)S(-73.16)R	3	2	634.255	1	1	1	1	1	1	2.7367	1.85017	1	up	up	up	up	1.0419	0.884408	1
IPI00206986	IPI00206986	916	S	Inositol 1,4,5-trisphosphate receptor type 3	>IPI:IPI00206986.1|SWISS-PROT:Q63269|TREMBL:C7E1V1|ENSEMBL:ENSRNOP00000011516|REFSEQ:NP_037270 Tax_Id=10116 Gene_Symbol=Itpr3 Inositol 1,4,5-trisphosphate receptor type 3	Q63269	2934;	25679	Itpr3	Calcium ion mobilization	yes	1	94.8126	227.8	145.75	3.43e-44	yes	yes	yes	no	yes	no	1;3	VLQAYEEPGGKNVRRSIQGVGHMMSTMVLSR	_S(ph)IQGVGHMMSTMVLSR_	S(1)IQGVGHMMSTMVLSR	S(94.81)IQGVGHMMS(-94.81)T(-101.8)MVLS(-133.96)R	1	3	605.277	1	1	1	3	1		2.5389	2.36754	1	up	up	up	up	0.9578	0.830082	1
IPI00191857	IPI00191857	588	S	Transient receptor potential cation channel, subfamily M, member 2	>IPI:IPI00191857.2|TREMBL:Q2PH54;Q5G856|ENSEMBL:ENSRNOP00000001631|REFSEQ:NP_001011559 Tax_Id=10116 Gene_Symbol=Trpm2 Transient receptor potential cation channel subfamily M member 2	Q2PH54	1311889;	294329	Trpm2	Calcium ion mobilization	yes	1	71.5551	79.82	71.555	0.00118992	yes	yes	yes	no	yes	yes	1	QLLYPRPRYTDRPRLSLPMPHIKLNVQGVSL	_LS(ph)LPMPHIK_	LS(1)LPMPHIK	LS(71.56)LPMPHIK	2	2	558.288	1	1	1		1	1	3.4222	3.39409	1	up	up	up	up	0.90941		1
IPI00464920;IPI00958474	IPI00464920	589	S	Guanine nucleotide-binding protein G(s) subunit alpha isoforms XLas	>IPI:IPI00464920.4|SWISS-PROT:Q63803|TREMBL:Q792H3|REFSEQ:NP_068617 Tax_Id=10116 Gene_Symbol=Gnas Guanine nucleotide-binding protein G(s) subunit alpha isoforms XLas;>IPI:IPI00958474.1|REFSEQ:XP_002729310 Tax_Id=10116 Gene_Symbol=LOC100361691 GNAS complex	Q63803	2716;	24896	Gnas	cAMP metabolism	yes	0.964151	14.4828	73.9	73.9	0.00199753	no	no	yes	yes	yes	no	1	AARAAYAGPLVWGARSLSATPAARASLPARA	_S(ph)LSATPAAR_	S(0.964)LS(0.034)AT(0.002)PAAR	S(14.48)LS(-14.48)AT(-28.07)PAAR	1	2	477.226		1	1	1	1			0.887942	1					3.0121	2.72509	1	up	up	up
IPI00207625	IPI00207625	181	S	Neuroendocrine secretory protein 55	>IPI:IPI00207625.1|SWISS-PROT:Q792G6|ENSEMBL:ENSRNOP00000033065|REFSEQ:NP_001153125;NP_001153128 Tax_Id=10116 Gene_Symbol=Gnas Neuroendocrine secretory protein 55	Q792G6	2716;	24896	Gnas	cAMP metabolism	yes	0.999981	47.271	120.77	120.77	1.77e-06	yes	yes	yes	yes	yes	yes	1	LTQRLHALKLQSADASPRRAQPTTQEPESAS	_LQSADAS(ph)PR_	LQSADAS(1)PR	LQS(-47.27)ADAS(47.27)PR	7	2	512.727	1	1	1	1	1	1	0.37194	0.665425	1	down		down		0.9761	1.28128	1
IPI00205023;IPI00951591	IPI00205023	283	S	Phosphodiesterase 3B, cGMP-inhibited	>IPI:IPI00205023.3|ENSEMBL:ENSRNOP00000015498 Tax_Id=10116 Gene_Symbol=Pde3b 123 kDa protein;>IPI:IPI00951591.1|SWISS-PROT:Q63085|TREMBL:D3ZY13|ENSEMBL:ENSRNOP00000063167|REFSEQ:NP_058925 Tax_Id=10116 Gene_Symbol=Pde3b cGMP-inhibited 3',5'-cyclic phosphodi		61943;	29516	Pde3b	cAMP metabolism	yes	0.999864	38.7188	130.87	81.839	9.27e-12	yes	yes	yes	yes	yes	yes	1;2;3;4	EKVPVIRPRRRSSCVSLGESAAGYYGSGKMF	_RRS(ph)S(ph)CVS(ph)LGESAAGYYGSGK_	RRS(1)S(1)CVS(1)LGESAAGYYGSGK	RRS(37.88)S(37.88)CVS(38.72)LGES(-37.88)AAGY(-64.24)Y(-69.54)GS(-75.95)GK	7	3	777.967	3	2	2	1		2	2.0657	2.15063	2	up	up	up	up	0.98362	1.0756	1
IPI00205023;IPI00951591	IPI00205023	427	S	Phosphodiesterase 3B, cGMP-inhibited	>IPI:IPI00205023.3|ENSEMBL:ENSRNOP00000015498 Tax_Id=10116 Gene_Symbol=Pde3b 123 kDa protein;>IPI:IPI00951591.1|SWISS-PROT:Q63085|TREMBL:D3ZY13|ENSEMBL:ENSRNOP00000063167|REFSEQ:NP_058925 Tax_Id=10116 Gene_Symbol=Pde3b cGMP-inhibited 3',5'-cyclic phosphodi		61943;	29516	Pde3b	cAMP metabolism	yes	0.984899	18.4951	210.46	155.93	3.16e-55	yes	yes	yes	yes	yes	yes	1	LSSKPSFPTAQLRRSSGASGLLTSEHHSRWD	_RSS(ph)GASGLLTSEHHSR_	RS(0.014)S(0.985)GAS(0.001)GLLTSEHHSR	RS(-18.5)S(18.5)GAS(-29.24)GLLT(-89.05)S(-105.5)EHHS(-144.47)R	3	3	587.939	1	1	1	1	1	1	3.4117	4.1806	1	up	up	up	up	0.77496	0.599988	1
IPI00205023;IPI00951591	IPI00205023	480	S	Phosphodiesterase 3B, cGMP-inhibited	>IPI:IPI00205023.3|ENSEMBL:ENSRNOP00000015498 Tax_Id=10116 Gene_Symbol=Pde3b 123 kDa protein;>IPI:IPI00951591.1|SWISS-PROT:Q63085|TREMBL:D3ZY13|ENSEMBL:ENSRNOP00000063167|REFSEQ:NP_058925 Tax_Id=10116 Gene_Symbol=Pde3b cGMP-inhibited 3',5'-cyclic phosphodi		61943;	29516	Pde3b	cAMP metabolism	yes	0.999931	42.81	206.67	178.67	1.73e-42	yes	yes	yes	yes	yes	yes	1	PFSSNLMTIPKQRSSSVSLTHHAGLRRAGAL	_SSS(ph)VSLTHHAGLR_	SSS(1)VSLTHHAGLR	S(-47.95)S(-42.81)S(42.81)VS(-63.57)LT(-106.69)HHAGLR	3	2	716.341	1	1	1	1	1	1	3.4517	3.14228	1	up	up	up	up	0.7326	0.666001	1
IPI00337259;IPI00515813;IPI00515793;IPI00203378;IPI00230929;IPI00515827;IPI00391626	IPI00337259	370	S	Phosphodiesterase 4D, cAMP-specific	>IPI:IPI00337259.1|SWISS-PROT:P14270-5|REFSEQ:NP_001106799 Tax_Id=10116 Gene_Symbol=Pde4d Isoform 5 of cAMP-specific 3',5'-cyclic phosphodiesterase 4D;>IPI:IPI00515813.2|SWISS-PROT:P14270-6|TREMBL:A1E347|REFSEQ:NP_001106803 Tax_Id=10116 Gene_Symbol=Pde4d p	P14270-5	3281;	24627	Pde4d	cAMP metabolism	yes	0.989547	20.0272	177.64	130.39	4.64e-43	yes	yes	yes	yes	yes	yes	1;3;4	PMSQISGVKKLMHSSSLTNSCIPRFGVKTEQ	_KLMHSSS(ph)LTNSCIPR_	KLMHSS(0.01)S(0.99)LTNSCIPR	KLMHS(-37.24)S(-20.03)S(20.03)LT(-33.73)NS(-48.97)CIPR	7	3	604.283	1	1	1	1	1		1.2261	1.08088	1					4.0735	2.15554	1	up	up	up
IPI00202428;IPI00854041;IPI00557492;IPI00854038;IPI00950391;IPI00337259;IPI00515813;IPI00515793;IPI00203378;IPI00949227	IPI00337259	192	S	Phosphodiesterase 4D, cAMP-specific	>IPI:IPI00202428.2|SWISS-PROT:P14646-3|ENSEMBL:ENSRNOP00000007738 Tax_Id=10116 Gene_Symbol=Pde4b Isoform 1 of cAMP-specific 3',5'-cyclic phosphodiesterase 4B;>IPI:IPI00854041.1|SWISS-PROT:P14646-5 Tax_Id=10116 Gene_Symbol=Pde4b Isoform 5 of cAMP-specific 3	P14270-5	3281;	24627	Pde4d	cAMP metabolism	yes	1	90.0544	269.81	243.4	3.79e-79	yes	yes	yes	yes	yes	yes	1;2;3	FVHSQRRESFLYRSDSDYDLSPKSMSRNSSI;PGHSQRRESFLYRSDSDYDLSPKAMSRNSSL	_SDS(ph)DYDLSPK_	SDS(1)DYDLSPK	S(-90.05)DS(90.05)DY(-107.85)DLS(-133.09)PK	3	2	603.732	1	1	1	1	1	1	0.82171	1.00378	1					2.166	1.92775	1	up	up	up
IPI00188196;IPI00782258;IPI00230851;IPI00778800;IPI00569047;IPI00202428;IPI00854041;IPI00557492;IPI00854038;IPI00950391;IPI00337259;IPI00362634;IPI00958858;IPI00515813;IPI00515793;IPI00203378;IPI00949227	IPI00337259	185	S	Phosphodiesterase 4D, cAMP-specific	>IPI:IPI00188196.3|SWISS-PROT:P54748-1|ENSEMBL:ENSRNOP00000057815|REFSEQ:NP_037233 Tax_Id=10116 Gene_Symbol=Pde4a Isoform 1 of cAMP-specific 3',5'-cyclic phosphodiesterase 4A;>IPI:IPI00782258.2|SWISS-PROT:P54748-6|TREMBL:B5AKX2|ENSEMBL:ENSRNOP00000057814 T	P14270-5	3281;	24627	Pde4d	cAMP metabolism	yes	1	83.5002	111.61	111.61	0.00085241	yes	yes	yes	yes	yes	yes	1	GLILQANFVHSQRRESFLYRSDSDYDLSPKS;GLVLHAGATTSQRRESFLYRSDSDYDMSPKA;GRALQPPVHHGQRRESFLYRSDSDHEPSPKA;LVLHAAFPGHSQRRESFLYRSDSDYDLSPKA	_RES(ph)FLYR_	RES(1)FLYR	RES(83.5)FLY(-83.5)R	3	2	525.742	1	1	1				4.4673	3.61363	1	up	up	up	up	7.379		1	up		up
IPI00366908	IPI00366908	567	S	Protein phosphatase 2, regulatory subunit B', delta	>IPI:IPI00366908.4|TREMBL:Q499R1|ENSEMBL:ENSRNOP00000022862|REFSEQ:XP_001062510;XP_001065844 Tax_Id=10116 Gene_Symbol=Ppp2r5d delta isoform of regulatory subunit B56, protein phosphatase 2A	Q499R1	1306666;	363193	Ppp2r5d	cAMP metabolism; kinase and phosphatase	yes	1	104.048	212.72	120.63	2.11e-24	yes	yes	yes	yes	yes	yes	1	MLKDIKKDKVLLRRKSELPQDVYTIKALEAH	_RKS(ph)ELPQDVYTIK_	RKS(1)ELPQDVYTIK	RKS(104.05)ELPQDVY(-107.71)T(-104.05)IK	3	3	552.95	1	1	1	1	1	1	2.3069	2.44882	1	up	up	up	up	1.8814	1.92426	1	up	up	up
IPI00324875;IPI00831743;IPI00951047;IPI00831742;IPI00948243;IPI00470266;IPI00951810;IPI00959373	IPI00831742	162	S	Rho GTPase-activating protein 17	>IPI:IPI00324875.6|SWISS-PROT:Q99N37-2|TREMBL:D4AAV4|ENSEMBL:ENSRNOP00000019305|REFSEQ:NP_071580 Tax_Id=10116 Gene_Symbol=Arhgap17 Isoform 2 of Rho GTPase-activating protein 17;>IPI:IPI00831743.1|SWISS-PROT:Q99N37-3 Tax_Id=10116 Gene_Symbol=Arhgap17 Isofor	Q99N37-1	628767;	63994	Arhgap17	cytoskeleton reorganization	yes	0.992442	23.1045	176.04	176.04	1.21e-05	yes	yes	yes	yes	yes	no	1	DWDSVRARWNQAHKSSGTNFQGLPSKIDTLK	_SS(ph)GTNFQGLPSK_	S(0.003)S(0.992)GT(0.005)NFQGLPSK	S(-25.65)S(23.1)GT(-23.1)NFQGLPS(-144.44)K	2	2	651.79	1	1	1	1			1.0532	1.12047	1					0.31964	0.295177	1	down	down	down
IPI00189977	IPI00189977	278	S	GRB2-associated-binding protein 2	>IPI:IPI00189977.1|SWISS-PROT:Q9EQH1|ENSEMBL:ENSRNOP00000016361|REFSEQ:NP_445869 Tax_Id=10116 Gene_Symbol=Gab2 GRB2-associated-binding protein 2	Q9EQH1	621367;	84477	Gab2	cytoskeleton reorganization	yes	0.975807	16.1694	185.25	181.34	5.57e-17	yes	yes	yes	yes	yes	yes	1;2	YDLPRSLASHGHTKSSLTGSETDNEDVYTFK	_SS(ph)LTGSETDNEDVYTFK_	S(0.024)S(0.976)LT(0.001)GSETDNEDVYTFK	S(-16.17)S(16.17)LT(-31.98)GS(-63.79)ET(-99.67)DNEDVY(-171.58)T(-154.21)FK	2	2	986.907	1	1			1	1	2.0078	2.93755	1	up	up	up	up
IPI00763658;IPI00569373;IPI00951675	IPI00763658	1406	S	T-cell lymphoma invasion and metastasis 1	>IPI:IPI00763658.1|TREMBL:D3ZWV8|ENSEMBL:ENSRNOP00000044001|REFSEQ:NP_001094028 Tax_Id=10116 Gene_Symbol=Tiam1 T-cell lymphoma invasion and metastasis 1;>IPI:IPI00569373.3|TREMBL:D4A775|ENSEMBL:ENSRNOP00000002889 Tax_Id=10116 Gene_Symbol=Tiam1 Uncharacteri	D3ZWV8	1307455;	304109	Tiam1	cytoskeleton reorganization	yes	0.999986	49.1558	194.51	192.55	2.15e-21	yes	yes	yes	yes	yes	yes	1	SILRDKHRRQLLKTESLPSAQQYVPFGGKRL	_TES(ph)LPSAQQYVPFGGK_	TES(1)LPSAQQYVPFGGK	T(-49.16)ES(49.16)LPS(-58.34)AQQY(-164.9)VPFGGK	3	2	894.914	1	1	1	1	1	1	0.88111	1.80649	1		up			3.1478	3.56176	1	up	up	up
IPI00763658;IPI00569373;IPI00951675	IPI00763658	1436	S	T-cell lymphoma invasion and metastasis 1	>IPI:IPI00763658.1|TREMBL:D3ZWV8|ENSEMBL:ENSRNOP00000044001|REFSEQ:NP_001094028 Tax_Id=10116 Gene_Symbol=Tiam1 T-cell lymphoma invasion and metastasis 1;>IPI:IPI00569373.3|TREMBL:D4A775|ENSEMBL:ENSRNOP00000002889 Tax_Id=10116 Gene_Symbol=Tiam1 Uncharacteri	D3ZWV8	1307455;	304109	Tiam1	cytoskeleton reorganization	yes	0.999995	52.7418	103.55	103.55	0.00120976	yes	yes	yes	yes	yes	yes	1	LCALKGARPAMSRAVSAPSKSLGRRRRRLAR	_AVS(ph)APSK_	AVS(1)APSK	AVS(52.74)APS(-52.74)K	3	2	370.173	1	1	1	1	1	1	1.2335	1.00078	1					3.2973	2.34637	1	up	up	up
IPI00360155	IPI00360155	417	S	BR serine/threonine kinase 2	>IPI:IPI00360155.3|TREMBL:Q4A1P4|ENSEMBL:ENSRNOP00000051751 Tax_Id=10116 Gene_Symbol=Brsk2 Brain serine/threonine kinase 2 (Fragment)	Q4A1P4	1566256;	293631	Brsk2	cytoskeleton reorganization; kinase and phosphatase	yes	1	85.4008	164.01	97.45	1.07e-12	yes	yes	yes	yes	yes	yes	1;2	IEMAQHGQSKAVFSKSLDIAEAHPQFSKEDR	_S(ph)LDIAEAHPQFSK_	S(1)LDIAEAHPQFSK	S(85.4)LDIAEAHPQFS(-85.4)K	1	3	508.236	1	1	1	1	1	1	1.3054	1.39223	1					2.2872	2.14133	1	up	up	up
IPI00360155;IPI00764257;IPI00780653	IPI00764257	463	S	BR serine/threonine kinase 2	>IPI:IPI00360155.3|TREMBL:Q4A1P4|ENSEMBL:ENSRNOP00000051751 Tax_Id=10116 Gene_Symbol=Brsk2 Brain serine/threonine kinase 2 (Fragment);>IPI:IPI00764257.2|REFSEQ:XP_001063734 Tax_Id=10116 Gene_Symbol=Brsk2 brain serine/threonine kinase 2;>IPI:IPI00780653.2|T		1566256;	293631	Brsk2	cytoskeleton reorganization; kinase and phosphatase	yes	0.8552	7.75827	227.08	211.87	1.46e-15	no	yes	yes	yes	yes	yes	2;4;5	RSISGASSGLSTSPLSSPRVTPHPSPRGSPL	_SISGASSGLSTS(ph)PLS(ph)SPR_	SISGASSGLS(0.128)T(0.128)S(0.744)PLS(0.855)S(0.145)PR	S(-106.65)IS(-86.1)GAS(-51.67)S(-44.54)GLS(-7.67)T(-7.67)S(7.67)PLS(7.76)S(-7.76)PR	15	2	925.9	2	2	2	2	2	2	0.31858	0.361193	2	down	down	down	down	1.0025	1.02291	2
IPI00360155;IPI00764257;IPI00780653	IPI00764257	449	S	BR serine/threonine kinase 2	>IPI:IPI00360155.3|TREMBL:Q4A1P4|ENSEMBL:ENSRNOP00000051751 Tax_Id=10116 Gene_Symbol=Brsk2 Brain serine/threonine kinase 2 (Fragment);>IPI:IPI00764257.2|REFSEQ:XP_001063734 Tax_Id=10116 Gene_Symbol=Brsk2 brain serine/threonine kinase 2;>IPI:IPI00780653.2|T		1566256;	293631	Brsk2	cytoskeleton reorganization; kinase and phosphatase	yes	0.9853	18.6474	267.92	207.76	1.07e-206	yes	yes	yes	yes	yes	yes	1;2	ARRAIEMAQHGQRSRSISGASSGLSTSPLSS;IAEAHPQFSKEDRSRSISGASSGLSTSPLSS	_S(ph)ISGASSGLSTSPLSSPR_	S(0.985)IS(0.013)GAS(0.001)SGLSTSPLSSPR	S(18.65)IS(-18.65)GAS(-28.99)S(-54.51)GLS(-98.26)T(-98.26)S(-111.37)PLS(-163.12)S(-178.28)PR	1	2	885.917	1	2	1	1	1	1	4.1583	3.17178	1	up	up	up	up	1.1887	0.569801	1		down
IPI00764257;IPI00780653	IPI00764257	430	S	BR serine/threonine kinase 2	>IPI:IPI00764257.2|REFSEQ:XP_001063734 Tax_Id=10116 Gene_Symbol=Brsk2 brain serine/threonine kinase 2;>IPI:IPI00780653.2|TREMBL:D3ZML2|ENSEMBL:ENSRNOP00000027134|REFSEQ:XP_219498 Tax_Id=10116 Gene_Symbol=Brsk2 Uncharacterized protein		1566256;	293631	Brsk2	cytoskeleton reorganization; kinase and phosphatase	yes	1	77.6946	320.79	254.71	2.97e-139	yes	yes	yes	yes	yes	yes	1;2	PERKSMEVLSVTDGGSPVPARRAIEMAQHGQ	_SM(ox)EVLSVTDGGS(ph)PVPAR_	SMEVLSVTDGGS(1)PVPAR	S(-206.99)MEVLS(-111.73)VT(-77.69)DGGS(77.69)PVPAR	12	2	899.408	1	1	1	1	1	1	0.34817	0.3465	1	down	down	down	down	0.81737	0.885504	1
IPI00764257;IPI00780653	IPI00764257	419	S	BR serine/threonine kinase 2	>IPI:IPI00764257.2|REFSEQ:XP_001063734 Tax_Id=10116 Gene_Symbol=Brsk2 brain serine/threonine kinase 2;>IPI:IPI00780653.2|TREMBL:D3ZML2|ENSEMBL:ENSRNOP00000027134|REFSEQ:XP_219498 Tax_Id=10116 Gene_Symbol=Brsk2 Uncharacterized protein		1566256;	293631	Brsk2	cytoskeleton reorganization; kinase and phosphatase	yes	1	93.8581	247.02	237.6	2.18e-72	yes	yes	yes	yes	yes	yes	1;2	SPMLNRHGKRRPERKSMEVLSVTDGGSPVPA	_S(ph)MEVLSVTDGGS(ph)PVPAR_	S(1)MEVLSVTDGGS(1)PVPAR	S(93.86)MEVLS(-90.88)VT(-60.27)DGGS(60.27)PVPAR	1	2	931.394	1	1	1	1	1	1	3.0333	3.62542	1	up	up	up	up	1.241	1.09416	1
IPI00360155;IPI00764257;IPI00780653	IPI00764257	404	S	BR serine/threonine kinase 2	>IPI:IPI00360155.3|TREMBL:Q4A1P4|ENSEMBL:ENSRNOP00000051751 Tax_Id=10116 Gene_Symbol=Brsk2 Brain serine/threonine kinase 2 (Fragment);>IPI:IPI00764257.2|REFSEQ:XP_001063734 Tax_Id=10116 Gene_Symbol=Brsk2 brain serine/threonine kinase 2;>IPI:IPI00780653.2|T		1566256;	293631	Brsk2	cytoskeleton reorganization; kinase and phosphatase	yes	1	35.7104	127.76	35.71	1.25e-05	yes	yes	yes	yes	yes	yes	1	LPPRNEIDPPRKRVDSPMLNRHGKRRPERKC;LPPRNEIDPPRKRVDSPMLNRHGKRRPERKS	_VDS(ph)PM(ox)LNR_	VDS(1)PMLNR	VDS(35.71)PMLNR	3	2	514.218	1	1	1	1	1	1	0.31551	0.287092	1	down	down	down	down	1.0264	0.991965	1
IPI00554196;IPI00762995;IPI00231962;IPI00958134	IPI00554196	203	S	Intersectin 1 (SH3 domain protein)	>IPI:IPI00554196.4|TREMBL:D4A121|ENSEMBL:ENSRNOP00000002747|REFSEQ:NP_001129568 Tax_Id=10116 Gene_Symbol=Itsn1 Uncharacterized protein;>IPI:IPI00762995.1|SWISS-PROT:Q9WVE9-1|ENSEMBL:ENSRNOP00000045513|REFSEQ:NP_062100 Tax_Id=10116 Gene_Symbol=Itsn1 Isoform	D4A121	2935;	29491	Itsn1	cytoskeleton reorganization; vesicle docking	yes	1	113.596	317.75	259.8	1.8e-171	yes	yes	yes	yes	yes	yes	1;3	SGPGSQLNTKLQKAQSFDVASAPAAAEWAVP	_AQS(ph)FDVASAPAAAEWAVPQSSR_	AQS(1)FDVASAPAAAEWAVPQSSR	AQS(113.6)FDVAS(-113.6)APAAAEWAVPQS(-249.98)S(-249.98)R	3	2	1163.53	1	1	1	1	1	1	1.1094	1.41679	1					3.1832	2.86878	1	up	up	up
IPI00554196;IPI00762995;IPI00231962;IPI00958134	IPI00554196	970	S	Intersectin 1 (SH3 domain protein)	>IPI:IPI00554196.4|TREMBL:D4A121|ENSEMBL:ENSRNOP00000002747|REFSEQ:NP_001129568 Tax_Id=10116 Gene_Symbol=Itsn1 Uncharacterized protein;>IPI:IPI00762995.1|SWISS-PROT:Q9WVE9-1|ENSEMBL:ENSRNOP00000045513|REFSEQ:NP_062100 Tax_Id=10116 Gene_Symbol=Itsn1 Isoform	D4A121	2935;	29491	Itsn1	cytoskeleton reorganization; vesicle docking	yes	0.999988	49.2823	269.49	209.73	5.18e-84	yes	yes	yes	yes	yes	yes	1;2	KSYVKLISGPVRKSTSIDTGPTEAPSSLKRV	_STS(ph)IDTGPTEAPSSLK_	STS(1)IDTGPTEAPSSLK	S(-64.3)T(-49.28)S(49.28)IDT(-98.07)GPT(-123.75)EAPS(-146.15)S(-144.9)LK	3	2	835.88	1	1	1	1	1	1	1.107	1.42906	1					1.7731	2.39613	1	up	up	up
IPI00194102;IPI00567332;IPI00957706	IPI00194102	115	S	Acetyl-CoA carboxylase 1	>IPI:IPI00194102.3|SWISS-PROT:P11497-1|ENSEMBL:ENSRNOP00000050703|REFSEQ:NP_071529 Tax_Id=10116 Gene_Symbol=Acaca Isoform 1 of Acetyl-CoA carboxylase 1;>IPI:IPI00567332.3|SWISS-PROT:P11497-2 Tax_Id=10116 Gene_Symbol=Acaca Isoform 2 of Acetyl-CoA carboxylas	P11497-1	621248;	60581	Acaca	Energy metabolism	yes	0.996185	25.2169	172.92	172.92	0.000101182	no	yes	no	yes	yes	yes	1	GISALQDGLAFHMRSSMSGLHLVKQGRDRKK	_SS(ph)MSGLHLVK_	S(0.001)S(0.996)MS(0.003)GLHLVK	S(-30.85)S(25.22)MS(-25.22)GLHLVK	2	2	569.77		1		1		1		1.03842	1						0.263283	1		down	down
IPI00194102;IPI00567332;IPI00957706	IPI00194102	117	S	Acetyl-CoA carboxylase 1	>IPI:IPI00194102.3|SWISS-PROT:P11497-1|ENSEMBL:ENSRNOP00000050703|REFSEQ:NP_071529 Tax_Id=10116 Gene_Symbol=Acaca Isoform 1 of Acetyl-CoA carboxylase 1;>IPI:IPI00567332.3|SWISS-PROT:P11497-2 Tax_Id=10116 Gene_Symbol=Acaca Isoform 2 of Acetyl-CoA carboxylas	P11497-1	621248;	60581	Acaca	Energy metabolism	yes	0.999997	55.2717	193.28	144.57	2.1e-11	yes	yes	yes	yes	yes	yes	1	SALQDGLAFHMRSSMSGLHLVKQGRDRKKID	_SSM(ox)S(ph)GLHLVK_	SSMS(1)GLHLVK	S(-76.13)S(-55.27)MS(55.27)GLHLVK	4	2	577.767	1	1	1	1	1	1	1.0581	1.15348	1					0.30819	0.296516	1	down	down	down
IPI00194102;IPI00567332;IPI00957706	IPI00194102	63	S	Acetyl-CoA carboxylase 1	>IPI:IPI00194102.3|SWISS-PROT:P11497-1|ENSEMBL:ENSRNOP00000050703|REFSEQ:NP_071529 Tax_Id=10116 Gene_Symbol=Acaca Isoform 1 of Acetyl-CoA carboxylase 1;>IPI:IPI00567332.3|SWISS-PROT:P11497-2 Tax_Id=10116 Gene_Symbol=Acaca Isoform 2 of Acetyl-CoA carboxylas	P11497-1	621248;	60581	Acaca	Energy metabolism	yes	1	63.6595	326.67	266.63	4.26e-237	yes	yes	yes	yes	yes	yes	1;2	TLELNQHSRFIIGSVSEDNSEDEISNLVKLD	_FIIGSVS(ph)EDNSEDEISNLVK_	FIIGSVS(1)EDNSEDEISNLVK	FIIGS(-63.66)VS(63.66)EDNS(-76.79)EDEIS(-156.25)NLVK	7	2	1138.02	1	1	1	1	1	1	1.2814	1.24477	1					5.8791	4.38423	1	up	up	up
IPI00393034;IPI00764176;IPI00191707;IPI00768086	IPI00393034	302	S	Pyruvate dehydrogenase E1 component subunit alpha	>IPI:IPI00393034.3|TREMBL:D4A5G8|ENSEMBL:ENSRNOP00000019797|REFSEQ:XP_001060918;XP_002725261 Tax_Id=10116 Gene_Symbol=LOC100365902;LOC685778 pyruvate dehydrogenase E1 component subunit alpha, somatic form, mitochondrial-like isoform 2;>IPI:IPI00764176.1|RE	D4A5G8	1590190;	100365902	Pdha1	Energy metabolism	yes	0.998192	27.4215	173.51	161.14	1.14e-07	yes	yes	yes	yes	yes	yes	1;2	GPILMELQTYRYHGHSMSDPGVSYRTREEIQ	_YHGHS(ph)MSDPGVSYR_	YHGHS(0.998)MS(0.002)DPGVSYR	Y(-101.95)HGHS(27.42)MS(-27.42)DPGVS(-61.57)Y(-105.94)R	5	2	836.832	1	1	1	1	1	1	0.96484	1.04381	1					5.2788	5.94212	1	up	up	up
IPI00393034;IPI00764176;IPI00191707;IPI00768086	IPI00393034	241	S	Pyruvate dehydrogenase E1 component subunit alpha	>IPI:IPI00393034.3|TREMBL:D4A5G8|ENSEMBL:ENSRNOP00000019797|REFSEQ:XP_001060918;XP_002725261 Tax_Id=10116 Gene_Symbol=LOC100365902;LOC685778 pyruvate dehydrogenase E1 component subunit alpha, somatic form, mitochondrial-like isoform 2;>IPI:IPI00764176.1|RE	D4A5G8	1590190;	100365902	Pdha1	Energy metabolism	yes	0.998027	27.0403	150.15	150.15	8.86e-10	no	no	yes	yes	yes	yes	1	PCIFICENNRYGMGTSVERAAASTDYYKRGD	_YGMGTS(ph)VER_	YGMGT(0.002)S(0.998)VER	Y(-129.82)GMGT(-27.04)S(27.04)VER	6	1	1079.42			1	1	1									47.962	40.5844	1	up	up	up
IPI00201591;IPI00230809;IPI00230810	IPI00201591	549	S	6-phosphofructo-2-kinase/fructose-2,6-bisphosphatase 2	>IPI:IPI00201591.1|SWISS-PROT:Q9JJH5-1|ENSEMBL:ENSRNOP00000005729|REFSEQ:NP_001029137 Tax_Id=10116 Gene_Symbol=Pfkfb2 Isoform 3 of 6-phosphofructo-2-kinase/fructose-2,6-biphosphatase 2;>IPI:IPI00230809.1|SWISS-PROT:Q9JJH5-3|ENSEMBL:ENSRNOP00000044506|REFSE	Q9JJH5-1	3309;	24640	Pfkfb2	Energy metabolism	yes	0.999964	44.4661	150.12	150.12	3.71e-12	yes	yes	yes	yes	yes	yes	1	GHREVENVLAKHRRPSMASLTLLS_______	_RPS(ph)MASLTLLS_	RPS(1)MASLTLLS	RPS(44.47)MAS(-44.47)LT(-110.69)LLS(-140.99)	3	2	628.309	1	1	1	1	1	1	1.9058	2.6041	1	up	up	up	up	1.1092	1.26693	1
IPI00212741	IPI00212741	775	S	ATP-dependent 6-phosphofructokinase, liver type	>IPI:IPI00212741.8|SWISS-PROT:P30835|TREMBL:Q6P783|ENSEMBL:ENSRNOP00000001625|REFSEQ:NP_037322 Tax_Id=10116 Gene_Symbol=Pfkl 6-phosphofructokinase, liver type	P30835	3311;	25741	Pfkl	Energy metabolism	yes	0.999996	54.2419	155.06	90.827	0.000727713	yes	yes	yes	yes	yes	yes	1	DYVSGELEHVTRRTLSIDKGF__________	_TLS(ph)IDKGF_	TLS(1)IDKGF	T(-54.24)LS(54.24)IDKGF	3	2	480.726	1	1	1	1	1	1	2.9818	2.93419	1	up	up	up	up	1.3362	1.50267	1
IPI00209033	IPI00209033	481	S	1-phosphatidylinositol 4,5-bisphosphate phosphodiesterase beta-3	>IPI:IPI00209033.5|SWISS-PROT:Q99JE6|TREMBL:Q45QJ4|ENSEMBL:ENSRNOP00000028720|REFSEQ:NP_203501 Tax_Id=10116 Gene_Symbol=Plcb3 Phospholipase C, beta 3	Q99JE6	61993;	29322	Plcb3	Inositol phosphate metabolism	yes	0.966468	14.5974	133.87	118.2	0.00224905	yes	yes	yes	yes	yes	yes	1	KNKKRHRPSTGVPDSSVRKRPLEQSNSALSE	_HRPSTGVPDSS(ph)VR_	HRPSTGVPDS(0.034)S(0.966)VR	HRPS(-61.69)T(-62.23)GVPDS(-14.6)S(14.6)VR	11	2	737.844	1	1	1	1	1	1	0.84228	0.984446	1					2.5842	4.64987	1	up	up	up
IPI00209033	IPI00209033	1107	S	1-phosphatidylinositol 4,5-bisphosphate phosphodiesterase beta-3	>IPI:IPI00209033.5|SWISS-PROT:Q99JE6|TREMBL:Q45QJ4|ENSEMBL:ENSRNOP00000028720|REFSEQ:NP_203501 Tax_Id=10116 Gene_Symbol=Plcb3 Phospholipase C, beta 3	Q99JE6	61993;	29322	Plcb3	Inositol phosphate metabolism	yes	0.999986	48.3979	110.08	110.08	0.00081995	yes	yes	yes	yes	yes	yes	1	EKKELQKILDRKRNNSISEAKTREKHKKEVE	_NNS(ph)ISEAK_	NNS(1)ISEAK	NNS(48.4)IS(-48.4)EAK	3	2	471.7	1	1	1	1	1	1	2.2276	2.70768	1	up	up	up	up	1.1378	1.57953	1
IPI00231558;IPI00231559	IPI00231558	1187	S	Isoform B of 1-phosphatidylinositol 4,5-bisphosphate phosphodiesterase beta-4	>IPI:IPI00231558.2|SWISS-PROT:Q9QW07-2|TREMBL:D4A8C5|ENSEMBL:ENSRNOP00000045972 Tax_Id=10116 Gene_Symbol=Plcb4 Uncharacterized protein;>IPI:IPI00231559.1|SWISS-PROT:Q9QW07-3 Tax_Id=10116 Gene_Symbol=Plcb4 Isoform C of 1-phosphatidylinositol-4,5-bisphosphat	Q9QW07-2	3345;	25031	Plcb4	Inositol phosphate metabolism	yes	0.993681	22.2117	192.39	157.35	3.82e-07	yes	no	yes	yes	yes	yes	1	DGEIGSRDGPQTSNSSMKLQNAN________	_DGPQTSNSS(ph)MK_	DGPQTSNS(0.006)S(0.994)MK	DGPQT(-64.7)S(-34.57)NS(-22.21)S(22.21)MK	9	2	616.237	1	1	1	1	1	1	0.93125	0.95511	1					3.538	2.61493	1	up	up	up
IPI00231558;IPI00231559	IPI00231558	1186	S	Isoform B of 1-phosphatidylinositol 4,5-bisphosphate phosphodiesterase beta-4	>IPI:IPI00231558.2|SWISS-PROT:Q9QW07-2|TREMBL:D4A8C5|ENSEMBL:ENSRNOP00000045972 Tax_Id=10116 Gene_Symbol=Plcb4 Uncharacterized protein;>IPI:IPI00231559.1|SWISS-PROT:Q9QW07-3 Tax_Id=10116 Gene_Symbol=Plcb4 Isoform C of 1-phosphatidylinositol-4,5-bisphosphat	Q9QW07-2	3345;	25031	Plcb4	Inositol phosphate metabolism	yes	0.939499	11.9122	176.4	166.38	8.41e-91	yes	yes	yes	yes	yes	yes	1	ADGEIGSRDGPQTSNSSMKLQNAN_______	_DGPQTSNS(ph)SMK_	DGPQTSNS(0.939)S(0.06)MK	DGPQT(-60.21)S(-49.31)NS(11.91)S(-11.91)MK	8	2	616.237	1	1	1	1	1	1	1.7981	2.69165	1	up	up	up	up	2.6651	1.44904	1	up
IPI00209824;IPI00326171;IPI00765054;IPI00568840	IPI00326171	287	T	Calcium/calmodulin-dependent protein kinase II beta	>IPI:IPI00209824.3|TREMBL:Q9Z2F1|ENSEMBL:ENSRNOP00000005359 Tax_Id=10116 Gene_Symbol=Camk2b Calmodulin-dependent protein kinase II beta M isoform;>IPI:IPI00326171.2|TREMBL:Q63094|ENSEMBL:ENSRNOP00000005441|REFSEQ:NP_001035813 Tax_Id=10116 Gene_Symbol=Camk2	Q63094	2262;	24245	Camk2b	kinase and phosphatase	yes	1	68.5154	165.63	68.515	0.00022605	yes	yes	yes	yes	yes	yes	1	VCQRSTVASMMHRQETVECLKKFNARRKLKG	_QET(ph)VECLKK_	QET(1)VECLKK	QET(68.52)VECLKK	3	2	607.778	1	1	1	1	1	1	1.3469	1.83648	1		up			5.3272	7.09421	1	up	up	up
IPI00209824;IPI00326171;IPI00765054;IPI00568840	IPI00326171	339	S	Calcium/calmodulin-dependent protein kinase II beta	>IPI:IPI00209824.3|TREMBL:Q9Z2F1|ENSEMBL:ENSRNOP00000005359 Tax_Id=10116 Gene_Symbol=Camk2b Calmodulin-dependent protein kinase II beta M isoform;>IPI:IPI00326171.2|TREMBL:Q63094|ENSEMBL:ENSRNOP00000005441|REFSEQ:NP_001035813 Tax_Id=10116 Gene_Symbol=Camk2	Q63094	2262;	24245	Camk2b	kinase and phosphatase	yes	0.999709	36.498	150.49	150.49	2.14e-10	yes	yes	yes	yes	yes	yes	1;2;3	KADGVKPQTNSTKNSSAITSPKGSLPPAALE	_NSS(ph)AITS(ph)PK_	NSS(1)AIT(0.025)S(0.975)PK	NS(-36.5)S(36.5)AIT(-15.92)S(15.92)PK	3	2	532.707	2	2	2	2	2	2	0.67837	0.99226	2					1.9323	2.18302	2	up	up	up
IPI00326171;IPI00765054;IPI00568840	IPI00326171	359	T	Calcium/calmodulin-dependent protein kinase II beta	>IPI:IPI00326171.2|TREMBL:Q63094|ENSEMBL:ENSRNOP00000005441|REFSEQ:NP_001035813 Tax_Id=10116 Gene_Symbol=Camk2b calcium/calmodulin-dependent protein kinase type II subunit beta isoform 1;>IPI:IPI00765054.1|TREMBL:Q924T5|ENSEMBL:ENSRNOP00000054059|REFSEQ:NP	Q63094	2262;	24245	Camk2b	kinase and phosphatase	yes	0.882295	9.89321	230.84	142.98	1.11e-45	yes	yes	yes	yes	yes	yes	1;2;3;4	PKGSLPPAALESSDSTNTTIEDEDAKAPRIS	_GSLPPAALES(ph)SDST(ph)NTTIEDEDAK_	GSLPPAALES(0.469)S(0.469)DS(0.151)T(0.882)NT(0.023)T(0.004)IEDEDAK	GS(-69.58)LPPAALES(0)S(0)DS(-7.94)T(9.89)NT(-15.81)T(-23.61)IEDEDAK	14	3	870.024	2	2	2	2	1	2	1.0542	0.956755	2					2.0294	1.77443	2	up	up	up
IPI00326171;IPI00765054;IPI00568840	IPI00326171	358	S	Calcium/calmodulin-dependent protein kinase II beta	>IPI:IPI00326171.2|TREMBL:Q63094|ENSEMBL:ENSRNOP00000005441|REFSEQ:NP_001035813 Tax_Id=10116 Gene_Symbol=Camk2b calcium/calmodulin-dependent protein kinase type II subunit beta isoform 1;>IPI:IPI00765054.1|TREMBL:Q924T5|ENSEMBL:ENSRNOP00000054059|REFSEQ:NP	Q63094	2262;	24245	Camk2b	kinase and phosphatase	yes	0.986582	21.6256	271.54	154.77	5.65e-126	yes	yes	yes	yes	yes	yes	1;2;3;4	SPKGSLPPAALESSDSTNTTIEDEDAKAPRI	_GSLPPAALESSDS(ph)TNTTIEDEDAK_	GSLPPAALES(0.007)S(0.001)DS(0.987)T(0.006)NTTIEDEDAK	GS(-87.41)LPPAALES(-21.63)S(-29.78)DS(21.63)T(-22.49)NT(-44.76)T(-52.25)IEDEDAK	13	3	843.369	1	1	1	1	1	1	0.99004	0.946074	1					2.1785	2.42554	1	up	up	up
IPI00326171;IPI00765054;IPI00568840	IPI00326171	356	S	Calcium/calmodulin-dependent protein kinase II beta	>IPI:IPI00326171.2|TREMBL:Q63094|ENSEMBL:ENSRNOP00000005441|REFSEQ:NP_001035813 Tax_Id=10116 Gene_Symbol=Camk2b calcium/calmodulin-dependent protein kinase type II subunit beta isoform 1;>IPI:IPI00765054.1|TREMBL:Q924T5|ENSEMBL:ENSRNOP00000054059|REFSEQ:NP	Q63094	2262;	24245	Camk2b	kinase and phosphatase	yes	0.952474	14.4522	208.28	132.28	9.24e-28	yes	yes	yes	yes	yes	yes	1;2;3;4	ITSPKGSLPPAALESSDSTNTTIEDEDAKAP	_GSLPPAALES(ph)S(ph)DSTNT(ph)TIEDEDAK_	GSLPPAALES(0.936)S(0.952)DS(0.09)T(0.024)NT(0.977)T(0.021)IEDEDAK	GS(-43.89)LPPAALES(12.83)S(14.45)DS(-12.83)T(-19.68)NT(16.83)T(-16.83)IEDEDAK	11	2	1344.52	1	2	1	1	1	1	1.1237	0.995718	1					2.6691	2.03986	1	up	up	up
IPI00209824;IPI00326171;IPI00568840	IPI00326171	427	S	Calcium/calmodulin-dependent protein kinase II beta	>IPI:IPI00209824.3|TREMBL:Q9Z2F1|ENSEMBL:ENSRNOP00000005359 Tax_Id=10116 Gene_Symbol=Camk2b Calmodulin-dependent protein kinase II beta M isoform;>IPI:IPI00326171.2|TREMBL:Q63094|ENSEMBL:ENSRNOP00000005441|REFSEQ:NP_001035813 Tax_Id=10116 Gene_Symbol=Camk2	Q63094	2262;	24245	Camk2b	kinase and phosphatase	yes	0.954914	13.2592	158.59	143.47	4.63e-51	yes	yes	yes	no	yes	yes	1;2	PSPRISDILNSVRRGSGTPEAEGLPPVGPPP	_RGS(ph)GTPEAEGLPPVGPPPCPSPTLPGPLPTPSR_	RGS(0.955)GT(0.045)PEAEGLPPVGPPPCPSPTLPGPLPTPSR	RGS(13.26)GT(-13.26)PEAEGLPPVGPPPCPS(-104.92)PT(-114.14)LPGPLPT(-124.94)PS(-128.77)R	3	3	1118.22	1	1	1		2	2	2.1417	2.62316	1	up	up	up	up	1.0865		1
IPI00209824;IPI00326171;IPI00568840	IPI00326171	379	S	Calcium/calmodulin-dependent protein kinase II beta	>IPI:IPI00209824.3|TREMBL:Q9Z2F1|ENSEMBL:ENSRNOP00000005359 Tax_Id=10116 Gene_Symbol=Camk2b Calmodulin-dependent protein kinase II beta M isoform;>IPI:IPI00326171.2|TREMBL:Q63094|ENSEMBL:ENSRNOP00000005441|REFSEQ:NP_001035813 Tax_Id=10116 Gene_Symbol=Camk2	Q63094	2262;	24245	Camk2b	kinase and phosphatase	yes	1	74.6174	138.99	138.99	4.65e-10	yes	yes	yes	yes	yes	yes	1	EDEDAKAPRISDILNSVRRGCGTPEAEGPLS;SPLPAPSPRISDILNSVRRGCGTPEAEGPLS	_ISDILNS(ph)VR_	ISDILNS(1)VR	IS(-74.62)DILNS(74.62)VR	7	2	548.774	1	1	1	1	1	1	1.567	1.9663	1		up	up		4.3168	4.40839	1	up	up	up
IPI00192337;IPI00231612;IPI00480684;IPI00212226;IPI00231614;IPI00213583;IPI00231613;IPI00480796;IPI00778148;IPI00779028;IPI00950482;IPI00949215;IPI00947890;IPI00779826	IPI00231612	287	T	Isoform Delta 2 of Calcium/calmodulin-dependent protein kinase type II subunit delta	>IPI:IPI00192337.1|SWISS-PROT:P11275|TREMBL:Q924T0|ENSEMBL:ENSRNOP00000041940|REFSEQ:NP_037052 Tax_Id=10116 Gene_Symbol=Camk2a Calcium/calmodulin-dependent protein kinase type II subunit alpha;>IPI:IPI00231612.1|SWISS-PROT:P15791-2|ENSEMBL:ENSRNOP000000160	P15791-2	2263;	24246	Camk2d	kinase and phosphatase	yes	1	119.743	145.28	119.74	0.00249297	yes	yes	yes	yes	yes	yes	1	ICQRSTVASMMHRQETVDCLKKFNARRKLKG;ISHRSTVASCMHRQETVDCLKKFNARRKLKG	_QET(ph)VDCLK_	QET(1)VDCLK	QET(119.74)VDCLK	3	2	536.723	1	1	1	1		1	1.2704	1.88388	1		up			8.6888	8.07559	1	up	up	up
IPI00196730;IPI00231087;IPI00231086;IPI00950988;IPI00778098	IPI00231087	287	T	Isoform C of Calcium/calmodulin-dependent protein kinase type II subunit gamma	>IPI:IPI00196730.1|SWISS-PROT:P11730-1|ENSEMBL:ENSRNOP00000062321|REFSEQ:NP_598289 Tax_Id=10116 Gene_Symbol=Camk2g Isoform A of Calcium/calmodulin-dependent protein kinase type II subunit gamma;>IPI:IPI00231087.1|SWISS-PROT:P11730-3|ENSEMBL:ENSRNOP00000058	P11730-3	621802;	171140	Camk2g	kinase and phosphatase	yes	1	154.15	157.38	154.15	3.45e-11	yes	yes	yes	yes	yes	yes	1	VCQRSTVASMMHRQETVECLRKFNARRKLKG	_QET(ph)VECLR_	QET(1)VECLR	QET(154.15)VECLR	3	2	557.734	1	1	1	1	1	1	1.4001	1.57312	1					4.7933	6.92761	1	up	up	up
IPI00196730;IPI00202405;IPI00231087;IPI00231086;IPI00950988;IPI00778098	IPI00231087	350	S	Isoform C of Calcium/calmodulin-dependent protein kinase type II subunit gamma	>IPI:IPI00196730.1|SWISS-PROT:P11730-1|ENSEMBL:ENSRNOP00000062321|REFSEQ:NP_598289 Tax_Id=10116 Gene_Symbol=Camk2g Isoform A of Calcium/calmodulin-dependent protein kinase type II subunit gamma;>IPI:IPI00202405.6|TREMBL:P70621|ENSEMBL:ENSRNOP00000013011 Ta	P11730-3	621802;	171140	Camk2g	kinase and phosphatase	yes	1	73.3298	264.88	237.86	8.29e-74	yes	yes	yes	yes	yes	yes	1	TVVHNATDGIKGSTESCNTTTEDEDLKAAPL;TVVHNATDGIKGSTESCNTTTEDEDLKVRKQ	_GSTES(ph)CNTTTEDEDLK_	GSTES(1)CNTTTEDEDLK	GS(-88.39)T(-78.6)ES(73.33)CNT(-73.33)T(-83.37)T(-107.59)EDEDLK	5	2	933.851	1	1	1	1	1	1	1.0978	1.07717	1					3.1198	2.43784	1	up	up	up
IPI00196730;IPI00231087;IPI00231086;IPI00950988;IPI00778098	IPI00231087	311	S	Isoform C of Calcium/calmodulin-dependent protein kinase type II subunit gamma	>IPI:IPI00196730.1|SWISS-PROT:P11730-1|ENSEMBL:ENSRNOP00000062321|REFSEQ:NP_598289 Tax_Id=10116 Gene_Symbol=Camk2g Isoform A of Calcium/calmodulin-dependent protein kinase type II subunit gamma;>IPI:IPI00231087.1|SWISS-PROT:P11730-3|ENSEMBL:ENSRNOP00000058	P11730-3	621802;	171140	Camk2g	kinase and phosphatase	yes	0.999982	49.7717	139.78	131.69	5.25e-09	yes	no	yes	yes	yes	yes	1;3	ARRKLKGAILTTMLVSRNFSAAKSLLNKKSD;ARRKLKGAILTTMLVSRNFSVGRQSSAPASP	_GAILTTMLVS(ph)R_	GAILTTMLVS(1)R	GAILT(-49.77)T(-51)MLVS(49.77)R	10	2	621.32	1		1	1	1	1	1.0017		1					4.5675	4.55228	1	up	up	up
IPI00568786;IPI00948200;IPI00948824;IPI00764433	IPI00568786	789	T	Mitogen-activated protein kinase kinase kinase kinase 4	>IPI:IPI00568786.4|ENSEMBL:ENSRNOP00000042572 Tax_Id=10116 Gene_Symbol=Map4k4 144 kDa protein;>IPI:IPI00948200.1|ENSEMBL:ENSRNOP00000063308 Tax_Id=10116 Gene_Symbol=Map4k4 135 kDa protein;>IPI:IPI00948824.1|ENSEMBL:ENSRNOP00000061159 Tax_Id=10116 Gene_Symb		1305322;	301363	Map4k4	kinase and phosphatase	yes	1	93.1779	122.28	93.178	3.67e-07	yes	yes	yes	yes	yes	yes	1	DDVESEPAMTPSKEGTLIVRQSTVDQKRASH;DDVESEPAMTPSKEGTLIVRQTQSASSTLQK	_EGT(ph)LIVR_	EGT(1)LIVR	EGT(93.18)LIVR	3	2	434.22	1	1	1	1	1	1	0.64403	0.579475	1					0.50595	0.555741	1	down	down	down
IPI00568786;IPI00948200;IPI00948824;IPI00764433	IPI00568786	919	S	Mitogen-activated protein kinase kinase kinase kinase 4	>IPI:IPI00568786.4|ENSEMBL:ENSRNOP00000042572 Tax_Id=10116 Gene_Symbol=Map4k4 144 kDa protein;>IPI:IPI00948200.1|ENSEMBL:ENSRNOP00000063308 Tax_Id=10116 Gene_Symbol=Map4k4 135 kDa protein;>IPI:IPI00948824.1|ENSEMBL:ENSRNOP00000061159 Tax_Id=10116 Gene_Symb		1305322;	301363	Map4k4	kinase and phosphatase	yes	1	115.712	178.85	178.85	6.75e-30	yes	yes	yes	yes	yes	yes	1	GLRPEAIRQDPTRKGSVVNVNPTNTRPQSDT	_KGS(ph)VVNVNPTNTRPQSDTPEIR_	KGS(1)VVNVNPTNTRPQSDTPEIR	KGS(115.71)VVNVNPT(-115.71)NT(-124.7)RPQS(-140.34)DT(-146.71)PEIR	3	3	830.41	1	1	1	1	1	1	5.2183	6.88421	1	up	up	up	up	0.9613	1.04562	1
IPI00568786;IPI00948200;IPI00948824;IPI00764433	IPI00568786	607	S	Mitogen-activated protein kinase kinase kinase kinase 4	>IPI:IPI00568786.4|ENSEMBL:ENSRNOP00000042572 Tax_Id=10116 Gene_Symbol=Map4k4 144 kDa protein;>IPI:IPI00948200.1|ENSEMBL:ENSRNOP00000063308 Tax_Id=10116 Gene_Symbol=Map4k4 135 kDa protein;>IPI:IPI00948824.1|ENSEMBL:ENSRNOP00000061159 Tax_Id=10116 Gene_Symb		1305322;	301363	Map4k4	kinase and phosphatase	yes	0.997444	26.5806	102.4	89.403	0.000335602	yes	yes	yes	yes	yes	yes	1;2;4	LQGSGQQNSQAGQRNSTSSIEPRLLWERVEK	_NS(ph)TSSIEPR_	NS(0.997)T(0.002)SSIEPR	NS(26.58)T(-26.58)S(-34.99)S(-43.25)IEPR	2	2	535.729	1	1	1	1	1	1	1.8724	1.87196	1	up	up	up	up	1.1092	1.18992	1
IPI00201407	IPI00201407	479	S	Serine/threonine-protein phosphatase 2B catalytic subunit beta isoform	>IPI:IPI00201407.1|SWISS-PROT:P20651|ENSEMBL:ENSRNOP00000010476|REFSEQ:NP_058738 Tax_Id=10116 Gene_Symbol=Ppp3cb Serine/threonine-protein phosphatase 2B catalytic subunit beta isoform	P20651	3383;	24675	Ppp3cb	kinase and phosphatase	yes	1	167.673	188.04	167.67	0.000171511	yes	yes	yes	yes	yes	yes	1	AEKAIRGSSPPHRICSFEEAKGLDRINERMP	_ICS(ph)FEEAK_	ICS(1)FEEAK	ICS(167.67)FEEAK	3	2	532.212	1	1	1	1	1	1	1.36	1.36732	1					8.7025	5.45881	1	up	up	up
IPI00551781	IPI00551781	368	S	Protein kinase C epsilon type	>IPI:IPI00551781.4|SWISS-PROT:P09216|TREMBL:Q6DUV1|ENSEMBL:ENSRNOP00000020959|REFSEQ:NP_058867 Tax_Id=10116 Gene_Symbol=Prkce Protein kinase C epsilon type	P09216	61925;	29340	Prkce	kinase and phosphatase	yes	1	42.8131	138.4	42.813	7.18e-05	yes	yes	yes	yes	yes	yes	1	DQELKELENNIRKALSFDNRGEEHRASSSTD	_KALS(ph)FDNRGEEHR_	KALS(1)FDNRGEEHR	KALS(42.81)FDNRGEEHR	4	3	546.918	1	1	1	1	1	1	0.9771	0.880282	1					2.2285	2.15987	1	up	up	up
IPI00201424;IPI00215402	IPI00215402	183	T	5'-AMP-activated protein kinase catalytic subunit alpha-1	>IPI:IPI00201424.1|SWISS-PROT:Q09137-1|ENSEMBL:ENSRNOP00000010680|REFSEQ:NP_076481 Tax_Id=10116 Gene_Symbol=Prkaa2 Isoform Long of 5'-AMP-activated protein kinase catalytic subunit alpha-2;>IPI:IPI00215402.3|SWISS-PROT:P54645|ENSEMBL:ENSRNOP00000017626|REF	P54645	3387;	65248	Prkaa1	kinase and phosphatase; Energy metabolism	yes	0.907449	9.95113	273.71	222.86	3.8e-167	yes	yes	yes	yes	yes	yes	1	DFGLSNMMSDGEFLRTSCGSPNYAAPEVISG	_IADFGLSNMMSDGEFLRT(ph)SCGSPNYAAPEVISGR_	IADFGLSNMMS(0.001)DGEFLRT(0.907)S(0.092)CGSPNYAAPEVISGR	IADFGLS(-66.6)NMMS(-32.57)DGEFLRT(9.95)S(-9.95)CGS(-35.16)PNY(-151.39)AAPEVIS(-108.01)GR	18	3	1243.88		1		1				1.08877	1						0.361572	1		down	down
IPI00215402	IPI00215402	508	S	5'-AMP-activated protein kinase catalytic subunit alpha-1	>IPI:IPI00215402.3|SWISS-PROT:P54645|ENSEMBL:ENSRNOP00000017626|REFSEQ:NP_062015 Tax_Id=10116 Gene_Symbol=Prkaa1 5'-AMP-activated protein kinase catalytic subunit alpha-1	P54645	3387;	65248	Prkaa1	kinase and phosphatase; Energy metabolism	yes	0.842728	7.29068	188.2	122.35	3.53e-71	yes	yes	yes	yes	yes	yes	1;3	RSGSISNYRSCQRSDSDAEAQGKPSEVSLTS	_SDS(ph)DAEAQGKPSEVSLTSSVTSLDSSPVDVAPR_	S(0.157)DS(0.843)DAEAQGKPSEVSLTSSVTSLDSSPVDVAPR	S(-7.29)DS(7.29)DAEAQGKPS(-48.6)EVS(-66.3)LT(-75.17)S(-79.81)S(-79.81)VT(-85)S(-87.24)LDS(-98.78)S(-103.74)PVDVAPR	3	3	1133.52	1	1	1	1	1	1	1.0238	0.870474	1					3.094	4.25369	1	up	up	up
IPI00207665;IPI00655271	IPI00207665	109	S	Alpha-endosulfine	>IPI:IPI00207665.1|SWISS-PROT:P60841-1|REFSEQ:NP_068614 Tax_Id=10116 Gene_Symbol=Ensa Isoform 1 of Alpha-endosulfine;>IPI:IPI00655271.1|SWISS-PROT:P60841-2|REFSEQ:NP_001029146 Tax_Id=10116 Gene_Symbol=Ensa Isoform 2 of Alpha-endosulfine	P60841-1	62007;	60334	Ensa	Plasma membrane depolarization	yes	0.996461	24.5038	152.54	152.54	0.00113046	yes	yes	yes	yes	yes	yes	1	GDHIPTPQDLPQRKSSLVTSKLAGGQVE___	_KSS(ph)LVTSK_	KS(0.004)S(0.996)LVTSK	KS(-24.5)S(24.5)LVT(-52.57)S(-62.71)K	3	2	465.239	1	1		1	1	1	1.9197	6.31473	1	up	up	up	up		1.1112	1
IPI00208368	IPI00208368	541	S	Potassium voltage-gated channel subfamily B member 1	>IPI:IPI00208368.1|SWISS-PROT:P15387|TREMBL:D3ZA41|ENSEMBL:ENSRNOP00000010870|REFSEQ:NP_037318 Tax_Id=10116 Gene_Symbol=Kcnb1 Potassium voltage-gated channel subfamily B member 1	P15387	2954;	25736	Kcnb1	Plasma membrane depolarization	yes	0.999711	35.3836	152.47	137.84	1.56e-11	yes	yes	yes	yes	yes	yes	1;2	VQQLEDMYSKMAKTQSQPILNTKEMAPQSKP	_TQS(ph)QPILNTK_	TQS(1)QPILNTK	T(-35.38)QS(35.38)QPILNT(-98.11)K	3	2	605.297	1	1	1	1	1	1	1.5884	1.78221	1		up	up		0.30027	0.330929	1	down	down	down
IPI00207937;IPI00202462	IPI00207937	409	S	Potassium voltage-gated channel subfamily KQT member 1	>IPI:IPI00207937.1|SWISS-PROT:Q9Z0N7|ENSEMBL:ENSRNOP00000027875|REFSEQ:NP_114462 Tax_Id=10116 Gene_Symbol=Kcnq1 Potassium voltage-gated channel subfamily KQT member 1;>IPI:IPI00202462.1|TREMBL:Q8K3P3|ENSEMBL:ENSRNOP00000027872 Tax_Id=10116 Gene_Symbol=Kcnq	Q9Z0N7	621503;	84020	Kcnq1	Plasma membrane depolarization	yes	1	82.3076	164.65	159.13	3.91e-48	yes	yes	yes	no	yes	yes	1;2	IYVRKPARSHTLLSPSPKPKKSVMVKKKKFK	_SHTLLS(ph)PS(ph)PKPK_	SHTLLS(1)PS(1)PKPK	S(-74.27)HT(-66.33)LLS(66.33)PS(82.31)PKPK	8	2	726.338	2	2	2				0.43042	0.292723	2	down	down	down	down	0.1386		2	down		down
IPI00207937;IPI00202462	IPI00207937	407	S	Potassium voltage-gated channel subfamily KQT member 1	>IPI:IPI00207937.1|SWISS-PROT:Q9Z0N7|ENSEMBL:ENSRNOP00000027875|REFSEQ:NP_114462 Tax_Id=10116 Gene_Symbol=Kcnq1 Potassium voltage-gated channel subfamily KQT member 1;>IPI:IPI00202462.1|TREMBL:Q8K3P3|ENSEMBL:ENSRNOP00000027872 Tax_Id=10116 Gene_Symbol=Kcnq	Q9Z0N7	621503;	84020	Kcnq1	Plasma membrane depolarization	yes	1	66.3271	164.65	159.13	3.91e-48	yes	yes	yes	no	yes	yes	1;2	WKIYVRKPARSHTLLSPSPKPKKSVMVKKKK	_SHTLLS(ph)PS(ph)PKPK_	SHTLLS(1)PS(1)PKPK	S(-74.27)HT(-66.33)LLS(66.33)PS(82.31)PKPK	6	2	726.338	2	2	2				0.43042	0.292723	2	down	down	down	down	0.1386		2	down		down
IPI00199911;IPI00952449	IPI00199911	132	S	Arfaptin-1	>IPI:IPI00199911.2|SWISS-PROT:Q9JHU5|ENSEMBL:ENSRNOP00000014236|REFSEQ:NP_068531 Tax_Id=10116 Gene_Symbol=Arfip1 Arfaptin-1;>IPI:IPI00952449.1|TREMBL:D3ZNX6|ENSEMBL:ENSRNOP00000060996 Tax_Id=10116 Gene_Symbol=Arfip1 Uncharacterized protein	Q9JHU5	708401;	60382	Arfip1	vesicle biogenesis	yes	0.999981	47.2637	85.813	71.555	0.00104316	yes	yes	yes	yes	yes	yes	1	IKNPAMEKLELVRKWSLNTYKCTRQIISEKL	_KWS(ph)LNTYK_	KWS(1)LNTYK	KWS(47.26)LNT(-47.26)Y(-66.77)K	3	2	560.265	1	1	1	1	1	1	1.6299	1.25953	1					4.1342	3.6049	1	up	up	up
IPI00199911;IPI00952449	IPI00199911	39	S	Arfaptin-1	>IPI:IPI00199911.2|SWISS-PROT:Q9JHU5|ENSEMBL:ENSRNOP00000014236|REFSEQ:NP_068531 Tax_Id=10116 Gene_Symbol=Arfip1 Arfaptin-1;>IPI:IPI00952449.1|TREMBL:D3ZNX6|ENSEMBL:ENSRNOP00000060996 Tax_Id=10116 Gene_Symbol=Arfip1 Uncharacterized protein	Q9JHU5	708401;	60382	Arfip1	vesicle biogenesis	yes	0.999997	55.5299	284.9	220.49	1.51e-176	yes	yes	yes	yes	yes	yes	1	AHEHGYNRDLKHSLPSGLGLSETQITSHGFD	_HSLPS(ph)GLGLSETQITSHGFDSTK_	HSLPS(1)GLGLSETQITSHGFDSTK	HS(-55.53)LPS(55.53)GLGLS(-71.62)ET(-80.76)QIT(-119.56)S(-127.67)HGFDS(-167.28)T(-167.66)K	5	2	1240.08	1	1	1	1	1	1	1.2399	1.42112	1					0.06612	0.0717	1	down	down	down
IPI00209329	IPI00209329	50	S	BET1 homolog	>IPI:IPI00209329.1|SWISS-PROT:Q62896|ENSEMBL:ENSRNOP00000014810|REFSEQ:NP_062124 Tax_Id=10116 Gene_Symbol=Bet1 BET1 homolog	Q62896	2203;	29631	Bet1	vesicle biogenesis	yes	0.999857	38.4524	173.44	123.02	4.33e-07	yes	yes	yes	yes	yes	yes	1	LTESLRSKVTAIKSLSIEIGHEVKNQNKLLA	_SLS(ph)IEIGHEVK_	SLS(1)IEIGHEVK	S(-38.45)LS(38.45)IEIGHEVK	3	3	431.215	1	1	1	1	1	1	1.2134	1.27675	1					5.1032	4.75828	1	up	up	up
IPI00193522	IPI00193522	137	S	Vesicle-trafficking protein SEC22b	>IPI:IPI00193522.3|SWISS-PROT:Q4KM74|ENSEMBL:ENSRNOP00000025327|REFSEQ:NP_001020857 Tax_Id=10116 Gene_Symbol=Sec22b Vesicle-trafficking protein SEC22b	Q4KM74	1309988;	310710	Sec22b	vesicle biogenesis	yes	1	82.748	280.19	255.24	1.64e-52	yes	yes	yes	yes	yes	yes	1	TKKLYIDSRARRNLGSINTELQDVQRIMVAN	_NLGS(ph)INTELQDVQR_	NLGS(1)INTELQDVQR	NLGS(82.75)INT(-82.75)ELQDVQR	4	2	833.893	1	1	1	1	1	1	10.647	10.8441	1	up	up	up	up	1.355	1.10605	1
IPI00327389	IPI00327389	218	S	Brefeldin A-inhibited guanine nucleotide-exchange protein 2	>IPI:IPI00327389.1|TREMBL:Q7TSU1|ENSEMBL:ENSRNOP00000010054|REFSEQ:NP_851597 Tax_Id=10116 Gene_Symbol=Arfgef2 Brefeldin A-inhibited guanine nucleotide-exchange factor 2	Q7TSU1	631430;	296380	Arfgef2	vesicle biogenesis; vesicle transport	yes	0.999993	54.1931	198.06	132.85	2.42e-77	yes	yes	yes	yes	yes	yes	1;2;3	QEARELEKPIQSKPQSPVIQATAGSPKFSRL	_ELEKPIQSKPQS(ph)PVIQATAGS(ph)PK_	ELEKPIQSKPQS(1)PVIQAT(0.007)AGS(0.993)PK	ELEKPIQS(-54.75)KPQS(54.19)PVIQAT(-21.71)AGS(21.71)PK	12	3	865.094	1	1	1	2	1	1	2.0822	2.19414	1	up	up	up	up	1.0062	0.950029	1
IPI00209144;IPI00563074	IPI00209144	238	T	Exocyst complex component 4	>IPI:IPI00209144.1|SWISS-PROT:Q62824|ENSEMBL:ENSRNOP00000050125|REFSEQ:NP_446327 Tax_Id=10116 Gene_Symbol=Exoc4 Exocyst complex component 4;>IPI:IPI00563074.4|TREMBL:D4A9S7|ENSEMBL:ENSRNOP00000045127 Tax_Id=10116 Gene_Symbol=Exoc4 Uncharacterized protein	Q62824	621791;	116654	Exoc4	vesicle docking	yes	0.999604	34.0177	195.53	149.44	1.18e-27	yes	yes	yes	yes	yes	yes	1	KDASPGPLIDVSNISTPRKFLDATQYSAAGS	_DASPGPLIDVSNIST(ph)PR_	DASPGPLIDVSNIST(1)PR	DAS(-118.3)PGPLIDVS(-69.2)NIS(-34.02)T(34.02)PR	15	2	909.935	1	1	1	1	1	1	0.66847	0.742776	1					0.60767	0.770238	1
IPI00366277;IPI00564915;IPI00959189;IPI00566729;IPI00958830	IPI00564915	1516	S	Scribbled planar cell polarity protein	>IPI:IPI00366277.2|TREMBL:D3ZWS0|ENSEMBL:ENSRNOP00000044022|REFSEQ:XP_001074724 Tax_Id=10116 Gene_Symbol=Scrib Uncharacterized protein;>IPI:IPI00564915.2|TREMBL:D3ZYD0|ENSEMBL:ENSRNOP00000049099|REFSEQ:XP_002726989;XP_002729872 Tax_Id=10116 Gene_Symbol=Scr	D3ZYD0	1565055;	362938	Scrib	vesicle docking	yes	1	64.4386	185.66	64.439	3.13e-18	yes	yes	yes	yes	yes	yes	1	LEAEKRALWRAARMKSLEQDALRAQMVLSKS	_S(ph)LEQDALR_	S(1)LEQDALR	S(64.44)LEQDALR	1	2	506.229	1	1	1	1	1	1	1.1489	1.28614	1					1.529	1.64209	1
IPI00366277;IPI00564915;IPI00959189;IPI00566729;IPI00958830	IPI00564915	1263	S	Scribbled planar cell polarity protein	>IPI:IPI00366277.2|TREMBL:D3ZWS0|ENSEMBL:ENSRNOP00000044022|REFSEQ:XP_001074724 Tax_Id=10116 Gene_Symbol=Scrib Uncharacterized protein;>IPI:IPI00564915.2|TREMBL:D3ZYD0|ENSEMBL:ENSRNOP00000049099|REFSEQ:XP_002726989;XP_002729872 Tax_Id=10116 Gene_Symbol=Scr	D3ZYD0	1565055;	362938	Scrib	vesicle docking	yes	0.999916	40.7447	196.18	196.18	3.79e-17	yes	yes	yes	yes	yes	yes	1	LKLDYRVLAAVPSAGSLQRGPCATTGGKMTE	_VLAAVPSAGS(ph)LQR_	VLAAVPSAGS(1)LQR	VLAAVPS(-40.74)AGS(40.74)LQR	10	2	674.853	1	1	1	1	1	1	0.52522	0.528709	1	down	down	down	down	0.74984	1.04432	1
IPI00366277;IPI00564915;IPI00959189;IPI00566729;IPI00958830	IPI00564915	1387	S	Scribbled planar cell polarity protein	>IPI:IPI00366277.2|TREMBL:D3ZWS0|ENSEMBL:ENSRNOP00000044022|REFSEQ:XP_001074724 Tax_Id=10116 Gene_Symbol=Scrib Uncharacterized protein;>IPI:IPI00564915.2|TREMBL:D3ZYD0|ENSEMBL:ENSRNOP00000049099|REFSEQ:XP_002726989;XP_002729872 Tax_Id=10116 Gene_Symbol=Scr	D3ZYD0	1565055;	362938	Scrib	vesicle docking	yes	1	49.4629	142.03	49.463	6.16e-13	yes	yes	yes	yes	yes	yes	1	LEVRVPQAEGPPKRVSLVGADDLRKMQEEEA	_RVS(ph)LVGADDLRK_	RVS(1)LVGADDLRK	RVS(49.46)LVGADDLRK	3	2	704.869	1	1	1	1	1	1	2.9032	3.41822	1	up	up	up	up	1.0927	1.17866	1
IPI00366277;IPI00564915;IPI00959189;IPI00566729;IPI00958830	IPI00564915	1260	S	Scribbled planar cell polarity protein	>IPI:IPI00366277.2|TREMBL:D3ZWS0|ENSEMBL:ENSRNOP00000044022|REFSEQ:XP_001074724 Tax_Id=10116 Gene_Symbol=Scrib Uncharacterized protein;>IPI:IPI00564915.2|TREMBL:D3ZYD0|ENSEMBL:ENSRNOP00000049099|REFSEQ:XP_002726989;XP_002729872 Tax_Id=10116 Gene_Symbol=Scr	D3ZYD0	1565055;	362938	Scrib	vesicle docking	yes	0.988528	19.3536	139.6	91.969	6.72e-06	yes	no	yes	yes	no	yes	1	QEPLKLDYRVLAAVPSAGSLQRGPCATTGGK	_VLAAVPS(ph)AGSLQR_	VLAAVPS(0.989)AGS(0.011)LQR	VLAAVPS(19.35)AGS(-19.35)LQR	7	2	674.853	1	1	1	1	1	1	0.477	0.484778	1	down	down	down	down	0.94111	1.04403	1
IPI00948729;IPI00190619;IPI00213633;IPI00400480	IPI00948729	971	S	SRC kinase signaling inhibitor 1	>IPI:IPI00948729.1|TREMBL:D4A6H7|ENSEMBL:ENSRNOP00000059124 Tax_Id=10116 Gene_Symbol=Snip Uncharacterized protein;>IPI:IPI00190619.4|TREMBL:D3ZE44|ENSEMBL:ENSRNOP00000015988 Tax_Id=10116 Gene_Symbol=Snip Uncharacterized protein;>IPI:IPI00213633.1|SWISS-PRO	D4A6H7	708439;	56029	Srcin1	vesicle docking	yes	1	151.976	151.98	151.98	0.000186337	no	no	yes	yes	yes	yes	1	KGLDAPSKRNMDKAVSVEAAERDWEEKRAAL	_AVS(ph)VEAAER_	AVS(1)VEAAER	AVS(151.98)VEAAER	3	2	506.229	1	1	1	1	1	1	0.79445	0.974564	1					8.771	4.4016	1	up	up	up
IPI00948729;IPI00190619;IPI00213633;IPI00400480	IPI00948729	1107	S	SRC kinase signaling inhibitor 1	>IPI:IPI00948729.1|TREMBL:D4A6H7|ENSEMBL:ENSRNOP00000059124 Tax_Id=10116 Gene_Symbol=Snip Uncharacterized protein;>IPI:IPI00190619.4|TREMBL:D3ZE44|ENSEMBL:ENSRNOP00000015988 Tax_Id=10116 Gene_Symbol=Snip Uncharacterized protein;>IPI:IPI00213633.1|SWISS-PRO	D4A6H7	708439;	56029	Srcin1	vesicle docking	yes	1	58.9971	125.28	58.997	2.24e-06	yes	yes	yes	yes	yes	no	1	VVTSKKDSVFIKKAESEELEIQKPQVKLRRA	_KAES(ph)EELEIQKPQVK_	KAES(1)EELEIQKPQVK	KAES(59)EELEIQKPQVK	4	3	612.643		1	1	1	1	1		0.712911	1					1.9963	1.84311	1	up	up	up
IPI00948729;IPI00190619;IPI00213633;IPI00400480	IPI00948729	577	S	SRC kinase signaling inhibitor 1	>IPI:IPI00948729.1|TREMBL:D4A6H7|ENSEMBL:ENSRNOP00000059124 Tax_Id=10116 Gene_Symbol=Snip Uncharacterized protein;>IPI:IPI00190619.4|TREMBL:D3ZE44|ENSEMBL:ENSRNOP00000015988 Tax_Id=10116 Gene_Symbol=Snip Uncharacterized protein;>IPI:IPI00213633.1|SWISS-PRO	D4A6H7	708439;	56029	Srcin1	vesicle docking	yes	0.996225	24.266	177.08	177.08	4.2e-16	yes	yes	yes	yes	yes	yes	1	PPSRGSPVRQSFRKDSGSSSVFAESPGGKAR	_KDS(ph)GSSSVFAESPGGK_	KDS(0.996)GS(0.004)SSVFAESPGGK	KDS(24.27)GS(-24.27)S(-43.82)S(-54.31)VFAES(-110.75)PGGK	3	2	810.351	1	1	1		1	1	3.4815	2.57175	1	up	up	up	up	1.4741		1
IPI00948729;IPI00190619;IPI00213633;IPI00400480;IPI00949390	IPI00948729	411	S	SRC kinase signaling inhibitor 1	>IPI:IPI00948729.1|TREMBL:D4A6H7|ENSEMBL:ENSRNOP00000059124 Tax_Id=10116 Gene_Symbol=Snip Uncharacterized protein;>IPI:IPI00190619.4|TREMBL:D3ZE44|ENSEMBL:ENSRNOP00000015988 Tax_Id=10116 Gene_Symbol=Snip Uncharacterized protein;>IPI:IPI00213633.1|SWISS-PRO	D4A6H7	708439;	56029	Srcin1	vesicle docking	yes	0.982431	17.4802	95.255	91.767	7.14e-08	yes	yes	yes	no	yes	yes	1;2	SRLSYAGGRPPSYAGSPVHHAAERLGGAPTS	_LSYAGGRPPSYAGS(ph)PVHHAAER_	LSYAGGRPPS(0.018)YAGS(0.982)PVHHAAER	LS(-49.06)Y(-52.26)AGGRPPS(-17.48)Y(-64.03)AGS(17.48)PVHHAAER	14	4	590.779	1	1	1	2	1	1	0.51665	0.55063	1	down	down	down	down	0.88616	0.817528	1
IPI00948729;IPI00190619;IPI00213633;IPI00400480;IPI00949390	IPI00948729	79	S	SRC kinase signaling inhibitor 1	>IPI:IPI00948729.1|TREMBL:D4A6H7|ENSEMBL:ENSRNOP00000059124 Tax_Id=10116 Gene_Symbol=Snip Uncharacterized protein;>IPI:IPI00190619.4|TREMBL:D3ZE44|ENSEMBL:ENSRNOP00000015988 Tax_Id=10116 Gene_Symbol=Snip Uncharacterized protein;>IPI:IPI00213633.1|SWISS-PRO	D4A6H7	708439;	56029	Srcin1	vesicle docking	yes	1	76.3903	101.62	101.62	0.000168169	yes	yes	yes	no	yes	no	1;2	TLGGGGSGGSGGRRFSNVGLVHTSERRHTVI	_RFS(ph)NVGLVHTSER_	RFS(1)NVGLVHTSER	RFS(76.39)NVGLVHT(-76.39)S(-85.84)ER	3	2	791.38	1	1	1	1	1		1.9596	2.0728	1	up	up	up	up	0.92368	1.04007	1
IPI00209388	IPI00209388	481	S	Amyloid beta A4 precursor protein-binding family A member 2	>IPI:IPI00209388.1|SWISS-PROT:O35431|ENSEMBL:ENSRNOP00000022049|REFSEQ:NP_113968 Tax_Id=10116 Gene_Symbol=Apba2 Amyloid beta A4 precursor protein-binding family A member 2	O35431	620845;	83610	Apba2	vesicle docking; vesicle fusion	yes	0.999999	61.0594	304.43	287.14	3.89e-232	yes	yes	yes	yes	yes	yes	1	NIVVLMARRRMPRSASQDCIETTPGAQEGKK	_SAS(ph)QDCIETTPGAQEGK_	SAS(1)QDCIETTPGAQEGK	S(-61.06)AS(61.06)QDCIET(-91.95)T(-127.87)PGAQEGK	3	2	929.88	1	1	1	1	1	1	1.0623	1.14624	1					0.51641	0.531096	1	down	down	down
IPI00201791;IPI00557326;IPI00558224	IPI00201791	21	S	ELKS/Rab6-interacting/CAST family member 1	>IPI:IPI00201791.4|SWISS-PROT:Q811U3|ENSEMBL:ENSRNOP00000012397|REFSEQ:NP_740769 Tax_Id=10116 Gene_Symbol=Erc1 ELKS/Rab6-interacting/CAST family member 1;>IPI:IPI00557326.2|TREMBL:D3ZQ23|ENSEMBL:ENSRNOP00000046625 Tax_Id=10116 Gene_Symbol=Erc1 Uncharacteri	Q811U3	628733;	266806	Erc1	vesicle docking; vesicle fusion	yes	1	78.1025	195.46	175.39	1.16e-06	yes	yes	yes	yes	yes	yes	1;2;3;4	RSVGKVEPSSQSPGRSPRLPRSPRLGHRRTN	_VEPSSQS(ph)PGRS(ph)PR_	VEPSSQS(1)PGRS(1)PR	VEPS(-45.52)S(-45.52)QS(45.52)PGRS(78.1)PR	11	2	772.319	1	1	1	1	1	1	0.50253	0.442968	1	down	down	down	down	0.63103	0.811952	1
IPI00957772	IPI00957772	451	S	Protein Mical3	>IPI:IPI00957772.1|TREMBL:D3ZGN7;Q5XIM1|ENSEMBL:ENSRNOP00000031570|REFSEQ:XP_002726530 Tax_Id=10116 Gene_Symbol=Mical3 Uncharacterized protein	D3ZGN7	1359504;	362427	Mical3	vesicle docking; vesicle fusion	yes	0.997774	26.5328	191.51	173.96	1.85e-39	yes	yes	yes	yes	yes	yes	1	SLPSPALKPISLKSYSVDKSPQDEGLCLLKP	_SYS(ph)VDKSPQDEGLCLLKPPSVPK_	S(0.002)YS(0.998)VDKSPQDEGLCLLKPPSVPK	S(-26.53)Y(-125.18)S(26.53)VDKS(-50.23)PQDEGLCLLKPPS(-148.72)VPK	3	3	875.427	1	1	1	1	1	1	1.0316	1.37039	1					5.3931	4.44504	1	up	up	up
IPI00203018;IPI00758462;IPI00231831;IPI00781433;IPI00394392	IPI00203018	3626	S	Protein piccolo	>IPI:IPI00203018.1|SWISS-PROT:Q9JKS6-1|REFSEQ:NP_064483 Tax_Id=10116 Gene_Symbol=Pclo Isoform 1 of Protein piccolo;>IPI:IPI00758462.1|SWISS-PROT:Q9JKS6-3 Tax_Id=10116 Gene_Symbol=Pclo Isoform 3 of Protein piccolo;>IPI:IPI00231831.1|SWISS-PROT:Q9JKS6-2|TREM	Q9JKS6-1	69406;	56768	Pclo	vesicle docking; vesicle fusion	yes	0.995331	23.3831	214.65	119.38	1.72e-21	yes	yes	yes	yes	yes	yes	1;2	PPASPKTAKMMQRSMSDPKPLSPTADESSRA	_SMS(ph)DPKPLS(ph)PTADESSR_	S(0.005)MS(0.995)DPKPLS(0.908)PT(0.092)ADESSR	S(-23.38)MS(23.38)DPKPLS(9.94)PT(-9.94)ADES(-37.9)S(-40.2)R	3	3	655.595	1	2	1	2	1	2	1.0521	1.22734	1					1.3747	2.04382	1		up
IPI00203018;IPI00758462;IPI00231831	IPI00203018	211	S	Protein piccolo	>IPI:IPI00203018.1|SWISS-PROT:Q9JKS6-1|REFSEQ:NP_064483 Tax_Id=10116 Gene_Symbol=Pclo Isoform 1 of Protein piccolo;>IPI:IPI00758462.1|SWISS-PROT:Q9JKS6-3 Tax_Id=10116 Gene_Symbol=Pclo Isoform 3 of Protein piccolo;>IPI:IPI00231831.1|SWISS-PROT:Q9JKS6-2|TREM	Q9JKS6-1	69406;	56768	Pclo	vesicle docking; vesicle fusion	yes	1	115.695	174.7	142.45	2.27e-22	yes	yes	yes	yes	yes	yes	1	QGKSEGMAKPPLQQPSPKPIPKQQGQVKEVI	_SEGMAKPPLQQPS(ph)PKPIPK_	SEGMAKPPLQQPS(1)PKPIPK	S(-115.7)EGMAKPPLQQPS(115.7)PKPIPK	13	3	704.03	1	1	1	1	1	1	0.60219	0.581362	1					0.76304	0.915081	1
IPI00781433;IPI00394392	IPI00781433	3557	S	Protein piccolo (Fragment)	>IPI:IPI00781433.2|TREMBL:D3Z9C7|ENSEMBL:ENSRNOP00000008637 Tax_Id=10116 Gene_Symbol=Pclo Uncharacterized protein;>IPI:IPI00394392.4|ENSEMBL:ENSRNOP00000007608 Tax_Id=10116 Gene_Symbol=Pclo Protein	D3Z9C7	69406;	56768	Pclo	vesicle docking; vesicle fusion	yes	0.999814	37.3121	129.72	129.72	2.87e-16	no	yes	yes	yes	yes	yes	1;2	PISQSRGRIPIVAQNSEEESPLSPVGQPMGM	_IPIVAQNS(ph)EEESPLSPVGQPMGMAR_	IPIVAQNS(1)EEESPLSPVGQPMGMAR	IPIVAQNS(37.31)EEES(-37.31)PLS(-77.85)PVGQPMGMAR	8	3	906.427		1	1	1	1	2		0.876424	1					2.0707	2.44254	1	up	up	up
IPI00203018;IPI00758462;IPI00231831;IPI00781433;IPI00394392	IPI00203018	3632	S	Protein piccolo	>IPI:IPI00203018.1|SWISS-PROT:Q9JKS6-1|REFSEQ:NP_064483 Tax_Id=10116 Gene_Symbol=Pclo Isoform 1 of Protein piccolo;>IPI:IPI00758462.1|SWISS-PROT:Q9JKS6-3 Tax_Id=10116 Gene_Symbol=Pclo Isoform 3 of Protein piccolo;>IPI:IPI00231831.1|SWISS-PROT:Q9JKS6-2|TREM	Q9JKS6-1	69406;	56768	Pclo	vesicle docking; vesicle fusion	yes	0.999848	38.7431	214.65	180.66	1.72e-21	yes	yes	yes	yes	yes	yes	1;2	TAKMMQRSMSDPKPLSPTADESSRAPFQYSE	_SMS(ph)DPKPLS(ph)PTADESSR_	S(0.082)MS(0.918)DPKPLS(1)PTADESSR	S(-10.47)MS(10.47)DPKPLS(38.74)PT(-38.74)ADES(-63.72)S(-68.67)R	9	3	655.595	2	1	1	1	2	1	1.1193	0.868659	1					0.30372	0.507305	1	down	down	down
IPI00203018;IPI00758462;IPI00231831;IPI00781433;IPI00394392	IPI00203018	3565	S	Protein piccolo	>IPI:IPI00203018.1|SWISS-PROT:Q9JKS6-1|REFSEQ:NP_064483 Tax_Id=10116 Gene_Symbol=Pclo Isoform 1 of Protein piccolo;>IPI:IPI00758462.1|SWISS-PROT:Q9JKS6-3 Tax_Id=10116 Gene_Symbol=Pclo Isoform 3 of Protein piccolo;>IPI:IPI00231831.1|SWISS-PROT:Q9JKS6-2|TREM	Q9JKS6-1	69406;	56768	Pclo	vesicle docking; vesicle fusion	yes	1	80.1347	175.85	126.31	1.44e-15	yes	yes	yes	yes	yes	yes	1;2	LRADPTVQLAPSPPKSPKVLYSPISPLSPGN	_ADPTVQLAPS(ph)PPKS(ph)PK_	ADPTVQLAPS(1)PPKS(1)PK	ADPT(-67.41)VQLAPS(67.41)PPKS(80.13)PK	14	2	896.918	2	1	1	1	1	1	1.025	0.927042	1					0.52568	0.413668	1	down	down	down
IPI00203018;IPI00758462;IPI00231831;IPI00781433;IPI00394392	IPI00203018	1563	S	Protein piccolo	>IPI:IPI00203018.1|SWISS-PROT:Q9JKS6-1|REFSEQ:NP_064483 Tax_Id=10116 Gene_Symbol=Pclo Isoform 1 of Protein piccolo;>IPI:IPI00758462.1|SWISS-PROT:Q9JKS6-3 Tax_Id=10116 Gene_Symbol=Pclo Isoform 3 of Protein piccolo;>IPI:IPI00231831.1|SWISS-PROT:Q9JKS6-2|TREM	Q9JKS6-1	69406;	56768	Pclo	vesicle docking; vesicle fusion	yes	0.987164	22.0155	201.16	184.48	1.31e-09	yes	yes	yes	yes	yes	yes	1;2	GKGVAGKHRRLTRKSSTSFDDDAGRRHSWHD	_KSS(ph)TSFDDDAGR_	KS(0.006)S(0.987)T(0.005)S(0.001)FDDDAGR	KS(-22.02)S(22.02)T(-22.65)S(-28.91)FDDDAGR	3	2	683.27	1	1	1	1	1	1	1.9858	2.04507	1	up	up	up	up	0.92237	1.02097	1
IPI00203018;IPI00758462;IPI00231831	IPI00203018	591	S	Protein piccolo	>IPI:IPI00203018.1|SWISS-PROT:Q9JKS6-1|REFSEQ:NP_064483 Tax_Id=10116 Gene_Symbol=Pclo Isoform 1 of Protein piccolo;>IPI:IPI00758462.1|SWISS-PROT:Q9JKS6-3 Tax_Id=10116 Gene_Symbol=Pclo Isoform 3 of Protein piccolo;>IPI:IPI00231831.1|SWISS-PROT:Q9JKS6-2|TREM	Q9JKS6-1	69406;	56768	Pclo	vesicle docking; vesicle fusion	yes	0.996962	25.6292	217.17	129.98	1.04e-47	yes	yes	yes	yes	yes	yes	1	MQRALGGDLAAAIPSSPQPTPKAATAPTATA	_ALGGDLAAAIPSS(ph)PQPTPK_	ALGGDLAAAIPS(0.003)S(0.997)PQPTPK	ALGGDLAAAIPS(-25.63)S(25.63)PQPT(-35.07)PK	13	4	468.488	1	1	1	1	1	1	0.51224	0.522384	1	down	down	down	down	0.54022	0.707614	1	down
IPI00203018;IPI00758462;IPI00231831	IPI00203018	857	S	Protein piccolo	>IPI:IPI00203018.1|SWISS-PROT:Q9JKS6-1|REFSEQ:NP_064483 Tax_Id=10116 Gene_Symbol=Pclo Isoform 1 of Protein piccolo;>IPI:IPI00758462.1|SWISS-PROT:Q9JKS6-3 Tax_Id=10116 Gene_Symbol=Pclo Isoform 3 of Protein piccolo;>IPI:IPI00231831.1|SWISS-PROT:Q9JKS6-2|TREM	Q9JKS6-1	69406;	56768	Pclo	vesicle docking; vesicle fusion	yes	1	112.31	147.64	147.64	7.87e-05	yes	yes	yes	yes	yes	yes	1	PSQQPPKPQEQSRRFSLNLGGITDAPKSQPT	_RFS(ph)LNLGGITDAPK_	RFS(1)LNLGGITDAPK	RFS(112.31)LNLGGIT(-112.31)DAPK	3	3	523.599	1	1	1	1	1	1	2.7438	2.78342	1	up	up	up	up	0.72117	0.685542	1
IPI00203018;IPI00758462;IPI00231831	IPI00203018	127	S	Protein piccolo	>IPI:IPI00203018.1|SWISS-PROT:Q9JKS6-1|REFSEQ:NP_064483 Tax_Id=10116 Gene_Symbol=Pclo Isoform 1 of Protein piccolo;>IPI:IPI00758462.1|SWISS-PROT:Q9JKS6-3 Tax_Id=10116 Gene_Symbol=Pclo Isoform 3 of Protein piccolo;>IPI:IPI00231831.1|SWISS-PROT:Q9JKS6-2|TREM	Q9JKS6-1	69406;	56768	Pclo	vesicle docking; vesicle fusion	yes	0.999419	33.3998	130.56	130.56	0.00368416	yes	yes	yes	yes	no	yes	1;2	TDTFRSEQKLPGRSPSTISLKESKSRTDFKE	_SPS(ph)TIS(ph)LK_	SPS(0.999)T(0.004)IS(0.996)LK	S(-39.01)PS(33.4)T(-24.16)IS(24.16)LK	3	2	496.709	1	1	1	1			1.9709	2.13347	1	up	up	up	up	0.81603	0.928505	1
IPI00203018;IPI00758462;IPI00231831;IPI00781433;IPI00394392	IPI00203018	4034	S	Protein piccolo	>IPI:IPI00203018.1|SWISS-PROT:Q9JKS6-1|REFSEQ:NP_064483 Tax_Id=10116 Gene_Symbol=Pclo Isoform 1 of Protein piccolo;>IPI:IPI00758462.1|SWISS-PROT:Q9JKS6-3 Tax_Id=10116 Gene_Symbol=Pclo Isoform 3 of Protein piccolo;>IPI:IPI00231831.1|SWISS-PROT:Q9JKS6-2|TREM	Q9JKS6-1	69406;	56768	Pclo	vesicle docking; vesicle fusion	yes	0.999966	44.6265	203.06	203.06	1.95e-70	yes	yes	yes	yes	yes	yes	1;3	LSKTDRLLRTTETRRSQEVTDFLAPLQTSSR	_S(ph)QEVTDFLAPLQTSSR_	S(1)QEVTDFLAPLQTSSR	S(44.63)QEVT(-44.63)DFLAPLQT(-149.88)S(-154.14)S(-158.33)R	1	2	929.933	1	1	1		1	1	2.9329	3.51989	1	up	up	up	up	3.631		1	up		up
IPI00204739	IPI00204739	35	S	Syntaxin-4	>IPI:IPI00204739.1|SWISS-PROT:Q08850|ENSEMBL:ENSRNOP00000026224|REFSEQ:NP_112387 Tax_Id=10116 Gene_Symbol=Stx4 Syntaxin-4	Q08850	621019;	81803	Stx4	vesicle docking; vesicle fusion	yes	0.993288	21.7021	119.25	119.25	2.96e-06	no	yes	no	no	no	no	1	EVRVALVVHSGAARLSSPDDEFFQKVQTIRQ	_LS(ph)SPDDEFFQK_	LS(0.993)S(0.007)PDDEFFQK	LS(21.7)S(-21.7)PDDEFFQK	2	2	696.79	1	1					2.2695	2.52003	1	up	up	up	up
IPI00205372;IPI00230938	IPI00205372	328	S	Syntaxin-binding protein 1	>IPI:IPI00205372.3|SWISS-PROT:P61765-1|ENSEMBL:ENSRNOP00000021178|REFSEQ:NP_037170 Tax_Id=10116 Gene_Symbol=Stxbp1 Isoform 1 of Syntaxin-binding protein 1;>IPI:IPI00230938.1|SWISS-PROT:P61765-2|ENSEMBL:ENSRNOP00000021189 Tax_Id=10116 Gene_Symbol=Stxbp1 Iso	P61765-1	3785;	25558	Stxbp1	vesicle docking; vesicle fusion	yes	1	78.3345	90.657	78.334	0.0029766	yes	yes	yes	yes	yes	yes	1	SKRMNTGEKTTMRDLSQMLKKMPQYQKELSK	_DLS(ph)QMLK_	DLS(1)QMLK	DLS(78.33)QMLK	3	2	457.706	1	1	1	1	1	1	0.77349	0.994827	1					2.4793	2.31889	1	up	up	up
IPI00207255;IPI00207254;IPI00778642;IPI00960017	IPI00207255	131	T	Synaptotagmin-like protein 4	>IPI:IPI00207255.1|SWISS-PROT:Q8VHQ7-1|ENSEMBL:ENSRNOP00000004909|REFSEQ:NP_536335 Tax_Id=10116 Gene_Symbol=Sytl4 Isoform 1 of Synaptotagmin-like protein 4;>IPI:IPI00207254.1|SWISS-PROT:Q8VHQ7-2 Tax_Id=10116 Gene_Symbol=Sytl4 Isoform 2 of Synaptotagmin-lik	Q8VHQ7-1	620204;	140594	Sytl4	vesicle docking; vesicle fusion	yes	0.991944	20.9038	162.51	105.12	0.0111344	yes	yes	yes	yes	yes	yes	1	GDWFYDQKVNRFAYRTGSDIIRMSLRRKPAV	_T(ph)GSDIIR_	T(0.992)GS(0.008)DIIR	T(20.9)GS(-20.9)DIIR	1	2	421.194	1	1	1	1	1	1	0.57612	1.2203	1					3.5438	3.2079	1	up	up	up
IPI00207255;IPI00207254;IPI00778642;IPI00960017	IPI00207255	133	S	Synaptotagmin-like protein 4	>IPI:IPI00207255.1|SWISS-PROT:Q8VHQ7-1|ENSEMBL:ENSRNOP00000004909|REFSEQ:NP_536335 Tax_Id=10116 Gene_Symbol=Sytl4 Isoform 1 of Synaptotagmin-like protein 4;>IPI:IPI00207254.1|SWISS-PROT:Q8VHQ7-2 Tax_Id=10116 Gene_Symbol=Sytl4 Isoform 2 of Synaptotagmin-lik	Q8VHQ7-1	620204;	140594	Sytl4	vesicle docking; vesicle fusion	yes	0.99994	42.2265	156.35	146.03	8.26e-12	yes	yes	yes	yes	yes	yes	1	WFYDQKVNRFAYRTGSDIIRMSLRRKPAVNK	_TGS(ph)DIIR_	TGS(1)DIIR	T(-42.23)GS(42.23)DIIR	3	2	421.194	1	1	1	1	1	1	0.82192	0.960523	1					2.8794	2.81065	1	up	up	up
IPI00950735;IPI00960128;IPI00958663;IPI00957943;IPI00373253	IPI00950735	29	S	Ca++-dependent secretion activator 2	>IPI:IPI00950735.1|ENSEMBL:ENSRNOP00000059787|REFSEQ:XP_001060172;XP_231528 Tax_Id=10116 Gene_Symbol=Cadps2 calcium-dependent secretion activator 1-like isoform 1;>IPI:IPI00960128.1|REFSEQ:XP_002726374;XP_002729334 Tax_Id=10116 Gene_Symbol=Cadps2 calcium-d		1559440;	312166	Cadps2	vesicle docking; vesicle priming	yes	1	133.477	133.48	133.48	0.000462295	no	no	no	yes	no	yes	1	GLEEESREVLVAPGGSQRAPPATAREGRRDA	_EVLVAPGGS(ph)QR_	EVLVAPGGS(1)QR	EVLVAPGGS(133.48)QR	9	2	596.79			1	1	1	1								2.0902	3.5307	1	up	up	up
IPI00231989	IPI00231989	114	S	Synaptotagmin-4	>IPI:IPI00231989.6|SWISS-PROT:P50232|TREMBL:Q3S2E5|ENSEMBL:ENSRNOP00000023593|REFSEQ:NP_113881 Tax_Id=10116 Gene_Symbol=Syt4 Synaptotagmin-4	P50232	68397;	64440	Syt4	vesicle fusion	yes	0.998948	29.8163	285.59	271.68	3.36e-148	yes	yes	yes	yes	yes	yes	1;2;3	RDLNGNFPKTNPKAGSSSDLENVTPKLFPET	_AGS(ph)SSDLENVTPK_	AGS(0.999)S(0.001)SDLENVTPK	AGS(29.82)S(-29.82)S(-49.83)DLENVT(-202.2)PK	3	2	692.803	1	1	1	1	1	1	0.87983	0.930579	1					0.62873	0.665912	1
IPI00200322;IPI00200312;IPI00200315;IPI00200318;IPI00200320;IPI00392752;IPI00565035;IPI00566648;IPI00389887	IPI00200322	382	T	Protein Syt7	>IPI:IPI00200322.1|TREMBL:Q99P38|ENSEMBL:ENSRNOP00000031195 Tax_Id=10116 Gene_Symbol=Syt7 Synaptotagmin VIIL;>IPI:IPI00200312.1|TREMBL:Q99P33|ENSEMBL:ENSRNOP00000031890 Tax_Id=10116 Gene_Symbol=Syt7 Synaptotagmin VIIe;>IPI:IPI00200315.1|TREMBL:Q99P34|ENSEM	Q99P38	62013;	59267	Syt7	vesicle fusion	yes	0.986691	18.7027	144.44	117.03	5.36e-13	yes	yes	yes	yes	yes	yes	1;4	APVPGQTPHDESDRRTEPRSSVSDLVNSLTS	_AVNTAPVPGQTPHDESDRRT(ph)EPR_	AVNTAPVPGQTPHDES(0.013)DRRT(0.987)EPR	AVNT(-107.6)APVPGQT(-51.25)PHDES(-18.7)DRRT(18.7)EPR	20	4	653.307	1	1	1	1	1	1	1.9071	1.83533	1	up	up	up	up	1.129	0.958222	1
IPI00200322;IPI00200312;IPI00200315;IPI00200318	IPI00200322	292	S	Protein Syt7	>IPI:IPI00200322.1|TREMBL:Q99P38|ENSEMBL:ENSRNOP00000031195 Tax_Id=10116 Gene_Symbol=Syt7 Synaptotagmin VIIL;>IPI:IPI00200312.1|TREMBL:Q99P33|ENSEMBL:ENSRNOP00000031890 Tax_Id=10116 Gene_Symbol=Syt7 Synaptotagmin VIIe;>IPI:IPI00200315.1|TREMBL:Q99P34|ENSEM	Q99P38	62013;	59267	Syt7	vesicle fusion	yes	0.937701	11.7804	118.36	118.36	1.73e-06	yes	yes	no	no	yes	yes	1;2	TSAGSKYRAAGGRSRSNPGSWDHVVGQIRNR	_SRS(ph)NPGSWDHVVGQIR_	S(0.062)RS(0.938)NPGSWDHVVGQIR	S(-11.78)RS(11.78)NPGS(-41.6)WDHVVGQIR	3	3	625.627	1	1		1	1	1	2.5156	1.84318	1	up	up	up	up		0.933358	1
IPI00199138	IPI00199138	248	S	Rab effector Noc2	>IPI:IPI00199138.1|SWISS-PROT:O54880|ENSEMBL:ENSRNOP00000008697|REFSEQ:NP_598275 Tax_Id=10116 Gene_Symbol=Rph3al Rab effector Noc2	O54880	620342;	171123	Rph3al	vesicle priming	yes	0.999998	58.0739	246.86	239.75	7.72e-72	yes	yes	yes	yes	yes	yes	1;2;3	TKYDKPRGDSGGSMESPRMGPARPPSHLSGS	_GDSGGSMES(ph)PR_	GDSGGSMES(1)PR	GDS(-140.84)GGS(-58.07)MES(58.07)PR	9	2	580.208	1	1	1	1	1	1	0.58717	0.602192	1					1.0084	1.04727	1
IPI00199138	IPI00199138	245	S	Rab effector Noc2	>IPI:IPI00199138.1|SWISS-PROT:O54880|ENSEMBL:ENSRNOP00000008697|REFSEQ:NP_598275 Tax_Id=10116 Gene_Symbol=Rph3al Rab effector Noc2	O54880	620342;	171123	Rph3al	vesicle priming	yes	0.999999	62.1953	177.38	168.5	6.14e-10	yes	yes	yes	yes	yes	yes	1;2;3	IKGTKYDKPRGDSGGSMESPRMGPARPPSHL	_GDS(ph)GGS(ph)MESPR_	GDS(1)GGS(1)MESPR	GDS(113.16)GGS(62.2)MES(-62.2)PR	6	2	620.191	1	1	1	1	1	1	1.7482	1.95725	1		up	up		1.5006	1.39936	1
IPI00564719;IPI00212278;IPI00203457	IPI00564719	1134	S	Syntaxin-binding protein 5	>IPI:IPI00564719.2|SWISS-PROT:Q9WU70-1|ENSEMBL:ENSRNOP00000049322|REFSEQ:NP_848035 Tax_Id=10116 Gene_Symbol=Stxbp5 Isoform 1 of Syntaxin-binding protein 5;>IPI:IPI00212278.2|SWISS-PROT:Q9WU70-2|TREMBL:D3ZV84|ENSEMBL:ENSRNOP00000044738|REFSEQ:NP_110470 Tax_	Q9WU70-1	708517;	81022	Stxbp5	vesicle priming	yes	0.986436	19.4692	159.13	103.61	3.36e-06	yes	yes	yes	yes	yes	yes	1;3	SDLEERTAAMMSSADSFSKHAHEMMLKYKDK	_TAAMMSSADS(ph)FSK_	TAAMMSS(0.002)ADS(0.986)FS(0.011)K	T(-95.01)AAMMS(-34.67)S(-26.76)ADS(19.47)FS(-19.47)K	10	2	707.275	1	1	1	1		1	1.3286	1.16313	1					0.40026	0.481672	1	down	down	down
IPI00564719;IPI00212278;IPI00203457	IPI00564719	695	S	Syntaxin-binding protein 5	>IPI:IPI00564719.2|SWISS-PROT:Q9WU70-1|ENSEMBL:ENSRNOP00000049322|REFSEQ:NP_848035 Tax_Id=10116 Gene_Symbol=Stxbp5 Isoform 1 of Syntaxin-binding protein 5;>IPI:IPI00212278.2|SWISS-PROT:Q9WU70-2|TREMBL:D3ZV84|ENSEMBL:ENSRNOP00000044738|REFSEQ:NP_110470 Tax_	Q9WU70-1	708517;	81022	Stxbp5	vesicle priming	yes	1	95.784	253.31	211.75	2.27e-71	yes	yes	yes	yes	yes	yes	1	PYRREPRSPRKSRQPSGAGLCDITEGTVVPE	_QPS(ph)GAGLCDITEGTVVPEDR_	QPS(1)GAGLCDITEGTVVPEDR	QPS(95.78)GAGLCDIT(-95.78)EGT(-125.86)VVPEDR	3	2	1090.98	1	1	1	1	1	1	2.2308	1.9178	1	up	up	up	up	0.85207	0.810241	1
IPI00362355;IPI00765174;IPI00779026	IPI00362355	770	S	Protein Stxbp5l	>IPI:IPI00362355.4|TREMBL:D3ZU84|ENSEMBL:ENSRNOP00000044583|REFSEQ:XP_221424 Tax_Id=10116 Gene_Symbol=Stxbp5l syntaxin binding protein 5-like;>IPI:IPI00765174.2|REFSEQ:XP_001070379 Tax_Id=10116 Gene_Symbol=Stxbp5l syntaxin binding protein 5-like isoform 1;	D3ZU84	1311561;	288080	Stxbp5l	vesicle priming	yes	0.988187	19.2269	113.24	81.565	0.00103007	yes	yes	yes	yes	yes	yes	1	CTSPTSQSCSSGKRLSSADVSKVNRWGPGRP	_RLS(ph)SADVSK_	RLS(0.988)S(0.012)ADVSK	RLS(19.23)S(-19.23)ADVS(-52.26)K	3	2	521.75	1	1		1	1	1	9.6463	6.81338	1	up	up	up	up		1.52499	1
IPI00210153;IPI00231604;IPI00949239;IPI00231603;IPI00231606	IPI00210153	1516	S	Synaptojanin-1	>IPI:IPI00210153.4|SWISS-PROT:Q62910-1 Tax_Id=10116 Gene_Symbol=Synj1 Isoform 1 of Synaptojanin-1;>IPI:IPI00231604.5|SWISS-PROT:Q62910-4|ENSEMBL:ENSRNOP00000060346 Tax_Id=10116 Gene_Symbol=Synj1 Isoform 4 of Synaptojanin-1;>IPI:IPI00949239.1|TREMBL:D4ABN3|	Q62910-1	69434;	85238	Synj1	vesicle priming; Inositol phosphate metabolism	yes	1	72.2039	308.19	308.19	2.59e-137	yes	yes	yes	yes	yes	yes	1	KSRSVYPDSLGNTAASFDDDWSKGTNVSFCV	_SVYPDSLGNTAAS(ph)FDDDWSK_	SVYPDSLGNTAAS(1)FDDDWSK	S(-277.83)VY(-288.6)PDS(-184.63)LGNT(-72.2)AAS(72.2)FDDDWS(-81.38)K	13	2	1127.96	1	1	1	1	1	1	1.1871	1.22722	1					6.3439	3.8219	1	up	up	up
IPI00210153;IPI00231604;IPI00949239;IPI00231603;IPI00231606	IPI00210153	1489	T	Synaptojanin-1	>IPI:IPI00210153.4|SWISS-PROT:Q62910-1 Tax_Id=10116 Gene_Symbol=Synj1 Isoform 1 of Synaptojanin-1;>IPI:IPI00231604.5|SWISS-PROT:Q62910-4|ENSEMBL:ENSRNOP00000060346 Tax_Id=10116 Gene_Symbol=Synj1 Isoform 4 of Synaptojanin-1;>IPI:IPI00949239.1|TREMBL:D4ABN3|	Q62910-1	69434;	85238	Synj1	vesicle priming; Inositol phosphate metabolism	yes	1	133.635	207.53	195.46	8.31e-23	no	no	yes	yes	yes	yes	1	QSQSTVKTSNPKGWVTFDEDEDFPTKGKSRS	_GWVT(ph)FDEDEDFPTK_	GWVT(1)FDEDEDFPTK	GWVT(133.63)FDEDEDFPT(-133.63)K	4	2	883.353		1	1	1	1			1.57734	1					4.3502	7.87526	1	up	up	up
IPI00210153;IPI00231604;IPI00949239;IPI00231603;IPI00231606	IPI00210153	1427	S	Synaptojanin-1	>IPI:IPI00210153.4|SWISS-PROT:Q62910-1 Tax_Id=10116 Gene_Symbol=Synj1 Isoform 1 of Synaptojanin-1;>IPI:IPI00231604.5|SWISS-PROT:Q62910-4|ENSEMBL:ENSRNOP00000060346 Tax_Id=10116 Gene_Symbol=Synj1 Isoform 4 of Synaptojanin-1;>IPI:IPI00949239.1|TREMBL:D4ABN3|	Q62910-1	69434;	85238	Synj1	vesicle priming; Inositol phosphate metabolism	yes	1	66.9246	148.15	137.73	5.12e-05	no	no	yes	yes	yes	yes	1	FTDRTAAPGNPFRVQSQESEATSWLSKEEPV	_VQS(ph)QESEATSWLSK_	VQS(1)QESEATSWLSK	VQS(66.92)QES(-66.92)EAT(-96.88)S(-103.01)WLS(-119.57)K	3	2	830.367		1	1	1	1	1		1.01632	1					5.0804	3.56455	1	up	up	up
IPI00471542;IPI00948056;IPI00471609;IPI00327483;IPI00211116	IPI00471542	110	S	Cyclin-dependent kinase 16	>IPI:IPI00471542.2|TREMBL:D3ZZ56|ENSEMBL:ENSRNOP00000011961 Tax_Id=10116 Gene_Symbol=Pctk1 Uncharacterized protein;>IPI:IPI00948056.1|TREMBL:Q68G39|ENSEMBL:ENSRNOP00000060222|REFSEQ:NP_001004132 Tax_Id=10116 Gene_Symbol=Pctk1 PCTAIRE-motif protein kinase 1	D3ZZ56	620584;	81741	Cdk16	vesicle priming; kinase and phosphatase	yes	0.988477	19.3339	138.89	92.039	5.41e-07	yes	yes	yes	yes	yes	yes	1	SPVRVRMRNHPPRKISTEDINKRLSLPADIR	_KIS(ph)TEDINK_	KIS(0.988)T(0.012)EDINK	KIS(19.33)T(-19.33)EDINK	3	2	564.271	1	1	1	1	1	1	2.3946	2.58211	1	up	up	up	up	1.1318	1.06219	1
IPI00389967;IPI00200926;IPI00950068;IPI00373701;IPI00373700;IPI00373699;IPI00958936;IPI00951112;IPI00476391;IPI00200924;IPI00958230;IPI00373697;IPI00199571;IPI00200895;IPI00200897;IPI00958629	IPI00389967	870	S	Regulating synaptic membrane exocytosis 2	>IPI:IPI00389967.3|TREMBL:D3ZVS1|ENSEMBL:ENSRNOP00000006474 Tax_Id=10116 Gene_Symbol=Rims2 Uncharacterized protein;>IPI:IPI00200926.2|TREMBL:D4AEJ9|ENSEMBL:ENSRNOP00000045165 Tax_Id=10116 Gene_Symbol=Rims2 Uncharacterized protein;>IPI:IPI00950068.1|SWISS-P	D3ZVS1	620001;	116839	Rims2	vesicle priming; vesicle fusion	yes	0.993061	21.9514	191.69	162.82	2.1e-79	yes	yes	yes	no	yes	no	1;2	KLQTHDVSSLPLPHPSPYMPRRQLHGESPTR	_LQTHDVSSLPLPHPS(ph)PYMPR_	LQTHDVS(0.001)S(0.006)LPLPHPS(0.993)PYMPR	LQT(-65.92)HDVS(-32.17)S(-21.95)LPLPHPS(21.95)PY(-70.51)MPR	15	2	1176.56	1	1	1		1	1	0.81004	0.757691	1					0.67722		1
IPI00389967;IPI00200926;IPI00950068;IPI00373701;IPI00373700;IPI00373699;IPI00958936;IPI00951112;IPI00476391;IPI00200924;IPI00958230;IPI00373697;IPI00199571;IPI00200895;IPI00200897;IPI00958629	IPI00389967	366	S	Regulating synaptic membrane exocytosis 2	>IPI:IPI00389967.3|TREMBL:D3ZVS1|ENSEMBL:ENSRNOP00000006474 Tax_Id=10116 Gene_Symbol=Rims2 Uncharacterized protein;>IPI:IPI00200926.2|TREMBL:D4AEJ9|ENSEMBL:ENSRNOP00000045165 Tax_Id=10116 Gene_Symbol=Rims2 Uncharacterized protein;>IPI:IPI00950068.1|SWISS-P	D3ZVS1	620001;	116839	Rims2	vesicle priming; vesicle fusion	yes	1	65.6326	114.29	114.29	0.00040266	yes	no	yes	yes	yes	yes	1;2;3	QRSVSERRAAMENQRSYSMERTREAQGQSSY	_AAMENQRS(ph)YS(ph)MER_	AAMENQRS(1)YS(1)MER	AAMENQRS(65.63)Y(-65.63)S(65.63)MER	8	2	866.815	2		2	2	2	2	1.6908		2					7.0945	3.44756	2	up	up	up
IPI00389967;IPI00200926;IPI00950068;IPI00373701;IPI00373700;IPI00373699;IPI00958936;IPI00951112;IPI00476391;IPI00200924;IPI00958230;IPI00373697;IPI00199571;IPI00200895;IPI00200897;IPI00958629	IPI00389967	368	S	Regulating synaptic membrane exocytosis 2	>IPI:IPI00389967.3|TREMBL:D3ZVS1|ENSEMBL:ENSRNOP00000006474 Tax_Id=10116 Gene_Symbol=Rims2 Uncharacterized protein;>IPI:IPI00200926.2|TREMBL:D4AEJ9|ENSEMBL:ENSRNOP00000045165 Tax_Id=10116 Gene_Symbol=Rims2 Uncharacterized protein;>IPI:IPI00950068.1|SWISS-P	D3ZVS1	620001;	116839	Rims2	vesicle priming; vesicle fusion	yes	1	65.6326	114.29	114.29	0.00040266	yes	no	yes	yes	yes	yes	2;3	SVSERRAAMENQRSYSMERTREAQGQSSYPQ	_AAMENQRS(ph)YS(ph)MER_	AAMENQRS(1)YS(1)MER	AAMENQRS(65.63)Y(-65.63)S(65.63)MER	10	2	866.815	2		2	2	2	2	1.6908		2					7.0945	3.44756	2	up	up	up
IPI00389245;IPI00373280;IPI00392322	IPI00389245	426	S	Protein C2cd2l	>IPI:IPI00389245.2|TREMBL:Q5U2P5|ENSEMBL:ENSRNOP00000036065|REFSEQ:NP_001011996 Tax_Id=10116 Gene_Symbol=C2cd2l Transmembrane protein 24;>IPI:IPI00373280.2|TREMBL:D4ACV9|ENSEMBL:ENSRNOP00000012967 Tax_Id=10116 Gene_Symbol=C2cd2l Uncharacterized protein;>IP	Q5U2P5	1310281;	300666	C2cd2l	vesicle transport	yes	0.973733	17.3587	141.91	127.8	1.15e-08	yes	yes	yes	yes	yes	yes	1;2;3;4	SPRNLGTPTSSTPRPSITPTKKIELDRTIMP	_NLGTPTSSTPRPS(ph)ITPTK_	NLGTPTS(0.003)S(0.003)T(0.018)PRPS(0.974)IT(0.002)PTK	NLGT(-67.05)PT(-32.96)S(-24.53)S(-25.86)T(-17.36)PRPS(17.36)IT(-27.16)PT(-42.45)K	13	2	967.983	1	1	3	1	1	1	3.7593	3.29066	1	up	up	up	up	0.61824	0.51784	1		down	down
IPI00776832;IPI00777675;IPI00958066;IPI00778722	IPI00958066	594	S	Cytoplasmic linker associated protein 1	>IPI:IPI00776832.2|ENSEMBL:ENSRNOP00000058231 Tax_Id=10116 Gene_Symbol=Clasp1 Protein;>IPI:IPI00777675.2|ENSEMBL:ENSRNOP00000058233 Tax_Id=10116 Gene_Symbol=Clasp1 Protein;>IPI:IPI00958066.1|REFSEQ:XP_001053715 Tax_Id=10116 Gene_Symbol=Clasp1 cytoplasmic l		1310970;	304740	Clasp1	vesicle transport	yes	0.993987	22.3071	122.34	122.34	1.22e-08	yes	yes	yes	yes	yes	yes	1	SRGSTVSTKSMSTTGSLQRSRSDIDVNAAAS	_SMSTTGS(ph)LQR_	SMSTT(0.006)GS(0.994)LQR	S(-67.3)MS(-43.44)T(-39.03)T(-22.31)GS(22.31)LQR	7	2	574.244	1	1	1	1	1	1	0.73621	0.628022	1					0.80883	0.992063	1
IPI00776832;IPI00777675;IPI00958066;IPI00778722	IPI00958066	649	S	Cytoplasmic linker associated protein 1	>IPI:IPI00776832.2|ENSEMBL:ENSRNOP00000058231 Tax_Id=10116 Gene_Symbol=Clasp1 Protein;>IPI:IPI00777675.2|ENSEMBL:ENSRNOP00000058233 Tax_Id=10116 Gene_Symbol=Clasp1 Protein;>IPI:IPI00958066.1|REFSEQ:XP_001053715 Tax_Id=10116 Gene_Symbol=Clasp1 cytoplasmic l		1310970;	304740	Clasp1	vesicle transport	yes	0.99942	33.6741	346.07	202.43	1.54e-232	yes	yes	yes	yes	yes	yes	1;2;6	GLDAGRIRTRRQSSGSTTNVASTSSDSRGRS;YASLGRIRTRRQSSGSTTNVASTSSDSRGRS	_QSSGS(ph)TTNVASTSSDSR_	QSSGS(0.999)TTNVASTSSDSR	QS(-51.52)S(-56.24)GS(33.67)T(-33.67)T(-38.48)NVAS(-95.56)T(-99.02)S(-104.94)S(-104.16)DS(-133.94)R	5	2	876.358	1	1	1	1	1	1	0.15291	0.160413	1	down	down	down	down	0.69284	0.906208	1
IPI00776832;IPI00777675;IPI00958066;IPI00778722	IPI00958066	646	S	Cytoplasmic linker associated protein 1	>IPI:IPI00776832.2|ENSEMBL:ENSRNOP00000058231 Tax_Id=10116 Gene_Symbol=Clasp1 Protein;>IPI:IPI00777675.2|ENSEMBL:ENSRNOP00000058233 Tax_Id=10116 Gene_Symbol=Clasp1 Protein;>IPI:IPI00958066.1|REFSEQ:XP_001053715 Tax_Id=10116 Gene_Symbol=Clasp1 cytoplasmic l		1310970;	304740	Clasp1	vesicle transport	yes	0.999969	45.104	346.56	261.78	6.67e-198	yes	yes	yes	yes	yes	yes	1;2;6	EYVGLDAGRIRTRRQSSGSTTNVASTSSDSR;PGSYASLGRIRTRRQSSGSTTNVASTSSDSR	_RQS(ph)SGS(ph)TTNVASTSSDSR_	RQS(1)SGS(0.997)T(0.003)TNVASTSSDSR	RQS(45.1)S(-45.1)GS(25.52)T(-25.52)T(-38.6)NVAS(-82.13)T(-88.42)S(-88.42)S(-113.52)DS(-131.51)R	3	2	994.391	1	1	1	1	1	1	2.0325	1.88897	1	up	up	up	up	1.1769	1.20028	1
IPI00949213;IPI00204901;IPI00199620	IPI00949213	241	S	Cytoplasmic linker associated protein 2	>IPI:IPI00949213.1|TREMBL:D3ZZU1|ENSEMBL:ENSRNOP00000063775 Tax_Id=10116 Gene_Symbol=Clasp2 Uncharacterized protein;>IPI:IPI00204901.3|TREMBL:D3ZG34|ENSEMBL:ENSRNOP00000012686 Tax_Id=10116 Gene_Symbol=Clasp2 Uncharacterized protein;>IPI:IPI00199620.3|TREMB	D3ZZU1	619789;	114514	Clasp2	vesicle transport	yes	0.999987	49.2211	141.5	134.76	7.69e-48	yes	yes	yes	yes	yes	yes	1	VQNSGGMILSVCKDKSFDDEESVDGNRPSSA	_DKS(ph)FDDEESVDGNRPSSAASAFK_	DKS(1)FDDEESVDGNRPSSAASAFK	DKS(49.22)FDDEES(-49.22)VDGNRPS(-64.29)S(-63.25)AAS(-74.62)AFK	3	3	847.026	1	1	1	1	1		1.0279	1.21105	1					2.4224	1.84682	1	up	up	up
IPI00454221;IPI00949157;IPI00387774	IPI00454221	1158	S	Huntingtin	>IPI:IPI00454221.3|TREMBL:Q6RW62;Q9Z1I8|ENSEMBL:ENSRNOP00000054971|REFSEQ:NP_077333 Tax_Id=10116 Gene_Symbol=Htt huntingtin;>IPI:IPI00949157.1|SWISS-PROT:P51111|ENSEMBL:ENSRNOP00000015506 Tax_Id=10116 Gene_Symbol=Htt Huntingtin;>IPI:IPI00387774.4|TREMBL:D3	Q6RW62	68337;	29424	Htt	vesicle transport	yes	0.912089	10.1636	103.17	100.02	3.26e-05	no	yes	yes	no	no	no	1	GPAIKAALPSLTNPPSLSPIRRKGKEKEPGE	_AALPSLTNPPS(ph)LSPIRR_	AALPSLTNPPS(0.912)LS(0.088)PIRR	AALPS(-47.41)LT(-41.95)NPPS(10.16)LS(-10.16)PIRR	11	3	624.003	1	1	1				0.47912	0.451243	1	down	down	down	down	1.096		1
IPI00952365;IPI00214038	IPI00952365	1640	S	Myosin VA	>IPI:IPI00952365.1|ENSEMBL:ENSRNOP00000038546 Tax_Id=10116 Gene_Symbol=Myo5a 214 kDa protein;>IPI:IPI00214038.1|SWISS-PROT:Q9QYF3|ENSEMBL:ENSRNOP00000029604|REFSEQ:NP_071514 Tax_Id=10116 Gene_Symbol=Myo5a Myosin-Va		3143;	25017	Myo5a	vesicle transport	yes	0.999903	40.9552	238.8	238.8	4e-59	yes	yes	yes	yes	yes	yes	1;4	GVSGVKPTGLRKRTSSIADEGTYTLDSILRQ	_TSS(ph)IADEGTYTLDSILR_	TSS(1)IADEGTYTLDSILR	T(-47.84)S(-40.96)S(40.96)IADEGT(-145.3)Y(-205.48)T(-156.92)LDS(-175.31)ILR	3	2	961.443	1	1	1	1	1	1	1.8405	2.1208	1	up	up	up	up	1.241	1.09868	1
IPI00951704;IPI00869592	IPI00951704	341	S	Protein Mylk	>IPI:IPI00951704.1|TREMBL:D3ZFU9|ENSEMBL:ENSRNOP00000062274 Tax_Id=10116 Gene_Symbol=Mylk Uncharacterized protein;>IPI:IPI00869592.3|ENSEMBL:ENSRNOP00000049949|REFSEQ:NP_001099344 Tax_Id=10116 Gene_Symbol=Mylk myosin light chain kinase	D3ZFU9	1310915;	288057	Mylk	vesicle transport; kinase and phosphatase	yes	0.999448	35.5871	181.67	178.84	1.45e-06	no	no	yes	yes	yes	yes	1	SPRKVLQSSVLQKTSSTIVLQASKVQPEVRA	_TSS(ph)TIVLQASK_	TSS(0.999)TIVLQASK	T(-69.39)S(-35.59)S(35.59)T(-35.59)IVLQAS(-131.21)K	3	2	607.805	1	1	1	1	1	1	0.58726	0.889996	1					5.2531	5.45762	1	up	up	up
IPI00951704;IPI00869592;IPI00779078	IPI00951704	1804	S	Protein Mylk	>IPI:IPI00951704.1|TREMBL:D3ZFU9|ENSEMBL:ENSRNOP00000062274 Tax_Id=10116 Gene_Symbol=Mylk Uncharacterized protein;>IPI:IPI00869592.3|ENSEMBL:ENSRNOP00000049949|REFSEQ:NP_001099344 Tax_Id=10116 Gene_Symbol=Mylk myosin light chain kinase;>IPI:IPI00779078.2|T	D3ZFU9	1310915;	288057	Mylk	vesicle transport; kinase and phosphatase	yes	0.999644	37.5122	219.68	219.68	4.7e-34	yes	yes	yes	yes	yes	yes	1;2;3;4	LSSMAMISGLSGRKSSTGSPTSPINAEKLES	_KSS(ph)TGSPTSPINAEK_	KSS(1)TGSPTSPINAEK	KS(-37.51)S(37.51)T(-37.51)GS(-57.69)PT(-101.9)S(-101.9)PINAEK	3	2	792.369	1	1	1	1	1	1	8.1151	11.7275	1	up	up	up	up	1.9527	1.43189	1	up
IPI00951704;IPI00869592	IPI00951704	1240	S	Protein Mylk	>IPI:IPI00951704.1|TREMBL:D3ZFU9|ENSEMBL:ENSRNOP00000062274 Tax_Id=10116 Gene_Symbol=Mylk Uncharacterized protein;>IPI:IPI00869592.3|ENSEMBL:ENSRNOP00000049949|REFSEQ:NP_001099344 Tax_Id=10116 Gene_Symbol=Mylk myosin light chain kinase	D3ZFU9	1310915;	288057	Mylk	vesicle transport; kinase and phosphatase	yes	0.995361	23.6339	225.6	193.8	1.84e-37	yes	yes	yes	yes	yes	yes	1	ENTKAPEMKSRRPKSSLTPVLGTESDATVKK	_SS(ph)LTPVLGTESDATVK_	S(0.004)S(0.995)LTPVLGTESDATVK	S(-23.63)S(23.63)LT(-34.82)PVLGT(-129.55)ES(-146.07)DAT(-171.95)VK	2	2	842.906	1	1	1	1	1	1	8.4758	7.24323	1	up	up	up	up	0.92583	0.957854	1
IPI00204549;IPI00948087;IPI00199842;IPI00951488	IPI00204549	250	S	Exocyst complex component 7	>IPI:IPI00204549.1|TREMBL:D3ZRH3|ENSEMBL:ENSRNOP00000013241 Tax_Id=10116 Gene_Symbol=Exoc7 Uncharacterized protein;>IPI:IPI00948087.1|TREMBL:D3ZSR9|ENSEMBL:ENSRNOP00000059717 Tax_Id=10116 Gene_Symbol=Exoc7 Uncharacterized protein;>IPI:IPI00199842.1|SWISS-P	D3ZRH3	620236;	64632	Exoc7	vesicle transport; vesicle docking	yes	1	74.436	236.16	171.71	1.78e-86	yes	yes	yes	yes	yes	yes	1	KEHFRKSSSSSGVPYSPAIPNKRKDTPTKKP	_SSSSSGVPYS(ph)PAIPNK_	SSSSSGVPYS(1)PAIPNK	S(-126.49)S(-121.32)S(-107.43)S(-100.02)S(-86.35)GVPY(-74.44)S(74.44)PAIPNK	10	2	829.377	1	1	1	1	1	1	0.15372	0.19178	1	down	down	down	down	0.87952	1.11141	1
[truncated: 33 more columns]
